# Supplementary material for: Using reflectance spectra and Pl@ntNet to identify herbarium specimens: a case study with Lithocarpus
Source: New Phytol. 2025 Jun 4;251(2):800–10. doi: 10.1111/nph.70258 (PMC13278665; doi:10.1111/nph.70258)
Supplement: Supplementary file 1 — Dataset S1 Original spectral data collected for this study. [file NPH-251-800-s003.zip]

Archive with 4,911 entries (4,910 files):
- lithocarpus_spectra/
- lithocarpus_spectra/gr020322_0043.sig
- lithocarpus_spectra/gr021022_0194.sig
- lithocarpus_spectra/gr022322_0102.sig
- lithocarpus_spectra/gr021522_0224.sig
- lithocarpus_spectra/gr021522_0230.sig
- lithocarpus_spectra/gr020122_0182.sig
- lithocarpus_spectra/gr022322_0116.sig
- lithocarpus_spectra/gr020322_0057.sig
- lithocarpus_spectra/gr021022_0180.sig
- lithocarpus_spectra/gr021422_0116.sig
- lithocarpus_spectra/gr020822_0077.sig
- lithocarpus_spectra/gr021522_0218.sig
- lithocarpus_spectra/gr020822_0063.sig
- lithocarpus_spectra/gr021422_0102.sig
- lithocarpus_spectra/gr020122_0155.sig
- lithocarpus_spectra/gr020822_0088.sig
- lithocarpus_spectra/gr021022_0157.sig
- lithocarpus_spectra/gr020322_0080.sig
- lithocarpus_spectra/gr021122_0259.sig
- lithocarpus_spectra/gr021722_0332.sig
- lithocarpus_spectra/gr021722_0326.sig
- lithocarpus_spectra/gr021022_0143.sig
- lithocarpus_spectra/gr020322_0094.sig
- lithocarpus_spectra/gr021622_0028.sig
- lithocarpus_spectra/gr020122_0141.sig
- lithocarpus_spectra/gr021622_0000.sig
- lithocarpus_spectra/gr020722_0002.sig
- lithocarpus_spectra/gr020122_0169.sig
- lithocarpus_spectra/gr021122_0265.sig
- lithocarpus_spectra/gr021122_0271.sig
- lithocarpus_spectra/gr020722_0016.sig
- lithocarpus_spectra/gr021622_0014.sig
- lithocarpus_spectra/gr021122_0098.sig
- lithocarpus_spectra/gr022422_0165.sig
- lithocarpus_spectra/gr021522_0026.sig
- lithocarpus_spectra/gr022322_0300.sig
- lithocarpus_spectra/gr020822_0249.sig
- lithocarpus_spectra/gr021422_0328.sig
- lithocarpus_spectra/gr021022_0396.sig
- lithocarpus_spectra/gr020322_0241.sig
- lithocarpus_spectra/gr021022_0382.sig
- lithocarpus_spectra/gr020322_0255.sig
- lithocarpus_spectra/gr022322_0314.sig
- lithocarpus_spectra/gr022422_0171.sig
- lithocarpus_spectra/gr021522_0032.sig
- lithocarpus_spectra/gr022422_0159.sig
- lithocarpus_spectra/gr020222_0173.sig
- lithocarpus_spectra/gr020822_0275.sig
- lithocarpus_spectra/gr021422_0314.sig
- lithocarpus_spectra/gr021422_0300.sig
- lithocarpus_spectra/gr020822_0261.sig
- lithocarpus_spectra/gr022322_0328.sig
- lithocarpus_spectra/gr020322_0269.sig
- lithocarpus_spectra/gr020222_0167.sig
- lithocarpus_spectra/gr021722_0130.sig
- lithocarpus_spectra/gr020322_0282.sig
- lithocarpus_spectra/gr021022_0355.sig
- lithocarpus_spectra/gr020722_0228.sig
- lithocarpus_spectra/gr020322_0296.sig
- lithocarpus_spectra/gr021022_0341.sig
- lithocarpus_spectra/gr021722_0124.sig
- lithocarpus_spectra/gr020222_0198.sig
- lithocarpus_spectra/gr021122_0067.sig
- lithocarpus_spectra/gr020722_0200.sig
- lithocarpus_spectra/gr021622_0202.sig
- lithocarpus_spectra/gr021022_0369.sig
- lithocarpus_spectra/gr021622_0216.sig
- lithocarpus_spectra/gr020722_0214.sig
- lithocarpus_spectra/gr021722_0118.sig
- lithocarpus_spectra/gr021122_0073.sig
- lithocarpus_spectra/gr021722_0087.sig
- lithocarpus_spectra/gr021522_0152.sig
- lithocarpus_spectra/gr022422_0011.sig
- lithocarpus_spectra/gr022322_0274.sig
- lithocarpus_spectra/gr020322_0335.sig
- lithocarpus_spectra/gr021622_0389.sig
- lithocarpus_spectra/gr020322_0321.sig
- lithocarpus_spectra/gr022322_0260.sig
- lithocarpus_spectra/gr020822_0329.sig
- lithocarpus_spectra/gr021422_0248.sig
- lithocarpus_spectra/gr021522_0146.sig
- lithocarpus_spectra/gr022422_0005.sig
- lithocarpus_spectra/gr021722_0093.sig
- lithocarpus_spectra/gr020222_0007.sig
- lithocarpus_spectra/gr020322_0309.sig
- lithocarpus_spectra/gr021422_0260.sig
- lithocarpus_spectra/gr020822_0301.sig
- lithocarpus_spectra/gr022322_0248.sig
- lithocarpus_spectra/gr020822_0315.sig
- lithocarpus_spectra/gr021422_0274.sig
- lithocarpus_spectra/gr020222_0013.sig
- lithocarpus_spectra/gr022422_0039.sig
- lithocarpus_spectra/gr021522_0191.sig
- lithocarpus_spectra/gr021722_0044.sig
- lithocarpus_spectra/gr021022_0221.sig
- lithocarpus_spectra/gr020722_0348.sig
- lithocarpus_spectra/gr021022_0235.sig
- lithocarpus_spectra/gr021722_0050.sig
- lithocarpus_spectra/gr021522_0185.sig
- lithocarpus_spectra/gr021622_0410.sig
- lithocarpus_spectra/gr021122_0113.sig
- lithocarpus_spectra/gr021722_0078.sig
- lithocarpus_spectra/gr020722_0412.sig
- lithocarpus_spectra/gr020722_0374.sig
- lithocarpus_spectra/gr021622_0376.sig
- lithocarpus_spectra/gr021022_0209.sig
- lithocarpus_spectra/gr021622_0362.sig
- lithocarpus_spectra/gr020722_0360.sig
- lithocarpus_spectra/gr020722_0406.sig
- lithocarpus_spectra/gr021622_0404.sig
- lithocarpus_spectra/gr021122_0107.sig
- lithocarpus_spectra/gr020322_0137.sig
- lithocarpus_spectra/gr020722_0189.sig
- lithocarpus_spectra/gr022322_0076.sig
- lithocarpus_spectra/gr022422_0213.sig
- lithocarpus_spectra/gr021522_0350.sig
- lithocarpus_spectra/gr021722_0285.sig
- lithocarpus_spectra/gr020222_0239.sig
- lithocarpus_spectra/gr021722_0291.sig
- lithocarpus_spectra/gr022422_0207.sig
- lithocarpus_spectra/gr021522_0344.sig
- lithocarpus_spectra/gr022322_0062.sig
- lithocarpus_spectra/gr020322_0123.sig
- lithocarpus_spectra/gr020822_0103.sig
- lithocarpus_spectra/gr021422_0062.sig
- lithocarpus_spectra/gr020222_0205.sig
- lithocarpus_spectra/gr021522_0378.sig
- lithocarpus_spectra/gr020222_0211.sig
- lithocarpus_spectra/gr021422_0076.sig
- lithocarpus_spectra/gr020822_0117.sig
- lithocarpus_spectra/gr020122_0021.sig
- lithocarpus_spectra/gr021622_0148.sig
- lithocarpus_spectra/gr021022_0023.sig
- lithocarpus_spectra/gr021722_0246.sig
- lithocarpus_spectra/gr021522_0393.sig
- lithocarpus_spectra/gr021522_0387.sig
- lithocarpus_spectra/gr021722_0252.sig
- lithocarpus_spectra/gr021122_0339.sig
- lithocarpus_spectra/gr021022_0037.sig
- lithocarpus_spectra/gr020122_0035.sig
- lithocarpus_spectra/gr021422_0089.sig
- lithocarpus_spectra/gr021622_0174.sig
- lithocarpus_spectra/gr022322_0089.sig
- lithocarpus_spectra/gr020722_0176.sig
- lithocarpus_spectra/gr021122_0311.sig
- lithocarpus_spectra/gr021122_0305.sig
- lithocarpus_spectra/gr020122_0009.sig
- lithocarpus_spectra/gr020722_0162.sig
- lithocarpus_spectra/gr021622_0160.sig
- lithocarpus_spectra/gr021122_0304.sig
- lithocarpus_spectra/gr021622_0161.sig
- lithocarpus_spectra/gr020722_0163.sig
- lithocarpus_spectra/gr020122_0008.sig
- lithocarpus_spectra/gr020722_0177.sig
- lithocarpus_spectra/gr022322_0088.sig
- lithocarpus_spectra/gr021622_0175.sig
- lithocarpus_spectra/gr021122_0310.sig
- lithocarpus_spectra/gr021122_0338.sig
- lithocarpus_spectra/gr021722_0253.sig
- lithocarpus_spectra/gr021522_0386.sig
- lithocarpus_spectra/gr020122_0034.sig
- lithocarpus_spectra/gr021422_0088.sig
- lithocarpus_spectra/gr021022_0036.sig
- lithocarpus_spectra/gr021022_0022.sig
- lithocarpus_spectra/gr021622_0149.sig
- lithocarpus_spectra/gr020122_0020.sig
- lithocarpus_spectra/gr021522_0392.sig
- lithocarpus_spectra/gr021722_0247.sig
- lithocarpus_spectra/gr020222_0210.sig
- lithocarpus_spectra/gr021522_0379.sig
- lithocarpus_spectra/gr020822_0116.sig
- lithocarpus_spectra/gr021422_0077.sig
- lithocarpus_spectra/gr021422_0063.sig
- lithocarpus_spectra/gr020822_0102.sig
- lithocarpus_spectra/gr020222_0204.sig
- lithocarpus_spectra/gr021522_0345.sig
- lithocarpus_spectra/gr022422_0206.sig
- lithocarpus_spectra/gr021722_0290.sig
- lithocarpus_spectra/gr020322_0122.sig
- lithocarpus_spectra/gr022322_0063.sig
- lithocarpus_spectra/gr022322_0077.sig
- lithocarpus_spectra/gr020722_0188.sig
- lithocarpus_spectra/gr020322_0136.sig
- lithocarpus_spectra/gr021722_0284.sig
- lithocarpus_spectra/gr020222_0238.sig
- lithocarpus_spectra/gr021522_0351.sig
- lithocarpus_spectra/gr022422_0212.sig
- lithocarpus_spectra/gr020722_0361.sig
- lithocarpus_spectra/gr021622_0363.sig
- lithocarpus_spectra/gr021022_0208.sig
- lithocarpus_spectra/gr021122_0106.sig
- lithocarpus_spectra/gr021622_0405.sig
- lithocarpus_spectra/gr020722_0407.sig
- lithocarpus_spectra/gr020722_0413.sig
- lithocarpus_spectra/gr021722_0079.sig
- lithocarpus_spectra/gr021122_0112.sig
- lithocarpus_spectra/gr021622_0411.sig
- lithocarpus_spectra/gr021622_0377.sig
- lithocarpus_spectra/gr020722_0375.sig
- lithocarpus_spectra/gr021022_0234.sig
- lithocarpus_spectra/gr021522_0184.sig
- lithocarpus_spectra/gr021722_0051.sig
- lithocarpus_spectra/gr021722_0045.sig
- lithocarpus_spectra/gr021522_0190.sig
- lithocarpus_spectra/gr020722_0349.sig
- lithocarpus_spectra/gr021022_0220.sig
- lithocarpus_spectra/gr021422_0275.sig
- lithocarpus_spectra/gr020822_0314.sig
- lithocarpus_spectra/gr022422_0038.sig
- lithocarpus_spectra/gr020222_0012.sig
- lithocarpus_spectra/gr020222_0006.sig
- lithocarpus_spectra/gr022322_0249.sig
- lithocarpus_spectra/gr020822_0300.sig
- lithocarpus_spectra/gr021422_0261.sig
- lithocarpus_spectra/gr020322_0308.sig
- lithocarpus_spectra/gr021422_0249.sig
- lithocarpus_spectra/gr020822_0328.sig
- lithocarpus_spectra/gr022322_0261.sig
- lithocarpus_spectra/gr020322_0320.sig
- lithocarpus_spectra/gr021722_0092.sig
- lithocarpus_spectra/gr022422_0004.sig
- lithocarpus_spectra/gr021522_0147.sig
- lithocarpus_spectra/gr022422_0010.sig
- lithocarpus_spectra/gr021522_0153.sig
- lithocarpus_spectra/gr021722_0086.sig
- lithocarpus_spectra/gr020322_0334.sig
- lithocarpus_spectra/gr021622_0388.sig
- lithocarpus_spectra/gr022322_0275.sig
- lithocarpus_spectra/gr020722_0215.sig
- lithocarpus_spectra/gr021622_0217.sig
- lithocarpus_spectra/gr021122_0072.sig
- lithocarpus_spectra/gr021722_0119.sig
- lithocarpus_spectra/gr021122_0066.sig
- lithocarpus_spectra/gr021022_0368.sig
- lithocarpus_spectra/gr021622_0203.sig
- lithocarpus_spectra/gr020722_0201.sig
- lithocarpus_spectra/gr021022_0340.sig
- lithocarpus_spectra/gr020322_0297.sig
- lithocarpus_spectra/gr020722_0229.sig
- lithocarpus_spectra/gr021722_0125.sig
- lithocarpus_spectra/gr020222_0199.sig
- lithocarpus_spectra/gr021722_0131.sig
- lithocarpus_spectra/gr021022_0354.sig
- lithocarpus_spectra/gr020322_0283.sig
- lithocarpus_spectra/gr020322_0268.sig
- lithocarpus_spectra/gr022322_0329.sig
- lithocarpus_spectra/gr020822_0260.sig
- lithocarpus_spectra/gr021422_0301.sig
- lithocarpus_spectra/gr020222_0166.sig
- lithocarpus_spectra/gr020222_0172.sig
- lithocarpus_spectra/gr022422_0158.sig
- lithocarpus_spectra/gr021422_0315.sig
- lithocarpus_spectra/gr020822_0274.sig
- lithocarpus_spectra/gr022322_0315.sig
- lithocarpus_spectra/gr020322_0254.sig
- lithocarpus_spectra/gr021022_0383.sig
- lithocarpus_spectra/gr021522_0033.sig
- lithocarpus_spectra/gr022422_0170.sig
- lithocarpus_spectra/gr021522_0027.sig
- lithocarpus_spectra/gr022422_0164.sig
- lithocarpus_spectra/gr021122_0099.sig
- lithocarpus_spectra/gr020322_0240.sig
- lithocarpus_spectra/gr021022_0397.sig
- lithocarpus_spectra/gr021422_0329.sig
- lithocarpus_spectra/gr020822_0248.sig
- lithocarpus_spectra/gr022322_0301.sig
- lithocarpus_spectra/gr021122_0270.sig
- lithocarpus_spectra/gr021622_0015.sig
- lithocarpus_spectra/gr020722_0017.sig
- lithocarpus_spectra/gr020122_0168.sig
- lithocarpus_spectra/gr020722_0003.sig
- lithocarpus_spectra/gr021622_0001.sig
- lithocarpus_spectra/gr021122_0264.sig
- lithocarpus_spectra/gr021722_0327.sig
- lithocarpus_spectra/gr020122_0140.sig
- lithocarpus_spectra/gr020322_0095.sig
- lithocarpus_spectra/gr021622_0029.sig
- lithocarpus_spectra/gr021022_0142.sig
- lithocarpus_spectra/gr020322_0081.sig
- lithocarpus_spectra/gr021022_0156.sig
- lithocarpus_spectra/gr020122_0154.sig
- lithocarpus_spectra/gr020822_0089.sig
- lithocarpus_spectra/gr021722_0333.sig
- lithocarpus_spectra/gr021122_0258.sig
- lithocarpus_spectra/gr021422_0103.sig
- lithocarpus_spectra/gr020822_0062.sig
- lithocarpus_spectra/gr020822_0076.sig
- lithocarpus_spectra/gr021422_0117.sig
- lithocarpus_spectra/gr021522_0219.sig
- lithocarpus_spectra/gr021522_0231.sig
- lithocarpus_spectra/gr021022_0181.sig
- lithocarpus_spectra/gr020322_0056.sig
- lithocarpus_spectra/gr022322_0117.sig
- lithocarpus_spectra/gr020122_0183.sig
- lithocarpus_spectra/gr022322_0103.sig
- lithocarpus_spectra/gr021022_0195.sig
- lithocarpus_spectra/gr020322_0042.sig
- lithocarpus_spectra/gr021522_0225.sig
- lithocarpus_spectra/gr022322_0115.sig
[truncated: 4,611 more entries]
