# Supplementary material for: Using reflectance spectra and Pl@ntNet to identify herbarium specimens: a case study with Lithocarpus
Source: New Phytol. 2025 Jun 4;251(2):800–10. doi: 10.1111/nph.70258 (PMC13278665; doi:10.1111/nph.70258)
Supplement: Supplementary file 1 — Dataset S1 Original spectral data collected for this study. [file NPH-251-800-s003.zip › lithocarpus_spectra/gr020322_0043.sig]

/*** Spectra Vista SIG Data ***/
name= gr020322_0043.sig
instrument= HI: 1132003 (HR-1024i)
integration= 50.0, 9.0, 5.0, 70.0, 14.0, 5.0
scan method= Time-based, Time-based
scan coadds= 100, 425, 645, 71, 298, 645
scan time= 5, 5
scan settings= AI, AI
external data set1= 0,0,0,0,0,0,0,0,0,0,0,0,0,0,0,0,0,0,0,0,0,0,0,0,0,0,0,0,0,0,0,0
external data set2= 0,0,0,0,0,0,0,0,0,0,0,0,0,0,0,0,0,0,0,0,0,0,0,0,0,0,0,0,0,0,0,0
external data dark= 0,0,0,0,0,0,0,0,0,0,0,0,0,0,0,0
external data mask= 0
optic= LENS 4(1), LENS 4(1)
temp= 32.7, -5.0, -9.9, 32.7, -5.0, -9.9
battery= 7.44, 7.43
error= 0, 0
units= Radiance, Radiance
time= 03/02/2022 11:03:20, 03/02/2022 11:04:53
longitude=                 ,                 
latitude=                 ,                 
gpstime=                 ,                 
comm= 
memory slot= 0, 0
factors= 0.953, 0.946, 1.000 [Overlap: Remove @ 990,1900, Matching Type: None]
inclinometer x offset= 1, 1
inclinometer y offset= 90, 90
data= 
340.5  1280.30  139.50  10.90
341.9  1276.20  136.74  10.71
343.4  1239.84  154.63  12.47
344.9  1239.50  145.36  11.73
346.4  1265.93  140.09  11.07
347.8  1250.49  122.36  9.78
349.3  1225.84  113.71  9.28
350.8  1257.45  129.86  10.33
352.2  1302.07  114.95  8.83
353.7  1351.42  108.35  8.02
355.2  1401.70  93.57  6.68
356.6  1452.99  102.85  7.08
358.1  1520.30  103.87  6.83
359.6  1551.22  119.04  7.67
361.0  1624.92  105.51  6.49
362.5  1701.54  105.69  6.21
364.0  1783.60  100.10  5.61
365.5  1863.25  110.14  5.91
366.9  1934.24  107.66  5.57
368.4  2014.11  116.16  5.77
369.9  2121.90  119.41  5.63
371.3  2194.52  113.31  5.16
372.8  2294.25  112.37  4.90
374.2  2388.32  129.80  5.43
375.7  2517.12  140.46  5.58
377.2  2616.60  143.04  5.47
378.6  2681.63  132.10  4.93
380.1  2794.76  128.20  4.59
381.6  2938.13  135.11  4.60
383.0  3073.95  153.61  5.00
384.5  3210.48  154.70  4.82
386.0  3323.10  161.23  4.85
387.4  3434.25  154.93  4.51
388.9  3567.34  166.00  4.65
390.4  3701.75  162.71  4.40
391.8  3880.24  164.00  4.23
393.3  4010.14  165.57  4.13
394.7  4108.70  170.25  4.14
396.2  4230.62  177.76  4.20
397.7  4375.68  176.91  4.04
399.1  4569.72  173.31  3.79
400.6  4765.04  181.43  3.81
402.0  4897.62  188.31  3.85
403.5  5017.60  196.00  3.91
405.0  5163.28  206.37  4.00
406.4  5366.90  212.61  3.96
407.9  5583.92  210.26  3.77
409.3  5724.56  219.50  3.83
410.8  5845.86  235.67  4.03
412.2  6005.88  235.46  3.92
413.7  6238.11  242.94  3.89
415.1  6480.90  265.30  4.09
416.6  6678.18  272.12  4.07
418.0  6844.00  279.64  4.09
419.5  6992.92  291.21  4.16
420.9  7196.32  295.20  4.10
422.4  7458.42  310.99  4.17
423.8  7731.01  326.13  4.22
425.3  8013.45  347.04  4.33
426.7  8247.15  351.43  4.26
428.2  8420.80  373.49  4.44
429.6  8598.50  381.21  4.43
431.1  8816.64  397.70  4.51
432.5  9100.52  411.26  4.52
434.0  9399.50  420.36  4.47
435.4  9729.50  436.07  4.48
436.8  10042.71  449.58  4.48
438.3  10305.60  472.18  4.58
439.7  10532.19  487.71  4.63
441.2  10727.28  503.57  4.69
442.6  10989.00  507.43  4.62
444.0  11291.28  526.50  4.66
445.5  11631.06  543.00  4.67
446.9  12012.00  565.50  4.71
448.4  12342.96  588.55  4.77
449.8  12695.55  597.29  4.70
451.2  12989.25  611.96  4.71
452.7  13224.36  632.76  4.78
454.1  13484.74  652.31  4.84
455.5  13781.74  664.20  4.82
457.0  14139.84  682.31  4.83
458.4  14488.76  702.74  4.85
459.8  14872.32  715.89  4.81
461.2  15300.46  740.87  4.84
462.7  15689.16  767.57  4.89
464.1  16030.87  784.76  4.90
465.5  16334.28  804.34  4.92
467.0  16622.50  810.43  4.88
468.4  16954.28  845.60  4.99
469.8  17313.80  864.20  4.99
471.2  17747.73  886.50  5.00
472.7  18211.88  908.74  4.99
474.1  18667.60  939.79  5.03
475.5  19219.72  973.89  5.07
476.9  19729.19  999.42  5.07
478.4  20150.00  1031.25  5.12
479.8  20421.14  1046.10  5.12
481.2  20628.48  1065.37  5.16
482.6  20878.02  1086.75  5.21
484.0  21246.36  1108.11  5.22
485.4  21727.52  1135.17  5.22
486.9  22294.35  1165.82  5.23
488.3  22898.64  1209.71  5.28
489.7  23416.56  1243.16  5.31
491.1  23855.16  1272.60  5.33
492.5  24255.00  1297.80  5.35
493.9  24601.14  1326.13  5.39
495.3  24909.00  1351.71  5.43
496.8  25303.56  1382.06  5.46
498.2  25808.79  1415.68  5.49
499.6  26332.29  1441.29  5.47
501.0  26939.73  1490.55  5.53
502.4  27497.64  1529.57  5.56
503.8  28038.57  1573.15  5.61
505.2  28585.16  1614.71  5.65
506.6  29120.30  1658.96  5.70
508.0  29630.16  1702.80  5.75
509.4  30050.00  1742.86  5.80
510.8  30531.60  1789.07  5.86
512.2  31007.52  1836.97  5.92
513.6  31531.20  1885.71  5.98
515.0  32138.48  1945.31  6.05
516.4  32665.60  1998.51  6.12
517.8  33246.22  2064.27  6.21
519.2  33875.34  2125.86  6.28
520.7  34478.71  2187.27  6.34
522.0  34996.08  2251.71  6.43
523.4  35610.75  2327.85  6.54
524.8  36126.24  2393.36  6.62
526.2  36760.44  2472.17  6.73
527.6  37418.34  2549.79  6.81
529.0  37989.60  2624.29  6.91
530.4  38663.74  2717.41  7.03
531.8  39233.45  2800.76  7.14
533.2  39709.80  2888.23  7.27
534.6  40173.12  2979.54  7.42
536.0  40686.71  3081.49  7.57
537.4  41213.71  3181.49  7.72
538.8  41805.91  3275.04  7.83
540.2  42458.92  3386.75  7.98
541.6  43091.86  3493.70  8.11
543.0  43638.70  3592.90  8.23
544.3  44361.30  3706.82  8.36
545.7  45196.50  3834.21  8.48
547.1  45740.25  3942.96  8.62
548.5  46410.48  4064.01  8.76
549.9  47157.38  4189.31  8.88
551.3  47948.16  4318.97  9.01
552.7  48515.88  4431.33  9.13
554.1  49268.28  4562.36  9.26
555.4  49894.52  4687.96  9.40
556.8  50339.52  4801.50  9.54
558.2  50624.55  4892.46  9.66
559.6  50894.25  4988.79  9.80
561.0  51434.46  5115.00  9.94
562.3  51856.35  5219.50  10.07
563.7  52456.32  5347.20  10.19
565.1  53055.20  5481.14  10.33
566.5  53702.60  5621.47  10.47
567.9  54594.24  5796.69  10.62
569.2  55566.00  5976.00  10.75
570.6  56581.76  6168.28  10.90
572.0  57453.28  6350.84  11.05
573.4  58186.41  6522.49  11.21
574.8  58922.00  6696.79  11.37
576.1  59831.42  6902.16  11.54
577.5  60534.24  7088.11  11.71
578.9  61507.32  7313.31  11.89
580.3  62396.22  7535.98  12.08
581.6  63284.96  7755.43  12.25
583.0  64156.50  7982.94  12.44
584.4  64787.61  8190.75  12.64
585.8  65229.28  8386.76  12.86
587.1  65592.78  8569.47  13.06
588.5  66060.30  8764.71  13.27
589.9  66447.90  8954.14  13.48
591.2  66989.96  9173.03  13.69
592.6  67778.70  9422.44  13.90
594.0  68448.24  9664.79  14.12
595.3  69356.32  9928.84  14.32
596.7  70290.04  10208.53  14.52
598.1  71189.59  10491.14  14.74
599.5  72058.45  10763.71  14.94
600.8  72984.36  11041.74  15.13
602.2  73742.41  11300.40  15.32
603.5  74675.52  11591.57  15.52
604.9  75580.38  11879.23  15.72
606.3  76422.72  12159.09  15.91
607.6  77205.72  12423.13  16.09
609.0  77976.00  12697.71  16.28
610.4  78733.20  12979.20  16.49
611.7  79415.63  13243.68  16.68
613.1  80053.20  13522.18  16.89
614.5  80759.34  13806.51  17.10
615.8  81306.18  14077.54  17.31
617.2  82081.80  14388.43  17.53
618.5  82721.68  14678.40  17.74
619.9  83554.28  15005.49  17.96
621.2  84319.53  15329.61  18.18
622.6  85266.50  15686.79  18.40
624.0  86017.32  16007.27  18.61
625.3  86892.70  16348.96  18.82
626.7  87759.14  16687.27  19.01
628.0  88481.84  16997.71  19.21
629.4  89342.40  17336.00  19.40
630.8  90065.16  17633.06  19.58
632.1  90651.96  17905.05  19.75
633.5  91605.80  18234.54  19.91
634.8  92360.39  18513.46  20.04
636.2  93044.34  18777.81  20.18
637.5  93896.52  19060.73  20.30
638.9  94642.74  19317.26  20.41
640.2  95450.65  19570.19  20.50
641.6  96327.66  19802.49  20.56
642.9  97110.65  19997.25  20.59
644.3  97959.44  20182.89  20.60
645.6  98774.00  20363.57  20.62
647.0  99542.07  20489.01  20.58
648.3  100350.15  20581.71  20.51
649.7  101225.04  20663.01  20.41
651.0  102053.79  20710.26  20.29
652.4  102604.32  20693.96  20.17
653.7  103734.90  20761.20  20.01
655.0  104690.40  20778.80  19.85
656.4  105368.60  20720.00  19.66
657.7  106494.76  20736.39  19.47
659.1  107430.40  20713.00  19.28
660.4  108192.00  20658.40  19.09
661.8  108928.00  20600.00  18.91
663.1  109941.99  20621.16  18.76
664.5  110468.58  20585.23  18.63
665.8  110614.41  20513.83  18.55
667.1  110676.51  20458.67  18.49
668.5  111048.00  20502.00  18.46
669.8  111428.86  20602.83  18.49
671.2  111662.72  20728.69  18.56
672.5  111928.00  20921.84  18.69
673.8  112551.32  21216.40  18.85
675.2  113539.44  21637.20  19.06
676.5  114740.28  22148.36  19.30
677.8  116007.58  22712.04  19.58
679.2  116985.82  23256.26  19.88
680.5  117862.77  23807.38  20.20
681.9  118649.30  24354.00  20.53
683.2  119504.00  24920.50  20.85
684.5  120343.30  25498.00  21.19
685.9  121109.81  26069.10  21.53
687.2  121843.20  26627.66  21.85
688.5  122529.36  27154.70  22.16
689.9  123355.44  27705.91  22.46
691.2  124065.83  28227.66  22.75
692.5  124706.16  28749.86  23.05
693.8  125465.90  29299.39  23.35
695.2  126107.92  29836.16  23.66
696.5  126838.36  30411.54  23.98
697.8  127551.45  31034.57  24.33
699.2  128244.87  31688.34  24.71
700.5  128972.88  32387.66  25.11
701.8  129639.30  33096.00  25.53
703.1  130317.96  33844.54  25.97
704.5  131008.59  34643.12  26.44
705.8  131768.75  35477.60  26.92
707.1  132464.75  36317.32  27.42
708.4  133125.99  37146.71  27.90
709.8  133935.75  38024.64  28.39
711.1  134479.72  38833.29  28.88
712.4  135324.46  39730.63  29.36
713.7  135995.92  40576.40  29.84
715.0  136719.30  41422.74  30.30
716.3  137496.25  42267.50  30.74
717.7  138246.32  43100.71  31.18
719.0  139050.40  43946.00  31.60
720.3  139819.66  44800.21  32.04
721.6  140748.00  45684.43  32.46
722.9  141623.73  46580.79  32.89
724.2  142543.80  47482.20  33.31
725.6  143333.92  48372.90  33.75
726.9  143793.50  49184.82  34.21
728.2  144256.00  50024.80  34.68
729.5  144857.31  50916.26  35.15
730.8  145338.44  51792.01  35.64
732.1  145924.52  52739.40  36.14
733.4  146351.46  53658.21  36.66
734.7  146630.52  54553.37  37.20
736.0  146984.16  55478.87  37.74
737.3  147086.01  56348.04  38.31
738.6  147203.19  57220.91  38.87
740.0  147335.75  58110.04  39.44
741.2  147613.44  59054.17  40.01
742.6  148104.36  60095.06  40.58
743.9  148690.80  61176.11  41.14
745.2  149464.26  62354.57  41.72
746.5  150275.84  63521.94  42.27
747.8  150962.00  64633.57  42.81
749.1  151729.01  65773.83  43.35
750.4  152477.21  66898.14  43.87
751.7  153239.52  68015.20  44.38
753.0  153812.66  69032.01  44.88
754.2  154481.82  70073.87  45.36
755.5  155063.98  71075.29  45.84
756.8  155650.48  72035.40  46.28
758.1  156665.76  73192.89  46.72
759.4  157595.00  74310.14  47.15
760.7  158479.44  75392.00  47.57
762.0  159066.25  76318.75  47.98
763.3  159642.00  77219.10  48.37
764.6  160026.48  78036.17  48.76
765.9  160428.75  78830.32  49.14
767.2  160932.66  79676.85  49.51
768.4  161242.90  80418.00  49.87
769.7  161881.85  81318.37  50.23
771.0  162299.16  82092.47  50.58
772.3  162680.65  82834.32  50.92
773.6  163170.40  83624.91  51.25
774.8  163639.63  84415.38  51.59
776.1  164078.72  85171.36  51.91
777.4  164390.30  85850.27  52.22
778.7  164917.08  86640.46  52.54
780.0  165356.48  87388.11  52.85
781.2  165730.80  88068.64  53.14
782.5  166245.30  88811.91  53.42
783.8  166714.74  89547.81  53.71
785.0  167055.72  90209.61  54.00
786.3  167485.50  90900.00  54.27
787.6  167941.76  91602.80  54.54
788.9  168345.87  92260.44  54.80
790.1  168873.70  92984.79  55.06
791.4  169254.24  93611.31  55.31
792.7  169886.58  94371.66  55.55
793.9  170292.78  95029.20  55.80
795.2  170775.00  95712.86  56.05
796.5  171297.06  96386.56  56.27
797.7  171780.06  97059.09  56.50
799.0  172404.00  97800.00  56.73
800.2  172830.08  98400.46  56.93
801.5  173290.62  99046.13  57.16
802.8  173817.50  99727.68  57.37
804.0  174283.20  100336.60  57.57
805.3  174794.68  100960.57  57.76
806.5  175186.30  101515.64  57.95
807.8  175626.50  102125.00  58.15
809.0  176111.95  102735.99  58.34
810.3  176614.69  103359.50  58.52
811.5  177000.27  103877.36  58.69
812.8  177476.70  104491.07  58.88
814.0  177873.30  105025.18  59.04
815.3  178384.81  105622.72  59.21
816.5  178755.25  106147.32  59.38
817.8  179190.90  106714.71  59.55
819.0  179591.37  107241.40  59.71
820.2  180090.18  107807.83  59.86
821.5  180569.70  108365.07  60.01
822.7  180886.26  108845.53  60.17
824.0  181318.05  109375.39  60.32
825.2  181828.35  109930.39  60.46
826.4  182311.36  110503.96  60.61
827.7  182654.00  110945.21  60.74
828.9  183123.90  111492.00  60.88
830.1  183542.03  111988.94  61.02
831.4  183991.40  112488.05  61.14
832.6  184475.94  113015.53  61.26
833.8  184819.10  113487.00  61.40
835.0  185197.32  113956.90  61.53
836.3  185697.26  114473.10  61.65
837.5  186165.00  114979.50  61.76
838.7  186600.78  115471.86  61.88
839.9  186993.36  115931.83  62.00
841.2  187474.46  116463.37  62.12
842.4  187893.90  116915.57  62.22
843.6  188343.40  117406.50  62.34
844.8  188828.82  117889.20  62.43
846.0  189214.59  118365.54  62.56
847.2  189638.61  118821.45  62.66
848.5  190129.20  119328.40  62.76
849.7  190488.54  119768.06  62.87
850.9  190877.70  120176.64  62.96
852.1  191305.47  120625.34  63.05
853.3  191629.98  121025.53  63.16
854.5  192070.20  121483.25  63.25
855.7  192368.28  121851.47  63.34
856.9  192736.92  122269.46  63.44
858.1  193139.03  122675.44  63.52
859.3  193542.02  123124.10  63.62
860.5  193972.14  123547.91  63.69
861.7  194432.00  123982.29  63.77
862.9  194773.67  124356.79  63.85
864.1  195146.04  124766.04  63.93
865.3  195556.28  125233.09  64.04
866.5  196084.80  125693.49  64.10
867.7  196488.93  126091.36  64.17
868.9  196879.13  126510.20  64.26
870.1  197334.65  126963.39  64.34
871.3  197796.32  127422.30  64.42
872.5  198271.35  127858.18  64.49
873.7  198789.36  128310.69  64.55
874.9  199328.01  128824.11  64.63
876.0  199819.44  129300.43  64.71
877.2  200313.40  129748.69  64.77
878.4  200844.63  130233.60  64.84
879.6  201331.20  130683.00  64.91
880.8  201824.00  131091.25  64.95
882.0  202202.43  131517.45  65.04
883.1  202744.36  131999.00  65.11
884.3  203194.42  132429.84  65.17
885.5  203729.19  132915.45  65.24
886.7  204114.24  133237.03  65.28
887.8  204605.40  133696.50  65.34
889.0  205132.16  134134.53  65.39
890.2  205567.95  134517.60  65.44
891.4  206129.38  134985.56  65.49
892.5  206735.49  135477.64  65.53
893.7  207449.34  136057.34  65.59
894.9  208053.36  136587.09  65.65
896.0  208623.25  137115.54  65.72
897.2  209295.66  137623.50  65.76
898.4  209864.85  138057.31  65.78
899.5  210601.36  138574.46  65.80
900.7  210931.50  139032.21  65.91
901.9  211424.76  139403.04  65.94
903.0  211824.98  139688.28  65.95
904.2  212247.80  140038.86  65.98
905.4  212706.30  140470.20  66.04
906.5  213232.81  140892.50  66.07
907.7  213583.08  141196.34  66.11
908.8  214005.03  141558.81  66.15
910.0  214351.28  141869.37  66.19
911.2  214601.05  142118.67  66.22
912.3  214842.30  142338.13  66.25
913.5  214982.71  142529.09  66.30
914.6  215187.84  142754.40  66.34
915.8  215564.25  143072.74  66.37
916.9  215789.48  143355.24  66.43
918.1  216051.94  143642.33  66.49
919.2  216276.75  143816.27  66.50
920.4  216403.66  143956.06  66.52
921.5  216685.15  144088.68  66.50
922.7  216777.28  144334.63  66.58
923.8  217138.02  144716.96  66.65
925.0  217322.35  144931.50  66.69
926.1  217573.86  145122.90  66.70
927.3  217990.56  145401.94  66.70
928.4  218513.75  145741.61  66.70
929.6  219197.44  146311.31  66.75
930.7  220014.20  146944.00  66.79
931.8  220775.16  147579.21  66.85
933.0  221470.56  148076.74  66.86
934.1  222028.92  148364.55  66.82
935.3  222129.43  148606.16  66.90
936.4  222042.55  148720.23  66.98
937.6  221993.37  148647.66  66.96
938.7  222003.99  148666.31  66.97
939.9  222144.35  148730.61  66.95
941.0  222629.46  149158.14  67.00
942.1  223120.98  149619.73  67.06
943.3  223579.56  150068.79  67.12
944.4  224129.07  150389.64  67.10
945.6  224278.64  150493.23  67.10
946.7  224551.34  150676.29  67.10
947.9  224807.10  151009.05  67.17
949.0  225084.66  151192.54  67.17
950.1  225555.84  151395.17  67.12
951.3  225855.30  151597.36  67.12
952.4  226226.86  151731.48  67.07
953.6  226504.74  151983.70  67.10
954.7  226502.07  152104.82  67.15
955.8  226997.90  152251.41  67.07
957.0  227485.20  152576.46  67.07
958.1  227745.54  152744.83  67.07
959.3  227717.70  152953.50  67.17
960.4  227881.32  153148.49  67.21
961.6  228328.35  153235.78  67.11
962.7  228856.96  153222.17  66.95
963.9  228978.47  153328.60  66.96
965.0  228845.52  153266.19  66.97
966.2  229036.84  153439.14  66.99
967.3  228991.71  153462.13  67.02
968.5  229370.88  153502.63  66.92
969.6  229434.40  153408.80  66.86
970.8  229229.11  153332.85  66.89
971.9  229035.84  153185.37  66.88
973.1  229275.20  153452.74  66.93
974.2  229224.42  153210.81  66.84
975.4  229565.07  153111.28  66.70
976.5  229591.05  153255.24  66.75
977.7  229551.48  153371.40  66.81
978.8  229338.81  153148.82  66.78
980.0  229657.00  153045.00  66.64
981.2  229743.69  153012.84  66.60
982.3  229747.28  152928.60  66.56
983.5  229749.65  152837.75  66.52
984.6  230045.04  153256.63  66.62
985.8  229939.16  152801.00  66.45
987.0  230143.68  152679.77  66.34
988.1  230692.96  153103.31  66.37
989.3  230573.28  153075.60  66.39
990.2  243705.35  162853.46  66.82
994.0  244087.51  163471.70  66.97
997.9  243817.83  163648.23  67.12
1001.7  244213.67  164276.78  67.27
1005.6  245271.11  165347.14  67.41
1009.4  246762.81  166688.30  67.55
1013.3  247920.00  167811.43  67.69
1017.1  248506.68  168571.75  67.83
1021.0  249086.80  169294.13  67.97
1024.8  250421.22  170436.93  68.06
1028.6  252431.43  172146.00  68.20
1032.5  254058.00  173548.80  68.31
1036.3  254619.63  174164.38  68.40
1040.1  254679.76  174439.90  68.49
1044.0  255531.45  175229.49  68.57
1047.8  256297.65  175900.95  68.63
1051.6  257038.22  176657.49  68.73
1055.5  256574.20  176515.01  68.80
1059.3  256131.00  176461.49  68.90
1063.1  255727.51  176289.46  68.94
1067.0  256031.66  176716.47  69.02
1070.8  256928.54  177389.45  69.04
1074.6  257520.25  177996.68  69.12
1078.4  257078.67  177857.14  69.18
1082.3  255999.99  177203.08  69.22
1086.1  255279.91  176900.37  69.30
1089.9  255163.83  176908.30  69.33
1093.7  255590.84  177300.15  69.37
1097.5  255745.41  177520.64  69.41
1101.4  255735.81  177584.81  69.44
1105.2  255590.00  177515.23  69.45
1109.0  255974.12  177767.89  69.45
1112.8  257041.27  178394.99  69.40
1116.6  257827.38  178851.06  69.37
1120.4  258497.87  179200.40  69.32
1124.2  258988.48  179345.89  69.25
1128.1  259712.00  179682.44  69.19
1131.8  259690.67  179478.90  69.11
1135.7  259468.31  179130.69  69.04
1139.5  259261.00  178842.86  68.98
1143.3  258667.22  178110.79  68.86
1147.1  257873.33  177284.00  68.75
1150.9  257111.25  176304.86  68.57
1154.7  257153.29  175853.60  68.38
1158.5  257044.73  175296.47  68.20
1162.3  256850.73  174804.41  68.06
1166.1  256176.68  173998.43  67.92
1169.9  255830.27  173528.29  67.83
1173.7  255200.00  172890.00  67.75
1177.5  254591.91  172258.99  67.66
1181.2  254602.98  172097.16  67.59
1185.0  255151.75  172256.43  67.51
1188.8  255048.11  172078.75  67.47
1192.6  255040.25  171988.99  67.44
1196.4  254966.02  171800.25  67.38
1200.2  254242.49  171348.80  67.40
1204.0  253723.00  170993.80  67.39
1207.8  253274.38  170788.10  67.43
1211.6  252578.11  170401.07  67.46
1215.3  252058.23  170301.87  67.56
1219.1  252004.33  170548.29  67.68
1222.9  251680.00  170651.43  67.80
1226.7  251389.42  170803.10  67.94
1230.4  250752.16  170651.98  68.06
1234.2  250044.28  170420.95  68.16
1238.0  249256.63  170117.40  68.25
1241.8  248512.97  169789.75  68.32
1245.5  247883.07  169442.09  68.36
1249.3  247634.08  169462.18  68.43
1253.1  247966.25  169808.75  68.48
1256.8  248031.55  169967.06  68.53
1260.6  247799.77  169830.51  68.54
1264.4  247608.51  169796.34  68.57
1268.1  247275.60  169562.49  68.57
1271.9  247201.22  169583.21  68.60
1275.7  247410.09  169731.46  68.60
1279.4  247626.60  169931.25  68.62
1283.2  247084.22  169638.00  68.66
1286.9  246767.23  169490.73  68.68
1290.7  246598.00  169375.80  68.68
1294.4  245899.52  168885.96  68.68
1298.2  244851.64  168152.95  68.68
1302.0  243588.67  167254.61  68.66
1305.7  242155.53  166259.11  68.66
1309.5  240632.50  165076.62  68.60
1313.2  239752.75  164317.98  68.54
1317.0  239194.80  163766.57  68.47
1320.7  238389.60  162983.50  68.37
1324.4  237239.85  161894.98  68.24
1328.2  236572.80  161003.83  68.06
1331.9  235659.17  159893.17  67.85
1335.7  234797.08  158693.57  67.59
1339.4  233402.04  157108.31  67.31
1343.2  232347.34  155683.45  67.00
1346.9  231864.60  154579.32  66.67
1350.6  232215.98  154039.20  66.33
1354.4  232668.61  153595.91  66.01
1358.1  232263.00  152587.76  65.70
1361.8  231338.53  151215.21  65.37
1365.6  230282.80  149780.38  65.04
1369.3  229241.78  148322.57  64.70
1373.0  227920.31  146667.99  64.35
1376.7  226276.40  144741.17  63.97
1380.5  224639.11  142534.97  63.45
1384.2  223339.74  140302.81  62.82
1387.9  222133.00  137855.61  62.06
1391.6  220764.50  134969.80  61.14
1395.3  219499.50  131748.11  60.02
1399.1  218726.14  128415.05  58.71
1402.8  217689.33  124496.14  57.19
1406.5  216889.07  120408.30  55.52
1410.2  216366.83  116421.96  53.81
1413.9  216402.19  112887.16  52.17
1417.6  215897.27  109432.70  50.69
1421.3  215159.73  106330.11  49.42
1425.1  214298.67  103586.74  48.34
1428.8  213953.25  101469.28  47.43
1432.5  213775.80  99758.88  46.67
1436.2  213511.48  98260.70  46.02
1439.9  212809.58  96783.20  45.48
1443.6  212395.00  95642.71  45.03
1447.3  211854.00  94694.37  44.70
1451.0  211370.75  93958.88  44.45
1454.7  210822.67  93399.26  44.30
1458.4  210396.20  93021.60  44.21
1462.1  209692.45  92691.04  44.20
1465.8  208874.47  92432.05  44.25
1469.4  208293.41  92447.35  44.38
1473.1  209269.27  93247.88  44.56
1476.8  209533.78  93909.54  44.82
1480.5  208223.73  93856.09  45.07
1484.2  207023.60  93855.08  45.34
1487.9  206315.07  94112.90  45.62
1491.6  205669.75  94334.04  45.87
1495.3  205717.42  94923.91  46.14
1498.9  205276.20  95299.11  46.42
1502.6  204244.33  95415.79  46.72
1506.3  202940.27  95380.00  47.00
1510.0  201952.75  95518.35  47.30
1513.7  201200.63  95770.87  47.60
1517.3  200449.38  95973.29  47.88
1521.0  199515.62  96028.54  48.13
1524.7  198709.94  96123.76  48.37
1528.3  197869.38  96109.85  48.57
1532.0  196927.33  96058.97  48.78
1535.7  196052.27  95988.20  48.96
1539.3  195164.37  95822.23  49.10
1543.0  194522.22  95770.00  49.23
1546.7  194134.42  95827.88  49.36
1550.3  193615.11  95783.20  49.47
1554.0  192803.80  95563.80  49.57
1557.6  192025.35  95375.78  49.67
1561.3  191176.86  95128.91  49.76
1565.0  190282.00  94838.40  49.84
1568.6  189325.68  94526.19  49.93
1572.3  188648.22  94357.71  50.02
1575.9  188046.13  94230.17  50.11
1579.6  187464.47  94107.65  50.20
1583.2  186846.89  93966.14  50.29
1586.9  186101.91  93742.12  50.37
1590.5  185490.98  93680.60  50.50
1594.1  184743.74  93533.79  50.63
1597.8  183964.51  93355.15  50.75
1601.4  183238.11  93223.61  50.88
1605.1  182232.09  92933.75  51.00
1608.7  181396.50  92712.54  51.11
1612.3  180614.54  92496.58  51.21
1616.0  179763.85  92216.44  51.30
1619.6  179046.67  91989.43  51.38
1623.2  178248.80  91666.16  51.43
1626.9  177700.47  91490.83  51.49
1630.5  177003.40  91110.21  51.47
1634.1  176363.93  90757.77  51.46
1637.8  175560.00  90219.60  51.39
1641.4  174566.62  89444.20  51.24
1645.0  173638.54  88601.08  51.03
1648.6  172621.65  87553.63  50.72
1652.2  171846.71  86568.63  50.38
1655.8  171104.89  85554.14  50.00
1659.5  170359.20  84649.53  49.69
1663.1  169135.89  83702.33  49.49
1666.7  167839.17  82922.79  49.41
1670.3  166652.22  82335.77  49.41
1673.9  165535.33  81872.36  49.46
1677.5  164704.66  81556.06  49.52
1681.1  164245.42  81376.34  49.55
1684.7  164252.75  81284.75  49.49
1688.3  164092.91  81098.35  49.42
1691.9  163708.47  80658.77  49.27
1695.6  163351.70  80137.07  49.06
1699.2  163217.13  79673.08  48.81
1702.8  163152.99  79128.67  48.50
1706.3  162643.64  78356.38  48.18
1709.9  161660.00  77377.60  47.86
1713.5  160929.90  76594.11  47.59
1717.1  160221.99  75846.70  47.34
1720.7  159515.99  75175.84  47.13
1724.3  159117.79  74823.32  47.02
1727.9  158798.81  74658.33  47.01
1731.5  158692.44  74787.89  47.13
1735.1  158822.40  75124.80  47.30
1738.7  158571.42  75171.51  47.41
1742.2  158031.11  74989.22  47.45
1745.8  157450.40  74703.86  47.45
1749.4  157687.00  74749.23  47.40
1753.0  157165.98  74476.73  47.39
1756.5  155733.16  73810.51  47.40
1760.1  153713.38  72919.69  47.44
1763.7  151348.75  71919.75  47.52
1767.2  149471.33  71229.56  47.65
1770.8  147953.00  70659.64  47.76
1774.4  146455.71  70029.00  47.82
1777.9  145592.25  69776.10  47.93
1781.5  144697.67  69378.00  47.95
1785.1  143379.17  68765.36  47.96
1788.6  142009.76  68100.70  47.95
1792.2  140745.67  67490.57  47.95
1795.8  140254.04  67298.82  47.98
1799.3  139665.60  67025.06  47.99
1802.9  138897.01  66703.91  48.02
1806.4  138193.42  66425.43  48.07
1810.0  137308.98  66056.35  48.11
1813.5  136797.48  65854.34  48.14
1817.1  136515.33  65799.21  48.20
1820.6  135825.83  65560.39  48.27
1824.2  135692.84  65626.23  48.36
1827.7  134807.86  65303.57  48.44
1831.2  134442.00  65286.00  48.56
1834.8  134428.90  65361.15  48.62
1838.3  134284.50  65455.07  48.74
1841.8  133623.57  65234.91  48.82
1845.4  132749.98  64915.73  48.90
1848.9  131823.00  64474.17  48.91
1852.4  131201.83  64152.73  48.90
1856.0  130448.73  63640.11  48.79
1859.5  129706.56  63082.92  48.64
1863.0  128913.69  62412.31  48.41
1866.6  128482.22  61831.71  48.12
1870.1  128231.84  61138.75  47.68
1873.6  127667.25  60103.93  47.08
1877.1  126583.33  58601.63  46.29
1880.6  125267.20  56773.86  45.32
1884.2  124093.73  54746.72  44.12
1887.7  123162.27  52442.01  42.58
1891.2  122112.90  49746.15  40.74
1894.7  121219.26  46813.82  38.62
1898.2  120760.79  43828.73  36.29
1902.2  130553.28  44328.96  33.95
1904.9  129794.52  41630.92  32.07
1907.6  128916.80  39037.52  30.28
1910.4  128247.91  36688.68  28.61
1913.1  127148.08  34572.32  27.19
1915.8  126414.96  32913.16  26.04
1918.6  125856.48  31637.92  25.14
1921.3  125339.29  30664.64  24.47
1924.0  124554.78  29944.74  24.04
1926.7  123796.84  29506.04  23.83
1929.4  123014.24  29249.68  23.78
1932.2  122438.20  29195.28  23.84
1934.9  121857.84  29296.80  24.04
1937.6  121240.64  29480.60  24.32
1940.3  120666.00  29750.00  24.65
1943.0  120173.98  30071.88  25.02
1945.7  119469.57  30349.66  25.40
1948.4  118697.60  30650.93  25.82
1951.1  118087.38  31003.38  26.25
1953.8  117452.28  31363.20  26.70
1956.4  116938.16  31715.09  27.12
1959.1  116328.52  32026.68  27.53
1961.8  115539.48  32272.80  27.93
1964.5  114869.16  32535.36  28.32
1967.2  114085.19  32755.80  28.71
1969.9  113465.10  33022.10  29.10
1972.5  112718.17  33211.54  29.46
1975.2  112171.19  33462.26  29.83
1977.9  111787.26  33789.60  30.23
1980.6  111149.36  34016.78  30.60
1983.2  110256.08  34148.08  30.97
1985.9  109396.80  34257.60  31.31
1988.5  108526.56  34350.75  31.65
1991.2  107855.55  34525.44  32.01
1993.8  107237.46  34673.76  32.33
1996.5  106758.30  34855.26  32.65
1999.2  106127.46  34946.89  32.93
2001.8  105737.40  35077.44  33.17
2004.4  105226.21  35132.06  33.39
2007.1  104547.80  35074.34  33.55
2009.7  103947.30  35018.10  33.69
2012.4  103540.48  34982.08  33.79
2015.0  103074.60  34868.80  33.83
2017.6  102519.45  34664.85  33.81
2020.3  102004.76  34437.92  33.76
2022.9  101760.64  34253.60  33.66
2025.5  101511.93  34028.07  33.52
2028.1  101287.37  33772.47  33.34
2030.8  100871.88  33403.08  33.11
2033.4  100713.54  33093.66  32.86
2036.0  100328.48  32706.84  32.60
2038.6  99936.30  32316.42  32.34
2041.2  99617.96  31935.20  32.06
2043.8  99265.14  31562.05  31.80
2046.4  98875.28  31160.88  31.52
2049.0  98365.00  30720.44  31.23
2051.6  98109.75  30385.11  30.97
2054.2  97781.75  30039.00  30.72
2056.8  97389.60  29683.50  30.48
2059.4  96786.34  29252.76  30.22
2062.0  96278.25  28861.00  29.98
2064.6  95668.99  28464.66  29.75
2067.1  95064.03  28070.55  29.53
2069.7  94457.78  27667.16  29.29
2072.3  94029.08  27331.14  29.07
2074.9  93535.26  26977.44  28.84
2077.4  93191.77  26665.17  28.61
2080.0  92669.84  26306.83  28.39
2082.6  92221.80  25975.65  28.17
2085.1  91792.26  25642.50  27.94
2087.7  91408.20  25381.20  27.77
2090.3  90939.45  25072.92  27.57
2092.8  90180.63  24669.52  27.36
2095.4  89401.52  24260.21  27.14
2097.9  88744.53  23897.16  26.93
2100.5  88038.40  23544.80  26.74
2103.0  87427.72  23202.38  26.54
2105.6  86858.55  22876.14  26.34
2108.1  86330.79  22559.40  26.13
2110.7  85797.46  22237.74  25.92
2113.2  85296.40  21925.93  25.71
2115.7  84743.75  21605.00  25.49
2118.3  84140.55  21266.70  25.28
2120.8  83777.76  21003.48  25.07
2123.3  83373.98  20743.73  24.88
2125.8  82985.28  20494.04  24.70
2128.4  82532.58  20236.71  24.52
2130.9  81992.00  19980.00  24.37
2133.4  81634.84  19796.56  24.25
2135.9  81252.00  19617.40  24.14
2138.4  80797.31  19456.80  24.08
2140.9  80446.40  19348.24  24.05
2143.4  80102.98  19261.85  24.05
2145.9  79803.27  19210.68  24.07
2148.4  79510.87  19174.13  24.12
2150.9  79225.78  19144.89  24.16
2153.4  78926.07  19122.96  24.23
2155.9  78592.26  19109.31  24.31
2158.4  78306.90  19124.70  24.42
2160.9  78093.75  19139.40  24.51
2163.4  77774.64  19142.72  24.61
2165.9  77209.46  19098.68  24.74
2168.4  76722.48  19069.92  24.86
2170.8  76367.94  19066.19  24.97
2173.3  76004.77  19072.66  25.09
2175.8  75704.64  19088.30  25.21
2178.2  75334.40  19086.90  25.34
2180.7  74944.94  19084.52  25.46
2183.2  74536.75  19097.93  25.62
2185.6  74125.80  19096.56  25.76
2188.1  73634.40  19081.44  25.91
2190.6  73055.06  19068.66  26.10
2193.0  72416.19  19020.54  26.27
2195.5  71877.12  19008.00  26.45
2197.9  71298.88  18965.44  26.60
2200.4  70563.65  18879.25  26.75
2202.8  70072.24  18864.99  26.92
2205.3  69477.26  18814.92  27.08
2207.7  69114.50  18844.28  27.27
2210.1  68711.44  18838.40  27.42
2212.6  68350.15  18854.93  27.59
2215.0  68119.30  18896.05  27.74
2217.4  67824.76  18911.06  27.88
2219.9  67584.70  18896.90  27.96
2222.3  67331.44  18885.24  28.05
2224.7  67127.40  18865.98  28.10
2227.1  66876.69  18801.99  28.11
2229.5  66590.38  18687.02  28.06
2231.9  66135.52  18537.28  28.03
2234.4  65629.52  18352.64  27.96
2236.8  65234.84  18142.69  27.81
2239.2  64839.06  17906.46  27.62
2241.6  64385.58  17650.50  27.41
2244.0  63961.92  17400.96  27.21
2246.4  63585.78  17123.25  26.93
2248.8  63167.61  16841.22  26.66
2251.2  62857.50  16590.90  26.39
2253.6  62422.50  16312.50  26.13
2255.9  62082.12  16083.36  25.91
2258.3  61749.57  15838.62  25.65
2260.7  61380.08  15600.08  25.42
2263.1  60969.60  15355.50  25.19
2265.5  60569.30  15146.67  25.01
2267.9  60247.50  14981.40  24.87
2270.2  59801.76  14780.40  24.72
2272.6  59392.80  14594.16  24.57
2275.0  58961.70  14420.70  24.46
2277.3  58542.75  14239.65  24.32
2279.7  58135.65  14071.50  24.20
2282.1  57855.12  13915.20  24.05
2284.4  57484.46  13692.36  23.82
2286.8  57186.35  13478.02  23.57
2289.1  56768.16  13256.80  23.35
2291.5  56450.52  13048.91  23.12
2293.8  56011.50  12825.02  22.90
2296.2  55513.92  12566.40  22.64
2298.5  54991.02  12324.93  22.41
2300.8  54460.28  12109.58  22.24
2303.2  53832.32  11920.28  22.14
2305.5  53129.51  11742.56  22.10
2307.9  52451.34  11603.21  22.12
2310.2  51799.44  11522.28  22.24
2312.5  51188.80  11426.40  22.32
2314.8  50599.36  11349.82  22.43
2317.1  49968.50  11275.75  22.57
2319.5  49325.67  11161.08  22.63
2321.8  48752.92  11062.84  22.69
2324.1  48147.54  10927.70  22.70
2326.4  47650.02  10803.32  22.67
2328.7  47120.00  10659.00  22.62
2331.0  46622.64  10494.36  22.51
2333.3  46251.48  10379.12  22.44
2335.6  45857.84  10243.52  22.34
2337.9  45381.78  10112.40  22.28
2340.2  44944.50  9965.50  22.17
2342.5  44573.37  9833.34  22.06
2344.8  44082.80  9712.35  22.03
2347.1  43556.94  9611.70  22.07
2349.4  43022.22  9525.72  22.14
2351.7  42543.84  9457.44  22.23
2353.9  42024.88  9399.28  22.37
2356.2  41505.75  9330.75  22.48
2358.5  40994.92  9242.42  22.55
2360.8  40498.92  9155.60  22.61
2363.1  40029.54  9066.06  22.65
2365.3  39570.63  8988.37  22.71
2367.6  39040.00  8870.00  22.72
2369.8  38531.70  8743.50  22.69
2372.1  37984.44  8629.14  22.72
2374.4  37336.96  8481.00  22.71
2376.6  36705.48  8329.44  22.69
2378.9  36135.68  8184.40  22.65
2381.1  35526.40  8039.20  22.63
2383.4  34967.78  7897.30  22.58
2385.6  34474.55  7785.25  22.58
2387.9  33961.32  7662.96  22.56
2390.1  33474.00  7539.00  22.52
2392.3  32990.49  7423.65  22.50
2394.6  32536.98  7325.30  22.51
2396.8  32116.47  7225.41  22.50
2399.0  31661.30  7083.40  22.37
2401.3  31215.70  6946.44  22.25
2403.5  30750.72  6803.16  22.12
2405.7  30308.89  6689.16  22.07
2407.9  29887.56  6555.06  21.93
2410.1  29451.24  6439.32  21.86
2412.4  29086.20  6316.70  21.72
2414.6  28673.76  6215.28  21.68
2416.8  28274.40  6103.68  21.59
2419.0  27880.32  5998.29  21.51
2421.2  27474.40  5832.68  21.23
2423.4  27053.11  5659.36  20.92
2425.6  26711.91  5566.41  20.84
2427.8  26391.87  5520.69  20.92
2430.0  26082.78  5436.78  20.84
2432.2  25781.76  5299.20  20.55
2434.4  25472.34  5166.45  20.28
2436.5  25151.12  5004.44  19.90
2438.7  24857.46  4881.66  19.64
2440.9  24546.51  4787.82  19.51
2443.1  24288.84  4703.40  19.36
2445.3  24026.49  4595.63  19.13
2447.4  23721.12  4479.84  18.89
2449.6  23395.68  4385.92  18.75
2451.8  23076.36  4309.74  18.68
2453.9  22770.22  4227.33  18.57
2456.1  22457.28  4132.24  18.40
2458.3  22140.82  4041.78  18.25
2460.4  21836.66  3951.64  18.10
2462.6  21574.70  3872.05  17.95
2464.7  21323.12  3781.44  17.73
2466.9  21055.36  3700.72  17.58
2469.0  20799.38  3639.21  17.50
2471.2  20564.58  3550.92  17.27
2473.3  20263.40  3496.15  17.25
2475.4  20002.89  3443.24  17.21
2477.6  19753.16  3362.24  17.02
2479.7  19507.20  3271.68  16.77
2481.9  19231.52  3184.44  16.56
2484.0  18970.11  3121.46  16.45
2486.1  18715.32  3046.68  16.28
2488.2  18479.55  3001.40  16.24
2490.4  18250.00  2956.50  16.20
2492.5  17933.76  2874.00  16.03
2494.6  17601.39  2809.80  15.96
2496.7  17301.41  2783.18  16.09
2498.8  17078.94  2796.30  16.37
2500.9  16957.16  2743.07  16.18
2503.0  16886.06  2738.28  16.22
2505.1  16781.70  2737.80  16.31
2507.2  16748.37  2777.91  16.59
2509.4  16692.61  2864.07  17.16
2511.4  16740.15  2878.68  17.20
2513.5  16812.48  2869.60  17.07
2515.6  16845.02  2838.22  16.85
