# Supplementary material for: Using reflectance spectra and Pl@ntNet to identify herbarium specimens: a case study with Lithocarpus
Source: New Phytol. 2025 Jun 4;251(2):800–10. doi: 10.1111/nph.70258 (PMC13278665; doi:10.1111/nph.70258)
Supplement: Supplementary file 1 — Dataset S1 Original spectral data collected for this study. [file NPH-251-800-s003.zip › lithocarpus_spectra/gr021022_0194.sig]

/*** Spectra Vista SIG Data ***/
name= gr021022_0194.sig
instrument= HI: 1132003 (HR-1024i)
integration= 50.0, 9.0, 6.0, 150.0, 9.0, 6.0
scan method= Time-based, Time-based
scan coadds= 100, 425, 571, 33, 425, 571
scan time= 5, 5
scan settings= AI, AI
external data set1= 0,0,0,0,0,0,0,0,0,0,0,0,0,0,0,0,0,0,0,0,0,0,0,0,0,0,0,0,0,0,0,0
external data set2= 0,0,0,0,0,0,0,0,0,0,0,0,0,0,0,0,0,0,0,0,0,0,0,0,0,0,0,0,0,0,0,0
external data dark= 0,0,0,0,0,0,0,0,0,0,0,0,0,0,0,0
external data mask= 0
optic= LENS 4(1), LENS 4(1)
temp= 35.4, -5.0, -9.9, 35.5, -5.0, -9.9
battery= 7.37, 7.38
error= 0, 0
units= Radiance, Radiance
time= 10/02/2022 12:44:04, 10/02/2022 12:45:22
longitude=                 ,                 
latitude=                 ,                 
gpstime=                 ,                 
comm= 
memory slot= 0, 0
factors= 0.977, 0.971, 1.000 [Overlap: Remove @ 990,1900, Matching Type: None]
inclinometer x offset= 1, 1
inclinometer y offset= 90, 90
data= 
340.5  1236.90  253.17  20.47
341.9  1233.66  248.15  20.11
343.4  1180.80  216.48  18.33
344.9  1184.00  197.33  16.67
346.4  1176.78  202.07  17.17
347.8  1181.97  205.56  17.39
349.3  1209.92  196.35  16.23
350.8  1227.15  181.80  14.81
352.2  1243.55  165.81  13.33
353.7  1268.68  165.48  13.04
355.2  1296.90  161.57  12.46
356.6  1374.45  152.72  11.11
358.1  1427.76  158.64  11.11
359.6  1474.30  158.11  10.72
361.0  1514.13  155.93  10.30
362.5  1602.90  160.29  10.00
364.0  1694.42  169.87  10.03
365.5  1760.45  158.48  9.00
366.9  1808.64  154.91  8.56
368.4  1901.52  158.46  8.33
369.9  1993.30  162.89  8.17
371.3  2088.76  171.86  8.23
372.8  2176.26  170.43  7.83
374.2  2284.48  173.07  7.58
375.7  2386.02  174.80  7.33
377.2  2483.10  182.45  7.35
378.6  2536.32  171.73  6.77
380.1  2628.10  175.21  6.67
381.6  2774.20  168.13  6.06
383.0  2909.50  181.32  6.23
384.5  3019.38  195.35  6.47
386.0  3135.00  204.82  6.53
387.4  3253.50  196.82  6.05
388.9  3369.80  189.79  5.63
390.4  3485.34  186.04  5.34
391.8  3650.64  202.81  5.56
393.3  3789.93  204.76  5.40
394.7  3881.70  200.52  5.17
396.2  3992.58  191.15  4.79
397.7  4138.32  199.52  4.82
399.1  4316.97  195.46  4.53
400.6  4511.04  203.20  4.50
402.0  4633.98  206.18  4.45
403.5  4743.20  212.33  4.48
405.0  4874.36  217.47  4.46
406.4  5069.24  228.51  4.51
407.9  5280.64  231.92  4.39
409.3  5408.48  239.99  4.44
410.8  5524.38  253.80  4.59
412.2  5676.24  262.64  4.63
413.7  5905.72  273.13  4.62
415.1  6132.22  288.04  4.70
416.6  6319.62  303.78  4.81
418.0  6452.50  316.58  4.91
419.5  6599.05  331.68  5.03
420.9  6809.28  343.31  5.04
422.4  7060.89  361.77  5.12
423.8  7311.45  384.60  5.26
425.3  7576.80  405.90  5.36
426.7  7792.05  426.40  5.47
428.2  7964.80  441.81  5.55
429.6  8141.89  460.56  5.66
431.1  8357.44  480.25  5.75
432.5  8625.37  504.96  5.85
434.0  8899.00  524.33  5.89
435.4  9207.00  551.83  5.99
436.8  9507.99  579.28  6.09
438.3  9774.50  602.67  6.17
439.7  9985.95  625.90  6.27
441.2  10168.92  646.72  6.36
442.6  10422.90  671.55  6.44
444.0  10707.06  691.60  6.46
445.5  11044.62  713.14  6.46
446.9  11395.02  746.20  6.55
448.4  11701.48  781.57  6.68
449.8  12040.15  811.72  6.74
451.2  12316.50  835.67  6.78
452.7  12558.51  858.85  6.84
454.1  12808.48  884.34  6.90
455.5  13092.94  912.66  6.97
457.0  13430.56  938.08  6.98
458.4  13762.32  978.12  7.11
459.8  14117.76  1008.00  7.14
461.2  14526.94  1039.17  7.15
462.7  14901.12  1076.59  7.22
464.1  15229.63  1110.81  7.29
465.5  15520.32  1140.36  7.35
467.0  15799.00  1171.20  7.41
468.4  16126.80  1201.96  7.45
469.8  16473.44  1235.71  7.50
471.2  16884.87  1278.53  7.57
472.7  17310.71  1319.36  7.62
474.1  17741.30  1360.93  7.67
475.5  18262.92  1409.29  7.72
476.9  18745.48  1462.33  7.80
478.4  19150.00  1506.25  7.87
479.8  19425.76  1544.85  7.95
481.2  19629.92  1569.47  8.00
482.6  19878.21  1595.97  8.03
484.0  20240.40  1634.18  8.07
485.4  20701.63  1684.12  8.14
486.9  21223.80  1737.45  8.19
488.3  21783.20  1796.77  8.25
489.7  22273.86  1849.81  8.30
491.1  22708.56  1893.36  8.34
492.5  23108.40  1942.36  8.41
493.9  23425.50  1994.32  8.51
495.3  23729.10  2029.20  8.55
496.8  24102.60  2073.88  8.60
498.2  24587.04  2124.94  8.64
499.6  25089.75  2182.41  8.70
501.0  25668.84  2252.39  8.77
502.4  26187.00  2318.56  8.85
503.8  26699.75  2381.26  8.92
505.2  27223.72  2445.17  8.98
506.6  27738.92  2508.07  9.04
508.0  28234.08  2572.08  9.11
509.4  28640.00  2638.33  9.21
510.8  29101.05  2706.00  9.30
512.2  29558.16  2775.09  9.39
513.6  30067.20  2846.40  9.47
515.0  30646.96  2924.83  9.54
516.4  31143.68  3000.53  9.63
517.8  31702.76  3085.39  9.73
519.2  32303.43  3178.55  9.84
520.7  32875.78  3265.73  9.93
522.0  33366.60  3349.24  10.04
523.4  33952.59  3442.74  10.14
524.8  34457.46  3530.28  10.25
526.2  35064.88  3634.38  10.36
527.6  35701.38  3739.06  10.47
529.0  36234.00  3839.73  10.60
530.4  36879.74  3948.59  10.71
531.8  37414.59  4045.97  10.81
533.2  37903.32  4152.72  10.96
534.6  38382.08  4273.44  11.13
536.0  38881.56  4407.00  11.33
537.4  39386.28  4524.42  11.49
538.8  39958.60  4645.59  11.63
540.2  40575.45  4780.78  11.78
541.6  41182.26  4912.88  11.93
543.0  41698.72  5038.74  12.08
544.3  42408.15  5188.10  12.23
545.7  43199.85  5349.05  12.38
547.1  43721.85  5482.45  12.54
548.5  44356.26  5626.84  12.69
549.9  45072.13  5794.80  12.86
551.3  45826.56  5967.00  13.02
552.7  46361.70  6111.69  13.18
554.1  47075.76  6281.60  13.34
555.4  47677.80  6434.90  13.50
556.8  48108.06  6571.18  13.66
558.2  48387.90  6692.90  13.83
559.6  48680.85  6812.25  13.99
561.0  49212.24  6968.50  14.16
562.3  49626.85  7104.07  14.31
563.7  50216.32  7266.56  14.47
565.1  50793.60  7433.07  14.63
566.5  51431.23  7608.59  14.79
567.9  52287.68  7818.56  14.95
569.2  53218.20  8047.20  15.12
570.6  54180.89  8285.03  15.29
572.0  55014.70  8507.10  15.46
573.4  55706.72  8720.31  15.65
574.8  56423.00  8942.00  15.85
576.1  57288.52  9188.92  16.04
577.5  57953.12  9414.69  16.25
578.9  58883.28  9688.08  16.45
580.3  59723.52  9955.43  16.67
581.6  60570.56  10231.20  16.89
583.0  61404.21  10508.31  17.11
584.4  62005.20  10751.48  17.34
585.8  62449.85  10979.66  17.58
587.1  62819.90  11197.78  17.83
588.5  63306.30  11435.90  18.06
589.9  63709.20  11667.10  18.31
591.2  64241.68  11919.37  18.55
592.6  64990.64  12219.90  18.80
594.0  65641.50  12507.93  19.05
595.3  66509.98  12834.47  19.30
596.7  67388.48  13170.81  19.54
598.1  68236.98  13508.90  19.80
599.5  69068.85  13840.37  20.04
600.8  69946.52  14191.83  20.29
602.2  70655.97  14515.81  20.54
603.5  71548.56  14879.72  20.80
604.9  72427.50  15245.88  21.05
606.3  73223.04  15598.88  21.30
607.6  73975.02  15950.58  21.56
609.0  74709.00  16309.80  21.83
610.4  75440.82  16673.02  22.10
611.7  76109.63  17035.08  22.38
613.1  76734.30  17399.25  22.67
614.5  77433.66  17789.04  22.97
615.8  77980.50  18155.46  23.28
617.2  78733.80  18579.54  23.60
618.5  79374.56  18981.84  23.91
619.9  80185.96  19428.78  24.23
621.2  80936.39  19870.90  24.55
622.6  81862.00  20355.50  24.87
624.0  82586.07  20796.12  25.18
625.3  83421.40  21266.76  25.49
626.7  84252.32  21735.27  25.80
628.0  84945.68  22169.57  26.10
629.4  85780.80  22631.47  26.38
630.8  86495.04  23054.44  26.65
632.1  87045.84  23436.00  26.92
633.5  87962.16  23903.88  27.18
634.8  88696.44  24309.01  27.41
636.2  89342.82  24678.74  27.62
637.5  90169.07  25074.68  27.81
638.9  90895.80  25428.76  27.98
640.2  91670.96  25780.96  28.12
641.6  92514.60  26118.74  28.23
642.9  93275.91  26397.28  28.30
644.3  94096.36  26686.26  28.36
645.6  94861.00  26946.83  28.41
647.0  95613.21  27158.19  28.40
648.3  96414.85  27358.12  28.38
649.7  97251.05  27535.85  28.31
651.0  98052.90  27692.98  28.24
652.4  98588.88  27747.72  28.14
653.7  99660.87  27930.45  28.03
655.0  100578.08  28035.69  27.87
656.4  101261.60  28060.80  27.71
657.7  102323.69  28178.06  27.54
659.1  103203.10  28241.03  27.36
660.4  103927.04  28247.52  27.18
661.8  104616.00  28253.33  27.01
663.1  105576.18  28354.73  26.86
664.5  106095.54  28361.74  26.73
665.8  106259.97  28309.40  26.64
667.1  106340.85  28279.44  26.59
668.5  106713.60  28380.80  26.60
669.8  107104.78  28550.66  26.66
671.2  107361.28  28745.60  26.77
672.5  107656.63  29021.72  26.96
673.8  108280.20  29448.53  27.20
675.2  109246.20  30050.02  27.51
676.5  110425.14  30782.38  27.88
677.8  111650.78  31610.14  28.31
679.2  112610.64  32445.39  28.81
680.5  113452.65  33332.90  29.38
681.9  114206.40  34257.30  30.00
683.2  115007.20  35255.73  30.66
684.5  115823.40  36295.23  31.34
685.9  116549.64  37342.64  32.04
687.2  117265.92  38405.12  32.75
688.5  117925.70  39449.00  33.45
689.9  118717.96  40535.29  34.14
691.2  119393.29  41586.11  34.83
692.5  120021.72  42592.02  35.49
693.8  120739.60  43633.97  36.14
695.2  121361.60  44626.92  36.77
696.5  122066.12  45640.47  37.39
697.8  122776.00  46661.83  38.01
699.2  123450.60  47673.47  38.62
700.5  124153.74  48703.08  39.23
701.8  124795.65  49712.95  39.84
703.1  125464.80  50734.92  40.44
704.5  126146.16  51778.44  41.05
705.8  126883.31  52845.63  41.65
707.1  127556.50  53891.67  42.25
708.4  128202.36  54931.13  42.85
709.8  129004.89  56030.09  43.43
711.1  129548.46  57016.34  44.01
712.4  130364.32  58130.63  44.59
713.7  131035.78  59172.71  45.16
715.0  131737.83  60228.31  45.72
716.3  132472.00  61291.50  46.27
717.7  133200.94  62330.56  46.79
719.0  133976.90  63390.77  47.31
720.3  134740.38  64440.31  47.83
721.6  135612.40  65551.67  48.34
722.9  136454.49  66637.38  48.83
724.2  137319.84  67732.56  49.32
725.6  138079.16  68781.69  49.81
726.9  138554.50  69693.17  50.30
728.2  139042.40  70614.88  50.79
729.5  139639.37  71602.61  51.28
730.8  140109.40  72548.92  51.78
732.1  140695.24  73559.08  52.28
733.4  141154.53  74497.54  52.78
734.7  141472.08  75383.88  53.29
736.0  141838.38  76299.88  53.79
737.3  141988.68  77107.23  54.31
738.6  142139.34  77916.33  54.82
740.0  142342.45  78734.93  55.31
741.2  142663.04  79605.76  55.80
742.6  143177.76  80592.00  56.29
743.9  143755.04  81606.21  56.77
745.2  144482.94  82698.68  57.24
746.5  145284.16  83813.15  57.69
747.8  145935.40  84839.93  58.14
749.1  146688.07  85723.35  58.44
750.4  147399.30  85932.17  58.30
751.7  148118.32  86245.41  58.23
753.0  148664.57  86566.94  58.23
754.2  149311.02  87083.50  58.32
755.5  149912.52  87605.58  58.44
756.8  150468.32  88124.85  58.57
758.1  151451.52  88960.16  58.74
759.4  152366.20  89792.60  58.93
760.7  153236.72  90633.67  59.15
762.0  153833.75  91364.58  59.39
763.3  154394.10  92098.44  59.65
764.6  154787.28  92719.04  59.90
765.9  155184.05  93452.92  60.22
767.2  155677.20  94288.25  60.57
768.4  156001.30  95022.20  60.91
769.7  156625.17  95958.92  61.27
771.0  157061.61  96794.25  61.63
772.3  157435.30  97626.47  62.01
773.6  157921.76  98569.33  62.42
774.8  158379.07  99512.26  62.83
776.1  158826.20  100452.04  63.25
777.4  159166.32  101388.58  63.70
778.7  159692.84  102537.17  64.21
780.0  160138.56  103581.33  64.68
781.2  160490.34  104625.50  65.19
782.5  161002.92  105881.88  65.76
783.8  161482.14  107131.50  66.34
785.0  161834.58  108387.96  66.97
786.3  162267.00  109637.50  67.57
787.6  162728.16  111056.77  68.25
788.9  163111.65  111763.88  68.52
790.1  163641.70  112538.87  68.77
791.4  164032.32  113196.80  69.01
792.7  164660.85  114044.75  69.26
793.9  165076.38  114730.56  69.50
795.2  165577.00  115471.50  69.74
796.5  166073.38  116203.56  69.97
797.7  166555.62  116935.26  70.21
799.0  167220.00  117768.00  70.43
800.2  167613.44  118438.40  70.66
801.5  168083.14  119142.70  70.88
802.8  168596.70  119890.15  71.11
804.0  169072.54  120588.35  71.32
805.3  169587.92  121305.88  71.53
806.5  169959.40  121943.53  71.75
807.8  170426.20  122643.73  71.96
809.0  170904.81  123334.57  72.17
810.3  171385.11  124017.71  72.36
811.5  171777.63  124639.60  72.56
812.8  172245.60  125349.00  72.77
814.0  172650.15  125980.47  72.97
815.3  173139.48  126658.01  73.15
816.5  173533.75  127253.17  73.33
817.8  173996.31  127928.63  73.52
819.0  174411.58  128547.91  73.70
820.2  174878.22  129229.88  73.90
821.5  175342.60  129884.57  74.07
822.7  175665.03  130409.08  74.24
824.0  176082.30  131060.22  74.43
825.2  176563.65  131742.85  74.61
826.4  177079.21  132431.53  74.79
827.7  177413.65  132963.35  74.95
828.9  177891.30  133619.40  75.11
830.1  178273.71  134220.85  75.29
831.4  178696.81  134815.62  75.44
832.6  179153.66  135456.19  75.61
833.8  179515.80  136015.47  75.77
835.0  179915.40  136596.32  75.92
836.3  180371.94  137216.99  76.07
837.5  180816.30  137844.00  76.23
838.7  181252.35  138439.35  76.38
839.9  181647.36  139021.92  76.53
841.2  182127.63  139648.94  76.68
842.4  182551.23  140236.75  76.82
843.6  182923.30  140807.57  76.98
844.8  183408.39  141439.56  77.12
846.0  183819.81  141999.81  77.25
847.2  184208.85  142580.69  77.40
848.5  184706.16  143208.43  77.53
849.7  185079.66  143742.44  77.67
850.9  185463.20  144268.80  77.79
852.1  185832.55  144845.46  77.94
853.3  186172.38  145331.34  78.06
854.5  186589.06  145872.02  78.18
855.7  186906.72  146372.92  78.31
856.9  187299.72  146922.60  78.44
858.1  187706.92  147464.64  78.56
859.3  188044.08  147984.20  78.70
860.5  188506.41  148546.94  78.80
861.7  188926.40  149089.33  78.91
862.9  189329.14  149611.67  79.02
864.1  189666.12  150148.12  79.16
865.3  190094.96  150703.37  79.28
866.5  190563.84  151277.76  79.38
867.7  190928.17  151801.75  79.51
868.9  191334.36  152326.42  79.61
870.1  191807.67  152913.11  79.72
871.3  192286.90  153485.75  79.82
872.5  192753.90  154076.85  79.93
873.7  193237.36  154623.20  80.02
874.9  193734.12  155232.79  80.13
876.0  194245.20  155841.72  80.23
877.2  194705.20  156406.47  80.33
878.4  195234.12  157036.14  80.43
879.6  195715.80  157593.80  80.52
880.8  196171.50  158131.17  80.61
882.0  196628.38  158644.49  80.68
883.1  197159.20  159243.19  80.77
884.3  197634.22  159793.97  80.85
885.5  198128.28  160392.54  80.95
886.7  198475.20  160871.04  81.05
887.8  198955.80  161420.20  81.13
889.0  199470.20  162005.81  81.22
890.2  199963.05  162531.11  81.28
891.4  200479.71  163127.26  81.37
892.5  201103.11  163768.80  81.44
893.7  201735.62  164458.76  81.52
894.9  202396.32  165101.76  81.57
896.0  202986.70  165764.20  81.66
897.2  203646.80  166431.49  81.73
898.4  204202.70  167015.16  81.79
899.5  204846.21  167703.83  81.87
900.7  205276.50  168217.40  81.95
901.9  205685.76  168726.60  82.03
903.0  206119.91  169211.60  82.09
904.2  206534.80  169669.53  82.15
905.4  207023.46  170138.36  82.18
906.5  207498.34  170691.99  82.26
907.7  207839.60  171147.44  82.35
908.8  208297.11  171629.32  82.40
910.0  208722.80  172080.83  82.44
911.2  209014.06  172445.98  82.50
912.3  209168.88  172724.12  82.58
913.5  209314.70  173045.39  82.67
914.6  209472.48  173335.68  82.75
915.8  209938.83  173788.59  82.78
916.9  210258.82  174137.67  82.82
918.1  210528.02  174432.06  82.85
919.2  210718.80  174793.50  82.95
920.4  210859.88  175095.14  83.04
921.5  211049.84  175442.66  83.13
922.7  211350.24  175710.99  83.14
923.8  211674.78  176112.18  83.20
925.0  211869.63  176409.47  83.26
926.1  212133.18  176804.32  83.35
927.3  212512.32  177292.48  83.43
928.4  213154.50  177868.17  83.45
929.6  213790.72  178590.72  83.54
930.7  214446.40  179317.60  83.62
931.8  215331.87  180096.81  83.64
933.0  215972.64  180813.84  83.72
934.1  216484.29  181347.99  83.77
935.3  216670.79  181623.84  83.82
936.4  216799.44  181824.32  83.87
937.6  216721.59  181790.69  83.88
938.7  216573.30  181829.97  83.96
939.9  216549.11  182022.93  84.06
941.0  217187.86  182611.03  84.08
942.1  217757.16  183205.80  84.13
943.3  218371.74  183652.94  84.10
944.4  218797.88  184157.32  84.17
945.6  218977.78  184435.09  84.23
946.7  219201.24  184807.74  84.31
947.9  219637.32  185119.90  84.28
949.0  219863.21  185374.86  84.31
950.1  220197.24  185792.28  84.38
951.3  220526.13  186069.80  84.38
952.4  220757.83  186467.88  84.47
953.6  221067.20  186837.44  84.52
954.7  221464.62  186965.72  84.42
955.8  221723.26  187249.72  84.45
957.0  222244.50  187597.65  84.41
958.1  222344.46  187904.24  84.51
959.3  222469.80  187964.00  84.49
960.4  222895.09  188309.75  84.48
961.6  223400.40  188576.22  84.41
962.7  223547.84  188756.16  84.44
963.9  223740.02  188972.23  84.46
965.0  223808.04  188985.46  84.44
966.2  223966.37  189050.21  84.41
967.3  224149.37  189063.64  84.35
968.5  224241.60  189257.28  84.40
969.6  224411.28  189339.95  84.37
970.8  224328.06  189413.91  84.44
971.9  224273.28  189203.52  84.36
973.1  224511.04  189226.48  84.28
974.2  224468.09  189128.05  84.26
975.4  224812.17  189376.66  84.24
976.5  224688.75  189446.66  84.32
977.7  225000.90  189495.14  84.22
978.8  224998.56  189350.64  84.16
980.0  224824.00  189262.67  84.18
981.2  225122.94  189450.75  84.15
982.3  225167.60  189611.47  84.21
983.5  225016.61  189584.55  84.25
984.6  225358.56  189768.48  84.21
985.8  225513.20  189613.75  84.08
987.0  225772.48  189782.93  84.06
988.1  225924.70  189746.47  83.99
989.3  225858.08  189786.80  84.03
990.2  232741.82  196410.53  84.39
994.0  233130.02  197234.80  84.60
997.9  233226.00  197697.08  84.77
1001.7  233866.46  198705.58  84.97
1005.6  234838.89  199806.67  85.08
1009.4  235751.51  201156.62  85.33
1013.3  236800.00  202440.00  85.49
1017.1  237622.10  203534.25  85.65
1021.0  238585.26  204727.43  85.81
1024.8  240001.06  206312.56  85.96
1028.6  241732.08  208138.80  86.10
1032.5  243206.60  209750.80  86.24
1036.3  243940.71  210703.35  86.37
1040.1  244334.27  211365.82  86.51
1044.0  245080.83  212280.08  86.62
1047.8  245579.25  212997.75  86.73
1051.6  246095.91  213723.64  86.85
1055.5  245823.40  213744.40  86.95
1059.3  245645.10  213814.95  87.04
1063.1  245599.69  213979.02  87.13
1067.0  245822.69  214474.82  87.25
1070.8  246424.19  215168.02  87.32
1074.6  246765.86  215728.58  87.42
1078.4  246454.67  215717.00  87.53
1082.3  245788.78  215368.46  87.62
1086.1  245317.51  215087.69  87.68
1089.9  245190.09  215215.94  87.78
1093.7  245447.53  215635.47  87.85
1097.5  245533.83  215887.33  87.93
1101.4  245494.53  215979.91  87.98
1105.2  245464.00  216037.60  88.01
1109.0  245853.15  216401.62  88.02
1112.8  246632.82  217087.03  88.02
1116.6  247413.87  217614.49  87.96
1120.4  248118.89  218072.09  87.89
1124.2  248695.44  218317.29  87.79
1128.1  249183.74  218433.12  87.66
1131.8  249272.33  218127.00  87.51
1135.7  249092.20  217526.98  87.33
1139.5  248882.00  216717.80  87.08
1143.3  248308.37  215494.48  86.79
1147.1  247742.22  214194.67  86.46
1150.9  247223.17  212773.00  86.07
1154.7  247105.73  211618.62  85.64
1158.5  246921.87  210424.60  85.22
1162.3  246674.10  209234.91  84.82
1166.1  246016.58  207780.32  84.46
1169.9  245632.67  206663.27  84.14
1173.7  245060.00  205440.00  83.83
1177.5  244483.60  204207.40  83.53
1181.2  244480.02  203465.60  83.22
1185.0  244786.75  203077.22  82.96
1188.8  244666.33  202481.22  82.76
1192.6  244683.57  202112.24  82.60
1196.4  244748.35  201957.47  82.52
1200.2  244137.60  201383.47  82.49
1204.0  243793.95  201128.70  82.50
1207.8  243512.53  201021.80  82.55
1211.6  243001.11  200907.67  82.68
1215.3  242597.65  201006.45  82.86
1219.1  242386.25  201417.08  83.10
1222.9  241955.56  201777.78  83.39
1226.7  241606.91  202160.17  83.67
1230.4  240982.37  202282.96  83.94
1234.2  240255.17  202330.80  84.21
1238.0  239603.87  202304.50  84.43
1241.8  238974.22  202270.42  84.64
1245.5  238497.40  202307.62  84.83
1249.3  238311.97  202481.62  84.96
1253.1  238462.78  202895.00  85.08
1256.8  238473.59  203143.56  85.18
1260.6  238274.02  203216.00  85.29
1264.4  238027.74  203206.28  85.37
1268.1  237595.60  203005.73  85.44
1271.9  237620.02  203177.80  85.51
1275.7  237960.18  203632.90  85.57
1279.4  238277.40  204171.90  85.69
1283.2  237868.25  204097.72  85.80
1286.9  237474.81  204028.57  85.92
1290.7  237160.00  203989.87  86.01
1294.4  236487.41  203577.47  86.08
1298.2  235632.56  202964.26  86.14
1302.0  234484.33  202014.33  86.15
1305.7  233167.61  200843.50  86.14
1309.5  231690.18  199415.25  86.07
1313.2  230648.42  198353.50  86.00
1317.0  229944.00  197464.80  85.88
1320.7  229202.83  196466.23  85.72
1324.4  228294.92  195164.97  85.49
1328.2  227483.20  193845.60  85.21
1331.9  226454.31  192123.86  84.84
1335.7  225541.39  190378.33  84.41
1339.4  224528.18  188424.53  83.92
1343.2  223705.23  186488.39  83.36
1346.9  223109.08  184669.23  82.77
1350.6  223079.66  183251.21  82.15
1354.4  223219.44  181985.47  81.53
1358.1  222833.27  180360.07  80.94
1361.8  222145.00  178510.98  80.36
1365.6  221183.00  176525.60  79.81
1369.3  220142.22  174605.78  79.31
1373.0  218928.66  172642.13  78.86
1376.7  217454.63  170498.83  78.41
1380.5  215884.98  168127.16  77.88
1384.2  214555.39  165742.32  77.25
1387.9  213423.40  163266.80  76.50
1391.6  212208.03  160430.72  75.60
1395.3  211040.80  157213.85  74.49
1399.1  210302.36  153902.39  73.18
1402.8  209380.00  150049.33  71.66
1406.5  208727.93  146091.87  69.99
1410.2  208211.89  142158.11  68.28
1413.9  208125.42  138636.03  66.61
1417.6  207654.88  135157.36  65.09
1421.3  207113.33  132051.20  63.76
1425.1  206435.73  129266.13  62.62
1428.8  206010.15  127027.35  61.66
1432.5  205784.41  125304.98  60.89
1436.2  205544.72  123897.62  60.28
1439.9  204950.17  122533.21  59.79
1443.6  204595.89  121552.00  59.41
1447.3  204089.53  120706.42  59.14
1451.0  203627.50  120038.00  58.95
1454.7  203137.33  119483.64  58.82
1458.4  202770.17  119123.90  58.75
1462.1  202188.08  118722.33  58.72
1465.8  201577.14  118406.25  58.74
1469.4  201012.49  118223.14  58.81
1473.1  201438.50  118760.72  58.96
1476.8  201599.31  119240.84  59.15
1480.5  200553.07  119069.67  59.37
1484.2  199710.52  119116.88  59.64
1487.9  199102.48  119330.14  59.93
1491.6  198460.17  119488.42  60.21
1495.3  198162.25  119893.58  60.50
1498.9  197593.60  120121.40  60.79
1502.6  196723.84  120152.66  61.08
1506.3  195669.60  120090.13  61.37
1510.0  194753.05  120099.85  61.67
1513.7  194028.02  120191.62  61.95
1517.3  193310.83  120274.38  62.22
1521.0  192452.29  120182.62  62.45
1524.7  191640.92  120101.52  62.67
1528.3  190834.45  119950.37  62.86
1532.0  189949.73  119675.33  63.00
1535.7  189105.16  119418.44  63.15
1539.3  188259.60  119104.23  63.27
1543.0  187666.50  118931.36  63.37
1546.7  187294.25  118928.33  63.50
1550.3  186778.13  118813.33  63.61
1554.0  186020.80  118547.80  63.73
1557.6  185255.34  118274.69  63.84
1561.3  184449.51  117940.42  63.94
1565.0  183589.20  117574.93  64.04
1568.6  182682.07  117161.86  64.13
1572.3  182038.48  116905.44  64.22
1575.9  181443.73  116723.91  64.33
1579.6  180885.95  116540.51  64.43
1583.2  180289.42  116351.20  64.54
1586.9  179577.14  116115.27  64.66
1590.5  178980.27  116023.91  64.82
1594.1  178282.81  115930.22  65.03
1597.8  177514.75  115791.36  65.23
1601.4  176793.02  115717.57  65.45
1605.1  175852.56  115498.72  65.68
1608.7  175039.75  115361.50  65.91
1612.3  174299.02  115240.67  66.12
1616.0  173502.05  115030.70  66.30
1619.6  172816.89  114846.67  66.46
1623.2  172010.33  114488.53  66.56
1626.9  171376.78  114211.11  66.64
1630.5  170598.20  113775.95  66.69
1634.1  169947.25  113416.56  66.74
1637.8  169258.76  112925.87  66.72
1641.4  168415.37  112292.53  66.68
1645.0  167614.42  111534.68  66.54
1648.6  166669.58  110593.62  66.36
1652.2  165960.89  109707.87  66.10
1655.8  165243.67  108807.11  65.85
1659.5  164551.50  107932.40  65.59
1663.1  163374.77  106741.68  65.34
1666.7  162133.00  105472.83  65.05
1670.3  160984.10  104183.10  64.72
1673.9  159909.93  102792.39  64.28
1677.5  159088.49  101501.64  63.80
1681.1  158686.09  100378.84  63.26
1684.7  158660.15  99471.80  62.69
1688.3  158536.86  98458.19  62.10
1691.9  158157.80  97233.20  61.48
1695.6  157810.00  96092.83  60.89
1699.2  157675.43  95126.40  60.33
1702.8  157613.13  94286.64  59.82
1706.3  157126.14  93270.27  59.36
1709.9  156204.36  92064.00  58.94
1713.5  155493.66  91148.51  58.62
1717.1  154788.04  90472.12  58.45
1720.7  154116.31  90027.13  58.42
1724.3  153769.40  90004.79  58.53
1727.9  153455.21  90171.82  58.76
1731.5  153376.44  90605.81  59.07
1735.1  153508.27  91205.07  59.41
1738.7  153276.13  91406.18  59.63
1742.2  152818.63  91262.97  59.72
1745.8  152186.53  90882.53  59.72
1749.4  151842.48  90647.64  59.70
1753.0  150869.25  90088.95  59.71
1756.5  149370.73  89355.80  59.82
1760.1  147723.38  88582.12  59.96
1763.7  145860.75  87798.47  60.19
1767.2  144393.20  87301.27  60.46
1770.8  143136.50  86915.50  60.72
1774.4  141789.90  86405.36  60.94
1777.9  141024.65  86163.37  61.10
1781.5  140182.00  85808.00  61.21
1785.1  139013.33  85236.67  61.32
1788.6  137766.93  84584.18  61.40
1792.2  136402.83  83886.50  61.50
1795.8  135640.34  83547.03  61.59
1799.3  134871.00  83216.20  61.70
1802.9  134123.12  82886.59  61.80
1806.4  133492.80  82589.69  61.87
1810.0  132673.45  82193.49  61.95
1813.5  132186.75  81976.86  62.02
1817.1  131844.73  81870.60  62.10
1820.6  131183.77  81573.30  62.18
1824.2  131001.87  81607.07  62.29
1827.7  130256.92  81293.76  62.41
1831.2  129878.00  81256.00  62.56
1834.8  129687.90  81358.43  62.73
1838.3  129398.00  81374.00  62.89
1841.8  128750.57  81172.37  63.05
1845.4  127974.39  80838.84  63.17
1848.9  127210.65  80461.50  63.25
1852.4  126609.40  80138.70  63.30
1856.0  125944.90  79651.40  63.24
1859.5  125283.89  79094.89  63.13
1863.0  124630.94  78460.49  62.95
1866.6  124265.78  77900.80  62.69
1870.1  123971.93  77229.78  62.30
1873.6  123441.00  76193.25  61.72
1877.1  122623.08  74738.42  60.95
1880.6  121655.18  72977.98  59.99
1884.2  120852.78  71035.92  58.78
1887.7  120061.87  68748.00  57.26
1891.2  119155.75  66026.45  55.41
1894.7  118240.07  63040.76  53.32
1898.2  117673.25  59986.58  50.98
1902.2  124628.40  60559.20  48.59
1904.9  123976.52  57910.55  46.71
1907.6  123190.67  55291.33  44.88
1910.4  122578.69  52962.76  43.21
1913.1  121572.87  50723.60  41.72
1915.8  120973.30  48955.20  40.47
1918.6  120522.40  47547.47  39.45
1921.3  120016.24  46457.90  38.71
1924.0  119230.88  45560.08  38.21
1926.7  118519.07  44901.70  37.89
1929.4  117795.20  44461.40  37.74
1932.2  117262.43  44315.44  37.79
1934.9  116742.60  44327.40  37.97
1937.6  116190.43  44406.73  38.22
1940.3  115649.58  44610.83  38.57
1943.0  115222.83  44922.64  38.99
1945.7  114618.26  45200.38  39.44
1948.4  113928.50  45483.08  39.92
1951.1  113369.10  45866.70  40.46
1953.8  112808.30  46209.90  40.96
1956.4  112355.73  46555.25  41.44
1959.1  111809.37  46856.23  41.91
1961.8  111062.70  47070.45  42.38
1964.5  110430.15  47334.83  42.86
1967.2  109705.93  47550.27  43.34
1969.9  109091.50  47794.83  43.81
1972.5  108310.64  47955.19  44.28
1975.2  107766.12  48202.96  44.73
1977.9  107457.67  48548.48  45.18
1980.6  106906.28  48769.64  45.62
1983.2  106072.53  48841.95  46.05
1985.9  105204.00  48876.00  46.46
1988.5  104324.50  48884.69  46.86
1991.2  103688.10  48994.88  47.25
1993.8  103104.10  49107.85  47.63
1996.5  102680.60  49277.25  47.99
1999.2  102064.74  49302.72  48.31
2001.8  101674.80  49379.50  48.57
2004.4  101150.63  49383.68  48.82
2007.1  100466.80  49268.80  49.04
2009.7  99888.30  49144.65  49.20
2012.4  99525.60  49103.47  49.34
2015.0  99067.50  48944.83  49.41
2017.6  98520.04  48648.50  49.38
2020.3  98025.40  48364.43  49.34
2022.9  97835.20  48184.40  49.25
2025.5  97645.28  47966.10  49.12
2028.1  97417.22  47675.98  48.94
2030.8  96986.40  47225.65  48.69
2033.4  96818.45  46875.70  48.42
2036.0  96474.10  46413.00  48.11
2038.6  96132.65  45948.60  47.80
2041.2  95831.07  45502.57  47.48
2043.8  95485.11  45016.51  47.15
2046.4  95111.67  44498.22  46.79
2049.0  94621.40  43949.10  46.45
2051.6  94370.40  43510.10  46.11
2054.2  94039.79  43031.88  45.76
2056.8  93709.00  42568.17  45.43
2059.4  93138.72  42000.22  45.09
2062.0  92644.79  41488.33  44.78
2064.6  92051.83  40968.91  44.51
2067.1  91447.88  40435.43  44.22
2069.7  90816.27  39901.55  43.94
2072.3  90397.12  39496.47  43.69
2074.9  89950.70  39070.15  43.44
2077.4  89643.43  38716.30  43.19
2080.0  89189.01  38339.78  42.99
2082.6  88718.08  37974.38  42.80
2085.1  88236.50  37602.43  42.62
2087.7  87906.00  37303.50  42.44
2090.3  87469.95  36975.88  42.27
2092.8  86743.20  36508.28  42.09
2095.4  85967.92  36023.43  41.90
2097.9  85328.83  35587.59  41.71
2100.5  84645.00  35162.67  41.54
2103.0  84068.52  34817.47  41.42
2105.6  83532.80  34462.30  41.26
2108.1  83035.28  34125.45  41.10
2110.7  82522.77  33798.10  40.96
2113.2  82039.58  33459.77  40.78
2115.7  81490.58  33109.04  40.63
2118.3  80880.15  32764.55  40.51
2120.8  80515.80  32539.65  40.41
2123.3  80119.92  32269.67  40.28
2125.8  79715.53  32035.85  40.19
2128.4  79305.53  31819.78  40.12
2130.9  78816.17  31548.67  40.03
2133.4  78472.68  31349.50  39.95
2135.9  78113.17  31191.00  39.93
2138.4  77661.38  31015.42  39.94
2140.9  77357.48  30919.75  39.97
2143.4  77041.31  30848.20  40.04
2145.9  76736.73  30781.19  40.11
2148.4  76456.51  30732.46  40.20
2150.9  76158.02  30683.73  40.29
2153.4  75871.71  30659.36  40.41
2155.9  75560.08  30621.08  40.53
2158.4  75282.38  30594.38  40.64
2160.9  75068.00  30582.13  40.74
2163.4  74776.25  30540.52  40.84
2165.9  74237.98  30387.60  40.93
2168.4  73775.40  30258.00  41.01
2170.8  73442.05  30198.58  41.12
2173.3  73098.43  30126.30  41.21
2175.8  72797.18  30063.46  41.30
2178.2  72438.83  29973.83  41.38
2180.7  72066.28  29903.83  41.49
2183.2  71670.43  29808.44  41.59
2185.6  71265.60  29710.80  41.69
2188.1  70799.40  29597.40  41.80
2190.6  70253.95  29443.70  41.91
2193.0  69619.28  29253.13  42.02
2195.5  69056.00  29075.20  42.10
2197.9  68482.00  28893.07  42.19
2200.4  67824.00  28659.04  42.26
2202.8  67386.35  28506.03  42.30
2205.3  66799.92  28290.55  42.35
2207.7  66441.27  28176.42  42.41
2210.1  66015.60  28041.07  42.48
2212.6  65641.11  27906.56  42.51
2215.0  65401.38  27805.50  42.52
2217.4  65113.39  27624.08  42.42
2219.9  64889.13  27444.50  42.29
2222.3  64692.47  27267.53  42.15
2224.7  64532.70  27063.00  41.94
2227.1  64281.38  26750.12  41.61
2229.5  63979.08  26372.36  41.22
2231.9  63536.40  25913.47  40.79
2234.4  63065.80  25408.93  40.29
2236.8  62689.55  24902.99  39.72
2239.2  62305.10  24381.50  39.13
2241.6  61884.38  23842.53  38.53
2244.0  61502.40  23299.20  37.88
2246.4  61109.05  22751.53  37.23
2248.8  60685.17  22173.98  36.54
2251.2  60363.50  21641.25  35.85
2253.6  59972.00  21097.50  35.18
2255.9  59677.50  20622.50  34.56
2258.3  59380.21  20192.93  34.01
2260.7  59034.40  19808.93  33.55
2263.1  58630.75  19444.50  33.16
2265.5  58223.00  19118.00  32.84
2267.9  57913.00  18857.25  32.56
2270.2  57486.60  18595.40  32.35
2272.6  57086.00  18374.10  32.19
2275.0  56661.15  18161.85  32.05
2277.3  56278.63  17958.13  31.91
2279.7  55924.63  17736.88  31.72
2282.1  55608.77  17498.07  31.47
2284.4  55187.37  17258.27  31.27
2286.8  54896.18  17028.93  31.02
2289.1  54555.67  16760.17  30.72
2291.5  54263.48  16521.28  30.45
2293.8  53829.43  16257.93  30.20
2296.2  53376.40  16016.00  30.01
2298.5  52870.00  15806.58  29.90
2300.8  52356.03  15602.07  29.80
2303.2  51741.53  15416.83  29.80
2305.5  51079.52  15274.31  29.90
2307.9  50421.48  15173.67  30.09
2310.2  49795.90  15099.70  30.32
2312.5  49243.00  15034.33  30.53
2314.8  48673.92  14951.77  30.72
2317.1  48061.46  14815.42  30.83
2319.5  47423.78  14638.88  30.87
2321.8  46879.60  14484.83  30.90
2324.1  46298.12  14296.68  30.88
2326.4  45786.40  14095.40  30.79
2328.7  45275.42  13893.75  30.69
2331.0  44824.60  13706.50  30.58
2333.3  44485.33  13542.10  30.44
2335.6  44093.47  13391.47  30.37
2337.9  43637.55  13236.75  30.33
2340.2  43240.83  13094.17  30.28
2342.5  42882.18  12997.00  30.31
2344.8  42409.96  12892.50  30.40
2347.1  41900.25  12831.70  30.62
2349.4  41344.95  12754.75  30.85
2351.7  40870.00  12696.13  31.06
2353.9  40425.97  12631.09  31.24
2356.2  39942.50  12553.13  31.43
2358.5  39446.38  12464.89  31.60
2360.8  38968.12  12369.80  31.74
2363.1  38541.35  12273.90  31.85
2365.3  38103.95  12156.27  31.90
2367.6  37583.33  12000.00  31.93
2369.8  37076.13  11850.63  31.96
2372.1  36537.80  11677.90  31.96
2374.4  35937.17  11470.77  31.92
2376.6  35327.60  11275.13  31.92
2378.9  34731.90  11111.10  31.99
2381.1  34155.33  10954.67  32.07
2383.4  33620.18  10791.23  32.10
2385.6  33170.04  10659.00  32.13
2387.9  32685.90  10509.60  32.15
2390.1  32235.00  10342.50  32.08
2392.3  31756.73  10187.78  32.08
2394.6  31295.02  10048.13  32.11
2396.8  30892.78  9920.35  32.11
2399.0  30468.25  9790.50  32.13
2401.3  30034.52  9638.82  32.09
2403.5  29593.20  9473.10  32.01
2405.7  29183.10  9326.93  31.96
2407.9  28767.60  9186.60  31.93
2410.1  28337.10  9011.70  31.80
2412.4  27976.92  8851.67  31.64
2414.6  27570.20  8704.40  31.57
2416.8  27199.15  8527.20  31.35
2419.0  26845.23  8358.88  31.14
2421.2  26423.47  8163.50  30.89
2423.4  25986.28  7987.00  30.74
2425.6  25679.40  7877.18  30.68
2427.8  25393.65  7781.93  30.65
2430.0  25081.07  7656.23  30.53
2432.2  24787.20  7526.40  30.36
2434.4  24506.78  7372.35  30.08
2436.5  24192.03  7227.33  29.87
2438.7  23876.40  7121.55  29.83
2440.9  23601.65  6977.28  29.56
2443.1  23346.15  6854.10  29.36
2445.3  23079.73  6724.82  29.14
2447.4  22766.40  6609.60  29.03
2449.6  22484.00  6478.27  28.81
2451.8  22211.10  6344.55  28.56
2453.9  21895.24  6203.83  28.33
2456.1  21582.27  6091.60  28.23
2458.3  21299.84  5963.11  28.00
2460.4  20998.43  5859.03  27.90
2462.6  20709.21  5784.33  27.93
2464.7  20493.74  5700.61  27.82
2466.9  20251.53  5577.80  27.54
2469.0  19990.67  5486.08  27.44
2471.2  19711.80  5393.95  27.36
2473.3  19442.88  5339.36  27.46
2475.4  19210.17  5288.88  27.53
2477.6  18975.14  5140.93  27.09
2479.7  18726.40  5017.60  26.79
2481.9  18432.81  4917.15  26.68
2484.0  18208.52  4880.63  26.80
2486.1  17967.60  4784.85  26.63
2488.2  17726.29  4696.96  26.50
2490.4  17489.58  4623.33  26.43
2492.5  17196.10  4550.50  26.46
2494.6  16842.08  4499.03  26.71
2496.7  16581.38  4430.93  26.72
2498.8  16365.53  4373.70  26.73
2500.9  16209.05  4382.87  27.04
2503.0  16133.43  4423.68  27.42
2505.1  16076.13  4394.00  27.33
2507.2  16047.15  4360.15  27.17
2509.4  15983.83  4339.50  27.15
2511.4  16010.05  4380.60  27.36
2513.5  16120.40  4501.33  27.92
2515.6  16249.12  4638.22  28.54
