# Supplementary material for: Using reflectance spectra and Pl@ntNet to identify herbarium specimens: a case study with Lithocarpus
Source: New Phytol. 2025 Jun 4;251(2):800–10. doi: 10.1111/nph.70258 (PMC13278665; doi:10.1111/nph.70258)
Supplement: Supplementary file 1 — Dataset S1 Original spectral data collected for this study. [file NPH-251-800-s003.zip › lithocarpus_spectra/gr022322_0102.sig]

/*** Spectra Vista SIG Data ***/
name= gr022322_0102.sig
instrument= HI: 1132003 (HR-1024i)
integration= 50.0, 9.0, 6.0, 50.0, 9.0, 6.0
scan method= Time-based, Time-based
scan coadds= 100, 425, 571, 100, 425, 571
scan time= 5, 5
scan settings= AI, AI
external data set1= 0,0,0,0,0,0,0,0,0,0,0,0,0,0,0,0,0,0,0,0,0,0,0,0,0,0,0,0,0,0,0,0
external data set2= 0,0,0,0,0,0,0,0,0,0,0,0,0,0,0,0,0,0,0,0,0,0,0,0,0,0,0,0,0,0,0,0
external data dark= 0,0,0,0,0,0,0,0,0,0,0,0,0,0,0,0
external data mask= 0
optic= LENS 4(1), LENS 4(1)
temp= 33.6, -5.1, -9.9, 33.7, -5.0, -9.9
battery= 7.44, 7.45
error= 0, 0
units= Radiance, Radiance
time= 23/02/2022 11:56:38, 23/02/2022 11:57:32
longitude=                 ,                 
latitude=                 ,                 
gpstime=                 ,                 
comm= 
memory slot= 0, 0
factors= 0.965, 0.981, 1.000 [Overlap: Remove @ 990,1900, Matching Type: None]
inclinometer x offset= 0, 0
inclinometer y offset= 90, 90
data= 
340.5  1150.10  759.50  66.04
341.9  1169.85  765.72  65.45
343.4  1180.80  708.48  60.00
344.9  1147.00  666.00  58.06
346.4  1141.12  659.71  57.81
347.8  1130.58  685.20  60.61
349.3  1146.24  652.72  56.94
350.8  1166.55  621.15  53.25
352.2  1199.66  599.83  50.00
353.7  1213.52  620.55  51.14
355.2  1257.60  628.80  50.00
356.6  1348.27  654.50  48.54
358.1  1401.32  674.22  48.11
359.6  1423.02  679.46  47.75
361.0  1464.89  677.05  46.22
362.5  1541.25  752.13  48.80
364.0  1617.98  828.10  51.18
365.5  1696.20  886.65  52.27
366.9  1770.96  904.32  51.06
368.4  1838.97  938.25  51.02
369.9  1929.00  1015.94  52.67
371.3  2009.44  1110.48  55.26
372.8  2110.71  1140.57  54.04
374.2  2193.62  1207.14  55.03
375.7  2294.25  1271.67  55.43
377.2  2389.65  1348.35  56.42
378.6  2470.27  1413.47  57.22
380.1  2551.18  1474.30  57.79
381.6  2685.93  1525.81  56.81
383.0  2820.95  1593.90  56.50
384.5  2942.94  1694.42  57.58
386.0  3047.22  1768.14  58.02
387.4  3145.05  1855.70  59.00
388.9  3253.60  1905.68  58.57
390.4  3382.83  1981.86  58.59
391.8  3535.84  2066.40  58.44
393.3  3662.44  2155.74  58.86
394.7  3768.20  2213.25  58.73
396.2  3873.56  2261.38  58.38
397.7  4014.48  2352.96  58.61
399.1  4185.54  2466.84  58.94
400.6  4358.64  2570.48  58.97
402.0  4492.02  2646.54  58.92
403.5  4586.40  2714.60  59.19
405.0  4734.56  2796.00  59.06
406.4  4915.90  2922.48  59.45
407.9  5120.08  3032.80  59.23
409.3  5250.44  3116.90  59.36
410.8  5363.64  3197.88  59.62
412.2  5491.32  3288.36  59.88
413.7  5712.47  3432.12  60.08
415.1  5950.30  3570.18  60.00
416.6  6140.34  3690.18  60.10
418.0  6271.25  3777.25  60.23
419.5  6405.57  3876.51  60.52
420.9  6599.36  4014.72  60.83
422.4  6852.66  4170.91  60.87
423.8  7107.84  4337.51  61.02
425.3  7367.70  4501.80  61.10
426.7  7589.10  4649.40  61.26
428.2  7739.84  4760.64  61.51
429.6  7910.62  4880.39  61.69
431.1  8110.62  5016.76  61.85
432.5  8373.82  5193.11  62.02
434.0  8651.50  5379.00  62.17
435.4  8954.00  5588.00  62.41
436.8  9257.34  5798.37  62.64
438.3  9508.95  5972.05  62.80
439.7  9712.83  6122.44  63.03
441.2  9892.56  6254.76  63.23
442.6  10128.75  6426.90  63.45
444.0  10406.76  6622.98  63.64
445.5  10740.54  6847.23  63.75
446.9  11083.80  7098.00  64.04
448.4  11397.33  7321.72  64.24
449.8  11735.05  7559.70  64.42
451.2  12006.00  7768.25  64.70
452.7  12228.48  7938.09  64.91
454.1  12467.46  8126.68  65.18
455.5  12742.80  8323.00  65.32
457.0  13070.20  8568.56  65.56
458.4  13390.52  8820.24  65.87
459.8  13754.88  9089.28  66.08
461.2  14151.90  9387.72  66.34
462.7  14519.04  9665.43  66.57
464.1  14841.15  9912.31  66.79
465.5  15110.28  10146.96  67.15
467.0  15372.00  10363.90  67.42
468.4  15685.88  10612.28  67.65
469.8  16014.52  10877.00  67.92
471.2  16423.89  11181.72  68.08
472.7  16839.51  11520.84  68.42
474.1  17275.20  11864.90  68.68
475.5  17790.50  12259.00  68.91
476.9  18268.90  12641.59  69.20
478.4  18662.50  12968.75  69.49
479.8  18924.90  13212.56  69.82
481.2  19105.36  13385.76  70.06
482.6  19331.73  13599.90  70.35
484.0  19670.76  13895.58  70.64
485.4  20126.42  14267.58  70.89
486.9  20650.50  14689.35  71.13
488.3  21216.72  15154.80  71.43
489.7  21699.58  15558.30  71.70
491.1  22114.68  15928.92  72.03
492.5  22485.12  16264.08  72.33
493.9  22796.94  16546.26  72.58
495.3  23073.60  16820.70  72.90
496.8  23452.08  17152.60  73.14
498.2  23919.15  17560.62  73.42
499.6  24404.76  17990.28  73.72
501.0  24968.02  18482.82  74.03
502.4  25490.40  18942.36  74.31
503.8  25999.68  19382.23  74.55
505.2  26517.60  19847.56  74.85
506.6  27015.34  20295.66  75.13
508.0  27493.20  20734.56  75.42
509.4  27875.00  21110.00  75.73
510.8  28318.95  21517.65  75.98
512.2  28767.60  21925.84  76.22
513.6  29260.80  22377.60  76.48
515.0  29820.96  22892.00  76.76
516.4  30308.48  23343.84  77.02
517.8  30855.46  23843.48  77.27
519.2  31447.26  24366.87  77.48
520.7  32013.70  24879.09  77.71
522.0  32491.92  25321.32  77.93
523.4  33066.18  25847.01  78.17
524.8  33559.56  26315.04  78.41
526.2  34151.55  26849.28  78.62
527.6  34768.44  27405.66  78.82
529.0  35305.60  27896.00  79.01
530.4  35938.68  28468.18  79.21
531.8  36473.17  28964.66  79.41
533.2  36934.56  29399.76  79.60
534.6  37370.56  29821.28  79.80
536.0  37844.17  30285.39  80.03
537.4  38331.13  30756.50  80.24
538.8  38890.97  31271.37  80.41
540.2  39513.54  31839.82  80.58
541.6  40097.26  32376.40  80.74
543.0  40605.04  32858.14  80.92
544.3  41294.55  33486.30  81.09
545.7  42068.85  34177.95  81.24
547.1  42582.15  34656.45  81.39
548.5  43199.94  35223.96  81.54
549.9  43904.39  35861.91  81.68
551.3  44642.00  36535.72  81.84
552.7  45175.34  37035.84  81.98
554.1  45870.78  37671.48  82.13
555.4  46454.94  38220.10  82.27
556.8  46879.14  38632.44  82.41
558.2  47141.70  38915.85  82.55
559.6  47411.40  39190.20  82.66
561.0  47909.40  39667.32  82.80
562.3  48298.25  40053.65  82.93
563.7  48863.36  40588.80  83.07
565.1  49438.40  41122.40  83.18
566.5  50047.72  41686.32  83.29
567.9  50892.72  42442.40  83.40
569.2  51815.40  43268.40  83.50
570.6  52773.05  44112.32  83.59
572.0  53585.91  44858.14  83.71
573.4  54279.53  45493.26  83.81
574.8  54973.75  46138.00  83.93
576.1  55827.43  46910.04  84.03
577.5  56483.80  47515.28  84.12
578.9  57391.44  48347.16  84.24
580.3  58233.15  49118.79  84.35
581.6  59067.20  49884.64  84.45
583.0  59896.89  50628.78  84.53
584.4  60479.52  51173.85  84.61
585.8  60897.96  51581.63  84.70
587.1  61241.18  51930.78  84.80
588.5  61679.40  52356.60  84.89
589.9  62036.40  52718.70  84.98
591.2  62544.96  53197.76  85.06
592.6  63270.24  53863.70  85.13
594.0  63911.18  54459.81  85.21
595.3  64763.02  55220.00  85.26
596.7  65636.50  56013.16  85.34
598.1  66466.42  56778.64  85.42
599.5  67291.25  57529.60  85.49
600.8  68153.28  58318.40  85.57
602.2  68852.14  58964.29  85.64
603.5  69732.24  59757.96  85.70
604.9  70595.28  60541.56  85.76
606.3  71380.32  61263.84  85.83
607.6  72127.38  61944.00  85.88
609.0  72835.20  62607.60  85.96
610.4  73535.28  63265.02  86.03
611.7  74181.13  63866.41  86.10
613.1  74780.70  64441.05  86.17
614.5  75452.76  65057.22  86.22
615.8  75977.28  65548.26  86.27
617.2  76708.26  66217.86  86.32
618.5  77322.92  66803.40  86.40
619.9  78102.92  67527.06  86.46
621.2  78826.06  68208.29  86.53
622.6  79733.50  69036.00  86.58
624.0  80455.95  69701.04  86.63
625.3  81272.50  70461.88  86.70
626.7  82091.72  71216.70  86.75
628.0  82766.16  71846.32  86.81
629.4  83574.40  72598.40  86.87
630.8  84261.60  73235.40  86.91
632.1  84817.53  73755.36  86.96
633.5  85702.76  74588.80  87.03
634.8  86417.29  75240.80  87.07
636.2  87049.74  75828.78  87.11
637.5  87856.29  76574.15  87.16
638.9  88549.53  77237.79  87.23
640.2  89310.90  77953.86  87.28
641.6  90141.48  78714.66  87.32
642.9  90906.27  79395.68  87.34
644.3  91693.24  80136.30  87.40
645.6  92443.00  80834.00  87.44
647.0  93175.74  81520.56  87.49
648.3  93953.62  82261.11  87.56
649.7  94780.00  83034.05  87.61
651.0  95558.39  83749.20  87.64
652.4  96082.74  84240.00  87.67
653.7  97143.93  85213.35  87.72
655.0  98044.08  86069.12  87.79
656.4  98693.80  86654.00  87.80
657.7  99749.89  87622.75  87.84
659.1  100623.60  88426.80  87.88
660.4  101316.32  89085.92  87.93
661.8  101984.00  89720.00  87.97
663.1  102917.67  90584.46  88.02
664.5  103407.60  91052.94  88.05
665.8  103567.53  91235.49  88.09
667.1  103620.60  91350.18  88.16
668.5  103975.20  91677.60  88.17
669.8  104322.62  92054.30  88.24
671.2  104557.44  92310.40  88.29
672.5  104825.51  92603.96  88.34
673.8  105430.08  93177.00  88.38
675.2  106357.44  94036.32  88.42
676.5  107509.08  95090.28  88.45
677.8  108717.72  96207.48  88.49
679.2  109665.51  97096.53  88.54
680.5  110499.72  97878.45  88.58
681.9  111226.50  98567.70  88.62
683.2  112019.60  99314.60  88.66
684.5  112820.40  100076.90  88.70
685.9  113535.16  100762.07  88.75
687.2  114216.96  101429.76  88.80
688.5  114877.02  102046.52  88.83
689.9  115646.68  102780.92  88.87
691.2  116311.24  103419.90  88.92
692.5  116906.34  104005.18  88.96
693.8  117629.00  104673.20  88.99
695.2  118229.93  105267.67  89.04
696.5  118909.56  105916.80  89.07
697.8  119617.20  106587.15  89.11
699.2  120264.30  107207.88  89.14
700.5  120965.58  107880.84  89.18
701.8  121583.70  108478.65  89.22
703.1  122229.36  109097.28  89.26
704.5  122902.11  109729.08  89.28
705.8  123626.35  110431.30  89.33
707.1  124279.50  111055.50  89.36
708.4  124912.71  111667.35  89.40
709.8  125686.32  112404.81  89.43
711.1  126220.04  112920.80  89.46
712.4  127028.68  113671.68  89.49
713.7  127678.48  114292.60  89.52
715.0  128375.88  114964.23  89.55
716.3  129100.75  115659.25  89.59
717.7  129820.39  116327.27  89.61
719.0  130582.40  117048.20  89.64
720.3  131334.62  117748.28  89.66
721.6  132208.40  118562.80  89.68
722.9  133048.17  119348.19  89.70
724.2  133910.28  120143.52  89.72
725.6  134655.14  120851.82  89.75
726.9  135113.50  121287.50  89.77
728.2  135577.12  121731.68  89.79
729.5  136142.24  122264.74  89.81
730.8  136604.66  122706.00  89.83
732.1  137171.16  123237.24  89.84
733.4  137591.39  123642.60  89.86
734.7  137878.56  123926.76  89.88
736.0  138218.82  124266.00  89.91
737.3  138356.10  124394.94  89.91
738.6  138473.28  124512.12  89.92
740.0  138626.70  124665.50  89.93
741.2  138902.40  124924.80  89.94
742.6  139377.24  125392.32  89.97
743.9  139956.40  125931.92  89.98
745.2  140693.52  126596.22  89.98
746.5  141450.09  127287.84  89.99
747.8  142114.20  127887.20  89.99
749.1  142854.00  128576.81  90.01
750.4  143572.35  129227.46  90.01
751.7  144285.68  129905.02  90.03
753.0  144826.30  130401.70  90.04
754.2  145457.94  130979.70  90.05
755.5  146036.34  131496.47  90.04
756.8  146585.92  132010.04  90.06
758.1  147549.36  132903.48  90.07
759.4  148444.60  133730.00  90.09
760.7  149278.64  134487.92  90.09
762.0  149861.25  135012.50  90.09
763.3  150398.64  135536.94  90.12
764.6  150782.40  135899.52  90.13
765.9  151165.50  136281.65  90.15
767.2  151658.85  136741.29  90.16
768.4  151970.00  137018.70  90.16
769.7  152581.57  137583.49  90.17
771.0  153001.35  137965.41  90.17
772.3  153358.70  138333.25  90.20
773.6  153824.80  138777.44  90.22
774.8  154271.64  139195.18  90.23
776.1  154718.46  139615.06  90.24
777.4  155010.44  139911.39  90.26
778.7  155529.16  140396.54  90.27
780.0  155972.16  140824.32  90.29
781.2  156322.02  141171.78  90.31
782.5  156815.10  141645.66  90.33
783.8  157275.54  142070.22  90.33
785.0  157620.30  142382.46  90.33
786.3  158025.00  142789.50  90.36
787.6  158482.80  143235.68  90.38
788.9  158857.50  143607.18  90.40
790.1  159379.80  144076.20  90.40
791.4  159737.76  144436.32  90.42
792.7  160363.89  145033.59  90.44
793.9  160755.84  145435.50  90.47
795.2  161230.00  145900.50  90.49
796.5  161735.86  146333.00  90.48
797.7  162205.86  146768.94  90.48
799.0  162804.00  147348.00  90.51
800.2  163211.52  147744.00  90.52
801.5  163665.42  148178.72  90.54
802.8  164179.10  148679.85  90.56
804.0  164639.02  149096.22  90.56
805.3  165117.60  149549.00  90.57
806.5  165492.30  149903.30  90.58
807.8  165930.80  150316.60  90.59
809.0  166412.64  150764.24  90.60
810.3  166867.41  151219.74  90.62
811.5  167235.60  151567.68  90.63
812.8  167677.20  151983.90  90.64
814.0  168085.26  152358.57  90.64
815.3  168591.59  152812.01  90.64
816.5  168961.25  153164.00  90.65
817.8  169385.55  153577.23  90.67
819.0  169778.63  153935.46  90.67
820.2  170221.38  154338.78  90.67
821.5  170694.55  154794.15  90.68
822.7  170999.25  155097.51  90.70
824.0  171426.51  155493.72  90.71
825.2  171903.90  155946.30  90.72
826.4  172395.19  156366.54  90.70
827.7  172695.65  156637.60  90.70
828.9  173137.50  157063.50  90.72
830.1  173542.62  157460.38  90.73
831.4  173965.10  157852.66  90.74
832.6  174420.76  158275.32  90.74
833.8  174773.60  158574.10  90.73
835.0  175128.66  158916.10  90.74
836.3  175567.98  159331.34  90.75
837.5  176034.60  159780.60  90.77
838.7  176479.02  160184.52  90.77
839.9  176845.68  160516.08  90.77
841.2  177293.78  160937.61  90.77
842.4  177668.79  161300.61  90.79
843.6  178091.90  161689.50  90.79
844.8  178565.04  162159.48  90.81
846.0  178947.78  162491.61  90.80
847.2  179330.55  162850.38  90.81
848.5  179821.12  163293.76  90.81
849.7  180194.22  163640.43  90.81
850.9  180579.10  163982.00  90.81
852.1  180942.81  164367.04  90.84
853.3  181215.06  164637.60  90.85
854.5  181614.58  164986.92  90.84
855.7  181981.98  165270.54  90.82
856.9  182335.32  165645.48  90.85
858.1  182729.48  165978.48  90.83
859.3  183078.98  166342.96  90.86
860.5  183506.37  166766.04  90.88
861.7  183892.00  167102.40  90.87
862.9  184260.96  167400.48  90.85
864.1  184642.86  167721.07  90.84
865.3  185043.88  168121.48  90.85
866.5  185509.44  168583.68  90.88
867.7  185892.01  168947.43  90.88
868.9  186293.66  169287.93  90.87
870.1  186736.80  169699.75  90.88
871.3  187184.58  170113.52  90.88
872.5  187648.20  170546.85  90.89
873.7  188101.76  170946.08  90.88
874.9  188589.99  171386.67  90.88
876.0  189097.56  171834.48  90.87
877.2  189557.16  172243.64  90.87
878.4  190117.80  172733.94  90.86
879.6  190600.20  173136.60  90.84
880.8  190995.00  173531.75  90.86
882.0  191385.76  173940.49  90.88
883.1  191940.28  174391.28  90.86
884.3  192413.81  174837.40  90.87
885.5  192902.85  175224.00  90.84
886.7  193279.68  175538.88  90.82
887.8  193723.50  175972.20  90.84
889.0  194231.26  176399.34  90.82
890.2  194687.85  176818.11  90.82
891.4  195197.77  177212.43  90.79
892.5  195810.03  177827.13  90.82
893.7  196434.94  178398.86  90.82
894.9  197018.64  178895.16  90.80
896.0  197704.65  179412.45  90.75
897.2  198285.78  179935.98  90.75
898.4  198832.79  180348.61  90.70
899.5  199462.36  180971.62  90.73
900.7  199885.40  181337.00  90.72
901.9  200367.62  181735.00  90.70
903.0  200725.32  181980.09  90.66
904.2  201137.00  182303.80  90.64
905.4  201580.74  182691.30  90.63
906.5  202048.56  183096.34  90.62
907.7  202426.68  183419.48  90.61
908.8  202757.07  183744.66  90.62
910.0  203179.60  183991.60  90.56
911.2  203427.07  184197.43  90.55
912.3  203671.38  184364.16  90.52
913.5  203780.58  184589.68  90.58
914.6  204074.64  184796.64  90.55
915.8  204405.63  185039.43  90.53
916.9  204681.29  185136.50  90.45
918.1  204861.24  185384.66  90.49
919.2  205064.19  185635.53  90.53
920.4  205267.04  185692.10  90.46
921.5  205514.27  185965.23  90.49
922.7  205771.04  186091.68  90.44
923.8  206056.92  186368.64  90.45
925.0  206154.76  186598.37  90.51
926.1  206425.80  186850.02  90.52
927.3  206817.12  187128.00  90.48
928.4  207353.25  187573.75  90.46
929.6  208046.08  188221.44  90.47
930.7  208763.80  188846.00  90.46
931.8  209537.40  189578.67  90.47
933.0  210175.92  190096.56  90.45
934.1  210574.08  190528.11  90.48
935.3  210839.97  190866.31  90.53
936.4  210924.63  190836.57  90.48
937.6  210871.20  190684.14  90.43
938.7  210750.03  190597.59  90.44
939.9  210687.43  190637.82  90.48
941.0  211270.12  191068.18  90.44
942.1  211905.72  191704.32  90.47
943.3  212450.52  192118.62  90.43
944.4  212809.42  192434.05  90.43
945.6  213079.64  192548.14  90.36
946.7  213163.27  192832.89  90.46
947.9  213605.91  193005.12  90.36
949.0  213838.46  193193.65  90.35
950.1  214344.00  193569.12  90.31
951.3  214520.24  193880.28  90.38
952.4  214767.94  194193.97  90.42
953.6  215094.82  194325.20  90.34
954.7  215236.50  194537.16  90.38
955.8  215695.10  194879.11  90.35
957.0  216033.30  195167.55  90.34
958.1  216343.26  195339.06  90.29
959.3  216501.60  195304.20  90.21
960.4  216741.87  195736.05  90.31
961.6  217158.33  196022.90  90.27
962.7  217335.04  196098.56  90.23
963.9  217570.29  196150.85  90.16
965.0  217571.16  196101.90  90.13
966.2  217782.87  196264.29  90.12
967.3  217777.87  196242.20  90.11
968.5  218060.16  196490.88  90.11
969.6  218166.32  196308.96  89.98
970.8  218166.74  196182.03  89.92
971.9  218067.52  195842.24  89.81
973.1  217960.32  196223.84  90.03
974.2  218024.03  196236.97  90.01
975.4  218474.97  196453.20  89.92
976.5  218479.17  196418.82  89.90
977.7  218764.92  196349.10  89.75
978.8  218748.60  196179.30  89.68
980.0  218380.00  196184.00  89.84
981.2  218653.89  196474.29  89.86
982.3  218870.54  196544.60  89.80
983.5  218903.10  196421.16  89.73
984.6  219245.76  196628.40  89.68
985.8  219190.40  196639.08  89.71
987.0  219215.68  196704.00  89.73
988.1  219339.96  197088.08  89.86
989.3  219492.56  197095.36  89.80
990.2  228951.23  201892.30  88.18
994.0  229351.58  202416.67  88.26
997.9  229164.08  202530.25  88.38
1001.7  229747.19  203021.00  88.37
1005.6  230784.44  203997.78  88.39
1009.4  231996.70  205122.38  88.42
1013.3  233040.00  206200.00  88.48
1017.1  233797.79  206954.07  88.52
1021.0  234581.32  207747.94  88.56
1024.8  235920.67  209010.33  88.59
1028.6  237744.75  210697.34  88.62
1032.5  239278.20  212133.60  88.66
1036.3  239928.21  212788.58  88.69
1040.1  240252.17  213173.16  88.73
1044.0  241011.57  213913.95  88.76
1047.8  241712.10  214581.15  88.78
1051.6  242276.71  215208.89  88.83
1055.5  241921.90  214958.20  88.85
1059.3  241662.75  214817.70  88.89
1063.1  241456.49  214640.78  88.89
1067.0  241698.73  214907.40  88.92
1070.8  242370.88  215624.73  88.96
1074.6  242781.72  216090.78  89.01
1078.4  242498.33  215883.00  89.02
1082.3  241682.97  215208.49  89.05
1086.1  241206.04  214903.20  89.10
1089.9  241142.39  214924.93  89.13
1093.7  241457.14  215326.53  89.18
1097.5  241580.97  215481.91  89.20
1101.4  241447.38  215486.36  89.25
1105.2  241316.00  215403.20  89.26
1109.0  241704.03  215802.03  89.28
1112.8  242658.69  216708.54  89.31
1116.6  243462.31  217428.53  89.31
1120.4  244121.73  218003.96  89.30
1124.2  244641.98  218408.38  89.28
1128.1  245261.01  218816.38  89.22
1131.8  245346.27  218697.27  89.14
1135.7  245160.20  218269.69  89.03
1139.5  245008.60  217702.20  88.85
1143.3  244421.08  216667.18  88.65
1147.1  243773.33  215552.44  88.42
1150.9  243154.08  214333.17  88.15
1154.7  243086.71  213649.51  87.89
1158.5  242991.07  212876.07  87.61
1162.3  242761.61  212065.22  87.36
1166.1  242128.14  210895.24  87.10
1169.9  241768.10  209981.53  86.85
1173.7  241180.00  208820.00  86.58
1177.5  240577.67  207622.63  86.30
1181.2  240550.84  206852.82  85.99
1185.0  240986.25  206455.44  85.67
1188.8  240901.11  205716.39  85.39
1192.6  240935.96  205176.79  85.16
1196.4  240996.00  204705.67  84.94
1200.2  240391.82  203770.31  84.77
1204.0  239972.40  203083.10  84.63
1207.8  239621.57  202450.78  84.49
1211.6  239076.11  201710.11  84.37
1215.3  238636.58  201165.60  84.30
1219.1  238482.75  200995.08  84.28
1222.9  238151.11  200764.44  84.30
1226.7  237824.11  200699.83  84.39
1230.4  237184.93  200470.54  84.52
1234.2  236525.18  200271.71  84.67
1238.0  235803.30  200017.43  84.82
1241.8  235142.42  199791.97  84.97
1245.5  234624.76  199568.02  85.06
1249.3  234429.12  199581.77  85.14
1253.1  234694.44  199886.94  85.17
1256.8  234735.66  200012.22  85.21
1260.6  234528.85  199910.48  85.24
1264.4  234331.61  199737.10  85.24
1268.1  233997.87  199440.27  85.23
1271.9  233972.28  199451.78  85.25
1275.7  234218.27  199811.71  85.31
1279.4  234509.10  200308.20  85.42
1283.2  234053.64  200235.03  85.55
1286.9  233702.80  200256.56  85.69
1290.7  233449.33  200359.87  85.83
1294.4  232803.70  200039.82  85.93
1298.2  231906.38  199446.88  86.00
1302.0  230775.75  198560.42  86.04
1305.7  229507.67  197475.06  86.04
1309.5  227957.60  196079.75  86.02
1313.2  227019.42  195122.42  85.95
1317.0  226324.80  194329.20  85.86
1320.7  225518.80  193388.43  85.75
1324.4  224481.07  192101.63  85.58
1328.2  223865.60  191109.60  85.37
1331.9  223022.74  189841.06  85.12
1335.7  222251.11  188547.22  84.84
1339.4  221017.33  186752.04  84.50
1343.2  220095.06  185094.51  84.10
1346.9  219664.07  183702.45  83.63
1350.6  219904.14  182766.81  83.11
1354.4  220316.22  181834.83  82.53
1358.1  220022.73  180241.87  81.92
1361.8  219298.47  178267.36  81.29
1365.6  218303.15  176223.15  80.72
1369.3  217268.00  174438.22  80.29
1373.0  216042.14  172693.22  79.93
1376.7  214582.13  170894.60  79.64
1380.5  213017.24  169020.18  79.35
1384.2  211722.93  167277.09  79.01
1387.9  210532.93  165520.60  78.62
1391.6  209276.53  163512.56  78.13
1395.3  208129.20  161217.30  77.46
1399.1  207380.08  158895.68  76.62
1402.8  206441.33  156078.67  75.60
1406.5  205721.20  153128.63  74.44
1410.2  205171.28  150084.06  73.15
1413.9  205091.44  147179.39  71.76
1417.6  204590.89  144045.46  70.41
1421.3  204017.60  141025.07  69.12
1425.1  203283.20  138159.47  67.96
1428.8  202885.20  135866.85  66.97
1432.5  202637.03  133997.15  66.13
1436.2  202399.31  132398.73  65.41
1439.9  201792.16  130748.78  64.79
1443.6  201445.33  129434.33  64.25
1447.3  200915.82  128072.71  63.74
1451.0  200466.75  126782.50  63.24
1454.7  199958.40  125445.60  62.74
1458.4  199580.27  124108.83  62.18
1462.1  198993.50  122579.07  61.60
1465.8  198361.17  120979.03  60.99
1469.4  197815.99  119442.55  60.38
1473.1  198355.80  118536.31  59.76
1476.8  198538.53  117545.64  59.21
1480.5  197484.80  116094.38  58.79
1484.2  196601.02  114982.40  58.49
1487.9  196006.35  114298.92  58.31
1491.6  195338.00  113804.17  58.26
1495.3  195123.50  113732.67  58.29
1498.9  194589.97  113635.47  58.40
1502.6  193722.66  113484.64  58.58
1506.3  192666.76  113304.18  58.81
1510.0  191747.35  113284.60  59.08
1513.7  191028.57  113362.82  59.34
1517.3  190317.63  113314.00  59.54
1521.0  189462.14  113001.56  59.64
1524.7  188662.61  112577.98  59.67
1528.3  187875.50  112024.18  59.63
1532.0  186983.07  111392.40  59.57
1535.7  186146.64  110794.44  59.52
1539.3  185303.83  110272.83  59.51
1543.0  184713.08  109999.94  59.55
1546.7  184327.00  109990.83  59.67
1550.3  183836.09  109999.11  59.84
1554.0  183069.60  109896.50  60.03
1557.6  182318.52  109806.28  60.23
1561.3  181532.75  109613.56  60.38
1565.0  180705.60  109339.47  60.51
1568.6  179795.05  109034.16  60.64
1572.3  179157.01  108884.37  60.78
1575.9  178590.84  108724.18  60.88
1579.6  178053.21  108533.91  60.96
1583.2  177437.33  108344.31  61.06
1586.9  176740.79  108213.17  61.23
1590.5  176151.56  108414.44  61.55
1594.1  175464.74  108770.50  61.99
1597.8  174717.12  109283.07  62.55
1601.4  174017.40  109966.39  63.19
1605.1  173066.64  110547.27  63.88
1608.7  172290.25  111237.25  64.56
1612.3  171540.38  111930.31  65.25
1616.0  170765.50  112545.10  65.91
1619.6  170094.33  113170.33  66.53
1623.2  169295.33  113619.73  67.11
1626.9  168683.80  114114.93  67.65
1630.5  167969.20  114433.20  68.13
1634.1  167330.86  114789.87  68.60
1637.8  166610.58  115030.22  69.04
1641.4  165767.40  115163.12  69.47
1645.0  164950.13  115259.97  69.88
1648.6  164045.05  115221.70  70.24
1652.2  163331.57  115280.10  70.58
1655.8  162628.11  115274.67  70.88
1659.5  161946.40  115233.85  71.16
1663.1  160786.44  114733.29  71.36
1666.7  159565.83  114135.50  71.53
1670.3  158443.63  113434.23  71.59
1673.9  157379.11  112699.80  71.61
1677.5  156576.31  112021.39  71.54
1681.1  156151.51  111461.64  71.38
1684.7  156174.55  111146.95  71.17
1688.3  156033.58  110669.30  70.93
1691.9  155647.93  109939.40  70.63
1695.6  155302.17  109072.40  70.23
1699.2  155204.30  108301.70  69.78
1702.8  155128.08  107705.94  69.43
1706.3  154649.39  107149.85  69.29
1709.9  153732.27  106470.31  69.26
1713.5  153031.50  105970.20  69.25
1717.1  152345.82  105357.47  69.16
1720.7  151702.91  104690.37  69.01
1724.3  151358.34  104201.90  68.84
1727.9  151057.28  103719.51  68.66
1731.5  150964.56  103428.19  68.51
1735.1  151089.33  103312.27  68.38
1738.7  150878.27  102970.89  68.25
1742.2  150422.68  102529.06  68.16
1745.8  149819.73  101992.27  68.08
1749.4  149642.79  101722.82  67.98
1753.0  148814.40  100976.05  67.85
1756.5  147398.05  99793.65  67.70
1760.1  145716.73  98365.78  67.50
1763.7  143774.17  96811.75  67.34
1767.2  142243.33  95567.13  67.19
1770.8  140923.00  94544.00  67.09
1774.4  139574.13  93511.44  67.00
1777.9  138760.88  92924.62  66.97
1781.5  137919.00  92349.00  66.96
1785.1  136705.83  91574.17  66.99
1788.6  135429.98  90744.21  67.00
1792.2  134166.33  89980.67  67.07
1795.8  133577.60  89637.60  67.11
1799.3  132943.40  89291.80  67.17
1802.9  132208.65  88826.34  67.19
1806.4  131544.36  88386.31  67.19
1810.0  130729.52  87813.45  67.17
1813.5  130253.22  87492.38  67.17
1817.1  129953.33  87274.60  67.16
1820.6  129303.60  86889.63  67.20
1824.2  129181.29  86856.18  67.24
1827.7  128401.33  86481.28  67.35
1831.2  128072.00  86450.00  67.50
1834.8  128007.00  86688.47  67.72
1838.3  127759.50  86869.50  67.99
1841.8  127126.23  86739.40  68.23
1845.4  126315.19  86436.82  68.43
1848.9  125522.85  86106.90  68.60
1852.4  124896.47  85823.87  68.72
1856.0  124202.43  85380.87  68.74
1859.5  123502.74  84815.68  68.68
1863.0  122874.71  84206.77  68.53
1866.6  122563.29  83724.27  68.31
1870.1  122351.49  83160.26  67.97
1873.6  121750.50  82144.50  67.47
1877.1  120742.42  80687.83  66.83
1880.6  119612.78  78953.89  66.01
1884.2  118712.53  77130.53  64.97
1887.7  117927.53  75128.53  63.71
1891.2  116944.10  72835.35  62.28
1894.7  116132.16  70348.21  60.58
1898.2  115625.39  67957.48  58.77
1902.2  123380.40  69966.00  56.71
1904.9  122714.20  67682.87  55.15
1907.6  121877.33  65338.33  53.61
1910.4  121212.47  63166.37  52.11
1913.1  120177.33  60976.73  50.74
1915.8  119536.67  59187.10  49.51
1918.6  119058.27  57617.33  48.39
1921.3  118580.86  56202.33  47.40
1924.0  117797.75  54856.08  46.57
1926.7  117078.67  53793.40  45.95
1929.4  116380.40  52932.73  45.48
1932.2  115844.87  52293.38  45.14
1934.9  115291.80  51823.20  44.95
1937.6  114711.20  51468.40  44.87
1940.3  114190.42  51276.25  44.90
1943.0  113742.75  51214.65  45.03
1945.7  113095.31  51155.50  45.23
1948.4  112370.34  51160.58  45.53
1951.1  111788.55  51284.85  45.88
1953.8  111217.15  51425.00  46.24
1956.4  110737.98  51636.18  46.63
1959.1  110168.53  51832.43  47.05
1961.8  109414.55  51943.50  47.47
1964.5  108771.15  52140.00  47.94
1967.2  108045.69  52300.57  48.41
1969.9  107482.17  52504.50  48.85
1972.5  106742.04  52613.46  49.29
1975.2  106202.29  52834.52  49.75
1977.9  105869.27  53163.27  50.22
1980.6  105308.06  53366.02  50.68
1983.2  104474.98  53425.18  51.14
1985.9  103638.00  53448.00  51.57
1988.5  102779.63  53428.44  51.98
1991.2  102138.98  53526.83  52.41
1993.8  101567.40  53621.15  52.79
1996.5  101162.05  53778.45  53.16
1999.2  100550.16  53804.06  53.51
2001.8  100149.80  53893.50  53.81
2004.4  99647.99  53885.42  54.08
2007.1  98976.62  53733.17  54.29
2009.7  98400.00  53584.95  54.46
2012.4  98053.60  53525.60  54.59
2015.0  97630.67  53329.33  54.62
2017.6  97098.33  52988.13  54.57
2020.3  96622.90  52634.27  54.47
2022.9  96400.13  52370.53  54.33
2025.5  96176.93  52044.85  54.11
2028.1  95965.28  51637.51  53.81
2030.8  95555.70  51040.85  53.41
2033.4  95408.75  50520.60  52.95
2036.0  95047.97  49844.63  52.44
2038.6  94697.55  49098.20  51.85
2041.2  94398.57  48342.10  51.21
2043.8  94053.38  47554.00  50.56
2046.4  93681.80  46694.08  49.84
2049.0  93208.00  45738.13  49.07
2051.6  92982.60  44917.18  48.31
2054.2  92664.17  44091.04  47.58
2056.8  92316.58  43312.50  46.92
2059.4  91754.52  42468.03  46.28
2062.0  91262.71  41682.08  45.67
2064.6  90675.60  40878.03  45.08
2067.1  90090.68  40050.45  44.46
2069.7  89486.87  39217.30  43.82
2072.3  89074.52  38530.45  43.26
2074.9  88629.80  37839.90  42.69
2077.4  88325.62  37223.22  42.14
2080.0  87858.22  36606.51  41.67
2082.6  87390.13  36031.50  41.23
2085.1  86928.08  35498.43  40.84
2087.7  86599.50  35080.50  40.51
2090.3  86184.95  34656.45  40.21
2092.8  85474.35  34137.19  39.94
2095.4  84708.76  33613.78  39.68
2097.9  84063.53  33152.35  39.44
2100.5  83391.00  32730.67  39.25
2103.0  82824.13  32404.50  39.12
2105.6  82290.35  32134.28  39.05
2108.1  81815.18  31977.83  39.09
2110.7  81317.02  31887.45  39.21
2113.2  80838.40  31837.55  39.38
2115.7  80273.75  31780.46  39.59
2118.3  79651.33  31733.33  39.84
2120.8  79304.25  31826.25  40.13
2123.3  78919.04  31900.17  40.42
2125.8  78528.33  31986.38  40.73
2128.4  78119.93  32091.48  41.08
2130.9  77632.17  32165.33  41.43
2133.4  77273.12  32283.18  41.78
2135.9  76916.83  32387.33  42.11
2138.4  76476.03  32409.58  42.38
2140.9  76176.97  32503.97  42.67
2143.4  75871.71  32566.05  42.92
2145.9  75585.40  32608.69  43.14
2148.4  75299.09  32669.61  43.39
2150.9  75006.69  32730.53  43.64
2153.4  74726.48  32767.08  43.85
2155.9  74405.61  32789.53  44.07
2158.4  74143.13  32830.00  44.28
2160.9  73941.00  32872.88  44.46
2163.4  73656.90  32883.20  44.64
2165.9  73130.87  32809.80  44.86
2168.4  72656.10  32767.20  45.10
2170.8  72324.27  32790.36  45.34
2173.3  71998.93  32807.86  45.57
2175.8  71722.38  32845.63  45.80
2178.2  71364.79  32879.33  46.07
2180.7  71005.20  32906.07  46.34
2183.2  70600.26  32925.09  46.64
2185.6  70188.30  32930.10  46.92
2188.1  69734.70  32923.80  47.21
2190.6  69198.35  32886.97  47.53
2193.0  68569.33  32782.48  47.81
2195.5  68006.40  32691.20  48.07
2197.9  67447.33  32611.40  48.35
2200.4  66783.88  32459.75  48.60
2202.8  66350.25  32391.41  48.82
2205.3  65777.37  32240.40  49.01
2207.7  65427.05  32172.83  49.17
2210.1  65027.67  32067.23  49.31
2212.6  64680.94  31994.13  49.46
2215.0  64448.08  31959.63  49.59
2217.4  64127.57  31854.03  49.67
2219.9  63890.52  31809.08  49.79
2222.3  63703.20  31795.87  49.91
2224.7  63570.15  31750.20  49.95
2227.1  63323.53  31623.31  49.94
2229.5  63039.96  31460.41  49.91
2231.9  62596.53  31192.27  49.83
2234.4  62102.80  30851.67  49.68
2236.8  61739.71  30544.91  49.47
2239.2  61397.05  30165.85  49.13
2241.6  60973.15  29697.33  48.71
2244.0  60566.40  29160.00  48.15
2246.4  60184.25  28589.33  47.50
2248.8  59787.20  27952.83  46.75
2251.2  59457.25  27274.50  45.87
2253.6  59058.50  26535.00  44.93
2255.9  58786.90  25812.80  43.91
2258.3  58481.28  25074.89  42.88
2260.7  58133.33  24343.33  41.88
2263.1  57746.25  23627.75  40.92
2265.5  57354.00  22970.57  40.05
2267.9  57035.75  22460.50  39.38
2270.2  56614.60  22061.60  38.97
2272.6  56224.60  21805.10  38.78
2275.0  55801.20  21667.80  38.83
2277.3  55423.13  21608.75  38.99
2279.7  55083.88  21616.13  39.24
2282.1  54791.10  21645.87  39.51
2284.4  54413.15  21632.97  39.76
2286.8  54110.11  21624.39  39.96
2289.1  53738.47  21527.17  40.06
2291.5  53438.18  21396.67  40.04
2293.8  53015.00  21175.27  39.94
2296.2  52567.90  20936.30  39.83
2298.5  52076.95  20642.63  39.64
2300.8  51574.37  20331.15  39.42
2303.2  50964.87  19960.33  39.16
2305.5  50320.83  19539.97  38.83
2307.9  49686.02  19129.66  38.50
2310.2  49056.70  18703.30  38.13
2312.5  48484.00  18315.67  37.78
2314.8  47928.63  17940.58  37.43
2317.1  47336.88  17567.29  37.11
2319.5  46728.53  17188.13  36.78
2321.8  46211.67  16853.67  36.47
2324.1  45633.70  16516.62  36.19
2326.4  45124.20  16208.13  35.92
2328.7  44618.33  15888.75  35.61
2331.0  44176.80  15594.60  35.30
2333.3  43830.32  15380.86  35.09
2335.6  43411.20  15184.40  34.98
2337.9  42977.70  15033.45  34.98
2340.2  42615.42  14915.00  35.00
2342.5  42248.18  14788.05  35.00
2344.8  41765.33  14611.50  34.98
2347.1  41288.45  14457.80  35.02
2349.4  40766.30  14303.25  35.09
2351.7  40308.80  14192.67  35.21
2353.9  39867.64  14047.13  35.23
2356.2  39381.88  13893.75  35.28
2358.5  38884.60  13775.70  35.43
2360.8  38424.30  13684.70  35.61
2363.1  37987.15  13569.75  35.72
2365.3  37558.90  13436.31  35.77
2367.6  37058.33  13275.00  35.82
2369.8  36565.25  13148.75  35.96
2372.1  36022.35  13029.90  36.17
2374.4  35388.90  12875.70  36.38
2376.6  34775.07  12734.17  36.62
2378.9  34188.00  12604.67  36.87
2381.1  33652.67  12445.33  36.98
2383.4  33158.20  12255.63  36.96
2385.6  32699.79  12078.46  36.94
2387.9  32207.40  11953.80  37.12
2390.1  31771.25  11812.50  37.18
2392.3  31326.75  11635.65  37.14
2394.6  30882.20  11497.38  37.23
2396.8  30459.54  11396.91  37.42
2399.0  30049.17  11261.75  37.48
2401.3  29619.75  11108.53  37.50
2403.5  29174.60  10947.30  37.52
2405.7  28782.33  10793.38  37.50
2407.9  28383.30  10604.85  37.36
2410.1  27955.80  10425.30  37.29
2412.4  27590.83  10235.92  37.10
2414.6  27203.60  10048.60  36.94
2416.8  26806.45  9892.30  36.90
2419.0  26463.59  9745.83  36.83
2421.2  26076.28  9561.62  36.67
2423.4  25662.99  9365.71  36.49
2425.6  25374.60  9134.48  36.00
2427.8  25088.85  8915.40  35.54
2430.0  24765.64  8726.76  35.24
2432.2  24451.20  8544.00  34.94
2434.4  24168.15  8339.85  34.51
2436.5  23869.73  8125.87  34.04
2438.7  23571.05  7919.40  33.60
2440.9  23284.05  7721.65  33.16
2443.1  23024.55  7537.50  32.74
2445.3  22754.67  7364.79  32.37
2447.4  22491.00  7180.80  31.93
2449.6  22227.33  6991.60  31.45
2451.8  21942.00  6831.00  31.13
2453.9  21604.28  6661.06  30.83
2456.1  21268.27  6468.40  30.41
2458.3  20982.09  6291.45  29.98
2460.4  20709.76  6158.40  29.74
2462.6  20439.42  6000.17  29.36
2464.7  20176.43  5842.85  28.96
2466.9  19950.93  5700.27  28.57
2469.0  19718.07  5554.23  28.17
2471.2  19478.80  5370.65  27.57
2473.3  19193.15  5220.44  27.20
2475.4  18918.37  5094.34  26.93
2477.6  18674.94  4965.81  26.59
2479.7  18457.60  4838.40  26.21
2481.9  18198.66  4709.02  25.88
2484.0  17980.58  4612.47  25.65
2486.1  17744.40  4561.65  25.71
2488.2  17522.71  4537.00  25.89
2490.4  17307.08  4456.04  25.75
2492.5  17052.40  4438.73  26.03
2494.6  16708.28  4398.68  26.33
2496.7  16442.92  4396.32  26.74
2498.8  16257.98  4373.70  26.90
2500.9  16076.81  4345.08  27.03
2503.0  15953.28  4363.63  27.35
2505.1  15843.75  4415.13  27.87
2507.2  15844.88  4450.05  28.09
2509.4  15887.39  4460.04  28.07
2511.4  15905.75  4563.13  28.69
2513.5  15923.47  4670.13  29.33
2515.6  15972.67  4761.08  29.81
