# Supplementary material for: Using reflectance spectra and Pl@ntNet to identify herbarium specimens: a case study with Lithocarpus
Source: New Phytol. 2025 Jun 4;251(2):800–10. doi: 10.1111/nph.70258 (PMC13278665; doi:10.1111/nph.70258)
Supplement: Supplementary file 1 — Dataset S1 Original spectral data collected for this study. [file NPH-251-800-s003.zip › lithocarpus_spectra/gr021522_0224.sig]

/*** Spectra Vista SIG Data ***/
name= gr021522_0224.sig
instrument= HI: 1132003 (HR-1024i)
integration= 50.0, 9.0, 6.0, 200.0, 14.0, 6.0
scan method= Time-based, Time-based
scan coadds= 100, 425, 571, 25, 298, 571
scan time= 5, 5
scan settings= AI, AI
external data set1= 0,0,0,0,0,0,0,0,0,0,0,0,0,0,0,0,0,0,0,0,0,0,0,0,0,0,0,0,0,0,0,0
external data set2= 0,0,0,0,0,0,0,0,0,0,0,0,0,0,0,0,0,0,0,0,0,0,0,0,0,0,0,0,0,0,0,0
external data dark= 0,0,0,0,0,0,0,0,0,0,0,0,0,0,0,0
external data mask= 0
optic= LENS 4(1), LENS 4(1)
temp= 32.8, -5.1, -9.9, 32.8, -5.0, -9.9
battery= 7.44, 7.45
error= 0, 0
units= Radiance, Radiance
time= 15/02/2022 13:49:34, 15/02/2022 13:50:27
longitude=                 ,                 
latitude=                 ,                 
gpstime=                 ,                 
comm= 
memory slot= 0, 0
factors= 0.951, 0.928, 1.000 [Overlap: Remove @ 990,1900, Matching Type: None]
inclinometer x offset= 1, 1
inclinometer y offset= 90, 90
data= 
340.5  1128.40  119.35  10.58
341.9  1148.58  127.62  11.11
343.4  1102.08  118.08  10.71
344.9  1128.50  111.00  9.84
346.4  1158.95  115.90  10.00
347.8  1147.71  107.06  9.33
349.3  1114.40  95.52  8.57
350.8  1151.40  90.90  7.89
352.2  1199.66  95.10  7.93
353.7  1227.31  93.08  7.58
355.2  1270.70  88.43  6.96
356.6  1348.27  91.63  6.80
358.1  1388.10  92.54  6.67
359.6  1423.02  86.54  6.08
361.0  1464.89  86.17  5.88
362.5  1541.25  83.23  5.40
364.0  1630.72  82.81  5.08
365.5  1709.05  89.95  5.26
366.9  1783.52  97.34  5.46
368.4  1851.48  100.08  5.41
369.9  1954.72  96.45  4.93
371.3  2035.88  89.24  4.38
372.8  2110.71  95.05  4.50
374.2  2206.60  100.60  4.56
375.7  2320.47  111.44  4.80
377.2  2416.35  110.14  4.56
378.6  2483.48  105.68  4.26
380.1  2576.82  112.18  4.35
381.6  2698.54  113.49  4.21
383.0  2833.60  110.69  3.91
384.5  2955.68  121.03  4.09
386.0  3072.30  122.27  3.98
387.4  3169.15  126.53  3.99
388.9  3288.46  139.44  4.24
390.4  3417.00  128.14  3.75
391.8  3581.76  126.28  3.53
393.3  3685.62  133.29  3.62
394.7  3790.90  141.88  3.74
396.2  3906.02  143.37  3.67
397.7  4055.76  136.74  3.37
399.1  4225.98  144.07  3.41
400.6  4399.28  142.24  3.23
402.0  4522.44  147.03  3.25
403.5  4635.40  151.90  3.28
405.0  4790.48  149.12  3.11
406.4  4979.04  153.34  3.08
407.9  5182.52  162.79  3.14
409.3  5303.12  162.43  3.06
410.8  5431.32  167.09  3.08
412.2  5579.76  168.84  3.03
413.7  5797.50  175.86  3.03
415.1  6026.10  181.92  3.02
416.6  6215.04  181.15  2.91
418.0  6358.25  181.25  2.85
419.5  6509.22  184.84  2.84
420.9  6697.76  193.52  2.89
422.4  6947.31  201.92  2.91
423.8  7200.39  200.53  2.78
425.3  7453.80  209.10  2.81
426.7  7656.75  216.79  2.83
428.2  7837.12  220.40  2.81
429.6  8023.29  226.82  2.83
431.1  8236.90  233.91  2.84
432.5  8491.21  241.77  2.85
434.0  8761.50  247.50  2.82
435.4  9058.50  258.50  2.85
436.8  9352.03  270.15  2.89
438.3  9616.30  276.85  2.88
439.7  9826.63  284.50  2.90
441.2  10027.92  287.64  2.87
442.6  10278.60  294.15  2.86
444.0  10565.10  301.67  2.86
445.5  10881.72  314.94  2.89
446.9  11225.76  323.51  2.88
448.4  11518.99  333.18  2.89
449.8  11853.70  340.41  2.87
451.2  12138.25  347.88  2.87
452.7  12373.23  353.19  2.85
454.1  12623.52  367.03  2.91
455.5  12915.00  374.54  2.90
457.0  13241.80  386.10  2.92
458.4  13567.84  394.68  2.91
459.8  13916.16  401.76  2.89
461.2  14304.26  414.60  2.90
462.7  14668.29  429.84  2.93
464.1  14992.90  443.11  2.96
465.5  15281.64  452.88  2.96
467.0  15573.30  459.03  2.95
468.4  15891.24  469.61  2.96
469.8  16223.12  481.27  2.97
471.2  16630.74  494.96  2.98
472.7  17051.55  509.49  2.99
474.1  17469.90  520.68  2.98
475.5  17969.90  533.72  2.97
476.9  18427.76  549.90  2.98
478.4  18818.75  567.19  3.01
479.8  19102.42  576.94  3.02
481.2  19332.88  586.18  3.03
482.6  19598.76  593.06  3.03
484.0  19967.70  606.00  3.03
485.4  20411.06  619.69  3.04
486.9  20907.90  637.65  3.05
488.3  21450.32  654.08  3.05
489.7  21922.26  672.44  3.07
491.1  22349.88  687.96  3.08
492.5  22743.84  701.19  3.08
493.9  23070.48  712.95  3.09
495.3  23381.40  722.48  3.09
496.8  23769.00  738.09  3.11
498.2  24239.52  756.13  3.12
499.6  24728.67  772.61  3.12
501.0  25287.05  789.73  3.12
502.4  25789.68  806.25  3.13
503.8  26285.84  826.54  3.14
505.2  26802.08  847.09  3.16
506.6  27298.70  867.79  3.18
508.0  27785.52  885.78  3.19
509.4  28185.00  900.00  3.19
510.8  28650.60  921.94  3.22
512.2  29104.32  943.06  3.24
513.6  29611.20  966.00  3.26
515.0  30184.40  990.02  3.28
516.4  30679.68  1009.20  3.29
517.8  31221.86  1032.79  3.31
519.2  31809.66  1060.02  3.33
520.7  32381.88  1089.95  3.37
522.0  32860.44  1113.33  3.39
523.4  33427.80  1137.78  3.40
524.8  33923.10  1161.80  3.42
526.2  34523.00  1193.01  3.46
527.6  35149.50  1227.50  3.49
529.0  35679.60  1255.10  3.52
530.4  36304.40  1287.83  3.55
531.8  36843.34  1317.30  3.58
533.2  37332.36  1351.35  3.62
534.6  37792.80  1392.00  3.68
536.0  38296.60  1438.41  3.76
537.4  38798.09  1477.21  3.81
538.8  39360.55  1512.85  3.84
540.2  39972.39  1552.44  3.88
541.6  40570.32  1591.70  3.92
543.0  41086.78  1632.93  3.97
544.3  41777.40  1678.01  4.02
545.7  42547.35  1729.13  4.06
547.1  43047.60  1769.36  4.11
548.5  43672.98  1810.04  4.14
549.9  44369.73  1859.17  4.19
551.3  45110.52  1912.76  4.24
552.7  45634.72  1962.40  4.30
554.1  46328.31  2016.98  4.35
555.4  46917.52  2065.58  4.40
556.8  47355.00  2107.88  4.45
558.2  47643.90  2150.63  4.51
559.6  47941.50  2193.64  4.58
561.0  48482.28  2244.17  4.63
562.3  48907.95  2288.65  4.68
563.7  49499.52  2343.04  4.73
565.1  50076.40  2395.80  4.78
566.5  50685.60  2456.70  4.85
567.9  51520.24  2528.10  4.91
569.2  52441.20  2606.10  4.97
570.6  53388.98  2685.79  5.03
572.0  54206.03  2760.16  5.09
573.4  54885.77  2830.17  5.16
574.8  55585.75  2905.94  5.23
576.1  56435.14  2992.22  5.30
577.5  57098.56  3067.26  5.37
578.9  57990.84  3157.95  5.45
580.3  58799.40  3245.75  5.52
581.6  59619.36  3335.00  5.59
583.0  60426.36  3426.05  5.67
584.4  61022.31  3509.80  5.75
585.8  61481.79  3589.06  5.84
587.1  61883.80  3659.65  5.91
588.5  62393.40  3734.48  5.99
589.9  62826.90  3809.70  6.06
591.2  63373.00  3892.55  6.14
592.6  64125.38  3987.28  6.22
594.0  64766.28  4073.04  6.29
595.3  65606.38  4169.11  6.35
596.7  66459.78  4267.00  6.42
598.1  67276.25  4373.59  6.50
599.5  68084.10  4474.30  6.57
600.8  68930.52  4577.08  6.64
602.2  69628.86  4665.43  6.70
603.5  70490.76  4770.42  6.77
604.9  71341.74  4882.01  6.84
606.3  72124.80  4986.96  6.91
607.6  72853.62  5087.69  6.98
609.0  73569.60  5192.10  7.06
610.4  74294.22  5301.66  7.14
611.7  74952.53  5409.44  7.22
613.1  75579.90  5523.64  7.31
614.5  76284.18  5639.99  7.39
615.8  76847.76  5755.77  7.49
617.2  77595.48  5882.72  7.58
618.5  78251.44  6006.19  7.68
619.9  79055.80  6143.86  7.77
621.2  79784.80  6281.40  7.87
622.6  80679.50  6436.38  7.98
624.0  81383.76  6574.28  8.08
625.3  82192.67  6718.07  8.17
626.7  83005.82  6864.06  8.27
628.0  83683.56  7001.43  8.37
629.4  84498.40  7147.00  8.46
630.8  85180.92  7288.29  8.56
632.1  85730.40  7410.69  8.64
633.5  86617.96  7560.41  8.73
634.8  87334.72  7689.97  8.81
636.2  87969.30  7813.35  8.88
637.5  88772.01  7949.45  8.95
638.9  89489.22  8067.15  9.01
640.2  90245.34  8180.84  9.07
641.6  91062.30  8292.02  9.11
642.9  91823.55  8382.92  9.13
644.3  92636.40  8481.98  9.16
645.6  93398.50  8562.13  9.17
647.0  94128.39  8616.56  9.15
648.3  94907.43  8659.33  9.12
649.7  95721.03  8694.37  9.08
651.0  96505.06  8711.78  9.03
652.4  97037.46  8696.03  8.96
653.7  98089.56  8709.75  8.88
655.0  98999.76  8695.24  8.78
656.4  99641.00  8650.60  8.68
657.7  100673.43  8637.37  8.58
659.1  101532.20  8597.05  8.47
660.4  102225.76  8559.32  8.37
661.8  102896.00  8528.00  8.29
663.1  103844.49  8522.27  8.21
664.5  104352.90  8513.87  8.16
665.8  104514.87  8501.13  8.13
667.1  104625.00  8510.20  8.13
668.5  105042.00  8565.90  8.15
669.8  105453.92  8656.54  8.21
671.2  105722.24  8756.80  8.28
672.5  106043.55  8890.46  8.38
673.8  106688.68  9070.04  8.50
675.2  107642.22  9304.68  8.64
676.5  108798.12  9567.59  8.79
677.8  109985.86  9851.43  8.96
679.2  110910.04  10124.37  9.13
680.5  111717.90  10400.79  9.31
681.9  112435.40  10670.28  9.49
683.2  113220.80  10947.48  9.67
684.5  114013.90  11220.83  9.84
685.9  114727.11  11479.25  10.01
687.2  115415.04  11736.96  10.17
688.5  116041.34  11985.99  10.33
689.9  116815.60  12245.01  10.48
691.2  117490.79  12508.94  10.65
692.5  118088.82  12774.20  10.82
693.8  118791.70  13063.39  11.00
695.2  119393.98  13367.80  11.20
696.5  120083.92  13694.01  11.40
697.8  120794.30  14061.88  11.64
699.2  121442.49  14456.91  11.90
700.5  122131.62  14892.84  12.19
701.8  122752.35  15359.66  12.51
703.1  123415.20  15862.44  12.85
704.5  124090.38  16391.57  13.21
705.8  124825.90  16968.18  13.59
707.1  125468.50  17563.13  14.00
708.4  126112.89  18181.64  14.42
709.8  126872.04  18834.15  14.84
711.1  127404.12  19470.54  15.28
712.4  128219.98  20163.66  15.73
713.7  128877.00  20840.53  16.17
715.0  129561.60  21541.79  16.63
716.3  130289.75  22255.69  17.08
717.7  131005.40  22962.30  17.53
719.0  131750.40  23695.80  17.99
720.3  132479.66  24418.35  18.43
721.6  133318.40  25174.80  18.88
722.9  134131.32  25935.84  19.34
724.2  134968.68  26707.59  19.79
725.6  135704.56  27476.42  20.25
726.9  136159.75  28204.19  20.71
728.2  136643.36  28960.96  21.19
729.5  137236.58  29749.40  21.68
730.8  137711.42  30528.13  22.17
732.1  138307.96  31355.38  22.67
733.4  138740.79  32164.73  23.18
734.7  139070.88  32970.96  23.71
736.0  139453.14  33806.19  24.24
737.3  139653.45  34601.58  24.78
738.6  139845.96  35403.01  25.32
740.0  140087.95  36228.56  25.86
741.2  140408.32  37078.08  26.41
742.6  140917.32  37982.43  26.95
743.9  141505.52  38905.16  27.49
745.2  142230.66  39867.00  28.03
746.5  142985.36  40838.59  28.56
747.8  143598.40  41768.75  29.09
749.1  144307.17  42726.89  29.61
750.4  144996.14  43662.21  30.11
751.7  145689.88  44608.13  30.62
753.0  146210.73  45489.30  31.11
754.2  146834.04  46387.08  31.59
755.5  147387.13  47267.16  32.07
756.8  147936.32  48133.32  32.54
758.1  148912.56  49128.45  32.99
759.4  149786.20  50101.45  33.45
760.7  150632.72  51044.91  33.89
762.0  151208.75  51898.44  34.32
763.3  151756.92  52741.40  34.75
764.6  152123.28  53521.98  35.18
765.9  152508.00  54297.41  35.60
767.2  152977.23  55105.58  36.02
768.4  153289.50  55851.25  36.44
769.7  153895.74  56702.30  36.84
771.0  154326.96  57474.00  37.24
772.3  154677.05  58229.46  37.65
773.6  155136.96  59023.60  38.05
774.8  155577.25  59810.28  38.44
776.1  156017.16  60584.36  38.83
777.4  156321.29  61308.94  39.22
778.7  156835.22  62106.59  39.60
780.0  157271.68  62872.96  39.98
781.2  157624.62  63616.98  40.36
782.5  158113.02  64404.21  40.73
783.8  158568.30  65168.96  41.10
785.0  158917.80  65881.86  41.46
786.3  159337.50  66625.13  41.81
787.6  159770.24  67393.76  42.18
788.9  160139.13  68117.56  42.54
790.1  160655.10  68893.45  42.88
791.4  161040.48  69598.92  43.22
792.7  161650.74  70407.48  43.56
793.9  162071.28  71127.32  43.89
795.2  162506.50  71875.00  44.23
796.5  162995.14  72615.57  44.55
797.7  163482.42  73349.01  44.87
799.0  164100.00  74145.00  45.18
800.2  164500.48  74835.68  45.49
801.5  164936.44  75536.23  45.80
802.8  165471.75  76285.18  46.10
804.0  165938.50  76984.64  46.39
805.3  166409.60  77697.65  46.69
806.5  166776.10  78364.20  46.99
807.8  167220.90  79048.55  47.27
809.0  167667.21  79739.39  47.56
810.3  168154.27  80425.33  47.83
811.5  168527.37  81058.57  48.10
812.8  168974.40  81741.23  48.37
814.0  169358.85  82386.25  48.65
815.3  169870.23  83064.38  48.90
816.5  170229.75  83684.13  49.16
817.8  170672.97  84329.75  49.41
819.0  171069.78  84938.68  49.65
820.2  171532.08  85573.29  49.89
821.5  172009.15  86223.68  50.13
822.7  172284.72  86777.16  50.37
824.0  172715.31  87396.75  50.60
825.2  173179.20  88028.40  50.83
826.4  173690.77  88655.88  51.04
827.7  173993.10  89195.48  51.26
828.9  174454.20  89822.03  51.49
830.1  174842.37  90406.28  51.71
831.4  175249.17  90979.88  51.91
832.6  175706.68  91568.22  52.11
833.8  176076.80  92115.43  52.32
835.0  176412.46  92658.27  52.52
836.3  176834.14  93239.65  52.73
837.5  177263.10  93819.60  52.93
838.7  177725.07  94402.67  53.12
839.9  178109.28  94935.24  53.30
841.2  178556.50  95522.80  53.50
842.4  178929.42  96053.00  53.68
843.6  179330.20  96587.40  53.86
844.8  179801.64  97176.15  54.05
846.0  180202.38  97696.75  54.22
847.2  180581.94  98218.21  54.39
848.5  181069.28  98798.32  54.56
849.7  181459.20  99311.84  54.73
850.9  181838.80  99820.18  54.89
852.1  182221.32  100329.39  55.06
853.3  182533.98  100795.05  55.22
854.5  182927.29  101314.73  55.39
855.7  183289.02  101785.74  55.53
856.9  183659.16  102284.37  55.69
858.1  184069.56  102791.32  55.84
859.3  184435.30  103286.19  56.00
860.5  184854.42  103793.72  56.15
861.7  185280.80  104290.20  56.29
862.9  185640.91  104775.84  56.44
864.1  185987.47  105260.13  56.60
865.3  186428.44  105765.00  56.73
866.5  186857.28  106278.48  56.88
867.7  187255.97  106769.22  57.02
868.9  187673.22  107247.53  57.15
870.1  188131.96  107762.70  57.28
871.3  188568.72  108247.89  57.41
872.5  189020.70  108743.18  57.53
873.7  189489.76  109270.30  57.67
874.9  189967.38  109811.72  57.81
876.0  190491.12  110332.98  57.92
877.2  190880.12  110826.66  58.06
878.4  191396.88  111345.37  58.18
879.6  191893.80  111837.60  58.28
880.8  192363.50  112321.13  58.39
882.0  192771.74  112791.66  58.51
883.1  193252.64  113313.13  58.63
884.3  193680.30  113798.76  58.76
885.5  194217.03  114310.19  58.86
886.7  194546.88  114729.12  58.97
887.8  195039.60  115174.80  59.05
889.0  195500.32  115663.43  59.16
890.2  195940.71  116145.07  59.28
891.4  196434.68  116645.63  59.38
892.5  196997.58  117219.67  59.50
893.7  197674.06  117776.64  59.58
894.9  198310.68  118308.96  59.66
896.0  198874.50  118863.85  59.77
897.2  199509.10  119390.64  59.84
898.4  200038.28  119909.73  59.94
899.5  200687.65  120477.57  60.03
900.7  201091.80  120903.90  60.12
901.9  201515.42  121360.72  60.22
903.0  201928.43  121766.38  60.30
904.2  202279.60  122169.55  60.40
905.4  202701.30  122611.28  60.49
906.5  203227.99  123057.25  60.55
907.7  203624.96  123464.16  60.63
908.8  203974.20  123884.95  60.74
910.0  204330.88  124252.96  60.81
911.2  204596.44  124581.22  60.89
912.3  204770.88  124881.21  60.99
913.5  204985.59  125142.52  61.05
914.6  205208.64  125454.42  61.14
915.8  205558.38  125834.19  61.22
916.9  205712.43  126127.17  61.31
918.1  206004.12  126419.20  61.37
919.2  206224.11  126709.18  61.44
920.4  206395.42  126979.55  61.52
921.5  206611.41  127305.64  61.62
922.7  206836.16  127535.44  61.66
923.8  207190.80  127922.28  61.74
925.0  207308.22  128165.14  61.82
926.1  207599.28  128469.39  61.88
927.3  207901.92  128887.80  61.99
928.4  208403.00  129326.44  62.06
929.6  209059.84  129916.16  62.14
930.7  209797.00  130498.90  62.20
931.8  210649.47  131077.94  62.23
933.0  211311.36  131636.34  62.29
934.1  211731.75  132096.24  62.39
935.3  211832.45  132356.51  62.48
936.4  211935.35  132514.87  62.53
937.6  211771.26  132533.84  62.58
938.7  211600.62  132544.82  62.64
939.9  211686.58  132687.12  62.68
941.0  212154.38  133098.14  62.74
942.1  212671.98  133573.05  62.81
943.3  213163.92  134047.86  62.88
944.4  213612.75  134429.97  62.93
945.6  213751.58  134593.32  62.97
946.7  214004.00  134822.52  63.00
947.9  214310.88  135119.25  63.05
949.0  214481.10  135315.89  63.09
950.1  214756.20  135634.41  63.16
951.3  215112.37  135872.69  63.16
952.4  215288.80  136139.78  63.24
953.6  215718.80  136428.77  63.24
954.7  215877.63  136583.59  63.27
955.8  216071.86  136787.43  63.31
957.0  216518.55  137058.86  63.30
958.1  216843.36  137252.45  63.30
959.3  216810.30  137320.05  63.34
960.4  217166.23  137625.25  63.37
961.6  217596.37  137982.60  63.41
962.7  217786.88  138065.36  63.39
963.9  218035.93  138149.57  63.36
965.0  218170.86  138260.84  63.37
966.2  218277.55  138417.65  63.41
967.3  218032.73  138452.70  63.50
968.5  218323.20  138589.20  63.48
969.6  218302.08  138678.84  63.53
970.8  218446.80  138629.70  63.46
971.9  218356.16  138583.28  63.47
973.1  218704.72  138718.94  63.43
974.2  218637.75  138585.65  63.39
975.4  218791.83  138863.90  63.47
976.5  218642.58  138857.65  63.51
977.7  219102.00  138961.23  63.42
978.8  218922.21  138844.60  63.42
980.0  218738.00  138814.50  63.46
981.2  219023.55  138992.16  63.46
982.3  219061.36  139060.08  63.48
983.5  218903.10  139033.05  63.51
984.6  219042.00  139066.20  63.49
985.8  219401.16  138943.53  63.33
987.0  219434.24  139058.80  63.37
988.1  219567.02  139074.25  63.34
989.3  219728.32  139039.46  63.28
990.2  232042.02  150257.06  64.75
994.0  232482.29  150979.70  64.94
997.9  232557.58  151451.46  65.12
1001.7  233228.96  152328.80  65.31
1005.6  234155.56  153457.14  65.54
1009.4  235287.43  154592.14  65.70
1013.3  236320.00  155622.86  65.85
1017.1  237070.52  156492.07  66.01
1021.0  237812.57  157440.38  66.20
1024.8  239056.83  158557.07  66.33
1028.6  240735.25  160162.64  66.53
1032.5  242144.00  161418.60  66.66
1036.3  242740.12  162140.43  66.80
1040.1  243025.51  162721.10  66.96
1044.0  243755.24  163517.14  67.08
1047.8  244330.80  164234.25  67.22
1051.6  244913.78  165024.51  67.38
1055.5  244580.70  165089.19  67.50
1059.3  244413.15  165263.43  67.62
1063.1  244276.17  165469.05  67.74
1067.0  244611.46  165982.23  67.86
1070.8  245310.96  166728.10  67.97
1074.6  245762.86  167339.80  68.09
1078.4  245514.00  167416.93  68.19
1082.3  244775.66  167193.73  68.30
1086.1  244395.07  167192.11  68.41
1089.9  244369.97  167469.34  68.53
1093.7  244726.69  167982.50  68.64
1097.5  244875.02  168268.32  68.72
1101.4  244803.56  168415.26  68.80
1105.2  244707.60  168464.57  68.84
1109.0  245037.72  168856.37  68.91
1112.8  245899.50  169483.61  68.92
1116.6  246623.56  170004.89  68.93
1120.4  247278.58  170484.20  68.94
1124.2  247761.78  170752.63  68.92
1128.1  248281.97  171001.22  68.87
1131.8  248285.33  170863.80  68.82
1135.7  248043.67  170536.46  68.75
1139.5  247833.40  170175.86  68.67
1143.3  247265.97  169483.07  68.54
1147.1  246676.89  168743.43  68.41
1150.9  246126.83  167942.30  68.23
1154.7  246058.22  167415.49  68.04
1158.5  245949.73  166832.57  67.83
1162.3  245716.79  166255.51  67.66
1166.1  245117.64  165410.73  67.48
1169.9  244722.17  164787.49  67.34
1173.7  244180.00  164095.71  67.20
1177.5  243521.84  163388.63  67.09
1181.2  243550.96  163150.74  66.99
1185.0  243903.81  163100.68  66.87
1188.8  243789.00  162925.50  66.83
1192.6  243778.97  162827.00  66.79
1196.4  243779.43  162774.23  66.77
1200.2  243161.96  162411.20  66.79
1204.0  242729.50  162243.87  66.84
1207.8  242410.67  162166.24  66.90
1211.6  241919.56  161934.29  66.94
1215.3  241501.28  161946.49  67.06
1219.1  241348.83  162183.64  67.20
1222.9  240977.78  162354.29  67.37
1226.7  240674.41  162580.21  67.55
1230.4  240050.27  162573.78  67.72
1234.2  239360.64  162522.15  67.90
1238.0  238662.13  162409.36  68.05
1241.8  238044.81  162326.46  68.19
1245.5  237499.64  162245.20  68.31
1249.3  237312.58  162437.24  68.45
1253.1  237487.64  162785.63  68.54
1256.8  237489.92  163000.59  68.63
1260.6  237264.45  162974.07  68.69
1264.4  237006.44  162980.72  68.77
1268.1  236595.33  162779.57  68.80
1271.9  236571.10  162910.59  68.86
1275.7  236834.43  163238.61  68.93
1279.4  237100.80  163624.63  69.01
1283.2  236682.19  163548.59  69.10
1286.9  236325.40  163506.62  69.19
1290.7  236062.93  163464.09  69.25
1294.4  235416.37  163158.71  69.31
1298.2  234572.53  162670.38  69.35
1302.0  233497.50  161974.82  69.37
1305.7  232228.33  161147.45  69.39
1309.5  230689.53  160001.89  69.36
1313.2  229773.00  159294.00  69.33
1317.0  229101.60  158692.11  69.27
1320.7  228332.34  157957.09  69.18
1324.4  227360.60  156981.61  69.05
1328.2  226662.40  156088.80  68.86
1331.9  225717.92  154969.89  68.66
1335.7  224897.64  153764.29  68.37
1339.4  223740.31  152301.14  68.07
1343.2  222896.77  150970.11  67.73
1346.9  222482.72  149834.88  67.35
1350.6  222810.54  149177.90  66.95
1354.4  223315.31  148657.11  66.57
1358.1  223161.60  147716.23  66.19
1361.8  222491.20  146475.57  65.83
1365.6  221406.55  145037.93  65.51
1369.3  220193.78  143500.29  65.17
1373.0  218839.26  141889.35  64.84
1376.7  217390.80  140202.62  64.49
1380.5  215910.13  138314.23  64.06
1384.2  214580.34  136268.03  63.50
1387.9  213308.80  133991.96  62.82
1391.6  211995.06  131385.96  61.98
1395.3  210840.00  128561.30  60.98
1399.1  210086.36  125760.50  59.86
1402.8  209114.00  122525.57  58.59
1406.5  208361.57  119173.84  57.20
1410.2  207804.78  115841.29  55.75
1413.9  207630.33  112879.00  54.37
1417.6  207110.46  109994.31  53.11
1421.3  206536.80  107433.94  52.02
1425.1  205785.60  105140.23  51.09
1428.8  205400.10  103326.11  50.30
1432.5  205157.39  101892.84  49.67
1436.2  204925.36  100688.72  49.13
1439.9  204332.82  99538.41  48.71
1443.6  203965.78  98661.64  48.37
1447.3  203422.00  97924.13  48.14
1451.0  202946.00  97342.88  47.96
1454.7  202392.09  96880.11  47.87
1458.4  201992.70  96534.90  47.79
1462.1  201363.30  96178.53  47.76
1465.8  200746.83  95875.23  47.76
1469.4  200183.77  95697.12  47.80
1473.1  200647.16  96087.61  47.89
1476.8  200763.48  96444.77  48.04
1480.5  199681.40  96179.70  48.17
1484.2  198789.18  96009.51  48.30
1487.9  198164.26  96035.42  48.46
1491.6  197471.08  95996.41  48.61
1495.3  197208.92  96226.23  48.79
1498.9  196648.23  96360.73  49.00
1502.6  195766.27  96354.18  49.22
1506.3  194712.00  96276.80  49.45
1510.0  193797.75  96267.28  49.67
1513.7  193079.58  96411.07  49.93
1517.3  192396.24  96545.97  50.18
1521.0  191498.74  96497.75  50.39
1524.7  190731.88  96531.29  50.61
1528.3  189931.32  96484.18  50.80
1532.0  189047.87  96387.00  50.99
1535.7  188218.80  96273.10  51.15
1539.3  187386.03  96091.48  51.28
1543.0  186800.64  96036.88  51.41
1546.7  186436.25  96118.98  51.56
1550.3  185944.36  96074.17  51.67
1554.0  185175.90  95908.05  51.79
1557.6  184417.93  95724.55  51.91
1561.3  183590.94  95469.14  52.00
1565.0  182746.67  95174.06  52.08
1568.6  181812.48  94839.24  52.16
1572.3  181168.16  94660.14  52.25
1575.9  180570.40  94514.63  52.34
1579.6  180008.03  94393.60  52.44
1583.2  179401.07  94266.71  52.55
1586.9  178608.34  94057.27  52.66
1590.5  178033.47  94026.26  52.81
1594.1  177297.63  93953.56  52.99
1597.8  176554.89  93851.80  53.16
1601.4  175805.09  93820.90  53.37
1605.1  174857.59  93618.53  53.54
1608.7  174052.75  93513.21  53.73
1612.3  173301.22  93409.69  53.90
1616.0  172486.30  93268.90  54.07
1619.6  171806.33  93151.14  54.22
1623.2  170996.73  92907.30  54.33
1626.9  170354.89  92773.77  54.46
1630.5  169606.35  92477.64  54.52
1634.1  168964.62  92272.30  54.61
1637.8  168265.69  91944.80  54.64
1641.4  167442.88  91432.68  54.61
1645.0  166635.94  90859.49  54.53
1648.6  165720.53  90099.49  54.37
1652.2  165008.06  89390.93  54.17
1655.8  164316.33  88641.86  53.95
1659.5  163655.25  87891.40  53.71
1663.1  162480.19  86999.51  53.54
1666.7  161269.17  86113.93  53.40
1670.3  160133.28  85332.46  53.29
1673.9  159070.32  84594.25  53.18
1677.5  158279.28  84009.57  53.08
1681.1  157849.20  83566.77  52.94
1684.7  157859.50  83297.48  52.77
1688.3  157730.92  82966.65  52.60
1691.9  157337.27  82489.46  52.43
1695.6  157014.83  82024.50  52.24
1699.2  156880.27  81662.74  52.05
1702.8  156813.07  81310.67  51.85
1706.3  156341.43  80713.14  51.63
1709.9  155400.62  79874.91  51.40
1713.5  154701.38  79164.22  51.17
1717.1  153994.32  78452.90  50.95
1720.7  153324.03  77745.96  50.71
1724.3  152961.63  77301.70  50.54
1727.9  152639.67  76990.18  50.44
1731.5  152527.36  76931.70  50.44
1735.1  152643.47  77179.37  50.56
1738.7  152389.42  77234.86  50.68
1742.2  151939.27  77135.75  50.77
1745.8  151294.13  76915.46  50.84
1749.4  151100.72  76862.14  50.87
1753.0  150244.38  76438.88  50.88
1756.5  148796.27  75747.58  50.91
1760.1  147084.45  74922.06  50.94
1763.7  145136.64  74008.38  50.99
1767.2  143587.00  73380.09  51.10
1770.8  142272.00  72876.54  51.22
1774.4  140882.12  72244.08  51.28
1777.9  140083.08  72042.73  51.43
1781.5  139241.67  71689.71  51.49
1785.1  138049.17  71126.25  51.52
1788.6  136768.62  70529.22  51.57
1792.2  135491.67  69894.43  51.59
1795.8  134846.98  69668.44  51.66
1799.3  134175.60  69377.91  51.71
1802.9  133484.96  69094.36  51.76
1806.4  132859.56  68860.11  51.83
1810.0  132087.78  68555.69  51.90
1813.5  131690.97  68404.05  51.94
1817.1  131484.47  68404.71  52.02
1820.6  130898.50  68227.82  52.12
1824.2  130842.40  68342.86  52.23
1827.7  130094.39  68081.15  52.33
1831.2  129864.00  68148.00  52.48
1834.8  129874.67  68270.40  52.57
1838.3  129659.00  68335.39  52.70
1841.8  129016.37  68139.73  52.81
1845.4  128147.52  67781.70  52.89
1848.9  127341.60  67420.54  52.94
1852.4  126712.77  67105.01  52.96
1856.0  125989.20  66611.38  52.87
1859.5  125253.70  66091.03  52.77
1863.0  124677.16  65512.13  52.55
1866.6  124520.36  65053.71  52.24
1870.1  124389.57  64478.67  51.84
1873.6  123751.50  63397.45  51.23
1877.1  122641.17  61868.25  50.45
1880.6  121352.60  60056.29  49.49
1884.2  120404.35  58140.55  48.29
1887.7  119612.53  55937.19  46.77
1891.2  118683.60  53356.50  44.96
1894.7  117902.81  50535.80  42.86
1898.2  117484.22  47757.92  40.65
1902.2  125283.60  48094.80  38.39
1904.9  124628.95  45641.97  36.62
1907.6  123807.93  43221.80  34.91
1910.4  123157.18  41048.29  33.33
1913.1  122080.33  39017.27  31.96
1915.8  121357.13  37440.20  30.85
1918.6  120848.93  36182.00  29.94
1921.3  120349.82  35207.33  29.25
1924.0  119531.07  34366.15  28.75
1926.7  118749.90  33757.07  28.43
1929.4  117978.60  33361.33  28.28
1932.2  117410.78  33156.23  28.24
1934.9  116836.20  33072.00  28.31
1937.6  116227.60  33078.33  28.46
1940.3  115635.42  33164.17  28.68
1943.0  115141.73  33318.58  28.94
1945.7  114449.04  33465.85  29.24
1948.4  113695.09  33604.49  29.56
1951.1  113098.50  33831.15  29.91
1953.8  112487.65  34073.60  30.29
1956.4  111978.26  34308.28  30.64
1959.1  111409.60  34535.07  31.00
1961.8  110652.15  34718.25  31.38
1964.5  110021.33  34957.50  31.77
1967.2  109262.81  35160.49  32.18
1969.9  108635.92  35381.67  32.57
1972.5  107870.96  35548.99  32.96
1975.2  107328.73  35788.23  33.34
1977.9  107006.42  36069.92  33.71
1980.6  106443.63  36284.33  34.09
1983.2  105599.85  36408.58  34.48
1985.9  104754.00  36492.00  34.84
1988.5  103900.42  36537.81  35.17
1991.2  103256.78  36656.55  35.50
1993.8  102656.40  36784.00  35.83
1996.5  102232.90  36959.45  36.15
1999.2  101628.54  37058.83  36.46
2001.8  101217.30  37185.60  36.74
2004.4  100694.91  37257.92  37.00
2007.1  100021.60  37217.48  37.21
2009.7  99451.65  37176.75  37.38
2012.4  99096.27  37198.67  37.54
2015.0  98660.50  37148.00  37.65
2017.6  98104.08  37007.88  37.72
2020.3  97601.53  36845.23  37.75
2022.9  97402.80  36760.27  37.74
2025.5  97193.48  36633.45  37.69
2028.1  96985.39  36448.53  37.58
2030.8  96597.35  36106.35  37.38
2033.4  96443.80  35858.45  37.18
2036.0  96085.73  35545.10  36.99
2038.6  95732.60  35198.05  36.77
2041.2  95423.60  34851.13  36.52
2043.8  95076.04  34508.61  36.30
2046.4  94709.52  34144.45  36.05
2049.0  94233.03  33711.50  35.77
2051.6  93997.75  33384.30  35.52
2054.2  93658.75  33060.21  35.30
2056.8  93317.58  32776.33  35.12
2059.4  92760.63  32413.35  34.94
2062.0  92270.21  32097.92  34.79
2064.6  91694.79  31783.20  34.66
2067.1  91102.05  31476.60  34.55
2069.7  90483.92  31136.63  34.41
2072.3  90072.95  30899.57  34.31
2074.9  89626.95  30665.60  34.21
2077.4  89325.33  30458.90  34.10
2080.0  88851.44  30212.22  34.00
2082.6  88377.92  29954.29  33.89
2085.1  87934.05  29692.70  33.77
2087.7  87613.50  29503.50  33.67
2090.3  87187.25  29285.15  33.59
2092.8  86448.42  28940.03  33.48
2095.4  85680.29  28570.75  33.35
2097.9  85036.35  28243.72  33.21
2100.5  84360.00  27911.00  33.09
2103.0  83784.27  27610.15  32.95
2105.6  83250.43  27327.63  32.83
2108.1  82761.38  27060.08  32.70
2110.7  82250.70  26780.02  32.56
2113.2  81785.73  26506.53  32.41
2115.7  81236.04  26205.38  32.26
2118.3  80602.28  25904.13  32.14
2120.8  80245.20  25700.85  32.03
2123.3  79855.11  25464.71  31.89
2125.8  79462.02  25221.82  31.74
2128.4  79070.88  24977.88  31.59
2130.9  78569.50  24734.50  31.48
2133.4  78194.43  24535.47  31.38
2135.9  77829.50  24358.33  31.30
2138.4  77391.14  24155.18  31.21
2140.9  77070.00  24050.73  31.21
2143.4  76767.18  23940.25  31.19
2145.9  76486.97  23836.69  31.16
2148.4  76164.11  23739.23  31.17
2150.9  75847.34  23641.76  31.17
2153.4  75573.22  23574.75  31.19
2155.9  75266.88  23529.30  31.26
2158.4  74982.25  23495.50  31.33
2160.9  74749.50  23452.63  31.37
2163.4  74445.95  23402.37  31.44
2165.9  73926.03  23286.15  31.50
2168.4  73474.05  23197.80  31.57
2170.8  73153.39  23160.23  31.66
2173.3  72805.23  23126.15  31.76
2175.8  72490.09  23098.81  31.86
2178.2  72122.21  23051.54  31.96
2180.7  71754.20  23013.03  32.07
2183.2  71351.26  22968.08  32.19
2185.6  70944.30  22913.10  32.30
2188.1  70490.70  22862.70  32.43
2190.6  69952.35  22795.93  32.59
2193.0  69309.35  22675.13  32.72
2195.5  68742.40  22566.40  32.83
2197.9  68178.07  22471.67  32.96
2200.4  67516.54  22352.88  33.11
2202.8  67060.91  22296.08  33.25
2205.3  66479.12  22202.03  33.40
2207.7  66125.58  22185.15  33.55
2210.1  65697.57  22160.83  33.73
2212.6  65325.63  22124.98  33.87
2215.0  65095.21  22127.50  33.99
2217.4  64805.76  22107.65  34.11
2219.9  64595.83  22102.25  34.22
2222.3  64385.93  22084.33  34.30
2224.7  64225.80  22020.08  34.29
2227.1  63980.74  21918.88  34.26
2229.5  63698.74  21802.93  34.23
2231.9  63253.73  21595.73  34.14
2234.4  62759.07  21335.80  34.00
2236.8  62396.74  21117.91  33.84
2239.2  62033.40  20842.25  33.60
2241.6  61611.73  20542.03  33.34
2244.0  61214.40  20232.00  33.05
2246.4  60805.60  19926.55  32.77
2248.8  60366.53  19595.95  32.46
2251.2  60066.25  19263.25  32.07
2253.6  59674.75  18900.75  31.67
2255.9  59400.10  18600.40  31.31
2258.3  59109.80  18321.99  31.00
2260.7  58765.53  18035.87  30.69
2263.1  58362.50  17777.00  30.46
2265.5  57947.82  17495.87  30.19
2267.9  57652.00  17269.50  29.95
2270.2  57246.80  17047.60  29.78
2272.6  56837.80  16848.40  29.64
2275.0  56418.60  16640.40  29.49
2277.3  56027.88  16461.00  29.38
2279.7  55688.63  16320.88  29.31
2282.1  55370.90  16167.50  29.20
2284.4  54961.87  15950.37  29.02
2286.8  54646.75  15744.01  28.81
2289.1  54305.97  15519.23  28.58
2291.5  54018.94  15321.54  28.36
2293.8  53614.30  15082.38  28.13
2296.2  53137.70  14853.30  27.95
2298.5  52628.98  14609.23  27.76
2300.8  52137.17  14374.85  27.57
2303.2  51531.83  14127.57  27.42
2305.5  50878.23  13919.52  27.36
2307.9  50243.42  13710.49  27.29
2310.2  49611.10  13552.00  27.32
2312.5  49059.00  13447.33  27.41
2314.8  48497.20  13376.68  27.58
2317.1  47876.46  13273.75  27.73
2319.5  47238.38  13147.95  27.83
2321.8  46700.97  13055.77  27.96
2324.1  46118.33  12920.95  28.02
2326.4  45612.97  12778.88  28.02
2328.7  45109.17  12603.33  27.94
2331.0  44666.60  12434.60  27.84
2333.3  44311.71  12326.78  27.82
2335.6  43911.00  12201.47  27.79
2337.9  43446.75  12060.15  27.76
2340.2  43066.67  11914.58  27.67
2342.5  42699.90  11784.48  27.60
2344.8  42226.92  11611.21  27.50
2347.1  41747.30  11463.20  27.46
2349.4  41230.85  11352.95  27.54
2351.7  40772.40  11289.07  27.69
2353.9  40304.59  11182.68  27.75
2356.2  39788.13  11074.38  27.83
2358.5  39299.83  10999.39  27.99
2360.8  38838.25  10900.68  28.07
2363.1  38402.80  10806.90  28.14
2365.3  37971.82  10694.54  28.16
2367.6  37458.33  10541.67  28.14
2369.8  36967.25  10410.13  28.16
2372.1  36402.60  10275.20  28.23
2374.4  35765.83  10100.10  28.24
2376.6  35146.30  9919.70  28.22
2378.9  34576.50  9747.03  28.19
2381.1  34034.00  9576.67  28.14
2383.4  33515.58  9414.00  28.09
2385.6  33056.83  9274.38  28.06
2387.9  32572.80  9152.40  28.10
2390.1  32086.25  9012.50  28.09
2392.3  31651.43  8845.20  27.95
2394.6  31224.75  8695.50  27.85
2396.8  30822.05  8567.58  27.80
2399.0  30361.25  8444.08  27.81
2401.3  29926.32  8313.37  27.78
2403.5  29465.80  8171.80  27.73
2405.7  29055.58  8042.66  27.68
2407.9  28657.80  7923.90  27.65
2410.1  28225.50  7774.80  27.55
2412.4  27854.50  7589.83  27.25
2414.6  27476.20  7444.80  27.10
2416.8  27096.30  7330.40  27.05
2419.0  26724.23  7204.65  26.96
2421.2  26301.48  7028.12  26.72
2423.4  25872.18  6855.51  26.50
2425.6  25612.73  6753.23  26.37
2427.8  25346.03  6648.45  26.23
2430.0  25042.83  6518.78  26.03
2432.2  24739.20  6364.80  25.73
2434.4  24429.38  6240.38  25.54
2436.5  24113.90  6113.93  25.35
2438.7  23827.15  5988.80  25.13
2440.9  23552.03  5885.53  24.99
2443.1  23295.90  5768.70  24.76
2445.3  23018.78  5648.03  24.54
2447.4  22705.20  5528.40  24.35
2449.6  22401.87  5441.33  24.29
2451.8  22138.65  5309.55  23.98
2453.9  21832.89  5175.05  23.70
2456.1  21488.07  5055.40  23.53
2458.3  21204.52  4956.90  23.38
2460.4  20934.28  4875.40  23.29
2462.6  20666.04  4780.71  23.13
2464.7  20395.27  4693.98  23.02
2466.9  20151.33  4609.20  22.87
2469.0  19922.52  4531.98  22.75
2471.2  19700.15  4450.30  22.59
2473.3  19442.88  4352.35  22.39
2475.4  19198.01  4267.58  22.23
2477.6  18937.62  4190.29  22.13
2479.7  18726.40  4096.00  21.87
2481.9  18458.83  4019.58  21.78
2484.0  18181.70  3942.05  21.68
2486.1  17911.80  3836.25  21.42
2488.2  17711.75  3795.38  21.43
2490.4  17504.79  3741.25  21.37
2492.5  17180.13  3704.27  21.56
2494.6  16842.08  3662.78  21.75
2496.7  16616.00  3600.13  21.67
2498.8  16455.15  3531.23  21.46
2500.9  16341.29  3494.96  21.39
2503.0  16253.53  3462.88  21.31
2505.1  16139.50  3422.25  21.20
2507.2  16114.58  3506.10  21.76
2509.4  16080.26  3519.82  21.89
2511.4  16140.43  3494.05  21.65
2513.5  16176.67  3629.20  22.43
2515.6  16126.25  3808.87  23.62
