# Supplementary material for: Using reflectance spectra and Pl@ntNet to identify herbarium specimens: a case study with Lithocarpus
Source: New Phytol. 2025 Jun 4;251(2):800–10. doi: 10.1111/nph.70258 (PMC13278665; doi:10.1111/nph.70258)
Supplement: Supplementary file 1 — Dataset S1 Original spectral data collected for this study. [file NPH-251-800-s003.zip › lithocarpus_spectra/gr021522_0230.sig]

/*** Spectra Vista SIG Data ***/
name= gr021522_0230.sig
instrument= HI: 1132003 (HR-1024i)
integration= 50.0, 9.0, 6.0, 70.0, 9.0, 6.0
scan method= Time-based, Time-based
scan coadds= 100, 425, 571, 71, 425, 571
scan time= 5, 5
scan settings= AI, AI
external data set1= 0,0,0,0,0,0,0,0,0,0,0,0,0,0,0,0,0,0,0,0,0,0,0,0,0,0,0,0,0,0,0,0
external data set2= 0,0,0,0,0,0,0,0,0,0,0,0,0,0,0,0,0,0,0,0,0,0,0,0,0,0,0,0,0,0,0,0
external data dark= 0,0,0,0,0,0,0,0,0,0,0,0,0,0,0,0
external data mask= 0
optic= LENS 4(1), LENS 4(1)
temp= 32.8, -5.0, -9.9, 32.8, -5.0, -9.9
battery= 7.45, 7.45
error= 0, 0
units= Radiance, Radiance
time= 15/02/2022 13:53:02, 15/02/2022 13:53:54
longitude=                 ,                 
latitude=                 ,                 
gpstime=                 ,                 
comm= 
memory slot= 0, 0
factors= 0.951, 0.953, 1.000 [Overlap: Remove @ 990,1900, Matching Type: None]
inclinometer x offset= 1, 1
inclinometer y offset= 90, 90
data= 
340.5  1085.00  511.50  47.14
341.9  1127.31  501.36  44.47
343.4  1121.76  463.89  41.35
344.9  1128.50  449.29  39.81
346.4  1123.29  445.75  39.68
347.8  1130.58  428.25  37.88
349.3  1130.32  420.74  37.22
350.8  1166.55  411.21  35.25
352.2  1199.66  407.55  33.97
353.7  1213.52  394.00  32.47
355.2  1244.50  393.00  31.58
356.6  1322.09  402.05  30.41
358.1  1388.10  396.60  28.57
359.6  1423.02  393.76  27.67
361.0  1452.58  413.26  28.45
362.5  1541.25  440.36  28.57
364.0  1617.98  445.90  27.56
365.5  1683.35  449.75  26.72
366.9  1758.40  466.51  26.53
368.4  1826.46  482.53  26.42
369.9  1929.00  514.40  26.67
371.3  2022.66  538.24  26.61
372.8  2071.38  533.76  25.77
374.2  2180.64  547.01  25.09
375.7  2281.14  571.22  25.04
377.2  2389.65  619.82  25.94
378.6  2483.48  622.76  25.08
380.1  2551.18  631.84  24.77
381.6  2685.93  648.51  24.14
383.0  2808.30  686.71  24.45
384.5  2930.20  718.90  24.53
386.0  3034.68  770.31  25.38
387.4  3157.10  791.86  25.08
388.9  3253.60  796.80  24.49
390.4  3394.22  813.57  23.97
391.8  3535.84  852.80  24.12
393.3  3674.03  894.09  24.34
394.7  3779.55  924.21  24.45
396.2  3884.38  935.16  24.07
397.7  4024.80  950.91  23.63
399.1  4185.54  989.34  23.64
400.6  4368.80  1030.51  23.59
402.0  4502.16  1079.19  23.97
403.5  4615.80  1106.00  23.96
405.0  4743.88  1131.71  23.86
406.4  4951.98  1166.16  23.55
407.9  5137.92  1216.94  23.69
409.3  5276.78  1266.83  24.01
410.8  5397.48  1293.17  23.96
412.2  5555.64  1332.34  23.98
413.7  5774.31  1385.88  24.00
415.1  5988.20  1434.79  23.96
416.6  6170.22  1499.34  24.30
418.0  6314.75  1543.21  24.44
419.5  6467.76  1589.30  24.57
420.9  6671.52  1640.00  24.58
422.4  6909.45  1703.70  24.66
423.8  7151.03  1776.08  24.84
425.3  7398.45  1853.79  25.06
426.7  7607.55  1928.46  25.35
428.2  7788.48  1993.37  25.59
429.6  7981.78  2067.03  25.90
431.1  8190.98  2132.00  26.03
432.5  8446.49  2216.04  26.24
434.0  8706.50  2302.14  26.44
435.4  8998.00  2404.29  26.72
436.8  9296.33  2506.50  26.96
438.3  9559.80  2603.04  27.23
439.7  9781.11  2682.43  27.42
441.2  9971.52  2767.63  27.76
442.6  10212.00  2862.21  28.03
444.0  10505.04  2964.00  28.22
445.5  10816.56  3079.59  28.47
446.9  11160.24  3209.70  28.76
448.4  11463.69  3325.90  29.01
449.8  11797.20  3446.50  29.21
451.2  12069.25  3560.89  29.50
452.7  12297.96  3668.38  29.83
454.1  12548.38  3777.64  30.10
455.5  12846.12  3882.70  30.22
457.0  13167.44  4016.26  30.50
458.4  13487.76  4151.09  30.78
459.8  13835.52  4287.09  30.99
461.2  14222.22  4445.23  31.26
462.7  14578.74  4592.64  31.50
464.1  14901.85  4734.60  31.77
465.5  15195.96  4861.03  31.99
467.0  15487.90  4997.64  32.27
468.4  15812.72  5138.31  32.49
469.8  16145.64  5291.63  32.77
471.2  16542.09  5466.75  33.05
472.7  16957.31  5633.36  33.22
474.1  17369.60  5815.71  33.48
475.5  17868.24  6026.99  33.73
476.9  18330.00  6236.56  34.02
478.4  18718.75  6419.64  34.30
479.8  19000.98  6561.90  34.53
481.2  19231.76  6694.69  34.81
482.6  19493.19  6831.00  35.04
484.0  19846.50  7003.63  35.29
485.4  20304.32  7221.89  35.57
486.9  20802.60  7446.21  35.79
488.3  21339.36  7692.11  36.05
489.7  21805.06  7919.37  36.32
491.1  22214.64  8139.60  36.64
492.5  22602.72  8345.40  36.92
493.9  22948.26  8530.46  37.17
495.3  23273.10  8716.93  37.45
496.8  23657.80  8923.80  37.72
498.2  24120.06  9165.06  38.00
499.6  24590.61  9413.87  38.28
501.0  25145.84  9694.18  38.55
502.4  25660.68  9969.86  38.85
503.8  26152.98  10230.95  39.12
505.2  26659.84  10511.97  39.43
506.6  27151.96  10788.64  39.73
508.0  27634.32  11059.20  40.02
509.4  28035.00  11307.14  40.33
510.8  28507.05  11575.93  40.61
512.2  28962.80  11847.94  40.91
513.6  29457.60  12140.57  41.21
515.0  30028.64  12467.54  41.52
516.4  30512.64  12760.00  41.82
517.8  31056.98  13075.90  42.10
519.2  31651.11  13412.04  42.37
520.7  32206.77  13749.02  42.69
522.0  32682.84  14052.60  43.00
523.4  33260.22  14395.50  43.28
524.8  33752.28  14707.41  43.57
526.2  34352.57  15067.14  43.86
527.6  34965.54  15448.89  44.18
529.0  35481.60  15777.14  44.47
530.4  36112.62  16170.69  44.78
531.8  36655.97  16523.81  45.08
533.2  37145.16  16848.00  45.36
534.6  37602.56  17191.20  45.72
536.0  38095.52  17555.33  46.08
537.4  38600.53  17915.10  46.41
538.8  39156.77  18305.39  46.75
540.2  39775.74  18709.84  47.04
541.6  40362.00  19105.30  47.33
543.0  40874.12  19471.10  47.64
544.3  41555.55  19926.11  47.95
545.7  42325.50  20423.25  48.25
547.1  42834.45  20786.79  48.53
548.5  43453.98  21214.84  48.82
549.9  44141.45  21683.46  49.12
551.3  44876.26  22172.61  49.41
552.7  45398.34  22564.41  49.70
554.1  46092.75  23038.29  49.98
555.4  46674.78  23469.23  50.28
556.8  47114.76  23819.40  50.56
558.2  47402.10  24096.96  50.84
559.6  47704.35  24382.61  51.11
561.0  48246.66  24796.20  51.39
562.3  48662.25  25148.50  51.68
563.7  49253.12  25580.80  51.94
565.1  49825.60  26010.29  52.20
566.5  50427.00  26454.16  52.46
567.9  51261.60  27017.89  52.71
569.2  52176.60  27630.00  52.95
570.6  53129.20  28255.56  53.18
572.0  53937.87  28821.21  53.43
573.4  54624.75  29322.65  53.68
574.8  55309.50  29831.96  53.94
576.1  56154.99  30437.84  54.20
577.5  56806.44  30931.09  54.45
578.9  57702.24  31565.23  54.70
580.3  58518.54  32153.29  54.95
581.6  59317.76  32735.20  55.19
583.0  60121.08  33321.86  55.42
584.4  60714.24  33803.87  55.68
585.8  61177.40  34210.01  55.92
587.1  61580.20  34577.87  56.15
588.5  62097.60  35007.86  56.38
589.9  62531.10  35397.64  56.61
591.2  63073.28  35857.54  56.85
592.6  63811.66  36424.77  57.08
594.0  64449.39  36934.57  57.31
595.3  65305.18  37560.36  57.52
596.7  66153.56  38195.03  57.74
598.1  66959.36  38810.04  57.96
599.5  67755.85  39426.07  58.19
600.8  68595.24  40073.94  58.42
602.2  69296.71  40628.15  58.63
603.5  70155.36  41287.37  58.85
604.9  71007.66  41935.24  59.06
606.3  71776.32  42541.71  59.27
607.6  72506.52  43135.76  59.49
609.0  73218.60  43720.71  59.71
610.4  73939.32  44315.70  59.94
611.7  74605.40  44867.14  60.14
613.1  75230.25  45406.93  60.36
614.5  75932.64  45991.16  60.57
615.8  76485.06  46509.30  60.81
617.2  77243.94  47143.03  61.03
618.5  77890.04  47708.77  61.25
619.9  78690.16  48376.07  61.48
621.2  79426.65  49007.51  61.70
622.6  80316.50  49739.64  61.93
624.0  81010.44  50347.22  62.15
625.3  81812.48  51006.86  62.35
626.7  82623.56  51672.37  62.54
628.0  83294.36  52244.14  62.72
629.4  84100.80  52912.00  62.91
630.8  84774.84  53495.40  63.10
632.1  85322.16  54002.70  63.29
633.5  86223.28  54736.31  63.48
634.8  86936.59  55330.18  63.64
636.2  87567.72  55888.63  63.82
637.5  88378.72  56557.45  63.99
638.9  89075.52  57170.81  64.18
640.2  89832.03  57812.06  64.36
641.6  90642.06  58484.87  64.52
642.9  91415.87  59113.60  64.66
644.3  92222.96  59814.99  64.86
645.6  92982.50  60482.50  65.05
647.0  93694.77  61129.16  65.24
648.3  94480.55  61816.61  65.43
649.7  95287.75  62520.95  65.61
651.0  96076.64  63196.89  65.78
652.4  96609.24  63711.51  65.95
653.7  97655.85  64584.19  66.13
655.0  98550.88  65346.17  66.31
656.4  99189.60  65939.29  66.48
657.7  100234.37  66805.25  66.65
659.1  101077.90  67551.00  66.83
660.4  101763.20  68191.20  67.01
661.8  102440.00  68817.14  67.18
663.1  103381.08  69639.26  67.36
664.5  103892.58  70157.70  67.53
665.8  104049.51  70456.93  67.71
667.1  104156.28  70720.52  67.90
668.5  104563.20  71184.00  68.08
669.8  104993.02  71660.97  68.25
671.2  105272.96  72045.26  68.44
672.5  105574.44  72447.51  68.62
673.8  106209.60  73074.20  68.80
675.2  107171.40  73911.90  68.97
676.5  108318.66  74872.11  69.12
677.8  109511.28  75877.23  69.29
679.2  110438.51  76692.64  69.44
680.5  111239.88  77435.94  69.61
681.9  111950.30  78127.50  69.79
683.2  112728.00  78859.00  69.96
684.5  113528.80  79590.50  70.11
685.9  114219.57  80267.12  70.27
687.2  114915.84  80936.23  70.43
688.5  115551.10  81584.47  70.60
689.9  116326.64  82321.00  70.77
691.2  116980.92  82965.31  70.92
692.5  117588.54  83580.33  71.08
693.8  118293.40  84279.57  71.25
695.2  118898.32  84895.19  71.40
696.5  119567.80  85581.89  71.58
697.8  120272.80  86265.68  71.73
699.2  120923.79  86929.89  71.89
700.5  121622.40  87616.41  72.04
701.8  122245.20  88263.00  72.20
703.1  122895.48  88922.31  72.36
704.5  123558.21  89604.51  72.52
705.8  124287.92  90329.75  72.68
707.1  124953.75  90997.86  72.83
708.4  125585.10  91650.58  72.98
709.8  126351.48  92409.73  73.14
711.1  126884.28  92993.60  73.29
712.4  127685.70  93782.64  73.45
713.7  128342.72  94453.07  73.59
715.0  129033.81  95151.96  73.74
716.3  129760.50  95881.25  73.89
717.7  130460.15  96587.14  74.04
719.0  131202.90  97340.29  74.19
720.3  131936.50  98072.89  74.33
721.6  132770.80  98890.43  74.48
722.9  133578.54  99660.47  74.61
724.2  134409.24  100461.60  74.74
725.6  135122.40  101205.01  74.90
726.9  135586.25  101724.29  75.03
728.2  136078.88  102278.40  75.16
729.5  136673.55  102920.07  75.30
730.8  137142.00  103452.27  75.43
732.1  137723.32  104075.20  75.57
733.4  138157.88  104589.54  75.70
734.7  138491.28  105014.06  75.83
736.0  138894.36  105501.00  75.96
737.3  139084.29  105826.69  76.09
738.6  139285.17  106161.49  76.22
740.0  139511.80  106516.18  76.35
741.2  139850.88  106941.71  76.47
742.6  140362.56  107503.97  76.59
743.9  140945.20  108108.80  76.70
745.2  141671.70  108826.93  76.82
746.5  142418.87  109585.91  76.95
747.8  143032.60  110213.86  77.06
749.1  143732.47  110917.10  77.17
750.4  144411.81  111598.80  77.28
751.7  145111.68  112282.90  77.38
753.0  145630.43  112862.43  77.50
754.2  146258.58  113501.44  77.60
755.5  146816.61  114080.03  77.70
756.8  147353.96  114657.40  77.81
758.1  148307.64  115549.46  77.91
759.4  149192.80  116394.86  78.02
760.7  150042.48  117204.80  78.11
762.0  150613.75  117793.75  78.21
763.3  151157.16  118364.40  78.31
764.6  151519.44  118795.37  78.40
765.9  151899.40  119239.57  78.50
767.2  152381.25  119770.05  78.60
768.4  152688.90  120146.00  78.69
769.7  153298.39  120750.04  78.77
771.0  153715.14  121211.87  78.85
772.3  154069.30  121623.46  78.94
773.6  154532.80  122113.14  79.02
774.8  154967.33  122610.26  79.12
776.1  155401.48  123074.16  79.20
777.4  155719.27  123434.91  79.27
778.7  156236.20  123942.43  79.33
780.0  156666.56  124418.06  79.42
781.2  157003.38  124813.41  79.50
782.5  157504.62  125323.16  79.57
783.8  157952.70  125794.93  79.64
785.0  158295.00  126183.73  79.71
786.3  158697.00  126630.00  79.79
787.6  159142.48  127079.60  79.85
788.9  159525.24  127470.64  79.91
790.1  160044.70  127981.57  79.97
791.4  160400.16  128379.43  80.04
792.7  161024.10  128964.75  80.09
793.9  161424.90  129389.40  80.15
795.2  161908.50  129867.86  80.21
796.5  162365.50  130333.81  80.27
797.7  162844.14  130796.74  80.32
799.0  163452.00  131374.29  80.37
800.2  163856.00  131788.34  80.43
801.5  164307.10  132240.73  80.48
802.8  164831.70  132734.18  80.53
804.0  165276.02  133169.40  80.57
805.3  165737.76  133638.94  80.63
806.5  166108.00  134022.36  80.68
807.8  166569.20  134472.50  80.73
809.0  167046.67  134909.64  80.76
810.3  167510.84  135345.21  80.80
811.5  167874.54  135725.14  80.85
812.8  168325.80  136185.86  80.91
814.0  168700.59  136558.29  80.95
815.3  169216.38  137028.28  80.98
816.5  169595.50  137406.79  81.02
817.8  170029.26  137830.93  81.06
819.0  170416.61  138218.15  81.11
820.2  170838.18  138647.83  81.16
821.5  171304.90  139094.96  81.20
822.7  171618.18  139417.95  81.24
824.0  172070.91  139811.79  81.25
825.2  172541.55  140271.32  81.30
826.4  173009.76  140698.56  81.32
827.7  173302.25  141010.43  81.37
828.9  173770.20  141429.21  81.39
830.1  174149.17  141808.91  81.43
831.4  174598.34  142215.15  81.45
832.6  175028.00  142650.37  81.50
833.8  175370.90  143002.93  81.54
835.0  175752.22  143353.30  81.57
836.3  176163.82  143746.40  81.60
837.5  176620.50  144153.00  81.62
838.7  177054.12  144555.49  81.64
839.9  177448.32  144925.20  81.67
841.2  177885.68  145339.64  81.70
842.4  178269.09  145715.68  81.74
843.6  178640.00  146087.50  81.78
844.8  179162.73  146537.10  81.79
846.0  179554.17  146907.69  81.82
847.2  179903.22  147273.15  81.86
848.5  180380.64  147704.06  81.88
849.7  180739.47  148074.32  81.93
850.9  181131.60  148417.29  81.94
852.1  181548.42  148774.99  81.95
853.3  181851.78  149076.94  81.98
854.5  182236.39  149464.70  82.02
855.7  182565.48  149809.46  82.06
856.9  182949.96  150164.66  82.08
858.1  183327.73  150519.70  82.10
859.3  183732.92  150856.00  82.11
860.5  184168.14  151279.22  82.14
861.7  184561.60  151669.71  82.18
862.9  184938.39  152027.48  82.20
864.1  185327.85  152364.97  82.21
865.3  185710.52  152722.83  82.24
866.5  186157.44  153168.69  82.28
867.7  186573.99  153539.18  82.29
868.9  186956.91  153911.90  82.32
870.1  187434.38  154349.16  82.35
871.3  187835.94  154698.00  82.36
872.5  188307.00  155112.11  82.37
873.7  188740.24  155574.97  82.43
874.9  189264.63  156030.58  82.44
876.0  189751.68  156460.63  82.46
877.2  190189.88  156885.80  82.49
878.4  190699.20  157330.99  82.50
879.6  191188.20  157752.00  82.51
880.8  191649.50  158142.50  82.52
882.0  192048.62  158483.80  82.52
883.1  192489.64  158965.60  82.58
884.3  192938.94  159392.40  82.61
885.5  193497.36  159824.85  82.60
886.7  193849.92  160165.03  82.62
887.8  194301.30  160568.79  82.64
889.0  194751.90  161073.00  82.71
890.2  195182.40  161458.80  82.72
891.4  195699.22  161920.59  82.74
892.5  196318.98  162403.52  82.72
893.7  196951.24  162978.70  82.75
894.9  197507.52  163500.43  82.78
896.0  198130.05  164006.89  82.78
897.2  198717.54  164608.50  82.84
898.4  199271.15  165089.51  82.85
899.5  199945.05  165652.84  82.85
900.7  200375.50  165987.71  82.84
901.9  200788.48  166376.34  82.86
903.0  201191.04  166716.67  82.86
904.2  201491.60  167084.14  82.92
905.4  201940.92  167455.11  82.92
906.5  202455.26  167909.00  82.94
907.7  202839.88  168260.94  82.95
908.8  203218.74  168599.49  82.96
910.0  203606.00  168915.31  82.96
911.2  203860.17  169156.49  82.98
912.3  204023.22  169385.83  83.02
913.5  204226.88  169562.12  83.03
914.6  204437.52  169776.00  83.05
915.8  204728.40  170080.03  83.08
916.9  205009.38  170372.45  83.10
918.1  205194.58  170615.66  83.15
919.2  205450.83  170777.51  83.12
920.4  205610.46  170939.06  83.14
921.5  205813.49  171196.59  83.18
922.7  206024.64  171469.83  83.23
923.8  206366.16  171775.46  83.24
925.0  206521.77  171932.95  83.25
926.1  206799.18  172173.90  83.26
927.3  207142.56  172521.94  83.29
928.4  207629.50  173050.89  83.35
929.6  208327.68  173706.97  83.38
930.7  209108.20  174332.00  83.37
931.8  209830.05  175004.70  83.40
933.0  210474.72  175523.66  83.39
934.1  210939.66  176000.66  83.44
935.3  211026.06  176165.20  83.48
936.4  211114.14  176244.30  83.48
937.6  210871.20  176154.60  83.54
938.7  210815.46  176006.70  83.49
939.9  210820.65  176135.87  83.55
941.0  211338.14  176560.49  83.54
942.1  211836.06  177085.67  83.60
943.3  212379.18  177585.64  83.62
944.4  212809.42  177880.21  83.59
945.6  212930.32  178117.43  83.65
946.7  213163.27  178300.27  83.64
947.9  213449.25  178536.45  83.64
949.0  213597.47  178734.25  83.68
950.1  214014.24  178953.69  83.62
951.3  214266.47  179270.38  83.67
952.4  214507.51  179510.68  83.69
953.6  214827.40  179871.79  83.73
954.7  214961.73  179908.93  83.69
955.8  215224.15  180239.29  83.74
957.0  215645.10  180582.32  83.74
958.1  215943.18  180893.31  83.77
959.3  215781.30  180957.00  83.86
960.4  216211.42  181186.56  83.80
961.6  216720.29  181473.71  83.74
962.7  216883.20  181623.54  83.74
963.9  217221.06  181849.05  83.72
965.0  217091.40  181880.44  83.78
966.2  217288.19  181971.57  83.75
967.3  217395.58  181951.84  83.70
968.5  217534.08  182155.20  83.74
969.6  217623.28  182306.29  83.77
970.8  217606.62  182439.09  83.84
971.9  217778.88  182358.63  83.74
973.1  217811.44  182697.03  83.88
974.2  217563.74  182472.11  83.87
975.4  217841.25  182647.16  83.84
976.5  218152.35  182552.31  83.68
977.7  218259.30  182865.90  83.78
978.8  218054.16  183034.54  83.94
980.0  218022.00  182835.71  83.86
981.2  217914.57  183113.72  84.03
982.3  218488.90  183050.90  83.78
983.5  218508.68  183264.44  83.87
984.6  218430.72  183529.54  84.02
985.8  218347.36  183511.74  84.05
987.0  218341.44  183434.29  84.01
988.1  218658.78  183432.04  83.89
989.3  219021.04  183556.00  83.81
990.2  231225.58  193494.70  83.68
994.0  231672.62  194158.07  83.81
997.9  231786.33  194457.83  83.90
1001.7  232346.26  195174.78  84.00
1005.6  233426.67  196298.89  84.09
1009.4  234528.03  197486.19  84.21
1013.3  235560.00  198560.00  84.29
1017.1  236261.53  199489.31  84.44
1021.0  237004.76  200337.16  84.53
1024.8  238213.78  201591.44  84.63
1028.6  239871.33  203254.32  84.73
1032.5  241274.60  204695.40  84.84
1036.3  241855.47  205458.67  84.95
1040.1  242152.99  205943.78  85.05
1044.0  242861.23  206823.56  85.16
1047.8  243508.65  207577.65  85.24
1051.6  244034.76  208297.96  85.36
1055.5  243742.60  208311.20  85.46
1059.3  243496.35  208371.45  85.57
1063.1  243384.23  208512.29  85.67
1067.0  243717.45  208966.59  85.74
1070.8  244426.08  209858.76  85.86
1074.6  244871.31  210518.56  85.97
1078.4  244656.33  210543.33  86.06
1082.3  243949.17  210196.20  86.16
1086.1  243498.98  210053.78  86.26
1089.9  243496.93  210295.21  86.36
1093.7  243902.87  210898.49  86.47
1097.5  244013.50  211224.98  86.56
1101.4  243964.51  211389.84  86.65
1105.2  243853.60  211523.60  86.74
1109.0  244174.32  211940.72  86.80
1112.8  245047.90  212900.00  86.88
1116.6  245763.51  213686.18  86.95
1120.4  246415.56  214347.47  86.99
1124.2  246896.43  214833.14  87.01
1128.1  247425.28  215367.08  87.04
1131.8  247408.00  215385.33  87.06
1135.7  247191.73  215167.78  87.04
1139.5  246998.80  214834.60  86.98
1143.3  246419.02  214169.77  86.91
1147.1  245841.33  213380.00  86.80
1150.9  245262.42  212625.42  86.69
1154.7  245181.73  212259.96  86.57
1158.5  245083.27  211819.40  86.43
1162.3  244884.34  211316.02  86.29
1166.1  244260.51  210498.04  86.18
1169.9  243872.37  209900.60  86.07
1173.7  243300.00  209140.00  85.96
1177.5  242677.84  208270.35  85.82
1181.2  242679.96  207936.73  85.68
1185.0  243040.06  207875.83  85.53
1188.8  242948.22  207489.33  85.40
1192.6  242948.22  207152.13  85.27
1196.4  242933.83  206960.60  85.19
1200.2  242290.84  206192.00  85.10
1204.0  241891.90  205700.60  85.04
1207.8  241567.05  205257.10  84.97
1211.6  241064.78  204693.11  84.91
1215.3  240634.80  204277.87  84.89
1219.1  240487.25  204177.67  84.90
1222.9  240142.22  203928.89  84.92
1226.7  239829.87  203849.23  85.00
1230.4  239204.48  203525.76  85.08
1234.2  238550.51  203208.44  85.18
1238.0  237888.57  202859.45  85.27
1241.8  237229.53  202547.61  85.38
1245.5  236687.91  202341.44  85.49
1249.3  236493.42  202366.93  85.57
1253.1  236677.78  202713.19  85.65
1256.8  236670.20  202832.07  85.70
1260.6  236466.57  202727.50  85.73
1264.4  236195.89  202574.04  85.77
1268.1  235788.67  202279.73  85.79
1271.9  235725.70  202301.09  85.82
1275.7  235994.09  202618.14  85.86
1279.4  236289.90  203011.20  85.92
1283.2  235848.75  202815.50  85.99
1286.9  235483.58  202652.51  86.06
1290.7  235224.00  202554.00  86.11
1294.4  234588.76  202133.20  86.16
1298.2  233753.41  201438.46  86.18
1302.0  232685.75  200502.25  86.17
1305.7  231434.81  199369.81  86.15
1309.5  229911.25  198017.52  86.13
1313.2  228961.25  197112.00  86.09
1317.0  228306.00  196357.20  86.01
1320.7  227555.12  195486.93  85.91
1324.4  226579.45  194337.87  85.77
1328.2  225872.00  193374.40  85.61
1331.9  224996.26  192182.77  85.42
1335.7  224153.75  190964.86  85.19
1339.4  222993.91  189433.56  84.95
1343.2  222116.19  187965.92  84.63
1346.9  221733.80  186779.82  84.24
1350.6  222070.49  186023.06  83.77
1354.4  222603.19  185368.00  83.27
1358.1  222465.53  184234.40  82.81
1361.8  221773.16  182767.96  82.41
1365.6  220722.75  181128.10  82.06
1369.3  219497.78  179503.56  81.78
1373.0  218136.78  177763.79  81.49
1376.7  216701.40  175873.60  81.16
1380.5  215193.20  173812.31  80.77
1384.2  213894.07  171482.10  80.17
1387.9  212621.20  168729.40  79.36
1391.6  211318.56  165767.56  78.44
1395.3  210137.20  163150.00  77.64
1399.1  209412.97  161246.21  77.00
1402.8  208417.33  159258.00  76.41
1406.5  207692.00  157007.07  75.60
1410.2  207105.06  154040.67  74.38
1413.9  206957.53  151685.92  73.29
1417.6  206426.76  149996.18  72.66
1421.3  205847.47  149196.80  72.48
1425.1  205123.20  148009.60  72.16
1428.8  204715.35  146524.05  71.57
1432.5  204481.20  145172.80  71.00
1436.2  204233.12  143948.10  70.48
1439.9  203632.36  142573.52  70.02
1443.6  203276.22  141501.56  69.61
1447.3  202731.04  140392.80  69.25
1451.0  202252.75  139378.50  68.91
1454.7  201728.36  138336.00  68.58
1458.4  201306.70  137360.07  68.23
1462.1  200701.15  136205.42  67.86
1465.8  200056.86  135047.44  67.50
1469.4  199497.12  133945.19  67.14
1473.1  199950.30  133571.86  66.80
1476.8  200104.23  133073.20  66.50
1480.5  199018.93  131935.47  66.29
1484.2  198109.70  131082.70  66.17
1487.9  197495.78  130600.53  66.13
1491.6  196791.83  130213.42  66.17
1495.3  196541.58  130249.17  66.27
1498.9  195990.07  130161.43  66.41
1502.6  195112.31  129938.63  66.60
1506.3  194049.96  129642.49  66.81
1510.0  193145.35  129466.45  67.03
1513.7  192415.67  129415.24  67.26
1517.3  191731.09  129289.61  67.43
1521.0  190851.27  128964.69  67.57
1524.7  190085.98  128617.83  67.66
1528.3  189289.62  128149.87  67.70
1532.0  188418.93  127602.27  67.72
1535.7  187607.93  127072.24  67.73
1539.3  186775.73  126535.53  67.75
1543.0  186183.86  126237.81  67.80
1546.7  185816.58  126149.83  67.89
1550.3  185324.98  126043.38  68.01
1554.0  184545.20  125771.10  68.15
1557.6  183804.62  125516.48  68.29
1561.3  182991.13  125149.98  68.39
1565.0  182129.60  124742.40  68.49
1568.6  181221.17  124280.85  68.58
1572.3  180568.34  123997.39  68.67
1575.9  179964.89  123745.51  68.76
1579.6  179411.05  123505.32  68.84
1583.2  178793.24  123259.33  68.94
1586.9  178048.08  123013.55  69.09
1590.5  177449.02  123048.93  69.34
1594.1  176724.86  123124.31  69.67
1597.8  175957.91  123282.91  70.06
1601.4  175228.79  123550.47  70.51
1605.1  174260.61  123669.19  70.97
1608.7  173465.25  123903.75  71.43
1612.3  172726.01  124173.97  71.89
1616.0  171924.65  124363.65  72.34
1619.6  171235.67  124583.67  72.76
1623.2  170429.60  124624.53  73.12
1626.9  169801.87  124754.60  73.47
1630.5  169056.65  124734.10  73.78
1634.1  168408.19  124758.21  74.08
1637.8  167710.04  124677.16  74.34
1641.4  166892.20  124477.87  74.59
1645.0  166081.87  124266.68  74.82
1648.6  165158.13  123892.03  75.01
1652.2  164453.25  123650.51  75.19
1655.8  163769.44  123371.00  75.33
1659.5  163105.55  123073.05  75.46
1663.1  161931.51  122343.22  75.55
1666.7  160733.83  121508.50  75.60
1670.3  159582.05  120696.13  75.63
1673.9  158542.57  119872.48  75.61
1677.5  157759.93  119231.82  75.58
1681.1  157347.07  118730.62  75.46
1684.7  157333.70  118484.25  75.31
1688.3  157218.06  118105.87  75.12
1691.9  156842.53  117481.07  74.90
1695.6  156501.03  116840.57  74.66
1699.2  156366.47  116375.70  74.42
1702.8  156303.93  115997.54  74.21
1706.3  155814.20  115487.41  74.12
1709.9  154889.16  114763.38  74.09
1713.5  154189.44  114222.08  74.08
1717.1  153505.88  113624.39  74.02
1720.7  152836.48  113039.76  73.96
1724.3  152459.84  112658.97  73.89
1727.9  152140.61  112288.75  73.81
1731.5  152035.14  112054.39  73.70
1735.1  152154.67  111997.87  73.61
1738.7  151877.38  111650.67  73.51
1742.2  151454.98  111157.04  73.39
1745.8  150802.67  110528.27  73.29
1749.4  150614.74  110214.64  73.18
1753.0  149751.70  109375.70  73.04
1756.5  148341.03  108161.27  72.91
1760.1  146615.23  106681.90  72.76
1763.7  144669.78  105062.81  72.62
1767.2  143114.40  103768.13  72.51
1770.8  141797.00  102685.50  72.42
1774.4  140423.34  101574.12  72.33
1777.9  139612.30  100927.93  72.29
1781.5  138766.33  100285.00  72.27
1785.1  137583.33  99406.67  72.25
1788.6  136314.84  98503.81  72.26
1792.2  135042.00  97636.83  72.30
1795.8  134407.58  97229.46  72.34
1799.3  133760.80  96807.00  72.37
1802.9  133067.71  96349.22  72.41
1806.4  132433.33  95912.18  72.42
1810.0  131664.10  95352.42  72.42
1813.5  131269.56  95052.99  72.41
1817.1  131072.73  94904.53  72.41
1820.6  130483.57  94514.03  72.43
1824.2  130417.16  94537.16  72.49
1827.7  129701.60  94120.34  72.57
1831.2  129472.00  94108.00  72.69
1834.8  129486.77  94288.43  72.82
1838.3  129253.00  94337.00  72.99
1841.8  128632.43  94078.43  73.14
1845.4  127757.97  93621.85  73.28
1848.9  126963.30  93178.20  73.39
1852.4  126314.07  92808.50  73.47
1856.0  125620.03  92335.97  73.50
1859.5  124876.34  91698.75  73.43
1863.0  124276.62  91139.27  73.34
1866.6  124122.58  90788.80  73.14
1870.1  124022.04  90393.76  72.89
1873.6  123372.00  89458.50  72.51
1877.1  122261.42  87993.50  71.97
1880.6  120974.38  86291.40  71.33
1884.2  120017.07  84631.60  70.52
1887.7  119208.13  82879.53  69.53
1891.2  118261.15  80762.50  68.29
1894.7  117481.22  78555.03  66.87
1898.2  117074.64  76432.48  65.29
1902.2  124862.40  79404.00  63.59
1904.9  124231.82  77341.72  62.26
1907.6  123400.80  75214.60  60.95
1910.4  122701.78  73234.58  59.69
1913.1  121619.00  71079.93  58.44
1915.8  120940.40  69353.20  57.34
1918.6  120438.13  67940.00  56.41
1921.3  119955.59  66704.89  55.61
1924.0  119143.73  65439.97  54.93
1926.7  118362.10  64430.20  54.43
1929.4  117594.33  63657.27  54.13
1932.2  117006.94  63106.44  53.93
1934.9  116430.60  62673.00  53.83
1937.6  115826.20  62350.80  53.83
1940.3  115260.00  62170.42  53.94
1943.0  114770.02  62109.08  54.12
1945.7  114084.58  62017.91  54.36
1948.4  113322.90  61941.53  54.66
1951.1  112717.20  61998.15  55.00
1953.8  112118.60  62066.95  55.36
1956.4  111618.76  62199.49  55.72
1959.1  111039.67  62327.80  56.13
1961.8  110265.40  62338.15  56.53
1964.5  109624.35  62413.95  56.93
1967.2  108890.58  62439.27  57.34
1969.9  108269.08  62545.08  57.77
1972.5  107490.69  62524.16  58.17
1975.2  106957.24  62630.89  58.56
1977.9  106633.38  62862.13  58.95
1980.6  106065.11  62955.32  59.36
1983.2  105240.85  62878.85  59.75
1985.9  104382.00  62748.00  60.11
1988.5  103506.63  62582.58  60.46
1991.2  102874.05  62554.28  60.81
1993.8  102281.30  62532.80  61.14
1996.5  101851.75  62587.25  61.45
1999.2  101252.93  62485.65  61.71
2001.8  100857.40  62482.30  61.95
2004.4  100368.52  62402.39  62.17
2007.1  99700.07  62179.60  62.37
2009.7  99125.70  61967.40  62.51
2012.4  98758.93  61842.40  62.62
2015.0  98315.17  61586.50  62.64
2017.6  97768.83  61214.17  62.61
2020.3  97296.10  60856.03  62.55
2022.9  97089.47  60636.27  62.45
2025.5  96879.73  60359.23  62.30
2028.1  96678.73  60004.90  62.07
2030.8  96245.95  59443.08  61.76
2033.4  96075.50  58985.15  61.39
2036.0  95735.57  58414.17  61.02
2038.6  95402.40  57785.00  60.57
2041.2  95098.90  57134.47  60.08
2043.8  94762.85  56444.81  59.56
2046.4  94390.35  55688.20  59.00
2049.0  93914.70  54848.83  58.40
2051.6  93670.08  54156.33  57.82
2054.2  93355.21  53423.33  57.23
2056.8  93016.00  52719.33  56.68
2059.4  92453.03  51901.09  56.14
2062.0  91973.13  51130.63  55.59
2064.6  91396.18  50329.89  55.07
2067.1  90801.90  49518.23  54.53
2069.7  90177.63  48692.53  54.00
2072.3  89774.72  48022.05  53.49
2074.9  89335.58  47364.63  53.02
2077.4  89033.21  46837.38  52.61
2080.0  88546.33  46272.60  52.26
2082.6  88070.46  45719.71  51.91
2085.1  87611.88  45183.40  51.57
2087.7  87295.00  44791.50  51.31
2090.3  86885.28  44390.33  51.09
2092.8  86153.63  43845.82  50.89
2095.4  85379.88  43290.76  50.70
2097.9  84743.87  42836.09  50.55
2100.5  84075.00  42376.33  50.40
2103.0  83493.70  42012.15  50.32
2105.6  82955.50  41709.93  50.28
2108.1  82468.80  41495.85  50.32
2110.7  81960.08  41292.30  50.38
2113.2  81476.14  41125.05  50.47
2115.7  80938.04  40999.83  50.66
2118.3  80318.23  40872.33  50.89
2120.8  79937.70  40891.35  51.15
2123.3  79559.51  40872.86  51.37
2125.8  79202.32  40884.20  51.62
2128.4  78786.83  40915.55  51.93
2130.9  78273.50  40866.50  52.21
2133.4  77897.63  40878.02  52.48
2135.9  77533.50  40903.50  52.76
2138.4  77108.63  40835.94  52.96
2140.9  76800.87  40840.98  53.18
2143.4  76480.88  40783.71  53.33
2145.9  76182.38  40710.61  53.44
2148.4  75889.98  40631.42  53.54
2150.9  75603.68  40533.95  53.61
2153.4  75323.46  40436.48  53.68
2155.9  75010.33  40339.43  53.78
2158.4  74725.00  40271.88  53.89
2160.9  74516.75  40241.25  54.00
2163.4  74231.87  40192.62  54.14
2165.9  73693.60  40033.58  54.32
2168.4  73215.75  39907.35  54.51
2170.8  72895.44  39859.42  54.68
2173.3  72567.00  39808.01  54.86
2175.8  72250.57  39773.43  55.05
2178.2  71867.67  39696.08  55.23
2180.7  71504.53  39597.13  55.38
2183.2  71107.18  39452.53  55.48
2185.6  70704.90  39293.10  55.57
2188.1  70245.00  39110.40  55.68
2190.6  69719.87  38881.27  55.77
2193.0  69087.98  38550.88  55.80
2195.5  68512.00  38240.00  55.82
2197.9  67938.80  37888.20  55.77
2200.4  67281.04  37398.71  55.59
2202.8  66815.17  36974.16  55.34
2205.3  66238.52  36564.52  55.20
2207.7  65897.22  36458.07  55.33
2210.1  65508.10  36485.87  55.70
2212.6  65161.03  36623.50  56.20
2215.0  64928.21  36816.54  56.70
2217.4  64616.98  36867.06  57.05
2219.9  64372.37  36892.95  57.31
2222.3  64163.00  36888.50  57.49
2224.7  64016.55  36848.93  57.56
2227.1  63757.01  36713.24  57.58
2229.5  63467.47  36499.40  57.51
2231.9  63041.73  36188.40  57.40
2234.4  62573.60  35802.20  57.22
2236.8  62182.49  35429.81  56.98
2239.2  61804.60  35020.70  56.66
2241.6  61396.48  34554.80  56.28
2244.0  61020.00  34077.60  55.85
2246.4  60603.30  33560.13  55.38
2248.8  60178.25  32993.03  54.83
2251.2  59870.50  32436.50  54.18
2253.6  59500.75  31805.75  53.45
2255.9  59210.30  31222.10  52.73
2258.3  58897.86  30629.23  52.00
2260.7  58554.80  30033.13  51.29
2263.1  58166.75  29420.50  50.58
2265.5  57766.78  28850.80  49.94
2267.9  57463.50  28420.00  49.46
2270.2  57036.07  28042.07  49.17
2272.6  56633.40  27776.50  49.05
2275.0  56227.50  27606.60  49.10
2277.3  55836.13  27494.00  49.24
2279.7  55474.75  27412.88  49.42
2282.1  55162.77  27384.40  49.64
2284.4  54781.47  27308.05  49.85
2286.8  54503.14  27232.68  49.97
2289.1  54147.07  27103.80  50.06
2291.5  53843.18  26967.44  50.09
2293.8  53414.53  26722.63  50.03
2296.2  52952.90  26418.70  49.89
2298.5  52442.38  26046.25  49.67
2300.8  51926.12  25669.93  49.44
2303.2  51337.67  25241.67  49.17
2305.5  50700.18  24765.59  48.85
2307.9  50042.13  24316.58  48.59
2310.2  49418.60  23862.30  48.29
2312.5  48859.67  23414.00  47.92
2314.8  48305.12  23003.90  47.62
2317.1  47699.17  22577.71  47.33
2319.5  47068.43  22147.58  47.05
2321.8  46553.40  21769.97  46.76
2324.1  45969.82  21394.22  46.54
2326.4  45439.53  21072.15  46.37
2328.7  44919.17  20725.83  46.14
2331.0  44477.00  20413.60  45.90
2333.3  44145.98  20210.56  45.78
2335.6  43768.20  20031.67  45.77
2337.9  43327.50  19819.35  45.74
2340.2  42924.17  19641.25  45.76
2342.5  42565.18  19455.88  45.71
2344.8  42091.63  19243.25  45.72
2347.1  41578.25  19054.35  45.83
2349.4  41018.95  18842.80  45.94
2351.7  40569.07  18625.33  45.91
2353.9  40142.76  18408.54  45.86
2356.2  39666.25  18208.13  45.90
2358.5  39193.98  18017.51  45.97
2360.8  38732.73  17840.43  46.06
2363.1  38288.70  17652.90  46.10
2365.3  37847.94  17458.12  46.13
2367.6  37333.33  17241.67  46.18
2369.8  36850.00  17051.50  46.27
2372.1  36292.75  16815.50  46.33
2374.4  35645.90  16550.80  46.43
2376.6  35042.70  16282.47  46.46
2378.9  34490.17  16040.73  46.51
2381.1  33895.33  15825.33  46.69
2383.4  33349.97  15602.83  46.79
2385.6  32917.50  15413.75  46.83
2387.9  32468.40  15216.30  46.86
2390.1  32007.50  15006.25  46.88
2392.3  31537.35  14794.65  46.91
2394.6  31110.57  14624.25  47.01
2396.8  30707.11  14473.81  47.14
2399.0  30263.17  14284.50  47.20
2401.3  29809.10  14093.05  47.28
2403.5  29365.70  13868.40  47.23
2405.7  28982.72  13635.18  47.05
2407.9  28602.90  13395.60  46.83
2410.1  28188.30  13150.20  46.65
2412.4  27807.42  12929.08  46.50
2414.6  27372.80  12708.80  46.43
2416.8  26974.75  12482.25  46.27
2419.0  26640.45  12287.00  46.12
2421.2  26245.18  12066.97  45.98
2423.4  25786.60  11780.83  45.69
2425.6  25488.90  11563.35  45.37
2427.8  25231.73  11363.33  45.04
2430.0  24956.81  11135.46  44.62
2432.2  24672.00  10896.00  44.16
2434.4  24342.30  10671.53  43.84
2436.5  24026.00  10469.87  43.58
2438.7  23758.20  10263.70  43.20
2440.9  23462.70  10034.18  42.77
2443.1  23195.40  9798.75  42.24
2445.3  22947.68  9609.78  41.88
2447.4  22654.20  9424.80  41.60
2449.6  22391.60  9250.27  41.31
2451.8  22097.25  9035.55  40.89
2453.9  21760.15  8801.74  40.45
2456.1  21435.73  8593.13  40.09
2458.3  21172.74  8399.19  39.67
2460.4  20880.83  8221.89  39.38
2462.6  20601.29  8050.58  39.08
2464.7  20340.56  7888.94  38.78
2466.9  20084.53  7715.40  38.41
2469.0  19843.01  7530.58  37.95
2471.2  19595.30  7339.50  37.46
2473.3  19347.74  7218.24  37.31
2475.4  19137.22  7100.47  37.10
2477.6  18875.08  6929.62  36.71
2479.7  18636.80  6771.20  36.33
2481.9  18367.77  6634.25  36.12
2484.0  18141.48  6543.27  36.07
2486.1  17911.80  6430.95  35.90
2488.2  17682.67  6340.17  35.86
2490.4  17443.96  6250.63  35.83
2492.5  17116.27  6163.13  36.01
2494.6  16842.08  6054.45  35.95
2496.7  16616.00  5988.68  36.04
2498.8  16383.45  5933.18  36.21
2500.9  16190.16  5894.20  36.41
2503.0  16133.43  5904.92  36.60
2505.1  16118.38  5957.25  36.96
2507.2  16137.05  6068.25  37.60
2509.4  16032.04  6075.30  37.89
2511.4  15957.90  6023.33  37.75
2513.5  16036.00  6076.80  37.89
2515.6  16095.53  6327.63  39.31
