# Supplementary material for: Using reflectance spectra and Pl@ntNet to identify herbarium specimens: a case study with Lithocarpus
Source: New Phytol. 2025 Jun 4;251(2):800–10. doi: 10.1111/nph.70258 (PMC13278665; doi:10.1111/nph.70258)
Supplement: Supplementary file 1 — Dataset S1 Original spectral data collected for this study. [file NPH-251-800-s003.zip › lithocarpus_spectra/gr020122_0182.sig]

/*** Spectra Vista SIG Data ***/
name= gr020122_0182.sig
instrument= HI: 1132003 (HR-1024i)
integration= 50.0, 9.0, 5.0, 70.0, 14.0, 5.0
scan method= Time-based, Time-based
scan coadds= 100, 425, 645, 71, 298, 645
scan time= 5, 5
scan settings= AI, AI
external data set1= 0,0,0,0,0,0,0,0,0,0,0,0,0,0,0,0,0,0,0,0,0,0,0,0,0,0,0,0,0,0,0,0
external data set2= 0,0,0,0,0,0,0,0,0,0,0,0,0,0,0,0,0,0,0,0,0,0,0,0,0,0,0,0,0,0,0,0
external data dark= 0,0,0,0,0,0,0,0,0,0,0,0,0,0,0,0
external data mask= 0
optic= LENS 4(1), LENS 4(1)
temp= 36.4, -5.0, -9.9, 36.3, -5.0, -9.9
battery= 7.44, 7.44
error= 0, 0
units= Radiance, Radiance
time= 01/02/2022 16:47:53, 01/02/2022 16:50:34
longitude=                 ,                 
latitude=                 ,                 
gpstime=                 ,                 
comm= 
memory slot= 0, 0
factors= 0.984, 0.951, 1.000 [Overlap: Remove @ 990,1900, Matching Type: None]
inclinometer x offset= 1, 1
inclinometer y offset= 90, 90
data= 
340.5  499.10  232.50  46.58
341.9  531.75  243.09  45.71
343.4  492.00  224.91  45.71
344.9  499.50  198.21  39.68
346.4  481.41  178.30  37.04
347.8  496.77  171.30  34.48
349.3  477.60  170.57  35.71
350.8  484.80  162.32  33.48
352.2  512.05  156.75  30.61
353.7  537.81  137.90  25.64
355.2  537.10  140.36  26.13
356.6  562.87  149.60  26.58
358.1  594.90  160.53  26.98
359.6  615.36  155.67  25.30
361.0  627.81  131.89  21.01
362.5  653.49  132.11  20.22
364.0  700.70  145.60  20.78
365.5  732.45  156.04  21.30
366.9  753.60  161.49  21.43
368.4  788.13  151.91  19.27
369.9  810.18  156.16  19.27
371.3  872.52  169.97  19.48
372.8  917.70  168.56  18.37
374.2  934.56  157.61  16.87
375.7  970.14  177.92  18.34
377.2  1001.25  171.64  17.14
378.6  1043.59  179.28  17.18
380.1  1089.70  183.14  16.81
381.6  1147.51  180.14  15.70
383.0  1176.45  180.71  15.36
384.5  1223.04  191.10  15.63
386.0  1291.62  206.01  15.95
387.4  1361.65  206.57  15.17
388.9  1394.40  207.50  14.88
390.4  1435.14  211.53  14.74
391.8  1480.92  221.40  14.95
393.3  1529.88  215.24  14.07
394.7  1600.35  227.00  14.18
396.2  1666.28  231.86  13.91
397.7  1713.12  221.14  12.91
399.1  1749.03  223.86  12.80
400.6  1818.64  232.23  12.77
402.0  1886.04  239.01  12.67
403.5  1960.00  252.00  12.86
405.0  2022.44  239.66  11.85
406.4  2092.64  251.27  12.01
407.9  2140.80  254.86  11.90
409.3  2203.78  269.67  12.24
410.8  2284.20  265.89  11.64
412.2  2355.72  269.91  11.46
413.7  2434.95  270.55  11.11
415.1  2508.98  276.13  11.01
416.6  2577.15  293.46  11.39
418.0  2653.50  300.36  11.32
419.5  2736.36  306.01  11.18
420.9  2814.24  313.94  11.16
422.4  2908.91  329.02  11.31
423.8  2992.45  348.16  11.63
425.3  3087.30  364.61  11.81
426.7  3161.10  382.18  12.09
428.2  3258.88  399.54  12.26
429.6  3350.45  423.57  12.64
431.1  3438.26  446.90  13.00
432.5  3544.06  471.16  13.29
434.0  3635.50  487.14  13.40
435.4  3751.00  506.79  13.51
436.8  3854.44  537.11  13.93
438.3  3955.00  569.04  14.39
439.7  4062.66  593.39  14.61
441.2  4162.32  616.37  14.81
442.6  4290.15  642.21  14.97
444.0  4389.84  674.70  15.37
445.5  4506.90  705.90  15.66
446.9  4630.08  737.10  15.92
448.4  4739.21  770.25  16.25
449.8  4875.95  803.11  16.47
451.2  5008.25  837.86  16.73
452.7  5118.36  876.77  17.13
454.1  5236.68  916.54  17.50
455.5  5361.16  951.20  17.74
457.0  5485.48  984.66  17.95
458.4  5605.60  1013.26  18.08
459.8  5742.72  1061.49  18.48
461.2  5895.16  1113.40  18.89
462.7  6023.73  1164.15  19.33
464.1  6167.12  1209.66  19.61
465.5  6309.72  1245.86  19.75
467.0  6453.80  1289.71  19.98
468.4  6601.72  1337.43  20.26
469.8  6734.80  1387.83  20.61
471.2  6891.06  1435.29  20.83
472.7  7050.33  1489.33  21.12
474.1  7203.90  1534.00  21.29
475.5  7385.30  1597.51  21.63
476.9  7539.74  1654.06  21.94
478.4  7700.00  1705.36  22.15
479.8  7861.60  1757.09  22.35
481.2  8001.12  1819.26  22.74
482.6  8159.94  1871.87  22.94
484.0  8326.44  1926.21  23.13
485.4  8491.76  1982.31  23.34
486.9  8663.85  2034.96  23.49
488.3  8853.44  2098.23  23.70
489.7  9030.26  2164.01  23.96
491.1  9208.08  2234.40  24.27
492.5  9384.48  2293.20  24.44
493.9  9562.26  2352.94  24.61
495.3  9724.20  2410.29  24.79
496.8  9891.24  2466.26  24.93
498.2  10088.94  2532.71  25.10
499.6  10269.54  2594.31  25.26
501.0  10480.92  2663.56  25.41
502.4  10676.04  2738.49  25.65
503.8  10863.86  2810.50  25.87
505.2  11059.16  2881.09  26.05
506.6  11258.50  2956.49  26.26
508.0  11471.04  3038.40  26.49
509.4  11645.00  3125.00  26.84
510.8  11865.15  3217.50  27.12
512.2  12058.48  3311.43  27.46
513.6  12278.40  3418.29  27.84
515.0  12512.72  3526.51  28.18
516.4  12699.68  3635.77  28.63
517.8  12920.18  3752.33  29.04
519.2  13159.65  3869.91  29.41
520.7  13389.18  3996.10  29.85
522.0  13577.52  4103.83  30.23
523.4  13812.12  4221.00  30.56
524.8  14007.24  4329.94  30.91
526.2  14241.83  4444.91  31.21
527.6  14480.28  4555.20  31.46
529.0  14682.80  4660.86  31.74
530.4  14936.54  4769.01  31.93
531.8  15163.26  4863.79  32.08
533.2  15387.84  4957.46  32.22
534.6  15608.96  5067.54  32.47
536.0  15835.05  5186.95  32.76
537.4  16051.75  5294.99  32.99
538.8  16275.82  5410.93  33.25
540.2  16527.34  5543.66  33.54
541.6  16765.42  5679.20  33.87
543.0  16956.38  5815.60  34.30
544.3  17234.70  5981.25  34.70
545.7  17539.20  6173.89  35.20
547.1  17739.30  6326.14  35.66
548.5  17993.04  6501.17  36.13
549.9  18271.18  6694.75  36.64
551.3  18550.74  6885.73  37.12
552.7  18740.92  7040.43  37.57
554.1  19012.41  7225.35  38.00
555.4  19254.32  7396.70  38.42
556.8  19450.20  7553.70  38.84
558.2  19599.75  7699.07  39.28
559.6  19771.80  7845.21  39.68
561.0  20041.56  8035.50  40.09
562.3  20238.40  8203.00  40.53
563.7  20496.00  8384.00  40.91
565.1  20724.00  8564.29  41.33
566.5  20959.53  8746.22  41.73
567.9  21276.32  8973.66  42.18
569.2  21630.00  9219.00  42.62
570.6  22010.07  9478.38  43.06
572.0  22336.89  9717.81  43.51
573.4  22607.70  9938.61  43.96
574.8  22877.75  10163.57  44.43
576.1  23213.66  10420.96  44.89
577.5  23456.80  10641.51  45.37
578.9  23793.96  10903.37  45.82
580.3  24086.01  11137.33  46.24
581.6  24373.92  11364.69  46.63
583.0  24689.52  11604.73  47.00
584.4  24953.67  11826.81  47.40
585.8  25199.50  12036.59  47.77
587.1  25436.62  12227.13  48.07
588.5  25729.50  12444.00  48.36
589.9  25979.40  12626.14  48.60
591.2  26238.20  12819.74  48.86
592.6  26565.00  13011.43  48.98
594.0  26824.99  13171.41  49.10
595.3  27148.16  13353.20  49.19
596.7  27464.42  13518.14  49.22
598.1  27765.60  13660.04  49.20
599.5  28067.90  13790.11  49.13
600.8  28392.12  13930.09  49.06
602.2  28656.88  14030.60  48.96
603.5  28988.88  14171.57  48.89
604.9  29315.52  14310.26  48.81
606.3  29615.52  14448.34  48.79
607.6  29914.68  14593.46  48.78
609.0  30207.60  14769.00  48.89
610.4  30515.94  14964.30  49.04
611.7  30811.92  15172.18  49.24
613.1  31085.55  15389.36  49.51
614.5  31409.82  15659.87  49.86
615.8  31677.66  15918.94  50.25
617.2  32034.78  16229.83  50.66
618.5  32325.84  16521.14  51.11
619.9  32663.84  16841.60  51.56
621.2  32949.80  17155.78  52.07
622.6  33313.50  17509.64  52.56
624.0  33582.33  17826.81  53.08
625.3  33897.52  18159.39  53.57
626.7  34209.50  18487.77  54.04
628.0  34477.56  18784.86  54.48
629.4  34798.40  19116.00  54.93
630.8  35080.80  19409.66  55.33
632.1  35301.42  19642.50  55.64
633.5  35658.48  19938.29  55.91
634.8  35958.64  20178.51  56.12
636.2  36217.86  20386.63  56.29
637.5  36558.36  20620.47  56.40
638.9  36842.94  20798.98  56.45
640.2  37173.94  20965.00  56.40
641.6  37512.60  21095.87  56.24
642.9  37799.58  21171.15  56.01
644.3  38133.38  21225.71  55.66
645.6  38447.50  21217.86  55.19
647.0  38743.29  21131.94  54.54
648.3  39059.52  21015.26  53.80
649.7  39401.40  20851.60  52.92
651.0  39711.77  20631.29  51.95
652.4  39908.70  20302.84  50.87
653.7  40335.03  20050.20  49.71
655.0  40703.28  19718.66  48.44
656.4  40944.20  19303.43  47.15
657.7  41370.05  18957.44  45.82
659.1  41710.90  18590.00  44.57
660.4  41998.88  18211.20  43.36
661.8  42256.00  17862.86  42.27
663.1  42674.37  17618.87  41.29
664.5  42900.18  17367.69  40.48
665.8  43012.56  17172.02  39.92
667.1  43105.50  17080.78  39.63
668.5  43318.80  17136.00  39.56
669.8  43550.86  17334.63  39.80
671.2  43721.60  17620.57  40.30
672.5  43849.44  18035.46  41.13
673.8  44115.96  18612.20  42.19
675.2  44512.44  19345.80  43.46
676.5  44990.64  20217.04  44.94
677.8  45474.10  21183.83  46.58
679.2  45838.90  22168.54  48.36
680.5  46167.48  23201.59  50.26
681.9  46461.80  24216.50  52.12
683.2  46785.20  25256.00  53.98
684.5  47093.20  26262.50  55.77
685.9  47378.09  27211.61  57.44
687.2  47654.40  28097.83  58.96
688.5  47913.30  28916.50  60.35
689.9  48254.24  29714.14  61.58
691.2  48528.97  30423.69  62.69
692.5  48762.14  31078.00  63.73
693.8  49059.90  31726.18  64.67
695.2  49318.17  32335.91  65.57
696.5  49592.40  32944.06  66.43
697.8  49885.20  33572.89  67.30
699.2  50158.29  34197.15  68.18
700.5  50434.92  34844.14  69.09
701.8  50685.60  35511.00  70.06
703.1  50961.84  36218.31  71.07
704.5  51241.41  36955.09  72.12
705.8  51537.03  37752.07  73.25
707.1  51808.50  38549.29  74.41
708.4  52063.23  39388.01  75.65
709.8  52374.12  40291.76  76.93
711.1  52590.48  41143.69  78.23
712.4  52915.38  42102.91  79.57
713.7  53182.52  43031.20  80.91
715.0  53458.62  43979.06  82.27
716.3  53744.25  44934.46  83.61
717.7  54023.37  45884.09  84.93
719.0  54319.30  46855.57  86.26
720.3  54580.24  47804.37  87.59
721.6  54885.80  48776.57  88.87
722.9  55158.48  49707.51  90.12
724.2  55467.72  50662.80  91.34
725.6  55757.14  51617.46  92.58
726.9  55962.75  52489.64  93.79
728.2  56189.28  53396.00  95.03
729.5  56453.67  54326.16  96.23
730.8  56645.26  55223.43  97.49
732.1  56904.96  56173.00  98.71
733.4  57116.97  57106.41  99.98
734.7  57305.88  58042.80  101.29
736.0  57554.34  59047.20  102.59
737.3  57727.89  59971.05  103.89
738.6  57912.03  60921.64  105.20
740.0  58099.30  61897.36  106.54
741.2  58289.92  62893.26  107.90
742.6  58531.32  63939.34  109.24
743.9  58775.92  64990.06  110.57
745.2  59052.48  66077.06  111.90
746.5  59325.46  67157.80  113.20
747.8  59540.20  68165.43  114.49
749.1  59777.01  69210.30  115.78
750.4  60021.39  70243.05  117.03
751.7  60281.48  71283.80  118.25
753.0  60492.13  72223.66  119.39
754.2  60731.88  73195.41  120.52
755.5  60944.96  74131.64  121.64
756.8  61156.24  75055.71  122.73
758.1  61539.96  76168.80  123.77
759.4  61911.40  77246.43  124.77
760.7  62261.64  78281.20  125.73
762.0  62483.75  79162.50  126.69
763.3  62710.20  80028.90  127.62
764.6  62888.16  80795.31  128.47
765.9  63034.85  81547.29  129.37
767.2  63228.06  82334.25  130.22
768.4  63345.10  83005.00  131.04
769.7  63594.80  83845.62  131.84
771.0  63777.60  84568.89  132.60
772.3  63916.60  85251.96  133.38
773.6  64116.48  85998.40  134.13
774.8  64308.44  86716.19  134.84
776.1  64482.86  87418.31  135.57
777.4  64610.34  88048.89  136.28
778.7  64821.82  88772.80  136.95
780.0  65005.76  89457.14  137.61
781.2  65150.04  90079.80  138.27
782.5  65352.30  90789.21  138.92
783.8  65540.88  91453.24  139.54
785.0  65674.26  92063.19  140.18
786.3  65845.50  92692.50  140.77
787.6  66021.20  93366.00  141.42
788.9  66192.42  93952.86  141.94
790.1  66402.80  94619.79  142.49
791.4  66549.12  95196.34  143.05
792.7  66804.30  95930.27  143.60
793.9  66985.38  96527.70  144.10
795.2  67183.00  97158.57  144.62
796.5  67371.48  97769.10  145.12
797.7  67586.76  98393.06  145.58
799.0  67848.00  99085.71  146.04
800.2  67986.56  99633.83  146.55
801.5  68166.16  100218.43  147.02
802.8  68384.95  100857.18  147.48
804.0  68592.16  101419.50  147.86
805.3  68799.00  102012.63  148.28
806.5  68945.30  102516.86  148.69
807.8  69106.80  103094.00  149.18
809.0  69311.62  103651.38  149.54
810.3  69531.51  104220.01  149.89
811.5  69686.13  104740.52  150.30
812.8  69893.70  105276.64  150.62
814.0  70047.45  105781.56  151.01
815.3  70238.02  106349.22  151.41
816.5  70416.50  106853.21  151.74
817.8  70613.49  107377.67  152.06
819.0  70755.02  107870.70  152.46
820.2  70932.00  108391.59  152.81
821.5  71129.25  108924.00  153.14
822.7  71272.17  109344.30  153.42
824.0  71447.85  109858.69  153.76
825.2  71662.05  110385.86  154.04
826.4  71871.47  110895.48  154.30
827.7  71983.20  111318.32  154.64
828.9  72162.00  111846.21  154.99
830.1  72335.42  112310.78  155.26
831.4  72488.39  112764.46  155.56
832.6  72690.20  113232.40  155.77
833.8  72834.40  113655.07  156.05
835.0  72993.20  114087.90  156.30
836.3  73176.60  114579.50  156.58
837.5  73369.80  115060.50  156.82
838.7  73536.12  115512.94  157.08
839.9  73658.16  115904.06  157.35
841.2  73829.66  116407.00  157.67
842.4  74016.99  116829.81  157.84
843.6  74196.50  117261.50  158.04
844.8  74422.71  117741.99  158.21
846.0  74544.15  118171.37  158.53
847.2  74680.41  118579.05  158.78
848.5  74889.60  119067.09  158.99
849.7  75070.02  119456.49  159.13
850.9  75206.30  119892.50  159.42
852.1  75364.80  120320.93  159.65
853.3  75496.80  120700.67  159.88
854.5  75745.67  121170.70  159.97
855.7  75901.68  121551.39  160.14
856.9  76097.16  121948.63  160.25
858.1  76193.12  122367.76  160.60
859.3  76365.66  122812.70  160.82
860.5  76569.24  123232.78  160.94
861.7  76756.00  123681.14  161.14
862.9  76900.85  124070.05  161.34
864.1  77074.06  124476.09  161.50
865.3  77227.68  124885.11  161.71
866.5  77397.12  125304.69  161.90
867.7  77588.34  125735.38  162.05
868.9  77785.96  126150.15  162.18
870.1  77994.81  126560.94  162.27
871.3  78136.06  126957.04  162.48
872.5  78287.40  127368.00  162.69
873.7  78449.76  127814.97  162.93
874.9  78708.00  128302.07  163.01
876.0  78892.56  128731.63  163.17
877.2  79118.76  129111.86  163.19
878.4  79332.03  129589.91  163.35
879.6  79468.20  130032.00  163.63
880.8  79611.00  130411.25  163.81
882.0  79784.24  130764.20  163.90
883.1  80053.96  131236.00  163.93
884.3  80252.22  131679.66  164.08
885.5  80384.01  132110.85  164.35
886.7  80530.56  132467.66  164.49
887.8  80699.40  132825.21  164.59
889.0  80959.52  133251.30  164.59
890.2  81139.17  133622.70  164.68
891.4  81335.19  134078.18  164.85
892.5  81635.58  134580.92  164.86
893.7  81816.34  135098.50  165.12
894.9  82062.00  135564.43  165.20
896.0  82350.35  136052.04  165.21
897.2  82610.08  136544.10  165.29
898.4  82813.51  137039.69  165.48
899.5  83059.81  137593.17  165.66
900.7  83203.90  137928.14  165.77
901.9  83368.54  138309.90  165.90
903.0  83557.93  138634.86  165.91
904.2  83725.00  138997.57  166.02
905.4  83881.92  139383.94  166.17
906.5  84105.56  139817.65  166.24
907.7  84292.80  140104.31  166.21
908.8  84443.64  140449.61  166.32
910.0  84640.40  140833.83  166.39
911.2  84757.67  141066.86  166.44
912.3  84793.44  141301.46  166.64
913.5  84886.26  141508.98  166.70
914.6  85050.00  141750.00  166.67
915.8  85165.17  142051.74  166.80
916.9  85256.53  142350.89  166.97
918.1  85335.04  142553.87  167.05
919.2  85495.77  142780.63  167.00
920.4  85560.64  142974.86  167.10
921.5  85626.79  143233.76  167.28
922.7  85716.80  143392.69  167.29
923.8  85865.64  143649.34  167.30
925.0  85985.20  143920.35  167.38
926.1  86144.10  144208.50  167.40
927.3  86295.84  144472.11  167.41
928.4  86355.75  144912.86  167.81
929.6  86620.16  145466.51  167.94
930.7  86961.00  146001.00  167.89
931.8  87385.29  146534.04  167.69
933.0  87608.16  147009.60  167.80
934.1  87739.20  147363.56  167.96
935.3  87772.45  147631.40  168.20
936.4  87806.30  147637.31  168.14
937.6  87820.14  147591.47  168.06
938.7  87807.06  147591.39  168.09
939.9  87725.37  147588.73  168.24
941.0  87813.82  147894.91  168.42
942.1  88050.24  148375.80  168.51
943.3  88318.92  148743.90  168.42
944.4  88585.39  149033.36  168.24
945.6  88546.76  149106.69  168.39
946.7  88582.37  149311.46  168.56
947.9  88669.56  149442.45  168.54
949.0  88764.65  149643.31  168.58
950.1  88870.32  149923.03  168.70
951.3  88988.68  150086.83  168.66
952.4  89153.87  150305.31  168.59
953.6  89229.14  150455.59  168.62
954.7  89391.84  150534.71  168.40
955.8  89386.31  150771.28  168.67
957.0  89577.15  151120.71  168.70
958.1  89517.90  151315.97  169.03
959.3  89625.90  151410.00  168.94
960.4  89858.23  151632.92  168.75
961.6  90017.22  151827.79  168.67
962.7  90142.08  152011.89  168.64
963.9  90217.75  152081.35  168.57
965.0  90194.88  152066.79  168.60
966.2  90155.43  152290.77  168.92
967.3  90475.30  152278.85  168.31
968.5  90485.76  152563.20  168.60
969.6  90551.92  152633.03  168.56
970.8  90599.41  152632.70  168.47
971.9  90488.64  152773.03  168.83
973.1  90816.80  152921.03  168.38
974.2  90677.13  152662.85  168.36
975.4  90621.96  152998.11  168.83
976.5  90855.96  153021.79  168.42
977.7  91011.60  153130.63  168.25
978.8  90798.03  153148.82  168.67
980.0  90932.00  152917.14  168.17
981.2  91121.19  153012.84  167.92
982.3  91211.96  153064.90  167.81
983.5  90913.81  153119.48  168.42
984.6  91080.72  153402.17  168.42
985.8  91048.32  153252.63  168.32
987.0  91358.08  153148.11  167.63
988.1  91505.18  153103.31  167.32
989.3  91239.12  153075.60  167.77
990.2  93190.03  161691.29  173.51
994.0  93435.53  162326.60  173.73
997.9  93475.50  162590.52  173.94
1001.7  93713.32  163267.98  174.22
1005.6  94208.89  164263.57  174.36
1009.4  94629.68  165196.62  174.57
1013.3  94960.00  165934.29  174.74
1017.1  95129.74  166373.29  174.89
1021.0  95286.59  166787.91  175.04
1024.8  95602.50  167510.32  175.22
1028.6  96227.64  168771.00  175.39
1032.5  96696.60  169698.60  175.50
1036.3  96836.97  170081.92  175.64
1040.1  96848.73  170193.09  175.73
1044.0  97076.67  170711.02  175.85
1047.8  97318.20  171124.65  175.84
1051.6  97510.84  171688.63  176.07
1055.5  97393.00  171573.11  176.17
1059.3  97324.05  171543.92  176.26
1063.1  97278.88  171554.38  176.35
1067.0  97475.44  172007.49  176.46
1070.8  97821.81  172691.85  176.54
1074.6  98098.97  173286.16  176.64
1078.4  98050.67  173286.21  176.73
1082.3  97819.62  172866.84  176.72
1086.1  97673.69  172749.37  176.86
1089.9  97673.91  172826.59  176.94
1093.7  97828.89  173245.40  177.09
1097.5  97909.47  173464.60  177.17
1101.4  97946.10  173523.56  177.16
1105.2  97941.60  173484.00  177.13
1109.0  98043.87  173713.00  177.18
1112.8  98312.49  174152.20  177.14
1116.6  98509.96  174442.91  177.08
1120.4  98702.49  174820.40  177.12
1124.2  98831.44  174998.02  177.07
1128.1  98947.57  175189.66  177.05
1131.8  98919.33  175009.20  176.92
1135.7  98802.42  174679.10  176.80
1139.5  98696.80  174371.79  176.67
1143.3  98463.37  173796.93  176.51
1147.1  98240.44  173268.86  176.37
1150.9  98058.58  172726.71  176.15
1154.7  98059.87  172527.83  175.94
1158.5  98037.53  172294.03  175.74
1162.3  97999.52  171994.91  175.51
1166.1  97754.38  171377.77  175.31
1169.9  97625.83  170939.87  175.10
1173.7  97380.00  170357.14  174.94
1177.5  97137.87  169735.41  174.74
1181.2  97106.82  169546.37  174.60
1185.0  97239.06  169566.46  174.38
1188.8  97146.39  169305.75  174.28
1192.6  97105.44  169152.57  174.19
1196.4  97085.45  169002.98  174.08
1200.2  96815.29  168526.40  174.07
1204.0  96620.65  168234.20  174.12
1207.8  96499.42  168098.61  174.20
1211.6  96258.44  167754.50  174.28
1215.3  96126.60  167698.63  174.46
1219.1  96092.92  167891.95  174.72
1222.9  96000.00  167965.71  174.96
1226.7  95907.32  168133.77  175.31
1230.4  95695.60  167999.93  175.56
1234.2  95443.83  167795.25  175.81
1238.0  95199.15  167490.40  175.94
1241.8  94914.64  167169.21  176.13
1245.5  94702.22  166887.30  176.22
1249.3  94613.75  166860.74  176.36
1253.1  94654.58  166993.13  176.42
1256.8  94612.34  167047.68  176.56
1260.6  94492.18  166815.77  176.54
1264.4  94364.88  166680.33  176.63
1268.1  94186.40  166336.97  176.60
1271.9  94136.86  166312.32  176.67
1275.7  94197.86  166490.13  176.75
1279.4  94287.00  166670.61  176.77
1283.2  94099.08  166392.38  176.83
1286.9  93976.50  166222.89  176.88
1290.7  93896.00  166108.80  176.91
1294.4  93699.19  165725.02  176.87
1298.2  93347.18  165138.05  176.91
1302.0  92937.42  164369.14  176.86
1305.7  92437.89  163552.32  176.93
1309.5  91916.85  162585.20  176.88
1313.2  91616.33  161954.36  176.77
1317.0  91431.60  161630.49  176.78
1320.7  91183.71  161114.84  176.69
1324.4  90812.52  160368.78  176.59
1328.2  90531.20  159674.91  176.38
1331.9  90119.27  158794.90  176.21
1335.7  89781.67  157865.89  175.83
1339.4  89319.20  156815.09  175.57
1343.2  88916.17  155835.78  175.26
1346.9  88685.35  155069.52  174.85
1350.6  88725.93  154826.35  174.50
1354.4  88849.56  154722.77  174.14
1358.1  88676.27  154124.36  173.81
1361.8  88357.93  153218.23  173.41
1365.6  87907.75  152138.93  173.07
1369.3  87438.22  150916.00  172.60
1373.0  86863.88  149599.21  172.22
1376.7  86187.77  148188.17  171.94
1380.5  85629.51  146755.71  171.38
1384.2  85135.88  145380.37  170.76
1387.9  84663.93  143978.53  170.06
1391.6  84161.61  142395.20  169.19
1395.3  83708.50  140759.90  168.15
1399.1  83450.09  139319.14  166.95
1402.8  83106.00  137508.43  165.46
1406.5  82849.40  135652.22  163.73
1410.2  82669.00  133776.89  161.82
1413.9  82678.92  132203.57  159.90
1417.6  82537.78  130375.08  157.96
1421.3  82306.40  128559.77  156.20
1425.1  82027.20  126849.60  154.64
1428.8  81921.00  125584.04  153.30
1432.5  81868.71  124599.80  152.19
1436.2  81780.69  123766.64  151.34
1439.9  81538.42  122869.87  150.69
1443.6  81391.33  122262.79  150.22
1447.3  81181.42  121767.11  149.99
1451.0  80981.00  121302.80  149.79
1454.7  80754.22  120909.26  149.72
1458.4  80582.13  120562.05  149.61
1462.1  80294.40  120142.89  149.63
1465.8  79966.61  119676.77  149.66
1469.4  79711.24  119374.05  149.76
1473.1  79996.66  119838.06  149.80
1476.8  80051.11  120086.76  150.01
1480.5  79542.49  119445.73  150.17
1484.2  79084.95  118879.15  150.32
1487.9  78810.67  118630.66  150.53
1491.6  78542.75  118381.02  150.72
1495.3  78518.92  118534.23  150.96
1498.9  78333.80  118470.00  151.24
1502.6  77949.17  118169.94  151.60
1506.3  77482.84  117731.60  151.95
1510.0  77134.65  117476.94  152.30
1513.7  76859.57  117377.62  152.72
1517.3  76587.91  117284.57  153.14
1521.0  76248.68  117006.64  153.45
1524.7  75976.98  116815.63  153.75
1528.3  75661.18  116529.66  154.02
1532.0  75329.60  116221.29  154.28
1535.7  75016.82  115908.10  154.51
1539.3  74695.93  115515.94  154.65
1543.0  74487.78  115320.50  154.82
1546.7  74348.08  115255.45  155.02
1550.3  74170.49  115109.83  155.20
1554.0  73851.40  114765.30  155.40
1557.6  73561.95  114429.70  155.56
1561.3  73236.44  114008.01  155.67
1565.0  72885.07  113505.51  155.73
1568.6  72534.84  112988.69  155.77
1572.3  72260.27  112662.20  155.91
1575.9  72009.24  112375.54  156.06
1579.6  71766.76  112107.45  156.21
1583.2  71512.62  111812.57  156.35
1586.9  71200.56  111420.53  156.49
1590.5  70951.56  111256.51  156.81
1594.1  70646.41  110987.15  157.10
1597.8  70338.68  110677.70  157.35
1601.4  70025.66  110446.91  157.72
1605.1  69624.64  110007.98  158.00
1608.7  69313.25  109700.52  158.27
1612.3  69001.19  109393.03  158.54
1616.0  68688.60  109024.97  158.72
1619.6  68408.67  108719.64  158.93
1623.2  68092.20  108297.47  159.05
1626.9  67865.44  108037.70  159.19
1630.5  67601.15  107603.78  159.17
1634.1  67363.28  107280.63  159.26
1637.8  67043.82  106818.00  159.33
1641.4  66714.70  106195.68  159.18
1645.0  66383.23  105607.39  159.09
1648.6  66011.70  104839.90  158.82
1652.2  65733.06  104200.25  158.52
1655.8  65472.11  103484.29  158.06
1659.5  65211.15  102702.57  157.49
1663.1  64755.91  101599.11  156.90
1666.7  64276.50  100458.43  156.29
1670.3  63823.23  99399.18  155.74
1673.9  63414.63  98381.00  155.14
1677.5  63106.39  97573.78  154.62
1681.1  62969.91  96970.66  154.00
1684.7  62964.55  96610.63  153.44
1688.3  62923.86  96162.50  152.82
1691.9  62782.87  95544.73  152.18
1695.6  62646.90  94914.06  151.51
1699.2  62597.97  94450.07  150.88
1702.8  62574.91  93989.65  150.20
1706.3  62396.79  93237.87  149.43
1709.9  62021.42  92244.06  148.73
1713.5  61712.34  91427.11  148.15
1717.1  61434.10  90612.55  147.50
1720.7  61176.03  89859.97  146.89
1724.3  60998.62  89378.86  146.53
1727.9  60885.46  89118.93  146.37
1731.5  60801.75  89232.86  146.76
1735.1  60849.33  89676.00  147.37
1738.7  60733.47  89863.80  147.96
1742.2  60523.37  89785.52  148.35
1745.8  60269.33  89519.91  148.53
1749.4  60235.67  89482.03  148.55
1753.0  59915.10  88999.73  148.54
1756.5  59342.92  88143.39  148.53
1760.1  58582.20  87103.16  148.69
1763.7  57757.39  85995.00  148.89
1767.2  57091.93  85264.59  149.35
1770.8  56563.00  84718.29  149.78
1774.4  55970.21  84072.45  150.21
1777.9  55662.62  83858.82  150.66
1781.5  55335.00  83514.00  150.92
1785.1  54860.00  82888.93  151.09
1788.6  54351.23  82175.91  151.19
1792.2  53841.67  81449.68  151.28
1795.8  53606.80  81210.54  151.49
1799.3  53362.80  80875.54  151.56
1802.9  53077.36  80541.72  151.74
1806.4  52839.38  80258.51  151.89
1810.0  52523.58  79866.82  152.06
1813.5  52366.53  79670.60  152.14
1817.1  52290.13  79629.04  152.28
1820.6  52048.20  79347.66  152.45
1824.2  52026.00  79431.49  152.68
1827.7  51699.14  79086.98  152.98
1831.2  51604.00  79047.00  153.18
1834.8  51605.07  79140.84  153.36
1838.3  51562.00  79222.82  153.65
1841.8  51314.17  78971.08  153.90
1845.4  51002.19  78614.90  154.14
1848.9  50677.65  78149.09  154.21
1852.4  50442.93  77860.41  154.35
1856.0  50177.13  77414.25  154.28
1859.5  49887.14  76910.51  154.17
1863.0  49605.89  76366.44  153.95
1866.6  49483.56  76028.97  153.64
1870.1  49431.74  75669.01  153.08
1873.6  49231.50  74952.48  152.24
1877.1  48825.00  73749.00  151.05
1880.6  48298.98  72249.90  149.59
1884.2  47900.83  70693.77  147.58
1887.7  47561.93  68950.20  144.97
1891.2  47190.15  66839.40  141.64
1894.7  46823.86  64610.66  137.99
1898.2  46659.73  62360.75  133.65
1902.2  48728.16  64658.88  132.69
1904.9  48507.00  62531.48  128.91
1907.6  48178.32  60423.84  125.42
1910.4  47913.88  58518.74  122.13
1913.1  47540.40  56591.76  119.04
1915.8  47283.88  55061.44  116.45
1918.6  47071.36  53783.20  114.26
1921.3  46858.19  52716.98  112.50
1924.0  46538.10  51767.10  111.24
1926.7  46236.84  51012.32  110.33
1929.4  45965.28  50419.28  109.69
1932.2  45751.14  50073.07  109.45
1934.9  45517.68  49898.16  109.62
1937.6  45286.84  49809.28  109.99
1940.3  45075.50  49835.50  110.56
1943.0  44872.63  49957.60  111.33
1945.7  44610.72  50054.29  112.20
1948.4  44337.49  50173.96  113.16
1951.1  44102.88  50390.64  114.26
1953.8  43879.44  50602.20  115.32
1956.4  43700.82  50840.49  116.34
1959.1  43454.04  51036.48  117.45
1961.8  43147.02  51129.54  118.50
1964.5  42894.63  51248.88  119.48
1967.2  42596.72  51281.97  120.39
1969.9  42351.50  51375.60  121.31
1972.5  42074.13  51385.91  122.13
1975.2  41867.37  51487.59  122.98
1977.9  41709.94  51666.32  123.87
1980.6  41471.92  51731.75  124.74
1983.2  41155.76  51667.28  125.54
1985.9  40831.20  51580.80  126.33
1988.5  40493.90  51493.41  127.16
1991.2  40226.22  51503.85  128.04
1993.8  40009.86  51509.70  128.74
1996.5  39835.62  51560.52  129.43
1999.2  39585.15  51507.95  130.12
2001.8  39440.16  51525.48  130.64
2004.4  39255.68  51449.18  131.06
2007.1  39021.78  51264.78  131.37
2009.7  38774.52  51076.98  131.73
2012.4  38603.20  50953.28  131.99
2015.0  38450.40  50756.60  132.01
2017.6  38270.65  50466.30  131.87
2020.3  38073.20  50168.36  131.77
2022.9  37983.52  49962.88  131.54
2025.5  37898.49  49705.53  131.15
2028.1  37797.83  49393.27  130.68
2030.8  37634.94  48937.47  130.03
2033.4  37589.46  48585.12  129.25
2036.0  37458.92  48139.64  128.51
2038.6  37330.38  47655.48  127.66
2041.2  37206.80  47177.00  126.80
2043.8  37069.11  46702.63  125.99
2046.4  36913.54  46197.46  125.15
2049.0  36740.76  45626.08  124.18
2051.6  36661.05  45211.44  123.32
2054.2  36525.75  44771.75  122.58
2056.8  36397.90  44367.40  121.90
2059.4  36173.76  43879.14  121.30
2062.0  35991.00  43469.75  120.78
2064.6  35763.89  43055.33  120.39
2067.1  35556.03  42650.01  119.95
2069.7  35330.76  42251.46  119.59
2072.3  35173.38  41980.88  119.35
2074.9  34996.08  41686.05  119.12
2077.4  34860.25  41442.80  118.88
2080.0  34665.50  41138.99  118.67
2082.6  34500.75  40867.10  118.45
2085.1  34329.39  40586.16  118.23
2087.7  34187.40  40333.80  117.98
2090.3  34016.52  40030.32  117.68
2092.8  33743.72  39618.88  117.41
2095.4  33441.20  39170.69  117.13
2097.9  33182.87  38790.92  116.90
2100.5  32930.80  38402.80  116.62
2103.0  32722.86  38059.18  116.31
2105.6  32507.01  37755.42  116.15
2108.1  32330.16  37462.05  115.87
2110.7  32128.60  37159.36  115.66
2113.2  31956.43  36875.09  115.39
2115.7  31744.45  36572.05  115.21
2118.3  31499.91  36257.13  115.10
2120.8  31365.00  36051.30  114.94
2123.3  31215.36  35819.33  114.75
2125.8  31089.80  35593.74  114.49
2128.4  30921.93  35360.52  114.35
2130.9  30695.20  35083.40  114.30
2133.4  30540.72  34888.84  114.24
2135.9  30414.00  34691.20  114.06
2138.4  30261.22  34462.12  113.88
2140.9  30145.38  34307.16  113.81
2143.4  30014.86  34174.25  113.86
2145.9  29890.59  34042.67  113.89
2148.4  29773.63  33903.78  113.87
2150.9  29649.36  33772.20  113.91
2153.4  29539.71  33647.93  113.91
2155.9  29422.62  33534.75  113.98
2158.4  29304.45  33435.15  114.10
2160.9  29216.25  33361.65  114.19
2163.4  29081.08  33257.54  114.36
2165.9  28868.22  33052.02  114.49
2168.4  28686.06  32900.04  114.69
2170.8  28558.75  32796.50  114.84
2173.3  28418.41  32684.47  115.01
2175.8  28293.43  32575.40  115.13
2178.2  28131.20  32459.65  115.39
2180.7  27982.64  32334.33  115.55
2183.2  27847.08  32195.37  115.61
2185.6  27699.84  32077.08  115.80
2188.1  27495.72  31910.76  116.06
2190.6  27272.18  31720.78  116.31
2193.0  27043.17  31490.91  116.45
2195.5  26841.60  31296.00  116.60
2197.9  26616.80  31102.08  116.85
2200.4  26344.60  30826.95  117.01
2202.8  26165.51  30660.59  117.18
2205.3  25928.66  30459.96  117.48
2207.7  25792.00  30353.96  117.69
2210.1  25642.96  30206.40  117.80
2212.6  25496.54  30080.65  117.98
2215.0  25400.70  29993.20  118.08
2217.4  25295.85  29851.62  118.01
2219.9  25215.42  29715.48  117.85
2222.3  25121.80  29594.40  117.80
2224.7  25043.04  29437.29  117.55
2227.1  24943.47  29205.59  117.09
2229.5  24851.55  28921.99  116.38
2231.9  24676.80  28552.16  115.70
2234.4  24473.04  28119.60  114.90
2236.8  24321.66  27698.24  113.88
2239.2  24169.86  27275.82  112.85
2241.6  24021.90  26785.71  111.51
2244.0  23863.68  26300.16  110.21
2246.4  23721.12  25810.59  108.81
2248.8  23558.59  25305.28  107.41
2251.2  23446.50  24838.50  105.94
2253.6  23281.20  24342.60  104.56
2255.9  23143.92  23923.56  103.37
2258.3  23012.48  23503.60  102.13
2260.7  22890.00  23108.00  100.95
2263.1  22750.50  22724.40  99.89
2265.5  22602.69  22359.37  98.92
2267.9  22472.10  22063.20  98.18
2270.2  22314.48  21782.56  97.62
2272.6  22154.04  21523.32  97.15
2275.0  21979.44  21265.02  96.75
2277.3  21824.10  21001.05  96.23
2279.7  21682.50  20762.10  95.76
2282.1  21586.40  20533.84  95.12
2284.4  21449.56  20276.96  94.53
2286.8  21332.64  20035.63  93.92
2289.1  21165.48  19730.84  93.22
2291.5  21054.32  19431.23  92.29
2293.8  20910.96  19113.06  91.40
2296.2  20753.04  18784.92  90.52
2298.5  20553.99  18473.40  89.88
2300.8  20326.46  18150.30  89.29
2303.2  20065.96  17819.84  88.81
2305.5  19824.86  17511.65  88.33
2307.9  19583.32  17279.40  88.24
2310.2  19320.84  17121.72  88.62
2312.5  19099.20  17038.40  89.21
2314.8  18873.34  17010.90  90.13
2317.1  18657.25  16973.75  90.98
2319.5  18419.49  16889.94  91.70
2321.8  18211.28  16766.68  92.07
2324.1  17981.46  16583.84  92.23
2326.4  17803.72  16403.64  92.14
2328.7  17603.50  16207.00  92.07
2331.0  17433.72  16011.72  91.84
2333.3  17301.69  15833.84  91.52
2335.6  17136.00  15641.36  91.28
2337.9  16933.50  15435.72  91.15
2340.2  16777.00  15219.00  90.71
2342.5  16661.52  15035.31  90.24
2344.8  16502.40  14840.70  89.93
2347.1  16286.76  14663.88  90.04
2349.4  16048.98  14523.30  90.49
2351.7  15850.24  14435.04  91.07
2353.9  15691.36  14351.38  91.46
2356.2  15522.00  14274.00  91.96
2358.5  15338.90  14146.96  92.23
2360.8  15155.44  14025.60  92.54
2363.1  14973.18  13907.16  92.88
2365.3  14815.45  13764.99  92.91
2367.6  14620.00  13590.00  92.95
2369.8  14411.70  13426.80  93.17
2372.1  14185.86  13252.98  93.42
2374.4  13939.68  13045.32  93.58
2376.6  13727.00  12825.68  93.43
2378.9  13509.44  12628.84  93.48
2381.1  13270.40  12417.60  93.57
2383.4  13064.54  12206.82  93.43
2385.6  12863.95  12038.40  93.58
2387.9  12695.04  11870.28  93.50
2390.1  12526.50  11707.50  93.46
2392.3  12341.16  11530.35  93.43
2394.6  12173.70  11372.66  93.42
2396.8  12031.74  11225.38  93.30
2399.0  11866.30  11074.50  93.33
2401.3  11674.78  10906.56  93.42
2403.5  11487.84  10734.36  93.44
2405.7  11312.55  10558.38  93.33
2407.9  11155.68  10398.06  93.21
2410.1  10992.60  10211.40  92.89
2412.4  10859.30  10045.70  92.51
2414.6  10693.44  9892.56  92.51
2416.8  10546.80  9750.18  92.45
2419.0  10410.44  9595.03  92.17
2421.2  10257.86  9424.62  91.88
2423.4  10097.85  9253.51  91.64
2425.6  9978.39  9075.42  90.95
2427.8  9852.66  8915.40  90.49
2430.0  9738.03  8763.08  89.99
2432.2  9630.72  8605.44  89.35
2434.4  9520.20  8475.30  89.02
2436.5  9387.72  8332.92  88.76
2438.7  9278.70  8155.80  87.90
2440.9  9158.79  7979.70  87.13
2443.1  9045.00  7839.00  86.67
2445.3  8935.27  7704.08  86.22
2447.4  8825.04  7564.32  85.71
2449.6  8722.56  7392.00  84.75
2451.8  8619.48  7253.28  84.15
2453.9  8479.60  7120.37  83.97
2456.1  8339.84  6983.36  83.73
2458.3  8210.66  6850.69  83.44
2460.4  8082.90  6735.75  83.33
2462.6  8016.05  6630.40  82.71
2464.7  7917.39  6538.74  82.59
2466.9  7828.96  6439.52  82.25
2469.0  7741.84  6310.69  81.51
2471.2  7647.06  6207.12  81.17
2473.3  7563.10  6107.56  80.75
2475.4  7513.85  6025.67  80.19
2477.6  7429.95  5928.95  79.80
2479.7  7265.28  5852.16  80.55
2481.9  7102.55  5728.87  80.66
2484.0  6983.06  5631.50  80.65
2486.1  6896.88  5557.68  80.58
2488.2  6857.85  5461.85  79.64
2490.4  6770.75  5383.75  79.51
2492.5  6629.36  5288.16  79.77
2494.6  6502.68  5258.34  80.86
2496.7  6501.01  5192.50  79.87
2498.8  6474.51  5119.38  79.07
2500.9  6347.60  5032.74  79.29
2503.0  6269.22  5020.18  80.08
2505.1  6261.45  5070.00  80.97
2507.2  6230.07  5124.30  82.25
2509.4  6162.09  5091.68  82.63
2511.4  6195.42  5100.27  82.32
2513.5  6211.84  5165.28  83.15
2515.6  6303.06  5307.84  84.21
