# Supplementary material for: Using reflectance spectra and Pl@ntNet to identify herbarium specimens: a case study with Lithocarpus
Source: New Phytol. 2025 Jun 4;251(2):800–10. doi: 10.1111/nph.70258 (PMC13278665; doi:10.1111/nph.70258)
Supplement: Supplementary file 1 — Dataset S1 Original spectral data collected for this study. [file NPH-251-800-s003.zip › lithocarpus_spectra/gr022322_0116.sig]

/*** Spectra Vista SIG Data ***/
name= gr022322_0116.sig
instrument= HI: 1132003 (HR-1024i)
integration= 50.0, 9.0, 5.0, 50.0, 9.0, 5.0
scan method= Time-based, Time-based
scan coadds= 100, 425, 645, 100, 425, 645
scan time= 5, 5
scan settings= AI, AI
external data set1= 0,0,0,0,0,0,0,0,0,0,0,0,0,0,0,0,0,0,0,0,0,0,0,0,0,0,0,0,0,0,0,0
external data set2= 0,0,0,0,0,0,0,0,0,0,0,0,0,0,0,0,0,0,0,0,0,0,0,0,0,0,0,0,0,0,0,0
external data dark= 0,0,0,0,0,0,0,0,0,0,0,0,0,0,0,0
external data mask= 0
optic= LENS 4(1), LENS 4(1)
temp= 33.9, -5.1, -10.1, 33.9, -5.0, -9.9
battery= 7.44, 7.45
error= 0, 0
units= Radiance, Radiance
time= 23/02/2022 12:03:50, 23/02/2022 12:04:38
longitude=                 ,                 
latitude=                 ,                 
gpstime=                 ,                 
comm= 
memory slot= 0, 0
factors= 0.964, 0.981, 1.000 [Overlap: Remove @ 990,1900, Matching Type: None]
inclinometer x offset= 0, 0
inclinometer y offset= 90, 90
data= 
340.5  1215.20  954.80  78.57
341.9  1212.39  957.15  78.95
343.4  1180.80  964.32  81.67
344.9  1184.00  925.00  78.13
346.4  1176.78  927.16  78.79
347.8  1199.10  907.89  75.71
349.3  1194.00  859.68  72.00
350.8  1196.85  878.70  73.42
352.2  1228.92  921.69  75.00
353.7  1268.68  951.51  75.00
355.2  1310.00  943.20  72.00
356.6  1387.54  981.75  70.75
358.1  1440.98  1017.94  70.64
359.6  1461.48  1051.24  71.93
361.0  1501.82  1070.97  71.31
362.5  1602.90  1109.70  69.23
364.0  1694.42  1184.82  69.92
365.5  1760.45  1246.45  70.80
366.9  1821.20  1293.68  71.03
368.4  1901.52  1351.08  71.05
369.9  1993.30  1401.74  70.32
371.3  2101.98  1467.42  69.81
372.8  2176.26  1520.76  69.88
374.2  2258.52  1583.56  70.11
375.7  2399.13  1664.97  69.40
377.2  2483.10  1762.20  70.97
378.6  2562.74  1796.56  70.10
380.1  2628.10  1846.08  70.24
381.6  2774.20  1929.33  69.55
383.0  2909.50  2036.65  70.00
384.5  3044.86  2127.58  69.87
386.0  3185.16  2244.66  70.47
387.4  3289.65  2301.55  69.96
388.9  3358.18  2358.86  70.24
390.4  3496.73  2460.24  70.36
391.8  3685.08  2583.00  70.09
393.3  3824.70  2677.29  70.00
394.7  3915.75  2746.70  70.14
396.2  4014.22  2813.20  70.08
397.7  4169.28  2899.92  69.55
399.1  4357.41  3033.00  69.61
400.6  4551.68  3180.08  69.87
402.0  4674.54  3285.36  70.28
403.5  4772.60  3361.40  70.43
405.0  4911.64  3439.08  70.02
406.4  5123.36  3608.00  70.42
407.9  5325.24  3746.40  70.35
409.3  5452.38  3854.42  70.69
410.8  5583.60  3933.90  70.45
412.2  5740.56  4044.12  70.45
413.7  5952.10  4205.12  70.65
415.1  6185.28  4366.08  70.59
416.6  6386.85  4519.35  70.76
418.0  6525.00  4618.25  70.78
419.5  6681.97  4733.35  70.84
420.9  6888.00  4880.64  70.86
422.4  7149.23  5073.24  70.96
423.8  7404.00  5256.84  71.00
425.3  7669.05  5461.20  71.21
426.7  7890.45  5627.25  71.32
428.2  8074.24  5757.76  71.31
429.6  8254.56  5888.49  71.34
431.1  8455.02  6038.48  71.42
432.5  8720.40  6249.62  71.67
434.0  9009.00  6468.00  71.79
435.4  9333.50  6710.00  71.89
436.8  9647.24  6951.36  72.06
438.3  9910.10  7152.90  72.18
439.7  10116.82  7311.65  72.27
441.2  10298.64  7461.72  72.45
442.6  10556.10  7653.45  72.50
444.0  10849.02  7889.70  72.72
445.5  11196.66  8155.86  72.84
446.9  11547.90  8435.70  73.05
448.4  11872.91  8682.10  73.13
449.8  12215.30  8955.25  73.31
451.2  12500.50  9177.00  73.41
452.7  12738.00  9374.01  73.59
454.1  12987.66  9589.02  73.83
455.5  13276.62  9821.14  73.97
457.0  13613.60  10090.08  74.12
458.4  13962.52  10376.08  74.31
459.8  14330.88  10673.28  74.48
461.2  14743.76  11010.94  74.68
462.7  15116.04  11319.12  74.88
464.1  15460.29  11611.91  75.11
465.5  15746.76  11866.68  75.36
467.0  16024.70  12108.50  75.56
468.4  16350.28  12375.96  75.69
469.8  16693.96  12670.96  75.90
471.2  17115.36  13037.46  76.17
472.7  17552.20  13417.42  76.44
474.1  18006.80  13800.10  76.64
475.5  18543.98  14250.34  76.85
476.9  19044.87  14676.22  77.06
478.4  19431.25  15043.75  77.42
479.8  19711.06  15311.10  77.68
481.2  19914.32  15521.92  77.94
482.6  20157.66  15748.56  78.13
484.0  20507.04  16071.12  78.37
485.4  20980.34  16503.19  78.66
486.9  21516.30  16982.55  78.93
488.3  22104.40  17508.32  79.21
489.7  22613.74  17955.04  79.40
491.1  23043.72  18363.24  79.69
492.5  23443.56  18745.44  79.96
493.9  23763.06  19077.96  80.28
495.3  24059.70  19368.60  80.50
496.8  24441.76  19738.00  80.76
498.2  24934.56  20210.46  81.05
499.6  25445.52  20693.07  81.32
501.0  26024.48  21239.03  81.61
502.4  26563.68  21754.56  81.90
503.8  27093.22  22259.16  82.16
505.2  27640.28  22773.64  82.39
506.6  28153.84  23270.94  82.66
508.0  28647.36  23763.60  82.95
509.4  29050.00  24170.00  83.20
510.8  29516.85  24636.15  83.46
512.2  29987.60  25092.96  83.68
513.6  30504.00  25598.40  83.92
515.0  31095.36  26158.24  84.12
516.4  31598.40  26656.80  84.36
517.8  32169.92  27196.04  84.54
519.2  32783.61  27787.02  84.76
520.7  33374.17  28363.33  84.99
522.0  33872.76  28851.12  85.17
523.4  34472.97  29414.70  85.33
524.8  34983.06  29911.02  85.50
526.2  35602.39  30502.60  85.68
527.6  36248.88  31115.52  85.84
529.0  36797.20  31649.20  86.01
530.4  37464.00  32259.18  86.11
531.8  38013.26  32771.47  86.21
533.2  38493.00  33237.36  86.35
534.6  38957.44  33704.96  86.52
536.0  39448.24  34197.31  86.69
537.4  39965.49  34694.23  86.81
538.8  40552.22  35262.80  86.96
540.2  41200.36  35877.70  87.08
541.6  41811.56  36464.68  87.21
543.0  42345.38  36981.14  87.33
544.3  43060.65  37662.30  87.46
545.7  43869.75  38414.85  87.57
547.1  44400.45  38923.80  87.67
548.5  45052.68  39555.78  87.80
549.9  45787.70  40260.69  87.93
551.3  46555.86  41013.18  88.09
552.7  47124.36  41558.28  88.19
554.1  47854.92  42260.37  88.31
555.4  48465.56  42855.06  88.42
556.8  48907.32  43303.26  88.54
558.2  49192.35  43621.65  88.68
559.6  49462.05  43923.90  88.80
561.0  49997.64  44449.02  88.90
562.3  50414.00  44867.55  89.00
563.7  51009.28  45454.08  89.11
565.1  51603.20  46046.00  89.23
566.5  52241.51  46655.75  89.31
567.9  53110.24  47466.80  89.37
569.2  54054.00  48350.40  89.45
570.6  55039.84  49270.21  89.52
572.0  55894.60  50078.88  89.60
573.4  56616.08  50768.39  89.67
574.8  57345.25  51476.00  89.77
576.1  58228.10  52314.78  89.84
577.5  58907.96  52978.36  89.93
578.9  59855.64  53883.84  90.02
580.3  60729.18  54717.87  90.10
581.6  61600.64  55550.08  90.18
583.0  62458.38  56362.32  90.24
584.4  63066.33  56958.72  90.32
585.8  63502.74  57394.98  90.38
587.1  63852.14  57764.96  90.47
588.5  64321.20  58242.00  90.55
589.9  64724.10  58634.70  90.59
591.2  65252.60  59146.44  90.64
592.6  66007.70  59874.98  90.71
594.0  66682.71  60520.96  90.76
595.3  67559.16  61364.48  90.83
596.7  68477.82  62222.90  90.87
598.1  69343.58  63046.02  90.92
599.5  70189.95  63857.25  90.98
600.8  71094.60  64703.96  91.01
602.2  71836.38  65408.00  91.05
603.5  72745.68  66264.72  91.09
604.9  73633.32  67113.54  91.15
606.3  74458.56  67895.52  91.19
607.6  75224.58  68624.34  91.23
609.0  75967.20  69346.80  91.29
610.4  76713.00  70051.80  91.32
611.7  77393.46  70693.30  91.34
613.1  78016.35  71300.85  91.39
614.5  78705.90  71970.84  91.44
615.8  79252.74  72500.94  91.48
617.2  80011.62  73226.34  91.52
618.5  80670.04  73847.92  91.54
619.9  81487.86  74629.34  91.58
621.2  82242.26  75349.25  91.62
622.6  83187.50  76246.50  91.66
624.0  83925.63  76964.31  91.71
625.3  84787.88  77779.16  91.73
626.7  85637.32  78590.44  91.77
628.0  86341.24  79274.48  91.82
629.4  87197.60  80085.60  91.84
630.8  87921.96  80770.44  91.87
632.1  88497.36  81324.81  91.90
633.5  89420.76  82219.28  91.95
634.8  90167.79  82943.75  91.99
636.2  90826.92  83581.02  92.02
637.5  91665.92  84387.12  92.06
638.9  92402.85  85086.27  92.08
640.2  93192.42  85836.70  92.11
641.6  94053.42  86637.42  92.12
642.9  94830.19  87364.55  92.13
644.3  95659.68  88185.46  92.19
645.6  96434.00  88926.50  92.21
647.0  97196.58  89647.65  92.23
648.3  98015.65  90445.20  92.28
649.7  98869.08  91266.37  92.31
651.0  99690.57  92041.20  92.33
652.4  100231.56  92572.74  92.36
653.7  101331.72  93624.48  92.39
655.0  102265.00  94539.92  92.45
656.4  102948.80  95164.00  92.44
657.7  104057.22  96214.70  92.46
659.1  104958.70  97089.30  92.50
660.4  105683.20  97819.68  92.56
661.8  106376.00  98504.00  92.60
663.1  107372.91  99462.42  92.63
664.5  107895.72  99971.64  92.66
665.8  108071.55  100168.74  92.69
667.1  108157.14  100306.08  92.74
668.5  108519.60  100707.60  92.80
669.8  108898.10  101096.32  92.84
671.2  109150.08  101387.52  92.89
672.5  109450.77  101698.11  92.92
673.8  110074.72  102312.00  92.95
675.2  111049.68  103205.34  92.94
676.5  112225.08  104310.06  92.95
677.8  113471.30  105481.24  92.96
679.2  114465.84  106403.45  92.96
680.5  115333.89  107222.97  92.97
681.9  116085.20  107946.30  92.99
683.2  116909.10  108747.10  93.02
684.5  117733.00  109547.90  93.05
685.9  118479.83  110266.91  93.07
687.2  119208.96  110960.64  93.08
688.5  119886.66  111621.52  93.11
689.9  120689.08  112407.32  93.14
691.2  121379.50  113069.38  93.15
692.5  122015.26  113684.84  93.17
693.8  122763.00  114405.15  93.19
695.2  123396.81  115015.65  93.21
696.5  124100.68  115700.64  93.23
697.8  124839.65  116406.25  93.24
699.2  125517.99  117055.77  93.26
700.5  126242.28  117747.90  93.27
701.8  126883.05  118386.45  93.30
703.1  127558.32  119052.48  93.33
704.5  128267.55  119723.67  93.34
705.8  129020.69  120456.63  93.36
707.1  129702.50  121111.25  93.38
708.4  130356.90  121753.20  93.40
709.8  131173.89  122519.58  93.40
711.1  131728.90  123079.34  93.43
712.4  132573.64  123880.76  93.44
713.7  133245.10  124537.78  93.47
715.0  133971.90  125223.60  93.47
716.3  134741.25  125961.50  93.48
717.7  135476.45  126672.48  93.50
719.0  136276.40  127436.10  93.51
720.3  137059.82  128178.42  93.52
721.6  137950.80  129041.20  93.54
722.9  138829.95  129865.95  93.54
724.2  139731.48  130727.52  93.56
725.6  140499.72  131476.24  93.58
726.9  140972.50  131928.25  93.58
728.2  141464.96  132386.24  93.58
729.5  142058.02  132962.31  93.60
730.8  142539.46  133428.74  93.61
732.1  143147.48  134004.36  93.61
733.4  143592.90  134430.54  93.62
734.7  143889.84  134732.16  93.64
736.0  144265.32  135074.64  93.63
737.3  144390.87  135208.98  93.64
738.6  144533.16  135334.53  93.64
740.0  144705.50  135520.50  93.65
741.2  145009.28  135807.36  93.65
742.6  145512.72  136305.36  93.67
743.9  146111.68  136866.40  93.67
745.2  146866.74  137594.58  93.69
746.5  147656.85  138354.92  93.70
747.8  148338.00  139006.40  93.71
749.1  149101.81  139734.20  93.72
750.4  149860.07  140444.95  93.72
751.7  150621.10  141146.88  93.71
753.0  151176.44  141684.39  93.72
754.2  151829.70  142313.76  93.73
755.5  152421.13  142890.09  93.75
756.8  153008.76  143429.36  93.74
758.1  154016.04  144379.92  93.74
759.4  154946.20  145245.40  93.74
760.7  155814.68  146075.72  93.75
762.0  156415.00  146658.75  93.76
763.3  156996.00  147232.26  93.78
764.6  157398.00  147594.48  93.77
765.9  157806.40  147970.35  93.77
767.2  158304.93  148471.26  93.79
768.4  158613.00  148794.10  93.81
769.7  159253.51  149392.64  93.81
771.0  159703.56  149812.47  93.81
772.3  160090.70  150179.70  93.81
773.6  160583.84  150643.52  93.81
774.8  161047.47  151098.15  93.82
776.1  161490.94  151534.24  93.83
777.4  161817.15  151854.69  93.84
778.7  162354.06  152367.12  93.85
780.0  162807.04  152807.68  93.86
781.2  163185.72  153165.72  93.86
782.5  163700.16  153671.70  93.87
783.8  164160.00  154125.72  93.89
785.0  164523.00  154464.78  93.89
786.3  164955.00  154885.50  93.90
787.6  165441.36  155333.36  93.89
788.9  165836.46  155734.20  93.91
790.1  166366.70  156240.60  93.91
791.4  166748.16  156602.40  93.92
792.7  167402.40  157219.50  93.92
793.9  167820.66  157637.34  93.93
795.2  168302.50  158102.00  93.94
796.5  168825.14  158587.66  93.94
797.7  169297.86  159061.74  93.95
799.0  169968.00  159672.00  93.94
800.2  170373.76  160086.40  93.96
801.5  170822.62  160555.74  93.99
802.8  171370.25  161079.25  93.99
804.0  171849.86  161492.24  93.97
805.3  172365.72  161965.12  93.97
806.5  172749.70  162348.30  93.98
807.8  173205.90  162818.60  94.00
809.0  173697.24  163282.96  94.00
810.3  174205.25  163746.09  94.00
811.5  174583.41  164096.46  93.99
812.8  175065.60  164561.10  94.00
814.0  175454.91  164965.68  94.02
815.3  175958.30  165438.58  94.02
816.5  176365.75  165804.75  94.01
817.8  176825.64  166256.82  94.02
819.0  177221.73  166649.49  94.03
820.2  177700.08  167121.96  94.05
821.5  178175.25  167564.55  94.04
822.7  178489.89  167856.99  94.04
824.0  178933.77  168268.95  94.04
825.2  179441.25  168748.35  94.04
826.4  179936.13  169255.90  94.06
827.7  180227.60  169561.55  94.08
828.9  180712.80  169991.10  94.07
830.1  181150.49  170353.90  94.04
831.4  181599.16  170781.31  94.04
832.6  182064.84  171259.54  94.07
833.8  182448.00  171660.40  94.09
835.0  182831.46  171992.52  94.07
836.3  183276.66  172402.58  94.07
837.5  183745.80  172859.40  94.08
838.7  184204.53  173277.63  94.07
839.9  184602.24  173696.40  94.09
841.2  185067.40  174136.98  94.09
842.4  185492.70  174507.21  94.08
843.6  185907.40  174925.10  94.09
844.8  186396.84  175411.71  94.11
846.0  186809.94  175811.28  94.11
847.2  187199.46  176170.26  94.11
848.5  187718.96  176636.16  94.10
849.7  188111.25  177009.96  94.10
850.9  188490.90  177396.70  94.11
852.1  188883.03  177802.61  94.13
853.3  189219.54  178099.68  94.12
854.5  189652.05  178482.50  94.11
855.7  189987.60  178831.08  94.13
856.9  190396.56  179167.56  94.10
858.1  190746.03  179594.65  94.15
859.3  191120.02  179978.82  94.17
860.5  191545.65  180393.60  94.18
861.7  192026.40  180742.40  94.12
862.9  192390.12  181149.80  94.16
864.1  192761.26  181496.98  94.16
865.3  193197.40  181941.44  94.17
866.5  193674.24  182373.12  94.16
867.7  194075.77  182744.41  94.16
868.9  194491.43  183136.59  94.16
870.1  194946.78  183597.69  94.18
871.3  195435.14  184009.20  94.15
872.5  195910.65  184518.90  94.19
873.7  196429.76  184964.88  94.16
874.9  196938.66  185413.56  94.15
876.0  197430.48  185940.72  94.18
877.2  197926.32  186393.56  94.17
878.4  198489.96  186891.03  94.16
879.6  198979.20  187336.80  94.15
880.8  199444.00  187752.25  94.14
882.0  199882.42  188101.59  94.11
883.1  200363.80  188613.60  94.14
884.3  200877.67  189108.58  94.14
885.5  201413.73  189586.11  94.13
886.7  201801.60  189953.28  94.13
887.8  202262.10  190417.20  94.14
889.0  202789.28  190879.64  94.13
890.2  203260.05  191291.94  94.11
891.4  203755.85  191787.91  94.13
892.5  204394.32  192383.10  94.12
893.7  205108.78  192958.52  94.08
894.9  205783.56  193526.64  94.04
896.0  206389.90  194159.65  94.07
897.2  206956.96  194687.78  94.07
898.4  207526.93  195252.85  94.09
899.5  208262.17  195860.75  94.05
900.7  208782.60  196266.20  94.01
901.9  209167.42  196656.40  94.02
903.0  209535.19  196999.56  94.02
904.2  209962.60  197354.60  94.00
905.4  210425.16  197738.82  93.97
906.5  210955.29  198184.91  93.95
907.7  211351.80  198459.96  93.90
908.8  211780.62  198853.86  93.90
910.0  212134.00  199214.08  93.91
911.2  212392.24  199399.24  93.88
912.3  212643.30  199537.26  93.84
913.5  212840.47  199674.62  93.81
914.6  213055.92  199901.52  93.83
915.8  213350.97  200255.73  93.86
916.9  213633.46  200462.99  93.84
918.1  213861.42  200670.68  93.83
919.2  214101.90  200859.48  93.81
920.4  214343.14  201047.88  93.80
921.5  214590.61  201225.45  93.77
922.7  214748.48  201459.84  93.81
923.8  215076.42  201830.64  93.84
925.0  215277.58  202012.79  93.84
926.1  215600.28  202211.94  93.79
927.3  215983.68  202532.16  93.77
928.4  216580.00  203099.00  93.78
929.6  217169.92  203822.08  93.85
930.7  218005.20  204573.60  93.84
931.8  218726.61  205206.18  93.82
933.0  219558.24  205753.68  93.71
934.1  220079.16  206308.98  93.74
935.3  220206.50  206621.93  93.83
936.4  220147.45  206692.24  93.89
937.6  220064.67  206499.48  93.84
938.7  219975.66  206300.79  93.78
939.9  220146.05  206357.78  93.74
941.0  220724.90  206916.84  93.74
942.1  221309.82  207517.14  93.77
943.3  221724.72  208098.78  93.85
944.4  222157.26  208354.59  93.79
945.6  222412.14  208525.38  93.76
946.7  222793.45  208806.76  93.72
947.9  223083.84  209297.76  93.82
949.0  223156.74  209500.64  93.88
950.1  223577.28  209727.36  93.81
951.3  223909.73  209952.38  93.77
952.4  224317.04  210340.63  93.77
953.6  224632.80  210637.82  93.77
954.7  224853.45  210840.18  93.77
955.8  225114.10  210985.60  93.72
957.0  225544.20  211277.85  93.67
958.1  225845.16  211642.32  93.71
959.3  225968.40  211665.30  93.67
960.4  226289.97  212073.91  93.72
961.6  226795.21  212230.38  93.58
962.7  227049.60  212477.76  93.58
963.9  227232.32  212564.66  93.55
965.0  227286.30  212653.62  93.56
966.2  227305.46  212836.07  93.63
967.3  227335.12  212680.67  93.55
968.5  227529.60  212799.36  93.53
969.6  227669.52  212735.92  93.44
970.8  227828.81  212985.63  93.48
971.9  227736.96  212727.68  93.41
973.1  227786.40  212898.40  93.46
974.2  227690.12  212807.41  93.46
975.4  227822.34  212929.92  93.46
976.5  227956.95  212923.23  93.41
977.7  228203.16  213034.56  93.35
978.8  227949.93  212845.86  93.37
980.0  227867.00  213010.00  93.48
981.2  228265.05  213108.99  93.36
982.3  228411.54  213336.76  93.40
983.5  228369.18  213184.01  93.35
984.6  228618.72  213132.96  93.23
985.8  228674.60  213078.36  93.18
987.0  228613.76  213314.56  93.31
988.1  229103.54  213663.46  93.26
989.3  229158.72  213598.56  93.21
990.2  238981.70  219154.03  91.70
994.0  239445.42  219635.58  91.73
997.9  239396.00  219652.00  91.75
1001.7  239898.24  220233.65  91.80
1005.6  240988.89  221354.44  91.85
1009.4  242248.60  222630.77  91.90
1013.3  243360.00  223640.00  91.90
1017.1  244057.24  224494.42  91.98
1021.0  244942.38  225344.18  92.00
1024.8  246340.83  226781.94  92.06
1028.6  248211.50  228607.11  92.10
1032.5  249711.00  230101.20  92.15
1036.3  250449.16  230797.42  92.15
1040.1  250784.62  231215.44  92.20
1044.0  251616.32  232102.34  92.24
1047.8  252308.70  232790.25  92.26
1051.6  252885.60  233486.49  92.33
1055.5  252528.20  233251.90  92.37
1059.3  252234.60  233096.40  92.41
1063.1  252044.67  232997.46  92.44
1067.0  252369.12  233335.45  92.46
1070.8  253046.50  234035.90  92.49
1074.6  253452.53  234562.69  92.55
1078.4  253150.00  234364.33  92.58
1082.3  252320.76  233737.96  92.64
1086.1  251774.62  233378.44  92.69
1089.9  251777.52  233417.37  92.71
1093.7  252115.34  233862.53  92.76
1097.5  252197.96  234105.99  92.83
1101.4  252108.18  234142.76  92.87
1105.2  252003.20  234118.00  92.90
1109.0  252376.62  234557.00  92.94
1112.8  253398.31  235538.37  92.95
1116.6  254178.00  236303.02  92.97
1120.4  254864.09  236967.73  92.98
1124.2  255436.02  237423.19  92.95
1128.1  256059.80  237911.52  92.91
1131.8  256093.60  237757.33  92.84
1135.7  255951.36  237296.20  92.71
1139.5  255730.00  236705.40  92.56
1143.3  255149.12  235625.83  92.35
1147.1  254489.33  234436.00  92.12
1150.9  253843.33  233202.75  91.87
1154.7  253796.98  232483.33  91.60
1158.5  253663.40  231684.73  91.34
1162.3  253458.52  230857.66  91.08
1166.1  252789.98  229626.62  90.84
1169.9  252410.83  228656.90  90.59
1173.7  251780.00  227460.00  90.34
1177.5  251176.67  226170.88  90.04
1181.2  251157.69  225376.09  89.73
1185.0  251600.78  224920.50  89.40
1188.8  251520.50  224103.83  89.10
1192.6  251551.10  223416.37  88.82
1196.4  251583.62  222868.45  88.59
1200.2  250897.42  221802.31  88.40
1204.0  250494.75  221021.70  88.23
1207.8  250158.17  220338.90  88.08
1211.6  249595.11  219538.33  87.96
1215.3  249140.48  218990.40  87.90
1219.1  248980.00  218824.58  87.89
1222.9  248604.44  218577.78  87.92
1226.7  248292.80  218505.41  88.00
1230.4  247610.64  218284.01  88.16
1234.2  246921.89  218044.01  88.30
1238.0  246179.18  217859.92  88.50
1241.8  245496.44  217597.64  88.64
1245.5  244974.36  217392.33  88.74
1249.3  244799.77  217423.22  88.82
1253.1  245040.83  217736.94  88.86
1256.8  245047.76  217914.96  88.93
1260.6  244836.20  217838.43  88.97
1264.4  244625.67  217699.01  88.99
1268.1  244274.80  217380.53  88.99
1271.9  244242.32  217424.36  89.02
1275.7  244524.38  217823.62  89.08
1279.4  244828.20  218418.30  89.21
1283.2  244375.53  218378.47  89.36
1286.9  244015.12  218452.87  89.52
1290.7  243710.13  218558.27  89.68
1294.4  243043.43  218231.16  89.79
1298.2  242121.25  217611.99  89.88
1302.0  240962.42  216673.58  89.92
1305.7  239596.81  215450.89  89.92
1309.5  237995.87  213948.50  89.90
1313.2  237015.08  212965.00  89.85
1317.0  236308.80  212113.20  89.76
1320.7  235498.33  211109.10  89.64
1324.4  234390.95  209761.75  89.49
1328.2  233745.60  208711.20  89.29
1331.9  232846.17  207322.93  89.04
1335.7  232036.11  205899.86  88.74
1339.4  230762.00  204043.64  88.42
1343.2  229838.34  202309.03  88.02
1346.9  229372.75  200859.45  87.57
1350.6  229619.06  199868.82  87.04
1354.4  230011.89  198843.33  86.45
1358.1  229702.00  197183.87  85.84
1361.8  228966.42  195115.76  85.22
1365.6  227915.80  192989.40  84.68
1369.3  226844.44  191064.89  84.23
1373.0  225544.67  189246.02  83.91
1376.7  224029.47  187299.77  83.60
1380.5  222412.84  185358.71  83.34
1384.2  221043.83  183560.59  83.04
1387.9  219828.27  181768.33  82.69
1391.6  218522.03  179635.81  82.20
1395.3  217315.80  177206.00  81.54
1399.1  216566.19  174739.51  80.69
1402.8  215574.00  171772.67  79.68
1406.5  214855.10  168667.63  78.50
1410.2  214293.11  165439.78  77.20
1413.9  214155.28  162387.33  75.83
1417.6  213630.93  159023.56  74.44
1421.3  213041.60  155776.80  73.12
1425.1  212286.93  152744.53  71.95
1428.8  211861.65  150283.95  70.93
1432.5  211599.68  148283.29  70.08
1436.2  211349.77  146583.44  69.36
1439.9  210720.07  144817.37  68.72
1443.6  210362.00  143415.67  68.18
1447.3  209804.56  141985.51  67.68
1451.0  209338.00  140659.25  67.19
1454.7  208784.89  139290.84  66.72
1458.4  208406.80  137931.73  66.18
1462.1  207764.08  136344.82  65.62
1465.8  207143.69  134708.31  65.03
1469.4  206588.61  133116.47  64.44
1473.1  207131.46  132237.20  63.84
1476.8  207297.06  131248.51  63.31
1480.5  206201.47  129750.49  62.92
1484.2  205284.58  128687.23  62.69
1487.9  204661.45  128079.06  62.58
1491.6  203977.58  127615.58  62.56
1495.3  203751.17  127579.83  62.62
1498.9  203194.00  127480.90  62.74
1502.6  202270.79  127299.46  62.94
1506.3  201178.76  127124.36  63.19
1510.0  200216.90  127101.50  63.48
1513.7  199469.72  127162.69  63.75
1517.3  198727.10  127068.47  63.94
1521.0  197832.19  126692.66  64.04
1524.7  197023.42  126189.72  64.05
1528.3  196193.83  125571.18  64.00
1532.0  195242.27  124849.20  63.95
1535.7  194363.40  124149.67  63.88
1539.3  193489.03  123543.87  63.85
1543.0  192861.67  123201.36  63.88
1546.7  192489.92  123158.75  63.98
1550.3  191971.38  123148.98  64.15
1554.0  191173.50  123010.30  64.34
1557.6  190409.51  122874.52  64.53
1561.3  189577.35  122656.63  64.70
1565.0  188691.87  122357.20  64.84
1568.6  187760.43  121973.56  64.96
1572.3  187083.99  121774.54  65.09
1575.9  186485.78  121591.29  65.20
1579.6  185931.04  121386.61  65.29
1583.2  185292.27  121155.33  65.39
1586.9  184561.18  120982.58  65.55
1590.5  183959.73  121155.33  65.86
1594.1  183220.16  121520.53  66.32
1597.8  182431.08  122042.12  66.90
1601.4  181685.64  122715.43  67.54
1605.1  180733.78  123306.32  68.23
1608.7  179892.50  124009.50  68.94
1612.3  179111.97  124702.22  69.62
1616.0  178317.90  125331.60  70.29
1619.6  177608.11  125974.67  70.93
1623.2  176776.67  126458.67  71.54
1626.9  176137.58  126954.67  72.08
1630.5  175378.20  127279.45  72.57
1634.1  174718.32  127646.90  73.06
1637.8  173975.82  127904.62  73.52
1641.4  173102.03  128016.30  73.95
1645.0  172259.24  128145.22  74.39
1648.6  171297.67  128098.32  74.78
1652.2  170556.17  128185.49  75.16
1655.8  169832.78  128221.67  75.50
1659.5  169128.35  128199.60  75.80
1663.1  167907.33  127722.64  76.07
1666.7  166646.83  127129.50  76.29
1670.3  165441.90  126496.07  76.46
1673.9  164347.88  125821.72  76.56
1677.5  163533.11  125198.24  76.56
1681.1  163097.69  124732.31  76.48
1684.7  163093.60  124471.20  76.32
1688.3  162945.07  124028.26  76.12
1691.9  162562.13  123273.07  75.83
1695.6  162201.77  122296.63  75.40
1699.2  162091.67  121428.07  74.91
1702.8  162025.62  120749.46  74.52
1706.3  161527.88  120109.84  74.36
1709.9  160539.64  119403.11  74.38
1713.5  159832.90  118926.99  74.41
1717.1  159110.78  118386.72  74.41
1720.7  158431.18  117781.23  74.34
1724.3  158077.49  117334.23  74.23
1727.9  157764.17  116877.68  74.08
1731.5  157683.39  116521.31  73.90
1735.1  157807.20  116372.00  73.74
1738.7  157559.82  115959.33  73.60
1742.2  157088.02  115400.94  73.46
1745.8  156480.40  114718.67  73.31
1749.4  156293.01  114332.67  73.15
1753.0  155375.50  113401.28  72.99
1756.5  153890.54  112009.08  72.78
1760.1  152136.02  110395.70  72.56
1763.7  150138.72  108635.72  72.36
1767.2  148553.93  107252.40  72.20
1770.8  147193.00  106096.00  72.08
1774.4  145772.43  104931.94  71.98
1777.9  144921.13  104293.53  71.97
1781.5  144036.33  103643.33  71.96
1785.1  142794.17  102765.00  71.97
1788.6  141465.22  101884.46  72.02
1792.2  140154.00  101021.17  72.08
1795.8  139509.50  100647.01  72.14
1799.3  138811.60  100198.60  72.18
1802.9  138062.50  99699.53  72.21
1806.4  137377.51  99188.00  72.20
1810.0  136511.47  98567.39  72.20
1813.5  136016.63  98201.18  72.20
1817.1  135704.73  97979.67  72.20
1820.6  135034.87  97535.27  72.23
1824.2  134908.80  97500.58  72.27
1827.7  134117.09  97100.12  72.40
1831.2  133756.00  97076.00  72.58
1834.8  133696.20  97319.80  72.79
1838.3  133429.00  97469.00  73.05
1841.8  132767.10  97312.33  73.30
1845.4  131927.60  96983.52  73.51
1848.9  131095.50  96626.55  73.71
1852.4  130463.50  96308.20  73.82
1856.0  129739.93  95820.90  73.86
1859.5  128997.12  95200.66  73.80
1863.0  128359.09  94574.71  73.68
1866.6  128052.62  94082.40  73.47
1870.1  127814.21  93517.70  73.17
1873.6  127184.25  92477.25  72.71
1877.1  126185.50  90941.08  72.07
1880.6  125021.36  89109.16  71.28
1884.2  124073.35  87240.67  70.31
1887.7  123252.13  85216.07  69.14
1891.2  122286.85  82800.20  67.71
1894.7  121416.00  80241.36  66.09
1898.2  120918.32  77787.22  64.33
1902.2  129430.08  81038.88  62.61
1904.9  128654.18  78615.38  61.11
1907.6  127766.32  76199.60  59.64
1910.4  127095.85  73968.16  58.20
1913.1  126054.72  71649.68  56.84
1915.8  125388.48  69761.16  55.64
1918.6  124857.92  68142.24  54.58
1921.3  124332.50  66739.26  53.68
1924.0  123567.08  65385.74  52.92
1926.7  122777.48  64264.00  52.34
1929.4  121997.68  63309.68  51.89
1932.2  121459.09  62682.82  51.61
1934.9  120893.76  62234.64  51.48
1937.6  120312.96  61913.72  51.46
1940.3  119756.50  61752.50  51.57
1943.0  119281.88  61733.32  51.75
1945.7  118563.61  61675.57  52.02
1948.4  117796.77  61672.79  52.36
1951.1  117201.78  61792.74  52.72
1953.8  116617.38  61949.58  53.12
1956.4  116118.50  62171.93  53.54
1959.1  115512.28  62356.44  53.98
1961.8  114711.24  62453.58  54.44
1964.5  114044.40  62610.66  54.90
1967.2  113269.84  62711.05  55.36
1969.9  112655.70  62913.10  55.85
1972.5  111912.48  63029.20  56.32
1975.2  111373.10  63250.43  56.79
1977.9  111000.28  63564.88  57.27
1980.6  110392.31  63721.98  57.72
1983.2  109516.54  63715.32  58.18
1985.9  108655.20  63662.40  58.59
1988.5  107777.75  63605.23  59.02
1991.2  107111.97  63663.57  59.44
1993.8  106496.94  63699.24  59.81
1996.5  106039.56  63808.14  60.17
1999.2  105407.73  63779.71  60.51
2001.8  105005.40  63837.72  60.79
2004.4  104524.16  63797.87  61.04
2007.1  103865.16  63589.40  61.22
2009.7  103260.96  63386.82  61.39
2012.4  102848.64  63251.84  61.50
2015.0  102408.60  63011.00  61.53
2017.6  101871.30  62639.60  61.49
2020.3  101346.52  62263.52  61.44
2022.9  101098.88  61942.24  61.27
2025.5  100879.41  61550.22  61.01
2028.1  100664.04  61116.38  60.71
2030.8  100269.48  60480.96  60.32
2033.4  100111.56  59916.06  59.85
2036.0  99702.00  59171.80  59.35
2038.6  99311.46  58369.20  58.77
2041.2  98983.84  57521.56  58.11
2043.8  98628.53  56604.60  57.39
2046.4  98247.16  55596.28  56.59
2049.0  97738.52  54519.04  55.78
2051.6  97492.95  53592.21  54.97
2054.2  97161.75  52630.25  54.17
2056.8  96781.30  51705.50  53.43
2059.4  96194.21  50700.17  52.71
2062.0  95689.25  49755.00  52.00
2064.6  95100.32  48788.77  51.30
2067.1  94492.44  47817.81  50.60
2069.7  93855.64  46833.98  49.90
2072.3  93422.24  45987.58  49.23
2074.9  92952.51  45167.01  48.59
2077.4  92623.10  44465.32  48.01
2080.0  92132.33  43756.43  47.49
2082.6  91664.45  43112.20  47.03
2085.1  91200.51  42511.32  46.61
2087.7  90807.60  42003.00  46.25
2090.3  90353.49  41502.93  45.93
2092.8  89603.88  40903.11  45.65
2095.4  88818.60  40313.52  45.39
2097.9  88149.39  39805.71  45.16
2100.5  87460.80  39322.40  44.96
2103.0  86851.64  38938.46  44.83
2105.6  86278.74  38651.49  44.80
2108.1  85785.48  38463.03  44.84
2110.7  85270.64  38331.72  44.95
2113.2  84768.87  38279.36  45.16
2115.7  84207.35  38233.40  45.40
2118.3  83607.03  38198.55  45.69
2120.8  83239.02  38316.96  46.03
2123.3  82834.51  38398.44  46.36
2125.8  82458.46  38517.22  46.71
2128.4  82028.70  38657.97  47.13
2130.9  81503.60  38761.20  47.56
2133.4  81130.28  38925.32  47.98
2135.9  80734.00  39072.00  48.40
2138.4  80281.41  39127.33  48.74
2140.9  79947.28  39246.98  49.09
2143.4  79613.21  39335.11  49.41
2145.9  79328.12  39437.45  49.71
2148.4  79021.10  39554.41  50.06
2150.9  78728.70  39656.75  50.37
2153.4  78450.92  39751.78  50.67
2155.9  78115.81  39809.23  50.96
2158.4  77807.10  39888.45  51.27
2160.9  77579.25  40006.05  51.57
2163.4  77246.16  40047.04  51.84
2165.9  76680.98  39958.96  52.11
2168.4  76228.02  39918.42  52.37
2170.8  75888.89  39974.88  52.68
2173.3  75528.32  39999.81  52.96
2175.8  75210.85  40041.21  53.24
2178.2  74827.80  40058.65  53.53
2180.7  74450.60  40086.48  53.84
2183.2  74048.60  40088.38  54.14
2185.6  73626.84  40090.68  54.45
2188.1  73127.88  40060.44  54.78
2190.6  72564.96  39962.00  55.07
2193.0  71945.61  39809.55  55.33
2195.5  71393.28  39690.24  55.59
2197.9  70794.48  39560.48  55.88
2200.4  70076.95  39328.50  56.12
2202.8  69594.04  39188.49  56.31
2205.3  68996.06  38977.20  56.49
2207.7  68630.90  38905.62  56.69
2210.1  68256.72  38789.24  56.83
2212.6  67913.96  38648.08  56.91
2215.0  67660.05  38560.30  56.99
2217.4  67338.14  38451.37  57.10
2219.9  67090.28  38372.02  57.19
2222.3  66838.20  38305.52  57.31
2224.7  66675.42  38259.27  57.38
2227.1  66423.63  38132.55  57.41
2229.5  66119.42  37920.69  57.35
2231.9  65677.60  37634.24  57.30
2234.4  65167.28  37287.36  57.22
2236.8  64763.49  36928.13  57.02
2239.2  64392.90  36516.48  56.71
2241.6  63972.30  35998.41  56.27
2244.0  63547.20  35432.64  55.76
2246.4  63152.28  34818.72  55.13
2248.8  62733.11  34116.94  54.38
2251.2  62405.10  33390.60  53.51
2253.6  61978.80  32546.70  52.51
2255.9  61679.16  31737.48  51.46
2258.3  61381.23  30896.71  50.34
2260.7  61013.84  30049.12  49.25
2263.1  60578.10  29214.60  48.23
2265.5  60160.87  28468.44  47.32
2267.9  59829.90  27883.50  46.60
2270.2  59400.64  27424.40  46.17
2272.6  59007.36  27120.96  45.96
2275.0  58582.44  26953.92  46.01
2277.3  58171.05  26877.45  46.20
2279.7  57799.35  26850.90  46.46
2282.1  57480.48  26875.96  46.76
2284.4  57078.56  26861.56  47.06
2286.8  56769.13  26829.06  47.26
2289.1  56368.64  26649.80  47.28
2291.5  56047.04  26473.79  47.23
2293.8  55633.48  26212.46  47.12
2296.2  55181.28  25872.00  46.89
2298.5  54636.48  25480.23  46.64
2300.8  54075.70  25072.74  46.37
2303.2  53459.52  24623.44  46.06
2305.5  52785.78  24116.84  45.69
2307.9  52107.61  23587.31  45.27
2310.2  51439.08  23081.52  44.87
2312.5  50848.40  22586.00  44.42
2314.8  50258.22  22128.00  44.03
2317.1  49644.75  21682.00  43.67
2319.5  49029.03  21256.11  43.35
2321.8  48464.00  20886.12  43.10
2324.1  47866.14  20476.54  42.78
2326.4  47385.14  20083.58  42.38
2328.7  46882.50  19703.00  42.03
2331.0  46404.60  19386.60  41.78
2333.3  46024.20  19157.81  41.63
2335.6  45600.80  18944.80  41.54
2337.9  45124.20  18727.02  41.50
2340.2  44678.50  18534.50  41.48
2342.5  44307.09  18382.83  41.49
2344.8  43834.50  18192.75  41.50
2347.1  43325.10  18006.24  41.56
2349.4  42787.50  17819.16  41.65
2351.7  42290.08  17626.56  41.68
2353.9  41820.97  17429.45  41.68
2356.2  41340.00  17238.00  41.70
2358.5  40848.37  17107.27  41.88
2360.8  40343.08  16996.30  42.13
2363.1  39873.06  16850.94  42.26
2365.3  39421.98  16708.26  42.38
2367.6  38880.00  16510.00  42.46
2369.8  38380.95  16331.25  42.55
2372.1  37812.06  16163.16  42.75
2374.4  37172.48  15975.12  42.98
2376.6  36550.08  15799.00  43.23
2378.9  35938.84  15612.52  43.44
2381.1  35360.00  15392.00  43.53
2383.4  34810.88  15187.92  43.63
2385.6  34317.80  14985.30  43.67
2387.9  33825.60  14772.60  43.67
2390.1  33348.00  14595.00  43.77
2392.3  32874.66  14426.10  43.88
2394.6  32421.04  14250.08  43.95
2396.8  31989.15  14100.69  44.08
2399.0  31522.20  13952.80  44.26
2401.3  31075.04  13784.68  44.36
2403.5  30630.60  13573.56  44.31
2405.7  30210.52  13345.53  44.18
2407.9  29766.78  13099.14  44.01
2410.1  29339.64  12867.48  43.86
2412.4  28950.60  12689.90  43.83
2414.6  28572.24  12464.40  43.62
2416.8  28218.30  12241.02  43.38
2419.0  27813.30  12052.43  43.33
2421.2  27395.58  11789.22  43.03
2423.4  26961.83  11489.87  42.62
2425.6  26631.90  11292.84  42.40
2427.8  26289.00  11098.53  42.22
2430.0  25968.08  10885.03  41.92
2432.2  25678.08  10679.04  41.59
2434.4  25356.24  10425.78  41.12
2436.5  25010.48  10172.96  40.67
2438.7  24739.26  9952.44  40.23
2440.9  24463.14  9742.38  39.82
2443.1  24180.30  9491.22  39.25
2445.3  23904.59  9276.59  38.81
2447.4  23610.96  9045.36  38.31
2449.6  23321.76  8808.80  37.77
2451.8  23014.26  8569.80  37.24
2453.9  22670.46  8367.37  36.91
2456.1  22369.36  8201.68  36.66
2458.3  22089.98  8007.30  36.25
2460.4  21772.51  7787.81  35.77
2462.6  21484.05  7575.75  35.26
2464.7  21218.08  7379.06  34.78
2466.9  20961.84  7214.40  34.42
2469.0  20703.97  7046.71  34.04
2471.2  20424.78  6878.16  33.68
2473.3  20163.51  6678.36  33.12
2475.4  19915.35  6492.55  32.60
2477.6  19648.09  6304.20  32.09
2479.7  19384.32  6144.00  31.70
2481.9  19106.64  6009.85  31.45
2484.0  18889.66  5921.12  31.35
2486.1  18665.10  5859.00  31.39
2488.2  18444.65  5810.85  31.50
2490.4  18177.00  5748.75  31.63
2492.5  17837.96  5690.52  31.90
2494.6  17501.04  5639.67  32.22
2496.7  17280.64  5607.90  32.45
2498.8  17057.43  5549.58  32.53
2500.9  16866.48  5554.15  32.93
2503.0  16741.94  5548.62  33.14
2505.1  16654.95  5577.00  33.49
2507.2  16667.46  5717.64  34.30
2509.4  16663.68  5757.07  34.55
2511.4  16708.86  5788.65  34.64
2513.5  16744.96  5874.24  35.08
2515.6  16771.30  5971.32  35.60
