# Supplementary material for: Using reflectance spectra and Pl@ntNet to identify herbarium specimens: a case study with Lithocarpus
Source: New Phytol. 2025 Jun 4;251(2):800–10. doi: 10.1111/nph.70258 (PMC13278665; doi:10.1111/nph.70258)
Supplement: Supplementary file 1 — Dataset S1 Original spectral data collected for this study. [file NPH-251-800-s003.zip › lithocarpus_spectra/gr020322_0057.sig]

/*** Spectra Vista SIG Data ***/
name= gr020322_0057.sig
instrument= HI: 1132003 (HR-1024i)
integration= 50.0, 9.0, 5.0, 100.0, 14.0, 5.0
scan method= Time-based, Time-based
scan coadds= 100, 425, 645, 50, 298, 645
scan time= 5, 5
scan settings= AI, AI
external data set1= 0,0,0,0,0,0,0,0,0,0,0,0,0,0,0,0,0,0,0,0,0,0,0,0,0,0,0,0,0,0,0,0
external data set2= 0,0,0,0,0,0,0,0,0,0,0,0,0,0,0,0,0,0,0,0,0,0,0,0,0,0,0,0,0,0,0,0
external data dark= 0,0,0,0,0,0,0,0,0,0,0,0,0,0,0,0
external data mask= 0
optic= LENS 4(1), LENS 4(1)
temp= 33.1, -5.0, -9.9, 33.3, -5.0, -9.8
battery= 7.42, 7.44
error= 0, 0
units= Radiance, Radiance
time= 03/02/2022 11:11:31, 03/02/2022 11:13:58
longitude=                 ,                 
latitude=                 ,                 
gpstime=                 ,                 
comm= 
memory slot= 0, 0
factors= 0.958, 0.929, 1.000 [Overlap: Remove @ 990,1900, Matching Type: None]
inclinometer x offset= 1, 1
inclinometer y offset= 90, 90
data= 
340.5  1302.00  151.90  11.67
341.9  1318.74  148.89  11.29
343.4  1279.20  157.44  12.31
344.9  1295.00  138.75  10.71
346.4  1283.76  124.81  9.72
347.8  1284.75  137.04  10.67
349.3  1273.60  119.40  9.38
350.8  1333.20  121.20  9.09
352.2  1345.96  117.04  8.70
353.7  1379.00  110.32  8.00
355.2  1401.70  111.35  7.94
356.6  1466.08  111.27  7.59
358.1  1546.74  112.37  7.26
359.6  1589.68  115.38  7.26
361.0  1637.23  116.95  7.14
362.5  1713.87  110.97  6.47
364.0  1809.08  114.66  6.34
365.5  1876.10  115.65  6.16
366.9  1934.24  119.32  6.17
368.4  2026.62  118.85  5.86
369.9  2121.90  122.17  5.76
371.3  2247.40  132.20  5.88
372.8  2333.58  124.55  5.34
374.2  2427.26  123.31  5.08
375.7  2530.23  131.10  5.18
377.2  2643.30  133.50  5.05
378.6  2734.47  138.71  5.07
380.1  2833.22  141.02  4.98
381.6  2950.74  145.02  4.91
383.0  3099.25  145.48  4.69
384.5  3248.70  159.25  4.90
386.0  3360.72  163.02  4.85
387.4  3470.40  162.68  4.69
388.9  3590.58  156.87  4.37
390.4  3713.14  176.55  4.75
391.8  3903.20  183.68  4.71
393.3  4056.50  191.24  4.71
394.7  4154.10  175.93  4.23
396.2  4273.90  183.94  4.30
397.7  4416.96  180.60  4.09
399.1  4620.27  202.20  4.38
400.6  4815.84  203.20  4.22
402.0  4938.18  202.80  4.11
403.5  5047.00  205.80  4.08
405.0  5200.56  205.04  3.94
406.4  5412.00  220.99  4.08
407.9  5619.60  231.92  4.13
409.3  5759.68  237.06  4.12
410.8  5888.16  228.42  3.88
412.2  6046.08  237.18  3.92
413.7  6284.49  247.36  3.94
415.1  6526.38  253.93  3.89
416.6  6723.00  257.72  3.83
418.0  6873.00  264.63  3.85
419.5  7020.56  269.49  3.84
420.9  7235.68  282.08  3.90
422.4  7502.59  290.26  3.87
423.8  7780.37  299.25  3.85
425.3  8056.50  310.58  3.85
426.7  8290.20  322.88  3.89
428.2  8469.44  328.32  3.88
429.6  8651.87  338.01  3.91
431.1  8868.30  341.53  3.85
432.5  9156.42  354.97  3.88
434.0  9449.00  365.75  3.87
435.4  9773.50  382.25  3.91
436.8  10087.27  401.04  3.98
438.3  10367.75  409.63  3.95
439.7  10583.40  418.22  3.95
441.2  10778.04  423.00  3.92
442.6  11044.50  432.90  3.92
444.0  11345.88  453.18  3.99
445.5  11690.79  469.70  4.02
446.9  12066.60  480.48  3.98
448.4  12398.26  497.70  4.01
449.8  12757.70  508.50  3.99
451.2  13046.75  523.25  4.01
452.7  13288.05  538.47  4.05
454.1  13548.32  549.10  4.05
455.5  13856.36  562.52  4.06
457.0  14208.48  574.86  4.05
458.4  14557.40  589.16  4.05
459.8  14929.92  610.56  4.09
461.2  15359.06  629.95  4.10
462.7  15760.80  647.75  4.11
464.1  16115.85  664.67  4.12
465.5  16407.72  676.26  4.12
467.0  16701.80  698.45  4.18
468.4  17038.84  712.72  4.18
469.8  17397.24  727.12  4.18
471.2  17842.29  747.62  4.19
472.7  18288.45  765.70  4.19
474.1  18750.20  796.50  4.25
475.5  19297.46  822.25  4.26
476.9  19814.73  846.24  4.27
478.4  20231.25  865.63  4.28
479.8  20516.24  878.09  4.28
481.2  20729.60  894.28  4.31
482.6  20977.38  912.87  4.35
484.0  21355.44  933.24  4.37
485.4  21846.12  951.77  4.36
486.9  22405.50  976.95  4.36
488.3  22997.92  1007.40  4.38
489.7  23510.32  1037.22  4.41
491.1  23961.00  1067.22  4.45
492.5  24378.48  1084.86  4.45
493.9  24723.36  1099.98  4.45
495.3  25028.70  1120.05  4.48
496.8  25425.88  1142.58  4.49
498.2  25933.68  1178.31  4.54
499.6  26454.42  1205.37  4.56
501.0  27060.02  1231.67  4.55
502.4  27616.32  1259.04  4.56
503.8  28161.21  1295.39  4.60
505.2  28717.24  1328.42  4.63
506.6  29241.74  1358.61  4.65
508.0  29766.24  1396.08  4.69
509.4  30180.00  1422.50  4.71
510.8  30660.30  1452.83  4.74
512.2  31139.28  1485.96  4.77
513.6  31680.00  1519.20  4.80
515.0  32294.24  1559.96  4.83
516.4  32814.08  1596.16  4.86
517.8  33397.36  1639.64  4.91
519.2  34024.83  1682.90  4.95
520.7  34631.37  1724.16  4.98
522.0  35151.48  1762.68  5.01
523.4  35756.28  1812.51  5.07
524.8  36288.30  1857.12  5.12
526.2  36922.13  1905.32  5.16
527.6  37584.78  1957.86  5.21
529.0  38148.00  2006.40  5.26
530.4  38819.84  2060.52  5.31
531.8  39388.83  2113.63  5.37
533.2  39887.64  2164.50  5.43
534.6  40354.08  2227.20  5.52
536.0  40869.51  2296.43  5.62
537.4  41393.31  2359.50  5.70
538.8  41983.11  2418.78  5.76
540.2  42646.83  2482.16  5.82
541.6  43282.82  2549.75  5.89
543.0  43825.32  2610.51  5.96
544.3  44548.35  2688.30  6.03
545.7  45379.20  2770.95  6.11
547.1  45931.65  2838.38  6.18
548.5  46607.58  2903.94  6.23
549.9  47350.54  2985.20  6.30
551.3  48142.64  3065.27  6.37
552.7  48707.66  3137.61  6.44
554.1  49458.54  3223.10  6.52
555.4  50086.88  3304.47  6.60
556.8  50538.18  3374.91  6.68
558.2  50824.50  3434.03  6.76
559.6  51103.50  3492.15  6.83
561.0  51646.98  3573.57  6.92
562.3  52061.10  3646.83  7.00
563.7  52675.84  3729.60  7.08
565.1  53284.00  3817.00  7.16
566.5  53935.34  3907.02  7.24
567.9  54818.96  4019.52  7.33
569.2  55788.60  4141.20  7.42
570.6  56803.83  4263.33  7.51
572.0  57679.54  4386.93  7.61
573.4  58413.75  4502.60  7.71
574.8  59164.25  4613.38  7.80
576.1  60064.16  4745.31  7.90
577.5  60765.32  4859.22  8.00
578.9  61729.32  5003.88  8.11
580.3  62622.72  5150.61  8.22
581.6  63521.60  5294.24  8.33
583.0  64399.77  5440.19  8.45
584.4  65012.55  5562.38  8.56
585.8  65463.81  5683.61  8.68
587.1  65830.60  5803.82  8.82
588.5  66315.30  5926.20  8.94
589.9  66723.30  6040.95  9.05
591.2  67269.36  6174.74  9.18
592.6  68051.94  6327.53  9.30
594.0  68734.95  6478.64  9.43
595.3  69637.44  6664.05  9.57
596.7  70566.14  6842.26  9.70
598.1  71456.18  7019.37  9.82
599.5  72341.25  7203.83  9.96
600.8  73258.68  7393.94  10.09
602.2  74018.35  7575.58  10.23
603.5  74949.00  7781.28  10.38
604.9  75862.26  7983.99  10.52
606.3  76697.28  8181.36  10.67
607.6  77483.40  8378.46  10.81
609.0  78256.80  8580.60  10.96
610.4  79011.66  8785.14  11.12
611.7  79707.66  8995.08  11.29
613.1  80347.35  9196.35  11.45
614.5  81055.08  9419.04  11.62
615.8  81618.66  9628.29  11.80
617.2  82388.70  9862.65  11.97
618.5  83049.72  10088.62  12.15
619.9  83875.60  10345.95  12.33
621.2  84644.62  10590.22  12.51
622.6  85607.50  10862.50  12.69
624.0  86357.70  11103.53  12.86
625.3  87223.30  11358.87  13.02
626.7  88086.00  11609.07  13.18
628.0  88804.32  11856.70  13.35
629.4  89684.00  12110.00  13.50
630.8  90403.56  12343.14  13.65
632.1  90992.16  12559.05  13.80
633.5  91943.28  12824.24  13.95
634.8  92712.36  13054.63  14.08
636.2  93387.72  13275.42  14.22
637.5  94254.59  13521.55  14.35
638.9  94997.34  13752.57  14.48
640.2  95810.05  13977.67  14.59
641.6  96686.10  14201.64  14.69
642.9  97480.11  14408.94  14.78
644.3  98321.20  14635.13  14.89
645.6  99125.00  14846.00  14.98
647.0  99896.85  15035.45  15.05
648.3  100723.67  15217.61  15.11
649.7  101597.39  15394.98  15.15
651.0  102440.75  15557.87  15.19
652.4  102997.44  15661.62  15.21
653.7  104104.62  15844.64  15.22
655.0  105074.12  15982.30  15.21
656.4  105753.40  16072.80  15.20
657.7  106888.40  16199.80  15.16
659.1  107823.10  16308.60  15.13
660.4  108584.00  16397.36  15.10
661.8  109312.00  16480.00  15.08
663.1  110340.36  16617.72  15.06
664.5  110871.36  16703.04  15.07
665.8  111021.60  16765.43  15.10
667.1  111103.38  16844.63  15.16
668.5  111476.40  17018.40  15.27
669.8  111856.24  17229.28  15.40
671.2  112087.04  17463.68  15.58
672.5  112364.19  17748.00  15.80
673.8  112997.92  18119.78  16.04
675.2  113986.32  18585.42  16.30
676.5  115188.30  19107.66  16.59
677.8  116451.04  19671.73  16.89
679.2  117465.08  20213.95  17.21
680.5  118348.50  20732.19  17.52
681.9  119134.40  21244.30  17.83
683.2  119973.70  21764.05  18.14
684.5  120805.30  22272.25  18.44
685.9  121594.28  22766.25  18.72
687.2  122334.72  23228.16  18.99
688.5  123019.60  23673.23  19.24
689.9  123852.04  24150.04  19.50
691.2  124552.87  24591.72  19.74
692.5  125198.86  25017.79  19.98
693.8  125956.65  25469.93  20.22
695.2  126603.58  25909.50  20.47
696.5  127332.04  26374.48  20.71
697.8  128072.95  26857.25  20.97
699.2  128756.16  27335.49  21.23
700.5  129482.10  27837.36  21.50
701.8  130139.10  28337.93  21.78
703.1  130830.36  28862.76  22.06
704.5  131518.89  29407.86  22.36
705.8  132292.19  29977.85  22.66
707.1  132979.50  30540.63  22.97
708.4  133646.55  31099.85  23.27
709.8  134456.31  31703.55  23.58
711.1  135006.78  32258.96  23.89
712.4  135858.74  32894.32  24.21
713.7  136537.42  33493.58  24.53
715.0  137268.78  34096.68  24.84
716.3  138032.75  34709.38  25.15
717.7  138777.03  35317.66  25.45
719.0  139568.70  35945.20  25.75
720.3  140370.16  36575.22  26.06
721.6  141280.80  37229.40  26.35
722.9  142169.04  37876.64  26.64
724.2  143057.88  38533.32  26.94
725.6  143854.80  39154.09  27.22
726.9  144336.00  39699.38  27.50
728.2  144812.64  40254.48  27.80
729.5  145412.41  40843.47  28.09
730.8  145883.80  41391.22  28.37
732.1  146484.80  41984.46  28.66
733.4  146917.95  42531.91  28.95
734.7  147218.40  43060.14  29.25
736.0  147559.62  43609.86  29.55
737.3  147671.91  44093.16  29.86
738.6  147805.83  44586.99  30.17
740.0  147970.35  45098.35  30.48
741.2  148245.76  45664.32  30.80
742.6  148750.20  46301.76  31.13
743.9  149341.76  46988.60  31.46
745.2  150097.20  47733.54  31.80
746.5  150924.43  48504.68  32.14
747.8  151601.60  49253.30  32.49
749.1  152377.60  50031.74  32.83
750.4  153119.15  50807.91  33.18
751.7  153875.54  51591.96  33.53
753.0  154442.70  52314.05  33.87
754.2  155115.66  53067.42  34.21
755.5  155710.01  53800.88  34.55
756.8  156283.48  54539.28  34.90
758.1  157304.76  55426.86  35.24
759.4  158231.40  56278.40  35.57
760.7  159113.08  57127.42  35.90
762.0  159731.25  57881.25  36.24
763.3  160303.50  58622.13  36.57
764.6  160701.36  59291.76  36.90
765.9  161100.00  59960.53  37.22
767.2  161582.82  60686.12  37.56
768.4  161898.10  61329.45  37.88
769.7  162561.91  62115.21  38.21
771.0  162985.14  62818.16  38.54
772.3  163353.85  63509.88  38.88
773.6  163831.20  64229.76  39.20
774.8  164297.20  64956.48  39.54
776.1  164771.36  65670.93  39.86
777.4  165089.42  66353.29  40.19
778.7  165594.66  67100.06  40.52
780.0  166060.80  67818.08  40.84
781.2  166412.16  68511.75  41.17
782.5  166934.82  69261.27  41.49
783.8  167402.16  70003.98  41.82
785.0  167751.18  70677.42  42.13
786.3  168189.00  71389.50  42.45
787.6  168654.64  72112.60  42.76
788.9  169045.92  72810.59  43.07
790.1  169560.40  73564.10  43.39
791.4  169938.72  74260.56  43.70
792.7  170580.36  75062.52  44.00
793.9  171018.54  75768.21  44.30
795.2  171511.00  76515.25  44.61
796.5  171996.66  77241.67  44.91
797.7  172489.26  77988.36  45.21
799.0  173148.00  78798.00  45.51
800.2  173571.84  79514.24  45.81
801.5  174031.02  80228.51  46.10
802.8  174532.85  80997.70  46.41
804.0  175009.38  81720.73  46.70
805.3  175531.12  82455.44  46.97
806.5  175919.90  83158.80  47.27
807.8  176411.20  83903.05  47.56
809.0  176853.90  84636.26  47.86
810.3  177353.95  85364.00  48.13
811.5  177722.55  86062.44  48.43
812.8  178238.10  86792.55  48.69
814.0  178631.73  87505.65  48.99
815.3  179125.84  88269.75  49.28
816.5  179522.25  88957.25  49.55
817.8  179969.34  89692.76  49.84
819.0  180366.06  90395.69  50.12
820.2  180876.60  91139.91  50.39
821.5  181336.55  91912.45  50.69
822.7  181663.89  92585.58  50.97
824.0  182107.44  93325.23  51.25
825.2  182596.80  94086.08  51.53
826.4  183125.25  94859.71  51.80
827.7  183412.25  95531.08  52.09
828.9  183927.60  96298.65  52.36
830.1  184321.88  97030.67  52.64
831.4  184782.95  97774.02  52.91
832.6  185279.64  98533.62  53.18
833.8  185633.60  99233.25  53.46
835.0  186004.28  99953.00  53.74
836.3  186479.30  100687.65  53.99
837.5  186958.80  101426.85  54.25
838.7  187405.92  102176.10  54.52
839.9  187809.84  102895.92  54.79
841.2  188283.39  103661.42  55.06
842.4  188694.30  104352.15  55.30
843.6  189114.80  105082.95  55.57
844.8  189632.61  105852.96  55.82
846.0  190050.99  106567.82  56.07
847.2  190444.59  107269.58  56.33
848.5  190946.96  108008.88  56.56
849.7  191339.13  108701.04  56.81
850.9  191739.60  109406.05  57.06
852.1  192112.95  110097.66  57.31
853.3  192448.62  110721.06  57.53
854.5  192853.22  111430.66  57.78
855.7  193208.52  112078.68  58.01
856.9  193611.60  112739.16  58.23
858.1  194024.44  113440.17  58.47
859.3  194389.72  114112.53  58.70
860.5  194780.97  114829.35  58.95
861.7  195200.80  115530.80  59.19
862.9  195576.55  116191.79  59.41
864.1  195983.25  116816.17  59.61
865.3  196479.32  117546.58  59.83
866.5  196940.16  118247.04  60.04
867.7  197328.29  118926.82  60.27
868.9  197701.56  119610.51  60.50
870.1  198220.04  120332.55  60.71
871.3  198664.80  121030.83  60.92
872.5  199177.20  121740.75  61.12
873.7  199649.92  122463.24  61.34
874.9  200171.31  123234.24  61.56
876.0  200672.64  123969.96  61.78
877.2  201176.20  124674.60  61.97
878.4  201687.66  125393.45  62.17
879.6  202154.40  126111.30  62.38
880.8  202657.00  126794.50  62.57
882.0  203076.20  127464.97  62.77
883.1  203629.44  128199.26  62.96
884.3  204121.12  128919.42  63.16
885.5  204605.31  129650.12  63.37
886.7  205001.28  130284.00  63.55
887.8  205440.00  130951.95  63.74
889.0  205945.66  131705.65  63.95
890.2  206458.14  132374.55  64.12
891.4  207031.99  133101.55  64.29
892.5  207685.53  133870.82  64.46
893.7  208344.26  134668.25  64.64
894.9  208961.28  135472.14  64.83
896.0  209580.40  136234.35  65.00
897.2  210267.12  137011.84  65.16
898.4  210814.63  137736.37  65.34
899.5  211492.48  138550.60  65.51
900.7  211874.00  139188.40  65.69
901.9  212343.00  139859.43  65.86
903.0  212756.42  140453.39  66.02
904.2  213154.00  141071.70  66.18
905.4  213666.78  141730.83  66.33
906.5  214168.22  142406.01  66.49
907.7  214492.12  142946.54  66.64
908.8  214886.40  143579.37  66.82
910.0  215289.36  144165.84  66.96
911.2  215597.18  144698.71  67.12
912.3  215853.84  145134.00  67.24
913.5  215964.57  145583.06  67.41
914.6  216185.76  146036.52  67.55
915.8  216532.56  146583.69  67.70
916.9  216773.75  147124.93  67.87
918.1  217051.96  147622.00  68.01
919.2  217195.02  148034.79  68.16
920.4  217384.86  148504.62  68.31
921.5  217682.55  148936.76  68.42
922.7  217842.40  149370.40  68.57
923.8  218117.28  149904.09  68.73
925.0  218370.95  150316.81  68.84
926.1  218587.32  150792.18  68.98
927.3  219021.12  151356.72  69.11
928.4  219508.25  152075.63  69.28
929.6  220267.52  152852.48  69.39
930.7  221047.40  153659.80  69.51
931.8  221828.70  154460.67  69.63
933.0  222486.48  155256.48  69.78
934.1  222942.87  155919.87  69.94
935.3  223121.91  156284.59  70.04
936.4  223242.78  156535.26  70.12
937.6  223086.30  156706.88  70.24
938.7  222920.01  156933.86  70.40
939.9  223010.28  157232.91  70.50
941.0  223513.72  157840.41  70.62
942.1  224165.88  158476.50  70.70
943.3  224721.00  159088.20  70.79
944.4  225078.46  159680.10  70.94
945.6  225323.88  160071.04  71.04
946.7  225697.79  160426.57  71.08
947.9  225982.05  160928.99  71.21
949.0  226289.61  161222.31  71.25
950.1  226627.56  161706.06  71.35
951.3  226954.97  162074.44  71.41
952.4  227268.58  162508.32  71.50
953.6  227574.42  162858.78  71.56
954.7  227784.33  163121.79  71.61
955.8  228128.18  163466.75  71.66
957.0  228455.70  163868.93  71.73
958.1  228745.74  164282.85  71.82
959.3  228746.70  164331.30  71.84
960.4  229260.49  164757.77  71.86
961.6  229532.96  165031.57  71.90
962.7  229873.60  165260.48  71.89
963.9  230142.57  165535.02  71.93
965.0  230164.86  165697.11  71.99
966.2  230397.21  165841.47  71.98
967.3  230266.01  165722.72  71.97
968.5  230423.04  166044.00  72.06
969.6  230520.48  166170.24  72.08
970.8  230629.41  166215.61  72.07
971.9  230479.04  166184.48  72.10
973.1  230615.12  166298.96  72.11
974.2  230298.43  166087.98  72.12
975.4  230832.51  166509.93  72.13
976.5  230734.92  166596.50  72.20
977.7  230899.80  166686.06  72.19
978.8  230727.69  166665.60  72.23
980.0  230731.00  166559.50  72.19
981.2  231222.33  166624.25  72.06
982.3  231273.84  166681.27  72.07
983.5  231327.33  166642.45  72.04
984.6  231471.36  166777.56  72.05
985.8  231414.48  166711.16  72.04
987.0  231455.04  166761.28  72.05
988.1  231828.26  167002.63  72.04
989.3  231752.08  166800.20  71.97
990.2  244113.57  180585.89  73.98
994.0  244465.36  181758.60  74.35
997.9  244280.58  182290.45  74.62
1001.7  244655.02  183380.93  74.95
1005.6  245681.11  184968.57  75.29
1009.4  247142.51  186812.40  75.59
1013.3  248200.00  188408.57  75.91
1017.1  248874.40  189563.43  76.17
1021.0  249473.14  190721.19  76.45
1024.8  250792.17  192353.96  76.70
1028.6  252763.71  194596.11  76.99
1032.5  254412.20  196484.40  77.23
1036.3  254998.76  197481.08  77.44
1040.1  255084.86  198198.02  77.70
1044.0  255901.38  199387.46  77.92
1047.8  256632.60  200467.58  78.11
1051.6  257341.33  201638.17  78.35
1055.5  256892.10  201856.18  78.58
1059.3  256474.80  202007.06  78.76
1063.1  256130.32  202165.96  78.93
1067.0  256435.40  202912.48  79.13
1070.8  257271.08  203978.60  79.29
1074.6  257882.44  204934.39  79.47
1078.4  257438.33  205015.93  79.64
1082.3  256399.91  204574.51  79.79
1086.1  255701.60  204483.34  79.97
1089.9  255587.12  204766.00  80.12
1093.7  255977.01  205418.60  80.25
1097.5  256150.83  205847.70  80.36
1101.4  256155.33  206124.66  80.47
1105.2  255980.40  206235.77  80.57
1109.0  256381.83  206676.38  80.61
1112.8  257419.76  207486.26  80.60
1116.6  258199.29  208064.34  80.58
1120.4  258861.24  208502.60  80.55
1124.2  259398.38  208624.46  80.43
1128.1  260072.71  208900.04  80.32
1131.8  260063.53  208539.00  80.19
1135.7  259839.67  207974.71  80.04
1139.5  259603.40  207292.63  79.85
1143.3  259014.68  206129.95  79.58
1147.1  258249.33  204732.00  79.28
1150.9  257490.75  203154.48  78.90
1154.7  257495.33  202129.94  78.50
1158.5  257382.87  201054.99  78.12
1162.3  257183.71  200089.91  77.80
1166.1  256511.17  198887.99  77.54
1169.9  256154.00  198124.80  77.35
1173.7  255540.00  197164.29  77.16
1177.5  254925.58  196245.53  76.98
1181.2  254912.67  195850.57  76.83
1185.0  255439.67  195824.46  76.66
1188.8  255340.56  195484.75  76.56
1192.6  255354.09  195249.99  76.46
1196.4  255283.12  195027.83  76.40
1200.2  254573.51  194476.80  76.39
1204.0  254037.10  194147.45  76.42
1207.8  253601.50  193975.26  76.49
1211.6  252961.89  193637.07  76.55
1215.3  252429.58  193628.71  76.71
1219.1  252338.42  194014.50  76.89
1222.9  252035.56  194297.14  77.09
1226.7  251741.31  194657.39  77.32
1230.4  251080.12  194697.94  77.54
1234.2  250381.83  194670.70  77.75
1238.0  249559.33  194517.18  77.94
1241.8  248855.39  194328.45  78.09
1245.5  248221.29  194163.71  78.22
1249.3  247994.52  194307.50  78.35
1253.1  248313.33  194788.13  78.44
1256.8  248359.44  195040.02  78.53
1260.6  248125.43  194974.31  78.58
1264.4  247900.31  194974.51  78.65
1268.1  247549.87  194754.69  78.67
1271.9  247483.02  194794.25  78.71
1275.7  247695.49  195091.29  78.76
1279.4  247928.70  195454.16  78.83
1283.2  247404.78  195273.29  78.93
1286.9  247091.01  195238.00  79.01
1290.7  246888.40  195221.40  79.07
1294.4  246175.39  194726.38  79.10
1298.2  245140.74  193955.13  79.12
1302.0  243891.08  192937.29  79.11
1305.7  242479.42  191775.77  79.09
1309.5  240950.17  190358.35  79.00
1313.2  240039.25  189304.88  78.86
1317.0  239491.20  188497.03  78.71
1320.7  238684.94  187366.07  78.50
1324.4  237530.87  185811.95  78.23
1328.2  236861.60  184465.03  77.88
1331.9  235939.00  182701.24  77.44
1335.7  235083.19  180820.18  76.92
1339.4  233706.13  178514.00  76.38
1343.2  232653.99  176355.82  75.80
1346.9  232164.17  174554.97  75.19
1350.6  232458.18  173371.95  74.58
1354.4  232874.03  172294.70  73.99
1358.1  232460.00  170663.91  73.42
1361.8  231556.51  168665.34  72.84
1365.6  230493.20  166645.25  72.30
1369.3  229460.89  164645.43  71.75
1373.0  228150.21  162490.04  71.22
1376.7  226442.37  159990.04  70.65
1380.5  224852.93  157210.54  69.92
1384.2  223564.34  154260.09  69.00
1387.9  222336.73  151010.06  67.92
1391.6  220964.94  147170.96  66.60
1395.3  219700.30  142881.75  65.03
1399.1  218942.13  138518.69  63.27
1402.8  217904.67  133567.29  61.30
1406.5  217116.47  128610.94  59.24
1410.2  216595.83  123921.71  57.21
1413.9  216618.00  119921.70  55.36
1417.6  216137.83  116172.03  53.75
1421.3  215397.87  112936.97  52.43
1425.1  214556.27  110202.86  51.36
1428.8  214239.60  108168.27  50.49
1432.5  214046.28  106571.76  49.79
1436.2  213778.66  105224.67  49.22
1439.9  213070.77  103850.57  48.74
1443.6  212680.33  102819.36  48.34
1447.3  212123.36  101929.33  48.05
1451.0  211652.75  101232.96  47.83
1454.7  211090.49  100690.34  47.70
1458.4  210670.60  100268.70  47.60
1462.1  209948.02  99897.53  47.58
1465.8  209131.75  99558.98  47.61
1469.4  208565.71  99540.53  47.73
1473.1  209505.49  100332.01  47.89
1476.8  209757.46  100977.92  48.14
1480.5  208491.04  100879.23  48.39
1484.2  207276.97  100836.64  48.65
1487.9  206596.53  101086.74  48.93
1491.6  205943.83  101289.96  49.18
1495.3  205967.67  101864.52  49.46
1498.9  205491.60  102230.38  49.75
1502.6  204466.21  102314.85  50.04
1506.3  203141.24  102288.40  50.35
1510.0  202197.40  102408.49  50.65
1513.7  201437.74  102660.64  50.96
1517.3  200710.69  102860.71  51.25
1521.0  199786.38  102907.72  51.51
1524.7  198973.08  102997.98  51.76
1528.3  198118.93  102954.65  51.97
1532.0  197188.40  102917.06  52.19
1535.7  196303.80  102802.70  52.37
1539.3  195415.67  102622.71  52.52
1543.0  194806.89  102571.50  52.65
1546.7  194408.50  102630.59  52.79
1550.3  193889.07  102575.09  52.90
1554.0  193065.60  102364.65  53.02
1557.6  192273.03  102176.96  53.14
1561.3  191423.84  101910.87  53.24
1565.0  190531.20  101612.57  53.33
1568.6  189592.36  101249.31  53.40
1572.3  188906.97  101086.75  53.51
1575.9  188302.31  100944.86  53.61
1579.6  187745.41  100812.43  53.70
1583.2  187092.36  100676.40  53.81
1586.9  186335.36  100442.81  53.90
1590.5  185724.76  100390.86  54.05
1594.1  184984.31  100242.66  54.19
1597.8  184198.62  100097.55  54.34
1601.4  183449.81  99990.45  54.51
1605.1  182466.20  99721.30  54.65
1608.7  181631.50  99540.96  54.80
1612.3  180825.84  99341.19  54.94
1616.0  179978.95  99084.28  55.05
1619.6  179272.56  98883.29  55.16
1623.2  178466.00  98577.77  55.24
1626.9  177940.91  98400.17  55.30
1630.5  177230.45  98054.87  55.33
1634.1  176577.03  97736.79  55.35
1637.8  175772.80  97219.20  55.31
1641.4  174777.52  96479.22  55.20
1645.0  173850.74  95656.73  55.02
1648.6  172855.98  94648.91  54.76
1652.2  172087.93  93701.91  54.45
1655.8  171330.78  92707.86  54.11
1659.5  170610.15  91809.29  53.81
1663.1  169350.59  90795.10  53.61
1666.7  168094.67  89899.50  53.48
1670.3  166879.90  89168.84  53.43
1673.9  165763.22  88519.00  53.40
1677.5  164922.06  88023.71  53.37
1681.1  164472.58  87655.57  53.29
1684.7  164455.90  87445.83  53.17
1688.3  164337.13  87127.15  53.02
1691.9  163925.67  86569.71  52.81
1695.6  163571.90  85940.91  52.54
1699.2  163437.33  85382.55  52.24
1702.8  163359.07  84801.87  51.91
1706.3  162864.34  83984.23  51.57
1709.9  161891.38  82967.20  51.25
1713.5  161149.30  82126.12  50.96
1717.1  160417.37  81326.00  50.70
1720.7  159735.39  80613.83  50.47
1724.3  159350.33  80228.54  50.35
1727.9  159030.08  80026.28  50.32
1731.5  158926.25  80119.71  50.41
1735.1  159048.00  80434.46  50.57
1738.7  158783.73  80414.17  50.64
1742.2  158247.77  80208.07  50.69
1745.8  157670.27  79883.66  50.67
1749.4  157853.26  79904.06  50.62
1753.0  157310.18  79528.88  50.56
1756.5  155863.22  78771.63  50.54
1760.1  153863.13  77797.26  50.56
1763.7  151520.25  76715.63  50.63
1767.2  149675.20  75935.70  50.73
1770.8  148162.00  75325.50  50.84
1774.4  146660.69  74622.30  50.88
1777.9  145802.60  74335.11  50.98
1781.5  144904.33  73901.79  51.00
1785.1  143595.83  73257.32  51.02
1788.6  142213.96  72571.22  51.03
1792.2  140946.83  71902.71  51.01
1795.8  140437.12  71692.82  51.05
1799.3  139824.20  71393.53  51.06
1802.9  139056.55  71043.02  51.09
1806.4  138351.73  70746.80  51.14
1810.0  137470.98  70374.13  51.19
1813.5  136946.22  70156.98  51.23
1817.1  136669.73  70108.63  51.30
1820.6  135981.43  69861.62  51.38
1824.2  135852.31  69914.74  51.46
1827.7  134956.84  69596.19  51.57
1831.2  134582.00  69570.00  51.69
1834.8  134529.47  69664.99  51.78
1838.3  134400.50  69752.25  51.90
1841.8  133726.93  69497.21  51.97
1845.4  132894.26  69126.58  52.02
1848.9  131983.05  68655.21  52.02
1852.4  131364.27  68263.14  51.96
1856.0  130611.17  67684.07  51.82
1859.5  129842.41  67041.98  51.63
1863.0  129067.74  66254.89  51.33
1866.6  128641.33  65544.69  50.95
1870.1  128365.49  64725.68  50.42
1873.6  127805.25  63475.07  49.67
1877.1  126764.17  61786.88  48.74
1880.6  125437.40  59740.20  47.63
1884.2  124338.33  57459.16  46.21
1887.7  123409.40  54940.63  44.52
1891.2  122336.55  52014.60  42.52
1894.7  121444.11  48891.62  40.26
1898.2  120949.83  45793.33  37.86
1902.2  130440.96  46144.80  35.38
1904.9  129726.44  43366.96  33.43
1907.6  128838.00  40739.60  31.62
1910.4  128159.29  38461.08  30.01
1913.1  127078.88  36426.88  28.66
1915.8  126388.64  34887.16  27.60
1918.6  125831.20  33698.24  26.78
1921.3  125339.29  32835.91  26.20
1924.0  124554.78  32140.92  25.80
1926.7  123763.60  31699.88  25.61
1929.4  122972.32  31419.04  25.55
1932.2  122418.42  31380.97  25.63
1934.9  121848.48  31477.68  25.83
1937.6  121249.56  31639.24  26.09
1940.3  120683.00  31883.50  26.42
1943.0  120190.20  32188.59  26.78
1945.7  119477.38  32458.36  27.17
1948.4  118712.74  32709.97  27.55
1951.1  118102.14  33025.50  27.96
1953.8  117503.10  33337.92  28.37
1956.4  117017.25  33677.96  28.78
1959.1  116400.12  33952.72  29.17
1961.8  115603.74  34179.18  29.57
1964.5  114933.15  34440.84  29.97
1967.2  114134.82  34655.92  30.36
1969.9  113507.70  34917.80  30.76
1972.5  112746.69  35108.12  31.14
1975.2  112199.95  35353.23  31.51
1977.9  111823.36  35681.24  31.91
1980.6  111214.25  35920.22  32.30
1983.2  110327.88  36057.96  32.68
1985.9  109440.00  36172.80  33.05
1988.5  108562.91  36255.49  33.40
1991.2  107899.29  36398.97  33.73
1993.8  107273.76  36539.58  34.06
1996.5  106801.86  36721.08  34.38
1999.2  106171.08  36808.01  34.67
2001.8  105766.68  36944.04  34.93
2004.4  105248.38  36994.34  35.15
2007.1  104577.48  36966.44  35.35
2009.7  103998.96  36929.52  35.51
2012.4  103577.28  36932.48  35.66
2015.0  103119.00  36837.20  35.72
2017.6  102579.05  36676.35  35.75
2020.3  102057.12  36502.40  35.77
2022.9  101813.28  36396.80  35.75
2025.5  101579.70  36219.30  35.66
2028.1  101354.96  35995.43  35.51
2030.8  100947.18  35669.61  35.33
2033.4  100789.74  35433.00  35.16
2036.0  100374.32  35090.52  34.96
2038.6  99974.40  34739.58  34.75
2041.2  99648.52  34387.64  34.51
2043.8  99295.82  34054.80  34.30
2046.4  98905.92  33696.34  34.07
2049.0  98410.84  33295.12  33.83
2051.6  98156.01  32975.67  33.60
2054.2  97812.75  32650.75  33.38
2056.8  97420.40  32340.00  33.20
2059.4  96832.48  31951.95  33.00
2062.0  96332.50  31596.75  32.80
2064.6  95715.73  31222.32  32.62
2067.1  95095.35  30842.37  32.43
2069.7  94481.24  30458.90  32.24
2072.3  94036.86  30147.50  32.06
2074.9  93558.57  29829.03  31.88
2077.4  93222.93  29563.05  31.71
2080.0  92716.58  29251.45  31.55
2082.6  92268.90  28942.95  31.37
2085.1  91808.04  28624.92  31.18
2087.7  91416.00  28353.00  31.02
2090.3  90954.87  28064.40  30.86
2092.8  90219.08  27684.00  30.69
2095.4  89424.53  27282.19  30.51
2097.9  88759.79  26911.01  30.32
2100.5  88061.20  26554.40  30.15
2103.0  87458.04  26241.96  30.01
2105.6  86881.14  25910.73  29.82
2108.1  86368.14  25592.22  29.63
2110.7  85834.56  25294.78  29.47
2113.2  85333.55  25001.95  29.30
2115.7  84766.10  24666.95  29.10
2118.3  84155.37  24341.85  28.92
2120.8  83792.52  24080.94  28.74
2123.3  83396.15  23810.58  28.55
2125.8  83000.12  23558.50  28.38
2128.4  82569.63  23326.68  28.25
2130.9  82029.00  23051.00  28.10
2133.4  81664.52  22831.34  27.96
2135.9  81266.80  22644.00  27.86
2138.4  80812.05  22471.13  27.81
2140.9  80475.76  22335.62  27.75
2143.4  80146.84  22215.09  27.72
2145.9  79861.75  22112.75  27.69
2148.4  79562.04  22032.34  27.69
2150.9  79269.64  21944.62  27.68
2153.4  78977.24  21893.45  27.72
2155.9  78658.23  21850.73  27.78
2158.4  78358.35  21829.50  27.86
2160.9  78130.50  21807.45  27.91
2163.4  77804.00  21763.10  27.97
2165.9  77224.14  21653.00  28.04
2168.4  76722.48  21564.36  28.11
2170.8  76382.68  21520.40  28.17
2173.3  76041.42  21476.90  28.24
2175.8  75726.75  21468.81  28.35
2178.2  75356.75  21418.75  28.42
2180.7  74974.90  21391.44  28.53
2183.2  74566.79  21343.42  28.62
2185.6  74156.04  21311.64  28.74
2188.1  73649.52  21281.40  28.90
2190.6  73070.14  21217.56  29.04
2193.0  72431.37  21138.15  29.18
2195.5  71861.76  21096.96  29.36
2197.9  71267.84  21014.08  29.49
2200.4  70547.95  20888.85  29.61
2202.8  70080.21  20841.55  29.74
2205.3  69501.32  20771.80  29.89
2207.7  69138.68  20770.62  30.04
2210.1  68735.80  20738.48  30.17
2212.6  68366.61  20714.91  30.30
2215.0  68102.60  20724.70  30.43
2217.4  67791.20  20689.74  30.52
2219.9  67567.94  20673.46  30.60
2222.3  67348.16  20665.92  30.69
2224.7  67169.25  20648.79  30.74
2227.1  66910.25  20547.11  30.71
2229.5  66607.20  20411.07  30.64
2231.9  66160.96  20216.32  30.56
2234.4  65672.32  19979.04  30.42
2236.8  65260.55  19770.99  30.30
2239.2  64864.80  19553.82  30.15
2241.6  64428.63  19312.23  29.97
2244.0  64013.76  19059.84  29.77
2246.4  63620.46  18779.22  29.52
2248.8  63184.99  18483.63  29.25
2251.2  62857.50  18235.20  29.01
2253.6  62431.20  17948.10  28.75
2255.9  62125.92  17695.20  28.48
2258.3  61793.42  17452.30  28.24
2260.7  61406.24  17195.84  28.00
2263.1  60978.30  16956.30  27.81
2265.5  60560.61  16736.94  27.64
2267.9  60247.50  16547.40  27.47
2270.2  59801.76  16332.56  27.31
2272.6  59392.80  16144.68  27.18
2275.0  58970.52  15955.38  27.06
2277.3  58578.15  15761.85  26.91
2279.7  58206.45  15593.70  26.79
2282.1  57890.80  15440.52  26.67
2284.4  57484.46  15234.78  26.50
2286.8  57177.28  15019.92  26.27
2289.1  56759.08  14764.08  26.01
2291.5  56441.35  14525.28  25.74
2293.8  56029.94  14281.78  25.49
2296.2  55587.84  14072.52  25.32
2298.5  55056.33  13836.39  25.13
2300.8  54488.42  13619.76  25.00
2303.2  53841.64  13430.12  24.94
2305.5  53157.38  13247.54  24.92
2307.9  52488.50  13089.61  24.94
2310.2  51817.92  12982.20  25.05
2312.5  51207.20  12889.20  25.17
2314.8  50590.14  12797.36  25.30
2317.1  49950.00  12700.25  25.43
2319.5  49316.40  12579.39  25.51
2321.8  48771.56  12460.84  25.55
2324.1  48156.92  12297.18  25.54
2326.4  47659.48  12165.56  25.53
2328.7  47148.50  12008.00  25.47
2331.0  46670.04  11850.00  25.39
2333.3  46298.83  11723.86  25.32
2335.6  45886.40  11595.36  25.27
2337.9  45381.78  11448.00  25.23
2340.2  44935.00  11295.50  25.14
2342.5  44573.37  11155.23  25.03
2344.8  44101.90  11011.15  24.97
2347.1  43576.26  10886.82  24.98
2349.4  43022.22  10806.90  25.12
2351.7  42504.80  10726.24  25.24
2353.9  42024.88  10651.87  25.35
2356.2  41535.00  10569.00  25.45
2358.5  41024.23  10463.67  25.51
2360.8  40528.14  10353.62  25.55
2363.1  40078.44  10278.78  25.65
2365.3  39600.36  10157.75  25.65
2367.6  39050.00  10000.00  25.61
2369.8  38531.70  9879.15  25.64
2372.1  37974.30  9754.68  25.69
2374.4  37357.52  9601.52  25.70
2376.6  36726.20  9417.24  25.64
2378.9  36114.96  9251.48  25.62
2381.1  35484.80  9068.80  25.56
2383.4  34936.40  8911.92  25.51
2385.6  34443.20  8788.45  25.52
2387.9  33950.88  8665.20  25.52
2390.1  33463.50  8536.50  25.51
2392.3  32990.49  8413.47  25.50
2394.6  32536.98  8294.98  25.49
2396.8  32127.08  8180.31  25.46
2399.0  31661.30  8014.30  25.31
2401.3  31183.24  7876.96  25.26
2403.5  30717.96  7742.28  25.20
2405.7  30308.89  7596.35  25.06
2407.9  29898.54  7444.44  24.90
2410.1  29440.08  7320.96  24.87
2412.4  29052.30  7198.10  24.78
2414.6  28662.48  7061.28  24.64
2416.8  28285.62  6922.74  24.47
2419.0  27902.66  6769.02  24.26
2421.2  27485.66  6677.18  24.29
2423.4  27087.34  6560.75  24.22
2425.6  26757.63  6377.94  23.84
2427.8  26437.59  6240.78  23.61
2430.0  26094.25  6136.45  23.52
2432.2  25770.24  6013.44  23.33
2434.4  25472.34  5874.66  23.06
2436.5  25151.12  5742.80  22.83
2438.7  24857.46  5614.50  22.59
2440.9  24570.33  5490.51  22.35
2443.1  24288.84  5378.76  22.14
2445.3  23989.92  5278.27  22.00
2447.4  23696.64  5177.52  21.85
2449.6  23408.00  5063.52  21.63
2451.8  23101.20  4943.16  21.40
2453.9  22770.22  4838.36  21.25
2456.1  22444.72  4722.56  21.04
2458.3  22153.53  4626.44  20.88
2460.4  21862.32  4580.31  20.95
2462.6  21574.70  4519.55  20.95
2464.7  21296.86  4437.94  20.84
2466.9  21028.64  4355.36  20.71
2469.0  20758.49  4266.19  20.55
2471.2  20536.62  4221.96  20.56
2473.3  20277.67  4138.30  20.41
2475.4  20017.48  4012.25  20.04
2477.6  19723.14  3917.61  19.86
2479.7  19461.12  3855.36  19.81
2481.9  19184.69  3746.40  19.53
2484.0  18986.20  3684.61  19.41
2486.1  18748.80  3599.10  19.20
2488.2  18497.00  3542.35  19.15
2490.4  18231.75  3504.00  19.22
2492.5  17914.60  3448.80  19.25
2494.6  17621.46  3331.62  18.91
2496.7  17384.49  3281.66  18.88
2498.8  17186.49  3269.52  19.02
2500.9  16979.83  3264.48  19.23
2503.0  16789.98  3338.78  19.89
2505.1  16680.30  3320.85  19.91
2507.2  16775.34  3317.31  19.77
2509.4  16779.40  3298.02  19.66
2511.4  16771.44  3348.03  19.96
2513.5  16880.00  3376.00  20.00
2515.6  16955.60  3464.84  20.43
