# Supplementary material for: Using reflectance spectra and Pl@ntNet to identify herbarium specimens: a case study with Lithocarpus
Source: New Phytol. 2025 Jun 4;251(2):800–10. doi: 10.1111/nph.70258 (PMC13278665; doi:10.1111/nph.70258)
Supplement: Supplementary file 1 — Dataset S1 Original spectral data collected for this study. [file NPH-251-800-s003.zip › lithocarpus_spectra/gr021022_0180.sig]

/*** Spectra Vista SIG Data ***/
name= gr021022_0180.sig
instrument= HI: 1132003 (HR-1024i)
integration= 50.0, 9.0, 6.0, 50.0, 9.0, 6.0
scan method= Time-based, Time-based
scan coadds= 100, 425, 571, 100, 425, 571
scan time= 5, 5
scan settings= AI, AI
external data set1= 0,0,0,0,0,0,0,0,0,0,0,0,0,0,0,0,0,0,0,0,0,0,0,0,0,0,0,0,0,0,0,0
external data set2= 0,0,0,0,0,0,0,0,0,0,0,0,0,0,0,0,0,0,0,0,0,0,0,0,0,0,0,0,0,0,0,0
external data dark= 0,0,0,0,0,0,0,0,0,0,0,0,0,0,0,0
external data mask= 0
optic= LENS 4(1), LENS 4(1)
temp= 35.3, -5.0, -9.9, 35.3, -5.1, -9.9
battery= 7.44, 7.44
error= 0, 0
units= Radiance, Radiance
time= 10/02/2022 12:32:14, 10/02/2022 12:34:13
longitude=                 ,                 
latitude=                 ,                 
gpstime=                 ,                 
comm= 
memory slot= 0, 0
factors= 0.976, 0.993, 1.000 [Overlap: Remove @ 990,1900, Matching Type: None]
inclinometer x offset= 1, 1
inclinometer y offset= 90, 90
data= 
340.5  1193.50  868.00  72.73
341.9  1212.39  829.53  68.42
343.4  1180.80  806.88  68.33
344.9  1184.00  777.00  65.63
346.4  1158.95  766.69  66.15
347.8  1199.10  770.85  64.29
349.3  1209.92  732.32  60.53
350.8  1196.85  727.20  60.76
352.2  1228.92  731.50  59.52
353.7  1254.89  744.66  59.34
355.2  1323.10  759.80  57.43
356.6  1374.45  772.31  56.19
358.1  1427.76  779.98  54.63
359.6  1461.48  794.84  54.39
361.0  1526.44  812.46  53.23
362.5  1602.90  850.77  53.08
364.0  1681.68  891.80  53.03
365.5  1760.45  925.20  52.55
366.9  1821.20  967.12  53.10
368.4  1901.52  1013.31  53.29
369.9  2006.16  1041.66  51.92
371.3  2075.54  1123.70  54.14
372.8  2163.15  1153.68  53.33
374.2  2271.50  1194.16  52.57
375.7  2372.91  1258.56  53.04
377.2  2483.10  1294.95  52.15
378.6  2549.53  1347.42  52.85
380.1  2640.92  1384.56  52.43
381.6  2761.59  1462.76  52.97
383.0  2896.85  1505.35  51.97
384.5  3019.38  1592.50  52.74
386.0  3135.00  1655.28  52.80
387.4  3241.45  1711.10  52.79
388.9  3346.56  1766.24  52.78
390.4  3485.34  1833.79  52.61
391.8  3650.64  1928.64  52.83
393.3  3789.93  2005.07  52.91
394.7  3881.70  2054.35  52.92
396.2  3992.58  2099.08  52.57
397.7  4128.00  2177.52  52.75
399.1  4316.97  2284.86  52.93
400.6  4511.04  2377.44  52.70
402.0  4644.12  2443.74  52.62
403.5  4733.40  2499.00  52.80
405.0  4874.36  2581.64  52.96
406.4  5078.26  2706.00  53.29
407.9  5271.72  2818.72  53.47
409.3  5408.48  2879.84  53.25
410.8  5532.84  2952.54  53.36
412.2  5684.28  3047.16  53.61
413.7  5897.99  3177.03  53.87
415.1  6124.64  3320.04  54.21
416.6  6319.62  3421.26  54.14
418.0  6467.00  3516.25  54.37
419.5  6605.96  3607.02  54.60
420.9  6815.84  3739.20  54.86
422.4  7073.51  3886.96  54.95
423.8  7323.79  4035.18  55.10
425.3  7589.10  4200.45  55.35
426.7  7804.35  4348.05  55.71
428.2  7983.04  4480.96  56.13
429.6  8153.75  4595.75  56.36
431.1  8363.18  4741.24  56.69
432.5  8636.55  4913.61  56.89
434.0  8921.00  5098.50  57.15
435.4  9229.00  5307.50  57.51
436.8  9530.27  5508.73  57.80
438.3  9797.10  5695.20  58.13
439.7  10008.71  5855.01  58.50
441.2  10197.12  6006.60  58.90
442.6  10439.55  6182.70  59.22
444.0  10728.90  6377.28  59.44
445.5  11055.48  6608.31  59.77
446.9  11416.86  6846.84  59.97
448.4  11745.72  7072.87  60.22
449.8  12079.70  7322.40  60.62
451.2  12351.00  7532.50  60.99
452.7  12587.46  7700.70  61.18
454.1  12831.60  7883.92  61.44
455.5  13127.38  8093.40  61.65
457.0  13470.60  8339.76  61.91
458.4  13802.36  8574.28  62.12
459.8  14152.32  8835.84  62.43
461.2  14556.24  9129.88  62.72
462.7  14942.91  9402.75  62.92
464.1  15272.12  9645.23  63.16
465.5  15563.16  9859.32  63.35
467.0  15847.80  10083.30  63.63
468.4  16163.04  10328.40  63.90
469.8  16503.24  10584.96  64.14
471.2  16920.33  10886.22  64.34
472.7  17351.94  11202.78  64.56
474.1  17788.50  11522.70  64.78
475.5  18316.74  11912.16  65.03
476.9  18806.58  12274.99  65.27
478.4  19200.00  12587.50  65.56
479.8  19470.14  12806.80  65.78
481.2  19680.48  12987.60  65.99
482.6  19921.68  13202.46  66.27
484.0  20288.88  13489.56  66.49
485.4  20749.07  13846.55  66.73
486.9  21276.45  14238.90  66.92
488.3  21847.44  14675.92  67.17
489.7  22344.18  15066.06  67.43
491.1  22767.36  15417.36  67.72
492.5  23167.20  15740.76  67.94
493.9  23495.34  16010.82  68.14
495.3  23791.80  16273.50  68.40
496.8  24169.32  16602.16  68.69
498.2  24652.20  16990.47  68.92
499.6  25148.16  17400.87  69.19
501.0  25731.60  17865.68  69.43
502.4  26269.56  18307.68  69.69
503.8  26781.51  18733.26  69.95
505.2  27310.08  19171.92  70.20
506.6  27819.88  19597.38  70.44
508.0  28314.72  20023.92  70.72
509.4  28725.00  20380.00  70.95
510.8  29185.20  20785.05  71.22
512.2  29636.24  21179.20  71.46
513.6  30148.80  21624.00  71.72
515.0  30736.64  22117.92  71.96
516.4  31236.48  22555.04  72.21
517.8  31798.94  23032.82  72.43
519.2  32398.56  23551.47  72.69
520.7  32979.05  24057.42  72.95
522.0  33473.16  24499.92  73.19
523.4  34054.02  25000.29  73.41
524.8  34566.96  25460.94  73.66
526.2  35178.50  25992.76  73.89
527.6  35810.88  26547.18  74.13
529.0  36357.20  27024.80  74.33
530.4  37004.62  27585.10  74.55
531.8  37533.41  28068.94  74.78
533.2  38015.64  28515.24  75.01
534.6  38493.44  28967.52  75.25
536.0  38995.81  29430.80  75.47
537.4  39507.51  29903.40  75.69
538.8  40073.78  30425.24  75.92
540.2  40693.44  30987.67  76.15
541.6  41303.78  31517.08  76.31
543.0  41828.92  31998.82  76.50
544.3  42547.35  32620.65  76.67
545.7  43339.05  33312.30  76.86
547.1  43852.35  33782.10  77.04
548.5  44496.42  34347.96  77.19
549.9  45217.00  34988.30  77.38
551.3  45976.84  35660.56  77.56
552.7  46517.80  36161.68  77.74
554.1  47238.84  36797.19  77.90
555.4  47847.26  37345.32  78.05
556.8  48279.00  37754.64  78.20
558.2  48555.30  38046.30  78.36
559.6  48838.95  38357.85  78.54
561.0  49369.32  38858.82  78.71
562.3  49777.00  39257.40  78.87
563.7  50368.64  39795.84  79.01
565.1  50960.80  40334.80  79.15
566.5  51590.70  40910.52  79.30
567.9  52457.28  41658.00  79.41
569.2  53390.40  42470.40  79.55
570.6  54361.06  43312.03  79.67
572.0  55194.87  44041.09  79.79
573.4  55891.96  44672.31  79.93
574.8  56601.50  45322.00  80.07
576.1  57478.16  46095.45  80.20
577.5  58158.04  46713.04  80.32
578.9  59083.08  47530.20  80.45
580.3  59936.43  48294.33  80.58
581.6  60779.36  49054.08  80.71
583.0  61628.40  49803.57  80.81
584.4  62235.03  50367.00  80.93
585.8  62669.41  50793.21  81.05
587.1  63032.42  51161.66  81.17
588.5  63510.30  51612.00  81.27
589.9  63908.10  52004.70  81.37
591.2  64439.80  52496.72  81.47
592.6  65198.10  53170.48  81.55
594.0  65852.76  53765.67  81.65
595.3  66720.82  54537.28  81.74
596.7  67609.36  55320.40  81.82
598.1  68458.30  56079.47  81.92
599.5  69296.10  56817.55  81.99
600.8  70180.20  57597.04  82.07
602.2  70906.36  58254.00  82.16
603.5  71806.56  59045.88  82.23
604.9  72678.06  59826.42  82.32
606.3  73476.48  60540.48  82.39
607.6  74231.34  61217.76  82.47
609.0  74979.00  61884.00  82.54
610.4  75713.82  62549.76  82.61
611.7  76368.60  63166.64  82.71
613.1  76995.15  63741.75  82.79
614.5  77690.34  64370.88  82.86
615.8  78242.76  64884.24  82.93
617.2  79001.64  65565.00  82.99
618.5  79641.44  66169.56  83.08
619.9  80446.34  66906.58  83.17
621.2  81189.85  67591.17  83.25
622.6  82126.00  68425.50  83.32
624.0  82871.55  69102.63  83.39
625.3  83702.41  69861.29  83.46
626.7  84545.94  70612.84  83.52
628.0  85234.80  71251.40  83.59
629.4  86072.00  72016.00  83.67
630.8  86788.32  72665.76  83.73
632.1  87357.69  73194.03  83.79
633.5  88271.04  74028.24  83.86
634.8  89002.25  74704.19  83.94
636.2  89651.28  75304.98  84.00
637.5  90480.18  76069.33  84.07
638.9  91203.12  76747.26  84.15
640.2  91994.42  77468.67  84.21
641.6  92842.14  78238.80  84.27
642.9  93607.15  78924.30  84.31
644.3  94412.90  79690.56  84.41
645.6  95192.50  80411.50  84.47
647.0  95948.28  81113.22  84.54
648.3  96748.35  81874.25  84.63
649.7  97589.55  82654.93  84.70
651.0  98398.40  83410.61  84.77
652.4  98925.84  83931.12  84.84
653.7  100009.26  84928.95  84.92
655.0  100947.32  85815.72  85.01
656.4  101616.80  86439.40  85.06
657.7  102687.05  87425.93  85.14
659.1  103572.70  88272.80  85.23
660.4  104303.36  88984.00  85.31
661.8  105000.00  89656.00  85.39
663.1  105974.55  90576.33  85.47
664.5  106490.10  91085.82  85.53
665.8  106642.23  91318.59  85.63
667.1  106717.50  91475.73  85.72
668.5  107091.60  91879.20  85.79
669.8  107473.50  92297.32  85.88
671.2  107727.36  92609.92  85.97
672.5  108018.75  92941.39  86.04
673.8  108653.72  93558.64  86.11
675.2  109613.28  94467.24  86.18
676.5  110786.70  95538.30  86.24
677.8  112016.44  96650.94  86.28
679.2  112997.14  97552.60  86.33
680.5  113838.15  98364.18  86.41
681.9  114591.40  99083.60  86.47
683.2  115407.60  99861.30  86.53
684.5  116223.80  100639.00  86.59
685.9  116964.90  101361.89  86.66
687.2  117672.96  102059.52  86.73
688.5  118339.34  102720.60  86.80
689.9  119138.16  103491.44  86.87
691.2  119819.45  104158.07  86.93
692.5  120446.20  104770.76  86.99
693.8  121185.05  105488.60  87.05
695.2  121812.20  106101.28  87.10
696.5  122499.96  106777.00  87.16
697.8  123215.55  107481.15  87.23
699.2  123902.61  108148.95  87.29
700.5  124611.30  108832.86  87.34
701.8  125251.35  109456.20  87.39
703.1  125925.96  110114.76  87.44
704.5  126605.43  110800.71  87.52
705.8  127348.59  111529.07  87.58
707.1  128013.25  112186.50  87.64
708.4  128672.31  112816.92  87.68
709.8  129467.61  113561.61  87.71
711.1  130017.76  114112.10  87.77
712.4  130840.84  114913.52  87.83
713.7  131505.08  115563.32  87.88
715.0  132222.24  116243.94  87.92
716.3  132979.50  116964.25  87.96
717.7  133695.30  117664.95  88.01
719.0  134480.60  118406.00  88.05
720.3  135239.50  119150.22  88.10
721.6  136123.00  119976.20  88.14
722.9  136984.86  120774.96  88.17
724.2  137849.04  121595.04  88.21
725.6  138607.70  122345.52  88.27
726.9  139081.50  122798.75  88.29
728.2  139575.52  123276.16  88.32
729.5  140178.61  123850.74  88.35
730.8  140654.76  124334.06  88.40
732.1  141239.28  124901.84  88.43
733.4  141679.97  125325.65  88.46
734.7  141985.44  125649.00  88.49
736.0  142363.80  126025.74  88.52
737.3  142507.62  126202.86  88.56
738.6  142658.28  126370.26  88.58
740.0  142851.80  126577.65  88.61
741.2  143145.60  126888.32  88.64
742.6  143649.72  127379.52  88.67
743.9  144232.96  127942.48  88.71
745.2  144984.36  128626.56  88.72
746.5  145776.76  129397.81  88.76
747.8  146435.60  130019.20  88.79
749.1  147180.67  130719.62  88.82
750.4  147901.33  131400.18  88.84
751.7  148646.96  132093.92  88.86
753.0  149211.71  132623.42  88.88
754.2  149861.46  133223.16  88.90
755.5  150432.70  133786.94  88.93
756.8  151008.48  134322.60  88.95
758.1  152005.32  135237.96  88.97
759.4  152933.80  136077.80  88.98
760.7  153792.24  136874.92  89.00
762.0  154385.00  137445.00  89.03
763.3  154958.58  137988.90  89.05
764.6  155355.60  138377.04  89.07
765.9  155738.95  138751.85  89.09
767.2  156246.09  139224.54  89.11
768.4  156574.60  139548.50  89.13
769.7  157213.33  140147.50  89.14
771.0  157636.35  140579.55  89.18
772.3  158005.65  140941.90  89.20
773.6  158488.16  141392.32  89.21
774.8  158950.87  141844.52  89.24
776.1  159413.02  142270.18  89.25
777.4  159729.50  142591.35  89.27
778.7  160252.58  143087.22  89.29
780.0  160704.00  143522.56  89.31
781.2  161071.50  143877.18  89.33
782.5  161601.18  144363.18  89.33
783.8  162056.70  144809.64  89.36
785.0  162395.10  145174.68  89.40
786.3  162844.50  145593.00  89.41
787.6  163313.36  146034.00  89.42
788.9  163714.77  146407.38  89.43
790.1  164241.20  146899.30  89.44
791.4  164617.44  147273.60  89.46
792.7  165242.73  147887.04  89.50
793.9  165688.74  148304.52  89.51
795.2  166186.50  148741.00  89.50
796.5  166668.04  149224.68  89.53
797.7  167158.44  149688.48  89.55
799.0  167796.00  150312.00  89.58
800.2  168221.44  150698.88  89.58
801.5  168700.14  151127.98  89.58
802.8  169224.20  151641.65  89.61
804.0  169684.06  152077.38  89.62
805.3  170182.24  152546.44  89.64
806.5  170548.90  152903.20  89.65
807.8  171038.00  153349.00  89.66
809.0  171525.35  153812.98  89.67
810.3  172028.54  154258.92  89.67
811.5  172388.79  154609.59  89.69
812.8  172866.00  155085.90  89.71
814.0  173251.17  155435.22  89.72
815.3  173749.74  155921.43  89.74
816.5  174153.25  156291.00  89.74
817.8  174610.08  156720.93  89.75
819.0  175019.18  157079.79  89.75
820.2  175464.18  157515.30  89.77
821.5  175952.95  157986.75  89.79
822.7  176299.83  158287.38  89.78
824.0  176726.70  158683.50  89.79
825.2  177201.30  159134.55  89.80
826.4  177710.39  159588.88  89.80
827.7  178020.25  159889.65  89.82
828.9  178506.90  160346.70  89.83
830.1  178897.59  160735.75  89.85
831.4  179330.05  161124.40  89.85
832.6  179796.62  161543.70  89.85
833.8  180185.50  161904.50  89.85
835.0  180557.30  162235.64  89.85
836.3  180986.40  162664.32  89.88
837.5  181458.90  163107.00  89.89
838.7  181884.96  163520.10  89.90
839.9  182308.32  163898.64  89.90
841.2  182758.99  164311.44  89.91
842.4  183151.53  164702.31  89.93
843.6  183572.90  165099.90  89.94
844.8  184088.52  165580.74  89.95
846.0  184488.93  165941.76  89.95
847.2  184845.15  166286.40  89.96
848.5  185330.24  166736.96  89.97
849.7  185712.15  167086.41  89.97
850.9  186126.20  167451.70  89.97
852.1  186550.31  167843.69  89.97
853.3  186854.58  168139.56  89.98
854.5  187279.96  168533.54  89.99
855.7  187583.58  168818.22  90.00
856.9  187985.28  169167.84  89.99
858.1  188376.96  169567.98  90.02
859.3  188722.24  169951.74  90.05
860.5  189143.67  170344.50  90.06
861.7  189596.00  170723.20  90.05
862.9  189981.48  171038.53  90.03
864.1  190300.37  171399.72  90.07
865.3  190761.60  171839.28  90.08
866.5  191237.76  172264.32  90.08
867.7  191636.38  172645.86  90.09
868.9  192050.67  173002.13  90.08
870.1  192532.08  173402.29  90.06
871.3  192965.40  173804.56  90.07
872.5  193412.70  174307.50  90.12
873.7  193903.60  174721.44  90.11
874.9  194436.87  175209.63  90.11
876.0  194956.20  175645.44  90.09
877.2  195424.20  176068.72  90.10
878.4  195931.80  176571.18  90.12
879.6  196421.40  177017.40  90.12
880.8  196885.50  177429.00  90.12
882.0  197321.37  177797.13  90.11
883.1  197800.12  178297.84  90.14
884.3  198282.91  178729.54  90.14
885.5  198785.37  179197.83  90.15
886.7  199203.84  179498.88  90.11
887.8  199662.00  179920.50  90.11
889.0  200186.08  180434.30  90.13
890.2  200622.45  180840.45  90.14
891.4  201181.74  181324.32  90.13
892.5  201815.64  181830.87  90.10
893.7  202492.86  182426.00  90.09
894.9  203094.72  182980.80  90.10
896.0  203695.70  183524.65  90.10
897.2  204330.42  184037.70  90.07
898.4  204896.77  184549.56  90.07
899.5  205625.94  185167.31  90.05
900.7  206030.50  185559.40  90.06
901.9  206450.96  185943.60  90.07
903.0  206857.30  186288.00  90.06
904.2  207283.40  186637.80  90.04
905.4  207783.84  187013.46  90.00
906.5  208230.40  187407.36  90.00
907.7  208666.00  187758.08  89.98
908.8  209052.57  188067.57  89.96
910.0  209447.68  188468.80  89.98
911.2  209750.33  188658.36  89.94
912.3  209960.52  188806.14  89.92
913.5  210118.04  188918.79  89.91
914.6  210334.32  189060.48  89.89
915.8  210722.70  189512.10  89.93
916.9  210915.00  189776.63  89.98
918.1  211242.32  189956.18  89.92
919.2  211443.75  190130.22  89.92
920.4  211644.84  190352.80  89.94
921.5  211847.76  190553.27  89.95
922.7  212009.60  190808.64  90.00
923.8  212396.34  191007.24  89.93
925.0  212603.65  191212.21  89.94
926.1  212879.94  191437.26  89.93
927.3  213217.44  191792.64  89.95
928.4  213872.75  192325.25  89.93
929.6  214522.88  193008.64  89.97
930.7  215307.40  193667.60  89.95
931.8  215975.70  194378.13  90.00
933.0  216689.76  195056.64  90.02
934.1  217215.45  195402.51  89.96
935.3  217477.18  195642.62  89.96
936.4  217557.48  195700.66  89.95
937.6  217428.78  195634.47  89.98
938.7  217227.60  195570.27  90.03
939.9  217348.43  195700.18  90.04
941.0  218004.10  196169.68  89.98
942.1  218523.42  196650.18  89.99
943.3  219085.14  197112.42  89.97
944.4  219528.18  197546.15  89.99
945.6  219724.38  197849.00  90.04
946.7  220041.97  198030.13  90.00
947.9  220342.29  198253.23  89.98
949.0  220586.18  198334.77  89.91
950.1  220856.76  198762.84  90.00
951.3  221287.44  199124.86  89.98
952.4  221539.12  199489.38  90.05
953.6  222047.74  199584.46  89.88
954.7  222197.34  199757.79  89.90
955.8  222476.78  200153.75  89.97
957.0  222923.85  200505.30  89.94
958.1  223244.64  200740.14  89.92
959.3  223293.00  200655.00  89.86
960.4  223743.81  201040.55  89.85
961.6  224057.46  201388.89  89.88
962.7  224338.56  201633.60  89.88
963.9  224554.89  201738.53  89.84
965.0  224527.68  201859.02  89.90
966.2  224708.39  201953.11  89.87
967.3  224659.09  201976.55  89.90
968.5  225030.72  201883.20  89.71
969.6  225090.08  202146.64  89.81
970.8  225168.24  202063.29  89.74
971.9  224994.88  202048.00  89.80
973.1  225255.44  202030.16  89.69
974.2  225388.67  201913.88  89.58
975.4  225445.89  202156.68  89.67
976.5  225505.80  202301.58  89.71
977.7  225675.06  202585.08  89.77
978.8  225519.39  202429.26  89.76
980.0  225719.00  202449.00  89.69
981.2  225862.26  202388.85  89.61
982.3  225549.24  202269.20  89.68
983.5  226002.66  202337.46  89.53
984.6  226173.60  202741.20  89.64
985.8  226356.24  202751.12  89.57
987.0  226646.72  202823.68  89.49
988.1  226605.88  203218.70  89.68
989.3  226565.36  203225.12  89.70
990.2  233733.20  205799.52  88.05
994.0  234101.62  206411.02  88.17
997.9  234202.92  206592.17  88.21
1001.7  234798.20  207189.31  88.24
1005.6  235750.00  208097.78  88.27
1009.4  236764.04  209172.51  88.35
1013.3  237800.00  210200.00  88.39
1017.1  238688.49  211072.56  88.43
1021.0  239568.68  211997.73  88.49
1024.8  241012.72  213360.50  88.53
1028.6  242795.37  215083.41  88.59
1032.5  244269.20  216512.80  88.64
1036.3  244983.32  217274.99  88.69
1040.1  245424.91  217722.68  88.71
1044.0  246128.98  218507.29  88.78
1047.8  246675.45  219057.30  88.80
1051.6  247156.80  219664.62  88.88
1055.5  246892.70  219524.40  88.91
1059.3  246733.80  219459.00  88.95
1063.1  246606.72  219416.97  88.97
1067.0  246889.73  219752.33  89.01
1070.8  247480.33  220391.66  89.05
1074.6  247852.44  220827.17  89.10
1078.4  247561.33  220669.33  89.14
1082.3  246801.91  220140.79  89.20
1086.1  246319.02  219778.98  89.23
1089.9  246195.40  219792.76  89.28
1093.7  246425.82  220140.74  89.33
1097.5  246572.73  220372.32  89.37
1101.4  246506.32  220397.23  89.41
1105.2  246513.20  220502.80  89.45
1109.0  246908.42  220910.48  89.47
1112.8  247697.32  221699.87  89.50
1116.6  248436.62  222379.60  89.51
1120.4  249140.89  223023.11  89.52
1124.2  249742.96  223486.59  89.49
1128.1  250288.42  223843.79  89.43
1131.8  250369.00  223720.00  89.36
1135.7  250184.42  223315.76  89.26
1139.5  249952.00  222709.80  89.10
1143.3  249394.20  221727.17  88.91
1147.1  248828.44  220691.11  88.69
1150.9  248319.50  219604.00  88.44
1154.7  248153.24  218844.31  88.19
1158.5  247978.53  218074.87  87.94
1162.3  247714.66  217247.19  87.70
1166.1  247082.76  216100.73  87.46
1169.9  246684.80  215161.27  87.22
1173.7  246120.00  214060.00  86.97
1177.5  245523.87  212863.25  86.70
1181.2  245525.22  212136.89  86.40
1185.0  245880.83  211695.53  86.10
1188.8  245744.72  210925.56  85.83
1192.6  245754.31  210345.90  85.59
1196.4  245840.58  209884.97  85.37
1200.2  245217.78  208962.13  85.21
1204.0  244875.85  208283.20  85.06
1207.8  244579.97  207736.30  84.94
1211.6  244047.78  207048.11  84.84
1215.3  243640.97  206523.65  84.77
1219.1  243423.67  206322.83  84.76
1222.9  243022.22  206097.78  84.81
1226.7  242644.98  205978.16  84.89
1230.4  242000.78  205717.92  85.01
1234.2  241301.59  205486.94  85.16
1238.0  240646.50  205314.68  85.32
1241.8  240001.47  205107.58  85.46
1245.5  239512.07  204928.84  85.56
1249.3  239344.12  204955.50  85.63
1253.1  239470.97  205225.42  85.70
1256.8  239490.04  205356.81  85.75
1260.6  239316.15  205283.98  85.78
1264.4  239032.83  205102.98  85.81
1268.1  238644.27  204780.40  85.81
1271.9  238653.29  204852.94  85.84
1275.7  238990.79  205297.73  85.90
1279.4  239310.90  205825.50  86.01
1283.2  238894.03  205796.67  86.15
1286.9  238527.09  205776.97  86.27
1290.7  238208.67  205845.20  86.41
1294.4  237542.21  205508.58  86.51
1298.2  236660.47  204907.66  86.58
1302.0  235550.75  204003.92  86.61
1305.7  234187.86  202867.81  86.63
1309.5  232659.07  201495.97  86.61
1313.2  231635.25  200470.42  86.55
1317.0  230958.00  199695.60  86.46
1320.7  230197.68  198797.90  86.36
1324.4  229259.87  197600.32  86.19
1328.2  228471.20  196444.80  85.98
1331.9  227426.34  195025.23  85.75
1335.7  226528.47  193611.39  85.47
1339.4  225481.91  191990.67  85.15
1343.2  224639.13  190419.16  84.77
1346.9  224048.63  188944.87  84.33
1350.6  224008.09  187799.19  83.84
1354.4  224219.14  186655.28  83.25
1358.1  223805.13  185035.53  82.68
1361.8  223106.67  183114.16  82.07
1365.6  222129.80  181141.25  81.55
1369.3  221121.78  179387.56  81.13
1373.0  219886.58  177674.38  80.80
1376.7  218437.67  175848.07  80.50
1380.5  216803.16  173963.24  80.24
1384.2  215516.18  172155.90  79.88
1387.9  214352.93  170461.13  79.52
1391.6  213147.61  168473.56  79.04
1395.3  211956.95  166174.55  78.40
1399.1  211217.16  163876.26  77.59
1402.8  210292.00  161082.00  76.60
1406.5  209624.90  158219.87  75.48
1410.2  209102.44  155223.83  74.23
1413.9  209014.03  152384.11  72.91
1417.6  208528.50  149261.84  71.58
1421.3  208015.73  146289.07  70.33
1425.1  207306.67  143483.20  69.21
1428.8  206894.10  141207.90  68.25
1432.5  206645.02  139382.12  67.45
1436.2  206394.83  137827.30  66.78
1439.9  205793.10  136210.01  66.19
1443.6  205451.89  134927.00  65.67
1447.3  204921.02  133623.78  65.21
1451.0  204485.25  132410.75  64.75
1454.7  203975.73  131139.73  64.29
1458.4  203616.23  129905.53  63.80
1462.1  203036.10  128480.33  63.28
1465.8  202419.14  127001.67  62.74
1469.4  201853.06  125563.26  62.21
1473.1  202324.33  124772.58  61.67
1476.8  202482.22  123949.73  61.22
1480.5  201424.73  122614.44  60.87
1484.2  200562.75  121685.10  60.67
1487.9  199958.61  121112.76  60.57
1491.6  199294.33  120692.00  60.56
1495.3  199044.08  120668.17  60.62
1498.9  198467.17  120600.07  60.77
1502.6  197588.00  120456.28  60.96
1506.3  196520.80  120291.11  61.21
1510.0  195603.50  120274.60  61.49
1513.7  194857.91  120322.03  61.75
1517.3  194166.03  120274.38  61.94
1521.0  193264.57  119911.86  62.05
1524.7  192466.24  119479.54  62.08
1528.3  191666.28  118928.40  62.05
1532.0  190768.53  118263.20  61.99
1535.7  189943.60  117669.69  61.95
1539.3  189073.33  117129.73  61.95
1543.0  188461.19  116808.22  61.98
1546.7  188092.67  116783.33  62.09
1550.3  187600.00  116740.80  62.23
1554.0  186794.30  116572.40  62.41
1557.6  186057.36  116411.17  62.57
1561.3  185249.26  116164.49  62.71
1565.0  184372.40  115842.40  62.83
1568.6  183458.89  115492.26  62.95
1572.3  182814.71  115294.17  63.07
1575.9  182223.91  115116.98  63.17
1579.6  181670.22  114913.44  63.25
1583.2  181060.89  114703.07  63.35
1586.9  180347.51  114562.86  63.52
1590.5  179751.73  114703.07  63.81
1594.1  179038.88  115002.32  64.23
1597.8  178275.61  115440.19  64.75
1601.4  177557.49  115988.08  65.32
1605.1  176601.72  116470.28  65.95
1608.7  175803.50  117065.25  66.59
1612.3  175050.31  117647.14  67.21
1616.0  174242.95  118149.65  67.81
1619.6  173565.89  118698.67  68.39
1623.2  172746.40  119061.80  68.92
1626.9  172122.16  119488.87  69.42
1630.5  171363.00  119739.00  69.87
1634.1  170704.94  120010.82  70.30
1637.8  169991.73  120196.53  70.71
1641.4  169153.52  120271.58  71.10
1645.0  168357.12  120340.98  71.48
1648.6  167396.02  120271.58  71.85
1652.2  166648.37  120297.52  72.19
1655.8  165945.11  120256.11  72.47
1659.5  165256.55  120145.30  72.70
1663.1  164066.58  119611.76  72.90
1666.7  162826.50  118953.50  73.06
1670.3  161679.13  118287.48  73.16
1673.9  160593.62  117545.56  73.19
1677.5  159776.92  116888.73  73.16
1681.1  159343.64  116315.60  73.00
1684.7  159353.25  116022.55  72.81
1688.3  159208.47  115517.11  72.56
1691.9  158833.53  114778.13  72.26
1695.6  158482.83  113904.57  71.87
1699.2  158336.03  113146.10  71.46
1702.8  158267.73  112579.08  71.13
1706.3  157788.24  111992.99  70.98
1709.9  156874.13  111317.07  70.96
1713.5  156164.04  110797.00  70.95
1717.1  155447.44  110168.64  70.87
1720.7  154774.51  109590.30  70.81
1724.3  154418.06  109170.89  70.70
1727.9  154112.51  108758.81  70.57
1731.5  154040.94  108498.08  70.43
1735.1  154160.00  108400.80  70.32
1738.7  153925.56  108028.89  70.18
1742.2  153468.60  107537.62  70.07
1745.8  152833.20  106868.13  69.92
1749.4  152520.29  106454.71  69.80
1753.0  151542.18  105530.37  69.64
1756.5  150053.58  104270.11  69.49
1760.1  148392.27  102828.33  69.29
1763.7  146508.64  101289.81  69.14
1767.2  145041.87  100070.73  68.99
1770.8  143763.50  99047.00  68.90
1774.4  142414.61  98021.08  68.83
1777.9  141615.63  97442.13  68.81
1781.5  140771.00  96885.33  68.82
1785.1  139598.33  96113.33  68.85
1788.6  138322.81  95304.68  68.90
1792.2  136959.00  94441.83  68.96
1795.8  136214.00  93994.98  69.01
1799.3  135444.40  93537.40  69.06
1802.9  134712.18  93072.53  69.09
1806.4  134065.16  92624.18  69.09
1810.0  133234.20  92050.23  69.09
1813.5  132756.89  91694.10  69.07
1817.1  132398.00  91469.13  69.09
1820.6  131728.37  91051.93  69.12
1824.2  131560.00  91002.31  69.17
1827.7  130785.16  90585.24  69.26
1831.2  130382.00  90510.00  69.42
1834.8  130219.47  90653.67  69.62
1838.3  129920.00  90741.00  69.84
1841.8  129282.17  90578.73  70.06
1845.4  128493.79  90289.03  70.27
1848.9  127734.45  89977.20  70.44
1852.4  127126.23  89692.73  70.55
1856.0  126476.50  89249.73  70.57
1859.5  125797.10  88725.14  70.53
1863.0  125139.33  88088.97  70.39
1866.6  124759.02  87574.76  70.20
1870.1  124456.39  86952.42  69.87
1873.6  123906.75  86008.50  69.41
1877.1  123093.25  84684.25  68.80
1880.6  122109.04  83057.60  68.02
1884.2  121280.83  81329.50  67.06
1887.7  120511.20  79419.67  65.90
1891.2  119603.05  77159.25  64.51
1894.7  118661.66  74648.36  62.91
1898.2  118114.33  72305.25  61.22
1902.2  125221.20  74365.20  59.39
1904.9  124600.58  72136.43  57.89
1907.6  123821.07  69908.73  56.46
1910.4  123206.42  67868.15  55.08
1913.1  122172.60  65728.47  53.80
1915.8  121543.57  63990.50  52.65
1918.6  121070.13  62515.33  51.64
1921.3  120582.31  61185.74  50.74
1924.0  119802.20  59910.78  50.01
1926.7  119082.30  58862.50  49.43
1929.4  118371.60  58050.47  49.04
1932.2  117847.59  57502.11  48.79
1934.9  117296.40  57103.80  48.68
1937.6  116710.77  56783.23  48.65
1940.3  116180.83  56617.08  48.73
1943.0  115770.25  56634.83  48.92
1945.7  115151.94  56629.01  49.18
1948.4  114471.02  56642.53  49.48
1951.1  113904.15  56789.10  49.86
1953.8  113340.70  56960.75  50.26
1956.4  112883.00  57190.46  50.66
1959.1  112322.50  57399.33  51.10
1961.8  111568.45  57494.85  51.53
1964.5  110939.70  57650.25  51.97
1967.2  110208.14  57765.78  52.42
1969.9  109600.33  57936.00  52.86
1972.5  108833.51  58014.43  53.31
1975.2  108287.39  58215.03  53.76
1977.9  107957.05  58542.17  54.23
1980.6  107392.95  58713.43  54.67
1983.2  106551.20  58702.48  55.09
1985.9  105684.00  58656.00  55.50
1988.5  104803.11  58590.14  55.90
1991.2  104168.03  58648.05  56.30
1993.8  103569.95  58691.05  56.67
1996.5  103128.30  58781.80  57.00
1999.2  102519.12  58747.66  57.30
2001.8  102132.30  58816.20  57.59
2004.4  101624.82  58768.98  57.83
2007.1  100942.92  58549.98  58.00
2009.7  100337.25  58351.20  58.16
2012.4  99961.07  58260.53  58.28
2015.0  99530.00  58034.50  58.31
2017.6  98979.46  57663.00  58.26
2020.3  98492.90  57290.57  58.17
2022.9  98273.87  57045.47  58.05
2025.5  98059.43  56732.28  57.85
2028.1  97849.04  56318.74  57.56
2030.8  97425.65  55703.18  57.18
2033.4  97269.30  55187.85  56.74
2036.0  96919.77  54524.13  56.26
2038.6  96558.10  53797.20  55.71
2041.2  96244.90  53027.97  55.10
2043.8  95894.18  52200.74  54.44
2046.4  95520.20  51296.47  53.70
2049.0  95041.60  50334.87  52.96
2051.6  94781.60  49498.20  52.22
2054.2  94446.67  48644.17  51.50
2056.8  94106.83  47829.83  50.83
2059.4  93548.85  46953.86  50.19
2062.0  93058.13  46118.96  49.56
2064.6  92480.28  45240.43  48.92
2067.1  91885.05  44343.90  48.26
2069.7  91246.37  43446.62  47.61
2072.3  90825.02  42692.75  47.01
2074.9  90365.10  41977.43  46.45
2077.4  90045.91  41351.92  45.92
2080.0  89565.53  40709.24  45.45
2082.6  89090.96  40113.50  45.03
2085.1  88624.43  39548.63  44.62
2087.7  88289.50  39104.00  44.29
2090.3  87874.73  38678.50  44.02
2092.8  87140.52  38129.58  43.76
2095.4  86351.42  37583.00  43.52
2097.9  85691.26  37100.88  43.30
2100.5  85018.67  36657.33  43.12
2103.0  84447.52  36320.83  43.01
2105.6  83896.75  36062.43  42.98
2108.1  83408.78  35887.13  43.03
2110.7  82881.40  35758.22  43.14
2113.2  82386.32  35701.15  43.33
2115.7  81832.04  35635.83  43.55
2118.3  81225.95  35592.70  43.82
2120.8  80860.20  35670.00  44.11
2123.3  80483.26  35761.44  44.43
2125.8  80105.08  35869.52  44.78
2128.4  79669.85  35981.73  45.16
2130.9  79155.33  36038.00  45.53
2133.4  78818.95  36160.13  45.88
2135.9  78458.50  36278.50  46.24
2138.4  77980.74  36327.96  46.59
2140.9  77681.67  36443.10  46.91
2143.4  77364.17  36525.63  47.21
2145.9  77065.68  36586.55  47.47
2148.4  76767.18  36647.47  47.74
2150.9  76480.88  36720.57  48.01
2153.4  76206.75  36799.76  48.29
2155.9  75889.93  36833.25  48.54
2158.4  75600.88  36872.50  48.77
2160.9  75386.50  36946.00  49.01
2163.4  75094.32  36981.37  49.25
2165.9  74556.05  36895.73  49.49
2168.4  74082.90  36838.50  49.73
2170.8  73761.42  36868.43  49.98
2173.3  73428.28  36876.01  50.22
2175.8  73122.68  36905.28  50.47
2178.2  72743.04  36908.54  50.74
2180.7  72365.88  36913.22  51.01
2183.2  71964.58  36924.17  51.31
2185.6  71555.40  36899.10  51.57
2188.1  71095.50  36842.40  51.82
2190.6  70568.12  36770.07  52.11
2193.0  69935.53  36621.75  52.37
2195.5  69382.40  36467.20  52.56
2197.9  68805.33  36316.80  52.78
2200.4  68118.38  36116.54  53.02
2202.8  67665.30  36017.76  53.23
2205.3  67087.30  35822.67  53.40
2207.7  66716.65  35739.38  53.57
2210.1  66299.80  35592.67  53.68
2212.6  65956.59  35450.73  53.75
2215.0  65728.42  35397.04  53.85
2217.4  65407.04  35300.93  53.97
2219.9  65175.45  35216.95  54.03
2222.3  64978.10  35146.83  54.09
2224.7  64825.65  35091.23  54.13
2227.1  64561.05  34965.33  54.16
2229.5  64287.44  34775.35  54.09
2231.9  63854.40  34492.40  54.02
2234.4  63351.13  34147.27  53.90
2236.8  62960.93  33801.51  53.69
2239.2  62576.80  33390.50  53.36
2241.6  62164.20  32911.73  52.94
2244.0  61768.80  32371.20  52.41
2246.4  61383.60  31782.78  51.78
2248.8  60974.83  31124.68  51.05
2251.2  60660.75  30435.50  50.17
2253.6  60254.75  29681.50  49.26
2255.9  59954.90  28966.40  48.31
2258.3  59650.62  28217.48  47.30
2260.7  59303.27  27438.93  46.27
2263.1  58906.25  26687.25  45.30
2265.5  58498.18  26004.83  44.45
2267.9  58166.75  25483.75  43.81
2270.2  57740.93  25070.00  43.42
2272.6  57334.20  24790.80  43.24
2275.0  56903.70  24615.15  43.26
2277.3  56507.25  24551.38  43.45
2279.7  56168.00  24521.88  43.66
2282.1  55854.07  24507.70  43.88
2284.4  55442.93  24459.23  44.12
2286.8  55153.16  24405.86  44.25
2289.1  54782.67  24273.87  44.31
2291.5  54508.01  24101.82  44.22
2293.8  54090.67  23841.38  44.08
2296.2  53615.10  23569.70  43.96
2298.5  53095.48  23231.70  43.75
2300.8  52582.72  22871.57  43.50
2303.2  51966.77  22461.20  43.22
2305.5  51311.77  22025.04  42.92
2307.9  50661.47  21560.54  42.56
2310.2  50026.90  21090.30  42.16
2312.5  49465.33  20669.33  41.79
2314.8  48896.73  20276.32  41.47
2317.1  48277.29  19879.79  41.18
2319.5  47647.80  19467.00  40.86
2321.8  47089.30  19106.00  40.57
2324.1  46477.90  18744.37  40.33
2326.4  45959.83  18399.70  40.03
2328.7  45473.33  18050.00  39.69
2331.0  45022.10  17735.50  39.39
2333.3  44682.62  17519.50  39.21
2335.6  44307.67  17326.40  39.10
2337.9  43836.30  17140.20  39.10
2340.2  43422.92  16981.25  39.11
2342.5  43056.53  16840.63  39.11
2344.8  42593.00  16656.79  39.11
2347.1  42085.40  16494.45  39.19
2349.4  41540.55  16291.85  39.22
2351.7  41065.20  16120.27  39.26
2353.9  40612.08  15981.04  39.35
2356.2  40121.25  15835.63  39.47
2358.5  39633.63  15697.13  39.61
2360.8  39171.03  15559.65  39.72
2363.1  38720.65  15427.95  39.84
2365.3  38285.63  15261.40  39.86
2367.6  37750.00  15091.67  39.98
2369.8  37243.63  14941.00  40.12
2372.1  36689.90  14787.50  40.30
2374.4  36082.80  14597.60  40.46
2376.6  35457.10  14400.40  40.61
2378.9  34878.67  14227.73  40.79
2381.1  34311.33  14048.67  40.94
2383.4  33785.80  13850.78  41.00
2385.6  33335.50  13672.08  41.01
2387.9  32859.90  13493.70  41.06
2390.1  32357.50  13326.25  41.18
2392.3  31862.03  13153.73  41.28
2394.6  31409.20  12999.33  41.39
2396.8  31025.41  12855.78  41.44
2399.0  30610.92  12697.33  41.48
2401.3  30178.78  12506.12  41.44
2403.5  29720.60  12294.10  41.37
2405.7  29319.73  12095.87  41.26
2407.9  28895.70  11885.85  41.13
2410.1  28458.00  11690.10  41.08
2412.4  28080.50  11526.00  41.05
2414.6  27673.60  11327.00  40.93
2416.8  27283.30  11126.50  40.78
2419.0  26938.32  10918.68  40.53
2421.2  26554.83  10687.62  40.25
2423.4  26138.41  10449.66  39.98
2425.6  25822.28  10267.95  39.76
2427.8  25546.05  10077.45  39.45
2430.0  25243.56  9854.64  39.04
2432.2  24931.20  9657.60  38.74
2434.4  24613.20  9471.83  38.48
2436.5  24270.17  9239.27  38.07
2438.7  23965.05  8993.05  37.53
2440.9  23700.90  8773.70  37.02
2443.1  23466.75  8592.75  36.62
2445.3  23201.63  8411.10  36.25
2447.4  22909.20  8211.00  35.84
2449.6  22607.20  7977.20  35.29
2451.8  22314.60  7772.85  34.83
2453.9  22009.55  7596.31  34.51
2456.1  21697.40  7410.40  34.15
2458.3  21395.17  7234.11  33.81
2460.4  21083.97  7056.50  33.47
2462.6  20827.92  6885.08  33.06
2464.7  20570.33  6707.24  32.61
2466.9  20329.47  6546.40  32.20
2469.0  20081.53  6383.38  31.79
2471.2  19828.30  6232.75  31.43
2473.3  19549.90  6076.64  31.08
2475.4  19307.43  5933.27  30.73
2477.6  19050.19  5791.36  30.40
2479.7  18828.80  5657.60  30.05
2481.9  18549.88  5515.53  29.73
2484.0  18315.78  5430.38  29.65
2486.1  18065.25  5328.90  29.50
2488.2  17828.08  5264.08  29.53
2490.4  17565.63  5216.46  29.70
2492.5  17212.07  5157.23  29.96
2494.6  16892.25  5067.68  30.00
2496.7  16667.93  5019.42  30.11
2498.8  16491.00  4965.23  30.11
2500.9  16322.40  4968.51  30.44
2503.0  16233.52  5004.17  30.83
2505.1  16181.75  5027.75  31.07
2507.2  16182.00  5101.83  31.53
2509.4  16080.26  5183.29  32.23
2511.4  16036.13  5267.15  32.85
2513.5  16092.27  5345.33  33.22
2515.6  16218.40  5375.42  33.14
