# Supplementary material for: Using reflectance spectra and Pl@ntNet to identify herbarium specimens: a case study with Lithocarpus
Source: New Phytol. 2025 Jun 4;251(2):800–10. doi: 10.1111/nph.70258 (PMC13278665; doi:10.1111/nph.70258)
Supplement: Supplementary file 1 — Dataset S1 Original spectral data collected for this study. [file NPH-251-800-s003.zip › lithocarpus_spectra/gr021422_0116.sig]

/*** Spectra Vista SIG Data ***/
name= gr021422_0116.sig
instrument= HI: 1132003 (HR-1024i)
integration= 50.0, 9.0, 5.0, 150.0, 14.0, 5.0
scan method= Time-based, Time-based
scan coadds= 100, 425, 645, 33, 298, 645
scan time= 5, 5
scan settings= AI, AI
external data set1= 0,0,0,0,0,0,0,0,0,0,0,0,0,0,0,0,0,0,0,0,0,0,0,0,0,0,0,0,0,0,0,0
external data set2= 0,0,0,0,0,0,0,0,0,0,0,0,0,0,0,0,0,0,0,0,0,0,0,0,0,0,0,0,0,0,0,0
external data dark= 0,0,0,0,0,0,0,0,0,0,0,0,0,0,0,0
external data mask= 0
optic= LENS 4(1), LENS 4(1)
temp= 31.5, -5.1, -9.9, 31.5, -5.1, -9.9
battery= 7.46, 7.45
error= 0, 0
units= Radiance, Radiance
time= 14/02/2022 11:26:58, 14/02/2022 11:28:16
longitude=                 ,                 
latitude=                 ,                 
gpstime=                 ,                 
comm= 
memory slot= 0, 0
factors= 0.952, 0.929, 1.000 [Overlap: Remove @ 990,1900, Matching Type: None]
inclinometer x offset= 1, 1
inclinometer y offset= 90, 90
data= 
340.5  1258.60  173.60  13.79
341.9  1297.47  163.07  12.57
343.4  1259.52  144.32  11.46
344.9  1239.50  135.67  10.95
346.4  1230.27  136.70  11.11
347.8  1250.49  137.04  10.96
349.3  1257.68  127.36  10.13
350.8  1272.60  111.10  8.73
352.2  1302.07  97.53  7.49
353.7  1323.84  105.72  7.99
355.2  1349.30  100.43  7.44
356.6  1439.90  104.72  7.27
358.1  1493.86  105.76  7.08
359.6  1525.58  89.74  5.88
361.0  1575.68  90.27  5.73
362.5  1664.55  90.42  5.43
364.0  1770.86  101.92  5.76
365.5  1837.55  102.80  5.59
366.9  1896.56  96.29  5.08
368.4  2001.60  87.57  4.38
369.9  2083.32  90.02  4.32
371.3  2181.30  101.35  4.65
372.8  2241.81  113.62  5.07
374.2  2362.36  112.49  4.76
375.7  2504.01  104.88  4.19
377.2  2589.90  97.90  3.78
378.6  2655.21  105.68  3.98
380.1  2743.48  102.56  3.74
381.6  2887.69  105.08  3.64
383.0  3036.00  101.20  3.33
384.5  3159.52  106.17  3.36
386.0  3285.48  104.50  3.18
387.4  3386.05  116.48  3.44
388.9  3486.00  116.20  3.33
390.4  3656.19  121.49  3.32
391.8  3822.84  114.80  3.00
393.3  3975.37  108.17  2.72
394.7  4063.30  102.15  2.51
396.2  4154.88  115.41  2.78
397.7  4303.44  103.20  2.40
399.1  4519.17  107.84  2.39
400.6  4714.24  104.99  2.23
402.0  4846.92  114.92  2.37
403.5  4949.00  107.80  2.18
405.0  5079.40  105.63  2.08
406.4  5312.78  108.24  2.04
407.9  5521.48  110.01  1.99
409.3  5645.54  117.07  2.07
410.8  5761.26  121.26  2.10
412.2  5901.36  120.60  2.04
413.7  6145.35  121.10  1.97
415.1  6397.52  131.39  2.05
416.6  6596.01  134.46  2.04
418.0  6713.50  137.75  2.05
419.5  6854.72  149.72  2.18
420.9  7078.24  148.69  2.10
422.4  7351.15  157.75  2.15
423.8  7626.12  172.76  2.27
425.3  7921.20  182.45  2.30
426.7  8154.90  192.70  2.36
428.2  8329.60  200.64  2.41
429.6  8491.76  209.53  2.47
431.1  8690.36  218.12  2.51
432.5  8971.95  229.19  2.55
434.0  9278.50  242.00  2.61
435.4  9625.00  254.83  2.65
436.8  9959.16  269.22  2.70
438.3  10220.85  284.38  2.78
439.7  10435.46  295.88  2.84
441.2  10603.20  304.56  2.87
442.6  10850.25  312.65  2.88
444.0  11149.32  329.42  2.95
445.5  11506.17  342.09  2.97
446.9  11891.88  360.36  3.03
448.4  12232.36  376.04  3.07
449.8  12593.85  391.73  3.11
451.2  12885.75  404.42  3.14
452.7  13108.56  416.88  3.18
454.1  13351.80  427.72  3.20
455.5  13643.98  445.81  3.27
457.0  13996.84  463.32  3.31
458.4  14351.48  480.48  3.35
459.8  14739.84  495.36  3.36
461.2  15183.26  513.73  3.38
462.7  15575.73  529.34  3.40
464.1  15915.54  554.39  3.48
465.5  16199.64  571.20  3.53
467.0  16476.10  581.53  3.53
468.4  16797.24  597.96  3.56
469.8  17146.92  613.88  3.58
471.2  17582.25  638.28  3.63
472.7  18046.96  659.68  3.66
474.1  18514.20  686.37  3.71
475.5  19094.14  713.61  3.74
476.9  19637.54  733.20  3.73
478.4  20056.25  758.33  3.78
479.8  20307.02  777.71  3.83
481.2  20464.16  792.11  3.87
482.6  20673.09  803.16  3.89
484.0  21022.14  820.12  3.90
485.4  21508.11  846.01  3.93
486.9  22077.90  881.40  3.99
488.3  22717.60  911.04  4.01
489.7  23264.20  937.60  4.03
491.1  23708.16  964.32  4.07
492.5  24090.36  987.84  4.10
493.9  24397.44  1012.68  4.15
495.3  24681.00  1037.40  4.20
496.8  25042.24  1061.96  4.24
498.2  25542.72  1093.24  4.28
499.6  26072.10  1120.41  4.30
501.0  26699.15  1162.80  4.36
502.4  27275.76  1202.28  4.41
503.8  27829.06  1241.73  4.46
505.2  28387.04  1280.16  4.51
506.6  28928.02  1317.29  4.55
508.0  29433.60  1355.76  4.61
509.4  29845.00  1390.00  4.66
510.8  30303.90  1427.25  4.71
512.2  30763.52  1467.25  4.77
513.6  31276.80  1504.00  4.81
515.0  31883.60  1551.31  4.87
516.4  32410.40  1596.16  4.92
517.8  33008.06  1644.22  4.98
519.2  33635.25  1695.73  5.04
520.7  34245.23  1745.11  5.10
522.0  34760.76  1790.80  5.15
523.4  35377.02  1843.38  5.21
524.8  35911.62  1899.46  5.29
526.2  36555.05  1954.85  5.35
527.6  37221.24  2013.34  5.41
529.0  37796.00  2068.00  5.47
530.4  38476.42  2131.88  5.54
531.8  39046.08  2189.03  5.61
533.2  39513.24  2244.84  5.68
534.6  39955.04  2312.27  5.79
536.0  40435.36  2387.06  5.90
537.4  40957.78  2459.02  6.00
538.8  41544.54  2526.58  6.08
540.2  42205.46  2601.61  6.16
541.6  42848.82  2671.99  6.24
543.0  43408.68  2739.99  6.31
544.3  44143.80  2824.60  6.40
545.7  44974.65  2915.95  6.48
547.1  45514.05  2987.00  6.56
548.5  46187.10  3066.00  6.64
549.9  46951.05  3154.95  6.72
551.3  47771.36  3250.17  6.80
552.7  48364.24  3333.11  6.89
554.1  49127.85  3427.70  6.98
555.4  49770.86  3515.91  7.06
556.8  50214.78  3588.20  7.15
558.2  50471.10  3651.80  7.24
559.6  50703.60  3720.00  7.34
561.0  51208.08  3800.72  7.42
562.3  51597.00  3876.60  7.51
563.7  52187.52  3966.29  7.60
565.1  52795.60  4059.73  7.69
566.5  53452.62  4157.71  7.78
567.9  54356.80  4275.33  7.87
569.2  55339.20  4401.60  7.95
570.6  56363.88  4533.58  8.04
572.0  57243.78  4657.88  8.14
573.4  57992.75  4776.95  8.24
574.8  58743.50  4900.25  8.34
576.1  59659.02  5038.39  8.45
577.5  60372.92  5157.88  8.54
578.9  61365.24  5308.76  8.65
580.3  62287.50  5455.63  8.76
581.6  63224.64  5609.76  8.87
583.0  64132.65  5757.39  8.98
584.4  64748.49  5885.93  9.09
585.8  65154.43  5999.64  9.21
587.1  65446.04  6100.67  9.32
588.5  65851.20  6218.60  9.44
589.9  66187.80  6329.10  9.56
591.2  66685.16  6458.37  9.68
592.6  67444.74  6610.05  9.80
594.0  68126.32  6758.64  9.92
595.3  69045.08  6937.64  10.05
596.7  69998.88  7123.38  10.18
598.1  70923.00  7310.27  10.31
599.5  71836.25  7490.83  10.43
600.8  72776.08  7687.73  10.56
602.2  73548.23  7871.10  10.70
603.5  74500.08  8080.56  10.85
604.9  75434.22  8280.66  10.98
606.3  76296.00  8481.44  11.12
607.6  77093.58  8681.06  11.26
609.0  77851.80  8877.60  11.40
610.4  78607.62  9079.98  11.55
611.7  79277.88  9277.00  11.70
613.1  79897.80  9473.85  11.86
614.5  80591.94  9681.30  12.01
615.8  81110.88  9872.88  12.17
617.2  81841.86  10096.08  12.34
618.5  82471.48  10306.39  12.50
619.9  83288.36  10546.31  12.66
621.2  84055.05  10788.58  12.84
622.6  85013.50  11051.33  13.00
624.0  85792.23  11285.61  13.15
625.3  86672.30  11530.59  13.30
626.7  87565.24  11778.04  13.45
628.0  88298.36  12005.89  13.60
629.4  89174.40  12252.80  13.74
630.8  89907.24  12483.20  13.88
632.1  90504.54  12695.13  14.03
633.5  91451.36  12959.61  14.17
634.8  92216.14  13197.91  14.31
636.2  92887.20  13424.80  14.45
637.5  93761.51  13679.06  14.59
638.9  94506.81  13916.08  14.72
640.2  95306.89  14166.35  14.86
641.6  96154.62  14409.70  14.99
642.9  96970.51  14644.63  15.10
644.3  97836.70  14903.22  15.23
645.6  98644.00  15171.00  15.38
647.0  99404.10  15415.41  15.51
648.3  100236.76  15674.50  15.64
649.7  101096.41  15936.58  15.76
651.0  101943.23  16183.22  15.87
652.4  102513.06  16394.04  15.99
653.7  103642.47  16687.17  16.10
655.0  104596.28  16951.25  16.21
656.4  105302.00  17170.47  16.31
657.7  106456.91  17466.51  16.41
659.1  107391.90  17720.27  16.50
660.4  108152.80  17940.53  16.59
661.8  108872.00  18152.00  16.67
663.1  109909.47  18422.58  16.76
664.5  110435.70  18623.78  16.86
665.8  110564.55  18761.21  16.97
667.1  110592.81  18888.30  17.08
668.5  110938.80  19076.40  17.20
669.8  111286.40  19271.21  17.32
671.2  111496.32  19460.48  17.45
672.5  111755.17  19666.96  17.60
673.8  112372.68  19937.31  17.74
675.2  113323.98  20269.20  17.89
676.5  114528.06  20653.46  18.03
677.8  115805.30  21057.87  18.18
679.2  116815.76  21437.87  18.35
680.5  117700.86  21814.16  18.53
681.9  118472.20  22178.57  18.72
683.2  119334.60  22571.27  18.91
684.5  120189.30  22974.23  19.12
685.9  120979.08  23372.47  19.32
687.2  121720.32  23774.72  19.53
688.5  122406.80  24177.51  19.75
689.9  123233.20  24603.35  19.96
691.2  123944.07  25016.61  20.18
692.5  124592.46  25418.27  20.40
693.8  125352.65  25846.17  20.62
695.2  125995.27  26257.46  20.84
696.5  126718.68  26691.13  21.06
697.8  127462.05  27130.42  21.29
699.2  128155.95  27567.67  21.51
700.5  128891.70  28026.78  21.74
701.8  129543.75  28481.25  21.99
703.1  130244.76  28957.92  22.23
704.5  130942.98  29441.88  22.48
705.8  131725.13  29945.13  22.73
707.1  132414.00  30452.42  23.00
708.4  133068.15  30963.68  23.27
709.8  133892.37  31520.39  23.54
711.1  134458.06  32018.29  23.81
712.4  135324.46  32598.30  24.09
713.7  136017.58  33149.43  24.37
715.0  136762.68  33727.95  24.66
716.3  137532.50  34316.67  24.95
717.7  138297.21  34910.54  25.24
719.0  139123.40  35521.80  25.53
720.3  139937.10  36144.61  25.83
721.6  140896.00  36810.07  26.13
722.9  141817.95  37476.99  26.43
724.2  142763.04  38160.36  26.73
725.6  143594.36  38813.22  27.03
726.9  144064.75  39385.50  27.34
728.2  144514.72  39957.87  27.65
729.5  145087.28  40569.88  27.96
730.8  145563.00  41172.01  28.28
732.1  146168.12  41801.76  28.60
733.4  146589.55  42388.23  28.92
734.7  146845.80  42937.32  29.24
736.0  147134.28  43498.66  29.56
737.3  147178.08  43995.51  29.89
738.6  147219.93  44500.50  30.23
740.0  147319.05  45009.28  30.55
741.2  147555.20  45560.32  30.88
742.6  147996.72  46185.84  31.21
743.9  148583.68  46858.13  31.54
745.2  149357.40  47585.58  31.86
746.5  150226.58  48345.95  32.18
747.8  150945.60  49063.33  32.50
749.1  151745.43  49815.54  32.83
750.4  152526.59  50559.63  33.15
751.7  153305.60  51300.11  33.46
753.0  153903.85  51989.35  33.78
754.2  154590.24  52700.46  34.09
755.5  155215.00  53396.76  34.40
756.8  155785.52  54083.52  34.72
758.1  156802.08  54928.44  35.03
759.4  157749.80  55739.47  35.33
760.7  158644.36  56547.31  35.64
762.0  159258.75  57260.00  35.95
763.3  159836.04  57962.10  36.26
764.6  160204.08  58590.24  36.57
765.9  160616.70  59237.07  36.88
767.2  161122.29  59929.10  37.19
768.4  161452.20  60542.30  37.50
769.7  162084.03  61278.92  37.81
771.0  162530.91  61942.14  38.11
772.3  162895.70  62582.67  38.42
773.6  163387.52  63273.17  38.73
774.8  163858.82  63946.30  39.03
776.1  164299.98  64617.54  39.33
777.4  164623.34  65231.78  39.62
778.7  165152.76  65931.48  39.92
780.0  165604.48  66606.19  40.22
781.2  165981.30  67237.54  40.51
782.5  166488.66  67944.76  40.81
783.8  166950.72  68605.20  41.09
785.0  167294.46  69234.60  41.38
786.3  167737.50  69891.50  41.67
787.6  168218.40  70564.48  41.95
788.9  168604.35  71204.06  42.23
790.1  169113.50  71892.77  42.51
791.4  169486.08  72536.48  42.80
792.7  170132.76  73275.85  43.07
793.9  170564.94  73925.46  43.34
795.2  171062.50  74604.33  43.61
796.5  171565.24  75280.85  43.88
797.7  172051.92  75963.20  44.15
799.0  172692.00  76708.00  44.42
800.2  173097.60  77345.71  44.68
801.5  173574.44  78005.25  44.94
802.8  174106.15  78701.05  45.20
804.0  174588.96  79357.46  45.45
805.3  175078.92  80035.09  45.71
806.5  175474.50  80665.43  45.97
807.8  175945.70  81329.50  46.22
809.0  176422.22  81987.72  46.47
810.3  176902.18  82660.22  46.73
811.5  177278.07  83279.81  46.98
812.8  177786.90  83932.60  47.21
814.0  178173.81  84548.25  47.45
815.3  178689.94  85228.14  47.70
816.5  179035.50  85845.00  47.95
817.8  179505.27  86491.67  48.18
819.0  179925.55  87114.65  48.42
820.2  180398.58  87760.36  48.65
821.5  180882.70  88406.85  48.88
822.7  181187.79  88972.51  49.11
824.0  181624.14  89614.56  49.34
825.2  182122.65  90279.25  49.57
826.4  182626.95  90928.68  49.79
827.7  182991.00  91501.12  50.00
828.9  183448.80  92151.90  50.23
830.1  183836.64  92755.94  50.46
831.4  184272.84  93379.45  50.67
832.6  184779.56  94032.90  50.89
833.8  185181.10  94620.77  51.10
835.0  185545.78  95202.94  51.31
836.3  185995.18  95818.52  51.52
837.5  186448.50  96459.30  51.74
838.7  186926.67  97083.27  51.94
839.9  187382.16  97679.52  52.13
841.2  187849.33  98321.17  52.34
842.4  188254.08  98889.42  52.53
843.6  188668.20  99503.83  52.74
844.8  189199.80  100157.73  52.94
846.0  189590.97  100758.32  53.15
847.2  190020.39  101320.17  53.32
848.5  190538.08  101954.59  53.51
849.7  190902.93  102521.54  53.70
850.9  191297.60  103111.23  53.90
852.1  191709.21  103678.94  54.08
853.3  191993.82  104194.68  54.27
854.5  192461.71  104763.47  54.43
855.7  192741.72  105302.30  54.63
856.9  193138.80  105867.80  54.81
858.1  193521.91  106416.71  54.99
859.3  193905.32  106963.59  55.16
860.5  194364.30  107533.54  55.33
861.7  194804.00  108094.93  55.49
862.9  195150.02  108639.70  55.67
864.1  195526.59  109184.02  55.84
865.3  195940.88  109764.84  56.02
866.5  196421.76  110350.08  56.18
867.7  196856.15  110900.44  56.34
868.9  197250.55  111443.69  56.50
870.1  197710.27  112024.19  56.66
871.3  198149.14  112603.86  56.83
872.5  198683.10  113212.95  56.98
873.7  199233.52  113797.49  57.12
874.9  199693.44  114417.07  57.30
876.0  200217.60  115030.32  57.45
877.2  200687.28  115576.85  57.59
878.4  201251.61  116192.79  57.74
879.6  201772.20  116757.20  57.87
880.8  202300.00  117314.17  57.99
882.0  202714.64  117888.65  58.15
883.1  203202.16  118509.16  58.32
884.3  203688.66  119050.06  58.45
885.5  204229.83  119611.24  58.57
886.7  204621.12  120130.56  58.71
887.8  205119.00  120728.10  58.86
889.0  205652.80  121309.12  58.99
890.2  206095.47  121835.14  59.12
891.4  206664.26  122398.37  59.23
892.5  207346.23  123075.42  59.36
893.7  208034.48  123739.90  59.48
894.9  208647.00  124396.68  59.62
896.0  209225.90  125020.33  59.75
897.2  209871.34  125642.16  59.87
898.4  210449.33  126211.15  59.97
899.5  211195.44  126897.96  60.09
900.7  211610.10  127463.70  60.24
901.9  212075.18  127966.95  60.34
903.0  212445.94  128409.35  60.44
904.2  212878.20  128877.40  60.54
905.4  213386.64  129371.32  60.63
906.5  213883.53  129981.32  60.77
907.7  214202.88  130461.01  60.91
908.8  214634.58  130890.44  60.98
910.0  214990.88  131345.41  61.09
911.2  215250.70  131734.58  61.20
912.3  215458.02  132086.60  61.31
913.5  215607.53  132446.96  61.43
914.6  215868.24  132798.96  61.52
915.8  216163.68  133227.16  61.63
916.9  216398.79  133610.75  61.74
918.1  216671.00  133939.19  61.82
919.2  216856.71  134276.85  61.92
920.4  217041.44  134587.93  62.01
921.5  217283.59  134981.47  62.12
922.7  217436.64  135354.77  62.25
923.8  217808.04  135704.82  62.30
925.0  217899.08  135968.47  62.40
926.1  218160.60  136372.60  62.51
927.3  218587.20  136847.52  62.61
928.4  219176.75  137406.75  62.69
929.6  219816.96  138040.32  62.80
930.7  220588.20  138716.67  62.88
931.8  221360.46  139398.95  62.97
933.0  222068.16  140077.44  63.08
934.1  222577.29  140606.13  63.17
935.3  222749.73  140932.16  63.27
936.4  222863.76  141142.84  63.33
937.6  222764.85  141245.13  63.41
938.7  222527.43  141350.61  63.52
939.9  222743.84  141568.45  63.56
941.0  223309.66  142116.45  63.64
942.1  223956.90  142710.12  63.72
943.3  224506.98  143203.16  63.79
944.4  224932.40  143576.98  63.83
945.6  225099.90  143894.71  63.92
946.7  225468.50  144172.46  63.94
947.9  225747.06  144597.18  64.05
949.0  225968.29  144888.54  64.12
950.1  226297.80  145259.28  64.19
951.3  226616.61  145579.39  64.24
952.4  227008.15  145956.55  64.30
953.6  227396.14  146219.31  64.30
954.7  227509.56  146421.88  64.36
955.8  227845.61  146748.02  64.41
957.0  228455.70  147095.45  64.39
958.1  228745.74  147296.12  64.39
959.3  228849.60  147387.10  64.40
960.4  229048.31  147748.01  64.51
961.6  229423.45  148057.52  64.53
962.7  229647.68  148203.52  64.54
963.9  229793.34  148267.54  64.52
965.0  229924.98  148285.82  64.49
966.2  230026.20  148445.22  64.53
967.3  230011.15  148540.90  64.58
968.5  230160.00  148573.76  64.55
969.6  230248.96  148702.45  64.58
970.8  230209.32  148711.86  64.60
971.9  230046.08  148601.49  64.60
973.1  230317.36  148631.87  64.53
974.2  229838.14  148571.38  64.64
975.4  230040.36  148765.77  64.67
976.5  230244.69  148757.57  64.61
977.7  230731.26  148877.00  64.52
978.8  230554.08  148610.16  64.46
980.0  230373.00  148689.33  64.54
981.2  230113.35  148849.76  64.69
982.3  230319.74  148839.60  64.62
983.5  230538.49  148827.81  64.56
984.6  231063.84  148812.72  64.40
985.8  230992.96  148726.31  64.39
987.0  230799.36  148912.21  64.52
988.1  231147.08  149102.73  64.51
989.3  231280.56  149078.91  64.46
990.2  245046.63  161503.84  65.91
994.0  245382.98  162291.90  66.14
997.9  245051.83  162689.68  66.39
1001.7  245488.68  163488.65  66.60
1005.6  246501.11  164761.43  66.84
1009.4  247986.29  166389.96  67.10
1013.3  249200.00  167682.86  67.29
1017.1  249940.79  168689.94  67.49
1021.0  250702.42  169745.70  67.71
1024.8  252208.50  171195.68  67.88
1028.6  254325.41  173107.23  68.07
1032.5  256086.60  174770.10  68.25
1036.3  256768.05  175647.06  68.41
1040.1  256954.52  176222.76  68.58
1044.0  257905.19  177270.73  68.73
1047.8  258703.20  178171.65  68.87
1051.6  259432.80  179093.20  69.03
1055.5  258972.90  179134.59  69.17
1059.3  258566.25  179224.17  69.31
1063.1  258173.15  179267.39  69.44
1067.0  258425.28  179812.53  69.58
1070.8  259183.56  180619.05  69.69
1074.6  259637.69  181292.25  69.83
1078.4  259181.33  181236.43  69.93
1082.3  258106.22  180733.77  70.02
1086.1  257414.71  180610.86  70.16
1089.9  257280.28  180751.91  70.25
1093.7  257676.14  181288.70  70.36
1097.5  257772.52  181560.38  70.43
1101.4  257710.03  181630.21  70.48
1105.2  257542.00  181640.57  70.53
1109.0  257916.77  181961.55  70.55
1112.8  259099.30  182698.61  70.51
1116.6  259989.11  183229.31  70.48
1120.4  260746.27  183595.00  70.41
1124.2  261356.79  183708.40  70.29
1128.1  262146.80  183928.85  70.16
1131.8  262191.07  183525.60  70.00
1135.7  262002.27  182936.30  69.82
1139.5  261807.60  182282.14  69.62
1143.3  261208.07  181210.07  69.37
1147.1  260400.89  179996.57  69.12
1150.9  259641.25  178663.18  68.81
1154.7  259611.73  177763.86  68.47
1158.5  259496.20  176763.73  68.12
1162.3  259244.01  175740.91  67.79
1166.1  258518.10  174374.73  67.45
1169.9  258157.10  173320.18  67.14
1173.7  257500.00  172067.14  66.82
1177.5  256868.73  170921.49  66.54
1181.2  256906.29  170255.61  66.27
1185.0  257455.08  169986.00  66.03
1188.8  257405.94  169623.00  65.90
1192.6  257477.12  169449.26  65.81
1196.4  257449.97  169354.05  65.78
1200.2  256751.29  169008.00  65.83
1204.0  256218.35  168940.93  65.94
1207.8  255805.23  169094.72  66.10
1211.6  255142.44  169145.07  66.29
1215.3  254622.32  169631.16  66.62
1219.1  254518.75  170491.77  66.99
1222.9  254133.33  171211.43  67.37
1226.7  253799.86  171990.72  67.77
1230.4  253134.19  172383.02  68.10
1234.2  252424.04  172623.50  68.39
1238.0  251610.97  172711.97  68.64
1241.8  250860.97  172745.71  68.86
1245.5  250250.62  172757.87  69.03
1249.3  250042.43  173064.17  69.21
1253.1  250379.31  173644.38  69.35
1256.8  250490.72  174024.69  69.47
1260.6  250291.12  174059.53  69.54
1264.4  250121.23  174204.60  69.65
1268.1  249808.53  174146.66  69.71
1271.9  249784.39  174313.43  69.79
1275.7  250026.26  174664.80  69.86
1279.4  250297.80  175031.74  69.93
1283.2  249792.92  174934.04  70.03
1286.9  249438.40  174892.04  70.11
1290.7  249163.20  174893.40  70.19
1294.4  248431.05  174467.16  70.23
1298.2  247373.23  173800.73  70.26
1302.0  246119.42  172933.45  70.26
1305.7  244698.06  171922.54  70.26
1309.5  242999.12  170559.77  70.19
1313.2  242060.67  169741.02  70.12
1317.0  241378.80  169041.60  70.03
1320.7  240503.64  168079.86  69.89
1324.4  239276.97  166759.11  69.69
1328.2  238640.00  165703.89  69.44
1331.9  237794.70  164324.13  69.10
1335.7  237000.14  162767.59  68.68
1339.4  235572.13  160715.91  68.22
1343.2  234563.62  158783.86  67.69
1346.9  234165.82  157187.88  67.13
1350.6  234651.43  156132.50  66.54
1354.4  235215.78  155215.77  65.99
1358.1  234929.07  153752.87  65.45
1361.8  234095.31  151981.80  64.92
1365.6  233070.60  150152.34  64.42
1369.3  232000.00  148314.29  63.93
1373.0  230691.88  146355.98  63.44
1376.7  229110.60  144166.67  62.92
1380.5  227469.11  141791.09  62.33
1384.2  226097.33  139356.28  61.64
1387.9  224819.73  136758.73  60.83
1391.6  223420.39  133793.98  59.88
1395.3  222109.90  130570.20  58.79
1399.1  221305.37  127214.38  57.48
1402.8  220260.67  123348.00  56.00
1406.5  219428.37  119328.15  54.38
1410.2  218809.50  115456.89  52.77
1413.9  218712.58  112087.41  51.25
1417.6  218125.62  108854.81  49.90
1421.3  217365.60  105991.71  48.76
1425.1  216494.40  103492.11  47.80
1428.8  216082.20  101573.33  47.01
1432.5  215853.56  100114.54  46.38
1436.2  215551.74  98971.15  45.92
1439.9  214875.35  97928.03  45.57
1443.6  214487.44  97217.14  45.33
1447.3  213915.16  96666.86  45.19
1451.0  213427.00  96270.27  45.11
1454.7  212872.09  96011.77  45.10
1458.4  212454.20  95858.70  45.12
1462.1  211806.68  95693.12  45.18
1465.8  211073.03  95589.55  45.29
1469.4  210530.96  95659.07  45.44
1473.1  211324.40  96444.47  45.64
1476.8  211582.15  97118.31  45.90
1480.5  210373.84  97128.57  46.17
1484.2  209303.90  97245.91  46.46
1487.9  208637.17  97588.51  46.77
1491.6  207957.75  97880.95  47.07
1495.3  207886.25  98440.18  47.35
1498.9  207382.33  98799.36  47.64
1502.6  206381.37  98899.10  47.92
1506.3  205162.84  98845.60  48.18
1510.0  204166.25  98933.46  48.46
1513.7  203370.20  99093.81  48.73
1517.3  202634.89  99241.38  48.98
1521.0  201658.17  99176.77  49.18
1524.7  200827.06  99191.79  49.39
1528.3  199948.97  99089.18  49.56
1532.0  198980.27  98934.94  49.72
1535.7  198076.51  98767.90  49.86
1539.3  197162.80  98553.19  49.99
1543.0  196491.17  98461.63  50.11
1546.7  196100.67  98509.13  50.23
1550.3  195568.53  98432.57  50.33
1554.0  194755.40  98203.05  50.42
1557.6  193947.84  98021.94  50.54
1561.3  193082.16  97760.04  50.63
1565.0  192204.40  97462.63  50.71
1568.6  191238.77  97127.49  50.79
1572.3  190565.28  96958.60  50.88
1575.9  189979.11  96827.71  50.97
1579.6  189419.30  96726.35  51.06
1583.2  188775.56  96611.17  51.18
1586.9  188027.83  96405.89  51.27
1590.5  187407.96  96378.23  51.43
1594.1  186679.73  96310.13  51.59
1597.8  185919.34  96192.08  51.74
1601.4  185166.93  96134.48  51.92
1605.1  184186.92  95906.13  52.07
1608.7  183347.00  95749.07  52.22
1612.3  182563.20  95590.61  52.36
1616.0  181735.60  95327.71  52.45
1619.6  180996.44  95077.14  52.53
1623.2  180167.40  94668.17  52.54
1626.9  179587.96  94373.59  52.55
1630.5  178831.75  93906.51  52.51
1634.1  178175.28  93474.79  52.46
1637.8  177416.09  92902.40  52.36
1641.4  176429.57  92118.11  52.21
1645.0  175501.19  91246.00  51.99
1648.6  174472.88  90137.15  51.66
1652.2  173680.00  89065.28  51.28
1655.8  172923.89  87946.36  50.86
1659.5  172187.55  86792.85  50.41
1663.1  170936.98  85373.92  49.94
1666.7  169639.83  83884.82  49.45
1670.3  168401.78  82405.10  48.93
1673.9  167274.52  80900.81  48.36
1677.5  166419.70  79545.11  47.80
1681.1  165931.16  78348.17  47.22
1684.7  165937.70  77328.45  46.60
1688.3  165790.26  76309.85  46.03
1691.9  165385.73  75158.96  45.44
1695.6  165027.67  74002.93  44.84
1699.2  164905.33  73035.62  44.29
1702.8  164813.73  72122.89  43.76
1706.3  164298.89  71120.58  43.29
1709.9  163328.36  69971.77  42.84
1713.5  162587.59  69071.82  42.48
1717.1  161858.28  68302.85  42.20
1720.7  161137.11  67700.57  42.01
1724.3  160782.28  67537.69  42.01
1727.9  160466.41  67717.55  42.20
1731.5  160378.31  68269.46  42.57
1735.1  160539.47  69049.71  43.01
1738.7  160294.89  69431.09  43.31
1742.2  159789.84  69426.27  43.45
1745.8  159196.40  69216.43  43.48
1749.4  159234.46  69249.09  43.49
1753.0  158559.92  69092.40  43.57
1756.5  157109.69  68723.98  43.74
1760.1  155180.93  68279.58  44.00
1763.7  152978.00  67803.75  44.32
1767.2  151213.47  67613.57  44.71
1770.8  149739.00  67532.79  45.10
1774.4  148241.99  67286.83  45.39
1777.9  147385.23  67322.73  45.68
1781.5  146464.67  67152.64  45.85
1785.1  145155.83  66710.89  45.96
1788.6  143768.14  66189.97  46.04
1792.2  142485.17  65695.29  46.11
1795.8  141950.61  65619.68  46.23
1799.3  141324.80  65425.11  46.29
1802.9  140566.03  65181.28  46.37
1806.4  139825.24  64961.49  46.46
1810.0  138941.39  64670.50  46.55
1813.5  138433.55  64515.74  46.60
1817.1  138136.53  64517.14  46.71
1820.6  137485.57  64326.71  46.79
1824.2  137340.67  64430.23  46.91
1827.7  136487.37  64171.64  47.02
1831.2  136136.00  64233.00  47.18
1834.8  136095.43  64400.64  47.32
1838.3  135923.00  64550.89  47.49
1841.8  135247.90  64409.04  47.62
1845.4  134322.61  64127.35  47.74
1848.9  133408.95  63782.00  47.81
1852.4  132737.57  63507.21  47.84
1856.0  131954.93  63061.05  47.79
1859.5  131185.82  62558.93  47.69
1863.0  130485.06  61986.45  47.50
1866.6  130136.98  61463.49  47.23
1870.1  129919.11  60827.31  46.82
1873.6  129288.75  59771.25  46.23
1877.1  128120.42  58252.88  45.47
1880.6  126799.00  56421.30  44.50
1884.2  125704.02  54392.93  43.27
1887.7  124802.33  52124.27  41.77
1891.2  123777.85  49474.58  39.97
1894.7  122905.59  46633.14  37.94
1898.2  122430.59  43930.00  35.88
1902.2  132406.56  44703.36  33.76
1904.9  131564.60  42226.62  32.10
1907.6  130634.64  39920.08  30.56
1910.4  129857.84  37885.05  29.17
1913.1  128684.32  36025.52  28.00
1915.8  127875.72  34571.32  27.04
1918.6  127310.08  33483.36  26.30
1921.3  126819.15  32666.09  25.76
1924.0  126053.76  32013.10  25.40
1926.7  125259.40  31522.60  25.17
1929.4  124481.44  31219.92  25.08
1932.2  123921.70  31143.61  25.13
1934.9  123346.08  31168.80  25.27
1937.6  122730.28  31282.44  25.49
1940.3  122145.00  31467.00  25.76
1943.0  121577.01  31710.10  26.08
1945.7  120797.27  31935.09  26.44
1948.4  119999.64  32164.93  26.80
1951.1  119371.50  32449.86  27.18
1953.8  118722.78  32742.60  27.58
1956.4  118182.03  33030.86  27.95
1959.1  117531.40  33301.16  28.33
1961.8  116717.58  33522.30  28.72
1964.5  116035.20  33772.50  29.11
1967.2  115240.86  33989.46  29.49
1969.9  114608.20  34250.40  29.88
1972.5  113851.84  34466.42  30.27
1975.2  113300.02  34742.08  30.66
1977.9  112928.02  35045.88  31.03
1980.6  112324.59  35264.11  31.39
1983.2  111426.42  35411.76  31.78
1985.9  110527.20  35503.20  32.12
1988.5  109638.87  35579.38  32.45
1991.2  108985.50  35721.00  32.78
1993.8  108362.76  35835.36  33.07
1996.5  107898.12  35987.82  33.35
1999.2  107276.12  36059.20  33.61
2001.8  106886.64  36168.12  33.84
2004.4  106379.05  36196.22  34.03
2007.1  105697.90  36127.98  34.18
2009.7  105076.44  36058.68  34.32
2012.4  104637.12  36012.48  34.42
2015.0  104177.20  35904.80  34.47
2017.6  103636.95  35730.20  34.48
2020.3  103104.32  35515.04  34.45
2022.9  102866.08  35366.56  34.38
2025.5  102626.37  35172.63  34.27
2028.1  102398.85  34944.03  34.13
2030.8  101978.79  34600.35  33.93
2033.4  101810.82  34305.24  33.70
2036.0  101390.44  33929.24  33.46
2038.6  100987.86  33528.00  33.20
2041.2  100672.28  33134.68  32.91
2043.8  100300.59  32727.89  32.63
2046.4  99917.04  32325.20  32.35
2049.0  99396.40  31881.72  32.08
2051.6  99119.76  31510.77  31.79
2054.2  98766.00  31147.25  31.54
2056.8  98375.20  30800.00  31.31
2059.4  97762.97  30398.57  31.09
2062.0  97254.75  30039.00  30.89
2064.6  96650.53  29648.74  30.68
2067.1  96034.95  29284.20  30.49
2069.7  95411.82  28910.54  30.30
2072.3  94962.68  28614.84  30.13
2074.9  94467.66  28306.11  29.96
2077.4  94110.99  28044.00  29.80
2080.0  93604.64  27771.35  29.67
2082.6  93140.25  27537.80  29.57
2085.1  92675.94  27267.84  29.42
2087.7  92289.60  27027.00  29.28
2090.3  91833.81  26776.83  29.16
2092.8  91080.36  26438.22  29.03
2095.4  90260.56  26085.67  28.90
2097.9  89583.83  25766.51  28.76
2100.5  88882.00  25444.80  28.63
2103.0  88269.10  25173.18  28.52
2105.6  87701.91  24909.24  28.40
2108.1  87197.31  24643.53  28.26
2110.7  86650.76  24382.12  28.14
2113.2  86150.85  24132.64  28.01
2115.7  85593.05  23847.45  27.86
2118.3  84985.29  23556.39  27.72
2120.8  84589.56  23320.80  27.57
2123.3  84164.71  23078.97  27.42
2125.8  83786.64  22861.02  27.28
2128.4  83355.09  22652.37  27.18
2130.9  82828.20  22407.20  27.05
2133.4  82458.46  22245.16  26.98
2135.9  82073.40  22103.80  26.93
2138.4  81593.27  21940.49  26.89
2140.9  81261.14  21814.48  26.84
2143.4  80921.70  21725.32  26.85
2145.9  80600.06  21674.15  26.89
2148.4  80300.35  21644.91  26.95
2150.9  80015.26  21637.60  27.04
2153.4  79722.86  21622.98  27.12
2155.9  79405.89  21608.84  27.21
2158.4  79122.75  21616.35  27.32
2160.9  78887.55  21623.70  27.41
2163.4  78560.02  21616.30  27.52
2165.9  77994.84  21535.56  27.61
2168.4  77512.14  21490.56  27.73
2170.8  77163.90  21468.81  27.82
2173.3  76796.41  21440.25  27.92
2175.8  76493.23  21424.59  28.01
2178.2  76094.30  21396.40  28.12
2180.7  75701.43  21346.50  28.20
2183.2  75295.26  21305.87  28.30
2185.6  74889.36  21258.72  28.39
2188.1  74390.40  21175.56  28.47
2190.6  73801.52  21081.84  28.57
2193.0  73152.42  20948.40  28.64
2195.5  72583.68  20828.16  28.70
2197.9  71989.52  20703.68  28.76
2200.4  71262.30  20543.45  28.83
2202.8  70797.51  20427.11  28.85
2205.3  70207.08  20266.54  28.87
2207.7  69823.78  20198.36  28.93
2210.1  69409.76  20097.00  28.95
2212.6  69057.93  19965.98  28.91
2215.0  68812.35  19864.65  28.87
2217.4  68504.35  19724.89  28.79
2219.9  68255.10  19567.30  28.67
2222.3  68025.32  19370.12  28.47
2224.7  67838.85  19158.93  28.24
2227.1  67573.06  18869.11  27.92
2229.5  67271.59  18527.23  27.54
2231.9  66813.92  18130.24  27.14
2234.4  66288.64  17684.96  26.68
2236.8  65886.16  17242.84  26.17
2239.2  65508.30  16782.48  25.62
2241.6  65074.38  16281.51  25.02
2244.0  64687.68  15785.28  24.40
2246.4  64279.38  15293.88  23.79
2248.8  63828.05  14781.69  23.16
2251.2  63483.90  14302.80  22.53
2253.6  63066.30  13833.00  21.93
2255.9  62739.12  13437.84  21.42
2258.3  62398.55  13049.76  20.91
2260.7  62007.92  12687.60  20.46
2263.1  61604.70  12354.00  20.05
2265.5  61203.67  12070.41  19.72
2267.9  60873.90  11805.90  19.39
2270.2  60420.88  11562.72  19.14
2272.6  60023.52  11344.20  18.90
2275.0  59596.74  11148.48  18.71
2277.3  59188.80  10929.75  18.47
2279.7  58781.70  10743.90  18.28
2282.1  58443.84  10552.36  18.06
2284.4  58043.70  10318.88  17.78
2286.8  57739.62  10085.84  17.47
2289.1  57312.96  9833.64  17.16
2291.5  56973.21  9637.67  16.92
2293.8  56537.04  9432.06  16.68
2296.2  56068.32  9221.52  16.45
2298.5  55560.15  9040.77  16.27
2300.8  55004.32  8911.00  16.20
2303.2  54335.60  8826.04  16.24
2305.5  53640.46  8751.18  16.31
2307.9  52971.58  8732.60  16.49
2310.2  52307.64  8741.04  16.71
2312.5  51685.60  8786.00  17.00
2314.8  51069.58  8805.10  17.24
2317.1  50440.25  8815.25  17.48
2319.5  49798.44  8778.69  17.63
2321.8  49246.88  8714.20  17.69
2324.1  48625.92  8610.84  17.71
2326.4  48113.56  8495.08  17.66
2328.7  47576.00  8369.50  17.59
2331.0  47068.20  8228.64  17.48
2333.3  46677.63  8125.26  17.41
2335.6  46276.72  8006.32  17.30
2337.9  45820.62  7870.50  17.18
2340.2  45391.00  7752.00  17.08
2342.5  45010.83  7655.55  17.01
2344.8  44522.10  7592.25  17.05
2347.1  43991.64  7554.12  17.17
2349.4  43413.42  7530.60  17.35
2351.7  42924.48  7524.96  17.53
2353.9  42452.12  7515.54  17.70
2356.2  41934.75  7497.75  17.88
2358.5  41415.03  7454.51  18.00
2360.8  40908.00  7421.88  18.14
2363.1  40420.74  7364.34  18.22
2365.3  39976.94  7283.85  18.22
2367.6  39440.00  7180.00  18.20
2369.8  38923.65  7085.25  18.20
2372.1  38369.76  6986.46  18.21
2374.4  37727.60  6867.04  18.20
2376.6  37109.52  6775.44  18.26
2378.9  36529.36  6682.20  18.29
2381.1  35921.60  6572.80  18.30
2383.4  35333.88  6443.36  18.24
2385.6  34861.20  6332.70  18.17
2387.9  34358.04  6232.68  18.14
2390.1  33862.50  6142.50  18.14
2392.3  33359.04  6065.28  18.18
2394.6  32895.34  6007.80  18.26
2396.8  32477.21  5909.77  18.20
2399.0  32003.70  5820.80  18.19
2401.3  31540.30  5734.60  18.18
2403.5  31078.32  5634.72  18.13
2405.7  30636.79  5552.44  18.12
2407.9  30227.94  5468.04  18.09
2410.1  29786.04  5367.96  18.02
2412.4  29402.60  5277.10  17.95
2414.6  29012.16  5188.80  17.88
2416.8  28611.00  5116.32  17.88
2419.0  28204.25  5015.33  17.78
2421.2  27767.16  4898.10  17.64
2423.4  27315.54  4769.38  17.46
2425.6  26997.66  4697.73  17.40
2427.8  26677.62  4640.58  17.40
2430.0  26358.06  4553.59  17.28
2432.2  26046.72  4492.80  17.25
2434.4  25762.59  4423.41  17.17
2436.5  25420.68  4359.84  17.15
2438.7  25129.32  4290.66  17.07
2440.9  24832.35  4192.32  16.88
2443.1  24542.10  4112.46  16.76
2445.3  24258.10  4047.08  16.68
2447.4  23965.92  3990.24  16.65
2449.6  23679.04  3917.76  16.55
2451.8  23386.86  3812.94  16.30
2453.9  23044.56  3716.06  16.13
2456.1  22695.92  3654.96  16.10
2458.3  22382.31  3609.64  16.13
2460.4  22080.43  3566.74  16.15
2462.6  21794.85  3509.45  16.10
2464.7  21520.07  3453.19  16.05
2466.9  21242.40  3406.80  16.04
2469.0  20976.57  3366.61  16.05
2471.2  20732.34  3313.26  15.98
2473.3  20491.72  3239.29  15.81
2475.4  20250.92  3166.03  15.63
2477.6  19978.31  3107.07  15.55
2479.7  19722.24  3056.64  15.50
2481.9  19403.23  2981.51  15.37
2484.0  19195.37  2912.29  15.17
2486.1  18949.68  2845.80  15.02
2488.2  18706.40  2826.90  15.11
2490.4  18414.25  2792.25  15.16
2492.5  18106.20  2739.88  15.13
2494.6  17802.09  2749.59  15.45
2496.7  17550.65  2762.41  15.74
2498.8  17337.06  2731.77  15.76
2500.9  17206.53  2720.40  15.81
2503.0  17078.22  2690.24  15.75
2505.1  16984.50  2737.80  16.12
2507.2  16991.10  2777.91  16.35
2509.4  16952.98  2806.21  16.55
2511.4  16896.60  2816.10  16.67
2513.5  16981.28  2835.84  16.70
2515.6  17029.32  2911.94  17.10
