# Supplementary material for: Using reflectance spectra and Pl@ntNet to identify herbarium specimens: a case study with Lithocarpus
Source: New Phytol. 2025 Jun 4;251(2):800–10. doi: 10.1111/nph.70258 (PMC13278665; doi:10.1111/nph.70258)
Supplement: Supplementary file 1 — Dataset S1 Original spectral data collected for this study. [file NPH-251-800-s003.zip › lithocarpus_spectra/gr020822_0077.sig]

/*** Spectra Vista SIG Data ***/
name= gr020822_0077.sig
instrument= HI: 1132003 (HR-1024i)
integration= 50.0, 9.0, 6.0, 50.0, 9.0, 6.0
scan method= Time-based, Time-based
scan coadds= 100, 425, 571, 100, 425, 571
scan time= 5, 5
scan settings= AI, AI
external data set1= 0,0,0,0,0,0,0,0,0,0,0,0,0,0,0,0,0,0,0,0,0,0,0,0,0,0,0,0,0,0,0,0
external data set2= 0,0,0,0,0,0,0,0,0,0,0,0,0,0,0,0,0,0,0,0,0,0,0,0,0,0,0,0,0,0,0,0
external data dark= 0,0,0,0,0,0,0,0,0,0,0,0,0,0,0,0
external data mask= 0
optic= LENS 4(1), LENS 4(1)
temp= 32.2, -5.0, -9.9, 32.3, -5.1, -9.9
battery= 7.45, 7.43
error= 0, 0
units= Radiance, Radiance
time= 08/02/2022 10:52:44, 08/02/2022 10:54:18
longitude=                 ,                 
latitude=                 ,                 
gpstime=                 ,                 
comm= 
memory slot= 0, 0
factors= 0.953, 0.965, 1.000 [Overlap: Remove @ 990,1900, Matching Type: None]
inclinometer x offset= 1, 1
inclinometer y offset= 90, 90
data= 
340.5  1215.20  824.60  67.86
341.9  1212.39  786.99  64.91
343.4  1161.12  767.52  66.10
344.9  1147.00  758.50  66.13
346.4  1176.78  748.86  63.64
347.8  1199.10  719.46  60.00
349.3  1162.16  668.64  57.53
350.8  1181.70  696.90  58.97
352.2  1199.66  702.24  58.54
353.7  1254.89  703.29  56.04
355.2  1296.90  720.50  55.56
356.6  1348.27  733.04  54.37
358.1  1401.32  753.54  53.77
359.6  1435.84  782.02  54.46
361.0  1477.20  800.15  54.17
362.5  1578.24  838.44  53.13
364.0  1656.20  904.54  54.62
365.5  1721.90  912.35  52.99
366.9  1783.52  942.00  52.82
368.4  1863.99  975.78  52.35
369.9  1941.86  1054.52  54.30
371.3  2049.10  1110.48  54.19
372.8  2110.71  1153.68  54.66
374.2  2206.60  1168.20  52.94
375.7  2320.47  1245.45  53.67
377.2  2416.35  1308.30  54.14
378.6  2496.69  1347.42  53.97
380.1  2564.00  1384.56  54.00
381.6  2698.54  1462.76  54.21
383.0  2833.60  1543.30  54.46
384.5  2968.42  1630.72  54.94
386.0  3059.76  1692.90  55.33
387.4  3157.10  1759.30  55.73
388.9  3265.22  1812.72  55.52
390.4  3405.61  1890.74  55.52
391.8  3581.76  1986.04  55.45
393.3  3697.21  2063.02  55.80
394.7  3779.55  2122.45  56.16
396.2  3873.56  2185.64  56.42
397.7  4045.44  2260.08  55.87
399.1  4225.98  2375.85  56.22
400.6  4399.28  2479.04  56.35
402.0  4532.58  2575.56  56.82
403.5  4615.80  2655.80  57.54
405.0  4734.56  2730.76  57.68
406.4  4942.96  2868.36  58.03
407.9  5155.76  2997.12  58.13
409.3  5285.56  3090.56  58.47
410.8  5389.02  3172.50  58.87
412.2  5523.48  3280.32  59.39
413.7  5735.66  3424.39  59.70
415.1  5973.04  3585.34  60.03
416.6  6155.28  3720.06  60.44
418.0  6300.25  3828.00  60.76
419.5  6440.12  3924.88  60.94
420.9  6632.16  4067.20  61.33
422.4  6890.52  4227.70  61.36
423.8  7138.69  4417.72  61.88
425.3  7404.60  4606.35  62.21
426.7  7613.70  4766.25  62.60
428.2  7776.32  4894.40  62.94
429.6  7940.27  5034.57  63.41
431.1  8145.06  5194.70  63.78
432.5  8412.95  5394.35  64.12
434.0  8690.00  5604.50  64.49
435.4  8998.00  5835.50  64.85
436.8  9296.33  6065.73  65.25
438.3  9548.50  6265.85  65.62
439.7  9746.97  6441.08  66.08
441.2  9932.04  6598.80  66.44
442.6  10178.70  6793.20  66.74
444.0  10444.98  7010.64  67.12
445.5  10773.12  7265.34  67.44
446.9  11122.02  7534.80  67.75
448.4  11441.57  7786.24  68.05
449.8  11780.25  8045.60  68.30
451.2  12052.00  8268.50  68.61
452.7  12269.01  8447.61  68.85
454.1  12507.92  8652.66  69.18
455.5  12788.72  8874.04  69.39
457.0  13121.68  9134.84  69.62
458.4  13459.16  9392.24  69.78
459.8  13812.48  9671.04  70.02
461.2  14204.64  9979.58  70.26
462.7  14578.74  10274.37  70.48
464.1  14895.78  10537.52  70.74
465.5  15183.72  10771.20  70.94
467.0  15469.60  10998.30  71.10
468.4  15770.44  11252.52  71.35
469.8  16097.96  11520.68  71.57
471.2  16500.72  11837.73  71.74
472.7  16933.75  12180.52  71.93
474.1  17369.60  12537.50  72.18
475.5  17886.18  12946.70  72.38
476.9  18372.77  13325.91  72.53
478.4  18750.00  13650.00  72.80
479.8  19013.66  13871.92  72.96
481.2  19219.12  14055.68  73.13
482.6  19449.72  14270.58  73.37
484.0  19798.02  14562.18  73.55
485.4  20245.02  14937.67  73.78
486.9  20761.65  15373.80  74.05
488.3  21333.52  15838.08  74.24
489.7  21822.64  16243.92  74.44
491.1  22244.04  16616.88  74.70
492.5  22632.12  16940.28  74.85
493.9  22942.44  17227.20  75.09
495.3  23233.20  17499.00  75.32
496.8  23596.64  17830.92  75.57
498.2  24071.19  18244.80  75.80
499.6  24564.06  18675.27  76.03
501.0  25130.15  19162.72  76.25
502.4  25660.68  19623.48  76.47
503.8  26168.31  20077.19  76.72
505.2  26695.40  20543.52  76.96
506.6  27192.44  20988.88  77.19
508.0  27674.64  21425.04  77.42
509.4  28070.00  21795.00  77.65
510.8  28526.85  22210.65  77.86
512.2  28967.68  22628.56  78.12
513.6  29462.40  23078.40  78.33
515.0  30028.64  23590.56  78.56
516.4  30521.92  24049.12  78.79
517.8  31079.88  24557.96  79.02
519.2  31673.76  25091.67  79.22
520.7  32247.18  25619.94  79.45
522.0  32731.68  26071.68  79.65
523.4  33304.32  26596.71  79.86
524.8  33800.46  27064.02  80.07
526.2  34400.64  27627.14  80.31
527.6  35031.24  28207.20  80.52
529.0  35574.00  28705.60  80.69
530.4  36206.28  29293.28  80.91
531.8  36747.37  29791.83  81.07
533.2  37206.00  30242.16  81.28
534.6  37653.60  30679.68  81.48
536.0  38127.51  31167.40  81.75
537.4  38618.49  31645.52  81.94
538.8  39174.49  32179.52  82.14
540.2  39793.22  32761.89  82.33
541.6  40392.38  33322.52  82.50
543.0  40908.84  33821.62  82.68
544.3  41607.75  34460.70  82.82
545.7  42382.05  35174.10  82.99
547.1  42891.00  35665.65  83.15
548.5  43515.30  36257.64  83.32
549.9  44229.25  36919.90  83.47
551.3  44982.34  37618.62  83.63
552.7  45518.76  38128.54  83.76
554.1  46224.12  38781.33  83.90
555.4  46816.76  39346.78  84.04
556.8  47244.12  39768.96  84.18
558.2  47523.00  40050.45  84.28
559.6  47783.40  40329.45  84.40
561.0  48283.62  40813.08  84.53
562.3  48666.80  41200.25  84.66
563.7  49239.68  41744.64  84.78
565.1  49825.60  42279.60  84.86
566.5  50444.24  42854.33  84.95
567.9  51295.52  43616.88  85.03
569.2  52210.20  44448.60  85.13
570.6  53179.48  45306.47  85.20
572.0  54017.48  46064.86  85.28
573.4  54713.16  46701.53  85.36
574.8  55420.00  47357.75  85.45
576.1  56279.98  48138.39  85.53
577.5  56945.96  48753.52  85.61
578.9  57866.52  49581.48  85.68
580.3  58713.33  50355.48  85.76
581.6  59572.96  51132.80  85.83
583.0  60407.28  51892.83  85.90
584.4  60997.86  52445.25  85.98
585.8  61411.93  52844.10  86.05
587.1  61752.24  53190.72  86.14
588.5  62204.70  53626.50  86.21
589.9  62582.10  53993.70  86.28
591.2  63083.44  54467.76  86.34
592.6  63811.66  55143.88  86.42
594.0  64454.42  55737.43  86.48
595.3  65320.24  56530.22  86.54
596.7  66203.76  57333.42  86.60
598.1  67059.96  58106.56  86.65
599.5  67892.20  58867.85  86.71
600.8  68757.80  59659.52  86.77
602.2  69470.45  60328.66  86.84
603.5  70366.92  61135.68  86.88
604.9  71242.56  61935.30  86.94
606.3  72040.32  62663.04  86.98
607.6  72773.52  63359.10  87.06
609.0  73504.80  64033.20  87.11
610.4  74223.24  64701.00  87.17
611.7  74891.92  65315.54  87.21
613.1  75502.20  65889.60  87.27
614.5  76172.58  66519.18  87.33
615.8  76685.94  67021.38  87.40
617.2  77416.92  67707.72  87.46
618.5  78040.16  68299.04  87.52
619.9  78839.74  69033.94  87.56
621.2  79564.40  69718.03  87.62
622.6  80476.00  70554.00  87.67
624.0  81197.10  71232.75  87.73
625.3  82016.35  72004.68  87.79
626.7  82845.16  72767.90  87.84
628.0  83539.00  73408.68  87.87
629.4  84364.00  74188.80  87.94
630.8  85045.56  74837.16  88.00
632.1  85599.99  75365.64  88.04
633.5  86515.00  76207.56  88.09
634.8  87236.63  76879.48  88.13
636.2  87876.18  77493.30  88.18
637.5  88695.70  78247.10  88.22
638.9  89400.57  78928.05  88.29
640.2  90155.49  79643.04  88.34
641.6  90988.14  80407.98  88.37
642.9  91759.85  81121.95  88.41
644.3  92597.64  81912.80  88.46
645.6  93346.50  82628.00  88.52
647.0  94075.83  83314.17  88.56
648.3  94867.41  84062.01  88.61
649.7  95693.95  84855.18  88.67
651.0  96484.33  85607.99  88.73
652.4  97023.42  86128.38  88.77
653.7  98089.56  87125.94  88.82
655.0  99007.00  87987.72  88.87
656.4  99655.80  88600.20  88.91
657.7  100726.42  89606.09  88.96
659.1  101593.80  90451.90  89.03
660.4  102312.00  91140.00  89.08
661.8  103000.00  91792.00  89.12
663.1  103958.31  92698.26  89.17
664.5  104459.76  93198.36  89.22
665.8  104597.97  93379.47  89.27
667.1  104658.48  93476.16  89.32
668.5  105008.40  93853.20  89.38
669.8  105361.74  94224.72  89.43
671.2  105597.44  94481.92  89.47
672.5  105870.72  94776.68  89.52
673.8  106485.68  95361.28  89.55
675.2  107418.78  96238.80  89.59
676.5  108562.32  97306.80  89.63
677.8  109791.36  98424.78  89.65
679.2  110732.25  99322.77  89.70
680.5  111571.41  100122.06  89.74
681.9  112327.60  100831.50  89.77
683.2  113143.80  101601.50  89.80
684.5  113944.60  102371.50  89.84
685.9  114673.28  103084.45  89.89
687.2  115376.64  103764.48  89.94
688.5  116033.68  104398.14  89.97
689.9  116823.24  105141.68  90.00
691.2  117498.40  105801.83  90.05
692.5  118111.56  106400.46  90.08
693.8  118837.00  107104.30  90.13
695.2  119454.06  107715.93  90.17
696.5  120151.24  108362.76  90.19
697.8  120853.90  109038.20  90.22
699.2  121516.59  109682.82  90.26
700.5  122220.18  110367.90  90.30
701.8  122847.90  110977.65  90.34
703.1  123503.04  111622.68  90.38
704.5  124185.15  112258.71  90.40
705.8  124913.14  112968.53  90.44
707.1  125584.50  113607.50  90.46
708.4  126221.34  114241.23  90.51
709.8  126994.95  114993.15  90.55
711.1  127534.08  115505.56  90.57
712.4  128342.72  116278.10  90.60
713.7  128992.52  116913.46  90.64
715.0  129706.20  117588.72  90.66
716.3  130442.00  118291.00  90.68
717.7  131158.07  118959.01  90.70
719.0  131932.90  119698.10  90.73
720.3  132699.86  120427.38  90.75
721.6  133577.40  121256.40  90.78
722.9  134430.12  122059.80  90.80
724.2  135293.76  122880.24  90.82
725.6  136056.92  123609.42  90.85
726.9  136524.00  124046.50  90.86
728.2  136980.48  124491.36  90.88
729.5  137545.85  125040.24  90.91
730.8  138000.14  125472.90  90.92
732.1  138567.80  126022.40  90.95
733.4  138995.30  126425.79  90.96
734.7  139277.88  126708.84  90.98
736.0  139603.26  127043.22  91.00
737.3  139712.04  127157.04  91.01
738.6  139812.48  127274.22  91.03
740.0  139962.70  127421.00  91.04
741.2  140233.60  127687.04  91.05
742.6  140710.32  128141.28  91.07
743.9  141266.56  128675.84  91.09
745.2  142000.50  129366.36  91.10
746.5  142780.11  130103.87  91.12
747.8  143442.60  130724.40  91.13
749.1  144192.23  131401.05  91.13
750.4  144905.61  132083.27  91.15
751.7  145632.06  132779.50  91.17
753.0  146169.28  133278.33  91.18
754.2  146825.70  133882.02  91.18
755.5  147403.91  134391.02  91.17
756.8  147970.08  134921.84  91.18
758.1  148929.60  135834.36  91.21
759.4  149803.40  136671.20  91.23
760.7  150658.76  137447.80  91.23
762.0  151235.00  137978.75  91.23
763.3  151783.38  138491.64  91.24
764.6  152158.80  138847.68  91.25
765.9  152534.85  139217.25  91.27
767.2  153013.35  139676.04  91.28
768.4  153325.90  139958.00  91.28
769.7  153950.88  140515.10  91.27
771.0  154354.77  140904.00  91.29
772.3  154705.10  141241.10  91.30
773.6  155193.60  141684.96  91.30
774.8  155634.43  142111.36  91.31
776.1  156055.64  142520.30  91.33
777.4  156360.13  142785.55  91.32
778.7  156874.50  143263.98  91.32
780.0  157301.44  143671.36  91.34
781.2  157644.66  144007.44  91.35
782.5  158143.44  144454.44  91.34
783.8  158588.82  144891.72  91.36
785.0  158938.56  145205.82  91.36
786.3  159358.50  145593.00  91.36
787.6  159802.16  146002.08  91.36
788.9  160182.21  146353.53  91.37
790.1  160676.90  146833.90  91.38
791.4  161040.48  147185.28  91.40
792.7  161650.74  147730.38  91.39
793.9  162059.94  148134.42  91.41
795.2  162529.50  148557.00  91.40
796.5  163030.12  149003.14  91.40
797.7  163506.06  149428.44  91.39
799.0  164112.00  149988.00  91.39
800.2  164488.32  150370.56  91.42
801.5  164936.44  150782.46  91.42
802.8  165471.75  151265.15  91.41
804.0  165900.28  151682.44  91.43
805.3  166409.60  152107.16  91.41
806.5  166776.10  152457.80  91.41
807.8  167194.30  152856.90  91.42
809.0  167667.21  153286.87  91.42
810.3  168140.58  153725.01  91.43
811.5  168513.48  154040.10  91.41
812.8  168960.30  154451.40  91.41
814.0  169344.54  154805.58  91.41
815.3  169841.17  155267.58  91.42
816.5  170215.00  155597.75  91.41
817.8  170672.97  156017.34  91.41
819.0  171024.21  156350.67  91.42
820.2  171470.40  156775.14  91.43
821.5  171930.90  157172.95  91.42
822.7  172252.98  157430.40  91.39
824.0  172666.98  157845.78  91.42
825.2  173130.15  158300.70  91.43
826.4  173607.72  158708.55  91.42
827.7  173908.85  158979.75  91.42
828.9  174402.90  159372.00  91.38
830.1  174807.71  159747.94  91.38
831.4  175249.17  160139.36  91.38
832.6  175653.10  160543.54  91.40
833.8  176004.40  160872.80  91.40
835.0  176394.12  161190.26  91.38
836.3  176834.14  161584.36  91.38
837.5  177282.00  161991.90  91.38
838.7  177686.73  162408.24  91.40
839.9  178109.28  162751.68  91.38
841.2  178576.23  163167.10  91.37
842.4  178969.44  163541.73  91.38
843.6  179370.80  163902.20  91.38
844.8  179863.47  164344.14  91.37
846.0  180244.20  164687.16  91.37
847.2  180603.15  165056.22  91.39
848.5  181090.80  165488.80  91.38
849.7  181481.01  165799.62  91.36
850.9  181816.70  166125.70  91.37
852.1  182221.32  166497.89  91.37
853.3  182511.24  166797.90  91.39
854.5  182927.29  167151.74  91.38
855.7  183265.68  167417.82  91.35
856.9  183611.88  167749.44  91.36
858.1  183997.77  168108.25  91.36
859.3  184338.42  168450.10  91.38
860.5  184780.89  168824.88  91.36
861.7  185181.60  169210.40  91.38
862.9  185565.64  169482.95  91.33
864.1  185936.73  169801.41  91.32
865.3  186325.88  170198.32  91.34
866.5  186779.52  170631.36  91.35
867.7  187151.05  171019.60  91.38
868.9  187540.57  171330.74  91.36
870.1  188024.64  171712.00  91.32
871.3  188433.02  172094.74  91.33
872.5  188910.90  172550.70  91.34
873.7  189350.96  173000.32  91.36
874.9  189911.16  173438.70  91.33
876.0  190405.80  173853.72  91.31
877.2  190851.36  174228.08  91.29
878.4  191367.81  174739.77  91.31
879.6  191835.00  175135.80  91.30
880.8  192274.25  175525.00  91.29
882.0  192651.22  175868.81  91.29
883.1  193130.56  176344.56  91.31
884.3  193649.41  176752.58  91.27
885.5  194154.45  177132.69  91.23
886.7  194483.52  177503.04  91.27
887.8  194943.30  177898.20  91.26
889.0  195435.24  178384.28  91.28
890.2  195907.74  178730.37  91.23
891.4  196401.25  179184.80  91.23
892.5  197031.51  179693.28  91.20
893.7  197639.64  180257.54  91.21
894.9  198240.84  180850.68  91.23
896.0  198874.50  181397.65  91.21
897.2  199509.10  181842.92  91.15
898.4  200038.28  182211.64  91.09
899.5  200687.65  182828.12  91.10
900.7  201091.80  183222.00  91.11
901.9  201515.42  183609.74  91.11
903.0  201889.62  183881.78  91.08
904.2  202319.00  184195.00  91.04
905.4  202741.32  184532.22  91.02
906.5  203268.66  184967.16  91.00
907.7  203583.64  185320.20  91.03
908.8  203932.23  185591.34  91.01
910.0  204373.52  185867.76  90.95
911.2  204639.75  186016.45  90.90
912.3  204814.86  186211.32  90.92
913.5  204940.96  186330.25  90.92
914.6  205117.92  186520.32  90.93
915.8  205466.16  186791.61  90.91
916.9  205759.30  186964.43  90.87
918.1  205956.50  187098.98  90.84
919.2  206127.45  187327.08  90.88
920.4  206297.30  187507.32  90.89
921.5  206511.67  187660.81  90.87
922.7  206734.72  187917.60  90.90
923.8  206984.64  188121.00  90.89
925.0  207098.50  188328.56  90.94
926.1  207439.26  188556.90  90.90
927.3  207793.44  188863.68  90.89
928.4  208347.75  189286.50  90.85
929.6  209059.84  189911.04  90.84
930.7  209682.20  190568.00  90.88
931.8  210473.88  191276.04  90.88
933.0  211072.32  191829.60  90.88
934.1  211609.89  192234.15  90.84
935.3  211770.42  192417.06  90.86
936.4  211745.84  192478.99  90.90
937.6  211706.97  192355.68  90.86
938.7  211469.76  192233.34  90.90
939.9  211553.36  192303.07  90.90
941.0  212222.40  192700.66  90.80
942.1  212811.30  193306.50  90.83
943.3  213235.26  193688.10  90.83
944.4  213539.72  194040.71  90.87
945.6  213751.58  194339.98  90.92
946.7  214156.86  194437.92  90.79
947.9  214467.54  194650.05  90.76
949.0  214641.76  194719.92  90.72
950.1  214921.08  195135.48  90.79
951.3  215112.37  195487.49  90.88
952.4  215636.04  195669.74  90.74
953.6  216075.36  196018.86  90.72
954.7  216152.40  196094.19  90.72
955.8  216448.62  196291.96  90.69
957.0  216712.65  196623.30  90.73
958.1  216943.38  196839.36  90.73
959.3  217119.00  196847.70  90.66
960.4  217484.50  197115.22  90.63
961.6  217924.90  197446.53  90.60
962.7  218125.76  197680.00  90.63
963.9  218268.75  197664.18  90.56
965.0  218170.86  197661.12  90.60
966.2  218401.22  197748.33  90.54
967.3  218415.02  197771.36  90.55
968.5  218586.24  197806.08  90.49
969.6  218437.84  197802.32  90.55
970.8  218586.83  197582.33  90.39
971.9  218644.80  197574.08  90.36
973.1  218853.60  197861.52  90.41
974.2  218637.75  197617.84  90.39
975.4  218791.83  197562.21  90.30
976.5  218969.40  197726.10  90.30
977.7  218933.46  198034.50  90.45
978.8  219095.82  197568.18  90.17
980.0  218738.00  197437.00  90.26
981.2  219208.38  197768.10  90.22
982.3  219061.36  197880.34  90.33
983.5  219100.31  197604.42  90.19
984.6  219245.76  197850.96  90.24
985.8  219401.16  197692.88  90.11
987.0  219652.80  197796.80  90.05
988.1  220021.14  197996.32  89.99
989.3  219492.56  198274.16  90.33
990.2  232333.60  206557.63  88.91
994.0  232698.20  207058.76  88.98
997.9  232609.00  207054.92  89.01
1001.7  233032.80  207483.54  89.04
1005.6  234018.89  208462.22  89.08
1009.4  235329.62  209678.78  89.10
1013.3  236400.00  210800.00  89.17
1017.1  237107.29  211550.59  89.22
1021.0  237777.44  212243.59  89.26
1024.8  239124.28  213529.11  89.30
1028.6  240967.84  215349.23  89.37
1032.5  242562.60  216867.00  89.41
1036.3  243182.44  217527.75  89.45
1040.1  243399.44  217785.01  89.48
1044.0  244156.00  218599.77  89.53
1047.8  244818.00  219270.45  89.56
1051.6  245520.00  219967.73  89.59
1055.5  245129.80  219755.60  89.65
1059.3  244814.25  219544.95  89.68
1063.1  244477.57  219359.42  89.73
1067.0  244784.49  219723.49  89.76
1070.8  245539.31  220391.66  89.76
1074.6  246041.47  221022.19  89.83
1078.4  245680.00  220780.00  89.86
1082.3  244695.68  220060.81  89.93
1086.1  244131.51  219647.20  89.97
1089.9  244026.04  219660.48  90.02
1093.7  244366.27  220063.51  90.05
1097.5  244520.28  220346.98  90.11
1101.4  244458.07  220421.91  90.17
1105.2  244390.40  220429.60  90.20
1109.0  244725.93  220814.55  90.23
1112.8  245686.60  221747.18  90.26
1116.6  246460.84  222472.58  90.27
1120.4  247165.02  223068.53  90.25
1124.2  247693.46  223486.59  90.23
1128.1  248327.06  223956.51  90.19
1131.8  248351.13  223807.73  90.12
1135.7  248131.04  223337.60  90.01
1139.5  247919.00  222709.80  89.83
1143.3  247352.83  221770.60  89.66
1147.1  246656.00  220607.56  89.44
1150.9  246000.33  219393.17  89.18
1154.7  245951.33  218694.67  88.92
1158.5  245844.07  217948.07  88.65
1162.3  245654.36  217163.94  88.40
1166.1  244992.21  215975.29  88.16
1169.9  244641.23  215080.33  87.92
1173.7  244060.00  213900.00  87.64
1177.5  243443.33  212686.60  87.37
1181.2  243473.53  211943.33  87.05
1185.0  243923.00  211599.56  86.75
1188.8  243862.11  210870.72  86.47
1192.6  243871.28  210327.44  86.25
1196.4  243849.90  209832.12  86.05
1200.2  243196.80  208857.60  85.88
1204.0  242712.05  208143.60  85.76
1207.8  242324.58  207512.48  85.63
1211.6  241727.67  206751.56  85.53
1215.3  241253.72  206205.35  85.47
1219.1  241102.67  206076.67  85.47
1222.9  240800.00  205884.44  85.50
1226.7  240516.06  205872.59  85.60
1230.4  239894.92  205666.14  85.73
1234.2  239225.62  205470.07  85.89
1238.0  238493.97  205196.97  86.04
1241.8  237800.22  204944.53  86.18
1245.5  237212.16  204692.09  86.29
1249.3  237001.30  204709.75  86.37
1253.1  237272.78  205093.19  86.44
1256.8  237325.98  205242.05  86.48
1260.6  237134.18  205153.72  86.51
1264.4  236925.39  205021.92  86.53
1268.1  236611.47  204732.00  86.53
1271.9  236571.10  204759.01  86.55
1275.7  236786.87  205091.61  86.61
1279.4  237037.20  205571.10  86.73
1283.2  236537.94  205492.14  86.87
1286.9  236228.27  205534.13  87.01
1290.7  236014.53  205683.87  87.15
1294.4  235335.23  205362.53  87.26
1298.2  234395.86  204714.92  87.34
1302.0  233211.00  203765.17  87.37
1305.7  231872.06  202624.89  87.39
1309.5  230371.87  201273.60  87.37
1313.2  229470.58  200327.17  87.30
1317.0  228867.60  199617.60  87.22
1320.7  228114.72  198689.09  87.10
1324.4  227038.95  197385.88  86.94
1328.2  226358.40  196353.60  86.74
1331.9  225482.28  195054.69  86.51
1335.7  224654.44  193711.53  86.23
1339.4  223394.76  191907.73  85.91
1343.2  222436.79  190224.02  85.52
1346.9  221978.90  188835.93  85.07
1350.6  222312.69  187960.66  84.55
1354.4  222753.83  187107.19  84.00
1358.1  222452.40  185534.60  83.40
1361.8  221632.11  183524.47  82.81
1365.6  220604.40  181470.00  82.26
1369.3  219562.22  179671.11  81.83
1373.0  218302.82  177917.06  81.50
1376.7  216829.07  176052.33  81.19
1380.5  215230.93  174126.76  80.90
1384.2  213943.98  172392.98  80.58
1387.9  212748.53  170652.13  80.21
1391.6  211418.78  168699.06  79.79
1395.3  210237.60  166500.85  79.20
1399.1  209489.20  164282.83  78.42
1402.8  208480.67  161538.00  77.48
1406.5  207717.27  158649.40  76.38
1410.2  207168.67  155707.28  75.16
1413.9  207122.56  152968.06  73.85
1417.6  206604.01  149920.22  72.56
1421.3  205922.67  146915.73  71.35
1425.1  205135.47  144084.27  70.24
1428.8  204765.15  141867.75  69.28
1432.5  204542.67  140082.90  68.49
1436.2  204281.70  138519.53  67.81
1439.9  203632.36  136874.85  67.22
1443.6  203252.44  135557.11  66.69
1447.3  202731.04  134221.04  66.21
1451.0  202252.75  132974.75  65.75
1454.7  201716.71  131687.02  65.28
1458.4  201306.70  130397.17  64.78
1462.1  200677.92  128886.92  64.23
1465.8  199951.61  127282.33  63.66
1469.4  199402.41  125776.36  63.08
1473.1  200151.09  125115.10  62.51
1476.8  200398.54  124267.58  62.01
1480.5  199228.13  122800.40  61.64
1484.2  198178.80  121639.03  61.38
1487.9  197530.96  120972.03  61.24
1491.6  196875.25  120501.33  61.21
1495.3  196839.50  120572.83  61.25
1498.9  196349.07  120516.30  61.38
1502.6  195415.93  120304.47  61.56
1506.3  194227.29  120031.02  61.80
1510.0  193285.15  119960.05  62.06
1513.7  192569.79  120001.93  62.32
1517.3  191873.62  119929.92  62.50
1521.0  190992.53  119570.46  62.60
1524.7  190205.59  119108.74  62.62
1528.3  189396.57  118536.25  62.59
1532.0  188513.87  117871.60  62.53
1535.7  187679.80  117238.49  62.47
1539.3  186823.60  116698.93  62.46
1543.0  186207.58  116381.22  62.50
1546.7  185840.42  116342.42  62.60
1550.3  185324.98  116312.00  62.76
1554.0  184557.10  116167.80  62.94
1557.6  183804.62  115998.36  63.11
1561.3  182991.13  115752.86  63.26
1565.0  182141.47  115438.93  63.38
1568.6  181221.17  115086.46  63.51
1572.3  180603.62  114870.77  63.60
1575.9  180011.47  114686.13  63.71
1579.6  179469.58  114468.63  63.78
1583.2  178875.07  114282.27  63.89
1586.9  178141.46  114119.32  64.06
1590.5  177530.84  114270.58  64.37
1594.1  176827.96  114567.01  64.79
1597.8  176086.67  115030.49  65.33
1601.4  175393.45  115647.01  65.94
1605.1  174447.89  116130.82  66.57
1608.7  173641.50  116759.75  67.24
1612.3  172902.09  117353.67  67.87
1616.0  172115.85  117862.85  68.48
1619.6  171414.00  118401.44  69.07
1623.2  170658.87  118808.40  69.62
1626.9  170090.40  119272.47  70.12
1630.5  169403.20  119571.70  70.58
1634.1  168775.20  119868.75  71.02
1637.8  168029.24  120042.84  71.44
1641.4  167114.82  120060.68  71.84
1645.0  166258.70  120081.62  72.23
1648.6  165298.73  119978.67  72.58
1652.2  164561.80  120008.06  72.93
1655.8  163852.67  119958.89  73.21
1659.5  163153.35  119858.50  73.46
1663.1  161991.15  119313.56  73.65
1666.7  160758.17  118625.00  73.79
1670.3  159618.00  117904.02  73.87
1673.9  158530.57  117077.77  73.85
1677.5  157711.62  116333.16  73.76
1681.1  157287.29  115717.82  73.57
1684.7  157273.95  115353.35  73.35
1688.3  157132.58  114857.71  73.10
1691.9  156758.07  114102.40  72.79
1695.6  156403.17  113243.97  72.41
1699.2  156293.07  112473.27  71.96
1702.8  156206.96  111888.11  71.63
1706.3  155728.37  111318.63  71.48
1709.9  154791.73  110598.58  71.45
1713.5  154104.12  110065.67  71.42
1717.1  153395.98  109484.82  71.37
1720.7  152751.16  108846.78  71.26
1724.3  152386.41  108387.60  71.13
1727.9  152067.57  107991.96  71.02
1731.5  151973.61  107722.83  70.88
1735.1  152092.00  107636.27  70.77
1738.7  151864.89  107292.04  70.65
1742.2  151365.77  106785.70  70.55
1745.8  150789.73  106221.47  70.44
1749.4  150806.58  106058.26  70.33
1753.0  150148.25  105410.20  70.20
1756.5  148785.43  104194.24  70.03
1760.1  146944.68  102688.57  69.88
1763.7  144841.28  100994.44  69.73
1767.2  143160.73  99653.73  69.61
1770.8  141759.00  98562.50  69.53
1774.4  140364.78  97513.50  69.47
1777.9  139542.18  96941.30  69.47
1781.5  138663.00  96348.00  69.48
1785.1  137453.33  95528.33  69.50
1788.6  136133.33  94669.39  69.54
1792.2  134888.17  93873.83  69.59
1795.8  134358.76  93579.99  69.65
1799.3  133760.80  93208.00  69.68
1802.9  133030.89  92765.73  69.73
1806.4  132372.44  92295.38  69.72
1810.0  131551.95  91726.24  69.73
1813.5  131083.64  91384.24  69.71
1817.1  130815.40  91186.07  69.71
1820.6  130172.37  90779.63  69.74
1824.2  130045.07  90776.40  69.80
1827.7  129227.54  90341.44  69.91
1831.2  128884.00  90314.00  70.07
1834.8  128869.00  90596.20  70.30
1838.3  128687.50  90741.00  70.51
1841.8  128041.77  90593.50  70.75
1845.4  127195.29  90289.03  70.98
1848.9  126366.75  89933.55  71.17
1852.4  125738.17  89618.90  71.27
1856.0  125029.37  89146.37  71.30
1859.5  124302.75  88574.20  71.26
1863.0  123629.58  87934.91  71.13
1866.6  123279.29  87463.38  70.95
1870.1  123036.42  86935.71  70.66
1873.6  122457.75  86008.50  70.24
1877.1  121411.50  84521.50  69.62
1880.6  120142.29  82755.02  68.88
1884.2  119120.20  80942.22  67.95
1887.7  118242.07  78992.80  66.81
1891.2  117242.30  76786.50  65.49
1894.7  116413.21  74423.51  63.93
1898.2  115940.44  72147.72  62.23
1902.2  124441.20  75145.20  60.39
1904.9  123735.40  72959.07  58.96
1907.6  122849.20  70709.87  57.56
1910.4  122123.28  68606.65  56.18
1913.1  121065.40  66420.47  54.86
1915.8  120403.03  64626.57  53.68
1918.6  119890.40  63084.13  52.62
1921.3  119389.53  61731.59  51.71
1924.0  118611.15  60414.32  50.93
1926.7  117854.27  59351.87  50.36
1929.4  117114.00  58487.13  49.94
1932.2  116561.89  57864.74  49.64
1934.9  116009.40  57408.00  49.49
1937.6  115432.23  57065.70  49.44
1940.3  114884.58  56850.83  49.49
1943.0  114425.34  56783.52  49.62
1945.7  113746.14  56681.08  49.83
1948.4  113007.48  56629.91  50.11
1951.1  112397.40  56703.00  50.45
1953.8  111804.00  56809.50  50.81
1956.4  111319.18  56992.73  51.20
1959.1  110741.33  57148.73  51.61
1961.8  109973.85  57221.15  52.03
1964.5  109357.73  57371.78  52.46
1967.2  108636.53  57470.36  52.90
1969.9  108038.33  57622.42  53.34
1972.5  107282.73  57693.58  53.78
1975.2  106765.51  57891.48  54.22
1977.9  106446.87  58211.25  54.69
1980.6  105872.84  58376.97  55.14
1983.2  105043.40  58373.40  55.57
1985.9  104196.00  58326.00  55.98
1988.5  103330.93  58238.76  56.36
1991.2  102691.80  58295.70  56.77
1993.8  102105.85  58352.25  57.15
1996.5  101688.40  58473.25  57.50
1999.2  101101.47  58438.68  57.80
2001.8  100729.30  58499.00  58.08
2004.4  100226.88  58461.06  58.33
2007.1  99539.30  58253.18  58.52
2009.7  98965.80  58049.85  58.66
2012.4  98624.00  57960.00  58.77
2015.0  98173.33  57732.33  58.81
2017.6  97619.83  57358.79  58.76
2020.3  97140.27  56966.43  58.64
2022.9  96920.27  56700.80  58.50
2025.5  96697.75  56362.05  58.29
2028.1  96490.98  55949.50  57.98
2030.8  96070.25  55320.40  57.58
2033.4  95872.30  54775.10  57.13
2036.0  95512.73  54097.57  56.64
2038.6  95167.45  53365.40  56.08
2041.2  94856.97  52582.30  55.43
2043.8  94507.18  51753.33  54.76
2046.4  94141.40  50862.40  54.03
2049.0  93653.67  49901.93  53.28
2051.6  93419.50  49067.73  52.52
2054.2  93077.50  48205.00  51.79
2056.8  92714.42  47406.33  51.13
2059.4  92139.02  46537.32  50.51
2062.0  91656.67  45718.54  49.88
2064.6  91078.08  44870.40  49.27
2067.1  90482.18  43998.08  48.63
2069.7  89871.35  43127.30  47.99
2072.3  89444.07  42388.03  47.39
2074.9  88998.88  41673.10  46.82
2077.4  88676.17  41066.28  46.31
2080.0  88215.26  40449.58  45.85
2082.6  87749.92  39851.83  45.42
2085.1  87296.28  39285.63  45.00
2087.7  86950.50  38850.50  44.68
2090.3  86525.48  38421.50  44.40
2092.8  85794.77  37873.25  44.14
2095.4  85028.34  37333.73  43.91
2097.9  84381.44  36871.98  43.70
2100.5  83720.33  36423.00  43.51
2103.0  83165.23  36068.17  43.37
2105.6  82610.38  35811.43  43.35
2108.1  82120.20  35631.90  43.39
2110.7  81632.37  35492.33  43.48
2113.2  81147.98  35403.95  43.63
2115.7  80577.96  35331.63  43.85
2118.3  79953.90  35283.95  44.13
2120.8  79587.15  35368.65  44.44
2123.3  79220.80  35422.73  44.71
2125.8  78862.23  35523.25  45.04
2128.4  78459.55  35629.75  45.41
2130.9  77940.50  35661.83  45.76
2133.4  77582.28  35764.40  46.10
2135.9  77237.50  35859.17  46.43
2138.4  76813.83  35898.04  46.73
2140.9  76507.27  35972.12  47.02
2143.4  76182.38  36013.93  47.27
2145.9  75883.89  36050.48  47.51
2148.4  75591.49  36099.22  47.76
2150.9  75323.46  36141.86  47.98
2153.4  75067.61  36172.32  48.19
2155.9  74747.68  36197.98  48.43
2158.4  74461.63  36229.38  48.66
2160.9  74265.63  36278.38  48.85
2163.4  73987.20  36296.30  49.06
2165.9  73448.93  36186.20  49.27
2168.4  72975.90  36118.95  49.49
2170.8  72668.20  36119.14  49.70
2173.3  72328.78  36130.79  49.95
2175.8  72035.61  36155.99  50.19
2178.2  71675.21  36157.33  50.45
2180.7  71304.80  36157.98  50.71
2183.2  70906.92  36160.65  51.00
2185.6  70522.20  36162.00  51.28
2188.1  70068.60  36117.90  51.55
2190.6  69525.08  36028.63  51.82
2193.0  68898.23  35881.73  52.08
2195.5  68352.00  35756.80  52.31
2197.9  67803.00  35624.87  52.54
2200.4  67124.04  35429.67  52.78
2202.8  66655.77  35340.31  53.02
2205.3  66091.48  35154.33  53.19
2207.7  65736.02  35047.57  53.32
2210.1  65325.40  34936.30  53.48
2212.6  64968.99  34847.19  53.64
2215.0  64761.21  34798.63  53.73
2217.4  64484.14  34699.64  53.81
2219.9  64253.65  34637.33  53.91
2222.3  64051.53  34540.73  53.93
2224.7  63904.95  34463.48  53.93
2227.1  63659.13  34343.07  53.95
2229.5  63355.33  34179.64  53.95
2231.9  62914.53  33884.67  53.86
2234.4  62416.67  33540.93  53.74
2236.8  62032.52  33194.47  53.51
2239.2  61668.75  32789.90  53.17
2241.6  61260.15  32323.38  52.76
2244.0  60854.40  31795.20  52.25
2246.4  60466.03  31197.55  51.60
2248.8  60062.38  30501.90  50.78
2251.2  59740.00  29826.50  49.93
2253.6  59334.00  29079.75  49.01
2255.9  59049.70  28345.90  48.00
2258.3  58737.08  27603.58  47.00
2260.7  58387.67  26864.87  46.01
2263.1  58007.25  26129.00  45.04
2265.5  57607.46  25447.22  44.17
2267.9  57275.00  24947.25  43.56
2270.2  56861.67  24525.00  43.13
2272.6  56450.90  24250.60  42.96
2275.0  56029.05  24078.60  42.98
2277.3  55666.50  24005.63  43.12
2279.7  55327.25  23998.25  43.38
2282.1  55014.10  24017.10  43.66
2284.4  54593.55  23978.17  43.92
2286.8  54314.18  23914.57  44.03
2289.1  53965.47  23782.03  44.07
2291.5  53675.07  23620.39  44.01
2293.8  53253.18  23372.70  43.89
2296.2  52768.10  23100.00  43.78
2298.5  52255.78  22780.75  43.59
2300.8  51754.15  22449.47  43.38
2303.2  51159.03  22041.80  43.08
2305.5  50498.89  21591.51  42.76
2307.9  49840.85  21142.49  42.42
2310.2  49210.70  20705.30  42.07
2312.5  48660.33  20309.00  41.74
2314.8  48097.67  19945.93  41.47
2317.1  47483.33  19571.46  41.22
2319.5  46875.30  19188.90  40.94
2321.8  46351.47  18834.17  40.63
2324.1  45735.32  18470.78  40.39
2326.4  45203.03  18123.78  40.09
2328.7  44697.50  17788.75  39.80
2331.0  44287.40  17490.60  39.49
2333.3  43964.48  17282.75  39.31
2335.6  43554.00  17080.47  39.22
2337.9  43112.85  16861.95  39.11
2340.2  42734.17  16704.17  39.09
2342.5  42359.13  16563.25  39.10
2344.8  41884.71  16418.04  39.20
2347.1  41393.10  16252.95  39.26
2349.4  40864.10  16071.80  39.33
2351.7  40422.67  15916.93  39.38
2353.9  39956.65  15754.48  39.43
2356.2  39455.00  15608.13  39.56
2358.5  38957.88  15469.17  39.71
2360.8  38513.58  15340.50  39.83
2363.1  38076.80  15216.05  39.96
2365.3  37633.23  15096.23  40.11
2367.6  37108.33  14908.33  40.18
2369.8  36615.50  14731.63  40.23
2372.1  36073.05  14550.90  40.34
2374.4  35466.00  14374.87  40.53
2376.6  34878.67  14227.73  40.79
2378.9  34300.23  14046.43  40.95
2381.1  33739.33  13840.67  41.02
2383.4  33219.22  13667.73  41.14
2385.6  32760.75  13515.33  41.25
2387.9  32268.30  13345.80  41.36
2390.1  31823.75  13142.50  41.30
2392.3  31379.40  12978.23  41.36
2394.6  30943.68  12841.23  41.50
2396.8  30547.96  12723.16  41.65
2399.0  30111.58  12572.50  41.75
2401.3  29664.83  12406.93  41.82
2403.5  29220.10  12221.30  41.82
2405.7  28827.88  12013.89  41.67
2407.9  28419.90  11803.50  41.53
2410.1  28002.30  11606.40  41.45
2412.4  27637.92  11441.25  41.40
2414.6  27241.20  11233.00  41.24
2416.8  26862.55  11023.65  41.04
2419.0  26510.13  10825.59  40.84
2421.2  26132.58  10640.70  40.72
2423.4  25710.53  10440.15  40.61
2425.6  25393.65  10220.33  40.25
2427.8  25107.90  9991.73  39.80
2430.0  24794.32  9768.62  39.40
2432.2  24508.80  9571.20  39.05
2434.4  24216.53  9404.10  38.83
2436.5  23869.73  9180.67  38.46
2438.7  23561.20  8943.80  37.96
2440.9  23303.90  8714.15  37.39
2443.1  23074.80  8522.40  36.93
2445.3  22815.62  8339.99  36.55
2447.4  22552.20  8129.40  36.05
2449.6  22268.40  7946.40  35.68
2451.8  21942.00  7752.15  35.33
2453.9  21593.88  7544.35  34.94
2456.1  21299.67  7347.60  34.50
2458.3  21035.05  7212.93  34.29
2460.4  20709.76  7077.88  34.18
2462.6  20417.83  6906.67  33.83
2464.7  20187.38  6718.18  33.28
2466.9  19962.07  6546.40  32.79
2469.0  19706.71  6349.31  32.22
2471.2  19443.85  6162.85  31.70
2473.3  19193.15  6005.29  31.29
2475.4  18991.32  5872.48  30.92
2477.6  18737.48  5753.83  30.71
2479.7  18483.20  5632.00  30.47
2481.9  18211.67  5489.52  30.14
2484.0  18007.39  5363.33  29.78
2486.1  17772.30  5287.05  29.75
2488.2  17537.25  5249.54  29.93
2490.4  17337.50  5231.67  30.18
2492.5  16988.53  5173.20  30.45
2494.6  16658.10  5101.13  30.62
2496.7  16460.23  5019.42  30.49
2498.8  16293.83  5019.00  30.80
2500.9  16057.92  5025.18  31.29
2503.0  15953.28  5044.20  31.62
2505.1  15907.13  5070.00  31.87
2507.2  15912.30  5101.83  32.06
2509.4  15863.28  5110.97  32.22
2511.4  15905.75  5188.93  32.62
2513.5  15895.33  5345.33  33.63
2515.6  15941.95  5467.57  34.30
