# Supplementary material for: Using reflectance spectra and Pl@ntNet to identify herbarium specimens: a case study with Lithocarpus
Source: New Phytol. 2025 Jun 4;251(2):800–10. doi: 10.1111/nph.70258 (PMC13278665; doi:10.1111/nph.70258)
Supplement: Supplementary file 1 — Dataset S1 Original spectral data collected for this study. [file NPH-251-800-s003.zip › lithocarpus_spectra/gr021522_0218.sig]

/*** Spectra Vista SIG Data ***/
name= gr021522_0218.sig
instrument= HI: 1132003 (HR-1024i)
integration= 50.0, 9.0, 6.0, 330.0, 14.0, 6.0
scan method= Time-based, Time-based
scan coadds= 100, 425, 571, 15, 298, 571
scan time= 5, 5
scan settings= AI, AI
external data set1= 0,0,0,0,0,0,0,0,0,0,0,0,0,0,0,0,0,0,0,0,0,0,0,0,0,0,0,0,0,0,0,0
external data set2= 0,0,0,0,0,0,0,0,0,0,0,0,0,0,0,0,0,0,0,0,0,0,0,0,0,0,0,0,0,0,0,0
external data dark= 0,0,0,0,0,0,0,0,0,0,0,0,0,0,0,0
external data mask= 0
optic= LENS 4(1), LENS 4(1)
temp= 32.4, -5.0, -9.9, 32.4, -5.0, -9.9
battery= 7.44, 7.46
error= 0, 0
units= Radiance, Radiance
time= 15/02/2022 12:45:38, 15/02/2022 12:46:44
longitude=                 ,                 
latitude=                 ,                 
gpstime=                 ,                 
comm= 
memory slot= 0, 0
factors= 0.952, 0.911, 1.000 [Overlap: Remove @ 990,1900, Matching Type: None]
inclinometer x offset= 1, 1
inclinometer y offset= 90, 90
data= 
340.5  1236.90  164.39  13.29
341.9  1233.66  164.36  13.32
343.4  1180.80  158.04  13.38
344.9  1184.00  154.17  13.02
346.4  1212.44  151.28  12.48
347.8  1216.23  140.15  11.52
349.3  1209.92  125.43  10.37
350.8  1212.00  126.25  10.42
352.2  1228.92  130.78  10.64
353.7  1268.68  125.36  9.88
355.2  1336.20  117.11  8.76
356.6  1387.54  120.98  8.72
358.1  1440.98  120.18  8.34
359.6  1435.84  120.43  8.39
361.0  1514.13  121.23  8.01
362.5  1615.23  119.56  7.40
364.0  1719.90  127.40  7.41
365.5  1760.45  124.61  7.08
366.9  1821.20  123.70  6.79
368.4  1914.03  130.79  6.83
369.9  1993.30  136.39  6.84
371.3  2101.98  142.22  6.77
372.8  2176.26  139.05  6.39
374.2  2258.52  141.60  6.27
375.7  2386.02  150.96  6.33
377.2  2483.10  157.77  6.35
378.6  2549.53  158.12  6.20
380.1  2628.10  163.16  6.21
381.6  2761.59  164.31  5.95
383.0  2909.50  164.83  5.67
384.5  3057.60  175.66  5.74
386.0  3160.08  188.10  5.95
387.4  3241.45  193.53  5.97
388.9  3346.56  195.43  5.84
390.4  3485.34  193.28  5.55
391.8  3662.12  201.77  5.51
393.3  3801.52  210.73  5.54
394.7  3881.70  218.40  5.63
396.2  3992.58  222.96  5.58
397.7  4128.00  228.29  5.53
399.1  4316.97  229.77  5.32
400.6  4490.72  243.22  5.42
402.0  4633.98  258.11  5.57
403.5  4733.40  262.82  5.55
405.0  4883.68  266.89  5.46
406.4  5078.26  277.43  5.46
407.9  5271.72  290.58  5.51
409.3  5390.92  299.32  5.55
410.8  5524.38  310.20  5.62
412.2  5692.32  315.51  5.54
413.7  5897.99  329.11  5.58
415.1  6117.06  341.10  5.58
416.6  6304.68  355.39  5.64
418.0  6459.75  367.99  5.70
419.5  6619.78  379.00  5.73
420.9  6815.84  389.62  5.72
422.4  7060.89  404.41  5.73
423.8  7305.28  423.49  5.80
425.3  7570.65  444.48  5.87
426.7  7792.05  462.18  5.93
428.2  7970.88  475.35  5.96
429.6  8153.75  492.37  6.04
431.1  8351.70  510.51  6.11
432.5  8619.78  531.90  6.17
434.0  8904.50  555.00  6.23
435.4  9212.50  579.17  6.29
436.8  9513.56  605.10  6.36
438.3  9763.20  629.20  6.44
439.7  9985.95  649.18  6.50
441.2  10180.20  666.55  6.55
442.6  10439.55  687.86  6.59
444.0  10723.44  711.45  6.63
445.5  11044.62  740.45  6.70
446.9  11400.48  771.85  6.77
448.4  11712.54  800.17  6.83
449.8  12051.45  830.38  6.89
451.2  12333.75  855.53  6.94
452.7  12552.72  878.15  7.00
454.1  12820.04  905.53  7.06
455.5  13104.42  932.32  7.11
457.0  13447.72  962.00  7.15
458.4  13785.20  989.73  7.18
459.8  14135.04  1021.96  7.23
461.2  14526.94  1060.13  7.30
462.7  14895.15  1095.40  7.35
464.1  15235.70  1127.55  7.40
465.5  15538.68  1153.53  7.42
467.0  15817.30  1184.88  7.49
468.4  16132.84  1215.32  7.53
469.8  16467.48  1247.99  7.58
471.2  16884.87  1284.98  7.61
472.7  17322.49  1326.14  7.66
474.1  17759.00  1362.36  7.67
475.5  18262.92  1408.92  7.71
476.9  18739.37  1454.37  7.76
478.4  19137.50  1496.21  7.82
479.8  19419.42  1525.44  7.86
481.2  19636.24  1548.40  7.89
482.6  19884.42  1576.02  7.93
484.0  20240.40  1612.33  7.97
485.4  20701.63  1657.70  8.01
486.9  21229.65  1703.59  8.02
488.3  21789.04  1754.65  8.05
489.7  22279.72  1798.84  8.07
491.1  22696.80  1841.51  8.11
492.5  23090.76  1882.49  8.15
493.9  23425.50  1916.19  8.18
495.3  23723.40  1946.64  8.21
496.8  24113.72  1984.75  8.23
498.2  24597.90  2030.49  8.25
499.6  25095.06  2081.36  8.29
501.0  25658.38  2134.00  8.32
502.4  26187.00  2187.53  8.35
503.8  26699.75  2235.24  8.37
505.2  27223.72  2286.77  8.40
506.6  27733.86  2339.87  8.44
508.0  28229.04  2393.24  8.48
509.4  28620.00  2437.88  8.52
510.8  29091.15  2486.25  8.55
512.2  29548.40  2536.12  8.58
513.6  30062.40  2592.00  8.62
515.0  30637.52  2656.79  8.67
516.4  31143.68  2712.99  8.71
517.8  31693.60  2776.45  8.76
519.2  32294.37  2842.92  8.80
520.7  32880.27  2908.30  8.85
522.0  33375.48  2966.05  8.89
523.4  33952.59  3032.88  8.93
524.8  34453.08  3095.86  8.99
526.2  35064.88  3164.94  9.03
527.6  35701.38  3235.23  9.06
529.0  36234.00  3300.67  9.11
530.4  36875.28  3373.38  9.15
531.8  37423.73  3439.96  9.19
533.2  37908.00  3501.49  9.24
534.6  38368.16  3566.47  9.30
536.0  38867.85  3641.46  9.37
537.4  39368.32  3711.05  9.43
538.8  39945.31  3786.31  9.48
540.2  40575.45  3869.44  9.54
541.6  41186.60  3952.69  9.60
543.0  41707.40  4025.02  9.65
544.3  42403.80  4119.32  9.71
545.7  43195.50  4224.77  9.78
547.1  43717.50  4302.55  9.84
548.5  44360.64  4394.60  9.91
549.9  45067.74  4493.76  9.97
551.3  45817.72  4597.47  10.03
552.7  46361.70  4680.97  10.10
554.1  47071.23  4783.95  10.16
555.4  47673.22  4876.31  10.23
556.8  48117.30  4951.10  10.29
558.2  48401.85  5010.73  10.35
559.6  48685.50  5070.61  10.42
561.0  49216.86  5154.80  10.47
562.3  49635.95  5229.74  10.54
563.7  50234.24  5322.38  10.60
565.1  50815.60  5415.33  10.66
566.5  51439.85  5513.53  10.72
567.9  52287.68  5639.84  10.79
569.2  53222.40  5775.00  10.85
570.6  54193.46  5916.79  10.92
572.0  55027.27  6044.39  10.98
573.4  55731.98  6160.63  11.05
574.8  56444.25  6279.05  11.12
576.1  57305.76  6416.68  11.20
577.5  57974.92  6533.39  11.27
578.9  58901.04  6682.20  11.34
580.3  59741.64  6823.14  11.42
581.6  60584.48  6961.41  11.49
583.0  61408.98  7100.07  11.56
584.4  62010.09  7215.71  11.64
585.8  62464.82  7312.62  11.71
587.1  62840.14  7402.93  11.78
588.5  63342.00  7501.64  11.84
589.9  63750.00  7591.27  11.91
591.2  64292.48  7691.58  11.96
592.6  65046.30  7818.47  12.02
594.0  65701.86  7929.11  12.07
595.3  66560.18  8062.42  12.11
596.7  67438.68  8197.05  12.15
598.1  68287.28  8326.94  12.19
599.5  69124.40  8454.92  12.23
600.8  69992.24  8582.12  12.26
602.2  70701.96  8688.55  12.29
603.5  71589.84  8815.78  12.31
604.9  72464.04  8943.60  12.34
606.3  73254.72  9064.00  12.37
607.6  74001.72  9180.75  12.41
609.0  74736.00  9298.64  12.44
610.4  75462.66  9420.15  12.48
611.7  76142.69  9539.81  12.53
613.1  76767.60  9659.52  12.58
614.5  77467.14  9796.28  12.65
615.8  78008.40  9916.34  12.71
617.2  78778.44  10065.14  12.78
618.5  79413.48  10205.13  12.85
619.9  80230.28  10367.35  12.92
621.2  80974.96  10525.77  13.00
622.6  81889.50  10711.67  13.08
624.0  82608.03  10873.53  13.16
625.3  83432.42  11052.56  13.25
626.7  84268.94  11232.77  13.33
628.0  84956.80  11393.79  13.41
629.4  85786.40  11569.09  13.49
630.8  86483.76  11732.91  13.57
632.1  87034.50  11870.06  13.64
633.5  87962.16  12055.33  13.71
634.8  88684.90  12212.29  13.77
636.2  89331.18  12352.51  13.83
637.5  90157.33  12512.88  13.88
638.9  90872.16  12650.98  13.92
640.2  91647.00  12790.47  13.96
641.6  92477.52  12926.50  13.98
642.9  93250.43  13041.13  13.99
644.3  94076.98  13156.87  13.99
645.6  94835.00  13260.00  13.98
647.0  95580.36  13331.13  13.95
648.3  96388.17  13400.64  13.90
649.7  97210.43  13449.73  13.84
651.0  98025.26  13480.78  13.75
652.4  98553.78  13463.51  13.66
653.7  99625.32  13500.38  13.55
655.0  100534.64  13505.89  13.43
656.4  101202.40  13459.03  13.30
657.7  102278.27  13453.95  13.15
659.1  103141.50  13423.67  13.01
660.4  103848.64  13368.39  12.87
661.8  104552.00  13321.21  12.74
663.1  105519.27  13317.19  12.62
664.5  106013.34  13272.81  12.52
665.8  106176.87  13212.90  12.44
667.1  106265.52  13170.07  12.39
668.5  106663.20  13198.18  12.37
669.8  107071.26  13267.06  12.39
671.2  107336.32  13357.38  12.44
672.5  107631.94  13498.45  12.54
673.8  108272.08  13716.65  12.67
675.2  109238.22  14007.32  12.82
676.5  110401.56  14363.55  13.01
677.8  111619.66  14759.60  13.22
679.2  112571.99  15157.83  13.47
680.5  113398.68  15557.85  13.72
681.9  114129.40  15967.00  13.99
683.2  114930.20  16390.50  14.26
684.5  115746.40  16816.33  14.53
685.9  116472.74  17230.26  14.79
687.2  117173.76  17630.25  15.05
688.5  117833.78  18010.28  15.28
689.9  118618.64  18406.61  15.52
691.2  119301.97  18778.25  15.74
692.5  119915.60  19131.46  15.95
693.8  120649.00  19499.59  16.16
695.2  121256.46  19852.57  16.37
696.5  121953.92  20219.80  16.58
697.8  122664.25  20601.51  16.80
699.2  123324.63  20989.39  17.02
700.5  124043.04  21398.65  17.25
701.8  124678.05  21816.14  17.50
703.1  125340.36  22265.00  17.76
704.5  126022.23  22738.17  18.04
705.8  126752.45  23245.27  18.34
707.1  127426.00  23751.44  18.64
708.4  128072.22  24277.46  18.96
709.8  128867.52  24848.20  19.28
711.1  129396.84  25380.49  19.61
712.4  130227.14  25978.87  19.95
713.7  130891.38  26546.63  20.28
715.0  131593.23  27120.17  20.61
716.3  132341.50  27698.30  20.93
717.7  133055.54  28268.18  21.25
719.0  133823.60  28846.06  21.56
720.3  134571.56  29408.93  21.85
721.6  135464.40  29996.91  22.14
722.9  136297.62  30580.60  22.44
724.2  137145.96  31171.25  22.73
725.6  137887.66  31741.42  23.02
726.9  138360.75  32254.09  23.31
728.2  138846.40  32762.88  23.60
729.5  139433.19  33315.61  23.89
730.8  139916.92  33856.55  24.20
732.1  140500.36  34432.49  24.51
733.4  140941.07  34967.14  24.81
734.7  141248.52  35479.80  25.12
736.0  141621.54  36016.16  25.43
737.3  141779.43  36503.35  25.75
738.6  141930.09  36996.67  26.07
740.0  142133.70  37488.97  26.38
741.2  142455.04  38014.84  26.69
742.6  142962.48  38588.56  26.99
743.9  143540.80  39105.04  27.24
745.2  144269.22  39012.62  27.04
746.5  145062.49  38965.16  26.86
747.8  145697.60  38916.45  26.71
749.1  146433.56  38963.91  26.61
750.4  147144.17  39060.08  26.55
751.7  147854.00  39203.71  26.52
753.0  148382.71  39346.10  26.52
754.2  149035.80  39582.15  26.56
755.5  149610.48  39816.91  26.61
756.8  150156.04  40054.19  26.68
758.1  151127.76  40433.85  26.75
759.4  152048.00  40817.42  26.85
760.7  152898.20  41199.75  26.95
762.0  153483.75  41526.70  27.06
763.3  154050.12  41861.59  27.17
764.6  154414.32  42143.67  27.29
765.9  154799.20  42475.89  27.44
767.2  155288.91  42855.56  27.60
768.4  155610.00  43189.15  27.75
769.7  156230.00  43612.12  27.92
771.0  156653.73  43995.98  28.08
772.3  157005.20  44377.08  28.26
773.6  157478.08  44804.24  28.45
774.8  157940.69  45228.51  28.64
776.1  158374.06  45655.65  28.83
777.4  158690.53  46085.72  29.04
778.7  159182.20  46610.78  29.28
780.0  159612.80  47083.93  29.50
781.2  159999.36  47557.05  29.72
782.5  160495.92  48128.13  29.99
783.8  160948.62  48697.69  30.26
785.0  161274.06  49264.11  30.55
786.3  161710.50  49833.64  30.82
787.6  162153.60  50496.47  31.14
788.9  162551.61  51111.81  31.44
790.1  163074.90  51730.41  31.72
791.4  163436.16  52398.18  32.06
792.7  164045.40  53106.72  32.37
793.9  164464.02  53822.05  32.73
795.2  164944.50  54574.47  33.09
796.5  165432.08  55335.53  33.45
797.7  165905.52  56100.23  33.81
799.0  166524.00  56954.55  34.20
800.2  166944.64  57710.25  34.57
801.5  167392.10  58566.39  34.99
802.8  167919.00  59561.16  35.47
804.0  168371.84  60462.88  35.91
805.3  168851.48  61317.15  36.31
806.5  169225.80  62173.39  36.74
807.8  169681.40  63122.61  37.20
809.0  170149.37  64024.36  37.63
810.3  170632.16  64975.64  38.08
811.5  171013.68  65920.68  38.55
812.8  171470.10  66917.32  39.03
814.0  171863.10  67918.30  39.52
815.3  172369.39  68962.46  40.01
816.5  172752.00  70002.16  40.52
817.8  173202.90  71043.99  41.02
819.0  173606.51  72088.06  41.52
820.2  174045.54  73181.92  42.05
821.5  174513.15  74278.22  42.56
822.7  174839.79  75077.12  42.94
824.0  175260.69  75655.98  43.17
825.2  175746.15  76267.80  43.40
826.4  176232.10  76876.62  43.62
827.7  176571.15  77412.98  43.84
828.9  177019.20  78014.86  44.07
830.1  177424.54  78575.80  44.29
831.4  177817.31  79152.33  44.51
832.6  178296.38  79769.25  44.74
833.8  178647.00  80328.35  44.96
835.0  179053.42  80893.29  45.18
836.3  179478.18  81479.43  45.40
837.5  179928.00  82077.55  45.62
838.7  180370.53  82677.89  45.84
839.9  180772.56  83265.05  46.06
841.2  181239.78  83876.42  46.28
842.4  181610.76  84451.30  46.50
843.6  182030.10  85035.47  46.72
844.8  182522.16  85672.02  46.94
846.0  182920.68  86250.58  47.15
847.2  183296.82  86829.24  47.37
848.5  183802.32  87459.24  47.58
849.7  184185.45  88036.40  47.80
850.9  184557.10  88621.00  48.02
852.1  184980.21  89213.63  48.23
853.3  185285.52  89757.54  48.44
854.5  185667.86  90340.41  48.66
855.7  186066.48  90898.69  48.85
856.9  186448.68  91504.71  49.08
858.1  186821.51  92086.99  49.29
859.3  187196.38  92670.86  49.50
860.5  187599.54  93271.69  49.72
861.7  188058.40  93875.52  49.92
862.9  188425.90  94452.45  50.13
864.1  188803.54  95037.56  50.34
865.3  189223.20  95637.20  50.54
866.5  189682.56  96269.24  50.75
867.7  190088.81  96852.29  50.95
868.9  190485.40  97457.55  51.16
870.1  190922.28  98088.04  51.38
871.3  191364.14  98699.13  51.58
872.5  191875.50  99323.25  51.76
873.7  192404.56  99952.82  51.95
874.9  192890.82  100595.47  52.15
876.0  193335.12  101242.09  52.37
877.2  193784.88  101858.33  52.56
878.4  194332.95  102520.20  52.75
879.6  194863.20  103131.64  52.93
880.8  195279.00  103750.87  53.13
882.0  195694.35  104368.49  53.33
883.1  196182.56  105025.79  53.53
884.3  196676.63  105648.48  53.72
885.5  197158.29  106267.48  53.90
886.7  197556.48  106819.20  54.07
887.8  198057.00  107462.05  54.26
889.0  198559.08  108101.82  54.44
890.2  198940.98  108716.08  54.65
891.4  199510.24  109356.62  54.81
892.5  200119.14  110066.86  55.00
893.7  200737.44  110769.82  55.18
894.9  201313.80  111463.58  55.37
896.0  202029.55  112167.02  55.52
897.2  202639.36  112835.46  55.68
898.4  203252.92  113497.60  55.84
899.5  203880.83  114231.01  56.03
900.7  204220.90  114813.64  56.22
901.9  204652.74  115411.87  56.39
903.0  205072.04  115965.46  56.55
904.2  205471.00  116510.58  56.70
905.4  205982.94  117131.26  56.86
906.5  206400.25  117758.14  57.05
907.7  206723.96  118300.41  57.23
908.8  207163.92  118876.85  57.38
910.0  207571.52  119398.46  57.52
911.2  207844.69  119883.39  57.68
912.3  208025.40  120358.60  57.86
913.5  208154.32  120818.82  58.04
914.6  208383.84  121276.15  58.20
915.8  208786.08  121814.24  58.34
916.9  209040.20  122273.89  58.49
918.1  209242.28  122715.30  58.65
919.2  209462.22  123175.60  58.81
920.4  209633.38  123623.77  58.97
921.5  209952.70  124100.74  59.11
922.7  210031.52  124509.92  59.28
923.8  210334.74  125023.55  59.44
925.0  210558.88  125458.63  59.58
926.1  210853.02  125963.22  59.74
927.3  211210.56  126502.47  59.89
928.4  211773.25  127100.11  60.02
929.6  212382.72  127829.33  60.19
930.7  213126.20  128610.79  60.34
931.8  213810.09  129377.90  60.51
933.0  214598.16  130095.71  60.62
934.1  215143.83  130667.15  60.73
935.3  215244.10  131080.67  60.90
936.4  215409.70  131422.31  61.01
937.6  215050.05  131648.39  61.22
938.7  214937.55  131861.28  61.35
939.9  215083.69  132170.39  61.45
941.0  215691.42  132803.90  61.57
942.1  216154.98  133462.23  61.74
943.3  216730.92  134043.54  61.85
944.4  217045.16  134519.05  61.98
945.6  217260.60  134942.29  62.11
946.7  217519.78  135327.42  62.21
947.9  217835.73  135795.74  62.34
949.0  218095.95  136159.35  62.43
950.1  218383.56  136625.56  62.56
951.3  218665.15  137022.98  62.66
952.4  218934.82  137462.32  62.79
953.6  219373.54  137910.38  62.87
954.7  219541.23  138273.15  62.98
955.8  219745.27  138559.20  63.05
957.0  220206.45  139002.07  63.12
958.1  220344.06  139421.82  63.27
959.3  220206.00  139601.00  63.40
960.4  220773.29  140038.80  63.43
961.6  221319.71  140454.87  63.46
962.7  221627.52  140720.78  63.49
963.9  221761.05  140997.20  63.58
965.0  221769.06  141147.57  63.65
966.2  221987.65  141396.03  63.70
967.3  221855.63  141582.45  63.82
968.5  222137.28  141802.47  63.84
969.6  222239.12  142074.90  63.93
970.8  222227.61  142130.45  63.96
971.9  222108.48  142198.93  64.02
973.1  222277.84  142473.65  64.10
974.2  222320.07  142503.92  64.10
975.4  222435.72  142707.02  64.16
976.5  222401.01  142909.47  64.26
977.7  222809.88  143080.25  64.22
978.8  222568.02  143044.12  64.27
980.0  222676.00  143200.00  64.31
981.2  222904.98  143411.28  64.34
982.3  222496.12  143548.68  64.52
983.5  222650.09  143515.10  64.46
984.6  223117.20  143774.29  64.44
985.8  223405.60  143827.73  64.38
987.0  223368.32  143885.33  64.42
988.1  223199.98  143976.68  64.51
989.3  223028.96  144063.65  64.59
990.2  236007.55  158504.70  67.16
994.0  236422.67  159654.70  67.53
997.9  236413.83  160375.93  67.84
1001.7  236955.91  161534.10  68.17
1005.6  238073.33  163062.86  68.49
1009.4  239253.19  164654.19  68.82
1013.3  240320.00  166191.43  69.15
1017.1  241078.69  167366.14  69.42
1021.0  241781.38  168616.77  69.74
1024.8  243103.50  170176.79  70.00
1028.6  244888.72  172167.36  70.30
1032.5  246362.20  173942.10  70.60
1036.3  246942.18  174997.11  70.87
1040.1  247232.26  175882.21  71.14
1044.0  248009.47  177092.37  71.41
1047.8  248624.25  178171.65  71.66
1051.6  249278.58  179307.54  71.93
1055.5  248915.70  179691.94  72.19
1059.3  248682.00  180071.39  72.41
1063.1  248448.14  180488.15  72.65
1067.0  248764.26  181314.21  72.89
1070.8  249478.44  182362.30  73.10
1074.6  249969.89  183351.98  73.35
1078.4  249719.33  183619.71  73.53
1082.3  248881.47  183493.19  73.73
1086.1  248427.47  183711.40  73.95
1089.9  248391.21  184187.36  74.15
1093.7  248768.57  184979.35  74.36
1097.5  248903.91  185469.81  74.51
1101.4  248801.36  185818.38  74.69
1105.2  248684.80  186048.26  74.81
1109.0  249018.95  186633.16  74.95
1112.8  249991.91  187534.49  75.02
1116.6  250737.82  188369.66  75.13
1120.4  251412.00  188997.00  75.17
1124.2  251951.87  189432.36  75.19
1128.1  252542.87  189899.91  75.20
1131.8  252540.40  189814.20  75.16
1135.7  252325.18  189494.31  75.10
1139.5  252113.40  189078.17  75.00
1143.3  251500.72  188246.27  74.85
1147.1  250854.67  187301.71  74.67
1150.9  250217.00  186239.63  74.43
1154.7  250226.89  185583.54  74.17
1158.5  250091.87  184887.99  73.93
1162.3  249899.82  184196.17  73.71
1166.1  249256.94  183204.34  73.50
1169.9  248849.77  182529.24  73.35
1173.7  248260.00  181684.29  73.18
1177.5  247643.67  180839.13  73.02
1181.2  247634.98  180471.20  72.88
1185.0  248069.00  180375.68  72.71
1188.8  247974.61  180139.25  72.64
1192.6  247988.11  180011.66  72.59
1196.4  247972.20  179965.58  72.57
1200.2  247325.87  179580.80  72.61
1204.0  246882.60  179407.19  72.67
1207.8  246508.23  179288.22  72.73
1211.6  245931.78  179047.29  72.80
1215.3  245515.40  179089.22  72.94
1219.1  245375.42  179421.59  73.12
1222.9  245031.11  179680.00  73.33
1226.7  244721.13  180043.95  73.57
1230.4  244089.37  180139.42  73.80
1234.2  243394.43  180153.40  74.02
1238.0  242681.32  180095.69  74.21
1241.8  242007.06  180030.80  74.39
1245.5  241439.93  179976.50  74.54
1249.3  241244.58  180183.90  74.69
1253.1  241470.83  180635.63  74.81
1256.8  241490.17  180906.84  74.91
1260.6  241270.15  180895.04  74.98
1264.4  241026.80  180936.84  75.07
1268.1  240660.93  180753.26  75.11
1271.9  240610.23  180895.47  75.18
1275.7  240861.74  181279.96  75.26
1279.4  241155.30  181726.78  75.36
1283.2  240689.14  181682.88  75.48
1286.9  240324.06  181687.90  75.60
1290.7  240064.00  181728.17  75.70
1294.4  239392.18  181414.96  75.78
1298.2  238507.50  180863.03  75.83
1302.0  237381.17  180044.79  75.85
1305.7  236066.42  179074.70  75.86
1309.5  234517.42  177778.75  75.81
1313.2  233593.00  176893.29  75.73
1317.0  232923.60  176191.97  75.64
1320.7  232125.19  175284.71  75.51
1324.4  231067.23  174035.63  75.32
1328.2  230401.60  172954.29  75.07
1331.9  229532.42  171567.04  74.75
1335.7  228688.61  170078.75  74.37
1339.4  227458.49  168242.11  73.97
1343.2  226534.82  166552.80  73.52
1346.9  226159.22  165136.13  73.02
1350.6  226537.73  164254.85  72.51
1354.4  227108.67  163526.34  72.00
1358.1  226917.73  162271.71  71.51
1361.8  226196.82  160636.80  71.02
1365.6  225114.85  158867.97  70.57
1369.3  223931.56  157022.57  70.12
1373.0  222568.74  155108.60  69.69
1376.7  221042.07  153063.21  69.25
1380.5  219545.11  150782.40  68.68
1384.2  218223.86  148276.11  67.95
1387.9  216912.33  145509.26  67.08
1391.6  215565.47  142314.66  66.02
1395.3  214366.55  138767.14  64.73
1399.1  213618.51  135186.20  63.28
1402.8  212635.33  131067.43  61.64
1406.5  211861.00  126872.96  59.88
1410.2  211265.22  122793.07  58.12
1413.9  211108.61  119203.55  56.47
1417.6  210579.60  115838.31  55.01
1421.3  209933.33  112920.86  53.79
1425.1  209171.20  110384.23  52.77
1428.8  208774.05  108464.40  51.95
1432.5  208538.37  106959.03  51.29
1436.2  208289.37  105747.75  50.77
1439.9  207668.91  104590.89  50.36
1443.6  207270.89  103705.93  50.03
1447.3  206724.53  102975.80  49.81
1451.0  206236.00  102350.89  49.63
1454.7  205699.11  101843.14  49.51
1458.4  205285.50  101430.00  49.41
1462.1  204650.82  101025.17  49.36
1465.8  203986.19  100679.14  49.36
1469.4  203451.31  100507.09  49.40
1473.1  203989.70  100962.22  49.49
1476.8  204165.65  101431.99  49.68
1480.5  203028.60  101193.03  49.84
1484.2  202048.40  101117.98  50.05
1487.9  201412.86  101222.45  50.26
1491.6  200736.25  101282.30  50.46
1495.3  200545.58  101650.02  50.69
1498.9  199998.90  101884.20  50.94
1502.6  199082.76  101924.48  51.20
1506.3  197939.47  101878.00  51.47
1510.0  197013.15  101929.18  51.74
1513.7  196268.72  102089.04  52.01
1517.3  195567.61  102234.58  52.28
1521.0  194653.69  102211.48  52.51
1524.7  193865.69  102221.36  52.73
1528.3  193068.52  102137.25  52.90
1532.0  192156.93  102001.63  53.08
1535.7  191309.07  101847.90  53.24
1539.3  190461.47  101622.64  53.36
1543.0  189860.81  101534.50  53.48
1546.7  189486.92  101611.71  53.62
1550.3  188969.78  101556.69  53.74
1554.0  188186.60  101362.50  53.86
1557.6  187425.52  101176.11  53.98
1561.3  186590.03  100927.98  54.09
1565.0  185725.20  100613.23  54.17
1568.6  184792.26  100272.90  54.26
1572.3  184120.19  100088.74  54.36
1575.9  183528.09  99956.74  54.46
1579.6  182969.54  99849.23  54.57
1583.2  182334.98  99707.06  54.68
1586.9  181584.76  99489.85  54.79
1590.5  180967.38  99466.60  54.96
1594.1  180230.26  99388.40  55.15
1597.8  179457.87  99299.90  55.33
1601.4  178721.84  99279.74  55.55
1605.1  177772.27  99104.25  55.75
1608.7  176955.00  99004.66  55.95
1612.3  176200.72  98926.13  56.14
1616.0  175378.20  98776.99  56.32
1619.6  174683.44  98684.57  56.49
1623.2  173868.60  98422.63  56.61
1626.9  173228.20  98299.70  56.75
1630.5  172474.35  98016.46  56.83
1634.1  171829.63  97790.07  56.91
1637.8  171114.84  97447.20  56.95
1641.4  170231.45  96901.02  56.92
1645.0  169406.33  96308.49  56.85
1648.6  168462.23  95537.70  56.71
1652.2  167721.81  94818.43  56.53
1655.8  167038.89  94053.00  56.31
1659.5  166355.95  93284.26  56.08
1663.1  165152.01  92298.00  55.89
1666.7  163909.33  91323.00  55.72
1670.3  162733.67  90416.82  55.56
1673.9  161649.13  89513.68  55.38
1677.5  160839.77  88745.79  55.18
1681.1  160407.69  88093.66  54.92
1684.7  160416.80  87607.16  54.61
1688.3  160295.26  87032.95  54.30
1691.9  159883.33  86321.49  53.99
1695.6  159534.90  85610.61  53.66
1699.2  159424.80  85083.71  53.37
1702.8  159358.73  84560.29  53.06
1706.3  158867.22  83810.83  52.76
1709.9  157921.42  82888.91  52.49
1713.5  157212.29  82126.12  52.24
1717.1  156497.60  81435.90  52.04
1720.7  155822.76  80778.38  51.84
1724.3  155446.13  80409.50  51.73
1727.9  155122.80  80151.48  51.67
1731.5  155025.39  80135.54  51.69
1735.1  155150.13  80361.94  51.80
1738.7  154887.20  80349.94  51.88
1742.2  154411.69  80240.84  51.97
1745.8  153790.27  79991.74  52.01
1749.4  153684.08  79953.39  52.02
1753.0  152876.03  79521.15  52.02
1756.5  151451.79  78792.53  52.02
1760.1  149650.17  77893.53  52.05
1763.7  147613.86  76911.63  52.10
1767.2  145996.33  76227.60  52.21
1770.8  144599.50  75679.71  52.34
1774.4  143195.50  75030.18  52.40
1777.9  142346.85  74792.30  52.54
1781.5  141484.00  74433.21  52.61
1785.1  140270.00  73849.29  52.65
1788.6  138969.44  73220.29  52.69
1792.2  137704.50  72594.96  52.72
1795.8  137117.21  72391.15  52.80
1799.3  136457.00  72099.39  52.84
1802.9  135743.05  71792.50  52.89
1806.4  135075.91  71545.31  52.97
1810.0  134280.93  71215.25  53.03
1813.5  133872.39  71049.38  53.07
1817.1  133633.20  71010.21  53.14
1820.6  133050.97  70811.89  53.22
1824.2  132955.33  70905.71  53.33
1827.7  132193.78  70623.64  53.42
1831.2  131936.00  70686.00  53.58
1834.8  131929.10  70810.22  53.67
1838.3  131732.50  70908.11  53.83
1841.8  131083.70  70655.34  53.90
1845.4  130196.27  70295.23  53.99
1848.9  129364.05  69843.12  53.99
1852.4  128706.27  69478.22  53.98
1856.0  127982.70  68908.65  53.84
1859.5  127215.98  68264.63  53.66
1863.0  126602.86  67581.97  53.38
1866.6  126413.78  66966.46  52.97
1870.1  126277.29  66218.44  52.44
1873.6  125649.00  64949.95  51.69
1877.1  124467.58  63170.25  50.75
1880.6  123149.16  61089.64  49.61
1884.2  122116.55  58874.35  48.21
1887.7  121297.53  56384.91  46.48
1891.2  120323.70  53500.28  44.46
1894.7  119561.03  50517.73  42.25
1898.2  119059.49  47535.13  39.93
1902.2  127561.20  47829.60  37.50
1904.9  126884.10  45244.83  35.66
1907.6  126014.33  42775.27  33.94
1910.4  125261.91  40580.58  32.40
1913.1  124144.80  38602.07  31.09
1915.8  123462.73  37100.23  30.05
1918.6  122955.60  35939.73  29.23
1921.3  122442.24  35045.59  28.62
1924.0  121622.67  34288.68  28.19
1926.7  120855.10  33720.13  27.90
1929.4  120092.07  33335.13  27.76
1932.2  119504.17  33172.71  27.76
1934.9  118903.20  33150.00  27.88
1937.6  118279.20  33189.83  28.06
1940.3  117682.50  33305.83  28.30
1943.0  117175.98  33494.30  28.58
1945.7  116466.63  33661.10  28.90
1948.4  115682.22  33850.52  29.26
1951.1  115041.90  34077.15  29.62
1953.8  114411.55  34297.45  29.98
1956.4  113925.55  34553.94  30.33
1959.1  113342.80  34815.50  30.72
1961.8  112544.25  35009.80  31.11
1964.5  111893.63  35224.13  31.48
1967.2  111141.66  35390.92  31.84
1969.9  110517.42  35618.33  32.23
1972.5  109724.76  35786.66  32.61
1975.2  109168.17  36003.93  32.98
1977.9  108823.45  36298.55  33.36
1980.6  108264.16  36524.66  33.74
1983.2  107436.73  36653.90  34.12
1985.9  106584.00  36726.00  34.46
1988.5  105675.51  36774.08  34.80
1991.2  104994.23  36929.93  35.17
1993.8  104392.75  37080.45  35.52
1996.5  103981.35  37280.10  35.85
1999.2  103361.23  37379.92  36.16
2001.8  102949.70  37533.30  36.46
2004.4  102450.03  37602.78  36.70
2007.1  101752.93  37563.75  36.92
2009.7  101155.20  37564.20  37.14
2012.4  100807.47  37634.13  37.33
2015.0  100368.67  37573.50  37.44
2017.6  99786.54  37411.42  37.49
2020.3  99278.30  37256.63  37.53
2022.9  99076.00  37173.87  37.52
2025.5  98881.45  37041.33  37.46
2028.1  98668.88  36880.36  37.38
2030.8  98241.40  36564.43  37.22
2033.4  98069.40  36322.00  37.04
2036.0  97709.23  36016.23  36.86
2038.6  97345.50  35674.30  36.65
2041.2  97040.73  35347.73  36.43
2043.8  96712.31  35013.55  36.20
2046.4  96350.03  34655.12  35.97
2049.0  95850.17  34259.03  35.74
2051.6  95597.58  33962.55  35.53
2054.2  95273.33  33654.38  35.32
2056.8  94928.17  33366.67  35.15
2059.4  94369.12  33015.73  34.99
2062.0  93865.42  32711.46  34.85
2064.6  93259.28  32393.42  34.73
2067.1  92648.48  32076.90  34.62
2069.7  92021.85  31742.68  34.49
2072.3  91609.50  31489.55  34.37
2074.9  91155.05  31248.35  34.28
2077.4  90837.89  31062.63  34.20
2080.0  90357.51  30809.45  34.10
2082.6  89889.04  30543.04  33.98
2085.1  89433.15  30291.03  33.87
2087.7  89095.50  30082.00  33.76
2090.3  88658.58  29831.28  33.65
2092.8  87922.33  29478.33  33.53
2095.4  87131.20  29114.04  33.41
2097.9  86486.05  28796.89  33.30
2100.5  85797.67  28481.00  33.20
2103.0  85211.83  28197.60  33.09
2105.6  84662.30  27904.93  32.96
2108.1  84180.68  27626.55  32.82
2110.7  83666.68  27355.07  32.70
2113.2  83160.28  27082.35  32.57
2115.7  82570.83  26788.96  32.44
2118.3  81954.60  26509.28  32.35
2120.8  81592.05  26322.00  32.26
2123.3  81203.78  26105.18  32.15
2125.8  80822.35  25864.88  32.00
2128.4  80417.03  25644.78  31.89
2130.9  79901.50  25406.67  31.80
2133.4  79530.03  25228.00  31.72
2135.9  79167.67  25061.33  31.66
2138.4  78723.88  24873.75  31.60
2140.9  78403.43  24748.03  31.56
2143.4  78064.71  24640.79  31.56
2145.9  77760.13  24525.05  31.54
2148.4  77461.63  24415.40  31.52
2150.9  77175.33  24324.03  31.52
2153.4  76889.02  24257.02  31.55
2155.9  76561.85  24176.78  31.58
2158.4  76268.50  24108.00  31.61
2160.9  76054.13  24059.00  31.63
2163.4  75767.15  23995.68  31.67
2165.9  75222.77  23867.23  31.73
2168.4  74753.25  23745.15  31.76
2170.8  74430.86  23682.27  31.82
2173.3  74081.87  23614.82  31.88
2175.8  73761.42  23565.58  31.95
2178.2  73370.08  23504.75  32.04
2180.7  73008.78  23462.43  32.14
2183.2  72602.93  23399.91  32.23
2185.6  72191.70  23335.20  32.32
2188.1  71719.20  23272.20  32.45
2190.6  71165.03  23185.50  32.58
2193.0  70523.75  23067.28  32.71
2195.5  69958.40  22963.20  32.82
2197.9  69413.20  22853.20  32.92
2200.4  68720.21  22693.04  33.02
2202.8  68249.77  22621.52  33.15
2205.3  67675.43  22516.15  33.27
2207.7  67294.28  22480.68  33.41
2210.1  66847.90  22431.50  33.56
2212.6  66477.83  22358.17  33.63
2215.0  66250.29  22308.42  33.67
2217.4  65959.38  22254.48  33.74
2219.9  65734.12  22220.97  33.80
2222.3  65507.57  22147.03  33.81
2224.7  65348.78  22061.93  33.76
2227.1  65106.40  21904.89  33.64
2229.5  64827.08  21718.83  33.50
2231.9  64391.47  21475.60  33.35
2234.4  63893.27  21171.73  33.14
2236.8  63510.84  20875.09  32.87
2239.2  63113.05  20584.85  32.62
2241.6  62695.15  20269.38  32.33
2244.0  62301.60  19929.60  31.99
2246.4  61896.58  19594.20  31.66
2248.8  61445.54  19255.59  31.34
2251.2  61124.75  18929.75  30.97
2253.6  60747.75  18574.50  30.58
2255.9  60451.30  18279.20  30.24
2258.3  60147.58  18007.73  29.94
2260.7  59790.13  17745.20  29.68
2263.1  59384.75  17479.75  29.43
2265.5  58954.41  17227.93  29.22
2267.9  58652.50  17030.25  29.04
2270.2  58227.80  16822.33  28.89
2272.6  57823.30  16614.80  28.73
2275.0  57410.85  16441.95  28.64
2277.3  57038.25  16269.25  28.52
2279.7  56654.75  16084.88  28.39
2282.1  56314.93  15899.90  28.23
2284.4  55916.48  15679.77  28.04
2286.8  55629.33  15487.03  27.84
2289.1  55259.37  15314.93  27.71
2291.5  54974.15  15138.14  27.54
2293.8  54543.98  14913.35  27.34
2296.2  54046.30  14699.30  27.20
2298.5  53499.78  14492.60  27.09
2300.8  52997.00  14304.50  26.99
2303.2  52417.23  14104.27  26.91
2305.5  51745.30  13911.78  26.89
2307.9  51102.74  13718.23  26.84
2310.2  50473.50  13544.30  26.83
2312.5  49879.33  13432.00  26.93
2314.8  49288.58  13345.95  27.08
2317.1  48685.83  13250.63  27.22
2319.5  48057.23  13147.95  27.36
2321.8  47532.00  13040.23  27.43
2324.1  46931.27  12897.50  27.48
2326.4  46393.42  12763.12  27.51
2328.7  45885.00  12571.67  27.40
2331.0  45425.00  12403.00  27.30
2333.3  45069.31  12287.33  27.26
2335.6  44664.67  12193.53  27.30
2337.9  44217.90  12068.10  27.29
2340.2  43810.83  11938.33  27.25
2342.5  43429.00  11800.33  27.17
2344.8  42951.13  11658.96  27.14
2347.1  42439.60  11527.60  27.16
2349.4  41891.00  11418.15  27.26
2351.7  41431.20  11329.73  27.35
2353.9  40968.11  11239.33  27.43
2356.2  40462.50  11131.25  27.51
2358.5  39967.44  11031.96  27.60
2360.8  39503.82  10941.27  27.70
2363.1  39054.80  10815.05  27.69
2365.3  38591.19  10694.54  27.71
2367.6  38083.33  10558.33  27.72
2369.8  37578.63  10435.25  27.77
2372.1  37019.45  10309.00  27.85
2374.4  36391.20  10185.77  27.99
2376.6  35767.90  10023.30  28.02
2378.9  35180.83  9816.10  27.90
2381.1  34614.67  9646.00  27.87
2383.4  34047.30  9501.17  27.91
2385.6  33570.63  9361.46  27.89
2387.9  33120.90  9213.30  27.82
2390.1  32681.25  9065.00  27.74
2392.3  32195.48  8915.40  27.69
2394.6  31725.40  8765.77  27.63
2396.8  31308.34  8647.15  27.62
2399.0  30869.50  8524.33  27.61
2401.3  30413.22  8376.48  27.54
2403.5  29939.00  8199.10  27.39
2405.7  29547.43  8069.98  27.31
2407.9  29151.90  7960.50  27.31
2410.1  28709.10  7802.70  27.18
2412.4  28315.92  7655.75  27.04
2414.6  27936.80  7501.20  26.85
2416.8  27582.50  7358.45  26.68
2419.0  27208.26  7232.58  26.58
2421.2  26770.65  7084.42  26.46
2423.4  26338.08  6893.54  26.17
2425.6  26060.40  6781.80  26.02
2427.8  25755.60  6686.55  25.96
2430.0  25434.73  6576.13  25.85
2432.2  25152.00  6470.40  25.73
2434.4  24845.40  6356.48  25.58
2436.5  24533.87  6211.60  25.32
2438.7  24231.00  6087.30  25.12
2440.9  23968.88  5984.78  24.97
2443.1  23718.00  5879.25  24.79
2445.3  23445.43  5759.78  24.57
2447.4  23143.80  5640.60  24.37
2449.6  22853.60  5533.73  24.21
2451.8  22542.30  5433.75  24.10
2453.9  22206.99  5310.14  23.91
2456.1  21864.87  5201.93  23.79
2458.3  21575.23  5147.55  23.86
2460.4  21297.80  5067.85  23.80
2462.6  21032.96  4953.38  23.55
2464.7  20767.28  4847.16  23.34
2466.9  20518.73  4798.47  23.39
2469.0  20285.98  4713.71  23.24
2471.2  20038.00  4613.40  23.02
2473.3  19775.84  4518.83  22.85
2475.4  19526.28  4449.95  22.79
2477.6  19250.33  4377.92  22.74
2479.7  18995.20  4288.00  22.57
2481.9  18758.02  4188.68  22.33
2484.0  18516.91  4116.36  22.23
2486.1  18246.60  4073.40  22.32
2488.2  18031.67  4028.04  22.34
2490.4  17839.38  3954.17  22.17
2492.5  17547.37  3879.90  22.11
2494.6  17193.30  3830.03  22.28
2496.7  16962.17  3773.22  22.24
2498.8  16777.80  3692.55  22.01
2500.9  16605.78  3664.98  22.07
2503.0  16453.70  3643.03  22.14
2505.1  16329.63  3612.38  22.12
2507.2  16361.80  3663.43  22.39
2509.4  16369.56  3688.58  22.53
2511.4  16349.03  3676.58  22.49
2513.5  16345.47  3769.87  23.06
2515.6  16617.72  3931.73  23.66
