# Supplementary material for: Using reflectance spectra and Pl@ntNet to identify herbarium specimens: a case study with Lithocarpus
Source: New Phytol. 2025 Jun 4;251(2):800–10. doi: 10.1111/nph.70258 (PMC13278665; doi:10.1111/nph.70258)
Supplement: Supplementary file 1 — Dataset S1 Original spectral data collected for this study. [file NPH-251-800-s003.zip › lithocarpus_spectra/gr020822_0063.sig]

/*** Spectra Vista SIG Data ***/
name= gr020822_0063.sig
instrument= HI: 1132003 (HR-1024i)
integration= 50.0, 9.0, 6.0, 100.0, 14.0, 6.0
scan method= Time-based, Time-based
scan coadds= 100, 425, 571, 50, 298, 571
scan time= 5, 5
scan settings= AI, AI
external data set1= 0,0,0,0,0,0,0,0,0,0,0,0,0,0,0,0,0,0,0,0,0,0,0,0,0,0,0,0,0,0,0,0
external data set2= 0,0,0,0,0,0,0,0,0,0,0,0,0,0,0,0,0,0,0,0,0,0,0,0,0,0,0,0,0,0,0,0
external data dark= 0,0,0,0,0,0,0,0,0,0,0,0,0,0,0,0
external data mask= 0
optic= LENS 4(1), LENS 4(1)
temp= 31.6, -5.0, -9.9, 31.7, -5.1, -9.9
battery= 7.44, 7.45
error= 0, 0
units= Radiance, Radiance
time= 08/02/2022 10:44:00, 08/02/2022 10:44:57
longitude=                 ,                 
latitude=                 ,                 
gpstime=                 ,                 
comm= 
memory slot= 0, 0
factors= 0.948, 0.926, 1.000 [Overlap: Remove @ 990,1900, Matching Type: None]
inclinometer x offset= 1, 1
inclinometer y offset= 90, 90
data= 
340.5  1193.50  162.75  13.64
341.9  1233.66  170.16  13.79
343.4  1180.80  177.12  15.00
344.9  1165.50  166.50  14.29
346.4  1158.95  142.64  12.31
347.8  1164.84  119.91  10.29
349.3  1162.16  127.36  10.96
350.8  1196.85  143.93  12.03
352.2  1228.92  131.67  10.71
353.7  1241.10  124.11  10.00
355.2  1270.70  117.90  9.28
356.6  1335.18  117.81  8.82
358.1  1401.32  132.20  9.43
359.6  1435.84  134.61  9.38
361.0  1477.20  116.95  7.92
362.5  1553.58  123.30  7.94
364.0  1630.72  121.03  7.42
365.5  1709.05  134.93  7.89
366.9  1758.40  131.88  7.50
368.4  1838.97  131.36  7.14
369.9  1954.72  135.03  6.91
371.3  2035.88  138.81  6.82
372.8  2110.71  150.77  7.14
374.2  2193.62  155.76  7.10
375.7  2294.25  157.32  6.86
377.2  2416.35  153.53  6.35
378.6  2470.27  145.31  5.88
380.1  2564.00  153.84  6.00
381.6  2685.93  163.93  6.10
383.0  2808.30  177.10  6.31
384.5  2942.94  184.73  6.28
386.0  3047.22  181.83  5.97
387.4  3157.10  186.78  5.92
388.9  3253.60  185.92  5.71
390.4  3371.44  205.02  6.08
391.8  3535.84  206.64  5.84
393.3  3674.03  202.83  5.52
394.7  3768.20  204.30  5.42
396.2  3862.74  221.81  5.74
397.7  4014.48  216.72  5.40
399.1  4185.54  227.48  5.43
400.6  4368.80  228.60  5.23
402.0  4492.02  233.22  5.19
403.5  4586.40  240.10  5.24
405.0  4734.56  242.32  5.12
406.4  4933.94  257.07  5.21
407.9  5129.00  267.60  5.22
409.3  5250.44  272.18  5.18
410.8  5355.18  279.18  5.21
412.2  5515.44  285.42  5.17
413.7  5735.66  297.61  5.19
415.1  5950.30  306.99  5.16
416.6  6125.40  321.21  5.24
418.0  6256.75  326.25  5.21
419.5  6405.57  331.68  5.18
420.9  6612.48  344.40  5.21
422.4  6858.97  365.98  5.34
423.8  7101.67  382.54  5.39
425.3  7361.55  402.83  5.47
426.7  7576.80  421.28  5.56
428.2  7745.92  431.68  5.57
429.6  7922.48  444.75  5.61
431.1  8110.62  470.68  5.80
432.5  8379.41  491.92  5.87
434.0  8646.00  511.50  5.92
435.4  8948.50  539.00  6.02
436.8  9246.20  565.36  6.11
438.3  9503.30  590.43  6.21
439.7  9707.14  611.68  6.30
441.2  9881.28  634.50  6.42
442.6  10123.20  654.90  6.47
444.0  10406.76  685.23  6.58
445.5  10724.25  719.48  6.71
446.9  11078.34  756.21  6.83
448.4  11397.33  788.03  6.91
449.8  11729.40  822.08  7.01
451.2  11994.50  856.75  7.14
452.7  12205.32  885.87  7.26
454.1  12450.12  913.24  7.34
455.5  12737.06  952.84  7.48
457.0  13070.20  992.42  7.59
458.4  13390.52  1035.32  7.73
459.8  13743.36  1077.12  7.84
461.2  14151.90  1125.12  7.95
462.7  14513.07  1167.14  8.04
464.1  14841.15  1217.04  8.20
465.5  15122.52  1257.66  8.32
467.0  15390.30  1296.25  8.42
468.4  15685.88  1337.86  8.53
469.8  16014.52  1388.68  8.67
471.2  16423.89  1450.91  8.83
472.7  16863.07  1507.84  8.94
474.1  17298.80  1554.65  8.99
475.5  17802.46  1620.58  9.10
476.9  18293.34  1686.36  9.22
478.4  18675.00  1750.00  9.37
479.8  18937.58  1797.39  9.49
481.2  19136.96  1835.96  9.59
482.6  19362.78  1875.42  9.69
484.0  19695.00  1924.05  9.77
485.4  20156.07  1995.45  9.90
486.9  20673.90  2065.05  9.99
488.3  21245.92  2143.28  10.09
489.7  21734.74  2209.22  10.16
491.1  22155.84  2272.62  10.26
492.5  22532.16  2331.42  10.35
493.9  22843.50  2380.38  10.42
495.3  23119.20  2425.35  10.49
496.8  23496.56  2482.54  10.57
498.2  23962.59  2549.39  10.64
499.6  24457.86  2617.83  10.70
501.0  25030.78  2698.68  10.78
502.4  25552.32  2776.08  10.86
503.8  26061.00  2846.27  10.92
505.2  26583.64  2923.54  11.00
506.6  27081.12  3000.58  11.08
508.0  27558.72  3076.92  11.16
509.4  27955.00  3150.00  11.27
510.8  28403.10  3224.93  11.35
512.2  28845.68  3306.20  11.46
513.6  29337.60  3388.80  11.55
515.0  29905.92  3488.08  11.66
516.4  30392.00  3577.44  11.77
517.8  30947.06  3673.16  11.87
519.2  31542.39  3780.29  11.98
520.7  32112.48  3879.36  12.08
522.0  32594.04  3971.58  12.18
523.4  33163.20  4072.64  12.28
524.8  33660.30  4161.00  12.36
526.2  34256.43  4265.12  12.45
527.6  34891.08  4371.24  12.53
529.0  35428.80  4463.80  12.60
530.4  36063.56  4571.50  12.68
531.8  36601.13  4668.26  12.75
533.2  37056.24  4752.54  12.83
534.6  37491.20  4841.84  12.91
536.0  37972.13  4944.74  13.02
537.4  38452.36  5049.01  13.13
538.8  39015.01  5158.74  13.22
540.2  39627.16  5276.78  13.32
541.6  40223.12  5396.79  13.42
543.0  40743.92  5505.29  13.51
544.3  41433.75  5644.13  13.62
545.7  42212.40  5796.38  13.73
547.1  42717.00  5916.00  13.85
548.5  43340.10  6053.16  13.97
549.9  44044.87  6203.07  14.08
551.3  44792.28  6355.96  14.19
552.7  45331.44  6487.07  14.31
554.1  46033.86  6638.72  14.42
555.4  46633.56  6780.69  14.54
556.8  47054.70  6904.59  14.67
558.2  47323.05  6995.93  14.78
559.6  47569.50  7091.25  14.91
561.0  48071.10  7225.68  15.03
562.3  48462.05  7343.70  15.15
563.7  49029.12  7483.84  15.26
565.1  49605.60  7629.60  15.38
566.5  50220.12  7783.86  15.50
567.9  51066.56  7977.56  15.62
569.2  51991.80  8181.60  15.74
570.6  52961.60  8394.67  15.85
572.0  53787.03  8595.79  15.98
573.4  54485.82  8775.75  16.11
574.8  55190.50  8956.88  16.23
576.1  56047.24  9163.06  16.35
577.5  56714.88  9339.12  16.47
578.9  57631.20  9559.32  16.59
580.3  58482.30  9768.95  16.70
581.6  59336.32  9980.64  16.82
583.0  60168.78  10186.34  16.93
584.4  60758.25  10349.69  17.03
585.8  61172.41  10479.00  17.13
587.1  61509.36  10588.05  17.21
588.5  61949.70  10715.10  17.30
589.9  62306.70  10822.20  17.37
591.2  62809.12  10949.94  17.43
592.6  63538.42  11104.17  17.48
594.0  64187.83  11237.02  17.51
595.3  65054.18  11400.42  17.52
596.7  65932.68  11561.06  17.53
598.1  66778.28  11707.33  17.53
599.5  67609.40  11852.35  17.53
600.8  68493.64  11988.80  17.50
602.2  69204.73  12105.59  17.49
603.5  70077.96  12249.84  17.48
604.9  70950.24  12402.72  17.48
606.3  71749.92  12545.28  17.48
607.6  72506.52  12679.83  17.49
609.0  73229.40  12822.30  17.51
610.4  73933.86  12967.50  17.54
611.7  74588.87  13111.05  17.58
613.1  75202.50  13264.50  17.64
614.5  75865.68  13425.48  17.70
615.8  76395.78  13564.98  17.76
617.2  77104.44  13746.33  17.83
618.5  77717.68  13916.68  17.91
619.9  78507.34  14124.23  17.99
621.2  79233.80  14323.25  18.08
622.6  80140.50  14539.25  18.14
624.0  80856.72  14726.93  18.21
625.3  81685.75  14943.12  18.29
626.7  82501.68  15160.21  18.38
628.0  83183.16  15356.72  18.46
629.4  84005.60  15559.60  18.52
630.8  84695.88  15749.70  18.60
632.1  85242.78  15907.19  18.66
633.5  86154.64  16113.24  18.70
634.8  86873.12  16282.94  18.74
636.2  87509.52  16432.77  18.78
637.5  88320.02  16603.30  18.80
638.9  89028.24  16745.99  18.81
640.2  89784.11  16879.82  18.80
641.6  90604.98  16998.09  18.76
642.9  91377.65  17077.97  18.69
644.3  92203.58  17148.07  18.60
645.6  92950.00  17182.75  18.49
647.0  93681.63  17167.41  18.33
648.3  94467.21  17135.23  18.14
649.7  95294.52  17077.33  17.92
651.0  96090.46  16995.15  17.69
652.4  96623.28  16865.55  17.45
653.7  97691.40  16800.93  17.20
655.0  98601.56  16684.58  16.92
656.4  99248.80  16513.10  16.64
657.7  100310.07  16430.69  16.38
659.1  101193.40  16327.85  16.14
660.4  101912.16  16217.04  15.91
661.8  102592.00  16116.00  15.71
663.1  103559.94  16109.60  15.56
664.5  104048.76  16065.99  15.44
665.8  104174.16  16050.77  15.41
667.1  104223.24  16074.59  15.42
668.5  104596.80  16195.20  15.48
669.8  104951.12  16361.95  15.59
671.2  105173.12  16560.96  15.75
672.5  105426.30  16822.12  15.96
673.8  106022.84  17161.62  16.19
675.2  106963.92  17583.93  16.44
676.5  108106.44  18050.49  16.70
677.8  109332.34  18539.74  16.96
679.2  110276.18  19015.80  17.24
680.5  111101.10  19479.32  17.53
681.9  111842.50  19916.05  17.81
683.2  112651.00  20343.40  18.06
684.5  113451.80  20755.35  18.29
685.9  114188.81  21143.66  18.52
687.2  114892.80  21519.36  18.73
688.5  115535.78  21873.13  18.93
689.9  116319.00  22247.68  19.13
691.2  116996.14  22594.09  19.31
692.5  117618.86  22933.29  19.50
693.8  118338.70  23306.85  19.70
695.2  118950.89  23667.77  19.90
696.5  119627.64  24066.90  20.12
697.8  120332.40  24480.70  20.34
699.2  120990.48  24927.24  20.60
700.5  121696.20  25420.41  20.89
701.8  122326.05  25930.80  21.20
703.1  122983.32  26476.44  21.53
704.5  123645.69  27060.48  21.89
705.8  124382.43  27687.80  22.26
707.1  125048.00  28325.75  22.65
708.4  125679.09  28992.30  23.07
709.8  126445.47  29700.84  23.49
711.1  126978.14  30370.93  23.92
712.4  127786.78  31114.59  24.35
713.7  128451.02  31818.54  24.77
715.0  129149.49  32531.39  25.19
716.3  129876.50  33252.13  25.60
717.7  130591.01  33976.35  26.02
719.0  131356.20  34700.55  26.42
720.3  132112.66  35430.18  26.82
721.6  132992.80  36193.40  27.21
722.9  133847.46  36961.56  27.61
724.2  134719.20  37739.52  28.01
725.6  135482.42  38514.48  28.43
726.9  135927.25  39215.00  28.85
728.2  136384.64  39944.80  29.29
729.5  136935.24  40720.55  29.74
730.8  137398.64  41487.46  30.19
732.1  137958.80  42313.32  30.67
733.4  138371.34  43118.92  31.16
734.7  138640.32  43904.70  31.67
736.0  138969.42  44723.25  32.18
737.3  139067.55  45490.95  32.71
738.6  139159.62  46273.55  33.25
740.0  139294.70  47068.95  33.79
741.2  139559.68  47914.88  34.33
742.6  140014.80  48839.58  34.88
743.9  140582.64  49814.92  35.43
745.2  141301.80  50840.70  35.98
746.5  142082.26  51887.20  36.52
747.8  142753.80  52898.20  37.06
749.1  143486.17  53939.70  37.59
750.4  144214.29  54955.83  38.11
751.7  144938.22  55978.02  38.62
753.0  145497.79  56910.85  39.11
754.2  146125.14  57875.43  39.61
755.5  146690.76  58797.12  40.08
756.8  147235.80  59704.56  40.55
758.1  148205.40  60777.42  41.01
759.4  149081.00  61816.80  41.47
760.7  149920.96  62825.84  41.91
762.0  150500.00  63730.63  42.35
763.3  151042.50  64615.32  42.78
764.6  151421.76  65436.72  43.21
765.9  151800.95  66256.85  43.65
767.2  152281.92  67115.48  44.07
768.4  152588.80  67904.20  44.50
769.7  153197.30  68837.70  44.93
771.0  153603.90  69682.59  45.37
772.3  153957.10  70522.38  45.81
773.6  154410.08  71413.60  46.25
774.8  154852.97  72289.82  46.68
776.1  155266.80  73160.10  47.12
777.4  155563.91  73975.64  47.55
778.7  156069.26  74892.23  47.99
780.0  156527.68  75773.92  48.41
781.2  156873.12  76617.93  48.84
782.5  157342.38  77525.37  49.27
783.8  157778.28  78406.92  49.69
785.0  158108.16  79246.11  50.12
786.3  158550.00  80099.25  50.52
787.6  158993.52  80954.44  50.92
788.9  159352.92  81787.38  51.32
790.1  159848.50  82687.40  51.73
791.4  160212.48  83506.56  52.12
792.7  160822.68  84439.74  52.50
793.9  161243.46  85259.79  52.88
795.2  161701.50  86106.25  53.25
796.5  162178.94  86954.45  53.62
797.7  162631.38  87793.05  53.98
799.0  163248.00  88710.00  54.34
800.2  163637.12  89485.44  54.69
801.5  164084.98  90273.27  55.02
802.8  164618.35  91106.73  55.34
804.0  165046.70  91906.36  55.69
805.3  165518.12  92720.38  56.02
806.5  165885.30  93455.40  56.34
807.8  166329.80  94203.90  56.64
809.0  166790.36  94983.09  56.95
810.3  167250.73  95747.86  57.25
811.5  167610.63  96438.27  57.54
812.8  168057.90  97191.30  57.83
814.0  168457.32  97873.25  58.10
815.3  168954.84  98600.58  58.36
816.5  169315.25  99267.50  58.63
817.8  169744.83  99962.18  58.89
819.0  170128.00  100633.75  59.15
820.2  170576.04  101332.53  59.41
821.5  171023.20  102014.53  59.65
822.7  171316.65  102591.62  59.88
824.0  171764.82  103240.94  60.11
825.2  172247.25  103920.60  60.33
826.4  172694.17  104601.48  60.57
827.7  173032.65  105169.28  60.78
828.9  173479.50  105831.90  61.01
830.1  173871.89  106440.86  61.22
831.4  174264.13  107061.54  61.44
832.6  174724.38  107713.66  61.65
833.8  175099.40  108292.30  61.85
835.0  175458.78  108866.24  62.05
836.3  175884.52  109476.29  62.24
837.5  176318.10  110101.95  62.45
838.7  176766.57  110725.92  62.64
839.9  177156.72  111303.72  62.83
841.2  177589.73  111928.29  63.03
842.4  177988.95  112496.22  63.20
843.6  178396.40  113081.15  63.39
844.8  178894.80  113705.37  63.56
846.0  179261.43  114273.15  63.75
847.2  179648.70  114830.94  63.92
848.5  180143.92  115433.28  64.08
849.7  180521.37  115963.77  64.24
850.9  180866.40  116500.15  64.41
852.1  181256.83  117050.96  64.58
853.3  181556.16  117554.43  64.75
854.5  181937.00  118097.84  64.91
855.7  182238.72  118578.87  65.07
856.9  182642.64  119110.14  65.21
858.1  183040.57  119638.04  65.36
859.3  183418.06  120143.31  65.50
860.5  183775.98  120711.75  65.68
861.7  184164.80  121247.20  65.84
862.9  184562.04  121761.77  65.97
864.1  184921.93  122232.66  66.10
865.3  185351.56  122764.32  66.23
866.5  185820.48  123327.36  66.37
867.7  186180.54  123858.06  66.53
868.9  186532.43  124372.64  66.68
870.1  187005.10  124893.65  66.79
871.3  187428.84  125441.08  66.93
872.5  187922.70  125995.50  67.05
873.7  188379.36  126557.84  67.18
874.9  188871.09  127113.42  67.30
876.0  189381.96  127667.16  67.41
877.2  189816.00  128197.70  67.54
878.4  190321.29  128780.10  67.66
879.6  190776.60  129286.50  67.77
880.8  191233.00  129799.25  67.87
882.0  191656.93  130297.19  67.98
883.1  192123.40  130839.24  68.10
884.3  192599.15  131359.73  68.20
885.5  193090.59  131903.00  68.31
886.7  193469.76  132343.20  68.41
887.8  193948.20  132861.90  68.50
889.0  194393.96  133381.46  68.61
890.2  194852.70  133841.72  68.69
891.4  195331.49  134388.60  68.80
892.5  195979.68  135024.44  68.90
893.7  196641.46  135632.01  68.97
894.9  197228.16  136222.92  69.07
896.0  197775.55  136819.28  69.18
897.2  198357.74  137389.63  69.26
898.4  198905.85  137955.55  69.36
899.5  199648.01  138569.16  69.41
900.7  200036.20  139037.60  69.51
901.9  200405.88  139476.83  69.60
903.0  200764.13  139948.86  69.71
904.2  201097.60  140362.50  69.80
905.4  201620.76  140790.36  69.83
906.5  202170.57  141307.92  69.90
907.7  202509.32  141727.60  69.99
908.8  202841.01  142194.36  70.10
910.0  203136.96  142566.84  70.18
911.2  203427.07  142858.04  70.23
912.3  203627.40  143154.90  70.30
913.5  203825.21  143485.45  70.40
914.6  203983.92  143813.88  70.50
915.8  204267.30  144162.92  70.58
916.9  204540.68  144476.78  70.63
918.1  204766.00  144740.99  70.69
919.2  204967.53  145134.99  70.81
920.4  205119.86  145438.37  70.90
921.5  205364.66  145770.01  70.98
922.7  205466.72  146048.24  71.08
923.8  205799.22  146399.37  71.14
925.0  205997.47  146646.71  71.19
926.1  206265.78  147031.71  71.28
927.3  206654.40  147451.44  71.35
928.4  207132.25  147931.88  71.42
929.6  207764.48  148515.84  71.48
930.7  208534.20  149240.00  71.57
931.8  209244.75  149924.60  71.65
933.0  209877.12  150505.56  71.71
934.1  210391.29  151015.01  71.78
935.3  210591.85  151322.19  71.86
936.4  210545.61  151481.66  71.95
937.6  210485.46  151595.82  72.02
938.7  210357.45  151503.17  72.02
939.9  210354.38  151637.67  72.09
941.0  210930.02  152160.74  72.14
942.1  211487.76  152729.55  72.22
943.3  211951.14  153166.98  72.27
944.4  212444.27  153582.09  72.29
945.6  212557.02  153874.26  72.39
946.7  212781.12  154159.31  72.45
947.9  213057.60  154427.60  72.48
949.0  213195.82  154595.09  72.51
950.1  213684.48  155028.42  72.55
951.3  214012.70  155391.83  72.61
952.4  214247.08  155650.33  72.65
953.6  214559.98  155861.29  72.64
954.7  214870.14  156115.16  72.66
955.8  215035.77  156355.40  72.71
957.0  215548.05  156687.23  72.69
958.1  215643.12  156931.38  72.77
959.3  215575.50  156973.95  72.82
960.4  216105.33  157331.47  72.80
961.6  216610.78  157584.89  72.75
962.7  216770.24  157692.16  72.75
963.9  216755.42  157910.17  72.85
965.0  216731.58  157960.98  72.88
966.2  217040.85  157988.43  72.79
967.3  217013.29  157949.49  72.78
968.5  217139.52  158152.80  72.83
969.6  217216.00  158228.28  72.84
970.8  217046.50  158093.87  72.84
971.9  216912.96  157958.24  72.82
973.1  217215.92  158110.56  72.79
974.2  216950.02  158032.90  72.84
975.4  217524.39  157954.71  72.61
976.5  217498.71  158180.88  72.73
977.7  217753.68  158343.33  72.72
978.8  217186.11  158158.71  72.82
980.0  217306.00  157967.50  72.69
981.2  217729.74  158122.07  72.62
982.3  217725.62  158285.19  72.70
983.5  217719.84  158261.03  72.69
984.6  218023.20  158219.64  72.57
985.8  217715.08  158070.00  72.60
987.0  217904.32  157909.60  72.47
988.1  218204.66  158147.29  72.48
989.3  218313.76  158194.96  72.46
990.2  231867.07  171775.91  74.08
994.0  232320.36  172493.70  74.25
997.9  232146.25  172704.91  74.39
1001.7  232493.37  173355.98  74.56
1005.6  233563.33  174513.57  74.72
1009.4  234865.54  175882.46  74.89
1013.3  236000.00  177042.86  75.02
1017.1  236666.02  177861.99  75.15
1021.0  237285.73  178686.81  75.30
1024.8  238584.72  179953.82  75.43
1028.6  240502.66  181779.68  75.58
1032.5  242111.80  183257.10  75.69
1036.3  242676.93  183933.83  75.79
1040.1  242807.38  184355.81  75.93
1044.0  243631.93  185277.15  76.05
1047.8  244361.25  186079.95  76.15
1051.6  245035.02  186926.46  76.29
1055.5  244638.50  186863.27  76.38
1059.3  244241.25  186867.58  76.51
1063.1  243902.13  186850.92  76.61
1067.0  244236.55  187358.02  76.71
1070.8  244996.97  188179.25  76.81
1074.6  245512.11  188850.57  76.92
1078.4  245182.00  188759.79  76.99
1082.3  244189.12  188206.50  77.07
1086.1  243551.69  187997.94  77.19
1089.9  243444.02  188116.01  77.27
1093.7  243825.63  188620.35  77.36
1097.5  243962.82  188906.85  77.43
1101.4  243939.83  189054.69  77.50
1105.2  243780.40  189059.91  77.55
1109.0  244150.33  189423.79  77.58
1112.8  245166.18  190180.53  77.57
1116.6  245949.47  190715.69  77.54
1120.4  246597.24  191260.00  77.56
1124.2  247124.16  191496.50  77.49
1128.1  247831.08  191827.46  77.40
1131.8  247824.73  191506.20  77.27
1135.7  247628.62  190940.73  77.11
1139.5  247426.80  190330.07  76.92
1143.3  246875.07  189307.29  76.68
1147.1  246154.67  188120.86  76.42
1150.9  245410.00  186781.77  76.11
1154.7  245416.89  185954.60  75.77
1158.5  245294.60  185118.94  75.47
1162.3  245134.08  184329.96  75.20
1166.1  244490.47  183258.10  74.96
1169.9  244135.40  182516.23  74.76
1173.7  243520.00  181607.14  74.58
1177.5  242913.38  180763.42  74.41
1181.2  242950.93  180446.31  74.27
1185.0  243443.14  180499.07  74.14
1188.8  243386.89  180350.75  74.10
1192.6  243409.75  180320.22  74.08
1196.4  243374.25  180271.35  74.07
1200.2  242691.56  179961.60  74.15
1204.0  242188.55  179844.69  74.26
1207.8  241773.65  179808.41  74.37
1211.6  241152.00  179551.93  74.46
1215.3  240670.17  179543.94  74.60
1219.1  240575.17  179828.52  74.75
1222.9  240266.67  180011.43  74.92
1226.7  240023.41  180315.41  75.12
1230.4  239394.35  180316.96  75.32
1234.2  238753.04  180261.90  75.50
1238.0  237972.65  180084.88  75.67
1241.8  237278.44  179915.50  75.82
1245.5  236687.91  179791.69  75.96
1249.3  236460.65  179878.47  76.07
1253.1  236810.00  180316.88  76.14
1256.8  236834.14  180590.66  76.25
1260.6  236645.68  180518.20  76.28
1264.4  236455.27  180551.25  76.36
1268.1  236111.33  180359.14  76.39
1271.9  236070.12  180472.77  76.45
1275.7  236279.49  180760.13  76.50
1279.4  236512.50  181133.94  76.59
1283.2  235993.00  181023.45  76.71
1286.9  235677.84  181042.66  76.82
1290.7  235482.13  181054.03  76.89
1294.4  234815.94  180663.85  76.94
1298.2  233849.78  180016.38  76.98
1302.0  232685.75  179123.89  76.98
1305.7  231353.83  178148.14  77.00
1309.5  229879.48  176941.47  76.97
1313.2  228961.25  176136.11  76.93
1317.0  228399.60  175530.09  76.85
1320.7  227617.30  174655.16  76.73
1324.4  226502.87  173434.99  76.57
1328.2  225872.00  172446.17  76.35
1331.9  225040.44  171140.99  76.05
1335.7  224239.58  169710.89  75.68
1339.4  222924.80  167771.17  75.26
1343.2  221934.99  166024.11  74.81
1346.9  221515.93  164637.17  74.32
1350.6  221882.11  163943.45  73.89
1354.4  222411.47  163394.29  73.46
1358.1  222084.67  162229.50  73.05
1361.8  221234.62  160603.83  72.59
1365.6  220196.75  158884.88  72.16
1369.3  219188.44  157262.86  71.75
1373.0  217919.66  155625.88  71.41
1376.7  216420.53  153916.76  71.12
1380.5  214815.87  152140.80  70.82
1384.2  213557.17  150353.66  70.40
1387.9  212353.80  148464.30  69.91
1391.6  211030.42  146220.64  69.29
1395.3  209823.45  143793.42  68.53
1399.1  209082.62  141442.78  67.65
1402.8  208062.67  138615.86  66.62
1406.5  207275.10  135733.44  65.48
1410.2  206723.39  132909.96  64.29
1413.9  206690.94  130473.50  63.12
1417.6  206186.19  127925.15  62.04
1421.3  205484.00  125530.29  61.09
1425.1  204693.87  123395.66  60.28
1428.8  204329.40  121838.37  59.63
1432.5  204124.66  120655.92  59.11
1436.2  203856.64  119683.50  58.71
1439.9  203204.96  118695.09  58.41
1443.6  202836.33  117967.50  58.16
1447.3  202286.02  117310.20  57.99
1451.0  201841.50  116732.89  57.83
1454.7  201297.51  116178.29  57.71
1458.4  200872.23  115711.05  57.60
1462.1  200224.87  115169.29  57.52
1465.8  199472.14  114609.73  57.46
1469.4  198917.01  114267.26  57.44
1473.1  199761.32  114728.07  57.43
1476.8  199998.28  114978.45  57.49
1480.5  198821.36  114417.46  57.55
1484.2  197729.65  113948.37  57.63
1487.9  197073.58  113820.60  57.76
1491.6  196410.50  113669.68  57.87
1495.3  196422.42  113937.80  58.01
1498.9  195978.10  114000.45  58.17
1502.6  195030.57  113785.76  58.34
1506.3  193813.51  113430.00  58.53
1510.0  192877.40  113267.96  58.73
1513.7  192142.99  113246.81  58.94
1517.3  191434.14  113191.83  59.13
1521.0  190545.19  112980.54  59.29
1524.7  189786.95  112801.82  59.44
1528.3  188956.88  112541.96  59.56
1532.0  188086.67  112216.29  59.66
1535.7  187236.62  111888.70  59.76
1539.3  186392.80  111500.27  59.82
1543.0  185792.44  111294.50  59.90
1546.7  185423.33  111264.21  60.01
1550.3  184931.91  111120.46  60.09
1554.0  184164.40  110833.20  60.18
1557.6  183403.61  110547.64  60.28
1561.3  182579.49  110204.97  60.36
1565.0  181714.27  109798.03  60.42
1568.6  180826.96  109336.44  60.46
1572.3  180168.46  109085.99  60.55
1575.9  179592.27  108857.26  60.61
1579.6  179059.88  108653.48  60.68
1583.2  178454.27  108453.69  60.77
1586.9  177744.60  108148.98  60.85
1590.5  177156.80  108115.54  61.03
1594.1  176461.38  107997.25  61.20
1597.8  175700.39  107900.98  61.41
1601.4  175005.33  107861.15  61.63
1605.1  174061.61  107660.18  61.85
1608.7  173265.50  107562.86  62.08
1612.3  172526.45  107468.69  62.29
1616.0  171721.50  107311.85  62.49
1619.6  171021.67  107183.43  62.67
1623.2  170260.67  106947.73  62.81
1626.9  169729.73  106839.77  62.95
1630.5  169032.75  106559.00  63.04
1634.1  168431.87  106314.07  63.12
1637.8  167686.40  105944.00  63.18
1641.4  166763.32  105374.68  63.19
1645.0  165881.46  104826.80  63.19
1648.6  164923.80  104124.34  63.13
1652.2  164187.91  103494.67  63.03
1655.8  163484.11  102735.29  62.84
1659.5  162794.85  101888.26  62.59
1663.1  161609.46  100740.31  62.34
1666.7  160381.00  99590.25  62.10
1670.3  159222.55  98482.46  61.85
1673.9  158158.74  97340.06  61.55
1677.5  157349.29  96362.55  61.24
1681.1  156904.71  95617.97  60.94
1684.7  156903.50  95227.84  60.69
1688.3  156790.67  94812.30  60.47
1691.9  156396.07  94171.71  60.21
1695.6  156060.63  93459.17  59.89
1699.2  155938.30  92908.67  59.58
1702.8  155855.41  92407.70  59.29
1706.3  155385.06  91685.09  59.01
1709.9  154426.40  90740.97  58.76
1713.5  153750.64  89946.16  58.50
1717.1  153041.86  89183.85  58.27
1720.7  152397.68  88512.23  58.08
1724.3  152031.48  88167.21  57.99
1727.9  151738.92  87999.95  57.99
1731.5  151641.36  88069.98  58.08
1735.1  151766.13  88402.97  58.25
1738.7  151515.20  88450.77  58.38
1742.2  151008.92  88319.00  58.49
1745.8  150453.47  88081.54  58.54
1749.4  150550.80  88133.71  58.54
1753.0  149955.98  87756.00  58.52
1756.5  148590.33  86903.11  58.49
1760.1  146735.03  85813.17  58.48
1763.7  144584.03  84574.00  58.49
1767.2  142873.47  83685.94  58.57
1770.8  141436.00  83002.18  58.69
1774.4  140003.62  82252.70  58.75
1777.9  139191.60  82017.18  58.92
1781.5  138301.33  81627.43  59.02
1785.1  137063.33  81015.54  59.11
1788.6  135747.62  80330.82  59.18
1792.2  134556.83  79707.64  59.24
1795.8  134090.23  79554.94  59.33
1799.3  133504.60  79275.60  59.38
1802.9  132773.17  78932.30  59.45
1806.4  132104.53  78630.17  59.52
1810.0  131265.34  78224.63  59.59
1813.5  130798.57  77997.35  59.63
1817.1  130519.47  77933.40  59.71
1820.6  129900.07  77663.85  59.79
1824.2  129766.00  77714.37  59.89
1827.7  128943.11  77310.72  59.96
1831.2  128618.00  77310.00  60.11
1834.8  128581.67  77422.99  60.21
1838.3  128441.00  77517.00  60.35
1841.8  127820.27  77271.86  60.45
1845.4  126978.87  76889.75  60.55
1848.9  126119.40  76409.33  60.58
1852.4  125516.67  76037.79  60.58
1856.0  124763.57  75506.19  60.52
1859.5  124031.05  74940.68  60.42
1863.0  123336.88  74296.59  60.24
1866.6  122976.98  73799.14  60.01
1870.1  122752.42  73231.19  59.66
1873.6  122181.75  72279.96  59.16
1877.1  121086.00  70842.75  58.51
1880.6  119782.98  69113.36  57.70
1884.2  118732.92  67260.63  56.65
1887.7  117837.67  65223.94  55.35
1891.2  116795.00  62829.68  53.79
1894.7  115991.63  60310.51  52.00
1898.2  115530.87  57864.45  50.09
1902.2  124394.40  60028.80  48.26
1904.9  123664.48  57811.27  46.75
1907.6  122809.80  55619.67  45.29
1910.4  122049.43  53664.33  43.97
1913.1  120938.53  51750.07  42.79
1915.8  120271.43  50282.17  41.81
1918.6  119774.53  49180.13  41.06
1921.3  119248.01  48267.29  40.48
1924.0  118446.53  47409.60  40.03
1926.7  117743.47  46776.07  39.73
1929.4  117035.40  46304.13  39.56
1932.2  116487.72  46087.40  39.56
1934.9  115931.40  45988.80  39.67
1937.6  115320.73  45945.43  39.84
1940.3  114757.08  45963.75  40.05
1943.0  114276.66  46085.08  40.33
1945.7  113583.43  46189.64  40.67
1948.4  112824.54  46290.55  41.03
1951.1  112225.20  46463.25  41.40
1953.8  111610.40  46645.50  41.79
1956.4  111121.45  46860.83  42.17
1959.1  110568.30  47041.20  42.54
1961.8  109807.25  47147.80  42.94
1964.5  109168.13  47311.13  43.34
1967.2  108447.46  47432.10  43.74
1969.9  107843.08  47587.75  44.13
1972.5  107086.66  47652.17  44.50
1975.2  106549.81  47813.50  44.87
1977.9  106242.30  48079.18  45.25
1980.6  105698.60  48234.90  45.63
1983.2  104869.88  48237.63  46.00
1985.9  103998.00  48204.00  46.35
1988.5  103112.83  48145.58  46.69
1991.2  102485.25  48211.20  47.04
1993.8  101930.40  48260.85  47.35
1996.5  101512.95  48351.60  47.63
1999.2  100907.60  48327.33  47.89
2001.8  100521.90  48379.10  48.13
2004.4  100035.97  48342.92  48.33
2007.1  99397.08  48168.17  48.46
2009.7  98824.35  48037.65  48.61
2012.4  98433.87  48024.00  48.79
2015.0  97976.00  47890.33  48.88
2017.6  97427.38  47617.92  48.88
2020.3  96940.80  47367.10  48.86
2022.9  96726.00  47200.53  48.80
2025.5  96515.78  46993.48  48.69
2028.1  96309.49  46762.27  48.55
2030.8  95907.10  46359.70  48.34
2033.4  95732.60  46024.80  48.08
2036.0  95359.93  45598.07  47.82
2038.6  95008.70  45154.85  47.53
2041.2  94697.80  44719.47  47.22
2043.8  94347.39  44249.51  46.90
2046.4  93988.20  43783.28  46.58
2049.0  93513.60  43274.23  46.28
2051.6  93239.60  42880.45  45.99
2054.2  92896.67  42444.17  45.69
2056.8  92560.42  42061.25  45.44
2059.4  92004.44  41602.90  45.22
2062.0  91514.58  41178.33  45.00
2064.6  90915.79  40748.19  44.82
2067.1  90319.05  40317.98  44.64
2069.7  89688.88  39882.00  44.47
2072.3  89275.50  39548.33  44.30
2074.9  88856.43  39225.55  44.14
2077.4  88539.84  38988.95  44.04
2080.0  88059.46  38690.33  43.94
2082.6  87573.29  38393.04  43.84
2085.1  87118.75  38102.13  43.74
2087.7  86807.50  37888.50  43.65
2090.3  86390.55  37631.23  43.56
2092.8  85660.19  37251.64  43.49
2095.4  84868.55  36841.57  43.41
2097.9  84222.48  36496.83  43.33
2100.5  83574.67  36138.00  43.24
2103.0  83007.32  35853.40  43.19
2105.6  82466.05  35572.98  43.14
2108.1  82014.38  35326.88  43.07
2110.7  81508.70  35084.23  43.04
2113.2  81005.58  34852.89  43.03
2115.7  80422.75  34574.21  42.99
2118.3  79818.05  34308.30  42.98
2120.8  79476.45  34169.40  42.99
2123.3  79097.63  33994.00  42.98
2125.8  78726.20  33829.02  42.97
2128.4  78329.88  33684.63  43.00
2130.9  77823.33  33466.50  43.00
2133.4  77452.43  33309.62  43.01
2135.9  77108.00  33164.33  43.01
2138.4  76697.13  32993.03  43.02
2140.9  76397.17  32919.90  43.09
2143.4  76060.55  32821.90  43.15
2145.9  75755.97  32706.16  43.17
2148.4  75469.66  32608.69  43.21
2150.9  75195.53  32523.41  43.25
2153.4  74915.32  32432.03  43.29
2155.9  74625.51  32300.87  43.28
2158.4  74351.38  32205.25  43.31
2160.9  74137.00  32119.50  43.32
2163.4  73846.52  32008.52  43.34
2165.9  73320.48  31794.43  43.36
2168.4  72877.50  31617.15  43.38
2170.8  72551.51  31525.18  43.45
2173.3  72212.72  31427.38  43.52
2175.8  71900.49  31322.50  43.56
2178.2  71520.00  31184.46  43.60
2180.7  71161.24  31071.02  43.66
2183.2  70775.49  30966.23  43.75
2185.6  70377.30  30844.80  43.83
2188.1  69923.70  30674.70  43.87
2190.6  69393.13  30486.73  43.93
2193.0  68771.73  30246.15  43.98
2195.5  68224.00  30041.60  44.03
2197.9  67680.13  29856.60  44.11
2200.4  67019.38  29640.29  44.23
2202.8  66569.43  29469.08  44.27
2205.3  66004.60  29212.85  44.26
2207.7  65641.98  29096.60  44.33
2210.1  65237.43  28974.87  44.41
2212.6  64879.83  28846.15  44.46
2215.0  64656.83  28730.96  44.44
2217.4  64372.28  28588.93  44.41
2219.9  64162.87  28471.05  44.37
2222.3  63960.97  28333.43  44.30
2224.7  63793.35  28199.93  44.21
2227.1  63519.29  27973.66  44.04
2229.5  63243.20  27696.93  43.79
2231.9  62822.67  27369.20  43.57
2234.4  62331.07  26992.53  43.31
2236.8  61925.39  26616.99  42.98
2239.2  61561.50  26226.20  42.60
2241.6  61159.70  25830.00  42.23
2244.0  60782.40  25430.40  41.84
2246.4  60372.10  24998.50  41.41
2248.8  59924.79  24534.77  40.94
2251.2  59609.50  24113.50  40.45
2253.6  59239.75  23714.75  40.03
2255.9  58954.80  23360.00  39.62
2258.3  58656.68  22992.02  39.20
2260.7  58315.00  22642.93  38.83
2263.1  57905.75  22315.50  38.54
2265.5  57498.83  21992.94  38.25
2267.9  57188.00  21750.00  38.03
2270.2  56752.67  21487.53  37.86
2272.6  56334.10  21279.50  37.77
2275.0  55926.15  21072.45  37.68
2277.3  55563.25  20886.00  37.59
2279.7  55216.63  20694.25  37.48
2282.1  54902.60  20545.73  37.42
2284.4  54510.87  20340.10  37.31
2286.8  54200.81  20158.08  37.19
2289.1  53844.40  19945.73  37.04
2291.5  53560.44  19753.71  36.88
2293.8  53160.98  19515.67  36.71
2296.2  52706.50  19226.90  36.48
2298.5  52185.80  18939.90  36.29
2300.8  51668.17  18674.02  36.14
2303.2  51065.83  18399.23  36.03
2305.5  50413.73  18123.24  35.95
2307.9  49755.69  17875.51  35.93
2310.2  49133.70  17671.50  35.97
2312.5  48568.33  17510.67  36.05
2314.8  48013.15  17364.33  36.17
2317.1  47398.54  17197.29  36.28
2319.5  46790.33  17025.90  36.39
2321.8  46281.57  16845.90  36.40
2324.1  45696.23  16633.87  36.40
2326.4  45163.62  16444.63  36.41
2328.7  44650.00  16237.08  36.37
2331.0  44208.40  16060.70  36.33
2333.3  43893.45  15909.60  36.25
2335.6  43506.40  15739.73  36.18
2337.9  43033.35  15558.15  36.15
2340.2  42639.17  15390.00  36.09
2342.5  42279.88  15231.85  36.03
2344.8  41813.08  15041.25  35.97
2347.1  41312.60  14852.25  35.95
2349.4  40766.30  14686.30  36.03
2351.7  40325.07  14566.80  36.12
2353.9  39900.01  14443.63  36.20
2356.2  39422.50  14316.25  36.31
2358.5  38933.45  14166.50  36.39
2360.8  38456.77  14017.48  36.45
2363.1  38011.60  13903.90  36.58
2365.3  37575.42  13783.16  36.68
2367.6  37050.00  13616.67  36.75
2369.8  36548.50  13441.88  36.78
2372.1  36013.90  13249.60  36.79
2374.4  35423.17  13029.90  36.78
2376.6  34818.23  12803.23  36.77
2378.9  34239.80  12613.30  36.84
2381.1  33644.00  12402.00  36.86
2383.4  33114.62  12212.05  36.88
2385.6  32682.38  12069.75  36.93
2387.9  32224.80  11910.30  36.96
2390.1  31771.25  11733.75  36.93
2392.3  31309.20  11565.45  36.94
2394.6  30864.63  11409.55  36.97
2396.8  30459.54  11255.44  36.95
2399.0  30013.50  11074.50  36.90
2401.3  29583.68  10910.17  36.88
2403.5  29156.40  10747.10  36.86
2405.7  28745.90  10565.67  36.76
2407.9  28355.85  10385.25  36.62
2410.1  27927.90  10211.40  36.56
2412.4  27553.17  10047.58  36.47
2414.6  27175.40  9879.40  36.35
2416.8  26815.80  9705.30  36.19
2419.0  26463.59  9522.43  35.98
2421.2  26066.90  9327.03  35.78
2423.4  25634.47  9137.51  35.65
2425.6  25355.55  9020.18  35.57
2427.8  25088.85  8867.78  35.35
2430.0  24765.64  8678.97  35.04
2432.2  24441.60  8515.20  34.84
2434.4  24139.13  8378.55  34.71
2436.5  23830.67  8223.53  34.51
2438.7  23551.35  8047.45  34.17
2440.9  23284.05  7880.45  33.84
2443.1  23024.55  7768.65  33.74
2445.3  22754.67  7659.38  33.66
2447.4  22491.00  7507.20  33.38
2449.6  22206.80  7350.93  33.10
2451.8  21931.65  7213.95  32.89
2453.9  21604.28  7066.33  32.71
2456.1  21268.27  6928.93  32.58
2458.3  20971.50  6778.67  32.32
2460.4  20666.99  6650.22  32.18
2462.6  20396.25  6593.71  32.33
2464.7  20143.61  6488.41  32.21
2466.9  19928.67  6346.00  31.84
2469.0  19672.63  6247.08  31.76
2471.2  19397.25  6151.20  31.71
2473.3  19181.26  6017.18  31.37
2475.4  18954.84  5908.95  31.17
2477.6  18699.96  5766.34  30.84
2479.7  18470.40  5632.00  30.49
2481.9  18211.67  5528.54  30.36
2484.0  17980.58  5470.60  30.43
2486.1  17744.40  5412.60  30.50
2488.2  17508.17  5351.33  30.56
2490.4  17246.25  5262.08  30.51
2492.5  16956.60  5189.17  30.60
2494.6  16708.28  5117.85  30.63
2496.7  16460.23  5036.73  30.60
2498.8  16222.13  4983.15  30.72
2500.9  16057.92  4968.51  30.94
2503.0  15953.28  4984.15  31.24
2505.1  15907.13  4964.38  31.21
2507.2  15957.25  4922.03  30.85
2509.4  15935.61  4966.32  31.16
2511.4  15931.83  5058.55  31.75
2513.5  15951.60  5035.87  31.57
2515.6  16003.38  5098.97  31.86
