# Supplementary material for: Using reflectance spectra and Pl@ntNet to identify herbarium specimens: a case study with Lithocarpus
Source: New Phytol. 2025 Jun 4;251(2):800–10. doi: 10.1111/nph.70258 (PMC13278665; doi:10.1111/nph.70258)
Supplement: Supplementary file 1 — Dataset S1 Original spectral data collected for this study. [file NPH-251-800-s003.zip › lithocarpus_spectra/gr021422_0102.sig]

/*** Spectra Vista SIG Data ***/
name= gr021422_0102.sig
instrument= HI: 1132003 (HR-1024i)
integration= 50.0, 9.0, 5.0, 150.0, 14.0, 5.0
scan method= Time-based, Time-based
scan coadds= 100, 425, 645, 33, 298, 645
scan time= 5, 5
scan settings= AI, AI
external data set1= 0,0,0,0,0,0,0,0,0,0,0,0,0,0,0,0,0,0,0,0,0,0,0,0,0,0,0,0,0,0,0,0
external data set2= 0,0,0,0,0,0,0,0,0,0,0,0,0,0,0,0,0,0,0,0,0,0,0,0,0,0,0,0,0,0,0,0
external data dark= 0,0,0,0,0,0,0,0,0,0,0,0,0,0,0,0
external data mask= 0
optic= LENS 4(1), LENS 4(1)
temp= 31.0, -5.0, -9.9, 31.1, -5.1, -9.9
battery= 7.46, 7.47
error= 0, 0
units= Radiance, Radiance
time= 14/02/2022 11:16:01, 14/02/2022 11:17:26
longitude=                 ,                 
latitude=                 ,                 
gpstime=                 ,                 
comm= 
memory slot= 0, 0
factors= 0.950, 0.937, 1.000 [Overlap: Remove @ 990,1900, Matching Type: None]
inclinometer x offset= 1, 1
inclinometer y offset= 90, 90
data= 
340.5  1280.30  173.60  13.56
341.9  1276.20  184.34  14.44
343.4  1239.84  164.00  13.23
344.9  1239.50  154.17  12.44
346.4  1248.10  160.47  12.86
347.8  1284.75  154.17  12.00
349.3  1257.68  137.97  10.97
350.8  1272.60  131.30  10.32
352.2  1302.07  131.67  10.11
353.7  1323.84  119.51  9.03
355.2  1375.50  113.53  8.25
356.6  1466.08  113.45  7.74
358.1  1507.08  123.39  8.19
359.6  1538.40  119.65  7.78
361.0  1575.68  114.89  7.29
362.5  1689.21  115.08  6.81
364.0  1783.60  114.66  6.43
365.5  1837.55  119.93  6.53
366.9  1896.56  121.41  6.40
368.4  1989.09  129.27  6.50
369.9  2096.18  128.60  6.13
371.3  2194.52  123.39  5.62
372.8  2254.92  126.73  5.62
374.2  2375.34  134.13  5.65
375.7  2504.01  135.47  5.41
377.2  2616.60  137.95  5.27
378.6  2681.63  127.70  4.76
380.1  2756.30  132.47  4.81
381.6  2887.69  134.51  4.66
383.0  3036.00  143.37  4.72
384.5  3172.26  140.14  4.42
386.0  3285.48  154.66  4.71
387.4  3410.15  160.67  4.71
388.9  3520.86  147.19  4.18
390.4  3667.58  148.07  4.04
391.8  3834.32  153.07  3.99
393.3  3986.96  150.67  3.78
394.7  4086.00  147.55  3.61
396.2  4176.52  147.87  3.54
397.7  4324.08  151.36  3.50
399.1  4539.39  151.65  3.34
400.6  4754.88  152.40  3.21
402.0  4877.34  158.86  3.26
403.5  4958.80  160.07  3.23
405.0  5079.40  164.65  3.24
406.4  5321.80  162.36  3.05
407.9  5539.32  169.48  3.06
409.3  5680.66  178.53  3.14
410.8  5778.18  177.66  3.07
412.2  5917.44  187.60  3.17
413.7  6160.81  195.83  3.18
415.1  6420.26  204.66  3.19
416.6  6618.42  214.14  3.24
418.0  6757.00  215.08  3.18
419.5  6889.27  228.03  3.31
420.9  7097.92  242.72  3.42
422.4  7370.08  258.71  3.51
423.8  7656.97  265.31  3.46
425.3  7951.95  278.80  3.51
426.7  8191.80  289.05  3.53
428.2  8360.00  310.08  3.71
429.6  8509.55  324.17  3.81
431.1  8719.06  332.92  3.82
432.5  9011.08  346.58  3.85
434.0  9322.50  363.00  3.89
435.4  9658.00  379.50  3.93
436.8  9987.01  402.90  4.03
438.3  10266.05  421.87  4.11
439.7  10475.29  430.54  4.11
441.2  10637.04  439.92  4.14
442.6  10883.55  451.40  4.15
444.0  11187.54  471.38  4.21
445.5  11544.18  488.70  4.23
446.9  11930.10  507.78  4.26
448.4  12276.60  530.88  4.32
449.8  12644.70  549.93  4.35
451.2  12931.75  569.25  4.40
452.7  13149.09  588.65  4.48
454.1  13392.26  606.90  4.53
455.5  13678.42  621.83  4.55
457.0  14036.88  638.73  4.55
458.4  14397.24  655.89  4.56
459.8  14791.68  679.68  4.60
461.2  15230.14  709.06  4.66
462.7  15635.43  740.28  4.73
464.1  15970.17  762.80  4.78
465.5  16254.72  781.32  4.81
467.0  16524.90  801.13  4.85
468.4  16833.48  821.44  4.88
469.8  17182.68  846.32  4.93
471.2  17629.53  874.68  4.96
472.7  18094.08  903.13  4.99
474.1  18561.40  936.13  5.04
475.5  19141.98  970.75  5.07
476.9  19704.75  1006.11  5.11
478.4  20131.25  1037.50  5.15
479.8  20376.76  1060.89  5.21
481.2  20521.04  1074.40  5.24
482.6  20710.35  1092.96  5.28
484.0  21052.44  1125.14  5.34
485.4  21549.62  1158.33  5.38
486.9  22136.40  1197.30  5.41
488.3  22776.00  1236.13  5.43
489.7  23316.94  1277.48  5.48
491.1  23766.96  1313.20  5.53
492.5  24155.04  1352.40  5.60
493.9  24455.64  1379.34  5.64
495.3  24715.20  1406.00  5.69
496.8  25092.28  1441.89  5.75
498.2  25586.16  1478.77  5.78
499.6  26130.51  1520.43  5.82
501.0  26761.91  1565.51  5.85
502.4  27337.68  1616.80  5.91
503.8  27880.16  1667.56  5.98
505.2  28448.00  1720.43  6.05
506.6  28993.80  1767.63  6.10
508.0  29509.20  1816.08  6.15
509.4  29910.00  1855.00  6.20
510.8  30368.25  1900.80  6.26
512.2  30817.20  1948.75  6.32
513.6  31334.40  2001.60  6.39
515.0  31944.96  2061.07  6.45
516.4  32470.72  2112.75  6.51
517.8  33058.44  2173.97  6.58
519.2  33689.61  2240.84  6.65
520.7  34308.09  2301.87  6.71
522.0  34827.36  2363.56  6.79
523.4  35443.17  2428.44  6.85
524.8  35981.70  2492.22  6.93
526.2  36616.23  2562.28  7.00
527.6  37291.32  2636.76  7.07
529.0  37870.80  2706.00  7.15
530.4  38556.70  2783.04  7.22
531.8  39119.20  2857.77  7.31
533.2  39583.44  2929.68  7.40
534.6  40010.72  3008.27  7.52
536.0  40499.34  3093.89  7.64
537.4  41007.17  3175.93  7.74
538.8  41597.70  3259.00  7.83
540.2  42266.64  3345.96  7.92
541.6  42913.92  3432.94  8.00
543.0  43469.44  3518.29  8.09
544.3  44200.35  3617.75  8.18
545.7  45031.20  3726.50  8.28
547.1  45579.30  3809.15  8.36
548.5  46252.80  3902.58  8.44
549.9  47025.68  4003.68  8.51
551.3  47837.66  4113.55  8.60
552.7  48431.14  4208.75  8.69
554.1  49204.86  4320.11  8.78
555.4  49848.72  4421.23  8.87
556.8  50284.08  4507.58  8.96
558.2  50540.85  4577.15  9.06
559.6  50764.05  4642.25  9.14
561.0  51258.90  4733.96  9.24
562.3  51642.50  4816.93  9.33
563.7  52227.84  4917.55  9.42
565.1  52839.60  5024.80  9.51
566.5  53495.72  5134.65  9.60
567.9  54399.20  5268.91  9.69
569.2  55389.60  5419.40  9.78
570.6  56418.35  5575.49  9.88
572.0  57298.25  5719.35  9.98
573.4  58039.06  5851.90  10.08
574.8  58794.50  5991.08  10.19
576.1  59715.05  6148.93  10.30
577.5  60438.32  6287.12  10.40
578.9  61436.28  6461.68  10.52
580.3  62364.51  6633.43  10.64
581.6  63303.52  6809.97  10.76
583.0  64204.20  6988.05  10.88
584.4  64826.73  7134.51  11.01
585.8  65224.29  7258.79  11.13
587.1  65511.82  7379.17  11.26
588.5  65902.20  7512.30  11.40
589.9  66218.40  7638.10  11.53
591.2  66705.48  7784.25  11.67
592.6  67464.98  7969.50  11.81
594.0  68151.47  8143.57  11.95
595.3  69065.16  8349.93  12.09
596.7  70023.98  8567.47  12.24
598.1  70948.15  8790.76  12.39
599.5  71866.55  9009.20  12.54
600.8  72801.48  9237.13  12.69
602.2  73584.00  9451.80  12.84
603.5  74536.20  9688.76  13.00
604.9  75481.20  9928.44  13.15
606.3  76332.96  10160.48  13.31
607.6  77136.30  10382.74  13.46
609.0  77900.40  10612.80  13.62
610.4  78656.76  10839.92  13.78
611.7  79327.47  11058.57  13.94
613.1  79942.20  11272.05  14.10
614.5  80614.26  11496.66  14.26
615.8  81127.62  11699.40  14.42
617.2  81853.02  11933.76  14.58
618.5  82477.04  12157.87  14.74
619.9  83288.36  12416.99  14.91
621.2  84049.54  12665.65  15.07
622.6  85013.50  12937.83  15.22
624.0  85792.23  13185.15  15.37
625.3  86683.32  13448.07  15.51
626.7  87565.24  13713.35  15.66
628.0  88303.92  13951.89  15.80
629.4  89180.00  14214.67  15.94
630.8  89907.24  14455.32  16.08
632.1  90504.54  14673.96  16.21
633.5  91462.80  14940.64  16.34
634.8  92221.91  15175.10  16.45
636.2  92893.02  15390.02  16.57
637.5  93749.77  15627.90  16.67
638.9  94506.81  15840.77  16.76
640.2  95294.91  16057.19  16.85
641.6  96148.44  16269.88  16.92
642.9  96957.77  16464.33  16.98
644.3  97836.70  16671.11  17.04
645.6  98624.50  16869.67  17.10
647.0  99390.96  17051.34  17.16
648.3  100216.75  17237.50  17.20
649.7  101082.87  17421.47  17.23
651.0  101929.41  17595.16  17.26
652.4  102492.00  17730.18  17.30
653.7  103628.25  17950.38  17.32
655.0  104596.28  18133.79  17.34
656.4  105287.20  18260.73  17.34
657.7  106441.77  18448.09  17.33
659.1  107384.20  18595.50  17.32
660.4  108152.80  18711.47  17.30
661.8  108880.00  18813.33  17.28
663.1  109901.34  18967.29  17.26
664.5  110419.26  19037.52  17.24
665.8  110531.31  19060.37  17.24
667.1  110567.70  19066.86  17.24
668.5  110905.20  19138.00  17.26
669.8  111244.50  19223.72  17.28
671.2  111438.08  19307.95  17.33
672.5  111697.56  19417.31  17.38
673.8  112307.72  19612.51  17.46
675.2  113276.10  19883.50  17.55
676.5  114465.18  20223.78  17.67
677.8  115735.28  20604.03  17.80
679.2  116730.73  20974.07  17.97
680.5  117623.76  21372.12  18.17
681.9  118410.60  21798.70  18.41
683.2  119273.00  22281.23  18.68
684.5  120120.00  22815.10  18.99
685.9  120902.18  23385.29  19.34
687.2  121643.52  23987.20  19.72
688.5  122330.20  24614.13  20.12
689.9  123149.16  25293.49  20.54
691.2  123867.97  25952.64  20.95
692.5  124509.08  26590.64  21.36
693.8  125262.05  27260.53  21.76
695.2  125905.15  27904.66  22.16
696.5  126628.92  28556.15  22.55
697.8  127365.20  29223.87  22.94
699.2  128052.21  29884.53  23.34
700.5  128795.76  30565.50  23.73
701.8  129440.85  31242.40  24.14
703.1  130134.96  31951.80  24.55
704.5  130840.92  32688.36  24.98
705.8  131616.08  33461.39  25.42
707.1  132305.25  34236.92  25.88
708.4  132974.16  35022.12  26.34
709.8  133776.69  35865.62  26.81
711.1  134342.54  36660.75  27.29
712.4  135201.72  37548.81  27.77
713.7  135909.28  38407.99  28.26
715.0  136639.77  39285.41  28.75
716.3  137409.25  40189.17  29.25
717.7  138151.81  41094.89  29.75
719.0  138992.00  42026.10  30.24
720.3  139812.32  42968.36  30.73
721.6  140770.20  43960.93  31.23
722.9  141698.43  44956.95  31.73
724.2  142657.20  45979.92  32.23
725.6  143479.46  46973.67  32.74
726.9  143948.50  47869.17  33.25
728.2  144397.12  48756.96  33.77
729.5  144968.33  49699.95  34.28
730.8  145442.70  50614.22  34.80
732.1  146030.08  51583.65  35.32
733.4  146441.77  52492.00  35.84
734.7  146688.48  53337.00  36.36
736.0  146967.48  54187.76  36.87
737.3  147002.31  54946.26  37.38
738.6  147027.42  55707.93  37.89
740.0  147085.25  56462.70  38.39
741.2  147297.28  57269.33  38.88
742.6  147764.88  58153.20  39.36
743.9  148344.72  59091.79  39.83
745.2  149119.02  60093.68  40.30
746.5  149972.07  61117.98  40.75
747.8  150691.40  62079.47  41.20
749.1  151499.13  63071.96  41.63
750.4  152296.15  64056.83  42.06
751.7  153082.58  65028.23  42.48
753.0  153680.02  65911.03  42.89
754.2  154356.72  66839.54  43.30
755.5  154954.91  67738.06  43.71
756.8  155549.20  68617.20  44.11
758.1  156580.56  69693.60  44.51
759.4  157509.00  70746.47  44.92
760.7  158418.68  71783.60  45.31
762.0  159013.75  72706.67  45.72
763.3  159580.26  73617.60  46.13
764.6  159955.44  74452.88  46.55
765.9  160357.15  75290.38  46.95
767.2  160878.48  76189.12  47.36
768.4  161197.40  77004.20  47.77
769.7  161845.09  77983.28  48.18
771.0  162262.08  78850.62  48.59
772.3  162633.90  79690.05  49.00
773.6  163123.20  80582.99  49.40
774.8  163582.45  81456.09  49.80
776.1  164030.62  82327.96  50.19
777.4  164341.75  83117.60  50.58
778.7  164867.98  84010.10  50.96
780.0  165326.72  84842.45  51.32
781.2  165690.72  85634.26  51.68
782.5  166204.74  86494.20  52.04
783.8  166673.70  87336.54  52.40
785.0  167024.58  88105.44  52.75
786.3  167443.50  88889.50  53.09
787.6  167899.20  89698.75  53.42
788.9  168302.79  90464.41  53.75
790.1  168830.10  91298.40  54.08
791.4  169199.04  92051.52  54.40
792.7  169830.63  92940.41  54.73
793.9  170258.76  93702.42  55.04
795.2  170752.00  94499.33  55.34
796.5  171262.08  95297.18  55.64
797.7  171744.60  96092.66  55.95
799.0  172380.00  96964.00  56.25
800.2  172781.44  97689.39  56.54
801.5  173253.60  98460.86  56.83
802.8  173792.40  99270.50  57.12
804.0  174244.98  100042.97  57.42
805.3  174755.92  100814.76  57.69
806.5  175147.00  101520.63  57.96
807.8  175613.20  102268.13  58.23
809.0  176098.46  103027.63  58.51
810.3  176559.93  103783.89  58.78
811.5  176930.82  104480.58  59.05
812.8  177406.20  105223.60  59.31
814.0  177816.06  105917.85  59.57
815.3  178326.69  106669.57  59.82
816.5  178696.25  107350.50  60.07
817.8  179131.02  108053.46  60.32
819.0  179545.80  108745.21  60.57
820.2  180028.50  109466.58  60.81
821.5  180522.75  110176.00  61.03
822.7  180838.65  110799.05  61.27
824.0  181253.61  111502.68  61.52
825.2  181746.60  112220.95  61.75
826.4  182261.53  112942.46  61.97
827.7  182586.60  113557.77  62.19
828.9  183072.60  114262.20  62.41
830.1  183472.71  114909.45  62.63
831.4  183921.04  115583.89  62.84
832.6  184386.64  116280.51  63.06
833.8  184782.90  116913.93  63.27
835.0  185178.98  117528.83  63.47
836.3  185604.16  118181.14  63.67
837.5  186089.40  118855.80  63.87
838.7  186562.44  119531.34  64.07
839.9  186973.92  120165.12  64.27
841.2  187474.46  120826.52  64.45
842.4  187853.88  121447.36  64.65
843.6  188302.80  122070.67  64.83
844.8  188808.21  122760.03  65.02
846.0  189235.50  123375.97  65.20
847.2  189638.61  123965.38  65.37
848.5  190129.20  124615.15  65.54
849.7  190532.16  125211.21  65.72
850.9  190899.80  125785.83  65.89
852.1  191283.04  126363.14  66.06
853.3  191607.24  126874.04  66.22
854.5  192024.14  127448.02  66.37
855.7  192344.94  127973.22  66.53
856.9  192713.28  128514.92  66.69
858.1  193115.10  129070.44  66.84
859.3  193469.36  129625.44  67.00
860.5  193923.12  130197.12  67.14
861.7  194382.40  130745.60  67.26
862.9  194723.49  131270.88  67.41
864.1  195069.93  131788.69  67.56
865.3  195505.00  132379.32  67.71
866.5  195929.28  132943.68  67.85
867.7  196384.01  133501.96  67.98
868.9  196799.54  134038.40  68.11
870.1  197307.82  134606.11  68.22
871.3  197742.04  135175.29  68.36
872.5  198216.45  135758.55  68.49
873.7  198706.08  136320.11  68.60
874.9  199243.68  136942.55  68.73
876.0  199819.44  137545.32  68.83
877.2  200284.64  138095.93  68.95
878.4  200786.49  138712.35  69.08
879.6  201272.40  139258.00  69.19
880.8  201794.25  139815.08  69.29
882.0  202232.56  140335.50  69.39
883.1  202774.88  140951.53  69.51
884.3  203256.20  141507.09  69.62
885.5  203760.48  142077.46  69.73
886.7  204145.92  142570.56  69.84
887.8  204637.50  143133.90  69.95
889.0  205229.78  143740.03  70.04
890.2  205666.86  144276.72  70.15
891.4  206229.67  144874.48  70.25
892.5  206803.35  145503.15  70.36
893.7  207518.18  146193.21  70.45
894.9  208193.04  146861.88  70.54
896.0  208800.50  147531.08  70.66
897.2  209439.58  148153.65  70.74
898.4  210010.97  148774.51  70.84
899.5  210675.62  149497.76  70.96
900.7  211120.00  150008.30  71.05
901.9  211577.80  150514.84  71.14
903.0  211980.22  150996.77  71.23
904.2  212366.00  151466.73  71.32
905.4  212826.36  151995.96  71.42
906.5  213354.82  152553.17  71.50
907.7  213707.04  152994.19  71.59
908.8  214088.97  153470.30  71.69
910.0  214479.20  153873.55  71.74
911.2  214730.98  154255.78  71.84
912.3  214930.26  154560.38  71.91
913.5  215116.60  154925.61  72.02
914.6  215278.56  155221.92  72.10
915.8  215702.58  155605.88  72.14
916.9  215883.22  155952.11  72.24
918.1  216099.56  156272.97  72.32
919.2  216228.42  156605.31  72.43
920.4  216452.72  156893.88  72.48
921.5  216735.02  157223.49  72.54
922.7  216878.72  157485.60  72.61
923.8  217189.56  157867.02  72.69
925.0  217374.78  158128.88  72.74
926.1  217627.20  158490.92  72.83
927.3  218044.80  158977.44  72.91
928.4  218624.25  159506.75  72.96
929.6  219253.76  160136.53  73.04
930.7  220014.20  160815.67  73.09
931.8  220775.16  161562.31  73.18
933.0  221470.56  162268.32  73.27
934.1  222089.85  162764.34  73.29
935.3  222191.46  163076.87  73.39
936.4  222232.06  163210.22  73.44
937.6  222186.24  163296.60  73.50
938.7  222003.99  163356.90  73.58
939.9  222077.74  163505.35  73.63
941.0  222697.48  163973.55  73.63
942.1  223329.96  164606.58  73.71
943.3  223936.26  165152.10  73.75
944.4  224275.13  165559.01  73.82
945.6  224502.62  165844.75  73.87
946.7  224857.06  166158.82  73.90
947.9  225120.42  166529.58  73.97
949.0  225405.98  166738.30  73.97
950.1  225803.16  167133.36  74.02
951.3  226024.48  167431.81  74.08
952.4  226400.48  167774.79  74.11
953.6  226861.30  168028.90  74.07
954.7  226960.02  168220.30  74.12
955.8  227374.66  168411.72  74.07
957.0  227679.30  168769.95  74.13
958.1  228045.60  169000.46  74.11
959.3  228026.40  169064.70  74.14
960.4  228411.77  169319.64  74.13
961.6  228766.39  169557.98  74.12
962.7  228969.92  169703.57  74.12
963.9  229327.70  169842.19  74.06
965.0  229325.28  169835.04  74.06
966.2  229407.85  169840.13  74.03
967.3  229501.43  169779.24  73.98
968.5  229502.40  169836.16  74.00
969.6  229705.92  169881.01  73.96
970.8  229509.17  169809.71  73.99
971.9  229324.48  169720.32  74.01
973.1  229572.96  169772.83  73.95
974.2  229377.85  169386.72  73.85
975.4  229723.50  169572.91  73.82
976.5  229754.46  169619.58  73.83
977.7  230057.10  169832.14  73.82
978.8  229512.42  169559.10  73.88
980.0  229478.00  169334.00  73.79
981.2  229928.52  169365.89  73.66
982.3  229747.28  169448.16  73.75
983.5  229749.65  169469.13  73.76
984.6  230248.80  169596.24  73.66
985.8  230360.68  169451.04  73.56
987.0  230362.24  169311.15  73.50
988.1  230465.90  169386.76  73.50
989.3  230101.76  169354.27  73.60
990.2  244813.37  182047.97  74.36
994.0  245113.09  182834.30  74.59
997.9  244846.17  182984.57  74.73
1001.7  245194.44  183790.75  74.96
1005.6  246227.78  185085.71  75.17
1009.4  247648.78  186703.91  75.39
1013.3  248840.00  188100.00  75.59
1017.1  249683.39  189090.65  75.73
1021.0  250456.57  190224.46  75.95
1024.8  252006.17  191725.29  76.08
1028.6  254092.82  193827.12  76.28
1032.5  255861.20  195511.50  76.41
1036.3  256578.48  196384.30  76.54
1040.1  256798.72  196895.93  76.67
1044.0  257751.05  198000.21  76.82
1047.8  258520.50  198882.00  76.93
1051.6  259281.24  199845.49  77.08
1055.5  258828.40  199756.80  77.18
1059.3  258394.35  199760.08  77.31
1063.1  257971.74  199668.95  77.40
1067.0  258252.25  200168.67  77.51
1070.8  258983.74  200969.20  77.60
1074.6  259470.53  201620.91  77.70
1078.4  258960.00  201441.00  77.79
1082.3  257866.27  200838.15  77.88
1086.1  257177.51  200535.66  77.98
1089.9  257042.18  200667.28  78.07
1093.7  257418.70  201148.70  78.14
1097.5  257519.13  201384.44  78.20
1101.4  257438.58  201428.84  78.24
1105.2  257249.20  201341.83  78.27
1109.0  257628.97  201665.57  78.28
1112.8  258839.09  202437.49  78.21
1116.6  259733.42  203013.66  78.16
1120.4  260496.44  203392.60  78.08
1124.2  261106.30  203500.71  77.94
1128.1  261921.36  203755.08  77.79
1131.8  261971.73  203307.90  77.61
1135.7  261783.82  202694.60  77.43
1139.5  261593.60  201968.61  77.21
1143.3  260990.90  200796.95  76.94
1147.1  260212.89  199427.71  76.64
1150.9  259409.33  197909.25  76.29
1154.7  259397.96  196838.94  75.88
1158.5  259263.73  195702.21  75.48
1162.3  259015.09  194551.19  75.11
1166.1  258309.04  193109.10  74.76
1169.9  257914.30  191985.43  74.44
1173.7  257260.00  190684.29  74.12
1177.5  256613.57  189431.89  73.82
1181.2  256674.02  188708.37  73.52
1185.0  257205.56  188396.21  73.25
1188.8  257186.61  187894.25  73.06
1192.6  257255.58  187571.48  72.91
1196.4  257238.57  187236.23  72.79
1200.2  256542.22  186636.80  72.75
1204.0  256026.40  186294.95  72.76
1207.8  255581.42  186172.43  72.84
1211.6  254933.11  186000.14  72.96
1215.3  254392.43  186296.44  73.23
1219.1  254272.58  187062.80  73.57
1222.9  253884.44  187737.14  73.95
1226.7  253553.54  188481.74  74.34
1230.4  252892.54  188827.93  74.67
1234.2  252154.00  189007.00  74.96
1238.0  251341.90  189014.53  75.20
1241.8  250600.08  188982.55  75.41
1245.5  249996.96  188945.43  75.58
1249.3  249780.30  189220.48  75.75
1253.1  250131.39  189826.25  75.89
1256.8  250212.01  190181.41  76.01
1260.6  250030.58  190242.84  76.09
1264.4  249861.86  190326.55  76.17
1268.1  249550.40  190232.74  76.23
1271.9  249518.24  190396.16  76.31
1275.7  249772.57  190738.94  76.37
1279.4  250043.40  191120.27  76.43
1283.2  249520.44  191007.61  76.55
1286.9  249195.57  190971.07  76.64
1290.7  248937.33  190958.74  76.71
1294.4  248187.63  190501.36  76.76
1298.2  247148.38  189773.50  76.79
1302.0  245880.67  188813.73  76.79
1305.7  244438.94  187684.36  76.78
1309.5  242729.10  186223.01  76.72
1313.2  241790.08  185283.64  76.63
1317.0  241082.40  184495.63  76.53
1320.7  240239.39  183438.88  76.36
1324.4  239001.27  181991.54  76.15
1328.2  238351.20  180830.06  75.87
1331.9  237514.87  179321.21  75.50
1335.7  236685.42  177647.41  75.06
1339.4  235281.87  175448.43  74.57
1343.2  234270.91  173389.82  74.01
1346.9  233907.10  171701.30  73.41
1350.6  234409.23  170655.85  72.80
1354.4  235010.36  169715.25  72.22
1358.1  234745.20  168147.94  71.63
1361.8  233928.62  166200.73  71.05
1365.6  232873.35  164227.53  70.52
1369.3  231832.44  162242.57  69.98
1373.0  230525.84  160117.14  69.46
1376.7  228906.33  157733.08  68.91
1380.5  227293.02  155181.03  68.27
1384.2  225910.17  152511.42  67.51
1387.9  224616.00  149667.60  66.63
1391.6  223219.94  146430.04  65.60
1395.3  221946.75  142857.55  64.37
1399.1  221152.90  139212.96  62.95
1402.8  220083.33  134902.71  61.30
1406.5  219226.23  130413.90  59.49
1410.2  218593.22  126015.43  57.65
1413.9  218471.39  122108.77  55.89
1417.6  217885.06  118320.80  54.30
1421.3  217127.47  114951.26  52.94
1425.1  216261.33  111961.37  51.77
1428.8  215845.65  109640.93  50.80
1432.5  215607.67  107812.62  50.00
1436.2  215296.71  106317.67  49.38
1439.9  214602.29  104934.33  48.90
1443.6  214202.11  103942.86  48.53
1447.3  213657.51  103133.90  48.27
1451.0  213180.25  102547.29  48.10
1454.7  212615.91  102112.63  48.03
1458.4  212214.10  101848.95  47.99
1462.1  211574.35  101585.26  48.01
1465.8  210862.53  101408.38  48.09
1469.4  210329.70  101458.43  48.24
1473.1  211099.99  102237.82  48.43
1476.8  211346.71  102945.56  48.71
1480.5  210141.40  102933.87  48.98
1484.2  209073.57  103050.31  49.29
1487.9  208414.34  103416.38  49.62
1491.6  207767.08  103718.41  49.92
1495.3  207683.67  104315.95  50.23
1498.9  207166.93  104707.48  50.54
1502.6  206171.17  104814.73  50.84
1506.3  204926.40  104781.20  51.13
1510.0  203956.55  104872.47  51.42
1513.7  203156.80  105076.64  51.72
1517.3  202373.58  105227.78  52.00
1521.0  201434.49  105193.21  52.22
1524.7  200587.83  105220.19  52.46
1528.3  199711.30  105131.85  52.64
1532.0  198731.07  104999.66  52.84
1535.7  197824.98  104827.80  52.99
1539.3  196911.50  104615.16  53.13
1543.0  196253.94  104531.13  53.26
1546.7  195850.42  104591.73  53.40
1550.3  195318.40  104527.66  53.52
1554.0  194493.60  104315.40  53.63
1557.6  193711.96  104133.15  53.76
1561.3  192858.70  103884.21  53.87
1565.0  191978.93  103565.49  53.95
1568.6  190995.28  103217.06  54.04
1572.3  190341.82  103052.54  54.14
1575.9  189734.58  102928.57  54.25
1579.6  189173.48  102814.08  54.35
1583.2  188553.47  102690.23  54.46
1586.9  187794.38  102483.78  54.57
1590.5  187185.87  102494.86  54.76
1594.1  186439.17  102422.49  54.94
1597.8  185685.23  102324.95  55.11
1601.4  184955.23  102304.03  55.31
1605.1  183964.51  102099.20  55.50
1608.7  183135.50  101973.21  55.68
1612.3  182328.42  101854.15  55.86
1616.0  181496.60  101634.75  56.00
1619.6  180770.56  101458.93  56.13
1623.2  179950.20  101106.60  56.19
1626.9  179371.56  100896.50  56.25
1630.5  178616.65  100490.11  56.26
1634.1  177950.34  100118.95  56.26
1637.8  177156.00  99567.60  56.20
1641.4  176195.23  98791.59  56.07
1645.0  175277.20  97907.56  55.86
1648.6  174261.98  96833.23  55.57
1652.2  173450.84  95810.88  55.24
1655.8  172709.89  94725.57  54.85
1659.5  171972.45  93637.64  54.45
1663.1  170710.36  92321.00  54.08
1666.7  169408.67  90986.68  53.71
1670.3  168174.10  89731.20  53.36
1673.9  167058.62  88495.87  52.97
1677.5  166202.30  87402.56  52.59
1681.1  165704.00  86456.60  52.18
1684.7  165698.70  85678.94  51.71
1688.3  165546.03  84795.70  51.22
1691.9  165132.33  83691.81  50.68
1695.6  164770.77  82543.54  50.10
1699.2  164636.20  81489.73  49.50
1702.8  164559.17  80476.84  48.90
1706.3  164065.93  79310.12  48.34
1709.9  163084.80  78027.37  47.84
1713.5  162356.00  76978.06  47.41
1717.1  161650.69  76105.75  47.08
1720.7  160942.09  75356.06  46.82
1724.3  160574.22  75098.70  46.77
1727.9  160259.48  75166.95  46.90
1731.5  160169.11  75689.71  47.26
1735.1  160301.33  76454.23  47.69
1738.7  160045.11  76833.43  48.01
1742.2  159573.19  76816.23  48.14
1745.8  158963.60  76549.63  48.16
1749.4  158991.47  76541.50  48.14
1753.0  158331.60  76261.20  48.17
1756.5  156903.76  75726.67  48.26
1760.1  154981.27  75108.18  48.46
1763.7  152777.92  74449.38  48.73
1767.2  151018.87  74130.69  49.09
1770.8  149549.00  73933.07  49.44
1774.4  148046.77  73561.83  49.69
1777.9  147184.90  73543.08  49.97
1781.5  146268.33  73290.64  50.11
1785.1  144950.00  72755.89  50.19
1788.6  143552.60  72170.11  50.27
1792.2  142307.67  71613.64  50.32
1795.8  141767.53  71496.66  50.43
1799.3  141141.80  71283.73  50.51
1802.9  140357.41  71011.46  50.59
1806.4  139630.40  70778.11  50.69
1810.0  138766.93  70454.23  50.77
1813.5  138284.82  70308.37  50.84
1817.1  137995.00  70298.87  50.94
1820.6  137304.03  70111.69  51.06
1824.2  137194.49  70213.74  51.18
1827.7  136311.29  69935.77  51.31
1831.2  135996.00  70020.00  51.49
1834.8  135951.77  70200.66  51.64
1838.3  135734.50  70348.82  51.83
1841.8  135055.93  70199.68  51.98
1845.4  134135.05  69887.13  52.10
1848.9  133234.35  69515.74  52.18
1852.4  132545.60  69221.91  52.22
1856.0  131792.50  68737.78  52.16
1859.5  131019.78  68216.11  52.07
1863.0  130315.59  67581.97  51.86
1866.6  129977.87  67038.06  51.58
1870.1  129768.76  66401.00  51.17
1873.6  129116.25  65282.63  50.56
1877.1  127957.67  63693.38  49.78
1880.6  126590.98  61770.44  48.80
1884.2  125520.57  59647.46  47.52
1887.7  124622.60  57280.37  45.96
1891.2  123603.90  54506.70  44.10
1894.7  122765.07  51529.53  41.97
1898.2  122304.57  48568.06  39.71
1902.2  132387.84  49402.08  37.32
1904.9  131547.58  46651.82  35.46
1907.6  130587.36  44033.44  33.72
1910.4  129857.84  41725.25  32.13
1913.1  128670.48  39568.56  30.75
1915.8  127875.72  37887.64  29.63
1918.6  127335.36  36580.16  28.73
1921.3  126831.28  35565.16  28.04
1924.0  126030.52  34732.18  27.56
1926.7  125215.08  34159.64  27.28
1929.4  124429.04  33818.96  27.18
1932.2  123892.03  33695.23  27.20
1934.9  123299.28  33724.08  27.35
1937.6  122658.92  33833.56  27.58
1940.3  122068.50  34017.00  27.87
1943.0  121528.35  34289.08  28.21
1945.7  120750.41  34528.01  28.59
1948.4  119931.51  34761.44  28.98
1951.1  119268.18  35055.00  29.39
1953.8  118621.14  35370.72  29.82
1956.4  118081.37  35698.35  30.23
1959.1  117431.16  35986.16  30.64
1961.8  116617.62  36221.22  31.06
1964.5  115928.55  36502.74  31.49
1967.2  115134.51  36747.47  31.92
1969.9  114508.80  37026.50  32.34
1972.5  113759.15  37254.25  32.75
1975.2  113206.55  37546.18  33.17
1977.9  112834.16  37905.00  33.59
1980.6  112223.65  38184.16  34.03
1983.2  111325.90  38326.84  34.43
1985.9  110448.00  38440.80  34.80
1988.5  109566.17  38501.92  35.14
1991.2  108883.44  38622.42  35.47
1993.8  108268.38  38746.62  35.79
1996.5  107818.26  38913.60  36.09
1999.2  107174.34  38981.74  36.37
2001.8  106791.48  39088.80  36.60
2004.4  106282.98  39115.27  36.80
2007.1  105601.44  39036.62  36.97
2009.7  104973.12  38966.40  37.12
2012.4  104556.16  38941.76  37.24
2015.0  104110.60  38842.60  37.31
2017.6  103555.00  38643.15  37.32
2020.3  103014.56  38432.24  37.31
2022.9  102745.76  38269.28  37.25
2025.5  102490.83  38056.62  37.13
2028.1  102256.16  37812.85  36.98
2030.8  101850.78  37446.69  36.77
2033.4  101696.52  37132.26  36.51
2036.0  101306.40  36717.84  36.24
2038.6  100904.04  36286.44  35.96
2041.2  100572.96  35854.52  35.65
2043.8  100223.89  35412.39  35.33
2046.4  99832.78  34960.24  35.02
2049.0  99312.36  34471.68  34.71
2051.6  99034.95  34070.49  34.40
2054.2  98696.25  33642.75  34.09
2056.8  98305.90  33240.90  33.81
2059.4  97701.45  32790.16  33.56
2062.0  97192.75  32387.25  33.32
2064.6  96572.63  31939.00  33.07
2067.1  95940.99  31507.92  32.84
2069.7  95310.16  31115.78  32.65
2072.3  94861.54  30777.68  32.44
2074.9  94374.42  30411.78  32.22
2077.4  94048.67  30116.14  32.02
2080.0  93542.32  29812.33  31.87
2082.6  93069.60  29516.00  31.71
2085.1  92604.93  29208.78  31.54
2087.7  92219.40  28922.40  31.36
2090.3  91756.71  28642.65  31.22
2092.8  90995.77  28276.13  31.07
2095.4  90191.53  27880.45  30.91
2097.9  89530.42  27529.04  30.75
2100.5  88828.80  27185.20  30.60
2103.0  88216.04  26871.10  30.46
2105.6  87626.61  26558.31  30.31
2108.1  87107.67  26271.99  30.16
2110.7  86569.14  25970.00  30.00
2113.2  86076.55  25692.94  29.85
2115.7  85526.00  25411.95  29.71
2118.3  84896.37  25082.85  29.55
2120.8  84515.76  24826.32  29.37
2123.3  84112.98  24571.75  29.21
2125.8  83727.28  24337.60  29.07
2128.4  83266.17  24104.73  28.95
2130.9  82724.60  23872.40  28.86
2133.4  82369.42  23684.64  28.75
2135.9  81984.60  23524.60  28.69
2138.4  81512.20  23362.90  28.66
2140.9  81180.40  23267.80  28.66
2143.4  80848.60  23201.94  28.70
2145.9  80556.20  23158.08  28.75
2148.4  80249.18  23143.46  28.84
2150.9  79942.16  23128.84  28.93
2153.4  79649.76  23136.15  29.05
2155.9  79317.93  23148.14  29.18
2158.4  79027.20  23159.85  29.31
2160.9  78806.70  23203.95  29.44
2163.4  78486.62  23209.08  29.57
2165.9  77936.12  23150.36  29.70
2168.4  77460.48  23114.16  29.84
2170.8  77090.20  23104.95  29.97
2173.3  76715.78  23082.17  30.09
2175.8  76412.16  23090.21  30.22
2178.2  76034.70  23057.75  30.33
2180.7  75656.49  23039.24  30.45
2183.2  75242.69  23010.64  30.58
2185.6  74806.20  22982.40  30.72
2188.1  74292.12  22914.36  30.84
2190.6  73726.12  22816.04  30.95
2193.0  73091.70  22701.69  31.06
2195.5  72537.60  22594.56  31.15
2197.9  71958.48  22465.20  31.22
2200.4  71230.90  22301.85  31.31
2202.8  70741.72  22236.30  31.43
2205.3  70118.86  22111.14  31.53
2207.7  69743.18  22052.16  31.62
2210.1  69344.80  21964.60  31.67
2212.6  68992.09  21875.34  31.71
2215.0  68745.55  21810.20  31.73
2217.4  68445.62  21704.93  31.71
2219.9  68204.82  21595.26  31.66
2222.3  67958.44  21460.12  31.58
2224.7  67788.63  21268.17  31.37
2227.1  67514.33  21008.56  31.12
2229.5  67195.90  20730.65  30.85
2231.9  66737.60  20343.52  30.48
2234.4  66262.96  19919.12  30.06
2236.8  65869.02  19505.32  29.61
2239.2  65456.82  19064.76  29.13
2241.6  65022.72  18597.60  28.60
2244.0  64609.92  18118.08  28.04
2246.4  64184.01  17634.78  27.48
2248.8  63749.84  17154.06  26.91
2251.2  63423.00  16704.00  26.34
2253.6  63005.40  16242.90  25.78
2255.9  62695.32  15820.56  25.23
2258.3  62363.47  15452.74  24.78
2260.7  61981.76  15103.04  24.37
2263.1  61569.90  14772.60  23.99
2265.5  61151.53  14451.47  23.63
2267.9  60795.60  14198.40  23.35
2270.2  60359.84  13960.72  23.13
2272.6  59953.44  13726.92  22.90
2275.0  59535.00  13476.96  22.64
2277.3  59135.70  13257.30  22.42
2279.7  58737.45  13053.75  22.22
2282.1  58390.32  12844.80  22.00
2284.4  57971.54  12591.92  21.72
2286.8  57667.06  12362.41  21.44
2289.1  57285.72  12085.48  21.10
2291.5  56945.70  11820.13  20.76
2293.8  56500.16  11543.44  20.43
2296.2  56022.12  11309.76  20.19
2298.5  55494.84  11093.37  19.99
2300.8  54948.04  10927.70  19.89
2303.2  54279.68  10773.92  19.85
2305.5  53584.72  10683.50  19.94
2307.9  52906.55  10627.76  20.09
2310.2  52252.20  10616.76  20.32
2312.5  51621.20  10644.40  20.62
2314.8  51014.26  10667.54  20.91
2317.1  50375.50  10646.75  21.13
2319.5  49752.09  10586.34  21.28
2321.8  49209.60  10503.64  21.34
2324.1  48616.54  10383.66  21.36
2326.4  48094.64  10245.18  21.30
2328.7  47538.00  10089.00  21.22
2331.0  47020.80  9935.04  21.13
2333.3  46649.22  9791.98  20.99
2335.6  46248.16  9634.24  20.83
2337.9  45772.92  9492.30  20.74
2340.2  45343.50  9310.00  20.53
2342.5  44972.79  9177.15  20.41
2344.8  44483.90  9072.50  20.40
2347.1  43953.00  9012.78  20.51
2349.4  43393.86  8958.48  20.64
2351.7  42885.44  8949.92  20.87
2353.9  42393.86  8923.49  21.05
2356.2  41895.75  8882.25  21.20
2358.5  41375.95  8822.31  21.32
2360.8  40888.52  8736.78  21.37
2363.1  40410.96  8655.30  21.42
2365.3  39967.03  8562.24  21.42
2367.6  39410.00  8470.00  21.49
2369.8  38883.45  8361.60  21.50
2372.1  38308.92  8233.68  21.49
2374.4  37686.48  8100.64  21.49
2376.6  37078.44  7966.84  21.49
2378.9  36487.92  7832.16  21.47
2381.1  35859.20  7685.60  21.43
2383.4  35260.66  7573.04  21.48
2385.6  34767.15  7471.75  21.49
2387.9  34264.08  7370.64  21.51
2390.1  33789.00  7255.50  21.47
2392.3  33337.98  7149.87  21.45
2394.6  32863.72  7072.34  21.52
2396.8  32434.77  6991.99  21.56
2399.0  31982.30  6880.10  21.51
2401.3  31507.84  6751.68  21.43
2403.5  31012.80  6628.44  21.37
2405.7  30604.00  6536.14  21.36
2407.9  30205.98  6434.28  21.30
2410.1  29774.88  6283.08  21.10
2412.4  29391.30  6158.50  20.95
2414.6  28978.32  6046.08  20.86
2416.8  28577.34  5957.82  20.85
2419.0  28181.91  5853.08  20.77
2421.2  27778.42  5753.86  20.71
2423.4  27326.95  5647.95  20.67
2425.6  26997.66  5577.84  20.66
2427.8  26700.48  5452.11  20.42
2430.0  26369.53  5345.02  20.27
2432.2  26069.76  5264.64  20.19
2434.4  25762.59  5189.67  20.14
2436.5  25432.40  5098.20  20.05
2438.7  25105.68  4999.86  19.92
2440.9  24796.62  4918.83  19.84
2443.1  24517.98  4824.00  19.68
2445.3  24245.91  4741.91  19.56
2447.4  23953.68  4638.96  19.37
2449.6  23654.40  4570.72  19.32
2451.8  23362.02  4483.62  19.19
2453.9  23044.56  4389.44  19.05
2456.1  22708.48  4282.96  18.86
2458.3  22395.02  4194.30  18.73
2460.4  22093.26  4131.26  18.70
2462.6  21807.80  4079.25  18.71
2464.7  21546.33  4017.78  18.65
2466.9  21282.48  3941.20  18.52
2469.0  21017.46  3870.92  18.42
2471.2  20774.28  3802.56  18.30
2473.3  20491.72  3724.47  18.18
2475.4  20236.33  3647.50  18.02
2477.6  19948.29  3542.36  17.76
2479.7  19706.88  3502.08  17.77
2481.9  19434.45  3434.20  17.67
2484.0  19179.28  3378.90  17.62
2486.1  18916.20  3331.26  17.61
2488.2  18671.50  3280.60  17.57
2490.4  18432.50  3230.25  17.52
2492.5  18125.36  3161.40  17.44
2494.6  17842.23  3150.99  17.66
2496.7  17592.19  3115.50  17.71
2498.8  17380.08  3054.42  17.57
2500.9  17229.20  2969.77  17.24
2503.0  17126.26  2978.48  17.39
2505.1  17009.85  3042.00  17.88
2507.2  16937.16  3074.58  18.15
2509.4  16895.12  3095.51  18.32
2511.4  16896.60  3129.00  18.52
2513.5  16981.28  3139.68  18.49
2515.6  17103.04  3206.82  18.75
