# Supplementary material for: Using reflectance spectra and Pl@ntNet to identify herbarium specimens: a case study with Lithocarpus
Source: New Phytol. 2025 Jun 4;251(2):800–10. doi: 10.1111/nph.70258 (PMC13278665; doi:10.1111/nph.70258)
Supplement: Supplementary file 1 — Dataset S1 Original spectral data collected for this study. [file NPH-251-800-s003.zip › lithocarpus_spectra/gr020122_0155.sig]

/*** Spectra Vista SIG Data ***/
name= gr020122_0155.sig
instrument= HI: 1132003 (HR-1024i)
integration= 50.0, 9.0, 7.0, 100.0, 14.0, 7.0
scan method= Time-based, Time-based
scan coadds= 100, 425, 512, 50, 298, 512
scan time= 5, 5
scan settings= AI, AI
external data set1= 0,0,0,0,0,0,0,0,0,0,0,0,0,0,0,0,0,0,0,0,0,0,0,0,0,0,0,0,0,0,0,0
external data set2= 0,0,0,0,0,0,0,0,0,0,0,0,0,0,0,0,0,0,0,0,0,0,0,0,0,0,0,0,0,0,0,0
external data dark= 0,0,0,0,0,0,0,0,0,0,0,0,0,0,0,0
external data mask= 0
optic= LENS 4(1), LENS 4(1)
temp= 36.3, -5.0, -9.9, 36.2, -5.0, -9.9
battery= 7.41, 7.42
error= 0, 0
units= Radiance, Radiance
time= 01/02/2022 16:18:32, 01/02/2022 16:20:03
longitude=                 ,                 
latitude=                 ,                 
gpstime=                 ,                 
comm= 
memory slot= 0, 0
factors= 0.962, 0.936, 1.000 [Overlap: Remove @ 990,1900, Matching Type: None]
inclinometer x offset= 1, 1
inclinometer y offset= 90, 90
data= 
340.5  1041.60  162.75  15.63
341.9  1063.50  159.53  15.00
343.4  1062.72  137.76  12.96
344.9  1036.00  120.25  11.61
346.4  1034.14  124.81  12.07
347.8  1044.93  128.48  12.30
349.3  1050.72  119.40  11.36
350.8  1060.50  121.20  11.43
352.2  1082.62  95.10  8.78
353.7  1116.99  89.64  8.02
355.2  1139.70  98.25  8.62
356.6  1178.10  98.18  8.33
358.1  1242.68  112.37  9.04
359.6  1294.82  108.97  8.42
361.0  1341.79  104.64  7.80
362.5  1393.29  104.81  7.52
364.0  1452.36  101.92  7.02
365.5  1529.15  109.23  7.14
366.9  1582.56  113.04  7.14
368.4  1663.83  118.85  7.14
369.9  1748.96  115.74  6.62
371.3  1824.36  112.37  6.16
372.8  1887.84  104.88  5.56
374.2  1959.98  116.82  5.96
375.7  2045.16  124.55  6.09
377.2  2149.35  120.15  5.59
378.6  2232.49  125.50  5.62
380.1  2307.60  128.20  5.56
381.6  2395.90  132.41  5.53
383.0  2504.70  126.50  5.05
384.5  2624.44  127.40  4.85
386.0  2721.18  150.48  5.53
387.4  2843.80  156.65  5.51
388.9  2928.24  145.25  4.96
390.4  3029.74  142.38  4.70
391.8  3145.52  149.24  4.74
393.3  3256.79  156.47  4.80
394.7  3393.65  164.58  4.85
396.2  3494.86  151.48  4.33
397.7  3601.68  154.80  4.30
399.1  3720.48  156.71  4.21
400.6  3860.80  167.64  4.34
402.0  4005.30  167.31  4.18
403.5  4135.60  171.50  4.15
405.0  4268.56  186.40  4.37
406.4  4401.76  180.40  4.10
407.9  4531.36  187.32  4.13
409.3  4679.74  188.77  4.03
410.8  4822.20  194.58  4.04
412.2  4976.76  196.98  3.96
413.7  5132.72  200.98  3.92
415.1  5290.84  212.24  4.01
416.6  5453.10  220.37  4.04
418.0  5618.75  213.88  3.81
419.5  5783.67  224.58  3.88
420.9  5949.92  232.88  3.91
422.4  6133.32  239.78  3.91
423.8  6305.74  243.72  3.86
425.3  6500.55  249.08  3.83
426.7  6685.05  258.30  3.86
428.2  6870.40  267.52  3.89
429.6  7062.63  281.68  3.99
431.1  7249.62  284.13  3.92
432.5  7462.65  290.68  3.90
434.0  7672.50  299.75  3.91
435.4  7892.50  310.75  3.94
436.8  8121.06  323.06  3.98
438.3  8339.40  330.53  3.96
439.7  8563.45  338.56  3.95
441.2  8775.84  346.86  3.95
442.6  9013.20  352.43  3.91
444.0  9243.78  368.55  3.99
445.5  9497.07  377.39  3.97
446.9  9762.48  393.12  4.03
448.4  9992.71  398.16  3.98
449.8  10277.35  412.45  4.01
451.2  10528.25  425.50  4.04
452.7  10763.61  434.25  4.03
454.1  11016.68  445.06  4.04
455.5  11273.36  462.07  4.10
457.0  11542.96  469.04  4.06
458.4  11806.08  480.48  4.07
459.8  12072.96  495.36  4.10
461.2  12388.04  515.68  4.16
462.7  12686.25  531.33  4.19
464.1  12977.66  540.23  4.16
465.5  13262.04  547.74  4.13
467.0  13554.20  567.30  4.19
468.4  13861.80  585.88  4.23
469.8  14155.00  590.04  4.17
471.2  14479.50  608.73  4.20
472.7  14819.24  630.23  4.25
474.1  15139.40  643.10  4.25
475.5  15506.14  660.79  4.26
476.9  15867.67  678.21  4.27
478.4  16187.50  696.88  4.31
479.8  16503.02  719.59  4.36
481.2  16804.88  729.96  4.34
482.6  17108.55  742.10  4.34
484.0  17458.86  754.47  4.32
485.4  17819.65  770.90  4.33
486.9  18193.50  795.60  4.37
488.3  18594.56  820.52  4.41
489.7  18968.82  837.98  4.42
491.1  19333.44  855.54  4.43
492.5  19703.88  876.12  4.45
493.9  20049.90  890.46  4.44
495.3  20377.50  912.00  4.48
496.8  20755.48  934.08  4.50
498.2  21160.71  955.68  4.52
499.6  21547.98  974.39  4.52
501.0  21981.69  996.32  4.53
502.4  22384.08  1019.10  4.55
503.8  22780.38  1045.00  4.59
505.2  23205.44  1074.42  4.63
506.6  23615.02  1098.02  4.65
508.0  24040.80  1121.40  4.66
509.4  24415.00  1145.00  4.69
510.8  24853.95  1168.20  4.70
512.2  25278.40  1193.16  4.72
513.6  25728.00  1221.60  4.75
515.0  26210.16  1257.88  4.80
516.4  26619.68  1282.96  4.82
517.8  27076.96  1309.88  4.84
519.2  27574.11  1340.88  4.86
520.7  28049.03  1378.43  4.91
522.0  28451.52  1407.48  4.95
523.4  28929.60  1439.87  4.98
524.8  29346.00  1465.11  4.99
526.2  29838.36  1501.10  5.03
527.6  30344.64  1537.38  5.07
529.0  30769.20  1573.00  5.11
530.4  31300.28  1614.52  5.16
531.8  31779.78  1656.63  5.21
533.2  32240.52  1691.82  5.25
534.6  32670.24  1742.32  5.33
536.0  33137.07  1800.58  5.43
537.4  33607.65  1847.64  5.50
538.8  34057.84  1891.61  5.55
540.2  34575.44  1935.91  5.60
541.6  35054.18  1983.38  5.66
543.0  35470.82  2024.61  5.71
544.3  36057.15  2077.13  5.76
545.7  36705.30  2131.50  5.81
547.1  37127.25  2179.35  5.87
548.5  37668.00  2227.23  5.91
549.9  38250.07  2282.80  5.97
551.3  38829.70  2338.18  6.02
552.7  39207.86  2383.87  6.08
554.1  39764.34  2443.94  6.15
555.4  40267.36  2500.68  6.21
556.8  40674.48  2550.24  6.27
558.2  40989.75  2594.70  6.33
559.6  41338.50  2643.53  6.39
561.0  41889.54  2709.63  6.47
562.3  42305.90  2766.40  6.54
563.7  42833.28  2826.88  6.60
565.1  43309.20  2886.40  6.66
566.5  43802.53  2952.35  6.74
567.9  44460.64  3031.60  6.82
569.2  45196.20  3112.20  6.89
570.6  45989.44  3203.26  6.97
572.0  46668.22  3289.15  7.05
573.4  47231.99  3365.90  7.13
574.8  47804.00  3444.63  7.21
576.1  48500.43  3536.36  7.29
577.5  49015.12  3618.80  7.38
578.9  49732.44  3716.28  7.47
580.3  50355.48  3802.94  7.55
581.6  50956.48  3895.28  7.64
583.0  51606.63  3997.26  7.75
584.4  52156.74  4095.38  7.85
585.8  52649.49  4186.61  7.95
587.1  53130.00  4275.70  8.05
588.5  53728.50  4375.80  8.14
589.9  54213.00  4465.05  8.24
591.2  54742.08  4566.92  8.34
592.6  55407.00  4685.56  8.46
594.0  55953.72  4788.56  8.56
595.3  56630.62  4899.52  8.65
596.7  57298.28  5017.49  8.76
598.1  57930.51  5140.66  8.87
599.5  58569.90  5264.63  8.99
600.8  59248.04  5397.50  9.11
602.2  59802.33  5521.36  9.23
603.5  60506.16  5652.78  9.34
604.9  61188.84  5796.81  9.47
606.3  61818.24  5934.72  9.60
607.6  62424.60  6076.92  9.73
609.0  63045.00  6223.50  9.87
610.4  63679.98  6371.82  10.01
611.7  64268.64  6526.60  10.16
613.1  64857.30  6682.20  10.30
614.5  65520.36  6852.24  10.46
615.8  66067.20  7014.06  10.62
617.2  66781.44  7195.41  10.77
618.5  67370.52  7375.34  10.95
619.9  68069.98  7562.10  11.11
621.2  68676.64  7749.82  11.28
622.6  69410.00  7950.25  11.45
624.0  69975.54  8130.69  11.62
625.3  70643.71  8311.84  11.77
626.7  71294.26  8495.59  11.92
628.0  71840.76  8670.82  12.07
629.4  72525.60  8867.60  12.23
630.8  73105.68  9040.92  12.37
632.1  73556.91  9199.58  12.51
633.5  74319.96  9395.10  12.64
634.8  74911.91  9578.20  12.79
636.2  75450.48  9754.32  12.93
637.5  76151.51  9955.52  13.07
638.9  76770.90  10135.65  13.20
640.2  77450.70  10311.79  13.31
641.6  78195.54  10478.19  13.40
642.9  78803.27  10644.27  13.51
644.3  79445.08  10826.96  13.63
645.6  80119.00  11007.75  13.74
647.0  80765.01  11162.43  13.82
648.3  81387.34  11308.99  13.90
649.7  82079.48  11465.00  13.97
651.0  82719.61  11605.35  14.03
652.4  83165.94  11705.85  14.08
653.7  84054.42  11870.15  14.12
655.0  84794.88  12003.92  14.16
656.4  85314.60  12095.30  14.18
657.7  86214.73  12233.12  14.19
659.1  86956.10  12362.35  14.22
660.4  87517.92  12485.20  14.27
661.8  88072.00  12596.00  14.30
663.1  88885.29  12751.91  14.35
664.5  89359.62  12880.74  14.41
665.8  89590.11  12988.53  14.50
667.1  89776.62  13115.79  14.61
668.5  90224.40  13305.60  14.75
669.8  90679.98  13512.75  14.90
671.2  90995.84  13728.00  15.09
672.5  91295.39  13941.62  15.27
673.8  91837.20  14218.12  15.48
675.2  92639.82  14531.58  15.69
676.5  93589.02  14886.84  15.91
677.8  94604.80  15272.14  16.14
679.2  95372.74  15606.87  16.36
680.5  96043.47  15928.86  16.59
681.9  96635.00  16239.30  16.80
683.2  97289.50  16558.85  17.02
684.5  97951.70  16882.25  17.24
685.9  98547.35  17187.15  17.44
687.2  99118.08  17495.04  17.65
688.5  99656.60  17790.35  17.85
689.9  100305.56  18118.26  18.06
691.2  100878.16  18431.42  18.27
692.5  101397.66  18749.13  18.49
693.8  101992.95  19101.50  18.73
695.2  102503.99  19450.90  18.98
696.5  103104.32  19829.48  19.23
697.8  103689.10  20223.03  19.50
699.2  104236.47  20640.56  19.80
700.5  104818.14  21088.35  20.12
701.8  105347.55  21542.85  20.45
703.1  105913.08  22022.22  20.79
704.5  106477.74  22526.10  21.16
705.8  107101.64  23064.08  21.53
707.1  107648.00  23598.75  21.92
708.4  108182.49  24144.59  22.32
709.8  108840.42  24722.99  22.71
711.1  109281.92  25270.00  23.12
712.4  109967.82  25883.70  23.54
713.7  110509.32  26472.13  23.95
715.0  111081.72  27079.97  24.38
716.3  111671.75  27691.38  24.80
717.7  112234.26  28309.38  25.22
719.0  112843.40  28940.85  25.65
720.3  113403.00  29576.53  26.08
721.6  114048.80  30240.10  26.52
722.9  114634.62  30895.92  26.95
724.2  115252.20  31566.78  27.39
725.6  115849.84  32252.43  27.84
726.9  116273.25  32906.50  28.30
728.2  116737.60  33590.48  28.77
729.5  117276.77  34305.18  29.25
730.8  117685.48  34987.25  29.73
732.1  118210.96  35711.76  30.21
733.4  118634.50  36435.98  30.71
734.7  119025.00  37164.78  31.22
736.0  119512.20  37930.32  31.74
737.3  119858.40  38648.48  32.25
738.6  120184.83  39372.48  32.76
740.0  120540.60  40105.05  33.27
741.2  120939.52  40872.00  33.80
742.6  121434.48  41677.38  34.32
743.9  121927.28  42473.08  34.83
745.2  122494.44  43290.63  35.34
746.5  123059.69  44120.54  35.85
747.8  123516.60  44915.50  36.36
749.1  124044.89  45729.70  36.87
750.4  124561.05  46544.77  37.37
751.7  125097.70  47362.84  37.86
753.0  125502.31  48140.03  38.36
754.2  126000.72  48947.46  38.85
755.5  126454.08  49727.53  39.32
756.8  126912.28  50513.40  39.80
758.1  127706.28  51435.24  40.28
759.4  128432.40  52343.90  40.76
760.7  129149.72  53234.44  41.22
762.0  129640.00  54031.25  41.68
763.3  130103.82  54825.12  42.14
764.6  130420.56  55557.72  42.60
765.9  130750.55  56282.08  43.05
767.2  131160.75  57060.57  43.50
768.4  131422.20  57771.35  43.96
769.7  131931.64  58600.04  44.42
771.0  132292.17  59351.18  44.86
772.3  132592.35  60083.10  45.31
773.6  133000.16  60864.40  45.76
774.8  133381.88  61635.28  46.21
776.1  133746.86  62409.75  46.66
777.4  134017.42  63124.71  47.10
778.7  134465.26  63913.47  47.53
780.0  134842.56  64698.24  47.98
781.2  135129.72  65440.62  48.43
782.5  135571.80  66244.62  48.86
783.8  135945.00  67018.32  49.30
785.0  136237.50  67755.45  49.73
786.3  136615.50  68523.00  50.16
787.6  137000.64  69308.96  50.59
788.9  137317.50  70064.24  51.02
790.1  137765.10  70866.35  51.44
791.4  138088.32  71605.44  51.85
792.7  138610.53  72460.85  52.28
793.9  138960.36  73228.05  52.70
795.2  139368.50  74014.00  53.11
796.5  139791.74  74804.73  53.51
797.7  140208.84  75594.81  53.92
799.0  140736.00  76458.00  54.33
800.2  141080.32  77209.92  54.73
801.5  141465.76  77964.12  55.11
802.8  141927.95  78763.80  55.50
804.0  142305.80  79535.82  55.89
805.3  142727.24  80323.64  56.28
806.5  143038.90  81056.25  56.67
807.8  143427.20  81828.25  57.05
809.0  143830.38  82606.02  57.43
810.3  144224.15  83385.79  57.82
811.5  144553.23  84110.90  58.19
812.8  145004.40  84874.95  58.53
814.0  145332.36  85609.58  58.91
815.3  145750.43  86388.12  59.27
816.5  146054.50  87120.88  59.65
817.8  146451.51  87851.45  59.99
819.0  146811.35  88580.49  60.34
820.2  147199.32  89335.77  60.69
821.5  147610.80  90097.05  61.04
822.7  147844.92  90768.47  61.39
824.0  148212.00  91512.86  61.74
825.2  148654.20  92271.23  62.07
826.4  149058.14  93032.61  62.41
827.7  149324.70  93694.43  62.75
828.9  149710.50  94434.75  63.08
830.1  150025.81  95124.37  63.41
831.4  150394.50  95847.91  63.73
832.6  150774.12  96577.95  64.05
833.8  151080.70  97242.25  64.36
835.0  151378.36  97917.26  64.68
836.3  151753.00  98639.45  65.00
837.5  152107.20  99376.20  65.33
838.7  152459.01  100115.33  65.67
839.9  152778.96  100776.96  65.96
841.2  153183.72  101481.26  66.25
842.4  153476.70  102161.06  66.56
843.6  153833.40  102839.80  66.85
844.8  154245.24  103575.56  67.15
846.0  154587.63  104257.26  67.44
847.2  154896.63  104925.87  67.74
848.5  155288.32  105652.44  68.04
849.7  155614.35  106323.75  68.33
850.9  155959.70  106986.10  68.60
852.1  156337.10  107664.00  68.87
853.3  156587.64  108265.14  69.14
854.5  156972.48  108977.96  69.42
855.7  157264.92  109627.98  69.71
856.9  157631.52  110304.24  69.98
858.1  157985.86  110975.38  70.24
859.3  158350.36  111642.09  70.50
860.5  158702.25  112292.57  70.76
861.7  159067.20  112976.40  71.02
862.9  159396.77  113620.07  71.28
864.1  159729.52  114266.48  71.54
865.3  160070.52  114956.94  71.82
866.5  160470.72  115629.12  72.06
867.7  160816.13  116264.48  72.30
868.9  161169.75  116904.45  72.53
870.1  161516.60  117609.31  72.82
871.3  161862.96  118235.41  73.05
872.5  162339.30  118899.68  73.24
873.7  162673.60  119576.20  73.51
874.9  163094.22  120268.64  73.74
876.0  163530.00  120969.54  73.97
877.2  163903.24  121597.28  74.19
878.4  164303.64  122253.89  74.41
879.6  164669.40  122906.70  74.64
880.8  165023.25  123536.88  74.86
882.0  165383.57  124150.67  75.07
883.1  165845.68  124796.28  75.25
884.3  166188.20  125459.74  75.49
885.5  166619.25  126114.35  75.69
886.7  166953.60  126704.16  75.89
887.8  167305.20  127324.65  76.10
889.0  167678.62  127947.28  76.31
890.2  168048.09  128550.03  76.50
891.4  168487.20  129206.95  76.69
892.5  169005.33  129917.97  76.87
893.7  169552.92  130658.32  77.06
894.9  170025.48  131334.12  77.24
896.0  170549.95  132033.53  77.42
897.2  171120.88  132748.21  77.58
898.4  171544.88  133407.56  77.77
899.5  172060.42  134095.00  77.93
900.7  172364.40  134664.40  78.13
901.9  172820.42  135249.10  78.26
903.0  173170.22  135796.19  78.42
904.2  173478.20  136383.10  78.62
905.4  173886.90  136968.45  78.77
906.5  174230.28  137566.28  78.96
907.7  174577.00  138070.78  79.09
908.8  174972.93  138626.91  79.23
910.0  175250.40  139155.64  79.40
911.2  175492.12  139631.44  79.57
912.3  175656.12  140098.29  79.76
913.5  175842.20  140450.61  79.87
914.6  176087.52  140820.12  79.97
915.8  176370.75  141373.26  80.16
916.9  176653.03  141828.62  80.29
918.1  176860.68  142312.37  80.47
919.2  176936.13  142694.33  80.65
920.4  177057.54  143083.49  80.81
921.5  177337.72  143475.99  80.91
922.7  177520.00  143867.28  81.04
923.8  177864.54  144337.77  81.15
925.0  177947.42  144706.80  81.32
926.1  178208.94  145138.14  81.44
927.3  178503.84  145661.52  81.60
928.4  178954.75  146246.75  81.72
929.6  179548.16  146995.20  81.87
930.7  180178.60  147718.90  81.98
931.8  180740.64  148490.61  82.16
933.0  181371.60  149131.08  82.22
934.1  181754.19  149674.55  82.35
935.3  181871.96  150019.56  82.49
936.4  181866.43  150249.85  82.62
937.6  181683.54  150374.31  82.77
938.7  181568.25  150456.29  82.86
939.9  181645.47  150605.21  82.91
941.0  182021.52  151242.47  83.09
942.1  182439.54  151754.31  83.18
943.3  182844.42  152275.23  83.28
944.4  183159.24  152742.25  83.39
945.6  183364.96  152978.34  83.43
946.7  183508.43  153318.58  83.55
947.9  183683.85  153605.13  83.62
949.0  183714.71  153831.95  83.73
950.1  184088.52  154245.24  83.79
951.3  184406.20  154545.93  83.81
952.4  184644.87  154825.64  83.85
953.6  184787.22  155148.17  83.96
954.7  184828.62  155428.23  84.09
955.8  185083.35  155696.07  84.12
957.0  185462.55  156104.93  84.17
958.1  185637.12  156281.25  84.19
959.3  185734.50  156459.45  84.24
960.4  186081.86  156747.98  84.24
961.6  186276.51  157146.85  84.36
962.7  186384.00  157353.28  84.42
963.9  186605.23  157560.94  84.44
965.0  186746.58  157661.13  84.43
966.2  186989.04  157926.59  84.46
967.3  186939.81  157949.49  84.49
968.5  187284.48  158152.80  84.45
969.6  187484.56  158364.04  84.47
970.8  187640.20  158443.95  84.44
971.9  187616.00  158463.36  84.46
973.1  187737.68  158557.20  84.46
974.2  187644.89  158569.91  84.51
975.4  187897.98  158826.08  84.53
976.5  188248.32  158997.93  84.46
977.7  188090.64  159101.76  84.59
978.8  188019.63  159113.57  84.63
980.0  188308.00  158952.00  84.41
981.2  188711.43  159231.05  84.38
982.3  188530.16  159239.29  84.46
983.5  188335.55  159049.87  84.45
984.6  188478.00  159238.44  84.49
985.8  188630.20  159229.18  84.41
987.0  188835.84  159002.40  84.20
988.1  188913.92  159509.65  84.44
989.3  188843.76  159373.76  84.39
990.2  197285.28  170576.25  86.46
994.0  197774.58  171660.90  86.80
997.9  197902.75  172341.32  87.08
1001.7  198362.31  173419.03  87.43
1005.6  199305.56  174777.14  87.69
1009.4  200312.84  176235.04  87.98
1013.3  200960.00  177402.86  88.28
1017.1  201327.92  178263.85  88.54
1021.0  201671.80  179093.23  88.80
1024.8  202434.50  180279.00  89.06
1028.6  203686.28  181950.56  89.33
1032.5  204727.60  183381.30  89.57
1036.3  205047.94  184096.31  89.78
1040.1  205071.27  184576.16  90.01
1044.0  205559.62  185435.69  90.21
1047.8  206024.70  186216.98  90.39
1051.6  206509.60  187101.83  90.60
1055.5  206259.30  187234.84  90.78
1059.3  206079.45  187512.20  90.99
1063.1  205980.34  187775.74  91.16
1067.0  206342.25  188414.76  91.31
1070.8  207089.94  189408.70  91.46
1074.6  207648.86  190319.25  91.65
1078.4  207527.67  190502.79  91.80
1082.3  206943.54  190297.49  91.96
1086.1  206627.56  190302.17  92.10
1089.9  206617.89  190633.06  92.26
1093.7  206985.33  191235.25  92.39
1097.5  207196.09  191643.45  92.49
1101.4  207219.30  191894.40  92.60
1105.2  207180.40  191977.46  92.66
1109.0  207431.85  192322.35  92.72
1112.8  208050.61  192917.81  92.73
1116.6  208479.42  193300.80  92.72
1120.4  208874.09  193669.00  92.72
1124.2  209185.63  193750.95  92.62
1128.1  209528.07  193827.47  92.51
1131.8  209441.40  193409.70  92.35
1135.7  209182.40  192780.34  92.16
1139.5  208949.60  192104.74  91.94
1143.3  208480.00  191122.18  91.67
1147.1  207990.67  190148.57  91.42
1150.9  207544.33  189085.88  91.11
1154.7  207578.22  188387.09  90.75
1158.5  207508.20  187632.30  90.42
1162.3  207403.53  186818.37  90.07
1166.1  206860.47  185623.41  89.73
1169.9  206622.80  184727.44  89.40
1173.7  206120.00  183677.14  89.11
1177.5  205600.97  182605.63  88.82
1181.2  205556.00  182026.56  88.55
1185.0  205841.22  181807.04  88.32
1188.8  205625.00  181420.00  88.23
1192.6  205564.47  181186.58  88.14
1196.4  205480.80  181109.40  88.14
1200.2  204937.60  180756.80  88.20
1204.0  204548.90  180663.59  88.32
1207.8  204258.53  180715.97  88.47
1211.6  203838.33  180650.93  88.62
1215.3  203499.80  180873.98  88.88
1219.1  203456.75  181388.41  89.15
1222.9  203235.56  181828.57  89.47
1226.7  203039.89  182340.03  89.81
1230.4  202576.40  182480.77  90.08
1234.2  202060.76  182540.40  90.34
1238.0  201480.48  182495.67  90.58
1241.8  200933.36  182441.70  90.80
1245.5  200430.49  182357.34  90.98
1249.3  200237.10  182532.57  91.16
1253.1  200349.72  182877.50  91.28
1256.8  200307.32  183088.47  91.40
1260.6  200057.03  182988.61  91.47
1264.4  199769.52  182969.02  91.59
1268.1  199359.60  182692.71  91.64
1271.9  199295.22  182757.36  91.70
1275.7  199447.03  183053.52  91.78
1279.4  199640.40  183392.87  91.86
1283.2  199257.33  183269.63  91.98
1286.9  199026.20  183248.97  92.07
1290.7  198891.73  183294.26  92.16
1294.4  198417.04  182948.49  92.20
1298.2  197680.16  182370.48  92.26
1302.0  196745.92  181559.14  92.28
1305.7  195758.44  180615.48  92.26
1309.5  194618.48  179494.15  92.23
1313.2  193976.42  178704.38  92.13
1317.0  193596.00  178187.66  92.04
1320.7  193062.00  177413.19  91.89
1324.4  192285.43  176310.15  91.69
1328.2  191672.00  175221.26  91.42
1331.9  190813.09  173763.58  91.06
1335.7  190077.92  172258.30  90.63
1339.4  189074.18  170499.09  90.18
1343.2  188272.57  168775.05  89.64
1346.9  187801.07  167245.74  89.05
1350.6  187920.29  166149.20  88.41
1354.4  188175.36  165260.64  87.82
1358.1  187872.33  163884.30  87.23
1361.8  187165.98  162202.94  86.66
1365.6  186230.30  160414.97  86.14
1369.3  185226.22  158530.57  85.59
1373.0  184034.95  156537.27  85.06
1376.7  182729.30  154433.81  84.52
1380.5  181409.29  152229.74  83.92
1384.2  180366.28  149976.65  83.15
1387.9  179387.20  147572.06  82.26
1391.6  178332.92  144771.00  81.18
1395.3  177394.25  141728.05  79.89
1399.1  176835.92  138649.38  78.41
1402.8  176066.67  135033.00  76.69
1406.5  175502.27  131331.62  74.83
1410.2  175134.11  127683.86  72.91
1413.9  175170.64  124467.21  71.05
1417.6  174811.96  121250.94  69.36
1421.3  174301.07  118294.97  67.87
1425.1  173732.80  115659.77  66.57
1428.8  173503.20  113642.71  65.50
1432.5  173376.26  112072.64  64.64
1436.2  173204.07  110806.78  63.97
1439.9  172681.47  109589.94  63.46
1443.6  172388.89  108734.93  63.08
1447.3  171919.11  108065.11  62.86
1451.0  171491.25  107532.64  62.70
1454.7  170998.67  107128.06  62.65
1458.4  170619.63  106832.25  62.61
1462.1  170033.15  106536.45  62.66
1465.8  169358.94  106249.88  62.74
1469.4  168834.39  106184.69  62.89
1473.1  169454.01  106869.46  63.07
1476.8  169567.09  107410.60  63.34
1480.5  168510.60  107155.23  63.59
1484.2  167544.47  106981.61  63.85
1487.9  166980.10  107065.40  64.12
1491.6  166416.25  107096.79  64.35
1495.3  166380.50  107502.80  64.61
1498.9  165989.63  107715.39  64.89
1502.6  165170.49  107674.95  65.19
1506.3  164163.38  107479.20  65.47
1510.0  163414.55  107471.25  65.77
1513.7  162836.06  107568.84  66.06
1517.3  162274.20  107655.94  66.34
1521.0  161561.98  107569.52  66.58
1524.7  160936.75  107519.28  66.81
1528.3  160306.17  107377.80  66.98
1532.0  159594.80  107204.31  67.17
1535.7  158945.11  106991.50  67.31
1539.3  158259.17  106715.31  67.43
1543.0  157788.36  106589.88  67.55
1546.7  157514.50  106614.16  67.69
1550.3  157119.47  106510.86  67.79
1554.0  156485.00  106266.15  67.91
1557.6  155839.99  106005.94  68.02
1561.3  155164.34  105683.66  68.11
1565.0  154432.80  105304.80  68.19
1568.6  153661.17  104886.66  68.26
1572.3  153094.38  104640.29  68.35
1575.9  152600.44  104448.17  68.45
1579.6  152090.28  104266.40  68.56
1583.2  151546.44  104080.37  68.68
1586.9  150910.16  103766.89  68.76
1590.5  150365.87  103674.60  68.95
1594.1  149758.48  103512.40  69.12
1597.8  149058.54  103333.30  69.32
1601.4  148425.22  103188.63  69.52
1605.1  147595.35  102881.80  69.71
1608.7  146898.50  102660.59  69.89
1612.3  146243.08  102435.22  70.04
1616.0  145574.90  102157.14  70.17
1619.6  144996.89  101902.21  70.28
1623.2  144329.40  101525.49  70.34
1626.9  143869.93  101290.66  70.40
1630.5  143280.50  100920.31  70.44
1634.1  142765.16  100621.25  70.48
1637.8  142150.40  100175.60  70.47
1641.4  141396.73  99559.86  70.41
1645.0  140688.60  98892.78  70.29
1648.6  139908.72  98038.37  70.07
1652.2  139305.83  97214.28  69.78
1655.8  138743.33  96292.36  69.40
1659.5  138177.85  95327.71  68.99
1663.1  137229.08  94092.28  68.57
1666.7  136193.67  92832.54  68.16
1670.3  135255.88  91572.35  67.70
1673.9  134385.76  90292.46  67.19
1677.5  133749.31  89126.24  66.64
1681.1  133412.04  88070.60  66.01
1684.7  133433.70  87192.32  65.35
1688.3  133345.33  86302.90  64.72
1691.9  133059.13  85344.09  64.14
1695.6  132780.60  84525.34  63.66
1699.2  132682.73  83966.98  63.28
1702.8  132629.23  83500.46  62.96
1706.3  132211.56  82778.26  62.61
1709.9  131422.58  81839.89  62.27
1713.5  130823.34  81068.30  61.97
1717.1  130182.66  80329.05  61.70
1720.7  129616.64  79673.54  61.47
1724.3  129303.86  79331.60  61.35
1727.9  129025.56  79173.35  61.36
1731.5  128925.31  79304.91  61.51
1735.1  128980.53  79701.26  61.79
1738.7  128747.96  79804.00  61.98
1742.2  128298.32  79700.11  62.12
1745.8  127794.27  79526.14  62.23
1749.4  127722.63  79599.87  62.32
1753.0  127040.20  79335.75  62.45
1756.5  125817.82  78729.82  62.57
1760.1  124252.57  77983.38  62.76
1763.7  122498.64  77144.38  62.98
1767.2  121106.07  76620.77  63.27
1770.8  119947.00  76259.89  63.58
1774.4  118763.44  75751.80  63.78
1777.9  118096.50  75693.80  64.09
1781.5  117376.33  75442.93  64.27
1785.1  116371.67  74956.61  64.41
1788.6  115282.24  74387.14  64.53
1792.2  114239.00  73789.29  64.59
1795.8  113719.16  73591.65  64.71
1799.3  113179.40  73322.87  64.78
1802.9  112585.37  73046.90  64.88
1806.4  112059.91  72797.89  64.96
1810.0  111389.87  72456.91  65.05
1813.5  111041.83  72300.34  65.11
1817.1  110872.07  72300.56  65.21
1820.6  110359.30  72087.26  65.32
1824.2  110297.78  72212.77  65.47
1827.7  109655.82  71929.71  65.60
1831.2  109410.00  71946.00  65.76
1834.8  109430.90  72075.51  65.86
1838.3  109301.00  72185.14  66.04
1841.8  108800.80  72003.32  66.18
1845.4  108150.62  71686.48  66.28
1848.9  107437.20  71283.57  66.35
1852.4  106954.97  70997.08  66.38
1856.0  106364.30  70522.44  66.30
1859.5  105766.77  70001.56  66.18
1863.0  105173.73  69354.71  65.94
1866.6  104901.96  68848.51  65.63
1870.1  104760.54  68269.64  65.17
1873.6  104328.00  67267.61  64.48
1877.1  103436.67  65774.25  63.59
1880.6  102384.76  63910.10  62.42
1884.2  101509.00  61888.17  60.97
1887.7  100830.40  59591.23  59.10
1891.2  99996.40  56902.95  56.90
1894.7  99268.82  54059.03  54.46
1898.2  98864.43  51221.28  51.81
1902.2  105112.80  51627.09  49.12
1904.9  104673.00  49163.49  46.97
1907.6  104072.29  46807.20  44.98
1910.4  103527.15  44679.25  43.16
1913.1  102663.14  42686.51  41.58
1915.8  102121.60  41125.00  40.27
1918.6  101697.83  39888.23  39.22
1921.3  101242.18  38919.97  38.44
1924.0  100529.60  38055.50  37.86
1926.7  99902.03  37442.49  37.48
1929.4  99268.06  37039.31  37.31
1932.2  98744.59  36875.57  37.34
1934.9  98259.94  36831.60  37.48
1937.6  97763.20  36871.46  37.72
1940.3  97306.79  37017.50  38.04
1943.0  96931.88  37230.69  38.41
1945.7  96380.98  37426.64  38.83
1948.4  95792.94  37633.71  39.29
1951.1  95302.16  37906.84  39.78
1953.8  94784.49  38161.67  40.26
1956.4  94363.61  38440.82  40.74
1959.1  93893.17  38715.14  41.23
1961.8  93233.10  38913.00  41.74
1964.5  92699.16  39150.71  42.23
1967.2  92083.91  39349.50  42.73
1969.9  91554.50  39547.00  43.20
1972.5  90866.76  39673.36  43.66
1975.2  90388.57  39894.23  44.14
1977.9  90146.86  40184.46  44.58
1980.6  89718.15  40381.15  45.01
1983.2  89021.74  40484.94  45.48
1985.9  88277.14  40505.14  45.88
1988.5  87504.84  40488.71  46.27
1991.2  86980.11  40610.51  46.69
1993.8  86502.90  40738.97  47.10
1996.5  86124.34  40884.17  47.47
1999.2  85599.06  40935.29  47.82
2001.8  85267.54  41007.69  48.09
2004.4  84831.92  41003.94  48.34
2007.1  84248.80  40863.00  48.50
2009.7  83784.09  40753.41  48.64
2012.4  83509.71  40742.86  48.79
2015.0  83107.29  40599.57  48.85
2017.6  82583.25  40315.14  48.82
2020.3  82199.86  40050.06  48.72
2022.9  82086.17  39877.49  48.58
2025.5  81958.67  39666.96  48.40
2028.1  81794.63  39389.95  48.16
2030.8  81436.95  38940.86  47.82
2033.4  81294.51  38584.41  47.46
2036.0  81027.66  38178.17  47.12
2038.6  80755.67  37735.33  46.73
2041.2  80498.31  37294.11  46.33
2043.8  80206.29  36843.39  45.94
2046.4  79915.69  36385.00  45.53
2049.0  79543.31  35891.63  45.12
2051.6  79352.42  35521.07  44.76
2054.2  79072.14  35129.64  44.43
2056.8  78798.50  34782.00  44.14
2059.4  78339.13  34363.31  43.86
2062.0  77937.32  33983.75  43.60
2064.6  77465.99  33613.85  43.39
2067.1  76957.71  33243.94  43.20
2069.7  76434.91  32860.76  42.99
2072.3  76093.96  32581.53  42.82
2074.9  75740.85  32312.10  42.66
2077.4  75507.36  32094.80  42.51
2080.0  75134.55  31816.59  42.35
2082.6  74703.96  31500.93  42.17
2085.1  74295.62  31193.68  41.99
2087.7  74055.43  30982.71  41.84
2090.3  73746.15  30729.86  41.67
2092.8  73137.39  30364.51  41.52
2095.4  72476.02  29978.74  41.36
2097.9  71934.55  29615.30  41.17
2100.5  71396.57  29260.00  40.98
2103.0  70921.73  28966.43  40.84
2105.6  70459.29  28683.92  40.71
2108.1  70063.26  28418.01  40.56
2110.7  69626.10  28121.80  40.39
2113.2  69183.91  27825.35  40.22
2115.7  68710.29  27506.46  40.03
2118.3  68209.05  27184.11  39.85
2120.8  67906.54  26963.36  39.71
2123.3  67555.16  26730.69  39.57
2125.8  67225.20  26510.60  39.44
2128.4  66912.30  26305.50  39.31
2130.9  66473.14  26026.86  39.15
2133.4  66175.80  25800.40  38.99
2135.9  65891.71  25598.71  38.85
2138.4  65487.71  25410.71  38.80
2140.9  65242.11  25291.54  38.77
2143.4  64996.34  25151.62  38.70
2145.9  64719.61  25010.64  38.64
2148.4  64448.09  24906.21  38.65
2150.9  64197.46  24801.79  38.63
2153.4  63972.94  24707.80  38.62
2155.9  63708.17  24623.56  38.65
2158.4  63456.75  24543.75  38.68
2160.9  63267.75  24491.25  38.71
2163.4  63024.39  24436.96  38.77
2165.9  62573.50  24321.61  38.87
2168.4  62171.23  24222.21  38.96
2170.8  61886.94  24152.54  39.03
2173.3  61592.94  24089.52  39.11
2175.8  61313.14  24047.26  39.22
2178.2  60983.57  23989.00  39.34
2180.7  60658.30  23935.90  39.46
2183.2  60305.30  23876.44  39.59
2185.6  59923.80  23808.60  39.73
2188.1  59551.20  23743.80  39.87
2190.6  59129.76  23664.83  40.02
2193.0  58583.96  23518.16  40.14
2195.5  58093.71  23391.09  40.26
2197.9  57606.91  23291.09  40.43
2200.4  57047.07  23151.89  40.58
2202.8  56666.70  23056.07  40.69
2205.3  56174.37  22914.29  40.79
2207.7  55873.07  22867.37  40.93
2210.1  55517.60  22765.00  41.01
2212.6  55182.15  22661.89  41.07
2215.0  55002.64  22646.39  41.17
2217.4  54774.71  22605.06  41.27
2219.9  54559.79  22536.21  41.31
2222.3  54381.80  22434.66  41.25
2224.7  54255.54  22347.90  41.19
2227.1  54049.58  22185.56  41.05
2229.5  53805.98  21968.12  40.83
2231.9  53417.94  21666.40  40.56
2234.4  52992.51  21314.40  40.22
2236.8  52681.01  20990.38  39.84
2239.2  52368.64  20641.03  39.41
2241.6  52022.85  20251.95  38.93
2244.0  51691.89  19859.66  38.42
2246.4  51351.17  19451.76  37.88
2248.8  50997.89  19012.48  37.28
2251.2  50727.21  18555.86  36.58
2253.6  50404.07  18108.43  35.93
2255.9  50176.03  17720.23  35.32
2258.3  49926.36  17345.81  34.74
2260.7  49647.94  16997.77  34.24
2263.1  49316.57  16641.86  33.74
2265.5  48968.15  16318.58  33.32
2267.9  48713.79  16088.79  33.03
2270.2  48377.31  15857.94  32.78
2272.6  48036.09  15630.34  32.54
2275.0  47672.10  15409.80  32.32
2277.3  47353.82  15203.04  32.11
2279.7  47075.68  15013.39  31.89
2282.1  46785.40  14800.83  31.64
2284.4  46414.34  14547.97  31.34
2286.8  46172.78  14304.69  30.98
2289.1  45918.86  14074.00  30.65
2291.5  45692.80  13853.25  30.32
2293.8  45336.06  13599.50  30.00
2296.2  44919.60  13371.60  29.77
2298.5  44464.11  13141.97  29.56
2300.8  44045.80  12951.10  29.40
2303.2  43577.66  12821.66  29.42
2305.5  43032.61  12694.12  29.50
2307.9  42488.48  12561.41  29.56
2310.2  41949.60  12480.60  29.75
2312.5  41498.57  12479.14  30.07
2314.8  41042.17  12479.93  30.41
2317.1  40521.61  12441.25  30.70
2319.5  39980.19  12355.59  30.90
2321.8  39530.11  12255.80  31.00
2324.1  39014.10  12120.30  31.07
2326.4  38542.74  11960.14  31.03
2328.7  38122.14  11813.93  30.99
2331.0  37757.49  11714.57  31.03
2333.3  37480.91  11627.81  31.02
2335.6  37141.60  11498.80  30.96
2337.9  36749.44  11359.41  30.91
2340.2  36452.86  11237.14  30.83
2342.5  36165.17  11126.70  30.77
2344.8  35764.75  10989.32  30.73
2347.1  35314.20  10881.30  30.81
2349.4  34844.74  10792.93  30.97
2351.7  34480.69  10722.06  31.10
2353.9  34123.71  10639.39  31.18
2356.2  33693.21  10536.96  31.27
2358.5  33252.89  10453.90  31.44
2360.8  32879.46  10393.97  31.61
2363.1  32532.47  10310.91  31.69
2365.3  32150.87  10221.46  31.79
2367.6  31700.00  10107.14  31.88
2369.8  31284.21  9985.39  31.92
2372.1  30818.36  9857.53  31.99
2374.4  30296.63  9707.26  32.04
2376.6  29770.20  9546.00  32.07
2378.9  29267.00  9353.60  31.96
2381.1  28778.29  9166.86  31.85
2383.4  28301.77  9010.54  31.84
2385.6  27916.43  8904.89  31.90
2387.9  27546.69  8777.06  31.86
2390.1  27165.00  8655.00  31.86
2392.3  26761.24  8544.34  31.93
2394.6  26372.59  8416.94  31.92
2396.8  26039.97  8268.22  31.75
2399.0  25702.93  8147.29  31.70
2401.3  25326.53  8022.26  31.68
2403.5  24928.80  7870.20  31.57
2405.7  24592.50  7744.69  31.49
2407.9  24250.11  7615.41  31.40
2410.1  23882.40  7469.23  31.28
2412.4  23576.64  7336.93  31.12
2414.6  23236.80  7211.14  31.03
2416.8  22904.83  7100.66  31.00
2419.0  22603.29  6981.25  30.89
2421.2  22262.63  6836.43  30.71
2423.4  21858.30  6683.00  30.57
2425.6  21610.86  6596.74  30.53
2427.8  21406.76  6506.94  30.40
2430.0  21153.96  6382.24  30.17
2432.2  20892.34  6261.94  29.97
2434.4  20640.92  6153.30  29.81
2436.5  20376.06  6027.43  29.58
2438.7  20144.66  5910.00  29.34
2440.9  19906.71  5810.38  29.19
2443.1  19692.26  5694.04  28.92
2445.3  19469.17  5581.28  28.67
2447.4  19225.54  5481.77  28.51
2449.6  18990.40  5359.20  28.22
2451.8  18745.33  5260.76  28.06
2453.9  18473.41  5157.24  27.92
2456.1  18194.06  5077.83  27.91
2458.3  17957.41  4984.14  27.76
2460.4  17687.07  4866.24  27.51
2462.6  17454.75  4782.25  27.40
2464.7  17237.81  4717.42  27.37
2466.9  17034.00  4637.83  27.23
2469.0  16833.05  4556.31  27.07
2471.2  16616.23  4513.54  27.16
2473.3  16410.50  4444.09  27.08
2475.4  16215.74  4345.74  26.80
2477.6  15996.37  4245.69  26.54
2479.7  15776.91  4169.14  26.43
2481.9  15543.10  4047.45  26.04
2484.0  15354.46  3942.05  25.67
2486.1  15149.70  3921.94  25.89
2488.2  14969.61  3863.93  25.81
2490.4  14717.32  3793.39  25.78
2492.5  14438.43  3708.83  25.69
2494.6  14149.35  3655.61  25.84
2496.7  13945.57  3649.59  26.17
2498.8  13797.13  3641.34  26.39
2500.9  13666.77  3562.43  26.07
2503.0  13554.14  3551.53  26.20
2505.1  13453.61  3567.11  26.51
2507.2  13465.74  3544.63  26.32
2509.4  13390.46  3554.26  26.54
2511.4  13342.95  3531.30  26.47
2513.5  13455.77  3641.26  27.06
2515.6  13611.87  3896.63  28.63
