# Supplementary material for: Using reflectance spectra and Pl@ntNet to identify herbarium specimens: a case study with Lithocarpus
Source: New Phytol. 2025 Jun 4;251(2):800–10. doi: 10.1111/nph.70258 (PMC13278665; doi:10.1111/nph.70258)
Supplement: Supplementary file 1 — Dataset S1 Original spectral data collected for this study. [file NPH-251-800-s003.zip › lithocarpus_spectra/gr020822_0088.sig]

/*** Spectra Vista SIG Data ***/
name= gr020822_0088.sig
instrument= HI: 1132003 (HR-1024i)
integration= 40.0, 9.0, 6.0, 100.0, 14.0, 6.0
scan method= Time-based, Time-based
scan coadds= 125, 425, 571, 50, 298, 571
scan time= 5, 5
scan settings= AI, AI
external data set1= 0,0,0,0,0,0,0,0,0,0,0,0,0,0,0,0,0,0,0,0,0,0,0,0,0,0,0,0,0,0,0,0
external data set2= 0,0,0,0,0,0,0,0,0,0,0,0,0,0,0,0,0,0,0,0,0,0,0,0,0,0,0,0,0,0,0,0
external data dark= 0,0,0,0,0,0,0,0,0,0,0,0,0,0,0,0
external data mask= 0
optic= LENS 4(1), LENS 4(1)
temp= 32.7, -5.1, -9.9, 32.7, -5.0, -9.8
battery= 7.45, 7.45
error= 0, 0
units= Radiance, Radiance
time= 08/02/2022 10:59:58, 08/02/2022 11:01:19
longitude=                 ,                 
latitude=                 ,                 
gpstime=                 ,                 
comm= 
memory slot= 0, 0
factors= 0.952, 0.925, 1.000 [Overlap: Remove @ 990,1900, Matching Type: None]
inclinometer x offset= 1, 1
inclinometer y offset= 90, 90
data= 
340.5  1112.13  206.15  18.54
341.9  1116.68  202.07  18.10
343.4  1082.40  196.80  18.18
344.9  1063.75  185.00  17.39
346.4  1047.51  187.22  17.87
347.8  1070.63  171.30  16.00
349.3  1114.40  151.24  13.57
350.8  1136.25  159.08  14.00
352.2  1170.40  153.62  13.13
353.7  1154.91  144.80  12.54
355.2  1211.75  150.65  12.43
356.6  1276.28  137.45  10.77
358.1  1338.53  152.03  11.36
359.6  1362.13  147.43  10.82
361.0  1415.65  141.57  10.00
362.5  1495.01  147.96  9.90
364.0  1576.58  152.88  9.70
365.5  1654.44  154.20  9.32
366.9  1695.60  163.28  9.63
368.4  1782.68  156.38  8.77
369.9  1864.70  160.75  8.62
371.3  1949.95  171.86  8.81
372.8  2032.05  163.88  8.06
374.2  2125.48  175.23  8.24
375.7  2245.09  176.99  7.88
377.2  2319.56  180.23  7.77
378.6  2394.31  191.55  8.00
380.1  2467.85  192.30  7.79
381.6  2616.58  189.15  7.23
383.0  2735.56  202.40  7.40
384.5  2866.50  216.58  7.56
386.0  2978.25  238.26  8.00
387.4  3087.81  234.98  7.61
388.9  3166.45  232.40  7.34
390.4  3303.10  239.19  7.24
391.8  3472.70  246.82  7.11
393.3  3607.39  260.78  7.23
394.7  3688.75  261.05  7.08
396.2  3800.53  275.91  7.26
397.7  3934.50  278.64  7.08
399.1  4094.55  283.08  6.91
400.6  4292.60  289.56  6.75
402.0  4410.90  299.13  6.78
403.5  4520.25  313.60  6.94
405.0  4648.35  326.20  7.02
406.4  4836.98  338.25  6.99
407.9  5028.65  343.42  6.83
409.3  5169.23  351.20  6.79
410.8  5276.93  359.55  6.81
412.2  5427.00  377.88  6.96
413.7  5633.24  401.96  7.14
415.1  5855.55  416.90  7.12
416.6  6032.03  418.32  6.93
418.0  6171.56  427.75  6.93
419.5  6322.65  445.70  7.05
420.9  6527.20  469.04  7.19
422.4  6767.48  489.03  7.23
423.8  7010.66  509.03  7.26
425.3  7257.00  535.05  7.37
426.7  7472.25  562.73  7.53
428.2  7638.00  586.72  7.68
429.6  7820.19  616.72  7.89
431.1  8014.48  634.27  7.91
432.5  8266.21  662.42  8.01
434.0  8538.75  693.00  8.12
435.4  8841.25  731.50  8.27
436.8  9141.76  765.88  8.38
438.3  9386.06  802.30  8.55
439.7  9587.65  830.74  8.66
441.2  9771.30  860.10  8.80
442.6  10010.81  888.00  8.87
444.0  10292.10  925.47  8.99
445.5  10602.08  966.54  9.12
446.9  10947.30  1012.83  9.25
448.4  11246.64  1059.00  9.42
449.8  11582.50  1101.75  9.51
451.2  11852.19  1141.38  9.63
452.7  12072.15  1175.37  9.74
454.1  12311.40  1213.80  9.86
455.5  12584.95  1259.93  10.01
457.0  12912.90  1307.02  10.12
458.4  13241.80  1361.36  10.28
459.8  13586.40  1411.20  10.39
461.2  13976.10  1470.86  10.52
462.7  14335.46  1528.32  10.66
464.1  14659.05  1578.20  10.77
465.5  14940.45  1627.92  10.90
467.0  15219.50  1680.55  11.04
468.4  15515.25  1736.50  11.19
469.8  15853.60  1788.00  11.28
471.2  16245.11  1849.83  11.39
472.7  16668.70  1923.09  11.54
474.1  17095.25  1991.25  11.65
475.5  17603.63  2069.08  11.75
476.9  18077.96  2147.67  11.88
478.4  18460.94  2218.75  12.02
479.8  18718.85  2269.72  12.13
481.2  18912.60  2313.12  12.23
482.6  19142.33  2366.01  12.36
484.0  19498.05  2430.06  12.46
485.4  19939.63  2502.46  12.55
486.9  20460.38  2588.63  12.65
488.3  21016.70  2674.72  12.73
489.7  21491.55  2757.13  12.83
491.1  21910.35  2831.22  12.92
492.5  22292.55  2904.72  13.03
493.9  22596.15  2968.20  13.14
495.3  22878.38  3018.15  13.19
496.8  23247.75  3088.58  13.29
498.2  23708.74  3165.69  13.35
499.6  24200.33  3252.38  13.44
501.0  24770.59  3347.20  13.51
502.4  25290.45  3433.98  13.58
503.8  25779.95  3523.35  13.67
505.2  26295.35  3616.96  13.76
506.6  26786.38  3716.57  13.87
508.0  27266.40  3810.24  13.97
509.4  27656.25  3892.50  14.07
510.8  28103.63  3977.33  14.15
512.2  28548.00  4077.24  14.28
513.6  29040.00  4185.60  14.41
515.0  29600.30  4302.28  14.53
516.4  30090.40  4405.68  14.64
517.8  30634.48  4522.75  14.76
519.2  31211.70  4645.52  14.88
520.7  31783.59  4766.14  15.00
522.0  32262.15  4872.90  15.10
523.4  32832.45  4987.71  15.19
524.8  33320.85  5096.13  15.29
526.2  33905.74  5219.97  15.40
527.6  34525.35  5347.98  15.49
529.0  35057.00  5462.60  15.58
530.4  35691.15  5583.92  15.65
531.8  36222.96  5691.94  15.71
533.2  36679.50  5793.84  15.80
534.6  37114.20  5895.12  15.88
536.0  37593.96  6009.55  15.99
537.4  38080.81  6126.61  16.09
538.8  38635.14  6241.87  16.16
540.2  39237.14  6384.57  16.27
541.6  39824.93  6514.34  16.36
543.0  40329.45  6644.54  16.48
544.3  41025.94  6809.93  16.60
545.7  41792.63  6983.93  16.71
547.1  42292.88  7118.78  16.83
548.5  42907.58  7272.99  16.95
549.9  43598.19  7438.86  17.06
551.3  44327.08  7609.03  17.17
552.7  44862.03  7749.25  17.27
554.1  45566.14  7925.24  17.39
555.4  46154.95  8076.83  17.50
556.8  46575.38  8195.88  17.60
558.2  46837.13  8295.60  17.71
559.6  47087.06  8393.25  17.82
561.0  47591.78  8537.76  17.94
562.3  47985.44  8658.65  18.04
563.7  48552.00  8805.44  18.14
565.1  49126.00  8958.40  18.24
566.5  49742.79  9124.27  18.34
567.9  50572.60  9332.24  18.45
569.2  51486.75  9561.30  18.57
570.6  52443.09  9798.32  18.68
572.0  53260.14  10005.72  18.79
573.4  53961.68  10192.41  18.89
574.8  54649.69  10384.88  19.00
576.1  55496.64  10611.22  19.12
577.5  56145.90  10799.72  19.24
578.9  57059.55  11031.18  19.33
580.3  57899.06  11252.52  19.43
581.6  58730.80  11472.40  19.53
583.0  59553.45  11691.27  19.63
584.4  60134.78  11872.92  19.74
585.8  60559.89  12013.43  19.84
587.1  60903.43  12136.41  19.93
588.5  61346.63  12275.70  20.01
589.9  61703.63  12393.00  20.08
591.2  62217.30  12539.98  20.16
592.6  62946.40  12723.37  20.21
594.0  63579.20  12881.83  20.26
595.3  64425.43  13077.10  20.30
596.7  65291.38  13275.39  20.33
598.1  66125.64  13460.28  20.36
599.5  66944.06  13640.05  20.38
600.8  67798.95  13822.68  20.39
602.2  68518.71  13975.85  20.40
603.5  69382.65  14169.36  20.42
604.9  70241.63  14352.39  20.43
606.3  71035.80  14527.92  20.45
607.6  71769.60  14698.35  20.48
609.0  72481.50  14874.30  20.52
610.4  73198.13  15061.41  20.58
611.7  73834.00  15237.91  20.64
613.1  74446.31  15415.13  20.71
614.5  75106.80  15612.84  20.79
615.8  75629.93  15785.82  20.87
617.2  76348.35  16020.18  20.98
618.5  76971.25  16235.20  21.09
619.9  77746.98  16481.50  21.20
621.2  78462.40  16720.10  21.31
622.6  79351.25  16989.50  21.41
624.0  80057.93  17230.37  21.52
625.3  80873.03  17499.76  21.64
626.7  81687.30  17769.55  21.75
628.0  82357.50  18006.06  21.86
629.4  83174.00  18275.60  21.97
630.8  83852.70  18510.48  22.07
632.1  84405.04  18719.51  22.18
633.5  85292.35  18996.12  22.27
634.8  86001.85  19237.18  22.37
636.2  86637.98  19441.71  22.44
637.5  87440.99  19682.11  22.51
638.9  88140.26  19890.11  22.57
640.2  88906.58  20099.45  22.61
641.6  89725.88  20310.57  22.64
642.9  90485.85  20485.92  22.64
644.3  91304.03  20652.62  22.62
645.6  92056.25  20783.75  22.58
647.0  92784.83  20869.61  22.49
648.3  93555.09  20933.80  22.38
649.7  94373.80  20980.23  22.23
651.0  95167.98  20999.49  22.07
652.4  95700.15  20930.13  21.87
653.7  96749.33  20942.51  21.65
655.0  97649.50  20894.64  21.40
656.4  98281.25  20782.90  21.15
657.7  99318.40  20741.80  20.88
659.1  100196.25  20651.40  20.61
660.4  100910.60  20536.88  20.35
661.8  101580.00  20440.00  20.12
663.1  102529.46  20442.89  19.94
664.5  103006.88  20406.15  19.81
665.8  103147.88  20359.50  19.74
667.1  103212.56  20355.84  19.72
668.5  103561.50  20487.60  19.78
669.8  103922.48  20694.41  19.91
671.2  104145.60  20928.96  20.10
672.5  104418.13  21241.63  20.34
673.8  105011.90  21668.22  20.63
675.2  105944.48  22208.34  20.96
676.5  107072.85  22837.23  21.33
677.8  108258.70  23511.16  21.72
679.2  109234.56  24133.06  22.09
680.5  110040.98  24745.25  22.49
681.9  110774.13  25329.15  22.87
683.2  111573.00  25914.35  23.23
684.5  112371.88  26480.30  23.56
685.9  113071.84  27018.82  23.90
687.2  113760.00  27521.28  24.19
688.5  114392.53  27989.64  24.47
689.9  115182.55  28466.64  24.71
691.2  115843.23  28918.00  24.96
692.5  116447.75  29357.34  25.21
693.8  117138.25  29826.28  25.46
695.2  117738.03  30272.81  25.71
696.5  118417.75  30750.28  25.97
697.8  119125.50  31256.48  26.24
699.2  119764.13  31766.67  26.52
700.5  120460.05  32328.09  26.84
701.8  121072.88  32891.25  27.17
703.1  121722.45  33492.66  27.52
704.5  122371.76  34128.14  27.89
705.8  123099.28  34816.03  28.28
707.1  123757.50  35514.13  28.70
708.4  124374.08  36222.30  29.12
709.8  125133.23  36995.91  29.57
711.1  125673.13  37720.89  30.02
712.4  126485.38  38533.14  30.46
713.7  127135.18  39309.29  30.92
715.0  127808.33  40093.97  31.37
716.3  128542.50  40897.25  31.82
717.7  129251.51  41682.55  32.25
719.0  130022.13  42482.35  32.67
720.3  130762.10  43269.30  33.09
721.6  131627.50  44074.40  33.48
722.9  132461.78  44868.56  33.87
724.2  133311.15  45662.40  34.25
725.6  134069.15  46415.77  34.62
726.9  134540.00  47058.00  34.98
728.2  134995.00  47690.72  35.33
729.5  135553.44  48361.11  35.68
730.8  136019.20  48990.17  36.02
732.1  136588.55  49657.86  36.36
733.4  136994.11  50265.73  36.69
734.7  137282.40  50822.64  37.02
736.0  137620.43  51395.25  37.35
737.3  137728.35  51894.00  37.68
738.6  137832.98  52383.65  38.01
740.0  137973.31  52897.25  38.34
741.2  138236.80  53451.84  38.67
742.6  138710.70  54080.82  38.99
743.9  139266.30  54758.92  39.32
745.2  139986.60  55509.66  39.65
746.5  140750.19  56287.76  39.99
747.8  141409.00  57022.80  40.32
749.1  142135.63  57794.30  40.66
750.4  142841.94  58556.45  40.99
751.7  143558.80  59327.45  41.33
753.0  144090.56  60019.60  41.65
754.2  144730.28  60765.24  41.99
755.5  145293.83  61465.14  42.30
756.8  145853.75  62160.60  42.62
758.1  146810.25  63026.70  42.93
759.4  147683.50  63859.30  43.24
760.7  148503.95  64692.04  43.56
762.0  149078.13  65393.13  43.87
763.3  149642.33  66061.80  44.15
764.6  150016.50  66662.16  44.44
765.9  150393.56  67277.15  44.73
767.2  150880.01  67928.18  45.02
768.4  151162.38  68500.25  45.32
769.7  151795.83  69214.49  45.60
771.0  152213.40  69821.64  45.87
772.3  152580.31  70405.50  46.14
773.6  153034.20  71036.00  46.42
774.8  153468.74  71670.37  46.70
776.1  153895.95  72294.30  46.98
777.4  154206.94  72863.84  47.25
778.7  154714.10  73522.34  47.52
780.0  155148.80  74147.04  47.79
781.2  155485.35  74744.19  48.07
782.5  155991.23  75395.97  48.33
783.8  156439.35  76036.86  48.60
785.0  156802.88  76619.97  48.86
786.3  157211.25  77243.25  49.13
787.6  157644.90  77874.16  49.40
788.9  158022.83  78475.61  49.66
790.1  158540.50  79144.90  49.92
791.4  158893.20  79752.96  50.19
792.7  159499.46  80484.08  50.46
793.9  159908.18  81103.68  50.72
795.2  160396.25  81759.25  50.97
796.5  160864.28  82418.71  51.23
797.7  161343.00  83076.87  51.49
799.0  161955.00  83820.00  51.76
800.2  162320.80  84432.96  52.02
801.5  162795.45  85090.47  52.27
802.8  163306.88  85779.25  52.53
804.0  163756.78  86428.16  52.78
805.3  164229.35  87106.64  53.04
806.5  164585.13  87717.60  53.30
807.8  165053.00  88378.50  53.55
809.0  165488.58  89047.49  53.81
810.3  165957.03  89703.73  54.05
811.5  166298.03  90319.73  54.31
812.8  166767.75  91001.40  54.57
814.0  167140.80  91634.09  54.82
815.3  167621.71  92323.62  55.08
816.5  167984.06  92939.75  55.33
817.8  168412.50  93584.96  55.57
819.0  168798.88  94215.98  55.82
820.2  169215.23  94894.68  56.08
821.5  169685.13  95551.08  56.31
822.7  169987.54  96148.40  56.56
824.0  170403.53  96813.05  56.81
825.2  170898.38  97511.40  57.06
826.4  171352.91  98173.41  57.29
827.7  171659.38  98749.43  57.53
828.9  172132.88  99453.60  57.78
830.1  172476.83  100089.42  58.03
831.4  172887.71  100755.52  58.28
832.6  173308.98  101418.01  58.52
833.8  173714.75  102038.75  58.74
835.0  174069.53  102639.81  58.96
836.3  174469.40  103294.45  59.20
837.5  174895.88  103987.80  59.46
838.7  175333.61  104649.03  59.69
839.9  175713.30  105267.60  59.91
841.2  176164.24  105950.10  60.14
842.4  176563.24  106583.27  60.37
843.6  176939.88  107234.75  60.61
844.8  177426.34  107934.57  60.83
846.0  177839.55  108533.36  61.03
847.2  178190.51  109178.48  61.27
848.5  178642.90  109891.88  61.51
849.7  179005.58  110500.37  61.73
850.9  179369.13  111096.70  61.94
852.1  179748.41  111723.83  62.16
853.3  180072.38  112312.86  62.37
854.5  180440.05  112962.15  62.60
855.7  180739.13  113537.43  62.82
856.9  181111.95  114169.38  63.04
858.1  181509.05  114768.28  63.23
859.3  181861.93  115384.08  63.45
860.5  182262.49  116018.09  63.65
861.7  182683.00  116659.20  63.86
862.9  183000.19  117270.66  64.08
864.1  183361.68  117869.02  64.28
865.3  183806.75  118495.26  64.47
866.5  184226.40  119141.28  64.67
867.7  184626.41  119766.18  64.87
868.9  185013.59  120379.88  65.07
870.1  185395.30  121056.96  65.30
871.3  185841.15  121682.19  65.48
872.5  186351.19  122303.48  65.63
873.7  186824.80  122976.80  65.82
874.9  187282.88  123669.95  66.03
876.0  187704.00  124339.68  66.24
877.2  188126.35  124976.58  66.43
878.4  188700.64  125655.08  66.59
879.6  189189.00  126302.40  66.76
880.8  189619.06  126913.50  66.93
882.0  190044.98  127510.16  67.09
883.1  190521.10  128229.78  67.30
884.3  191016.04  128826.75  67.44
885.5  191455.69  129462.38  67.62
886.7  191822.40  130030.56  67.79
887.8  192238.88  130647.00  67.96
889.0  192758.83  131347.71  68.14
890.2  193162.99  131962.43  68.32
891.4  193685.06  132600.10  68.46
892.5  194249.25  133310.97  68.63
893.7  194860.23  134014.27  68.77
894.9  195508.35  134773.74  68.94
896.0  196082.81  135454.45  69.08
897.2  196720.65  136184.30  69.23
898.4  197216.34  136823.12  69.38
899.5  197856.49  137566.65  69.53
900.7  198254.88  138132.80  69.67
901.9  198712.88  138730.76  69.81
903.0  198998.28  139289.09  70.00
904.2  199462.50  139791.20  70.08
905.4  199849.88  140350.14  70.23
906.5  200350.59  140962.22  70.36
907.7  200711.90  141479.68  70.49
908.8  201036.30  142026.48  70.65
910.0  201420.70  142566.84  70.78
911.2  201662.19  142944.66  70.88
912.3  201868.20  143374.80  71.02
913.5  202006.54  143730.92  71.15
914.6  202192.20  144176.76  71.31
915.8  202538.18  144624.02  71.41
916.9  202829.93  145086.09  71.53
918.1  202980.25  145502.91  71.68
919.2  203167.24  145932.44  71.83
920.4  203353.70  146296.92  71.94
921.5  203594.28  146642.74  72.03
922.7  203767.60  147062.64  72.17
923.8  203969.55  147481.71  72.31
925.0  204083.78  147852.60  72.45
926.1  204425.55  148311.87  72.55
927.3  204891.60  148807.44  72.63
928.4  205391.88  149423.63  72.75
929.6  205920.00  150149.12  72.92
930.7  206640.00  150875.90  73.01
931.8  207342.53  151592.70  73.11
933.0  208114.20  152328.24  73.19
934.1  208609.09  152934.30  73.31
935.3  208730.95  153276.13  73.43
936.4  208697.89  153471.52  73.54
937.6  208621.05  153588.81  73.62
938.7  208476.34  153760.50  73.75
939.9  208406.04  154002.32  73.90
941.0  209161.50  154541.44  73.89
942.1  209589.53  155132.82  74.02
943.3  210185.48  155735.22  74.09
944.4  210508.98  156247.69  74.22
945.6  210634.53  156562.02  74.33
946.7  210851.26  156949.01  74.44
947.9  211295.18  157286.64  74.44
949.0  211468.73  157567.30  74.51
950.1  211870.80  157996.26  74.57
951.3  212003.69  158437.07  74.73
952.4  212250.45  158818.90  74.83
953.6  212710.33  159114.90  74.80
954.7  212832.26  159458.19  74.92
955.8  213104.88  159746.24  74.96
957.0  213510.00  160132.50  75.00
958.1  213667.73  160482.09  75.11
959.3  213517.50  160524.00  75.18
960.4  214036.58  160938.53  75.19
961.6  214639.60  161308.23  75.15
962.7  214765.20  161589.28  75.24
963.9  214630.94  161751.70  75.36
965.0  214692.60  161859.03  75.39
966.2  215031.21  162069.54  75.37
967.3  215038.13  162027.25  75.35
968.5  215199.60  162098.40  75.32
969.6  215179.60  162301.08  75.43
970.8  215296.13  162434.80  75.45
971.9  215036.80  162432.16  75.54
973.1  214945.50  162651.40  75.67
974.2  215185.58  162405.66  75.47
975.4  215266.76  162628.40  75.55
976.5  215292.68  162674.66  75.56
977.7  215309.85  162809.64  75.62
978.8  215059.39  162846.18  75.72
980.0  215247.50  162621.50  75.55
981.2  215557.99  162835.23  75.54
982.3  215388.08  162864.87  75.61
983.5  215451.93  162994.07  75.65
984.6  215730.90  163109.88  75.61
985.8  215765.55  163128.24  75.60
987.0  215828.00  163045.76  75.54
988.1  215990.83  163029.08  75.48
989.3  215720.40  163145.92  75.63
990.2  228484.70  177286.83  77.59
994.0  228865.78  178184.50  77.86
997.9  228752.75  178588.45  78.07
1001.7  229207.77  179503.35  78.31
1005.6  230192.22  180780.71  78.53
1009.4  231406.06  182283.12  78.77
1013.3  232480.00  183600.00  78.97
1017.1  233209.43  184622.82  79.17
1021.0  233878.88  185595.86  79.36
1024.8  235178.78  187086.07  79.55
1028.6  237013.74  189063.68  79.77
1032.5  238569.80  190729.80  79.95
1036.3  239169.94  191611.28  80.12
1040.1  239410.82  192228.44  80.29
1044.0  240148.39  193263.74  80.48
1047.8  240829.05  194144.85  80.62
1051.6  241458.31  195110.46  80.81
1055.5  241054.90  195167.89  80.96
1059.3  240774.60  195321.38  81.12
1063.1  240535.78  195433.26  81.25
1067.0  240775.88  195997.33  81.40
1070.8  241486.00  196913.85  81.54
1074.6  241973.75  197626.82  81.67
1078.4  241640.67  197688.21  81.81
1082.3  240749.83  197187.48  81.91
1086.1  240151.82  197096.26  82.07
1089.9  240057.71  197299.86  82.19
1093.7  240401.62  197855.25  82.30
1097.5  240542.07  198224.32  82.41
1101.4  240509.62  198430.49  82.50
1105.2  240413.20  198518.40  82.57
1109.0  240768.68  198982.86  82.64
1112.8  241688.81  199806.65  82.67
1116.6  242439.56  200533.14  82.71
1120.4  243122.44  201144.20  82.73
1124.2  243617.23  201553.69  82.73
1128.1  244246.51  201972.46  82.69
1131.8  244271.53  201813.30  82.62
1135.7  244067.98  201402.66  82.52
1139.5  243874.40  200881.80  82.37
1143.3  243335.25  199945.35  82.17
1147.1  242666.22  198890.57  81.96
1150.9  241994.50  197787.27  81.73
1154.7  241953.69  197100.06  81.46
1158.5  241828.73  196327.16  81.18
1162.3  241658.62  195554.58  80.92
1166.1  240978.34  194372.39  80.66
1169.9  240655.27  193533.28  80.42
1173.7  240040.00  192535.71  80.21
1177.5  239439.26  191564.31  80.01
1181.2  239466.93  191122.29  79.81
1185.0  239911.36  191024.48  79.62
1188.8  239859.28  190679.00  79.50
1192.6  239865.22  190467.24  79.41
1196.4  239868.53  190271.33  79.32
1200.2  239207.11  189739.20  79.32
1204.0  238768.35  189391.08  79.32
1207.8  238381.97  189160.75  79.35
1211.6  237820.11  188725.21  79.36
1215.3  237328.02  188581.38  79.46
1219.1  237216.75  188724.43  79.56
1222.9  236888.89  188822.86  79.71
1226.7  236592.49  189024.66  79.89
1230.4  235993.91  188949.99  80.07
1234.2  235343.73  188822.55  80.23
1238.0  234626.13  188657.78  80.41
1241.8  233968.42  188500.38  80.57
1245.5  233390.24  188336.63  80.70
1249.3  233200.37  188430.57  80.80
1253.1  233421.81  188816.88  80.89
1256.8  233473.28  189043.17  80.97
1260.6  233307.60  188923.89  80.98
1264.4  233099.57  188909.24  81.04
1268.1  232771.73  188666.66  81.05
1271.9  232704.18  188715.42  81.10
1275.7  232949.82  189046.92  81.15
1279.4  233189.40  189433.74  81.24
1283.2  232707.31  189348.73  81.37
1286.9  232375.31  189337.15  81.48
1290.7  232174.80  189371.91  81.56
1294.4  231521.71  188988.70  81.63
1298.2  230589.37  188338.33  81.68
1302.0  229454.67  187452.86  81.69
1305.7  228147.33  186372.61  81.69
1309.5  226702.82  185120.25  81.66
1313.2  225746.08  184188.80  81.59
1317.0  225154.80  183542.91  81.52
1320.7  224399.60  182669.43  81.40
1324.4  223378.27  181479.53  81.24
1328.2  222695.20  180488.06  81.05
1331.9  221815.06  179207.60  80.79
1335.7  220992.22  177840.54  80.47
1339.4  219745.69  176114.86  80.14
1343.2  218826.62  174527.83  79.76
1346.9  218356.87  173189.41  79.31
1350.6  218652.78  172420.45  78.86
1354.4  219056.33  171740.07  78.40
1358.1  218748.80  170511.94  77.95
1361.8  217964.96  168904.39  77.49
1365.6  216948.70  167287.73  77.11
1369.3  215914.67  165722.57  76.75
1373.0  214688.28  164115.76  76.44
1376.7  213165.03  162312.66  76.14
1380.5  211671.42  160444.83  75.80
1384.2  210387.81  158559.58  75.37
1387.9  209221.40  156576.34  74.84
1391.6  207961.11  154274.21  74.18
1395.3  206761.25  151748.33  73.39
1399.1  206033.29  149349.27  72.49
1402.8  205060.67  146457.43  71.42
1406.5  204306.27  143530.01  70.25
1410.2  203746.39  140630.54  69.02
1413.9  203695.06  138087.45  67.79
1417.6  203210.83  135380.74  66.62
1421.3  202551.20  132805.89  65.57
1425.1  201786.67  130445.49  64.65
1428.8  201403.65  128681.42  63.89
1432.5  201210.88  127294.92  63.26
1436.2  200966.27  126194.66  62.79
1439.9  200320.01  125045.03  62.42
1443.6  199935.44  124196.43  62.12
1447.3  199416.80  123423.40  61.89
1451.0  198962.75  122722.88  61.68
1454.7  198444.62  122084.51  61.52
1458.4  198048.20  121502.85  61.35
1462.1  197413.63  120852.33  61.22
1465.8  196712.25  120172.95  61.09
1469.4  196146.71  119655.65  61.00
1473.1  196867.60  119921.59  60.91
1476.8  197102.32  120056.49  60.91
1480.5  195997.16  119356.07  60.90
1484.2  194965.65  118768.09  60.92
1487.9  194305.82  118494.95  60.98
1491.6  193657.75  118212.48  61.04
1495.3  193586.25  118365.70  61.14
1498.9  193130.03  118346.91  61.28
1502.6  192216.22  118094.86  61.44
1506.3  191058.93  117708.80  61.61
1510.0  190139.65  117506.89  61.80
1513.7  189428.07  117453.84  62.00
1517.3  188737.89  117414.38  62.21
1521.0  187884.67  117158.00  62.36
1524.7  187107.66  116961.73  62.51
1528.3  186318.78  116659.53  62.61
1532.0  185440.40  116328.09  62.73
1535.7  184613.49  116000.50  62.83
1539.3  183796.03  115592.87  62.89
1543.0  183183.00  115389.13  62.99
1546.7  182825.50  115362.70  63.10
1550.3  182347.20  115217.03  63.19
1554.0  181582.10  114918.30  63.29
1557.6  180832.42  114634.42  63.39
1561.3  180015.57  114287.76  63.49
1565.0  179186.67  113864.06  63.54
1568.6  178287.77  113413.54  63.61
1572.3  177663.34  113161.21  63.69
1575.9  177088.71  112951.94  63.78
1579.6  176554.89  112754.60  63.86
1583.2  175964.53  112556.49  63.97
1586.9  175258.42  112275.94  64.06
1590.5  174702.13  112240.89  64.25
1594.1  173986.98  112172.80  64.47
1597.8  173253.93  112107.45  64.71
1601.4  172559.02  112117.83  64.97
1605.1  171626.86  111956.95  65.23
1608.7  170833.25  111921.27  65.51
1612.3  170108.24  111890.90  65.78
1616.0  169343.45  111798.23  66.02
1619.6  168667.67  111761.50  66.26
1623.2  167907.67  111617.53  66.48
1626.9  167349.33  111585.11  66.68
1630.5  166654.70  111398.75  66.84
1634.1  166040.42  111283.86  67.02
1637.8  165310.13  111020.80  67.16
1641.4  164419.98  110586.92  67.26
1645.0  163570.83  110154.54  67.34
1648.6  162627.33  109555.02  67.37
1652.2  161908.36  109085.00  67.37
1655.8  161225.22  108520.93  67.31
1659.5  160536.30  107911.06  67.22
1663.1  159378.97  106928.27  67.09
1666.7  158166.67  105886.50  66.95
1670.3  157029.60  104830.20  66.76
1673.9  155963.76  103786.21  66.55
1677.5  155175.29  102869.02  66.29
1681.1  154740.76  102166.20  66.02
1684.7  154740.55  101680.84  65.71
1688.3  154592.67  101194.35  65.46
1691.9  154199.93  100509.30  65.18
1695.6  153883.10  99844.97  64.88
1699.2  153760.77  99349.52  64.61
1702.8  153697.66  98875.77  64.33
1706.3  153214.84  98164.21  64.07
1709.9  152283.11  97223.03  63.84
1713.5  151617.59  96394.96  63.58
1717.1  150941.54  95565.90  63.31
1720.7  150264.62  94733.79  63.04
1724.3  149914.15  94264.80  62.88
1727.9  149596.61  93962.60  62.81
1731.5  149512.50  93955.55  62.84
1735.1  149635.47  94252.46  62.99
1738.7  149379.60  94247.40  63.09
1742.2  148906.09  94094.96  63.19
1745.8  148345.33  93793.46  63.23
1749.4  148312.74  93781.84  63.23
1753.0  147648.78  93341.18  63.22
1756.5  146292.48  92463.46  63.20
1760.1  144518.73  91345.36  63.21
1763.7  142459.33  90068.13  63.22
1767.2  140844.07  89148.64  63.30
1770.8  139479.00  88394.79  63.37
1774.4  138100.20  87542.53  63.39
1777.9  137298.45  87220.13  63.53
1781.5  136451.67  86735.79  63.57
1785.1  135243.33  86022.86  63.61
1788.6  133966.54  85260.79  63.64
1792.2  132734.50  84522.96  63.68
1795.8  132198.37  84286.34  63.76
1799.3  131589.20  83957.79  63.80
1802.9  130870.98  83571.20  63.86
1806.4  130229.16  83233.37  63.91
1810.0  129408.64  82798.74  63.98
1813.5  128964.19  82547.00  64.01
1817.1  128705.27  82457.87  64.07
1820.6  128058.80  82140.13  64.14
1824.2  127918.84  82182.29  64.25
1827.7  127128.16  81786.19  64.33
1831.2  126798.00  81765.00  64.48
1834.8  126757.10  81883.84  64.60
1838.3  126556.00  81963.32  64.76
1841.8  125930.13  81714.51  64.89
1845.4  125117.69  81341.75  65.01
1848.9  124286.10  80880.33  65.08
1852.4  123700.37  80537.40  65.11
1856.0  122991.57  80005.80  65.05
1859.5  122295.19  79433.44  64.95
1863.0  121611.46  78773.01  64.77
1866.6  121274.49  78248.57  64.52
1870.1  121015.04  77677.25  64.19
1873.6  120456.75  76660.23  63.64
1877.1  119422.33  75248.63  63.01
1880.6  118232.27  73550.71  62.21
1884.2  117204.17  71715.85  61.19
1887.7  116377.33  69715.67  59.90
1891.2  115378.55  67366.58  58.39
1894.7  114558.24  64899.74  56.65
1898.2  114050.11  62462.01  54.77
1902.2  122101.20  64443.60  52.78
1904.9  121380.97  62279.02  51.31
1907.6  120537.73  60058.73  49.83
1910.4  119846.24  58046.10  48.43
1913.1  118781.80  56098.13  47.23
1915.8  118089.07  54581.10  46.22
1918.6  117604.67  53340.80  45.36
1921.3  117135.37  52300.52  44.65
1924.0  116364.62  51302.30  44.09
1926.7  115638.27  50589.43  43.75
1929.4  114913.20  50042.00  43.55
1932.2  114369.61  49713.73  43.47
1934.9  113833.20  49498.80  43.48
1937.6  113254.27  49357.33  43.58
1940.3  112717.08  49335.42  43.77
1943.0  112255.92  49416.93  44.02
1945.7  111591.88  49437.30  44.30
1948.4  110862.65  49463.64  44.62
1951.1  110287.95  49569.00  44.95
1953.8  109722.80  49700.75  45.30
1956.4  109264.03  49856.66  45.63
1959.1  108700.73  49982.77  45.98
1961.8  107956.80  50015.70  46.33
1964.5  107343.23  50107.73  46.68
1967.2  106639.51  50155.84  47.03
1969.9  106050.33  50232.50  47.37
1972.5  105310.10  50230.85  47.70
1975.2  104794.25  50347.98  48.04
1977.9  104503.48  50564.07  48.39
1980.6  103974.21  50662.27  48.73
1983.2  103152.67  50601.05  49.05
1985.9  102312.00  50508.00  49.37
1988.5  101458.91  50411.39  49.69
1991.2  100845.00  50440.73  50.02
1993.8  100278.75  50469.10  50.33
1996.5  99855.25  50559.85  50.63
1999.2  99277.91  50532.56  50.90
2001.8  98923.70  50569.00  51.12
2004.4  98416.33  50516.81  51.33
2007.1  97758.50  50344.70  51.50
2009.7  97188.45  50220.90  51.67
2012.4  96820.80  50182.93  51.83
2015.0  96378.83  50030.17  51.91
2017.6  95844.25  49759.79  51.92
2020.3  95370.00  49467.73  51.87
2022.9  95159.33  49299.87  51.81
2025.5  94965.85  49089.33  51.69
2028.1  94744.91  48833.78  51.54
2030.8  94319.53  48399.08  51.31
2033.4  94126.05  48069.50  51.07
2036.0  93768.27  47654.50  50.82
2038.6  93414.85  47199.55  50.53
2041.2  93118.87  46731.33  50.18
2043.8  92781.43  46256.49  49.86
2046.4  92417.90  45781.27  49.54
2049.0  91960.13  45247.90  49.20
2051.6  91716.88  44827.23  48.88
2054.2  91372.50  44394.58  48.59
2056.8  91020.42  44005.50  48.35
2059.4  90460.03  43531.81  48.12
2062.0  89971.04  43096.46  47.90
2064.6  89416.22  42663.23  47.71
2067.1  88831.35  42210.23  47.52
2069.7  88222.63  41765.32  47.34
2072.3  87823.23  41460.92  47.21
2074.9  87386.60  41135.68  47.07
2077.4  87079.22  40871.53  46.94
2080.0  86618.31  40572.92  46.84
2082.6  86134.13  40277.04  46.76
2085.1  85685.40  39956.28  46.63
2087.7  85371.00  39747.50  46.56
2090.3  84964.20  39513.75  46.51
2092.8  84250.36  39122.88  46.44
2095.4  83481.56  38688.76  46.34
2097.9  82855.44  38321.68  46.25
2100.5  82200.33  37968.33  46.19
2103.0  81636.60  37678.92  46.15
2105.6  81110.65  37411.55  46.12
2108.1  80644.88  37157.03  46.07
2110.7  80148.37  36895.95  46.03
2113.2  79661.98  36654.67  46.01
2115.7  79119.00  36411.88  46.02
2118.3  78527.48  36142.28  46.03
2120.8  78178.80  35995.95  46.04
2123.3  77792.07  35823.03  46.05
2125.8  77402.97  35653.10  46.06
2128.4  77008.43  35487.73  46.08
2130.9  76509.83  35261.00  46.09
2133.4  76166.30  35102.78  46.09
2135.9  75831.50  34946.50  46.08
2138.4  75407.38  34755.69  46.09
2140.9  75118.78  34663.15  46.14
2143.4  74793.48  34551.93  46.20
2145.9  74482.81  34430.10  46.23
2148.4  74208.68  34314.36  46.24
2150.9  73946.74  34198.62  46.25
2153.4  73678.71  34070.69  46.24
2155.9  73367.19  33956.23  46.28
2158.4  73089.63  33834.50  46.29
2160.9  72869.13  33724.25  46.28
2163.4  72580.37  33592.73  46.28
2165.9  72060.45  33378.65  46.32
2168.4  71616.75  33203.85  46.36
2170.8  71298.61  33097.44  46.42
2173.3  70954.40  32972.78  46.47
2175.8  70666.02  32876.34  46.52
2178.2  70328.00  32755.17  46.57
2180.7  69975.33  32643.92  46.65
2183.2  69598.93  32505.78  46.70
2185.6  69192.90  32363.10  46.77
2188.1  68733.00  32224.50  46.88
2190.6  68218.15  32051.28  46.98
2193.0  67626.90  31821.08  47.05
2195.5  67072.00  31616.00  47.14
2197.9  66516.13  31415.07  47.23
2200.4  65854.96  31190.67  47.36
2202.8  65400.49  31049.79  47.48
2205.3  64855.07  30823.53  47.53
2207.7  64513.58  30715.32  47.61
2210.1  64114.17  30592.10  47.72
2212.6  63768.78  30464.72  47.77
2215.0  63550.46  30366.17  47.78
2217.4  63260.60  30252.94  47.82
2219.9  63038.55  30140.07  47.81
2222.3  62853.27  30026.33  47.77
2224.7  62705.25  29901.83  47.69
2227.1  62449.57  29721.58  47.59
2229.5  62156.91  29505.08  47.47
2231.9  61748.53  29157.07  47.22
2234.4  61282.47  28775.87  46.96
2236.8  60882.71  28409.55  46.66
2239.2  60496.15  28020.85  46.32
2241.6  60083.45  27616.58  45.96
2244.0  59709.60  27187.20  45.53
2246.4  59324.48  26725.28  45.05
2248.8  58896.48  26236.56  44.55
2251.2  58601.75  25824.50  44.07
2253.6  58232.00  25375.00  43.58
2255.9  57940.10  25002.50  43.15
2258.3  57626.21  24636.39  42.75
2260.7  57297.67  24256.13  42.33
2263.1  56919.75  23888.75  41.97
2265.5  56506.73  23535.42  41.65
2267.9  56194.75  23272.50  41.41
2270.2  55786.20  23006.27  41.24
2272.6  55385.10  22768.70  41.11
2275.0  54985.35  22549.80  41.01
2277.3  54619.25  22368.38  40.95
2279.7  54272.63  22184.00  40.88
2282.1  53951.13  21995.23  40.77
2284.4  53556.25  21768.27  40.65
2286.8  53271.13  21579.04  40.51
2289.1  52928.83  21360.70  40.36
2291.5  52635.80  21175.06  40.23
2293.8  52231.30  20890.98  40.00
2296.2  51774.80  20589.80  39.77
2298.5  51260.58  20277.20  39.56
2300.8  50777.07  19971.58  39.33
2303.2  50203.73  19672.97  39.19
2305.5  49562.15  19377.39  39.10
2307.9  48919.59  19114.18  39.07
2310.2  48286.70  18888.10  39.12
2312.5  47725.00  18706.67  39.20
2314.8  47191.03  18555.25  39.32
2317.1  46604.58  18392.08  39.46
2319.5  46017.83  18184.65  39.52
2321.8  45489.37  17995.37  39.56
2324.1  44898.93  17767.28  39.57
2326.4  44398.93  17564.07  39.56
2328.7  43905.83  17345.42  39.51
2331.0  43457.90  17135.10  39.43
2333.3  43120.07  16967.08  39.35
2335.6  42752.73  16771.07  39.23
2337.9  42309.90  16583.70  39.20
2340.2  41926.67  16411.25  39.14
2342.5  41566.63  16222.48  39.03
2344.8  41096.83  16004.21  38.94
2347.1  40596.15  15826.30  38.98
2349.4  40098.00  15680.60  39.11
2351.7  39666.27  15559.07  39.22
2353.9  39212.22  15414.63  39.31
2356.2  38723.75  15242.50  39.36
2358.5  38225.13  15094.65  39.49
2360.8  37783.08  14959.02  39.59
2363.1  37359.60  14816.70  39.66
2365.3  36914.75  14666.80  39.73
2367.6  36400.00  14491.67  39.81
2369.8  35937.13  14312.88  39.83
2372.1  35397.05  14111.50  39.87
2374.4  34780.67  13886.57  39.93
2376.6  34205.27  13666.57  39.95
2378.9  33661.37  13450.73  39.96
2381.1  33115.33  13216.67  39.91
2383.4  32582.90  12987.83  39.86
2385.6  32125.04  12836.08  39.96
2387.9  31676.70  12684.60  40.04
2390.1  31246.25  12521.25  40.07
2392.3  30800.25  12311.33  39.97
2394.6  30355.20  12121.00  39.93
2396.8  29964.41  11962.78  39.92
2399.0  29540.92  11823.50  40.02
2401.3  29087.77  11649.53  40.05
2403.5  28646.80  11447.80  39.96
2405.7  28272.27  11248.79  39.79
2407.9  27861.75  11053.20  39.67
2410.1  27435.00  10871.70  39.63
2412.4  27110.58  10697.33  39.46
2414.6  26733.60  10490.40  39.24
2416.8  26348.30  10285.00  39.03
2419.0  26007.48  10108.85  38.87
2421.2  25607.12  9880.65  38.59
2423.4  25149.54  9660.47  38.41
2425.6  24860.25  9544.05  38.39
2427.8  24603.08  9420.23  38.29
2430.0  24297.28  9252.47  38.08
2432.2  24019.20  9072.00  37.77
2434.4  23732.78  8901.00  37.51
2436.5  23420.47  8731.40  37.28
2438.7  23147.50  8569.50  37.02
2440.9  22857.28  8426.33  36.86
2443.1  22622.55  8281.20  36.61
2445.3  22368.65  8167.30  36.51
2447.4  22093.20  8007.00  36.24
2449.6  21816.67  7802.67  35.76
2451.8  21528.00  7648.65  35.53
2453.9  21209.39  7513.18  35.42
2456.1  20901.93  7368.53  35.25
2458.3  20621.98  7234.11  35.08
2460.4  20314.17  7109.96  35.00
2462.6  20072.50  6971.42  34.73
2464.7  19826.30  6860.43  34.60
2466.9  19572.40  6769.07  34.58
2469.0  19297.81  6655.98  34.49
2471.2  19071.05  6524.00  34.21
2473.3  18836.40  6397.72  33.96
2475.4  18602.25  6285.86  33.79
2477.6  18337.22  6191.63  33.77
2479.7  18099.20  6067.20  33.52
2481.9  17834.43  5931.80  33.26
2484.0  17631.96  5805.81  32.93
2486.1  17381.70  5747.40  33.07
2488.2  17159.17  5700.33  33.22
2490.4  16942.08  5611.88  33.12
2492.5  16653.23  5508.50  33.08
2494.6  16390.50  5418.90  33.06
2496.7  16114.06  5313.66  32.98
2498.8  15935.33  5252.03  32.96
2500.9  15831.22  5232.99  33.05
2503.0  15753.12  5204.33  33.04
2505.1  15611.38  5239.00  33.56
2507.2  15597.65  5304.10  34.01
2509.4  15525.77  5352.05  34.47
2511.4  15488.55  5397.53  34.85
2513.5  15585.87  5401.60  34.66
2515.6  15726.93  5344.70  33.98
