# Supplementary material for: Using reflectance spectra and Pl@ntNet to identify herbarium specimens: a case study with Lithocarpus
Source: New Phytol. 2025 Jun 4;251(2):800–10. doi: 10.1111/nph.70258 (PMC13278665; doi:10.1111/nph.70258)
Supplement: Supplementary file 1 — Dataset S1 Original spectral data collected for this study. [file NPH-251-800-s003.zip › lithocarpus_spectra/gr021022_0157.sig]

/*** Spectra Vista SIG Data ***/
name= gr021022_0157.sig
instrument= HI: 1132003 (HR-1024i)
integration= 70.0, 9.0, 6.0, 50.0, 9.0, 6.0
scan method= Time-based, Time-based
scan coadds= 71, 425, 571, 100, 425, 571
scan time= 5, 5
scan settings= AI, AI
external data set1= 0,0,0,0,0,0,0,0,0,0,0,0,0,0,0,0,0,0,0,0,0,0,0,0,0,0,0,0,0,0,0,0
external data set2= 0,0,0,0,0,0,0,0,0,0,0,0,0,0,0,0,0,0,0,0,0,0,0,0,0,0,0,0,0,0,0,0
external data dark= 0,0,0,0,0,0,0,0,0,0,0,0,0,0,0,0
external data mask= 0
optic= LENS 4(1), LENS 4(1)
temp= 35.0, -5.0, -9.9, 35.1, -5.0, -9.9
battery= 7.43, 7.42
error= 0, 0
units= Radiance, Radiance
time= 10/02/2022 12:13:53, 10/02/2022 12:16:51
longitude=                 ,                 
latitude=                 ,                 
gpstime=                 ,                 
comm= 
memory slot= 0, 0
factors= 0.975, 0.990, 1.000 [Overlap: Remove @ 990,1900, Matching Type: None]
inclinometer x offset= 1, 1
inclinometer y offset= 90, 90
data= 
340.5  1209.00  846.30  70.00
341.9  1185.04  850.80  71.79
343.4  1152.69  846.24  73.41
344.9  1149.64  851.00  74.02
346.4  1146.21  855.84  74.67
347.8  1150.16  839.37  72.98
349.3  1159.89  827.84  71.37
350.8  1179.54  802.95  68.07
352.2  1212.20  819.28  67.59
353.7  1231.25  854.98  69.44
355.2  1263.21  851.50  67.41
356.6  1327.70  890.12  67.04
358.1  1388.10  925.40  66.67
359.6  1410.20  948.68  67.27
361.0  1459.61  972.49  66.63
362.5  1541.25  1011.06  65.60
364.0  1628.90  1082.90  66.48
365.5  1688.86  1130.80  66.96
366.9  1740.46  1155.52  66.39
368.4  1840.76  1200.96  65.24
369.9  1929.00  1273.14  66.00
371.3  2020.77  1322.00  65.42
372.8  2069.51  1363.44  65.88
374.2  2160.24  1440.78  66.70
375.7  2294.25  1494.54  65.14
377.2  2393.46  1561.95  65.26
378.6  2472.16  1611.62  65.19
380.1  2527.37  1653.78  65.43
381.6  2657.11  1740.18  65.49
383.0  2801.07  1808.95  64.58
384.5  2921.10  1898.26  64.98
386.0  3036.47  1968.78  64.84
387.4  3133.00  2048.50  65.38
388.9  3228.70  2103.22  65.14
390.4  3343.78  2186.88  65.40
391.8  3501.40  2273.04  64.92
393.3  3650.85  2364.36  64.76
394.7  3753.61  2428.90  64.71
396.2  3841.10  2499.42  65.07
397.7  3958.46  2569.68  64.92
399.1  4145.10  2669.04  64.39
400.6  4332.51  2783.84  64.25
402.0  4461.60  2869.62  64.32
403.5  4557.00  2949.80  64.73
405.0  4686.63  3019.68  64.43
406.4  4864.36  3157.00  64.90
407.9  5065.29  3264.72  64.45
409.3  5192.74  3353.96  64.59
410.8  5305.63  3426.30  64.58
412.2  5449.97  3529.56  64.76
413.7  5653.94  3664.02  64.80
415.1  5874.50  3805.16  64.77
416.6  6056.04  3929.22  64.88
418.0  6198.75  4023.75  64.91
419.5  6342.39  4118.36  64.93
420.9  6536.57  4250.88  65.03
422.4  6774.24  4404.38  65.02
423.8  7020.58  4571.97  65.12
425.3  7270.18  4747.80  65.31
426.7  7489.82  4901.55  65.44
428.2  7656.46  5034.24  65.75
429.6  7823.36  5153.17  65.87
431.1  8011.40  5292.28  66.06
432.5  8265.21  5467.02  66.14
434.0  8540.71  5665.00  66.33
435.4  8839.29  5885.00  66.58
436.8  9134.80  6104.72  66.83
438.3  9383.04  6288.45  67.02
439.7  9583.59  6435.39  67.15
441.2  9765.26  6576.24  67.34
442.6  9997.93  6765.45  67.67
444.0  10272.60  6977.88  67.93
445.5  10596.26  7211.04  68.05
446.9  10935.60  7469.28  68.30
448.4  11233.80  7703.29  68.57
449.8  11558.29  7960.85  68.88
451.2  11824.46  8176.50  69.15
452.7  12051.47  8360.76  69.38
454.1  12286.63  8554.40  69.62
455.5  12554.20  8776.46  69.91
457.0  12882.26  9031.88  70.11
458.4  13205.03  9300.72  70.43
459.8  13556.57  9573.12  70.62
461.2  13942.61  9897.54  70.99
462.7  14293.89  10184.82  71.25
464.1  14611.36  10446.47  71.50
465.5  14893.46  10685.52  71.75
467.0  15167.21  10925.10  72.03
468.4  15466.71  11192.12  72.36
469.8  15781.23  11467.04  72.66
471.2  16176.51  11802.27  72.96
472.7  16605.59  12145.18  73.14
474.1  17025.71  12502.10  73.43
475.5  17525.67  12916.80  73.70
476.9  17998.31  13313.69  73.97
478.4  18379.46  13643.75  74.23
479.8  18644.13  13884.60  74.47
481.2  18833.60  14074.64  74.73
482.6  19051.39  14295.42  75.04
484.0  19392.00  14586.42  75.22
485.4  19835.85  14973.25  75.49
486.9  20345.46  15391.35  75.65
488.3  20898.86  15861.44  75.90
489.7  21376.44  16261.50  76.07
491.1  21793.80  16616.88  76.25
492.5  22159.20  16940.28  76.45
493.9  22465.20  17227.20  76.68
495.3  22738.93  17481.90  76.88
496.8  23105.77  17803.12  77.05
498.2  23566.20  18195.93  77.21
499.6  24046.71  18606.24  77.38
501.0  24599.68  19079.04  77.56
502.4  25114.46  19520.28  77.73
503.8  25612.05  19944.33  77.87
505.2  26114.83  20375.88  78.02
506.6  26604.76  20796.60  78.17
508.0  27075.60  21208.32  78.33
509.4  27464.29  21545.00  78.45
510.8  27903.86  21923.55  78.57
512.2  28335.37  22301.60  78.71
513.6  28810.29  22713.60  78.84
515.0  29371.89  23194.08  78.97
516.4  29848.46  23608.32  79.09
517.8  30385.03  24067.90  79.21
519.2  30959.31  24557.13  79.32
520.7  31519.80  25036.24  79.43
522.0  31990.20  25454.52  79.57
523.4  32552.10  25944.03  79.70
524.8  33034.59  26367.60  79.82
526.2  33614.66  26875.50  79.95
527.6  34223.44  27410.04  80.09
529.0  34747.43  27882.80  80.24
530.4  35370.99  28436.96  80.40
531.8  35887.56  28914.39  80.57
533.2  36350.23  29348.28  80.74
534.6  36788.57  29793.44  80.99
536.0  37261.82  30253.40  81.19
537.4  37744.86  30725.07  81.40
538.8  38287.86  31253.65  81.63
540.2  38886.76  31826.71  81.84
541.6  39466.10  32376.40  82.04
543.0  39962.10  32879.84  82.28
544.3  40644.54  33521.10  82.47
545.7  41408.89  34234.50  82.67
547.1  41906.04  34726.05  82.87
548.5  42520.41  35324.70  83.08
549.9  43203.87  35984.83  83.29
551.3  43925.33  36677.16  83.50
552.7  44450.27  37191.94  83.67
554.1  45138.21  37839.09  83.83
555.4  45711.67  38394.14  83.99
556.8  46117.50  38812.62  84.16
558.2  46377.11  39097.20  84.30
559.6  46636.18  39380.85  84.44
561.0  47140.50  39861.36  84.56
562.3  47524.75  40244.75  84.68
563.7  48102.40  40776.96  84.77
565.1  48676.57  41316.00  84.88
566.5  49294.09  41880.27  84.96
567.9  50134.97  42620.48  85.01
569.2  51045.00  43423.80  85.07
570.6  51988.92  44258.97  85.13
572.0  52791.01  44979.65  85.20
573.4  53463.99  45585.88  85.26
574.8  54145.00  46210.25  85.35
576.1  54983.29  46966.07  85.42
577.5  55630.49  47554.52  85.48
578.9  56518.03  48351.60  85.55
580.3  57333.62  49087.08  85.62
581.6  58152.46  49828.96  85.69
583.0  58960.61  50547.69  85.73
584.4  59532.26  51071.16  85.79
585.8  59940.59  51451.89  85.84
587.1  60279.06  51773.92  85.89
588.5  60719.14  52173.00  85.93
589.9  61101.64  52514.70  85.95
591.2  61602.26  52969.16  85.99
592.6  62321.13  53595.52  86.00
594.0  62943.26  54147.95  86.03
595.3  63782.69  54878.64  86.04
596.7  64639.67  55636.66  86.07
598.1  65465.45  56376.24  86.12
599.5  66270.43  57080.15  86.13
600.8  67121.31  57830.72  86.16
602.2  67813.35  58443.07  86.18
603.5  68672.23  59200.68  86.21
604.9  69511.76  59956.92  86.25
606.3  70288.11  60635.52  86.27
607.6  71010.56  61287.18  86.31
609.0  71712.00  61916.40  86.34
610.4  72411.30  62549.76  86.38
611.7  73046.86  63122.56  86.41
613.1  73644.54  63669.60  86.46
614.5  74305.67  64270.44  86.49
615.8  74823.81  64750.32  86.54
617.2  75541.24  65397.60  86.57
618.5  76144.20  65963.84  86.63
619.9  76922.90  66673.90  86.68
621.2  77639.84  67326.69  86.72
622.6  78532.14  68134.00  86.76
624.0  79228.54  68795.19  86.83
625.3  80036.69  69536.20  86.88
626.7  80832.56  70274.90  86.94
628.0  81501.66  70901.12  86.99
629.4  82304.00  71635.20  87.04
630.8  82972.46  72265.32  87.10
632.1  83511.00  72780.12  87.15
633.5  84390.43  73593.52  87.21
634.8  85091.01  74242.59  87.25
636.2  85724.44  74833.56  87.30
637.5  86511.22  75570.38  87.35
638.9  87185.16  76227.18  87.43
640.2  87924.64  76935.56  87.50
641.6  88758.04  77694.96  87.54
642.9  89507.60  78376.48  87.56
644.3  90292.34  79122.08  87.63
645.6  91023.21  79839.50  87.71
647.0  91740.66  80528.49  87.78
648.3  92512.90  81260.61  87.84
649.7  93314.78  82045.63  87.92
651.0  94084.59  82795.62  88.00
652.4  94604.53  83292.30  88.04
653.7  95629.50  84281.94  88.13
655.0  96519.54  85135.16  88.21
656.4  97162.00  85766.00  88.27
657.7  98188.31  86737.06  88.34
659.1  99027.50  87572.10  88.43
660.4  99719.20  88278.40  88.53
661.8  100388.57  88936.00  88.59
663.1  101305.61  89828.37  88.67
664.5  101781.21  90354.24  88.77
665.8  101910.28  90570.69  88.87
667.1  101970.51  90714.06  88.96
668.5  102318.00  91089.60  89.03
669.8  102684.93  91492.84  89.10
671.2  102906.51  91794.56  89.20
672.5  103168.93  92126.62  89.30
673.8  103779.40  92738.52  89.36
675.2  104731.80  93637.32  89.41
676.5  105857.36  94713.00  89.47
677.8  107041.69  95849.60  89.54
679.2  107977.06  96764.14  89.62
680.5  108782.59  97570.05  89.69
681.9  109505.00  98290.50  89.76
683.2  110291.50  99075.90  89.83
684.5  111067.00  99853.60  89.90
685.9  111768.66  100585.20  89.99
687.2  112457.14  101283.84  90.06
688.5  113088.96  101931.62  90.13
689.9  113841.46  102696.88  90.21
691.2  114497.89  103366.63  90.28
692.5  115091.47  103997.60  90.36
693.8  115795.43  104718.50  90.43
695.2  116378.18  105312.73  90.49
696.5  117045.97  105999.08  90.56
697.8  117731.29  106691.45  90.62
699.2  118369.46  107348.67  90.69
700.5  119028.86  108050.58  90.78
701.8  119642.25  108677.10  90.84
703.1  120267.60  109324.20  90.90
704.5  120915.06  109991.52  90.97
705.8  121627.10  110722.10  91.03
707.1  122266.07  111374.50  91.09
708.4  122873.85  112007.16  91.16
709.8  123627.84  112759.08  91.21
711.1  124147.90  113303.46  91.26
712.4  124942.10  114090.44  91.31
713.7  125576.43  114740.24  91.37
715.0  126251.29  115426.95  91.43
716.3  126963.04  116145.00  91.48
717.7  127650.81  116836.17  91.53
719.0  128396.57  117573.80  91.57
720.3  129136.81  118306.12  91.61
721.6  129986.29  119140.00  91.66
722.9  130805.04  119930.85  91.69
724.2  131646.60  120771.00  91.74
725.6  132392.16  121487.60  91.76
726.9  132851.61  121938.50  91.79
728.2  133313.60  122405.92  91.82
729.5  133869.73  122970.51  91.86
730.8  134335.00  123443.84  91.89
732.1  134908.00  124000.52  91.91
733.4  135324.26  124422.55  91.94
734.7  135608.66  124713.36  91.97
736.0  135953.91  125074.98  92.00
737.3  136084.24  125223.57  92.02
738.6  136215.77  125374.23  92.04
740.0  136373.39  125558.95  92.07
741.2  136638.17  125831.68  92.09
742.6  137099.06  126303.12  92.13
743.9  137655.09  126830.08  92.14
745.2  138360.21  127533.30  92.17
746.5  139112.59  128264.83  92.20
747.8  139739.71  128887.60  92.23
749.1  140455.51  129562.01  92.24
750.4  141156.26  130239.75  92.27
751.7  141865.50  130921.00  92.29
753.0  142398.51  131437.95  92.30
754.2  143025.04  132047.22  92.32
755.5  143582.86  132587.17  92.34
756.8  144137.11  133115.68  92.35
758.1  145083.43  134002.56  92.36
759.4  145960.43  134830.80  92.37
760.7  146791.20  135625.00  92.39
762.0  147362.50  136185.00  92.41
763.3  147911.40  136701.18  92.42
764.6  148283.31  137045.04  92.42
765.9  148672.29  137400.40  92.42
767.2  149156.25  137879.07  92.44
768.4  149454.50  138192.60  92.46
769.7  150059.57  138769.00  92.48
771.0  150471.96  139151.97  92.48
772.3  150848.89  139511.35  92.48
773.6  151302.97  139957.44  92.50
774.8  151758.44  140395.96  92.51
776.1  152188.40  140817.56  92.53
777.4  152488.61  141125.14  92.55
778.7  152995.60  141584.76  92.54
780.0  153441.14  142004.80  92.55
781.2  153807.00  142354.14  92.55
782.5  154309.07  142842.18  92.57
783.8  154735.46  143260.38  92.58
785.0  155084.61  143565.78  92.57
786.3  155512.50  143976.00  92.58
787.6  155944.40  144406.08  92.60
788.9  156334.24  144781.11  92.61
790.1  156827.64  145275.20  92.63
791.4  157178.06  145617.60  92.64
792.7  157794.99  146186.16  92.64
793.9  158209.20  146569.50  92.64
795.2  158675.36  147027.50  92.66
796.5  159159.00  147487.34  92.67
797.7  159629.10  147927.30  92.67
799.0  160217.14  148512.00  92.69
800.2  160598.86  148887.04  92.71
801.5  161045.81  149314.00  92.72
802.8  161572.29  149796.80  92.71
804.0  162025.50  150230.08  92.72
805.3  162478.23  150673.04  92.73
806.5  162833.00  151003.70  92.74
807.8  163248.00  151447.10  92.77
809.0  163720.42  151870.42  92.76
810.3  164182.21  152314.94  92.77
811.5  164536.97  152664.99  92.78
812.8  164980.07  153097.80  92.80
814.0  165352.05  153431.82  92.79
815.3  165808.06  153872.70  92.80
816.5  166158.75  154240.75  92.83
817.8  166584.02  154670.04  92.85
819.0  166970.65  155029.14  92.85
820.2  167384.10  155449.02  92.87
821.5  167835.07  155858.35  92.86
822.7  168131.31  156144.93  92.87
824.0  168545.12  156556.98  92.89
825.2  169012.29  156960.00  92.87
826.4  169469.46  157446.19  92.91
827.7  169775.79  157732.85  92.91
828.9  170230.50  158157.90  92.91
830.1  170613.85  158500.18  92.90
831.4  171012.49  158855.29  92.89
832.6  171430.49  159293.34  92.92
833.8  171807.79  159642.00  92.92
835.0  172160.20  159998.16  92.94
836.3  172580.80  160374.06  92.93
837.5  173029.50  160782.30  92.92
838.7  173447.42  161181.36  92.93
839.9  173835.26  161526.96  92.92
841.2  174300.46  161963.57  92.92
842.4  174673.01  162321.12  92.93
843.6  175058.50  162704.50  92.94
844.8  175523.59  163128.15  92.94
846.0  175927.78  163495.29  92.93
847.2  176285.40  163847.25  92.94
848.5  176756.06  164305.20  92.96
849.7  177128.36  164665.50  92.96
850.9  177463.00  164976.50  92.96
852.1  177853.88  165353.96  92.97
853.3  178184.14  165592.68  92.93
854.5  178564.75  165977.21  92.95
855.7  178884.43  166274.16  92.95
856.9  179258.74  166638.36  92.96
858.1  179628.84  166983.54  92.96
859.3  179971.90  167311.76  92.97
860.5  180393.60  167697.42  92.96
861.7  180792.00  168044.80  92.95
862.9  181149.80  168404.08  92.96
864.1  181504.23  168761.24  92.98
865.3  181934.11  169147.08  92.97
866.5  182365.71  169568.64  92.98
867.7  182729.42  169917.94  92.99
868.9  183132.80  170269.54  92.98
870.1  183593.86  170665.63  92.96
871.3  184009.20  171090.56  92.98
872.5  184483.61  171535.05  92.98
873.7  184921.26  171945.44  92.98
874.9  185445.69  172398.63  92.96
876.0  185936.66  172829.88  92.95
877.2  186385.34  173221.48  92.94
878.4  186899.34  173722.32  92.95
879.6  187341.00  174136.20  92.95
880.8  187765.00  174513.50  92.94
882.0  188161.85  174874.52  92.94
883.1  188700.80  175306.88  92.90
884.3  189179.19  175764.10  92.91
885.5  189662.10  176225.28  92.92
886.7  190012.11  176552.64  92.92
887.8  190467.64  176967.30  92.91
889.0  190986.56  177375.54  92.87
890.2  191437.95  177807.21  92.88
891.4  191959.84  178282.19  92.87
892.5  192552.75  178811.10  92.86
893.7  193145.37  179362.62  92.86
894.9  193756.11  179872.92  92.83
896.0  194341.96  180440.50  92.85
897.2  194985.90  180943.42  92.80
898.4  195513.78  181444.51  92.80
899.5  196125.96  181974.13  92.78
900.7  196578.57  182279.50  92.73
901.9  197011.67  182691.50  92.73
903.0  197404.29  183027.96  92.72
904.2  197759.86  183367.60  92.72
905.4  198241.93  183731.82  92.68
906.5  198731.05  184072.42  92.62
907.7  199103.37  184411.16  92.62
908.8  199447.44  184751.94  92.63
910.0  199829.31  185057.60  92.61
911.2  200123.14  185280.18  92.58
912.3  200297.49  185419.68  92.57
913.5  200452.46  185571.54  92.58
914.6  200653.20  185658.48  92.53
915.8  201072.54  185961.63  92.48
916.9  201373.61  186214.51  92.47
918.1  201568.66  186527.54  92.54
919.2  201743.23  186650.46  92.52
920.4  201916.94  186771.42  92.50
921.5  202115.99  186962.63  92.50
922.7  202409.03  187106.08  92.44
923.8  202736.27  187450.98  92.46
925.0  202904.10  187646.97  92.48
926.1  203149.20  187810.14  92.45
927.3  203477.49  188104.32  92.44
928.4  204030.36  188678.75  92.48
929.6  204723.20  189235.20  92.43
930.7  205451.00  189994.00  92.48
931.8  206192.83  190690.74  92.48
933.0  206854.97  191172.24  92.42
934.1  207336.09  191624.85  92.42
935.3  207623.27  191858.79  92.41
936.4  207648.81  191910.46  92.42
937.6  207518.94  191841.36  92.45
938.7  207413.10  191709.90  92.43
939.9  207442.57  191770.19  92.44
941.0  208044.03  192224.52  92.40
942.1  208631.70  192749.22  92.39
943.3  209179.07  193331.40  92.42
944.4  209596.10  193602.53  92.37
945.6  209794.60  193742.70  92.35
946.7  210073.31  193902.91  92.30
947.9  210427.95  194258.40  92.32
949.0  210636.74  194719.92  92.44
950.1  211046.40  194888.16  92.34
951.3  211293.74  195149.13  92.36
952.4  211568.37  195322.50  92.32
953.6  211962.19  195662.30  92.31
954.7  212227.11  195819.42  92.27
955.8  212533.01  196103.58  92.27
957.0  212955.43  196526.25  92.29
958.1  213256.93  196639.32  92.21
959.3  213223.50  196641.90  92.22
960.4  213695.57  197009.13  92.19
961.6  214170.27  197337.02  92.14
962.7  214381.94  197454.08  92.10
963.9  214443.85  197547.77  92.12
965.0  214435.59  197541.18  92.12
966.2  214655.79  197748.33  92.12
967.3  214719.55  197643.93  92.05
968.5  215035.20  197806.08  91.99
969.6  215179.60  197802.32  91.92
970.8  215246.11  197722.36  91.86
971.9  214933.71  197574.08  91.92
973.1  215025.26  197712.64  91.95
974.2  214911.59  197617.84  91.95
975.4  215351.64  197720.64  91.81
976.5  215467.76  198052.92  91.92
977.7  215851.59  198034.50  91.75
978.8  215648.42  197915.40  91.78
980.0  215439.29  197795.00  91.81
981.2  215590.99  197952.93  91.82
982.3  215899.20  198071.16  91.74
983.5  215944.95  197998.84  91.69
984.6  216131.14  198054.72  91.64
985.8  216179.54  198114.40  91.64
987.0  216062.17  198452.48  91.85
988.1  216517.93  198223.38  91.55
989.3  216730.80  198509.92  91.59
990.2  223586.10  201717.35  90.22
994.0  223953.80  202200.76  90.29
997.9  223971.00  202376.00  90.36
1001.7  224549.07  202922.92  90.37
1005.6  225408.89  203861.11  90.44
1009.4  226427.77  204827.06  90.46
1013.3  227440.00  205840.00  90.50
1017.1  228245.18  206696.66  90.56
1021.0  229172.50  207607.46  90.59
1024.8  230558.83  208942.89  90.62
1028.6  232262.17  210564.43  90.66
1032.5  233739.80  212004.80  90.70
1036.3  234462.37  212725.39  90.73
1040.1  234830.13  213173.16  90.78
1044.0  235524.22  213852.29  90.80
1047.8  236078.85  214428.90  90.83
1051.6  236578.22  214966.40  90.86
1055.5  236315.30  214813.70  90.90
1059.3  236104.65  214731.75  90.95
1063.1  235960.99  214669.55  90.98
1067.0  236219.34  214965.08  91.00
1070.8  236747.62  215567.64  91.05
1074.6  237125.92  215979.33  91.08
1078.4  236826.67  215827.67  91.13
1082.3  236110.80  215261.81  91.17
1086.1  235592.31  214929.56  91.23
1089.9  235454.44  214924.93  91.28
1093.7  235741.88  215223.56  91.30
1097.5  235854.38  215481.91  91.36
1101.4  235796.17  215511.03  91.40
1105.2  235752.80  215622.80  91.46
1109.0  236115.92  216017.88  91.49
1112.8  236934.04  216803.17  91.50
1116.6  237651.20  217544.76  91.54
1120.4  238375.82  218208.36  91.54
1124.2  238903.38  218681.65  91.54
1128.1  239489.63  219064.37  91.47
1131.8  239577.80  219026.27  91.42
1135.7  239393.27  218641.04  91.33
1139.5  239187.80  218108.80  91.19
1143.3  238622.73  217144.95  91.00
1147.1  238091.56  216116.44  90.77
1150.9  237545.92  215050.00  90.53
1154.7  237442.98  214312.22  90.26
1158.5  237263.93  213573.47  90.02
1162.3  237017.74  212793.61  89.78
1166.1  236420.93  211647.84  89.52
1169.9  236042.07  210750.40  89.29
1173.7  235480.00  209680.00  89.04
1177.5  234924.87  208486.26  88.75
1181.2  234918.38  207723.82  88.42
1185.0  235266.31  207280.81  88.10
1188.8  235180.17  206465.78  87.79
1192.6  235176.09  205841.39  87.53
1196.4  235235.35  205339.87  87.29
1200.2  234659.91  204362.67  87.09
1204.0  234301.15  203658.95  86.92
1207.8  234008.93  203053.37  86.77
1211.6  233511.33  202338.11  86.65
1215.3  233119.38  201784.52  86.56
1219.1  232891.25  201575.33  86.55
1222.9  232533.33  201351.11  86.59
1226.7  232176.29  201298.04  86.70
1230.4  231540.54  201091.94  86.85
1234.2  230888.00  200879.31  87.00
1238.0  230253.80  200690.10  87.16
1241.8  229631.14  200525.72  87.33
1245.5  229145.56  200362.84  87.44
1249.3  228973.47  200384.55  87.51
1253.1  229141.11  200663.75  87.57
1256.8  229145.15  200799.16  87.63
1260.6  228992.52  200740.93  87.66
1264.4  228754.99  200580.08  87.68
1268.1  228367.33  200263.07  87.69
1271.9  228414.56  200344.14  87.71
1275.7  228700.53  200778.90  87.79
1279.4  229007.70  201341.70  87.92
1283.2  228588.17  201340.94  88.08
1286.9  228230.96  201373.59  88.23
1290.7  227947.87  201489.20  88.39
1294.4  227318.71  201191.99  88.51
1298.2  226445.61  200635.40  88.60
1302.0  225364.08  199770.08  88.64
1305.7  224050.14  198673.44  88.67
1309.5  222604.92  197350.42  88.66
1313.2  221639.58  196363.92  88.60
1317.0  220958.40  195608.40  88.53
1320.7  220249.23  194709.71  88.40
1324.4  219334.67  193572.03  88.25
1328.2  218560.80  192477.60  88.07
1331.9  217617.64  191092.92  87.81
1335.7  216757.78  189748.89  87.54
1339.4  215723.42  188161.91  87.22
1343.2  214895.85  186627.78  86.85
1346.9  214339.95  185200.28  86.40
1350.6  214347.00  184085.46  85.88
1354.4  214550.86  183026.25  85.31
1358.1  214178.40  181410.73  84.70
1361.8  213477.18  179511.11  84.09
1365.6  212543.45  177551.30  83.54
1369.3  211584.00  175856.00  83.11
1373.0  210435.13  174276.97  82.82
1376.7  209028.63  172567.03  82.56
1380.5  207483.02  170831.38  82.34
1384.2  206207.76  169211.14  82.06
1387.9  205108.53  167621.60  81.72
1391.6  203927.17  165704.92  81.26
1395.3  202833.10  163463.75  80.59
1399.1  202119.98  161144.56  79.73
1402.8  201197.33  158371.33  78.71
1406.5  200554.17  155503.70  77.54
1410.2  200044.22  152488.56  76.23
1413.9  199975.58  149629.42  74.82
1417.6  199539.11  146527.04  73.43
1421.3  198991.73  143544.27  72.14
1425.1  198315.20  140698.67  70.95
1428.8  197942.55  138419.10  69.93
1432.5  197706.96  136578.98  69.08
1436.2  197480.81  135009.79  68.37
1439.9  196888.93  133396.29  67.75
1443.6  196535.22  132133.11  67.23
1447.3  196032.29  130813.11  66.73
1451.0  195602.25  129626.00  66.27
1454.7  195114.31  128380.00  65.80
1458.4  194778.27  127172.97  65.29
1462.1  194207.43  125750.42  64.75
1465.8  193624.92  124300.25  64.20
1469.4  193068.60  122863.99  63.64
1473.1  193536.87  122103.27  63.09
1476.8  193735.46  121300.98  62.61
1480.5  192742.93  119999.44  62.26
1484.2  191890.70  119059.30  62.05
1487.9  191303.51  118497.47  61.94
1491.6  190654.75  118082.25  61.94
1495.3  190452.17  118106.08  62.01
1498.9  189934.93  118051.17  62.15
1502.6  189098.26  117933.88  62.37
1506.3  188044.27  117737.51  62.61
1510.0  187157.25  117711.60  62.89
1513.7  186440.47  117737.52  63.15
1517.3  185768.44  117661.27  63.34
1521.0  184918.07  117321.97  63.45
1524.7  184153.27  116883.98  63.47
1528.3  183383.60  116325.95  63.43
1532.0  182521.20  115664.40  63.37
1535.7  181702.89  115082.49  63.34
1539.3  180888.13  114521.00  63.31
1543.0  180312.61  114246.22  63.36
1546.7  179941.67  114233.17  63.48
1550.3  179464.71  114239.47  63.66
1554.0  178726.10  114085.30  63.83
1557.6  178001.76  113981.51  64.03
1561.3  177216.42  113753.47  64.19
1565.0  176386.13  113469.07  64.33
1568.6  175505.11  113126.99  64.46
1572.3  174899.48  112953.71  64.58
1575.9  174328.98  112776.44  64.69
1579.6  173815.79  112584.03  64.77
1583.2  173229.33  112365.29  64.87
1586.9  172550.46  112240.09  65.05
1590.5  171978.62  112400.36  65.36
1594.1  171306.38  112722.67  65.80
1597.8  170573.36  113181.02  66.35
1601.4  169889.25  113788.75  66.98
1605.1  168981.40  114328.16  67.66
1608.7  168213.00  114950.25  68.34
1612.3  167490.47  115592.84  69.01
1616.0  166750.30  116154.00  69.66
1619.6  166099.67  116748.89  70.29
1623.2  165325.40  117167.33  70.87
1626.9  164728.49  117637.44  71.41
1630.5  164001.80  117946.50  71.92
1634.1  163364.83  118270.50  72.40
1637.8  162685.60  118517.78  72.85
1641.4  161877.47  118642.97  73.29
1645.0  161095.17  118749.48  73.71
1648.6  160190.27  118736.70  74.12
1652.2  159484.07  118826.07  74.51
1655.8  158788.00  118865.11  74.86
1659.5  158122.40  118866.65  75.17
1663.1  156969.56  118466.69  75.47
1666.7  155782.00  117943.67  75.71
1670.3  154668.88  117400.72  75.90
1673.9  153648.83  116765.92  76.00
1677.5  152880.51  116212.38  76.02
1681.1  152445.29  115765.64  75.94
1684.7  152446.15  115544.55  75.79
1688.3  152309.19  115101.93  75.57
1691.9  151931.40  114392.00  75.29
1695.6  151595.47  113525.33  74.89
1699.2  151473.13  112730.17  74.42
1702.8  151418.68  112154.80  74.07
1706.3  150958.80  111563.85  73.90
1709.9  150054.58  110927.38  73.92
1713.5  149374.83  110504.47  73.98
1717.1  148706.91  109948.84  73.94
1720.7  148082.81  109346.52  73.84
1724.3  147735.63  108877.16  73.70
1727.9  147442.13  108393.64  73.52
1731.5  147359.03  108092.00  73.35
1735.1  147492.27  107912.00  73.16
1738.7  147256.49  107541.82  73.03
1742.2  146841.49  107015.10  72.88
1745.8  146250.13  106376.67  72.74
1749.4  145985.17  105968.73  72.59
1753.0  145101.25  105061.72  72.41
1756.5  143701.99  103739.01  72.19
1760.1  142072.82  102249.30  71.97
1763.7  140229.83  100641.92  71.77
1767.2  138786.87  99357.20  71.59
1770.8  137541.00  98296.50  71.47
1774.4  136245.59  97230.43  71.36
1777.9  135495.45  96630.78  71.32
1781.5  134674.33  96048.33  71.32
1785.1  133542.50  95257.50  71.33
1788.6  132332.94  94442.50  71.37
1792.2  131042.33  93589.83  71.42
1795.8  130330.92  93177.21  71.49
1799.3  129612.80  92744.40  71.55
1802.9  128907.42  92274.84  71.58
1806.4  128292.89  91844.80  71.59
1810.0  127502.09  91252.72  71.57
1813.5  127018.27  90888.46  71.56
1817.1  126685.20  90658.53  71.56
1820.6  126023.03  90235.03  71.60
1824.2  125872.36  90204.98  71.66
1827.7  125110.03  89799.67  71.78
1831.2  124726.00  89754.00  71.96
1834.8  124544.63  89892.23  72.18
1838.3  124308.50  90030.50  72.43
1841.8  123685.60  89899.47  72.68
1845.4  122924.67  89654.21  72.93
1848.9  122176.35  89337.00  73.12
1852.4  121603.50  89072.53  73.25
1856.0  120953.77  88629.53  73.28
1859.5  120317.82  88091.18  73.22
1863.0  119670.36  87472.74  73.09
1866.6  119301.51  86938.31  72.87
1870.1  119010.38  86317.61  72.53
1873.6  118490.25  85387.50  72.06
1877.1  117686.33  84051.33  71.42
1880.6  116719.38  82414.62  70.61
1884.2  115899.63  80697.62  69.63
1887.7  115141.67  78790.60  68.43
1891.2  114260.30  76513.15  66.96
1894.7  113349.71  74086.24  65.36
1898.2  112821.39  71706.64  63.56
1902.2  119574.00  73834.80  61.75
1904.9  118955.62  71654.20  60.24
1907.6  118213.13  69435.93  58.74
1910.4  117630.74  67375.82  57.28
1913.1  116705.80  65278.67  55.93
1915.8  116104.10  63573.77  54.76
1918.6  115634.93  62115.07  53.72
1921.3  115164.24  60821.84  52.81
1924.0  114437.63  59591.23  52.07
1926.7  113782.37  58567.03  51.47
1929.4  113096.67  57762.27  51.07
1932.2  112581.17  57246.62  50.85
1934.9  112047.00  56854.20  50.74
1937.6  111492.57  56575.10  50.74
1940.3  111010.00  56440.00  50.84
1943.0  110586.61  56445.60  51.04
1945.7  109977.82  56459.79  51.34
1948.4  109329.73  56522.67  51.70
1951.1  108811.95  56678.40  52.09
1953.8  108276.85  56857.90  52.51
1956.4  107838.02  57094.59  52.94
1959.1  107322.43  57309.83  53.40
1961.8  106588.30  57411.55  53.86
1964.5  105986.40  57596.93  54.34
1967.2  105292.41  57730.33  54.83
1969.9  104713.17  57900.50  55.29
1972.5  103961.34  57972.84  55.76
1975.2  103452.12  58179.08  56.24
1977.9  103161.77  58518.10  56.72
1980.6  102634.35  58695.41  57.19
1983.2  101830.35  58696.50  57.64
1985.9  100980.00  58650.00  58.08
1988.5  100120.02  58578.03  58.51
1991.2  99502.43  58623.75  58.92
1993.8  98959.85  58654.75  59.27
1996.5  98548.45  58769.70  59.64
1999.2  97969.31  58747.66  59.97
2001.8  97587.80  58785.70  60.24
2004.4  97104.60  58713.55  60.46
2007.1  96435.27  58500.52  60.66
2009.7  95890.80  58320.45  60.82
2012.4  95545.07  58229.87  60.94
2015.0  95102.33  57997.50  60.98
2017.6  94559.13  57631.96  60.95
2020.3  94098.40  57253.17  60.84
2022.9  93899.73  56989.07  60.69
2025.5  93692.03  56644.43  60.46
2028.1  93480.73  56206.09  60.13
2030.8  93058.25  55565.13  59.71
2033.4  92900.50  55016.40  59.22
2036.0  92577.70  54345.87  58.70
2038.6  92233.75  53587.65  58.10
2041.2  91928.30  52798.77  57.43
2043.8  91605.37  51945.08  56.71
2046.4  91249.75  51028.37  55.92
2049.0  90788.67  50022.90  55.10
2051.6  90541.10  49164.10  54.30
2054.2  90216.46  48282.50  53.52
2056.8  89891.08  47451.25  52.79
2059.4  89344.98  46537.32  52.09
2062.0  88886.04  45666.88  51.38
2064.6  88332.11  44766.53  50.68
2067.1  87748.20  43867.58  49.99
2069.7  87147.38  42964.38  49.30
2072.3  86747.00  42200.02  48.65
2074.9  86305.28  41459.43  48.04
2077.4  86001.60  40832.58  47.48
2080.0  85547.18  40196.40  46.99
2082.6  85094.00  39609.79  46.55
2085.1  84653.13  39048.93  46.13
2087.7  84331.00  38597.00  45.77
2090.3  83910.50  38151.65  45.47
2092.8  83205.80  37610.51  45.20
2095.4  82458.89  37058.88  44.94
2097.9  81838.11  36592.21  44.71
2100.5  81199.67  36157.00  44.53
2103.0  80663.83  35815.50  44.40
2105.6  80138.03  35547.88  44.36
2108.1  79667.55  35389.13  44.42
2110.7  79177.58  35263.55  44.54
2113.2  78696.08  35187.24  44.71
2115.7  78125.67  35145.38  44.99
2118.3  77539.48  35117.23  45.29
2120.8  77207.10  35202.60  45.60
2123.3  76831.37  35274.93  45.91
2125.8  76463.10  35381.03  46.27
2128.4  76094.53  35524.78  46.69
2130.9  75597.17  35600.17  47.09
2133.4  75251.17  35739.67  47.49
2135.9  74918.83  35877.67  47.89
2138.4  74479.99  35953.32  48.27
2140.9  74182.93  36082.22  48.64
2143.4  73879.73  36190.59  48.99
2145.9  73581.24  36275.88  49.30
2148.4  73301.03  36355.07  49.60
2150.9  73039.08  36440.35  49.89
2153.4  72777.14  36550.00  50.22
2155.9  72481.48  36625.57  50.53
2158.4  72207.63  36694.88  50.82
2160.9  71993.25  36768.38  51.07
2163.4  71717.92  36828.45  51.35
2165.9  71198.00  36761.17  51.63
2168.4  70743.45  36721.65  51.91
2170.8  70432.63  36764.02  52.20
2173.3  70117.56  36790.49  52.47
2175.8  69818.47  36837.72  52.76
2178.2  69465.04  36858.88  53.06
2180.7  69107.73  36888.25  53.38
2183.2  68735.28  36867.84  53.64
2185.6  68329.80  36848.70  53.93
2188.1  67876.20  36817.20  54.24
2190.6  67369.90  36751.22  54.55
2193.0  66773.03  36602.78  54.82
2195.5  66265.60  36460.80  55.02
2197.9  65727.20  36316.80  55.25
2200.4  65069.96  36110.00  55.49
2202.8  64603.49  35997.83  55.72
2205.3  64046.38  35815.98  55.92
2207.7  63707.58  35739.38  56.10
2210.1  63322.47  35606.20  56.23
2212.6  63000.65  35491.88  56.34
2215.0  62798.96  35445.75  56.44
2217.4  62498.51  35342.88  56.55
2219.9  62256.42  35265.83  56.65
2222.3  62059.07  35174.70  56.68
2224.7  61924.05  35105.18  56.69
2227.1  61687.48  34979.31  56.70
2229.5  61400.01  34817.40  56.71
2231.9  60964.13  34548.93  56.67
2234.4  60490.67  34204.33  56.54
2236.8  60111.41  33858.64  56.33
2239.2  59759.70  33469.15  56.01
2241.6  59387.48  33012.18  55.59
2244.0  59011.20  32508.00  55.09
2246.4  58609.20  31927.28  54.47
2248.8  58194.03  31262.28  53.72
2251.2  57884.00  30595.00  52.86
2253.6  57514.25  29877.25  51.95
2255.9  57268.50  29156.20  50.91
2258.3  56997.69  28400.18  49.83
2260.7  56650.93  27606.07  48.73
2263.1  56252.75  26846.75  47.73
2265.5  55854.98  26171.38  46.86
2267.9  55564.00  25650.50  46.16
2270.2  55154.00  25215.33  45.72
2272.6  54764.60  24936.80  45.53
2275.0  54353.25  24769.50  45.57
2277.3  53985.00  24698.88  45.75
2279.7  53638.38  24676.75  46.01
2282.1  53349.03  24693.53  46.29
2284.4  52977.47  24662.18  46.55
2286.8  52696.70  24602.38  46.69
2289.1  52338.63  24478.17  46.77
2291.5  52047.39  24331.07  46.75
2293.8  51632.00  24087.25  46.65
2296.2  51197.30  23785.30  46.46
2298.5  50708.55  23426.08  46.20
2300.8  50229.90  23051.35  45.89
2303.2  49652.30  22601.00  45.52
2305.5  48997.01  22133.43  45.17
2307.9  48338.97  21653.44  44.80
2310.2  47763.10  21182.70  44.35
2312.5  47234.33  20761.33  43.95
2314.8  46683.93  20368.52  43.63
2317.1  46088.13  19980.00  43.35
2319.5  45492.53  19551.98  42.98
2321.8  44984.53  19160.37  42.59
2324.1  44406.48  18767.82  42.26
2326.4  43925.93  18431.23  41.96
2328.7  43430.83  18089.58  41.65
2331.0  43007.60  17782.90  41.35
2333.3  42678.13  17582.63  41.20
2335.6  42292.60  17389.87  41.12
2337.9  41824.95  17187.90  41.09
2340.2  41459.58  17036.67  41.09
2342.5  41114.90  16896.10  41.09
2344.8  40643.21  16728.42  41.16
2347.1  40161.45  16550.80  41.21
2349.4  39641.60  16365.20  41.28
2351.7  39202.67  16209.73  41.35
2353.9  38783.36  16070.05  41.44
2356.2  38301.25  15933.13  41.60
2358.5  37818.04  15802.98  41.79
2360.8  37369.13  15657.05  41.90
2363.1  36952.10  15509.45  41.97
2365.3  36526.61  15352.24  42.03
2367.6  36041.67  15166.67  42.08
2369.8  35593.75  15008.00  42.16
2372.1  35059.05  14846.65  42.35
2374.4  34429.43  14674.70  42.62
2376.6  33842.67  14504.00  42.86
2378.9  33316.03  14314.07  42.96
2381.1  32768.67  14135.33  43.14
2383.4  32234.23  13955.38  43.29
2385.6  31785.42  13776.58  43.34
2387.9  31337.40  13580.70  43.34
2390.1  30896.25  13378.75  43.30
2392.3  30458.03  13215.15  43.39
2394.6  30021.43  13078.38  43.56
2396.8  29637.27  12944.20  43.68
2399.0  29219.92  12777.58  43.73
2401.3  28772.18  12587.27  43.75
2403.5  28346.50  12376.00  43.66
2405.7  27980.80  12186.95  43.55
2407.9  27587.25  11995.65  43.48
2410.1  27156.00  11792.40  43.42
2412.4  26781.00  11591.92  43.28
2414.6  26432.80  11411.60  43.17
2416.8  26077.15  11210.65  42.99
2419.0  25718.93  10993.14  42.74
2421.2  25325.62  10753.30  42.46
2423.4  24892.82  10516.22  42.25
2425.6  24631.65  10353.68  42.03
2427.8  24384.00  10172.70  41.72
2430.0  24087.00  9969.34  41.39
2432.2  23779.20  9744.00  40.98
2434.4  23461.88  9491.18  40.45
2436.5  23166.53  9249.03  39.92
2438.7  22911.10  9042.30  39.47
2440.9  22658.78  8823.33  38.94
2443.1  22421.55  8622.90  38.46
2445.3  22175.64  8431.42  38.02
2447.4  21868.80  8221.20  37.59
2449.6  21590.80  8028.53  37.18
2451.8  21300.30  7876.35  36.98
2453.9  20980.78  7689.83  36.65
2456.1  20671.67  7473.20  36.15
2458.3  20431.33  7265.88  35.56
2460.4  20175.18  7088.58  35.14
2462.6  19899.83  6906.67  34.71
2464.7  19618.41  6751.01  34.41
2466.9  19383.13  6590.93  34.00
2469.0  19161.51  6406.10  33.43
2471.2  18896.30  6221.10  32.92
2473.3  18610.46  6052.86  32.52
2475.4  18395.56  5908.95  32.12
2477.6  18162.10  5766.34  31.75
2479.7  17945.60  5632.00  31.38
2481.9  17678.33  5476.51  30.98
2484.0  17471.06  5390.15  30.85
2486.1  17214.30  5342.85  31.04
2488.2  16999.21  5278.63  31.05
2490.4  16774.79  5201.25  31.01
2492.5  16493.57  5093.37  30.88
2494.6  16206.53  5067.68  31.27
2496.7  15975.59  5071.34  31.74
2498.8  15791.93  5072.78  32.12
2500.9  15680.08  5044.08  32.17
2503.0  15572.97  5064.22  32.52
2505.1  15379.00  5091.13  33.10
2507.2  15350.43  5124.30  33.38
2509.4  15381.12  5207.40  33.86
2511.4  15436.40  5319.30  34.46
2513.5  15417.07  5401.60  35.04
2515.6  15450.48  5467.57  35.39
