# Supplementary material for: Using reflectance spectra and Pl@ntNet to identify herbarium specimens: a case study with Lithocarpus
Source: New Phytol. 2025 Jun 4;251(2):800–10. doi: 10.1111/nph.70258 (PMC13278665; doi:10.1111/nph.70258)
Supplement: Supplementary file 1 — Dataset S1 Original spectral data collected for this study. [file NPH-251-800-s003.zip › lithocarpus_spectra/gr020322_0080.sig]

/*** Spectra Vista SIG Data ***/
name= gr020322_0080.sig
instrument= HI: 1132003 (HR-1024i)
integration= 50.0, 9.0, 5.0, 50.0, 9.0, 5.0
scan method= Time-based, Time-based
scan coadds= 100, 425, 645, 100, 425, 645
scan time= 5, 5
scan settings= AI, AI
external data set1= 0,0,0,0,0,0,0,0,0,0,0,0,0,0,0,0,0,0,0,0,0,0,0,0,0,0,0,0,0,0,0,0
external data set2= 0,0,0,0,0,0,0,0,0,0,0,0,0,0,0,0,0,0,0,0,0,0,0,0,0,0,0,0,0,0,0,0
external data dark= 0,0,0,0,0,0,0,0,0,0,0,0,0,0,0,0
external data mask= 0
optic= LENS 4(1), LENS 4(1)
temp= 34.2, -5.0, -9.9, 34.3, -5.0, -9.9
battery= 7.43, 7.43
error= 0, 0
units= Radiance, Radiance
time= 03/02/2022 11:37:21, 03/02/2022 11:38:28
longitude=                 ,                 
latitude=                 ,                 
gpstime=                 ,                 
comm= 
memory slot= 0, 0
factors= 0.964, 0.980, 1.000 [Overlap: Remove @ 990,1900, Matching Type: None]
inclinometer x offset= 1, 1
inclinometer y offset= 90, 90
data= 
340.5  1258.60  781.20  62.07
341.9  1254.93  786.99  62.71
343.4  1220.16  728.16  59.68
344.9  1258.00  703.00  55.88
346.4  1248.10  659.71  52.86
347.8  1267.62  650.94  51.35
349.3  1225.84  652.72  53.25
350.8  1242.30  651.45  52.44
352.2  1287.44  658.35  51.14
353.7  1323.84  634.34  47.92
355.2  1375.50  641.90  46.67
356.6  1452.99  680.68  46.85
358.1  1493.86  687.44  46.02
359.6  1512.76  705.10  46.61
361.0  1587.99  726.29  45.74
362.5  1676.88  776.79  46.32
364.0  1770.86  840.84  47.48
365.5  1837.55  886.65  48.25
366.9  1909.12  916.88  48.03
368.4  1976.58  963.27  48.73
369.9  2083.32  1028.80  49.38
371.3  2181.30  1097.26  50.30
372.8  2254.92  1153.68  51.16
374.2  2349.38  1220.12  51.93
375.7  2477.79  1311.00  52.91
377.2  2576.55  1375.05  53.37
378.6  2668.42  1426.68  53.47
380.1  2743.48  1461.48  53.27
381.6  2875.08  1525.81  53.07
383.0  3010.70  1631.85  54.20
384.5  3134.04  1719.90  54.88
386.0  3260.40  1805.76  55.38
387.4  3386.05  1855.70  54.80
388.9  3497.62  1905.68  54.49
390.4  3622.02  1981.86  54.72
391.8  3811.36  2089.36  54.82
393.3  3940.60  2178.92  55.29
394.7  4040.60  2235.95  55.34
396.2  4144.06  2293.84  55.35
397.7  4303.44  2363.28  54.92
399.1  4488.84  2487.06  55.41
400.6  4673.60  2600.96  55.65
402.0  4806.36  2676.96  55.70
403.5  4929.40  2753.80  55.86
405.0  5070.08  2833.28  55.88
406.4  5267.68  2958.56  56.16
407.9  5467.96  3086.32  56.44
409.3  5601.64  3169.58  56.58
410.8  5727.42  3257.10  56.87
412.2  5901.36  3352.68  56.81
413.7  6122.16  3493.96  57.07
415.1  6352.04  3623.24  57.04
416.6  6551.19  3742.47  57.13
418.0  6699.00  3849.75  57.47
419.5  6854.72  3952.52  57.66
420.9  7065.12  4093.44  57.94
422.4  7319.60  4252.94  58.10
423.8  7576.76  4417.72  58.31
425.3  7847.40  4587.90  58.46
426.7  8062.65  4735.50  58.73
428.2  8238.40  4864.00  59.04
429.6  8438.39  4993.06  59.17
431.1  8650.18  5137.30  59.39
432.5  8921.64  5316.09  59.59
434.0  9207.00  5500.00  59.74
435.4  9515.00  5714.50  60.06
436.8  9819.91  5920.91  60.29
438.3  10085.25  6107.65  60.56
439.7  10310.28  6270.38  60.82
441.2  10512.96  6407.04  60.94
442.6  10772.55  6593.40  61.21
444.0  11067.42  6797.70  61.42
445.5  11403.00  7037.28  61.71
446.9  11755.38  7283.64  61.96
448.4  12066.46  7515.27  62.28
449.8  12424.35  7757.45  62.44
451.2  12713.25  7969.50  62.69
452.7  12952.23  8158.11  62.99
454.1  13207.30  8352.10  63.24
455.5  13500.48  8575.56  63.52
457.0  13848.12  8831.68  63.78
458.4  14197.04  9071.92  63.90
459.8  14549.76  9342.72  64.21
461.2  14966.44  9651.42  64.49
462.7  15342.90  9928.11  64.71
464.1  15684.88  10191.53  64.98
465.5  15991.56  10434.60  65.25
467.0  16287.00  10675.00  65.54
468.4  16634.16  10944.48  65.80
469.8  16974.08  11216.72  66.08
471.2  17387.22  11530.41  66.32
472.7  17834.92  11874.24  66.58
474.1  18278.20  12218.90  66.85
475.5  18807.10  12617.80  67.09
476.9  19289.27  12995.97  67.37
478.4  19706.25  13318.75  67.59
479.8  19990.02  13567.60  67.87
481.2  20217.68  13783.92  68.18
482.6  20480.58  14022.18  68.47
484.0  20852.46  14337.96  68.76
485.4  21324.28  14712.33  68.99
486.9  21855.60  15128.10  69.22
488.3  22425.60  15581.12  69.48
489.7  22930.18  15997.80  69.77
491.1  23367.12  16369.92  70.06
492.5  23772.84  16722.72  70.34
493.9  24118.08  17017.68  70.56
495.3  24424.50  17310.90  70.88
496.8  24825.40  17653.00  71.11
498.2  25325.52  18076.47  71.38
499.6  25833.15  18505.35  71.63
501.0  26411.50  18984.90  71.88
502.4  26950.68  19442.88  72.14
503.8  27476.47  19898.34  72.42
505.2  28016.20  20365.72  72.69
506.6  28538.40  20811.78  72.93
508.0  29035.44  21253.68  73.20
509.4  29450.00  21630.00  73.45
510.8  29922.75  22052.25  73.70
512.2  30407.28  22472.40  73.90
513.6  30931.20  22939.20  74.16
515.0  31520.16  23458.40  74.42
516.4  32029.92  23905.28  74.63
517.8  32595.86  24397.66  74.85
519.2  33204.90  24933.12  75.09
520.7  33805.21  25458.30  75.31
522.0  34307.88  25911.84  75.53
523.4  34905.15  26429.13  75.72
524.8  35421.06  26888.82  75.91
526.2  36035.02  27426.12  76.11
527.6  36669.36  27983.82  76.31
529.0  37219.60  28472.40  76.50
530.4  37887.70  29056.90  76.69
531.8  38438.27  29549.62  76.88
533.2  38923.56  29994.12  77.06
534.6  39398.24  30429.12  77.23
536.0  39905.24  30902.34  77.44
537.4  40432.45  31380.61  77.61
538.8  41012.94  31913.72  77.81
540.2  41654.84  32477.84  77.97
541.6  42262.92  33005.70  78.10
543.0  42792.40  33478.76  78.24
544.3  43504.35  34108.35  78.40
545.7  44313.45  34813.05  78.56
547.1  44844.15  35295.90  78.71
548.5  45490.68  35863.44  78.84
549.9  46222.31  36511.63  78.99
551.3  46984.60  37185.46  79.14
552.7  47530.22  37678.08  79.27
554.1  48258.09  38310.21  79.39
555.4  48873.18  38870.46  79.53
556.8  49309.26  39288.48  79.68
558.2  49592.25  39580.80  79.81
559.6  49885.20  39873.75  79.93
561.0  50436.54  40378.80  80.06
562.3  50864.45  40786.20  80.19
563.7  51461.76  41336.96  80.33
565.1  52052.00  41874.80  80.45
566.5  52685.44  42449.19  80.57
567.9  53555.44  43209.84  80.68
569.2  54511.80  44028.60  80.77
570.6  55504.93  44887.47  80.87
572.0  56347.12  45633.29  80.99
573.4  57066.55  46276.32  81.09
574.8  57783.00  46924.25  81.21
576.1  58667.72  47707.39  81.32
577.5  59348.32  48321.88  81.42
578.9  60281.88  49150.80  81.53
580.3  61141.41  49911.54  81.63
581.6  61999.68  50678.08  81.74
583.0  62844.75  51430.14  81.84
584.4  63457.53  52000.26  81.94
585.8  63911.92  52424.94  82.03
587.1  64297.42  52801.10  82.12
588.5  64800.60  53269.50  82.21
589.9  65229.00  53672.40  82.28
591.2  65770.76  54173.12  82.37
592.6  66539.00  54860.52  82.45
594.0  67205.83  55460.78  82.52
595.3  68086.26  56239.06  82.60
596.7  68979.82  57032.22  82.68
598.1  69841.55  57799.73  82.76
599.5  70684.85  58549.70  82.83
600.8  71582.28  59339.48  82.90
602.2  72311.61  59991.40  82.96
603.5  73215.24  60795.12  83.04
604.9  74113.56  61580.34  83.09
606.3  74928.48  62314.56  83.17
607.6  75678.48  63001.32  83.25
609.0  76442.40  63666.00  83.29
610.4  77188.02  64340.64  83.36
611.7  77867.32  64957.39  83.42
613.1  78499.20  65551.05  83.51
614.5  79208.10  66201.12  83.58
615.8  79766.10  66714.48  83.64
617.2  80536.14  67411.98  83.70
618.5  81192.68  68015.48  83.77
619.9  82025.24  68762.48  83.83
621.2  82765.71  69448.04  83.91
622.6  83704.50  70290.00  83.97
624.0  84436.20  70952.76  84.03
625.3  85283.78  71718.16  84.09
626.7  86124.84  72474.28  84.15
628.0  86824.96  73119.56  84.21
629.4  87668.00  73886.40  84.28
630.8  88384.44  74532.60  84.33
632.1  88962.30  75059.46  84.37
633.5  89889.80  75898.68  84.44
634.8  90629.39  76573.67  84.49
636.2  91280.88  77173.20  84.54
637.5  92129.65  77930.12  84.59
638.9  92869.74  78603.00  84.64
640.2  93671.62  79331.56  84.69
641.6  94535.46  80117.52  84.75
642.9  95301.57  80803.45  84.79
644.3  96124.80  81570.42  84.86
645.6  96915.00  82290.00  84.91
647.0  97689.33  82985.67  84.95
648.3  98489.22  83715.17  85.00
649.7  99336.21  84503.14  85.07
651.0  100153.54  85241.76  85.11
652.4  100708.92  85742.28  85.14
653.7  101793.87  86720.67  85.19
655.0  102735.60  87582.28  85.25
656.4  103400.20  88178.40  85.28
657.7  104496.28  89151.89  85.32
659.1  105397.60  89982.20  85.37
660.4  106137.92  90661.76  85.42
661.8  106832.00  91304.00  85.47
663.1  107836.32  92194.20  85.49
664.5  108364.26  92688.72  85.53
665.8  108528.60  92880.87  85.58
667.1  108600.75  92999.07  85.63
668.5  108990.00  93366.00  85.66
669.8  109375.76  93755.44  85.72
671.2  109640.96  94040.96  85.77
672.5  109919.88  94348.72  85.83
673.8  110529.44  94930.92  85.89
675.2  111496.56  95807.88  85.93
676.5  112680.96  96858.78  85.96
677.8  113938.10  97981.32  86.00
679.2  114921.91  98889.89  86.05
680.5  115773.36  99690.30  86.11
681.9  116524.10  100392.60  86.16
683.2  117348.00  101162.60  86.21
684.5  118179.60  101932.60  86.25
685.9  118933.54  102623.05  86.29
687.2  119662.08  103311.36  86.34
688.5  120323.28  103946.20  86.39
689.9  121124.56  104690.92  86.43
691.2  121820.88  105345.23  86.48
692.5  122470.06  105945.66  86.51
693.8  123216.00  106658.85  86.56
695.2  123832.39  107250.31  86.61
696.5  124542.00  107921.44  86.65
697.8  125279.20  108606.10  86.69
699.2  125955.18  109245.63  86.73
700.5  126662.94  109910.34  86.77
701.8  127302.00  110521.95  86.82
703.1  127982.88  111168.84  86.86
704.5  128675.79  111821.31  86.90
705.8  129427.81  112532.33  86.95
707.1  130094.00  113165.25  86.99
708.4  130747.32  113771.28  87.02
709.8  131549.85  114523.20  87.06
711.1  132082.68  115057.92  87.11
712.4  132920.20  115830.46  87.14
713.7  133591.66  116451.38  87.17
715.0  134304.48  117118.77  87.20
716.3  135053.00  117819.75  87.24
717.7  135774.52  118501.00  87.28
719.0  136568.40  119216.30  87.29
720.3  137331.40  119928.26  87.33
721.6  138224.60  120731.00  87.34
722.9  139061.52  121514.49  87.38
724.2  139928.04  122305.68  87.41
725.6  140698.88  123011.94  87.43
726.9  141166.25  123457.50  87.46
728.2  141653.12  123911.20  87.48
729.5  142256.27  124461.35  87.49
730.8  142723.92  124895.46  87.51
732.1  143309.88  125445.88  87.53
733.4  143757.10  125859.30  87.55
734.7  144080.28  126162.36  87.56
736.0  144448.80  126509.46  87.58
737.3  144600.12  126654.84  87.59
738.6  144750.78  126805.50  87.60
740.0  144947.65  126995.15  87.61
741.2  145250.56  127279.36  87.63
742.6  145752.84  127743.84  87.64
743.9  146350.64  128263.84  87.64
745.2  147088.68  128930.70  87.66
746.5  147886.73  129644.11  87.66
747.8  148543.00  130232.40  87.67
749.1  149290.64  130908.45  87.69
750.4  150016.44  131556.55  87.69
751.7  150745.00  132201.30  87.70
753.0  151292.50  132706.32  87.72
754.2  151938.12  133289.88  87.73
755.5  152530.20  133812.11  87.73
756.8  153101.60  134331.04  87.74
758.1  154084.20  135203.88  87.75
759.4  154997.80  136017.60  87.75
760.7  155866.76  136805.48  87.77
762.0  156458.75  137348.75  87.79
763.3  157031.28  137865.42  87.79
764.6  157415.76  138217.20  87.80
765.9  157806.40  138572.85  87.81
767.2  158295.90  139034.91  87.83
768.4  158631.20  139339.20  87.84
769.7  159262.70  139917.75  87.85
771.0  159675.75  140310.72  87.87
772.3  160053.30  140652.05  87.88
773.6  160527.20  141109.12  87.90
774.8  160990.29  141530.03  87.91
776.1  161423.60  141943.10  87.93
777.4  161739.47  142222.37  87.93
778.7  162265.68  142714.06  87.95
780.0  162717.76  143145.60  87.97
781.2  163095.54  143496.42  87.98
782.5  163598.76  143988.00  88.01
783.8  164047.14  144430.02  88.04
785.0  164408.82  144728.34  88.03
786.3  164829.00  145152.00  88.06
787.6  165292.40  145597.76  88.08
788.9  165685.68  145965.81  88.10
790.1  166203.20  146452.40  88.12
791.4  166593.60  146798.88  88.12
792.7  167212.17  147394.68  88.15
793.9  167639.22  147794.22  88.16
795.2  168130.00  148258.00  88.18
796.5  168615.26  148711.64  88.20
797.7  169108.74  149168.40  88.21
799.0  169740.00  149760.00  88.23
800.2  170142.72  150139.52  88.24
801.5  170600.50  150585.02  88.27
802.8  171131.80  151076.90  88.28
804.0  171607.80  151529.56  88.30
805.3  172107.32  151965.04  88.30
806.5  172487.70  152326.80  88.31
807.8  172939.90  152750.50  88.33
809.0  173427.44  153219.42  88.35
810.3  173917.76  153656.56  88.35
811.5  174291.72  154012.32  88.36
812.8  174769.50  154451.40  88.37
814.0  175154.40  154819.89  88.39
815.3  175667.70  155282.11  88.40
816.5  176056.00  155642.00  88.40
817.8  176526.24  156077.22  88.42
819.0  176917.93  156441.81  88.43
820.2  177360.84  156867.66  88.45
821.5  177846.60  157329.45  88.46
822.7  178172.49  157589.10  88.45
824.0  178611.57  158006.88  88.46
825.2  179130.60  158447.85  88.45
826.4  179603.93  158891.26  88.47
827.7  179924.30  159215.65  88.49
828.9  180405.00  159628.50  88.48
830.1  180803.89  160025.22  88.51
831.4  181247.36  160420.80  88.51
832.6  181707.64  160829.30  88.51
833.8  182086.00  161180.50  88.52
835.0  182464.66  161502.04  88.51
836.3  182904.26  161919.52  88.53
837.5  183367.80  162332.10  88.53
838.7  183801.96  162753.30  88.55
839.9  184174.56  163121.04  88.57
841.2  184692.53  163561.70  88.56
842.4  185092.50  163901.91  88.55
843.6  185521.70  164267.60  88.54
844.8  185943.42  164756.34  88.61
846.0  186349.92  165126.27  88.61
847.2  186796.47  165480.42  88.59
848.5  187310.08  165919.20  88.58
849.7  187675.05  166257.63  88.59
850.9  188026.80  166611.90  88.61
852.1  188389.57  166968.92  88.63
853.3  188764.74  167229.96  88.59
854.5  189168.42  167612.34  88.60
855.7  189567.48  167907.96  88.57
856.9  189900.12  168316.80  88.63
858.1  190243.50  168658.64  88.65
859.3  190659.84  169031.38  88.66
860.5  191079.96  169388.61  88.65
861.7  191555.20  169731.20  88.61
862.9  191913.41  170110.20  88.64
864.1  192279.23  170435.66  88.64
865.3  192684.60  170864.96  88.68
866.5  193155.84  171253.44  88.66
867.7  193603.63  171596.66  88.63
868.9  193987.36  171967.46  88.65
870.1  194463.84  172409.58  88.66
871.3  194892.34  172800.38  88.66
872.5  195361.65  173209.50  88.66
873.7  195846.80  173611.04  88.65
874.9  196376.46  174057.12  88.63
876.0  196890.12  174536.28  88.65
877.2  197322.36  174947.08  88.66
878.4  197879.49  175408.38  88.64
879.6  198332.40  175812.00  88.65
880.8  198789.50  176179.50  88.63
882.0  199249.69  176622.06  88.64
883.1  199753.40  177077.04  88.65
884.3  200228.98  177463.05  88.63
885.5  200725.35  177883.65  88.62
886.7  201104.64  178200.00  88.61
887.8  201588.00  178604.40  88.60
889.0  202138.48  179067.62  88.59
890.2  202567.68  179455.71  88.59
891.4  203053.82  179920.26  88.61
892.5  203681.79  180439.74  88.59
893.7  204351.54  180980.36  88.56
894.9  205085.16  181549.08  88.52
896.0  205680.90  182071.20  88.52
897.2  206273.34  182598.50  88.52
898.4  206796.33  183015.30  88.50
899.5  207445.31  183607.85  88.51
900.7  207915.50  183976.00  88.49
901.9  208363.96  184374.94  88.49
903.0  208758.99  184696.79  88.47
904.2  209135.20  184983.00  88.45
905.4  209584.74  185292.60  88.41
906.5  210101.22  185780.56  88.42
907.7  210484.08  186063.96  88.40
908.8  210941.22  186388.77  88.36
910.0  211323.84  186635.28  88.32
911.2  211526.04  186839.34  88.33
912.3  211763.70  187046.94  88.33
913.5  211858.61  187178.22  88.35
914.6  212148.72  187291.44  88.28
915.8  212474.88  187621.59  88.30
916.9  212789.80  187761.22  88.24
918.1  213004.26  188051.38  88.29
919.2  213231.96  188245.35  88.28
920.4  213509.12  188390.40  88.24
921.5  213692.95  188558.47  88.24
922.7  213936.96  188729.12  88.22
923.8  214148.70  188997.18  88.26
925.0  214281.41  189115.01  88.26
926.1  214693.50  189357.00  88.20
927.3  215061.60  189785.76  88.25
928.4  215640.75  190225.75  88.21
929.6  216212.48  190812.16  88.25
930.7  216914.60  191486.40  88.28
931.8  217731.60  192153.99  88.25
933.0  218482.56  192785.76  88.24
934.1  218982.42  193209.03  88.23
935.3  219151.99  193285.48  88.20
936.4  219136.73  193300.20  88.21
937.6  219036.03  193255.74  88.23
938.7  218994.21  193149.36  88.20
939.9  219013.68  193302.22  88.26
941.0  219636.58  193652.94  88.17
942.1  220125.60  194072.76  88.16
943.3  220654.62  194615.52  88.20
944.4  221134.84  194917.07  88.14
945.6  221292.24  195235.90  88.23
946.7  221570.57  195355.08  88.17
947.9  221830.56  195590.01  88.17
949.0  222032.12  195683.88  88.13
950.1  222505.56  195877.44  88.03
951.3  222725.47  196333.39  88.15
952.4  223101.70  196624.65  88.13
953.6  223473.98  196910.26  88.11
954.7  223754.37  196918.50  88.01
955.8  223983.82  197233.86  88.06
957.0  224282.55  197593.80  88.10
958.1  224644.92  197839.56  88.07
959.3  224630.70  197670.90  88.00
960.4  225122.98  198070.03  87.98
961.6  225481.09  198432.12  88.00
962.7  225694.08  198470.72  87.94
963.9  225835.40  198479.05  87.89
965.0  225847.02  198620.64  87.94
966.2  226068.76  198614.02  87.86
967.3  226315.68  198663.37  87.78
968.5  226477.44  198726.72  87.75
969.6  226447.68  198888.40  87.83
970.8  226568.54  198702.57  87.70
971.9  226438.08  198440.00  87.64
973.1  226595.36  198605.92  87.65
974.2  226616.11  198538.42  87.61
975.4  226554.90  198829.65  87.76
976.5  226649.67  198869.97  87.74
977.7  227191.92  198877.20  87.54
978.8  226908.27  198609.84  87.53
980.0  226972.00  198511.00  87.46
981.2  227156.07  199061.91  87.63
982.3  227266.62  198834.44  87.49
983.5  227383.13  198787.68  87.42
984.6  227396.16  198666.00  87.37
985.8  227620.80  199168.20  87.50
987.0  227520.96  198889.60  87.42
988.1  227968.24  199358.68  87.45
989.3  227508.40  198981.44  87.46
990.2  238223.58  204749.82  85.95
994.0  238689.73  205277.49  86.00
997.9  238521.92  205255.33  86.05
1001.7  238966.51  205718.14  86.09
1005.6  240032.22  206685.56  86.11
1009.4  241320.44  207864.66  86.14
1013.3  242400.00  208840.00  86.16
1017.1  243027.62  209564.89  86.23
1021.0  243607.73  210171.38  86.27
1024.8  244857.06  211370.89  86.32
1028.6  246782.71  213089.74  86.35
1032.5  248326.40  214548.60  86.40
1036.3  248837.84  215126.57  86.45
1040.1  249008.44  215354.44  86.48
1044.0  249766.66  216041.07  86.50
1047.8  250451.25  216743.10  86.54
1051.6  251097.24  217360.98  86.56
1055.5  250707.50  217183.50  86.63
1059.3  250343.70  216937.80  86.66
1063.1  250001.84  216712.38  86.68
1067.0  250408.07  217041.48  86.68
1070.8  251191.11  217822.66  86.72
1074.6  251753.00  218375.39  86.74
1078.4  251407.00  218207.00  86.79
1082.3  250401.16  217448.02  86.84
1086.1  249771.60  216985.29  86.87
1089.9  249661.08  216962.01  86.90
1093.7  250055.79  217386.09  86.94
1097.5  250196.19  217635.72  86.99
1101.4  250232.67  217732.03  87.01
1105.2  250124.40  217696.80  87.04
1109.0  250457.95  218056.47  87.06
1112.8  251387.59  218884.86  87.07
1116.6  252132.49  219520.53  87.07
1120.4  252820.09  220070.67  87.05
1124.2  253318.20  220366.79  86.99
1128.1  253940.62  220755.20  86.93
1131.8  253944.13  220517.73  86.84
1135.7  253679.53  219995.40  86.72
1139.5  253461.60  219371.40  86.55
1143.3  252890.58  218339.37  86.34
1147.1  252191.56  217119.11  86.09
1150.9  251460.92  215830.08  85.83
1154.7  251466.80  215124.58  85.55
1158.5  251359.87  214313.13  85.26
1162.3  251169.30  213501.19  85.00
1166.1  250532.18  212316.82  84.75
1169.9  250205.40  211377.63  84.48
1173.7  249600.00  210240.00  84.23
1177.5  248978.36  208976.95  83.93
1181.2  248970.51  208227.07  83.64
1185.0  249451.00  207895.03  83.34
1188.8  249308.89  207142.06  83.09
1192.6  249335.77  206561.37  82.84
1196.4  249240.60  206009.30  82.65
1200.2  248580.27  205024.71  82.48
1204.0  248086.65  204234.80  82.32
1207.8  247678.97  203552.65  82.18
1211.6  247065.67  202791.67  82.08
1215.3  246576.40  202226.60  82.01
1219.1  246500.75  202067.67  81.97
1222.9  246151.11  201866.67  82.01
1226.7  245899.96  201825.87  82.08
1230.4  245263.13  201627.04  82.21
1234.2  244592.76  201402.52  82.34
1238.0  243824.85  201177.78  82.51
1241.8  243115.83  200900.75  82.64
1245.5  242539.16  200667.24  82.74
1249.3  242309.50  200630.30  82.80
1253.1  242561.67  200961.25  82.85
1256.8  242604.99  201110.65  82.90
1260.6  242377.42  200985.18  82.92
1264.4  242161.58  200839.46  82.94
1268.1  241790.27  200505.07  82.93
1271.9  241737.43  200516.36  82.95
1275.7  241955.78  200858.18  83.01
1279.4  242204.70  201309.90  83.12
1283.2  241698.89  201196.69  83.24
1286.9  241376.33  201260.27  83.38
1290.7  241161.07  201392.40  83.51
1294.4  240479.44  201062.17  83.61
1298.2  239487.23  200410.54  83.68
1302.0  238288.42  199483.58  83.72
1305.7  236940.92  198333.36  83.71
1309.5  235438.65  197016.87  83.68
1313.2  234563.92  196141.08  83.62
1317.0  233968.80  195436.80  83.53
1320.7  233244.39  194523.18  83.40
1324.4  232170.03  193235.07  83.23
1328.2  231465.60  192128.00  83.00
1331.9  230548.63  190754.18  82.74
1335.7  229661.39  189362.64  82.45
1339.4  228398.40  187512.27  82.10
1343.2  227371.16  185749.63  81.69
1346.9  226853.67  184233.50  81.21
1350.6  227035.59  183183.93  80.69
1354.4  227382.56  182163.50  80.11
1358.1  226970.27  180478.27  79.52
1361.8  226107.07  178408.40  78.90
1365.6  225062.25  176341.50  78.35
1369.3  224060.44  174567.11  77.91
1373.0  222773.10  172820.94  77.58
1376.7  221156.97  170945.67  77.30
1380.5  219545.11  169007.60  76.98
1384.2  218261.29  167252.13  76.63
1387.9  217090.60  165495.13  76.23
1391.6  215790.97  163362.22  75.70
1395.3  214567.35  160966.30  75.02
1399.1  213834.50  158565.33  74.15
1402.8  212850.67  155660.67  73.13
1406.5  212101.03  152648.57  71.97
1410.2  211596.00  149587.89  70.70
1413.9  211629.08  146747.78  69.34
1417.6  211174.67  143602.32  68.00
1421.3  210497.33  140548.80  66.77
1425.1  209723.20  137668.80  65.64
1428.8  209384.10  135443.55  64.69
1432.5  209214.56  133628.32  63.87
1436.2  208957.31  132046.54  63.19
1439.9  208286.27  130380.74  62.60
1443.6  207901.00  129065.78  62.08
1447.3  207345.22  127709.67  61.59
1451.0  206870.50  126453.50  61.13
1454.7  206339.56  125142.84  60.65
1458.4  205925.77  123834.43  60.14
1462.1  205254.88  122323.50  59.60
1465.8  204465.67  120698.36  59.03
1469.4  203901.18  119205.77  58.46
1473.1  204745.61  118559.93  57.91
1476.8  204989.71  117686.91  57.41
1480.5  203760.80  116233.84  57.04
1484.2  202612.72  115086.05  56.80
1487.9  201940.61  114427.93  56.66
1491.6  201284.42  113994.83  56.63
1495.3  201284.42  114090.17  56.68
1498.9  200812.63  114090.20  56.81
1502.6  199853.49  113928.40  57.01
1506.3  198613.33  113706.13  57.25
1510.0  197653.90  113692.35  57.52
1513.7  196932.63  113777.77  57.77
1517.3  196197.13  113729.72  57.97
1521.0  195312.94  113425.36  58.07
1524.7  194499.63  113008.58  58.10
1528.3  193698.33  112475.75  58.07
1532.0  192762.13  111867.07  58.03
1535.7  191931.91  111285.53  57.98
1539.3  191071.77  110763.47  57.97
1543.0  190477.58  110509.97  58.02
1546.7  190094.67  110479.42  58.12
1550.3  189601.07  110499.38  58.28
1554.0  188793.50  110384.40  58.47
1557.6  188027.03  110266.26  58.64
1561.3  187178.08  110036.96  58.79
1565.0  186330.40  109754.80  58.90
1568.6  185371.98  109428.37  59.03
1572.3  184708.25  109248.96  59.15
1575.9  184110.31  109108.44  59.26
1579.6  183543.11  108920.19  59.34
1583.2  182931.11  108753.42  59.45
1586.9  182215.06  108610.03  59.61
1590.5  181610.27  108823.56  59.92
1594.1  180894.68  109171.44  60.35
1597.8  180101.68  109657.64  60.89
1601.4  179380.47  110295.70  61.49
1605.1  178404.37  110839.91  62.13
1608.7  177566.00  111472.25  62.78
1612.3  176799.41  112118.13  63.42
1616.0  175987.65  112664.60  64.02
1619.6  175266.00  113253.56  64.62
1623.2  174484.00  113692.13  65.16
1626.9  173937.51  114199.09  65.66
1630.5  173239.15  114528.80  66.11
1634.1  172599.16  114849.06  66.54
1637.8  171824.18  115042.04  66.95
1641.4  170887.58  115069.38  67.34
1645.0  169983.99  115094.92  67.71
1648.6  169024.63  115034.23  68.06
1652.2  168276.62  115063.00  68.38
1655.8  167550.11  115025.00  68.65
1659.5  166845.90  114947.05  68.89
1663.1  165652.98  114435.10  69.08
1666.7  164383.83  113782.67  69.22
1670.3  163213.00  113098.70  69.30
1673.9  162128.91  112363.96  69.31
1677.5  161310.80  111683.21  69.23
1681.1  160862.00  111138.84  69.09
1684.7  160870.90  110824.30  68.89
1688.3  160747.07  110351.81  68.65
1691.9  160366.00  109637.73  68.37
1695.6  159999.77  108778.80  67.99
1699.2  159865.20  108032.57  67.58
1702.8  159807.26  107463.50  67.25
1706.3  159308.62  106904.63  67.11
1709.9  158372.00  106238.93  67.08
1713.5  157638.90  105714.23  67.06
1717.1  156900.57  105113.24  66.99
1720.7  156224.99  104458.78  66.86
1724.3  155862.25  103993.84  66.72
1727.9  155548.83  103536.92  66.56
1731.5  155456.08  103231.31  66.41
1735.1  155588.80  103086.67  66.26
1738.7  155299.33  102746.09  66.16
1742.2  154768.53  102223.19  66.05
1745.8  154191.20  101681.87  65.95
1749.4  154310.73  101594.93  65.84
1753.0  153693.17  100976.05  65.70
1756.5  152264.71  99793.65  65.54
1760.1  150329.03  98285.92  65.38
1763.7  148099.78  96583.08  65.21
1767.2  146339.20  95233.53  65.08
1770.8  144913.00  94145.00  64.97
1774.4  143449.29  93111.24  64.91
1777.9  142627.32  92523.95  64.87
1781.5  141742.33  91946.00  64.87
1785.1  140475.83  91140.83  64.88
1788.6  139150.96  90335.81  64.92
1792.2  137893.83  89578.33  64.96
1795.8  137324.71  89283.64  65.02
1799.3  136713.20  88950.20  65.06
1802.9  135976.22  88507.27  65.09
1806.4  135270.76  88069.69  65.11
1810.0  134418.01  87489.46  65.09
1813.5  133909.58  87145.34  65.08
1817.1  133607.47  86965.80  65.09
1820.6  132947.23  86539.53  65.09
1824.2  132809.16  86550.53  65.17
1827.7  131949.98  86129.12  65.27
1831.2  131586.00  86086.00  65.42
1834.8  131526.83  86300.57  65.61
1838.3  131370.00  86492.50  65.84
1841.8  130729.30  86385.00  66.08
1845.4  129907.71  86104.98  66.28
1848.9  129029.40  85728.60  66.44
1852.4  128440.47  85439.93  66.52
1856.0  127731.67  84982.17  66.53
1859.5  126989.56  84408.13  66.47
1863.0  126233.12  83729.19  66.33
1866.6  125793.24  83151.47  66.10
1870.1  125525.54  82558.86  65.77
1873.6  124993.50  81592.50  65.28
1877.1  124033.58  80181.50  64.64
1880.6  122789.84  78367.64  63.82
1884.2  121749.65  76478.27  62.82
1887.7  120848.20  74454.53  61.61
1891.2  119826.70  72114.70  60.18
1894.7  118942.71  69645.57  58.55
1898.2  118397.88  67264.36  56.81
1902.2  127071.36  69732.00  54.88
1904.9  126390.52  67450.26  53.37
1907.6  125575.68  65199.12  51.92
1910.4  124983.74  63097.44  50.48
1913.1  123964.88  60909.84  49.13
1915.8  123269.72  59101.56  47.94
1918.6  122709.12  57549.92  46.90
1921.3  122209.75  56174.03  45.97
1924.0  121452.24  54869.64  45.18
1926.7  120694.44  53815.56  44.59
1929.4  119933.12  52965.92  44.16
1932.2  119411.86  52357.66  43.85
1934.9  118853.28  51938.64  43.70
1937.6  118261.36  51628.96  43.66
1940.3  117725.00  51442.00  43.70
1943.0  117238.16  51409.29  43.85
1945.7  116564.25  51374.18  44.07
1948.4  115858.85  51362.45  44.33
1951.1  115305.12  51490.26  44.66
1953.8  114722.52  51669.42  45.04
1956.4  114227.53  51883.04  45.42
1959.1  113643.52  52074.68  45.82
1961.8  112861.98  52200.54  46.25
1964.5  112195.80  52379.37  46.69
1967.2  111412.26  52508.54  47.13
1969.9  110809.70  52703.30  47.56
1972.5  110072.94  52840.43  48.00
1975.2  109554.03  53076.58  48.45
1977.9  109188.06  53384.68  48.89
1980.6  108582.60  53563.09  49.33
1983.2  107721.54  53613.06  49.77
1985.9  106855.20  53625.60  50.19
1988.5  106003.87  53608.98  50.57
1991.2  105355.08  53683.56  50.95
1993.8  104740.02  53753.04  51.32
1996.5  104275.38  53898.24  51.69
1999.2  103662.93  53907.05  52.00
2001.8  103270.56  53999.64  52.29
2004.4  102787.51  53991.34  52.53
2007.1  102143.72  53839.52  52.71
2009.7  101541.42  53689.50  52.87
2012.4  101104.32  53588.16  53.00
2015.0  100640.00  53398.40  53.06
2017.6  100098.20  53081.25  53.03
2020.3  99588.72  52726.52  52.94
2022.9  99376.80  52444.48  52.77
2025.5  99147.51  52115.13  52.56
2028.1  98921.72  51721.37  52.29
2030.8  98514.99  51158.82  51.93
2033.4  98389.44  50642.52  51.47
2036.0  98021.20  49950.32  50.96
2038.6  97627.44  49240.44  50.44
2041.2  97287.76  48498.72  49.85
2043.8  96948.80  47692.06  49.19
2046.4  96577.28  46817.92  48.48
2049.0  96073.00  45901.12  47.78
2051.6  95812.17  45111.21  47.08
2054.2  95487.75  44306.75  46.40
2056.8  95110.40  43520.40  45.76
2059.4  94533.17  42687.19  45.16
2062.0  94046.25  41896.50  44.55
2064.6  93456.63  41076.67  43.95
2067.1  92855.97  40238.37  43.33
2069.7  92260.36  39420.62  42.73
2072.3  91835.12  38713.28  42.16
2074.9  91367.43  38026.38  41.62
2077.4  91033.94  37446.53  41.13
2080.0  90527.59  36838.91  40.69
2082.6  90078.75  36274.85  40.27
2085.1  89630.40  35773.26  39.91
2087.7  89271.00  35334.00  39.58
2090.3  88826.91  34895.46  39.28
2092.8  88088.95  34389.68  39.04
2095.4  87307.61  33878.39  38.80
2097.9  86638.65  33434.66  38.59
2100.5  85956.00  33006.80  38.40
2103.0  85388.70  32684.96  38.28
2105.6  84825.45  32439.24  38.24
2108.1  84321.36  32277.87  38.28
2110.7  83794.06  32165.70  38.39
2113.2  83327.45  32097.60  38.52
2115.7  82784.40  32057.35  38.72
2118.3  82184.31  32040.84  38.99
2120.8  81799.92  32117.76  39.26
2123.3  81415.63  32198.23  39.55
2125.8  81048.66  32291.84  39.84
2128.4  80628.21  32411.34  40.20
2130.9  80105.00  32478.60  40.55
2133.4  79757.58  32610.90  40.89
2135.9  79379.80  32722.80  41.22
2138.4  78910.59  32767.02  41.52
2140.9  78589.38  32831.82  41.78
2143.4  78275.48  32873.07  42.00
2145.9  77961.15  32946.17  42.26
2148.4  77668.75  33033.89  42.53
2150.9  77383.66  33092.37  42.76
2153.4  77098.57  33128.92  42.97
2155.9  76759.76  33160.92  43.20
2158.4  76469.40  33192.60  43.41
2160.9  76263.60  33258.75  43.61
2163.4  75954.32  33272.22  43.81
2165.9  75403.82  33176.80  44.00
2168.4  74936.52  33106.68  44.18
2170.8  74606.51  33142.89  44.42
2173.3  74252.90  33175.58  44.68
2175.8  73928.47  33209.22  44.92
2178.2  73561.30  33227.00  45.17
2180.7  73184.79  33248.11  45.43
2183.2  72779.41  33254.28  45.69
2185.6  72371.88  33248.88  45.94
2188.1  71888.04  33226.20  46.22
2190.6  71320.86  33183.54  46.53
2193.0  70716.03  33069.63  46.76
2195.5  70187.52  32977.92  46.99
2197.9  69622.72  32871.36  47.21
2200.4  68907.30  32710.95  47.47
2202.8  68438.39  32629.18  47.68
2205.3  67849.20  32464.96  47.85
2207.7  67486.38  32409.26  48.02
2210.1  67071.20  32341.96  48.22
2212.6  66712.38  32261.60  48.36
2215.0  66491.05  32197.60  48.42
2217.4  66205.49  32116.92  48.51
2219.9  65958.98  32070.26  48.62
2222.3  65709.60  32002.08  48.70
2224.7  65562.21  31939.92  48.72
2227.1  65324.54  31806.49  48.69
2229.5  65026.12  31646.83  48.67
2231.9  64600.64  31384.48  48.58
2234.4  64122.96  31064.24  48.44
2236.8  63717.95  30723.45  48.22
2239.2  63328.98  30347.46  47.92
2241.6  62896.05  29885.31  47.52
2244.0  62493.12  29384.64  47.02
2246.4  62094.54  28819.08  46.41
2248.8  61655.55  28181.67  45.71
2251.2  61326.30  27535.50  44.90
2253.6  60934.80  26804.70  43.99
2255.9  60654.24  26104.80  43.04
2258.3  60337.60  25354.07  42.02
2260.7  59967.44  24625.28  41.06
2263.1  59560.20  23925.00  40.17
2265.5  59144.14  23289.20  39.38
2267.9  58829.40  22802.70  38.76
2270.2  58424.00  22392.96  38.33
2272.6  58043.76  22136.52  38.14
2275.0  57612.24  21988.26  38.17
2277.3  57206.40  21939.15  38.35
2279.7  56825.85  21939.15  38.61
2282.1  56517.12  21969.96  38.87
2284.4  56131.46  21954.68  39.11
2286.8  55825.85  21913.12  39.25
2289.1  55433.40  21792.00  39.31
2291.5  55139.21  21677.88  39.31
2293.8  54720.70  21473.38  39.24
2296.2  54238.80  21196.56  39.08
2298.5  53712.81  20889.87  38.89
2300.8  53184.60  20551.58  38.64
2303.2  52555.48  20168.48  38.38
2305.5  51903.23  19750.54  38.05
2307.9  51243.64  19313.91  37.69
2310.2  50579.76  18877.32  37.32
2312.5  49992.80  18492.00  36.99
2314.8  49409.98  18126.52  36.69
2317.1  48784.50  17741.50  36.37
2319.5  48148.38  17381.25  36.10
2321.8  47615.88  17055.60  35.82
2324.1  47040.70  16752.68  35.61
2326.4  46543.20  16413.10  35.26
2328.7  46008.50  16074.00  34.94
2331.0  45513.48  15803.16  34.72
2333.3  45162.43  15616.03  34.58
2335.6  44763.04  15450.96  34.52
2337.9  44303.76  15283.08  34.50
2340.2  43871.00  15095.50  34.41
2342.5  43517.76  14940.21  34.33
2344.8  43041.85  14783.40  34.35
2347.1  42542.64  14634.90  34.40
2349.4  42014.88  14484.18  34.47
2351.7  41528.80  14337.44  34.52
2353.9  41063.59  14196.02  34.57
2356.2  40550.25  14059.50  34.67
2358.5  40037.46  13922.25  34.77
2360.8  39554.14  13821.06  34.94
2363.1  39110.22  13721.34  35.08
2365.3  38649.00  13606.43  35.21
2367.6  38120.00  13450.00  35.28
2369.8  37617.15  13306.20  35.37
2372.1  37092.12  13131.30  35.40
2374.4  36483.72  12932.24  35.45
2376.6  35876.68  12815.32  35.72
2378.9  35296.52  12711.72  36.01
2381.1  34694.40  12542.40  36.15
2383.4  34120.52  12353.26  36.20
2385.6  33638.55  12195.15  36.25
2387.9  33167.88  12047.76  36.32
2390.1  32697.00  11886.00  36.35
2392.3  32232.33  11740.95  36.43
2394.6  31778.10  11594.00  36.48
2396.8  31363.16  11480.02  36.60
2399.0  30933.70  11342.00  36.67
2401.3  30458.30  11187.88  36.73
2403.5  29986.32  10996.44  36.67
2405.7  29576.58  10831.63  36.62
2407.9  29184.84  10650.60  36.49
2410.1  28759.32  10456.92  36.36
2412.4  28351.70  10294.30  36.31
2414.6  27940.56  10118.16  36.21
2416.8  27567.54  9940.92  36.06
2419.0  27198.95  9751.41  35.85
2421.2  26821.32  9559.74  35.64
2423.4  26402.74  9344.79  35.39
2425.6  26083.26  9144.00  35.06
2427.8  25774.65  8961.12  34.77
2430.0  25451.93  8774.55  34.47
2432.2  25136.64  8570.88  34.10
2434.4  24822.18  8394.03  33.82
2436.5  24529.96  8192.28  33.40
2438.7  24278.28  7990.32  32.91
2440.9  23974.83  7765.32  32.39
2443.1  23661.72  7561.62  31.96
2445.3  23404.80  7387.14  31.56
2447.4  23121.36  7233.84  31.29
2449.6  22828.96  7034.72  30.81
2451.8  22517.46  6843.42  30.39
2453.9  22209.07  6683.92  30.10
2456.1  21904.64  6518.64  29.76
2458.3  21632.42  6329.58  29.26
2460.4  21336.29  6171.23  28.92
2462.6  21056.70  6021.75  28.60
2464.7  20784.79  5882.24  28.30
2466.9  20520.96  5731.44  27.93
2469.0  20254.18  5574.67  27.52
2471.2  20005.38  5424.24  27.11
2473.3  19735.41  5294.17  26.83
2475.4  19492.24  5150.27  26.42
2477.6  19257.83  5013.34  26.03
2479.7  19031.04  4869.12  25.59
2481.9  18763.22  4745.44  25.29
2484.0  18551.77  4682.19  25.24
2486.1  18280.08  4603.50  25.18
2488.2  18025.85  4554.45  25.27
2490.4  17775.50  4471.25  25.15
2492.5  17493.08  4445.12  25.41
2494.6  17179.92  4395.33  25.58
2496.7  16989.86  4403.24  25.92
2498.8  16777.80  4409.55  26.28
2500.9  16571.77  4420.65  26.68
2503.0  16453.70  4419.68  26.86
2505.1  16376.10  4436.25  27.09
2507.2  16343.82  4450.05  27.23
2509.4  16316.52  4484.15  27.48
2511.4  16270.80  4568.34  28.08
2513.5  16373.60  4625.12  28.25
2515.6  16513.28  4754.94  28.79
