# Supplementary material for: Using reflectance spectra and Pl@ntNet to identify herbarium specimens: a case study with Lithocarpus
Source: New Phytol. 2025 Jun 4;251(2):800–10. doi: 10.1111/nph.70258 (PMC13278665; doi:10.1111/nph.70258)
Supplement: Supplementary file 1 — Dataset S1 Original spectral data collected for this study. [file NPH-251-800-s003.zip › lithocarpus_spectra/gr021122_0259.sig]

/*** Spectra Vista SIG Data ***/
name= gr021122_0259.sig
instrument= HI: 1132003 (HR-1024i)
integration= 50.0, 9.0, 6.0, 50.0, 9.0, 6.0
scan method= Time-based, Time-based
scan coadds= 100, 425, 571, 100, 425, 571
scan time= 5, 5
scan settings= AI, AI
external data set1= 0,0,0,0,0,0,0,0,0,0,0,0,0,0,0,0,0,0,0,0,0,0,0,0,0,0,0,0,0,0,0,0
external data set2= 0,0,0,0,0,0,0,0,0,0,0,0,0,0,0,0,0,0,0,0,0,0,0,0,0,0,0,0,0,0,0,0
external data dark= 0,0,0,0,0,0,0,0,0,0,0,0,0,0,0,0
external data mask= 0
optic= LENS 4(1), LENS 4(1)
temp= 35.2, -5.0, -10.1, 35.2, -5.0, -9.9
battery= 7.39, 7.39
error= 0, 0
units= Radiance, Radiance
time= 11/02/2022 14:07:47, 11/02/2022 14:09:46
longitude=                 ,                 
latitude=                 ,                 
gpstime=                 ,                 
comm= 
memory slot= 0, 0
factors= 0.969, 0.985, 1.000 [Overlap: Remove @ 990,1900, Matching Type: None]
inclinometer x offset= 1, 1
inclinometer y offset= 90, 90
data= 
340.5  1215.20  781.20  64.29
341.9  1191.12  765.72  64.29
343.4  1161.12  708.48  61.02
344.9  1184.00  703.00  59.38
346.4  1176.78  713.20  60.61
347.8  1199.10  668.07  55.71
349.3  1194.00  636.80  53.33
350.8  1212.00  636.30  52.50
352.2  1228.92  629.09  51.19
353.7  1254.89  648.13  51.65
355.2  1283.80  655.00  51.02
356.6  1348.27  654.50  48.54
358.1  1388.10  674.22  48.57
359.6  1435.84  692.28  48.21
361.0  1489.51  738.60  49.59
362.5  1565.91  776.79  49.61
364.0  1656.20  828.10  50.00
365.5  1709.05  860.95  50.38
366.9  1783.52  891.76  50.00
368.4  1876.50  950.76  50.67
369.9  1954.72  1028.80  52.63
371.3  2049.10  1097.26  53.55
372.8  2123.82  1127.46  53.09
374.2  2206.60  1168.20  52.94
375.7  2320.47  1245.45  53.67
377.2  2416.35  1321.65  54.70
378.6  2496.69  1373.84  55.03
380.1  2589.64  1423.02  54.95
381.6  2698.54  1487.98  55.14
383.0  2808.30  1555.95  55.41
384.5  2930.20  1630.72  55.65
386.0  3084.84  1717.98  55.69
387.4  3181.20  1783.40  56.06
388.9  3265.22  1847.58  56.58
390.4  3394.22  1902.13  56.04
391.8  3535.84  1986.04  56.17
393.3  3685.62  2074.61  56.29
394.7  3779.55  2145.15  56.76
396.2  3895.20  2207.28  56.67
397.7  4035.12  2280.72  56.52
399.1  4185.54  2355.63  56.28
400.6  4348.48  2458.72  56.54
402.0  4481.88  2575.56  57.47
403.5  4615.80  2655.80  57.54
405.0  4762.52  2721.44  57.14
406.4  4942.96  2823.26  57.12
407.9  5111.16  2925.76  57.24
409.3  5241.66  3029.10  57.79
410.8  5389.02  3121.74  57.93
412.2  5555.64  3224.04  58.03
413.7  5751.12  3339.36  58.06
415.1  5957.88  3464.06  58.14
416.6  6132.87  3578.13  58.34
418.0  6300.25  3690.25  58.57
419.5  6460.85  3807.41  58.93
420.9  6658.40  3929.44  59.01
422.4  6877.90  4069.95  59.17
423.8  7107.84  4220.28  59.38
425.3  7355.40  4372.65  59.45
426.7  7570.65  4514.10  59.63
428.2  7758.08  4651.20  59.95
429.6  7952.13  4797.37  60.33
431.1  8150.80  4930.66  60.49
432.5  8401.77  5098.08  60.68
434.0  8668.00  5274.50  60.85
435.4  8948.50  5467.00  61.09
436.8  9223.92  5659.12  61.35
438.3  9475.05  5836.45  61.60
439.7  9701.45  6002.95  61.88
441.2  9920.76  6158.88  62.08
442.6  10184.25  6343.65  62.29
444.0  10455.90  6541.08  62.56
445.5  10767.69  6754.92  62.73
446.9  11094.72  6983.34  62.94
448.4  11386.27  7200.06  63.23
449.8  11712.45  7429.75  63.43
451.2  11988.75  7641.75  63.74
452.7  12222.69  7833.87  64.09
454.1  12496.36  8034.20  64.29
455.5  12788.72  8248.38  64.50
457.0  13110.24  8494.20  64.79
458.4  13413.40  8728.72  65.07
459.8  13749.12  8985.60  65.35
461.2  14134.32  9264.66  65.55
462.7  14489.19  9540.06  65.84
464.1  14810.80  9803.05  66.19
465.5  15116.40  10042.92  66.44
467.0  15414.70  10284.60  66.72
468.4  15746.28  10545.84  66.97
469.8  16080.08  10817.40  67.27
471.2  16465.26  11116.71  67.52
472.7  16874.85  11438.38  67.78
474.1  17287.00  11764.60  68.05
475.5  17754.62  12121.46  68.27
476.9  18183.36  12464.40  68.55
478.4  18562.50  12793.75  68.92
479.8  18867.84  13060.40  69.22
481.2  19136.96  13309.92  69.55
482.6  19437.30  13568.85  69.81
484.0  19810.14  13883.46  70.08
485.4  20250.95  14226.07  70.25
486.9  20726.55  14619.15  70.53
488.3  21222.56  15043.84  70.89
489.7  21676.14  15429.38  71.18
491.1  22091.16  15781.92  71.44
492.5  22491.00  16134.72  71.74
493.9  22855.14  16453.14  71.99
495.3  23193.30  16763.70  72.28
496.8  23596.64  17124.80  72.57
498.2  24071.19  17533.47  72.84
499.6  24532.20  17931.87  73.10
501.0  25056.93  18383.45  73.37
502.4  25547.16  18823.68  73.68
503.8  26035.45  19254.48  73.95
505.2  26532.84  19695.16  74.23
506.6  27015.34  20128.68  74.51
508.0  27498.24  20558.16  74.76
509.4  27910.00  20945.00  75.04
510.8  28393.20  21379.05  75.30
512.2  28865.20  21803.84  75.54
513.6  29371.20  22257.60  75.78
515.0  29929.52  22755.12  76.03
516.4  30405.92  23200.00  76.30
517.8  30947.06  23683.18  76.53
519.2  31524.27  24203.79  76.78
520.7  32081.05  24699.49  76.99
522.0  32558.52  25130.40  77.19
523.4  33123.51  25639.74  77.41
524.8  33612.12  26091.66  77.63
526.2  34195.25  26622.04  77.85
527.6  34799.10  27160.38  78.05
529.0  35314.40  27623.20  78.22
530.4  35929.76  28182.74  78.44
531.8  36473.17  28663.04  78.59
533.2  36986.04  29133.00  78.77
534.6  37481.92  29603.20  78.98
536.0  37990.41  30088.88  79.20
537.4  38501.75  30572.41  79.41
538.8  39054.88  31085.31  79.59
540.2  39662.12  31638.80  79.77
541.6  40236.14  32155.06  79.92
543.0  40730.90  32623.78  80.10
544.3  41425.05  33247.05  80.26
545.7  42181.95  33921.30  80.42
547.1  42669.15  34378.05  80.57
548.5  43287.54  34943.64  80.72
549.9  43970.24  35567.78  80.89
551.3  44681.78  36208.64  81.04
552.7  45179.80  36674.58  81.17
554.1  45857.19  37286.43  81.31
555.4  46436.62  37826.22  81.46
556.8  46879.14  38262.84  81.62
558.2  47206.80  38590.35  81.75
559.6  47550.90  38934.45  81.88
561.0  48135.78  39477.90  82.01
562.3  48571.25  39894.40  82.14
563.7  49168.00  40449.92  82.27
565.1  49742.00  40986.00  82.40
566.5  50345.11  41544.09  82.52
567.9  51168.32  42268.56  82.61
569.2  52050.60  43058.40  82.72
570.6  52982.55  43881.87  82.82
572.0  53791.22  44602.55  82.92
573.4  54464.77  45211.19  83.01
574.8  55139.50  45844.75  83.14
576.1  55969.66  46599.72  83.26
577.5  56605.88  47183.92  83.36
578.9  57475.80  47969.76  83.46
580.3  58255.80  48683.91  83.57
581.6  59025.44  49383.52  83.66
583.0  59811.03  50099.31  83.76
584.4  60411.06  50665.29  83.87
585.8  60917.92  51142.51  83.95
587.1  61377.80  51596.82  84.06
588.5  61959.90  52152.60  84.17
589.9  62449.50  52621.80  84.26
591.2  63032.64  53167.28  84.35
592.6  63786.36  53858.64  84.44
594.0  64409.15  54444.72  84.53
595.3  65234.90  55194.90  84.61
596.7  66053.16  55947.90  84.70
598.1  66843.67  56662.95  84.77
599.5  67609.40  57373.05  84.86
600.8  68432.68  58120.28  84.93
602.2  69102.53  58754.78  85.03
603.5  69948.96  59525.76  85.10
604.9  70777.98  60285.78  85.18
606.3  71528.16  60978.72  85.25
607.6  72239.52  61644.96  85.33
609.0  72954.00  62316.00  85.42
610.4  73693.62  63002.94  85.49
611.7  74368.47  63629.48  85.56
613.1  75019.35  64246.80  85.64
614.5  75737.34  64923.30  85.72
615.8  76334.40  65486.88  85.79
617.2  77115.60  66229.02  85.88
618.5  77789.96  66864.56  85.96
619.9  78607.06  67626.78  86.03
621.2  79338.49  68318.49  86.11
622.6  80228.50  69140.50  86.18
624.0  80917.11  69788.88  86.25
625.3  81707.79  70533.51  86.32
626.7  82512.76  71277.64  86.38
628.0  83160.92  71918.60  86.48
629.4  83966.40  72665.60  86.54
630.8  84639.48  73297.44  86.60
632.1  85186.08  73823.40  86.66
633.5  86074.56  74657.44  86.74
634.8  86792.34  75327.35  86.79
636.2  87416.40  75927.72  86.86
637.5  88220.23  76685.68  86.93
638.9  88915.95  77355.99  87.00
640.2  89682.28  78067.67  87.05
641.6  90512.28  78844.44  87.11
642.9  91262.99  79542.19  87.16
644.3  92061.46  80297.80  87.22
645.6  92813.50  81003.00  87.28
647.0  93537.09  81684.81  87.33
648.3  94320.47  82434.53  87.40
649.7  95132.04  83203.30  87.46
651.0  95903.89  83935.77  87.52
652.4  96426.72  84436.56  87.57
653.7  97470.99  85405.32  87.62
655.0  98348.16  86228.40  87.68
656.4  98975.00  86816.80  87.72
657.7  99992.13  87766.58  87.77
659.1  100816.10  88557.70  87.84
660.4  101488.80  89211.36  87.90
661.8  102144.00  89840.00  87.95
663.1  103096.53  90722.67  88.00
664.5  103613.10  91250.22  88.07
665.8  103825.14  91484.79  88.11
667.1  103980.51  91684.98  88.18
668.5  104428.80  92148.00  88.24
669.8  104884.08  92615.76  88.30
671.2  105206.40  92967.68  88.37
672.5  105557.98  93336.43  88.42
673.8  106217.72  93980.88  88.48
675.2  107171.40  94874.22  88.53
676.5  108318.66  95931.30  88.56
677.8  109511.28  97039.94  88.61
679.2  110438.51  97915.91  88.66
680.5  111247.59  98688.00  88.71
681.9  111942.60  99368.50  88.77
683.2  112720.30  100123.10  88.82
684.5  113498.00  100877.70  88.88
685.9  114188.81  101561.83  88.94
687.2  114877.44  102228.48  88.99
688.5  115520.46  102858.48  89.04
689.9  116265.52  103606.04  89.11
691.2  116920.04  104249.39  89.16
692.5  117543.06  104854.14  89.20
693.8  118248.10  105556.55  89.27
695.2  118853.26  106146.34  89.31
696.5  119545.36  106814.40  89.35
697.8  120235.55  107496.05  89.40
699.2  120886.74  108141.54  89.46
700.5  121592.88  108832.86  89.51
701.8  122208.45  109456.20  89.57
703.1  122866.20  110100.12  89.61
704.5  123536.34  110749.68  89.65
705.8  124258.84  111463.64  89.70
707.1  124917.50  112128.50  89.76
708.4  125556.18  112751.85  89.80
709.8  126329.79  113496.54  89.84
711.1  126855.40  114011.02  89.87
712.4  127671.26  114798.00  89.92
713.7  128313.84  115440.58  89.97
715.0  128990.43  116106.57  90.01
716.3  129717.00  116804.75  90.05
717.7  130416.53  117475.93  90.08
719.0  131151.80  118179.70  90.11
720.3  131848.42  118871.30  90.16
721.6  132652.40  119635.80  90.19
722.9  133414.20  120364.11  90.22
724.2  134190.00  121118.76  90.26
725.6  134915.58  121794.00  90.27
726.9  135392.50  122264.00  90.30
728.2  135914.24  122774.40  90.33
729.5  136522.88  123359.08  90.36
730.8  137005.66  123836.82  90.39
732.1  137585.28  124406.52  90.42
733.4  138075.78  124865.89  90.43
734.7  138458.16  125251.56  90.46
736.0  138944.40  125708.82  90.47
737.3  139218.21  125993.61  90.50
738.6  139519.53  126286.56  90.52
740.0  139837.45  126611.05  90.54
741.2  140250.24  126996.48  90.55
742.6  140793.12  127520.28  90.57
743.9  141390.16  128074.32  90.58
745.2  142090.92  128733.42  90.60
746.5  142821.16  129406.02  90.61
747.8  143393.40  129945.40  90.62
749.1  144044.45  130563.63  90.64
750.4  144708.09  131186.20  90.66
751.7  145392.52  131821.34  90.67
753.0  145895.71  132291.82  90.68
754.2  146508.78  132872.88  90.69
755.5  147043.14  133375.83  90.71
756.8  147581.84  133892.16  90.72
758.1  148546.20  134769.36  90.73
759.4  149433.60  135579.00  90.73
760.7  150268.16  136371.48  90.75
762.0  150850.00  136920.00  90.77
763.3  151395.30  137442.06  90.78
764.6  151768.08  137817.60  90.81
765.9  152167.90  138179.05  90.81
767.2  152652.15  138637.59  90.82
768.4  152961.90  138938.80  90.83
769.7  153574.09  139531.77  90.86
771.0  153993.24  139949.19  90.88
772.3  154368.50  140296.75  90.88
773.6  154825.44  140759.84  90.92
774.8  155291.35  141186.95  90.92
776.1  155709.32  141616.02  90.95
777.4  156039.70  141940.78  90.96
778.7  156560.26  142439.10  90.98
780.0  156993.92  142867.84  91.00
781.2  157354.08  143215.86  91.02
782.5  157849.38  143724.36  91.05
783.8  158301.54  144163.26  91.07
785.0  158658.30  144510.36  91.08
786.3  159085.50  144942.00  91.11
787.6  159536.16  145395.60  91.14
788.9  159945.27  145771.95  91.14
790.1  160458.90  146267.10  91.16
791.4  160819.68  146633.28  91.18
792.7  161426.94  147226.83  91.20
793.9  161855.82  147646.80  91.22
795.2  162345.50  148120.00  91.24
796.5  162820.24  148606.70  91.27
797.7  163293.30  149073.84  91.29
799.0  163920.00  149664.00  91.30
800.2  164330.24  150054.40  91.31
801.5  164788.36  150486.30  91.32
802.8  165308.60  151014.15  91.35
804.0  165772.88  151453.12  91.36
805.3  166254.56  151939.20  91.39
806.5  166632.00  152287.50  91.39
807.8  167087.90  152737.20  91.41
809.0  167572.78  153192.44  91.42
810.3  168058.44  153670.25  91.44
811.5  168416.25  154026.21  91.46
812.8  168903.90  154507.80  91.48
814.0  169301.61  154862.82  91.47
815.3  169783.05  155340.23  91.49
816.5  170156.00  155715.75  91.51
817.8  170628.06  156152.07  91.52
819.0  171009.02  156563.33  91.55
820.2  171485.82  156975.60  91.54
821.5  171930.90  157439.00  91.57
822.7  172252.98  157747.80  91.58
824.0  172699.20  158151.87  91.58
825.2  173146.50  158627.70  91.61
826.4  173640.94  159090.58  91.62
827.7  173942.55  159367.30  91.62
828.9  174420.00  159816.60  91.63
830.1  174825.04  160163.86  91.61
831.4  175249.17  160579.11  91.63
832.6  175688.82  161025.76  91.65
833.8  176058.70  161379.60  91.66
835.0  176412.46  161703.78  91.66
836.3  176852.76  162087.10  91.65
837.5  177282.00  162521.10  91.67
838.7  177686.73  162945.00  91.70
839.9  178089.84  163296.00  91.69
841.2  178536.77  163739.27  91.71
842.4  178909.41  164082.00  91.71
843.6  179309.90  164470.60  91.72
844.8  179801.64  164921.22  91.72
846.0  180223.29  165314.46  91.73
847.2  180581.94  165671.31  91.74
848.5  181047.76  166134.40  91.76
849.7  181415.58  166475.73  91.76
850.9  181794.60  166832.90  91.77
852.1  182221.32  167215.65  91.77
853.3  182579.46  167548.32  91.77
854.5  182950.32  167934.76  91.79
855.7  183289.02  168281.40  91.81
856.9  183659.16  168624.12  91.81
858.1  184117.42  168993.66  91.79
859.3  184507.96  169370.46  91.80
860.5  184927.95  169780.77  91.81
861.7  185305.60  170202.40  91.85
862.9  185691.09  170536.73  91.84
864.1  186088.95  170866.95  91.82
865.3  186505.36  171275.20  91.83
866.5  186986.88  171668.16  91.81
867.7  187387.12  172068.80  91.83
868.9  187752.81  172471.53  91.86
870.1  188239.28  172892.52  91.85
871.3  188650.14  173234.62  91.83
872.5  189130.50  173676.15  91.83
873.7  189573.04  174110.72  91.84
874.9  190079.82  174591.21  91.85
876.0  190576.44  175019.76  91.84
877.2  191023.92  175407.24  91.82
878.4  191542.23  175902.57  91.83
879.6  191982.00  176253.00  91.81
880.8  192393.25  176715.00  91.85
882.0  192801.87  177104.14  91.86
883.1  193344.20  177504.32  91.81
884.3  193803.86  177957.29  91.82
885.5  194279.61  178353.00  91.80
886.7  194641.92  178675.20  91.80
887.8  195103.80  179085.90  91.79
889.0  195597.94  179523.18  91.78
890.2  196072.59  179917.29  91.76
891.4  196601.83  180388.28  91.75
892.5  197201.16  180982.62  91.78
893.7  197742.90  181531.08  91.80
894.9  198345.60  182037.96  91.78
896.0  198980.85  182532.05  91.73
897.2  199617.04  183066.24  91.71
898.4  200147.87  183599.78  91.73
899.5  200799.04  184164.80  91.72
900.7  201242.60  184503.80  91.68
901.9  201668.46  184834.06  91.65
903.0  202083.67  185162.51  91.63
904.2  202476.60  185495.20  91.61
905.4  202901.40  185892.90  91.62
906.5  203431.34  186349.94  91.60
907.7  203790.24  186601.12  91.57
908.8  204226.02  186934.38  91.53
910.0  204629.36  187232.24  91.50
911.2  204856.30  187445.68  91.50
912.3  205122.72  187618.68  91.47
913.5  205298.00  187803.04  91.48
914.6  205526.16  188017.20  91.48
915.8  205835.04  188359.35  91.51
916.9  206181.13  188558.01  91.45
918.1  206385.08  188813.30  91.49
919.2  206610.75  188921.97  91.44
920.4  206787.90  189077.24  91.44
921.5  207060.24  189356.39  91.45
922.7  207292.64  189591.36  91.46
923.8  207654.66  189873.36  91.44
925.0  207780.09  189901.46  91.40
926.1  208132.68  190210.44  91.39
927.3  208498.56  190599.36  91.42
928.4  209010.75  191109.75  91.44
929.6  209679.36  191713.28  91.43
930.7  210428.40  192290.00  91.38
931.8  211176.24  193031.94  91.41
933.0  211789.44  193682.16  91.45
934.1  212219.19  194183.91  91.50
935.3  212390.72  194277.96  91.47
936.4  212503.88  194247.75  91.41
937.6  212478.45  194091.51  91.35
938.7  212254.92  193934.52  91.37
939.9  212219.46  193901.71  91.37
941.0  212766.56  194469.18  91.40
942.1  213368.58  195048.00  91.41
943.3  213948.66  195471.60  91.36
944.4  214343.05  195720.40  91.31
945.6  214423.52  195833.18  91.33
946.7  214615.44  195966.52  91.31
947.9  214859.19  196216.65  91.32
949.0  215123.74  196487.18  91.34
950.1  215498.16  196701.84  91.28
951.3  215789.09  196925.52  91.26
952.4  215896.47  197232.32  91.36
953.6  216253.64  197445.10  91.30
954.7  216518.76  197651.22  91.29
955.8  216825.38  197893.19  91.27
957.0  217197.90  198176.10  91.24
958.1  217543.50  198339.66  91.17
959.3  217530.60  198391.20  91.20
960.4  217908.86  198600.48  91.14
961.6  218143.92  198870.16  91.16
962.7  218577.60  199148.48  91.11
963.9  218734.39  199177.51  91.06
965.0  218890.50  199340.28  91.07
966.2  219143.24  199479.71  91.03
967.3  219052.17  199427.95  91.04
968.5  219375.36  199515.84  90.95
969.6  219523.92  199567.20  90.91
970.8  219707.07  199682.78  90.89
971.9  219510.72  199594.56  90.93
973.1  219746.88  199796.96  90.92
974.2  219558.33  199612.43  90.92
975.4  219900.84  199938.66  90.92
976.5  220276.68  200013.84  90.80
977.7  220618.86  200056.98  90.68
978.8  220311.09  199825.11  90.70
980.0  219991.00  199943.00  90.89
981.2  220502.19  200355.72  90.86
982.3  220587.92  200170.18  90.74
983.5  220677.99  200168.15  90.71
984.6  221079.60  200092.32  90.51
985.8  220876.48  200222.00  90.65
987.0  220964.16  200419.52  90.70
988.1  221156.44  200493.98  90.66
989.3  221378.64  200631.76  90.63
990.2  229359.45  204458.23  89.14
994.0  229837.38  205061.58  89.22
997.9  230089.58  205461.00  89.30
1001.7  230727.97  206061.41  89.31
1005.6  231741.11  207004.44  89.33
1009.4  232713.91  208033.41  89.39
1013.3  233600.00  208960.00  89.45
1017.1  234312.60  209638.44  89.47
1021.0  235037.91  210382.11  89.51
1024.8  236190.44  211505.78  89.55
1028.6  237678.29  212956.83  89.60
1032.5  238924.00  214130.00  89.62
1036.3  239517.48  214747.44  89.66
1040.1  239815.91  215073.99  89.68
1044.0  240425.84  215701.96  89.72
1047.8  240920.40  216225.45  89.75
1051.6  241428.00  216754.76  89.78
1055.5  241170.50  216634.40  89.83
1059.3  241061.10  216594.00  89.85
1063.1  241053.68  216654.83  89.88
1067.0  241410.34  217012.64  89.89
1070.8  241999.80  217679.93  89.95
1074.6  242530.97  218236.08  89.98
1078.4  242387.67  218179.33  90.01
1082.3  241816.28  217714.63  90.03
1086.1  241495.96  217512.40  90.07
1089.9  241512.77  217649.86  90.12
1093.7  241869.06  218029.70  90.14
1097.5  242011.73  218294.53  90.20
1101.4  241965.61  218348.98  90.24
1105.2  241901.60  218331.20  90.26
1109.0  242183.70  218680.03  90.30
1112.8  242895.24  219334.31  90.30
1116.6  243601.78  219938.93  90.29
1120.4  244167.16  220456.76  90.29
1124.2  244596.44  220708.38  90.23
1128.1  244967.93  220958.10  90.20
1131.8  244973.40  220737.07  90.11
1135.7  244767.00  220235.69  89.98
1139.5  244495.00  219606.80  89.82
1143.3  243965.03  218599.97  89.60
1147.1  243501.78  217536.89  89.34
1150.9  242985.42  216462.58  89.08
1154.7  242915.69  215680.40  88.79
1158.5  242822.00  214904.87  88.50
1162.3  242595.12  214063.09  88.24
1166.1  242023.62  212902.18  87.97
1169.9  241646.70  211944.17  87.71
1173.7  241080.00  210820.00  87.45
1177.5  240459.91  209565.78  87.15
1181.2  240396.00  208769.02  86.84
1185.0  240698.33  208259.72  86.52
1188.8  240553.83  207434.50  86.23
1192.6  240474.43  206782.91  85.99
1196.4  240502.73  206291.17  85.77
1200.2  239886.58  205320.89  85.59
1204.0  239536.15  204636.15  85.43
1207.8  239260.02  204069.15  85.29
1211.6  238779.56  203367.33  85.17
1215.3  238424.38  202863.20  85.08
1219.1  238236.58  202647.92  85.06
1222.9  237920.00  202453.33  85.09
1226.7  237612.97  202388.89  85.18
1230.4  237029.58  202196.66  85.30
1234.2  236356.40  201993.24  85.46
1238.0  235736.03  201816.82  85.61
1241.8  235126.11  201634.50  85.76
1245.5  234624.76  201428.24  85.85
1249.3  234445.50  201449.47  85.93
1253.1  234512.64  201622.36  85.98
1256.8  234473.34  201684.46  86.02
1260.6  234235.75  201538.82  86.04
1264.4  233942.54  201309.58  86.05
1268.1  233497.73  200908.40  86.04
1271.9  233471.30  200907.74  86.05
1275.7  233742.60  201302.13  86.12
1279.4  234032.10  201802.80  86.23
1283.2  233620.89  201773.69  86.37
1286.9  233249.51  201810.69  86.52
1290.7  232981.47  201908.67  86.66
1294.4  232381.78  201662.59  86.78
1298.2  231569.10  201149.36  86.86
1302.0  230552.92  200343.08  86.90
1305.7  229361.92  199272.64  86.88
1309.5  227957.60  197969.87  86.85
1313.2  226971.67  197032.42  86.81
1317.0  226371.60  196263.60  86.70
1320.7  225643.16  195378.12  86.59
1324.4  224787.40  194200.02  86.39
1328.2  224002.40  193085.60  86.20
1331.9  223008.01  191667.30  85.95
1335.7  222136.67  190249.58  85.65
1339.4  221114.09  188590.40  85.29
1343.2  220290.20  186990.19  84.88
1346.9  219773.00  185486.23  84.40
1350.6  219877.23  184394.93  83.86
1354.4  220179.28  183354.92  83.28
1358.1  219930.80  181765.33  82.65
1361.8  219285.64  179818.84  82.00
1365.6  218263.70  177709.10  81.42
1369.3  217023.11  175740.00  80.98
1373.0  215684.52  173893.81  80.62
1376.7  214250.20  172056.37  80.31
1380.5  212753.11  170252.80  80.02
1384.2  211435.94  168524.87  79.70
1387.9  210227.33  166730.27  79.31
1391.6  209000.92  164665.11  78.79
1395.3  207890.75  162371.90  78.10
1399.1  207189.49  160001.06  77.22
1402.8  206276.67  157155.33  76.19
1406.5  205658.03  154202.47  74.98
1410.2  205120.39  151114.56  73.67
1413.9  205002.58  148144.17  72.26
1417.6  204565.57  144969.72  70.87
1421.3  204042.67  141927.47  69.56
1425.1  203381.33  139091.73  68.39
1428.8  203009.70  136775.70  67.37
1432.5  202759.98  134894.64  66.53
1436.2  202557.19  133309.57  65.81
1439.9  201982.12  131651.07  65.18
1443.6  201671.22  130314.11  64.62
1447.3  201126.62  128951.04  64.11
1451.0  200666.50  127652.00  63.61
1454.7  200133.07  126318.93  63.12
1458.4  199728.90  124989.20  62.58
1462.1  199098.05  123450.32  62.00
1465.8  198489.81  121891.19  61.41
1469.4  197887.03  120342.31  60.81
1473.1  198249.50  119374.90  60.21
1476.8  198350.17  118381.47  59.68
1480.5  197298.84  116954.42  59.28
1484.2  196451.30  115892.22  58.99
1487.9  195853.89  115248.87  58.84
1491.6  195159.25  114757.50  58.80
1495.3  194849.42  114674.08  58.85
1498.9  194290.80  114556.90  58.96
1502.6  193442.39  114430.54  59.15
1506.3  192418.49  114320.89  59.41
1510.0  191514.35  114333.10  59.70
1513.7  190815.17  114429.82  59.97
1517.3  190139.47  114418.63  60.18
1521.0  189309.11  114096.38  60.27
1524.7  188566.92  113714.28  60.30
1528.3  187804.20  113164.98  60.26
1532.0  186959.33  112567.20  60.21
1535.7  186158.62  111992.22  60.16
1539.3  185339.73  111493.43  60.16
1543.0  184772.39  111209.78  60.19
1546.7  184410.42  111194.42  60.30
1550.3  183943.29  111214.04  60.46
1554.0  183176.70  111134.10  60.67
1557.6  182436.47  111021.11  60.85
1561.3  181626.84  110813.19  61.01
1565.0  180800.53  110514.27  61.12
1568.6  179853.02  110205.19  61.28
1572.3  179215.81  110013.43  61.39
1575.9  178625.78  109853.69  61.50
1579.6  178053.21  109657.64  61.59
1583.2  177425.64  109466.44  61.70
1586.9  176694.10  109322.03  61.87
1590.5  176093.11  109478.13  62.17
1594.1  175373.10  109812.96  62.62
1597.8  174600.07  110289.74  63.17
1601.4  173864.51  110930.80  63.80
1605.1  172914.47  111495.42  64.48
1608.7  172102.25  112153.75  65.17
1612.3  171340.82  112798.98  65.83
1616.0  170574.30  113405.50  66.48
1619.6  169904.11  114014.44  67.11
1623.2  169078.13  114452.33  67.69
1626.9  168443.36  114908.40  68.22
1630.5  167658.50  115221.90  68.72
1634.1  167034.88  115547.56  69.18
1637.8  166362.31  115810.49  69.61
1641.4  165579.93  115948.13  70.03
1645.0  164808.67  116073.40  70.43
1648.6  163916.17  116065.30  70.81
1652.2  163235.08  116148.50  71.15
1655.8  162556.78  116166.33  71.46
1659.5  161910.55  116118.15  71.72
1663.1  160774.52  115651.73  71.93
1666.7  159565.83  115035.83  72.09
1670.3  158467.60  114416.87  72.20
1673.9  157415.09  113695.34  72.23
1677.5  156648.78  113023.84  72.15
1681.1  156259.11  112501.78  72.00
1684.7  156234.30  112174.65  71.80
1688.3  156131.27  111731.67  71.56
1691.9  155768.60  111013.33  71.27
1695.6  155448.97  110161.17  70.87
1699.2  155338.87  109414.93  70.44
1702.8  155249.30  108809.07  70.09
1706.3  154772.01  108228.83  69.93
1709.9  153829.69  107529.78  69.90
1713.5  153141.20  107030.63  69.89
1717.1  152419.09  106419.83  69.82
1720.7  151776.04  105750.80  69.68
1724.3  151395.06  105242.21  69.51
1727.9  151081.62  104766.32  69.34
1731.5  150964.56  104449.56  69.19
1735.1  151076.80  104314.93  69.05
1738.7  150815.82  103970.00  68.94
1742.2  150384.44  103484.89  68.81
1745.8  149729.20  102897.60  68.72
1749.4  149399.80  102515.73  68.62
1753.0  148405.83  101636.97  68.49
1756.5  146942.82  100389.79  68.32
1760.1  145277.47  98984.75  68.13
1763.7  143421.64  97488.22  67.97
1767.2  141974.60  96280.67  67.82
1770.8  140723.50  95266.00  67.70
1774.4  139398.43  94243.53  67.61
1777.9  138620.65  93675.87  67.58
1781.5  137805.33  93103.33  67.56
1785.1  136662.50  92354.17  67.58
1788.6  135441.32  91561.01  67.60
1792.2  134095.33  90738.00  67.67
1795.8  133382.31  90333.32  67.73
1799.3  132662.80  89914.00  67.78
1802.9  131975.48  89501.32  67.82
1806.4  131373.87  89092.62  67.82
1810.0  130617.37  88573.58  67.81
1813.5  130228.43  88285.63  67.79
1817.1  129979.07  88110.93  67.79
1820.6  129394.37  87745.43  67.81
1824.2  129314.18  87773.11  67.88
1827.7  128604.50  87415.84  67.97
1831.2  128338.00  87444.00  68.14
1834.8  128294.33  87694.13  68.35
1838.3  128049.50  87841.00  68.60
1841.8  127406.80  87728.77  68.86
1845.4  126603.75  87446.76  69.07
1848.9  125842.95  87154.50  69.26
1852.4  125236.10  86857.53  69.36
1856.0  124556.83  86414.53  69.38
1859.5  123865.01  85857.20  69.32
1863.0  123306.07  85285.16  69.17
1866.6  123072.44  84869.87  68.96
1870.1  122919.48  84346.35  68.62
1873.6  122354.25  83352.00  68.12
1877.1  121339.17  81881.33  67.48
1880.6  120236.84  80126.38  66.64
1884.2  119364.80  78353.53  65.64
1887.7  118579.07  76386.67  64.42
1891.2  117714.45  74102.70  62.95
1894.7  116862.90  71612.96  61.28
1898.2  116381.52  69186.20  59.45
1902.2  123037.20  70714.80  57.47
1904.9  122458.90  68505.50  55.94
1907.6  121706.60  66192.00  54.39
1910.4  121040.15  64003.33  52.88
1913.1  120004.33  61772.53  51.48
1915.8  119383.13  59965.73  50.23
1918.6  118921.33  58407.33  49.11
1921.3  118429.23  57021.11  48.15
1924.0  117633.13  55659.80  47.32
1926.7  116894.00  54569.00  46.68
1929.4  116135.87  53701.27  46.24
1932.2  115548.17  53051.61  45.91
1934.9  114987.60  52587.60  45.73
1937.6  114406.43  52234.03  45.66
1940.3  113871.67  52034.17  45.70
1943.0  113418.35  51978.34  45.83
1945.7  112763.38  51936.50  46.06
1948.4  112048.62  51930.20  46.35
1951.1  111493.35  52053.60  46.69
1953.8  110926.75  52211.50  47.07
1956.4  110462.37  52409.11  47.45
1959.1  109906.00  52590.20  47.85
1961.8  109164.65  52705.10  48.28
1964.5  108540.08  52892.48  48.73
1967.2  107815.27  53050.93  49.21
1969.9  107210.00  53261.83  49.68
1972.5  106439.02  53356.17  50.13
1975.2  105896.72  53571.49  50.59
1977.9  105574.45  53891.28  51.05
1980.6  105025.67  54093.03  51.50
1983.2  104205.73  54155.15  51.97
1985.9  103362.00  54144.00  52.38
1988.5  102525.18  54113.03  52.78
1991.2  101877.75  54219.38  53.22
1993.8  101283.05  54316.90  53.63
1996.5  100853.50  54462.10  54.00
1999.2  100247.24  54482.59  54.35
2001.8  99844.80  54546.20  54.63
2004.4  99327.76  54525.88  54.89
2007.1  98686.00  54376.23  55.10
2009.7  98135.55  54230.70  55.26
2012.4  97777.60  54163.47  55.39
2015.0  97322.33  53958.33  55.44
2017.6  96769.29  53602.75  55.39
2020.3  96273.83  53232.67  55.29
2022.9  96074.27  52984.67  55.15
2025.5  95888.28  52678.63  54.94
2028.1  95696.18  52288.38  54.64
2030.8  95285.88  51680.90  54.24
2033.4  95129.35  51142.90  53.76
2036.0  94774.20  50462.20  53.24
2038.6  94424.50  49739.55  52.68
2041.2  94137.53  48991.50  52.04
2043.8  93823.28  48193.17  51.37
2046.4  93483.92  47332.42  50.63
2049.0  93017.00  46393.90  49.88
2051.6  92764.15  45578.95  49.13
2054.2  92438.13  44749.79  48.41
2056.8  92104.83  43979.83  47.75
2059.4  91555.86  43147.31  47.13
2062.0  91068.96  42347.29  46.50
2064.6  90500.33  41520.70  45.88
2067.1  89921.03  40683.38  45.24
2069.7  89350.02  39849.42  44.60
2072.3  88964.30  39133.40  43.99
2074.9  88526.20  38455.03  43.44
2077.4  88208.77  37872.38  42.93
2080.0  87721.89  37255.68  42.47
2082.6  87246.21  36679.13  42.04
2085.1  86790.00  36129.63  41.63
2087.7  86463.00  35717.50  41.31
2090.3  86050.03  35305.38  41.03
2092.8  85333.37  34784.43  40.76
2095.4  84568.14  34246.55  40.50
2097.9  83936.36  33781.83  40.25
2100.5  83289.67  33364.00  40.06
2103.0  82729.38  33029.85  39.93
2105.6  82183.68  32761.78  39.86
2108.1  81709.35  32594.10  39.89
2110.7  81205.72  32474.87  39.99
2113.2  80720.76  32407.18  40.15
2115.7  80168.21  32364.04  40.37
2118.3  79571.05  32332.30  40.63
2120.8  79218.15  32422.80  40.93
2123.3  78838.98  32497.53  41.22
2125.8  78460.32  32586.17  41.53
2128.4  78070.53  32684.28  41.87
2130.9  77558.17  32738.83  42.21
2133.4  77205.10  32864.42  42.57
2135.9  76849.00  32973.17  42.91
2138.4  76371.63  33029.88  43.25
2140.9  76042.40  33121.75  43.56
2143.4  75755.97  33175.22  43.79
2145.9  75481.84  33230.04  44.02
2148.4  75183.35  33278.78  44.26
2150.9  74878.77  33321.42  44.50
2153.4  74604.64  33376.24  44.74
2155.9  74301.77  33418.69  44.98
2158.4  74008.38  33454.75  45.20
2160.9  73794.00  33491.50  45.39
2163.4  73510.10  33507.10  45.58
2165.9  72984.07  33421.47  45.79
2168.4  72520.80  33363.75  46.01
2170.8  72201.43  33392.24  46.25
2173.3  71864.54  33430.91  46.52
2175.8  71556.56  33459.80  46.76
2178.2  71184.75  33469.13  47.02
2180.7  70811.71  33486.54  47.29
2183.2  70431.28  33507.12  47.57
2185.6  70024.50  33522.30  47.87
2188.1  69570.90  33509.70  48.17
2190.6  69047.55  33452.47  48.45
2193.0  68417.53  33326.43  48.71
2195.5  67859.20  33228.80  48.97
2197.9  67311.53  33128.73  49.22
2200.4  66653.04  32950.38  49.44
2202.8  66177.57  32856.33  49.65
2205.3  65603.60  32714.92  49.87
2207.7  65259.13  32656.43  50.04
2210.1  64858.50  32547.67  50.18
2212.6  64502.63  32460.49  50.32
2215.0  64281.08  32446.71  50.48
2217.4  63973.75  32364.43  50.59
2219.9  63729.90  32290.93  50.67
2222.3  63536.00  32248.70  50.76
2224.7  63395.78  32196.60  50.79
2227.1  63148.73  32056.79  50.76
2229.5  62857.74  31894.93  50.74
2231.9  62434.00  31637.47  50.67
2234.4  61938.73  31315.33  50.56
2236.8  61554.03  30987.69  50.34
2239.2  61175.40  30594.85  50.01
2241.6  60779.43  30113.48  49.55
2244.0  60386.40  29584.80  48.99
2246.4  59996.40  29030.05  48.39
2248.8  59591.68  28394.58  47.65
2251.2  59283.25  27745.75  46.80
2253.6  58906.25  27013.50  45.86
2255.9  58626.30  26301.90  44.86
2258.3  58335.12  25579.17  43.85
2260.7  57995.27  24844.73  42.84
2263.1  57586.75  24120.75  41.89
2265.5  57194.68  23463.00  41.02
2267.9  56898.00  22953.50  40.34
2270.2  56483.80  22548.47  39.92
2272.6  56085.90  22294.20  39.75
2275.0  55676.25  22167.60  39.82
2277.3  55297.75  22110.25  39.98
2279.7  54951.13  22110.25  40.24
2282.1  54642.43  22143.90  40.53
2284.4  54240.27  22121.55  40.78
2286.8  53958.94  22077.89  40.92
2289.1  53602.27  21988.73  41.02
2291.5  53308.27  21885.73  41.06
2293.8  52892.07  21667.00  40.96
2296.2  52452.40  21382.90  40.77
2298.5  51944.78  21078.03  40.58
2300.8  51449.30  20768.88  40.37
2303.2  50856.13  20403.03  40.12
2305.5  50189.23  19996.73  39.84
2307.9  49546.67  19555.45  39.47
2310.2  48925.80  19119.10  39.08
2312.5  48376.67  18729.67  38.72
2314.8  47828.75  18347.80  38.36
2317.1  47236.67  17968.13  38.04
2319.5  46635.83  17589.83  37.72
2321.8  46102.93  17257.53  37.43
2324.1  45524.27  16899.63  37.12
2326.4  45005.95  16586.53  36.85
2328.7  44491.67  16252.92  36.53
2331.0  44042.50  15965.90  36.25
2333.3  43727.73  15767.55  36.06
2335.6  43363.60  15573.13  35.91
2337.9  42922.05  15375.30  35.82
2340.2  42520.42  15239.58  35.84
2342.5  42153.08  15120.90  35.87
2344.8  41693.71  14985.54  35.94
2347.1  41199.90  14836.15  36.01
2349.4  40668.50  14653.70  36.03
2351.7  40219.33  14501.73  36.06
2353.9  39778.63  14362.71  36.11
2356.2  39292.50  14243.13  36.25
2358.5  38819.47  14125.79  36.39
2360.8  38351.25  14017.48  36.55
2363.1  37930.10  13895.75  36.64
2365.3  37501.09  13766.64  36.71
2367.6  36966.67  13641.67  36.90
2369.8  36481.50  13492.13  36.98
2372.1  35946.30  13317.20  37.05
2374.4  35346.07  13158.40  37.23
2376.6  34731.90  12993.17  37.41
2378.9  34170.73  12820.50  37.52
2381.1  33618.00  12670.67  37.69
2383.4  33088.47  12517.13  37.83
2385.6  32638.83  12348.42  37.83
2387.9  32181.30  12188.70  37.88
2390.1  31710.00  12048.75  38.00
2392.3  31247.78  11907.68  38.11
2394.6  30794.37  11769.67  38.22
2396.8  30397.65  11644.48  38.31
2399.0  29960.00  11502.50  38.39
2401.3  29529.58  11333.95  38.38
2403.5  29065.40  11156.60  38.38
2405.7  28682.14  10984.65  38.30
2407.9  28300.95  10797.00  38.15
2410.1  27890.70  10592.70  37.98
2412.4  27524.92  10443.08  37.94
2414.6  27137.80  10264.80  37.82
2416.8  26741.00  10079.30  37.69
2419.0  26398.43  9894.76  37.48
2421.2  26010.60  9692.98  37.27
2423.4  25567.91  9498.83  37.15
2425.6  25260.30  9315.45  36.88
2427.8  24984.08  9124.95  36.52
2430.0  24679.62  8927.48  36.17
2432.2  24384.00  8707.20  35.71
2434.4  24081.08  8494.65  35.28
2436.5  23762.30  8291.90  34.90
2438.7  23472.55  8106.55  34.54
2440.9  23194.73  7890.38  34.02
2443.1  22954.20  7708.35  33.58
2445.3  22724.19  7527.33  33.12
2447.4  22450.20  7333.80  32.67
2449.6  22155.47  7166.13  32.34
2451.8  21848.85  6986.25  31.98
2453.9  21531.53  6827.33  31.71
2456.1  21226.40  6656.80  31.36
2458.3  20929.13  6460.92  30.87
2460.4  20624.23  6297.39  30.53
2462.6  20374.67  6118.88  30.03
2464.7  20143.61  5974.15  29.66
2466.9  19873.00  5822.73  29.30
2469.0  19627.20  5667.81  28.88
2471.2  19397.25  5510.45  28.41
2473.3  19109.91  5375.03  28.13
2475.4  18869.73  5264.56  27.90
2477.6  18649.93  5103.40  27.36
2479.7  18419.20  4979.20  27.03
2481.9  18120.61  4839.10  26.70
2484.0  17886.72  4773.37  26.69
2486.1  17646.75  4715.10  26.72
2488.2  17450.00  4653.33  26.67
2490.4  17215.83  4592.92  26.68
2492.5  16908.70  4550.50  26.91
2494.6  16591.20  4515.75  27.22
2496.7  16373.68  4465.55  27.27
2498.8  16168.35  4445.40  27.49
2500.9  15982.35  4382.87  27.42
2503.0  15893.23  4383.65  27.58
2505.1  15801.50  4457.38  28.21
2507.2  15777.45  4562.43  28.92
2509.4  15742.74  4604.69  29.25
2511.4  15775.38  4693.50  29.75
2513.5  15839.07  4782.67  30.20
2515.6  15788.37  4853.23  30.74
