# Supplementary material for: Using reflectance spectra and Pl@ntNet to identify herbarium specimens: a case study with Lithocarpus
Source: New Phytol. 2025 Jun 4;251(2):800–10. doi: 10.1111/nph.70258 (PMC13278665; doi:10.1111/nph.70258)
Supplement: Supplementary file 1 — Dataset S1 Original spectral data collected for this study. [file NPH-251-800-s003.zip › lithocarpus_spectra/gr021722_0332.sig]

/*** Spectra Vista SIG Data ***/
name= gr021722_0332.sig
instrument= HI: 1132003 (HR-1024i)
integration= 50.0, 9.0, 6.0, 150.0, 14.0, 6.0
scan method= Time-based, Time-based
scan coadds= 100, 425, 571, 33, 298, 571
scan time= 5, 5
scan settings= AI, AI
external data set1= 0,0,0,0,0,0,0,0,0,0,0,0,0,0,0,0,0,0,0,0,0,0,0,0,0,0,0,0,0,0,0,0
external data set2= 0,0,0,0,0,0,0,0,0,0,0,0,0,0,0,0,0,0,0,0,0,0,0,0,0,0,0,0,0,0,0,0
external data dark= 0,0,0,0,0,0,0,0,0,0,0,0,0,0,0,0
external data mask= 0
optic= LENS 4(1), LENS 4(1)
temp= 30.1, -5.1, -9.9, 30.1, -5.1, -9.9
battery= 7.46, 7.45
error= 0, 0
units= Radiance, Radiance
time= 17/02/2022 16:26:13, 17/02/2022 16:27:50
longitude=                 ,                 
latitude=                 ,                 
gpstime=                 ,                 
comm= 
memory slot= 0, 0
factors= 0.935, 0.923, 1.000 [Overlap: Remove @ 990,1900, Matching Type: None]
inclinometer x offset= 1, 1
inclinometer y offset= 90, 90
data= 
340.5  1128.40  238.70  21.15
341.9  1127.31  226.88  20.13
343.4  1102.08  203.36  18.45
344.9  1128.50  185.00  16.39
346.4  1105.46  184.24  16.67
347.8  1130.58  188.43  16.67
349.3  1130.32  175.12  15.49
350.8  1166.55  161.60  13.85
352.2  1185.03  160.93  13.58
353.7  1213.52  156.29  12.88
355.2  1231.40  148.47  12.06
356.6  1322.09  152.72  11.55
358.1  1374.88  141.01  10.26
359.6  1397.38  145.29  10.40
361.0  1452.58  147.72  10.17
362.5  1528.92  147.96  9.68
364.0  1605.24  152.88  9.52
365.5  1683.35  154.20  9.16
366.9  1745.84  163.28  9.35
368.4  1838.97  166.80  9.07
369.9  1929.00  167.18  8.67
371.3  1983.00  163.05  8.22
372.8  2058.27  161.69  7.86
374.2  2167.66  168.74  7.78
375.7  2294.25  183.54  8.00
377.2  2403.00  191.35  7.96
378.6  2443.85  193.75  7.93
380.1  2512.72  183.75  7.31
381.6  2660.71  180.74  6.79
383.0  2820.95  206.62  7.32
384.5  2942.94  203.84  6.93
386.0  3034.68  217.36  7.16
387.4  3133.00  216.90  6.92
388.9  3230.36  216.91  6.71
390.4  3371.44  216.41  6.42
391.8  3547.32  225.77  6.36
393.3  3662.44  231.80  6.33
394.7  3745.50  230.78  6.16
396.2  3851.92  238.04  6.18
397.7  4014.48  233.92  5.83
399.1  4195.65  242.64  5.78
400.6  4358.64  254.00  5.83
402.0  4492.02  267.02  5.94
403.5  4576.60  267.87  5.85
405.0  4725.24  270.28  5.72
406.4  4933.94  279.62  5.67
407.9  5120.08  288.41  5.63
409.3  5250.44  298.52  5.69
410.8  5355.18  298.92  5.58
412.2  5507.40  308.20  5.60
413.7  5743.39  319.51  5.56
415.1  5965.46  338.57  5.68
416.6  6147.81  348.60  5.67
418.0  6278.50  355.25  5.66
419.5  6412.48  363.93  5.68
420.9  6625.60  378.29  5.71
422.4  6877.90  395.43  5.75
423.8  7126.35  411.33  5.77
425.3  7386.15  434.60  5.88
426.7  7595.25  448.95  5.91
428.2  7764.16  472.21  6.08
429.6  7940.27  486.26  6.12
431.1  8145.06  505.12  6.20
432.5  8396.18  527.32  6.28
434.0  8679.00  550.00  6.34
435.4  8981.50  577.50  6.43
436.8  9285.19  605.27  6.52
438.3  9537.20  630.92  6.62
439.7  9746.97  656.25  6.73
441.2  9926.40  678.68  6.84
442.6  10173.15  701.15  6.89
444.0  10455.90  724.36  6.93
445.5  10789.41  760.20  7.05
446.9  11138.40  806.26  7.24
448.4  11447.10  836.87  7.31
449.8  11774.60  866.33  7.36
451.2  12046.25  893.17  7.41
452.7  12274.80  928.33  7.56
454.1  12519.48  967.19  7.73
455.5  12794.46  1000.67  7.82
457.0  13127.40  1033.41  7.87
458.4  13453.44  1069.64  7.95
459.8  13800.96  1109.76  8.04
461.2  14204.64  1158.33  8.15
462.7  14566.80  1205.94  8.28
464.1  14895.78  1248.40  8.38
465.5  15171.48  1287.24  8.48
467.0  15451.30  1325.73  8.58
468.4  15758.36  1373.09  8.71
469.8  16092.00  1416.49  8.80
471.2  16500.72  1467.65  8.89
472.7  16921.97  1519.62  8.98
474.1  17351.90  1579.23  9.10
475.5  17862.26  1644.50  9.21
476.9  18330.00  1710.80  9.33
478.4  18725.00  1768.75  9.45
479.8  18988.30  1813.24  9.55
481.2  19193.84  1853.87  9.66
482.6  19424.88  1898.19  9.77
484.0  19773.78  1949.30  9.86
485.4  20215.37  2018.18  9.98
486.9  20744.10  2084.55  10.05
488.3  21298.48  2166.64  10.17
489.7  21781.62  2236.57  10.27
491.1  22197.00  2306.92  10.39
492.5  22573.32  2365.72  10.48
493.9  22890.06  2428.88  10.61
495.3  23181.90  2485.20  10.72
496.8  23552.16  2548.33  10.82
498.2  24027.75  2620.88  10.91
499.6  24510.96  2697.48  11.01
501.0  25072.62  2789.33  11.13
502.4  25598.76  2875.84  11.23
503.8  26101.88  2960.39  11.34
505.2  26614.12  3046.31  11.45
506.6  27116.54  3135.51  11.56
508.0  27599.04  3220.56  11.67
509.4  27995.00  3300.00  11.79
510.8  28437.75  3387.45  11.91
512.2  28879.84  3474.56  12.03
513.6  29376.00  3571.20  12.16
515.0  29953.12  3678.45  12.28
516.4  30443.04  3776.96  12.41
517.8  30988.28  3885.37  12.54
519.2  31578.63  3996.97  12.66
520.7  32152.89  4111.34  12.79
522.0  32634.00  4213.56  12.91
523.4  33207.30  4336.50  13.06
524.8  33699.72  4441.32  13.18
526.2  34300.13  4566.65  13.31
527.6  34921.74  4695.36  13.45
529.0  35459.60  4809.20  13.56
530.4  36094.78  4944.65  13.70
531.8  36642.26  5060.51  13.81
533.2  37093.68  5168.28  13.93
534.6  37528.32  5289.60  14.09
536.0  38017.83  5427.64  14.28
537.4  38510.73  5555.63  14.43
538.8  39063.74  5691.07  14.57
540.2  39683.97  5836.86  14.71
541.6  40283.88  5979.07  14.84
543.0  40796.00  6119.40  15.00
544.3  41494.65  6290.10  15.16
545.7  42268.95  6472.80  15.31
547.1  42777.90  6616.35  15.47
548.5  43397.04  6777.32  15.62
549.9  44106.33  6956.69  15.77
551.3  44849.74  7145.67  15.93
552.7  45380.50  7296.56  16.08
554.1  46079.16  7483.56  16.24
555.4  46674.78  7653.18  16.40
556.8  47096.28  7798.56  16.56
558.2  47369.55  7917.40  16.71
559.6  47634.60  8030.55  16.86
561.0  48158.88  8191.26  17.01
562.3  48562.15  8334.08  17.16
563.7  49136.64  8509.01  17.32
565.1  49706.80  8684.13  17.47
566.5  50323.56  8865.67  17.62
567.9  51159.84  9086.32  17.76
569.2  52080.00  9326.80  17.91
570.6  53041.21  9582.53  18.07
572.0  53866.64  9814.38  18.22
573.4  54561.60  10026.82  18.38
574.8  55262.75  10243.92  18.54
576.1  56120.51  10491.98  18.70
577.5  56775.92  10706.71  18.86
578.9  57684.48  10975.68  19.03
580.3  58523.07  11222.32  19.18
581.6  59359.52  11477.81  19.34
583.0  60178.32  11729.43  19.49
584.4  60768.03  11939.75  19.65
585.8  61197.36  12122.37  19.81
587.1  61559.96  12289.05  19.96
588.5  62021.10  12474.60  20.11
589.9  62403.60  12637.80  20.25
591.2  62915.80  12830.39  20.39
592.6  63664.92  13073.35  20.53
594.0  64313.58  13292.61  20.67
595.3  65169.64  13554.00  20.80
596.7  66023.04  13813.37  20.92
598.1  66848.70  14067.23  21.04
599.5  67670.00  14321.80  21.16
600.8  68539.36  14588.07  21.28
602.2  69245.61  14819.00  21.40
603.5  70114.08  15089.56  21.52
604.9  70971.12  15353.76  21.63
606.3  71755.20  15609.44  21.75
607.6  72501.18  15863.36  21.88
609.0  73218.60  16124.40  22.02
610.4  73939.32  16387.28  22.16
611.7  74594.38  16642.04  22.31
613.1  75196.95  16894.20  22.47
614.5  75876.84  17167.80  22.63
615.8  76406.94  17420.76  22.80
617.2  77137.92  17723.94  22.98
618.5  77756.60  18010.69  23.16
619.9  78557.20  18335.55  23.34
621.2  79277.88  18649.51  23.52
622.6  80168.00  19008.00  23.71
624.0  80878.68  19321.14  23.89
625.3  81696.77  19659.68  24.06
626.7  82518.30  19999.40  24.24
628.0  83183.16  20301.41  24.41
629.4  83994.40  20641.60  24.57
630.8  84678.96  20941.32  24.73
632.1  85225.77  21203.91  24.88
633.5  86126.04  21551.05  25.02
634.8  86832.73  21845.22  25.16
636.2  87462.96  22112.12  25.28
637.5  88267.19  22413.62  25.39
638.9  88975.05  22684.55  25.50
640.2  89718.22  22955.68  25.59
641.6  90524.64  23220.32  25.65
642.9  91294.84  23460.71  25.70
644.3  92113.14  23714.66  25.75
645.6  92865.50  23939.50  25.78
647.0  93583.08  24122.85  25.78
648.3  94367.16  24312.15  25.76
649.7  95186.20  24480.32  25.72
651.0  95952.26  24613.42  25.65
652.4  96489.90  24682.32  25.58
653.7  97570.53  24868.41  25.49
655.0  98442.28  24987.65  25.38
656.4  99078.60  25016.93  25.25
657.7  100158.67  25155.11  25.12
659.1  101031.70  25230.33  24.97
660.4  101684.80  25255.25  24.84
661.8  102352.00  25304.00  24.72
663.1  103307.91  25436.06  24.62
664.5  103785.72  25482.00  24.55
665.8  103933.17  25486.77  24.52
667.1  104022.36  25528.50  24.54
668.5  104395.20  25706.80  24.62
669.8  104775.14  25944.48  24.76
671.2  105023.36  26216.32  24.96
672.5  105327.54  26569.18  25.23
673.8  105957.88  27063.96  25.54
675.2  106892.10  27693.26  25.91
676.5  108012.12  28424.38  26.32
677.8  109207.86  29216.49  26.75
679.2  110152.50  29984.67  27.22
680.5  110970.03  30752.62  27.71
681.9  111688.50  31505.83  28.21
683.2  112473.90  32278.40  28.70
684.5  113243.90  33045.83  29.18
685.9  113973.49  33769.35  29.63
687.2  114677.76  34465.28  30.05
688.5  115305.98  35123.65  30.46
689.9  116059.24  35795.95  30.84
691.2  116722.18  36408.78  31.19
692.5  117330.82  36990.40  31.53
693.8  118036.70  37586.42  31.84
695.2  118642.98  38143.29  32.15
696.5  119313.48  38711.49  32.45
697.8  120012.05  39283.85  32.73
699.2  120664.44  39838.63  33.02
700.5  121356.72  40415.34  33.30
701.8  121980.60  40976.25  33.59
703.1  122639.28  41548.32  33.88
704.5  123295.77  42126.48  34.17
705.8  124018.93  42730.64  34.45
707.1  124678.25  43311.50  34.74
708.4  125310.36  43900.56  35.03
709.8  126083.97  44541.62  35.33
711.1  126602.70  45086.49  35.61
712.4  127396.90  45733.89  35.90
713.7  128061.14  46328.33  36.18
715.0  128751.84  46939.57  36.46
716.3  129485.00  47564.83  36.73
717.7  130198.43  48180.71  37.01
719.0  130947.40  48805.37  37.27
720.3  131686.94  49417.77  37.53
721.6  132556.20  50080.73  37.78
722.9  133384.32  50738.73  38.04
724.2  134227.80  51408.00  38.30
725.6  134969.20  52042.04  38.56
726.9  135423.50  52573.42  38.82
728.2  135882.88  53121.23  39.09
729.5  136459.44  53725.75  39.37
730.8  136909.42  54298.07  39.66
732.1  137487.84  54926.39  39.95
733.4  137911.58  55507.81  40.25
734.7  138184.92  56044.56  40.56
736.0  138527.40  56606.36  40.86
737.3  138649.05  57100.14  41.18
738.6  138774.60  57582.81  41.49
740.0  138952.35  58099.30  41.81
741.2  139243.52  58653.23  42.12
742.6  139716.72  59301.36  42.44
743.9  140277.76  59992.69  42.77
745.2  140989.44  60732.10  43.08
746.5  141753.86  61501.11  43.39
747.8  142393.00  62210.67  43.69
749.1  143124.93  62951.54  43.98
750.4  143811.02  63697.46  44.29
751.7  144525.22  64430.75  44.58
753.0  145041.84  65087.55  44.88
754.2  145658.10  65788.70  45.17
755.5  146229.31  66451.60  45.44
756.8  146788.48  67117.69  45.72
758.1  147736.80  67961.20  46.00
759.4  148608.00  68791.40  46.29
760.7  149426.20  69602.03  46.58
762.0  149992.50  70297.50  46.87
763.3  150539.76  70977.48  47.15
764.6  150915.60  71581.68  47.43
765.9  151290.80  72199.65  47.72
767.2  151749.15  72878.12  48.03
768.4  152042.80  73473.40  48.32
769.7  152655.09  74224.57  48.62
771.0  153056.97  74886.15  48.93
772.3  153396.10  75523.07  49.23
773.6  153843.68  76228.00  49.55
774.8  154290.70  76919.81  49.85
776.1  154699.22  77604.54  50.16
777.4  155020.15  78223.76  50.46
778.7  155519.34  78949.53  50.77
780.0  155932.48  79641.07  51.07
781.2  156271.92  80293.60  51.38
782.5  156764.40  81011.84  51.68
783.8  157203.72  81690.12  51.96
785.0  157537.26  82320.32  52.25
786.3  157941.00  82985.00  52.54
787.6  158365.76  83676.51  52.84
788.9  158728.26  84311.15  53.12
790.1  159259.90  85001.83  53.37
791.4  159605.28  85622.56  53.65
792.7  160196.04  86368.15  53.91
793.9  160597.08  87008.04  54.18
795.2  161080.50  87679.83  54.43
796.5  161525.98  88351.71  54.70
797.7  161981.28  89016.42  54.95
799.0  162600.00  89756.00  55.20
800.2  162992.64  90352.85  55.43
801.5  163430.96  90995.16  55.68
802.8  163928.10  91673.57  55.92
804.0  164371.48  92288.56  56.15
805.3  164833.36  92946.48  56.39
806.5  165191.00  93534.00  56.62
807.8  165638.20  94155.13  56.84
809.0  166102.37  94789.73  57.07
810.3  166538.85  95419.30  57.30
811.5  166888.35  96003.05  57.53
812.8  167338.80  96650.80  57.76
814.0  167741.82  97241.22  57.97
815.3  168213.81  97898.30  58.20
816.5  168577.75  98490.67  58.42
817.8  169011.30  99136.33  58.66
819.0  169383.69  99747.67  58.89
820.2  169835.88  100399.62  59.12
821.5  170272.00  101083.35  59.37
822.7  170554.89  101673.80  59.61
824.0  170975.43  102352.20  59.86
825.2  171446.10  103059.50  60.11
826.4  171930.11  103768.21  60.35
827.7  172223.85  104374.52  60.60
828.9  172692.90  105108.00  60.86
830.1  173074.71  105770.77  61.11
831.4  173472.58  106472.27  61.38
832.6  173920.68  107183.81  61.63
833.8  174266.80  107845.83  61.89
835.0  174651.82  108499.44  62.12
836.3  175083.86  109187.68  62.36
837.5  175505.40  109884.60  62.61
838.7  175923.09  110559.78  62.85
839.9  176301.36  111229.20  63.09
841.2  176761.07  111921.71  63.32
842.4  177128.52  112556.25  63.54
843.6  177543.80  113199.57  63.76
844.8  178029.18  113883.99  63.97
846.0  178425.03  114503.16  64.17
847.2  178821.51  115156.16  64.40
848.5  179261.60  115806.29  64.60
849.7  179605.35  116392.70  64.80
850.9  180004.50  116953.20  64.97
852.1  180404.49  117563.11  65.17
853.3  180714.78  118103.98  65.35
854.5  181084.89  118704.30  65.55
855.7  181421.82  119259.62  65.74
856.9  181791.60  119799.64  65.90
858.1  182179.09  120367.90  66.07
859.3  182546.14  120930.46  66.25
860.5  182967.15  121528.75  66.42
861.7  183371.20  122106.93  66.59
862.9  183734.07  122639.92  66.75
864.1  184135.46  123188.26  66.90
865.3  184531.08  123764.28  67.07
866.5  184965.12  124364.16  67.24
867.7  185367.41  124907.26  67.38
868.9  185763.06  125451.53  67.53
870.1  186200.20  126065.23  67.70
871.3  186641.78  126626.19  67.84
872.5  187126.65  127221.60  67.99
873.7  187546.56  127816.29  68.15
874.9  188055.90  128434.59  68.30
876.0  188528.76  129032.28  68.44
877.2  188953.20  129602.15  68.59
878.4  189478.26  130214.22  68.72
879.6  189953.40  130790.80  68.85
880.8  190370.25  131346.25  69.00
882.0  190753.03  131879.01  69.14
883.1  191238.32  132487.32  69.28
884.3  191703.34  133063.82  69.41
885.5  192245.76  133650.02  69.52
886.7  192551.04  134122.56  69.66
887.8  193017.30  134680.90  69.78
889.0  193482.84  135290.47  69.92
890.2  193929.54  135836.40  70.04
891.4  194428.88  136438.97  70.17
892.5  195063.57  137077.20  70.27
893.7  195677.70  137737.37  70.39
894.9  196250.40  138387.96  70.52
896.0  196818.40  139058.53  70.65
897.2  197422.26  139698.35  70.76
898.4  197956.07  140299.55  70.87
899.5  198645.50  141007.36  70.98
900.7  198980.60  141488.10  71.11
901.9  199372.86  141982.86  71.21
903.0  199755.07  142471.51  71.32
904.2  200152.00  142969.47  71.43
905.4  200620.26  143511.72  71.53
906.5  201072.48  144053.14  71.64
907.7  201393.68  144454.72  71.73
908.8  201791.76  144922.41  71.82
910.0  202198.88  145388.19  71.90
911.2  202430.94  145824.77  72.04
912.3  202615.86  146174.86  72.14
913.5  202754.09  146431.03  72.22
914.6  202849.92  146784.96  72.36
915.8  203252.88  147198.49  72.42
916.9  203509.54  147609.25  72.53
918.1  203765.98  148002.96  72.63
919.2  203904.27  148292.55  72.73
920.4  203991.48  148635.45  72.86
921.5  204217.65  148945.07  72.93
922.7  204452.32  149319.68  73.03
923.8  204768.42  149723.70  73.12
925.0  204896.44  150002.23  73.21
926.1  205198.98  150329.90  73.26
927.3  205569.60  150823.36  73.37
928.4  206027.25  151385.00  73.48
929.6  206694.40  152045.23  73.56
930.7  207386.20  152741.40  73.65
931.8  208074.15  153485.17  73.76
933.0  208741.68  154121.04  73.83
934.1  209172.69  154579.41  73.90
935.3  209351.25  154909.59  74.00
936.4  209408.55  155082.35  74.06
937.6  209199.66  155153.20  74.17
938.7  209048.85  155178.15  74.23
939.9  209088.79  155356.72  74.30
941.0  209637.64  155924.51  74.38
942.1  210233.88  156502.80  74.44
943.3  210667.02  156971.78  74.51
944.4  211056.70  157379.65  74.57
945.6  211213.14  157632.15  74.63
946.7  211405.38  157904.38  74.69
947.9  211725.99  158252.71  74.74
949.0  211910.54  158491.09  74.79
950.1  212118.12  158861.88  74.89
951.3  212490.08  159170.18  74.91
952.4  212771.31  159469.97  74.95
953.6  213133.74  159738.88  74.95
954.7  213129.93  159916.14  75.03
955.8  213434.54  160185.79  75.05
957.0  213704.10  160553.05  75.13
958.1  214142.82  160732.14  75.06
959.3  214134.90  160832.70  75.11
960.4  214513.98  161150.71  75.12
961.6  214749.11  161417.74  75.17
962.7  214849.92  161570.45  75.20
963.9  215125.68  161732.29  75.18
965.0  215172.36  161719.10  75.16
966.2  215433.14  161925.25  75.16
967.3  215101.84  161921.05  75.28
968.5  215429.76  161944.96  75.17
969.6  215451.12  162006.93  75.19
970.8  215646.20  162108.06  75.17
971.9  215181.12  162071.36  75.32
973.1  215578.24  162080.69  75.18
974.2  215415.72  162022.08  75.21
975.4  215781.66  162179.51  75.16
976.5  215701.20  162211.66  75.20
977.7  216068.28  162304.02  75.12
978.8  215797.23  162093.87  75.11
980.0  215695.00  161995.00  75.10
981.2  215696.61  162095.91  75.15
982.3  216008.24  162260.61  75.12
983.5  216142.16  162369.57  75.12
984.6  215985.60  162396.72  75.19
985.8  216239.76  162285.20  75.05
987.0  215937.28  162244.37  75.13
988.1  216161.12  162347.90  75.11
989.3  216427.68  162202.88  74.95
990.2  232566.87  176462.07  75.88
994.0  232914.11  177351.70  76.14
997.9  232917.50  177861.27  76.36
1001.7  233376.07  178778.28  76.61
1005.6  234474.44  180195.00  76.85
1009.4  235751.51  181767.81  77.10
1013.3  236840.00  183214.29  77.36
1017.1  237548.56  184291.87  77.58
1021.0  238269.16  185415.23  77.82
1024.8  239562.67  186869.29  78.00
1028.6  241333.35  188828.71  78.24
1032.5  242852.40  190460.70  78.43
1036.3  243403.60  191306.62  78.60
1040.1  243711.05  191988.06  78.78
1044.0  244495.11  193025.93  78.95
1047.8  245152.95  193929.53  79.11
1051.6  245853.42  194935.09  79.29
1055.5  245447.70  195000.69  79.45
1059.3  245186.70  195174.03  79.60
1063.1  244937.93  195340.78  79.75
1067.0  245303.59  195941.71  79.88
1070.8  245996.02  196822.10  80.01
1074.6  246487.25  197591.00  80.16
1078.4  246150.33  197599.29  80.28
1082.3  245335.54  197256.04  80.40
1086.1  244895.82  197214.86  80.53
1089.9  244872.62  197520.96  80.66
1093.7  245267.32  198086.95  80.76
1097.5  245381.80  198403.50  80.86
1101.4  245272.43  198493.94  80.93
1105.2  245098.00  198455.66  80.97
1109.0  245421.45  198782.43  81.00
1112.8  246419.92  199502.51  80.96
1116.6  247227.91  200025.09  80.91
1120.4  247914.49  200414.20  80.84
1124.2  248399.40  200485.02  80.71
1128.1  249003.39  200610.13  80.57
1131.8  249009.13  200163.60  80.38
1135.7  248786.38  199492.83  80.19
1139.5  248561.00  198776.96  79.97
1143.3  247982.62  197585.99  79.68
1147.1  247366.22  196178.00  79.31
1150.9  246675.00  194615.73  78.90
1154.7  246656.80  193444.46  78.43
1158.5  246541.47  192305.79  78.00
1162.3  246341.12  191233.30  77.63
1166.1  245702.99  189950.86  77.31
1169.9  245329.17  189045.81  77.06
1173.7  244720.00  188035.71  76.84
1177.5  244130.30  187059.73  76.62
1181.2  244150.98  186605.53  76.43
1185.0  244537.22  186495.96  76.26
1188.8  244465.28  186190.50  76.16
1192.6  244517.42  186076.13  76.10
1196.4  244501.72  186047.10  76.09
1200.2  243841.42  185640.00  76.13
1204.0  243392.60  185498.49  76.21
1207.8  243013.25  185464.08  76.32
1211.6  242460.33  185293.64  76.42
1215.3  241996.42  185421.12  76.62
1219.1  241893.92  185887.23  76.85
1222.9  241528.89  186308.57  77.14
1226.7  241237.43  186796.45  77.43
1230.4  240637.15  186963.73  77.70
1234.2  239951.37  187064.85  77.96
1238.0  239217.08  187025.36  78.18
1241.8  238517.67  186959.50  78.38
1245.5  237939.33  186901.60  78.55
1249.3  237771.32  187124.58  78.70
1253.1  238033.06  187605.63  78.81
1256.8  238080.12  187915.46  78.93
1260.6  237850.65  187887.57  78.99
1264.4  237622.47  187940.04  79.09
1268.1  237240.67  187764.34  79.15
1271.9  237197.32  187870.02  79.20
1275.7  237421.09  188200.91  79.27
1279.4  237689.10  188616.02  79.35
1283.2  237227.14  188503.84  79.46
1286.9  236875.82  188473.36  79.57
1290.7  236611.47  188469.60  79.65
1294.4  235968.12  188049.81  79.69
1298.2  235070.42  187419.40  79.73
1302.0  234006.83  186552.43  79.72
1305.7  232697.97  185477.29  79.71
1309.5  231181.92  184119.60  79.64
1313.2  230202.75  183053.04  79.52
1317.0  229522.80  182209.11  79.39
1320.7  228720.96  181110.54  79.18
1324.4  227636.30  179657.94  78.92
1328.2  227012.00  178367.66  78.57
1331.9  226203.94  176764.89  78.14
1335.7  225398.33  174980.45  77.63
1339.4  224113.51  172729.40  77.07
1343.2  223245.24  170656.80  76.44
1346.9  222972.92  168978.94  75.78
1350.6  223537.14  168000.30  75.16
1354.4  224232.83  167250.25  74.59
1358.1  224133.47  165885.26  74.01
1361.8  223427.22  164057.59  73.43
1365.6  222366.50  162012.70  72.86
1369.3  221108.89  159897.71  72.32
1373.0  219746.08  157760.66  71.79
1376.7  218284.47  155591.01  71.28
1380.5  216778.00  153232.37  70.69
1384.2  215428.83  150634.41  69.92
1387.9  214085.53  147760.33  69.02
1391.6  212734.19  144513.29  67.93
1395.3  211567.90  140953.53  66.62
1399.1  210797.87  137350.69  65.16
1402.8  209785.33  133160.14  63.47
1406.5  208993.23  128870.83  61.66
1410.2  208364.56  124698.68  59.85
1413.9  208176.19  121007.07  58.13
1417.6  207578.92  117515.01  56.61
1421.3  206937.87  114459.77  55.31
1425.1  206153.60  111803.66  54.23
1428.8  205761.15  109736.97  53.33
1432.5  205513.93  108112.95  52.61
1436.2  205265.40  106770.49  52.02
1439.9  204641.49  105438.05  51.52
1443.6  204263.00  104432.00  51.13
1447.3  203703.07  103532.91  50.83
1451.0  203228.00  102796.55  50.58
1454.7  202659.91  102194.97  50.43
1458.4  202267.10  101731.35  50.30
1462.1  201653.72  101279.08  50.22
1465.8  201004.11  100919.71  50.21
1469.4  200444.23  100765.86  50.27
1473.1  201001.49  101258.34  50.38
1476.8  201140.19  101719.57  50.57
1480.5  200030.07  101544.19  50.76
1484.2  199077.10  101510.37  50.99
1487.9  198422.27  101667.27  51.24
1491.6  197745.17  101795.57  51.48
1495.3  197554.50  102186.27  51.73
1498.9  197019.20  102415.01  51.98
1502.6  196116.60  102464.99  52.25
1506.3  195019.38  102402.40  52.51
1510.0  194089.00  102438.45  52.78
1513.7  193364.11  102592.05  53.06
1517.3  192633.80  102707.99  53.32
1521.0  191781.27  102657.98  53.53
1524.7  190995.02  102644.28  53.74
1528.3  190204.63  102534.49  53.91
1532.0  189285.20  102383.06  54.09
1535.7  188446.38  102179.00  54.22
1539.3  187589.47  101938.05  54.34
1543.0  186978.56  101801.38  54.45
1546.7  186615.00  101833.88  54.57
1550.3  186111.11  101740.46  54.67
1554.0  185354.40  101492.55  54.76
1557.6  184583.06  101259.52  54.86
1561.3  183767.36  100973.34  54.95
1565.0  182900.93  100636.11  55.02
1568.6  181986.40  100280.35  55.10
1572.3  181356.33  100073.61  55.18
1575.9  180756.71  99889.37  55.26
1579.6  180195.32  99721.30  55.34
1583.2  179576.40  99556.77  55.44
1586.9  178841.79  99302.26  55.53
1590.5  178255.56  99241.17  55.67
1594.1  177526.74  99093.83  55.82
1597.8  176753.89  98953.75  55.98
1601.4  176040.31  98848.78  56.15
1605.1  175079.99  98607.60  56.32
1608.7  174264.25  98438.14  56.49
1612.3  173500.78  98262.05  56.63
1616.0  172701.40  98031.83  56.76
1619.6  172020.33  97851.50  56.88
1623.2  171226.00  97507.29  56.95
1626.9  170583.31  97279.53  57.03
1630.5  169845.35  96841.09  57.02
1634.1  169225.08  96503.86  57.03
1637.8  168537.60  96056.40  56.99
1641.4  167688.93  95439.78  56.91
1645.0  166859.93  94792.77  56.81
1648.6  165908.00  93918.29  56.61
1652.2  165188.98  93104.89  56.36
1655.8  164482.78  92218.71  56.07
1659.5  163798.65  91363.73  55.78
1663.1  162611.39  90327.36  55.55
1666.7  161390.83  89336.36  55.35
1670.3  160241.13  88429.30  55.19
1673.9  159178.27  87555.16  55.00
1677.5  158363.82  86781.42  54.80
1681.1  157932.89  86187.60  54.57
1684.7  157931.20  85763.44  54.30
1688.3  157804.19  85274.55  54.04
1691.9  157409.67  84560.61  53.72
1695.6  157076.00  83801.83  53.35
1699.2  156965.90  83164.82  52.98
1702.8  156885.80  82526.36  52.60
1706.3  156414.99  81659.00  52.21
1709.9  155449.33  80610.80  51.86
1713.5  154774.51  79751.90  51.53
1717.1  154092.01  78986.70  51.26
1720.7  153409.36  78310.13  51.05
1724.3  153059.54  78001.94  50.96
1727.9  152737.04  77835.28  50.96
1731.5  152638.11  77991.73  51.10
1735.1  152756.27  78412.11  51.33
1738.7  152476.84  78551.54  51.52
1742.2  152028.48  78479.38  51.62
1745.8  151423.47  78237.43  51.67
1749.4  151382.08  78185.79  51.65
1753.0  150664.97  77759.85  51.61
1756.5  149305.69  77008.76  51.58
1760.1  147513.73  76109.37  51.59
1763.7  145451.06  75159.88  51.67
1767.2  143800.13  74500.03  51.81
1770.8  142395.50  74024.68  51.99
1774.4  140960.21  73398.68  52.07
1777.9  140133.17  73227.56  52.26
1781.5  139272.67  72885.43  52.33
1785.1  138060.00  72317.14  52.38
1788.6  136779.97  71681.49  52.41
1792.2  135550.83  71065.93  52.43
1795.8  135017.86  70876.79  52.49
1799.3  134395.20  70593.56  52.53
1802.9  133705.86  70309.31  52.59
1806.4  133042.22  70050.06  52.65
1810.0  132287.16  69725.26  52.71
1813.5  131889.28  69567.36  52.75
1817.1  131703.20  69570.99  52.82
1820.6  131131.90  69369.81  52.90
1824.2  131081.60  69470.51  53.00
1827.7  130351.73  69160.84  53.06
1831.2  130130.00  69255.00  53.22
1834.8  130176.37  69415.63  53.32
1838.3  129978.00  69481.93  53.46
1841.8  129356.00  69250.39  53.53
1845.4  128421.65  68848.33  53.61
1848.9  127603.50  68440.08  53.63
1852.4  126919.50  68073.28  53.64
1856.0  126181.17  67522.69  53.51
1859.5  125404.64  66954.64  53.39
1863.0  124862.03  66353.93  53.14
1866.6  124727.20  65933.37  52.86
1870.1  124656.86  65348.55  52.42
1873.6  123975.75  64262.41  51.83
1877.1  122677.33  62647.13  51.07
1880.6  121276.96  60822.19  50.15
1884.2  120241.28  58926.76  49.01
1887.7  119455.27  56832.64  47.58
1891.2  118509.65  54362.93  45.87
1894.7  117706.07  51764.41  43.98
1898.2  117358.19  49155.42  41.88
1902.2  126313.20  49935.60  39.53
1904.9  125565.05  47499.98  37.83
1907.6  124622.20  45152.40  36.23
1910.4  123846.45  43017.63  34.73
1913.1  122714.67  41070.20  33.47
1915.8  121971.27  39622.57  32.49
1918.6  121438.80  38467.73  31.68
1921.3  120936.10  37542.35  31.04
1924.0  120131.43  36777.30  30.61
1926.7  119359.30  36259.30  30.38
1929.4  118563.73  35911.47  30.29
1932.2  117971.22  35777.08  30.33
1934.9  117374.40  35755.20  30.46
1937.6  116733.07  35784.07  30.65
1940.3  116117.08  35891.25  30.91
1943.0  115594.53  36103.02  31.23
1945.7  114865.58  36283.96  31.59
1948.4  114054.67  36436.93  31.95
1951.1  113387.55  36641.70  32.32
1953.8  112759.90  36862.65  32.69
1956.4  112253.88  37094.41  33.05
1959.1  111654.23  37309.57  33.42
1961.8  110854.45  37473.10  33.80
1964.5  110205.00  37659.30  34.17
1967.2  109469.60  37813.33  34.54
1969.9  108860.75  38014.58  34.92
1972.5  108084.86  38127.68  35.28
1975.2  107538.43  38304.73  35.62
1977.9  107229.03  38554.80  35.96
1980.6  106665.94  38735.73  36.31
1983.2  105833.20  38813.88  36.67
1985.9  104970.00  38826.00  36.99
1988.5  104094.28  38833.92  37.31
1991.2  103463.33  38958.98  37.65
1993.8  102886.30  39070.90  37.97
1996.5  102438.60  39210.05  38.28
1999.2  101816.35  39239.83  38.54
2001.8  101418.60  39320.60  38.77
2004.4  100891.98  39333.28  38.99
2007.1  100194.73  39239.43  39.16
2009.7  99636.15  39163.20  39.31
2012.4  99286.40  39167.47  39.45
2015.0  98864.00  39078.17  39.53
2017.6  98315.17  38870.38  39.54
2020.3  97825.93  38665.37  39.52
2022.9  97615.87  38533.73  39.47
2025.5  97406.83  38371.63  39.39
2028.1  97216.95  38138.28  39.23
2030.8  96810.70  37781.78  39.03
2033.4  96634.30  37515.80  38.82
2036.0  96289.47  37174.97  38.61
2038.6  95935.80  36817.30  38.38
2041.2  95614.60  36468.27  38.14
2043.8  95280.58  36093.74  37.88
2046.4  94913.78  35701.98  37.62
2049.0  94449.50  35284.07  37.36
2051.6  94216.20  34958.43  37.10
2054.2  93878.33  34590.83  36.85
2056.8  93516.50  34245.75  36.62
2059.4  92965.69  33842.41  36.40
2062.0  92483.33  33460.63  36.18
2064.6  91896.03  33068.55  35.98
2067.1  91284.75  32664.15  35.78
2069.7  90653.35  32244.47  35.57
2072.3  90248.00  31910.97  35.36
2074.9  89808.25  31610.95  35.20
2077.4  89500.61  31354.75  35.03
2080.0  89033.21  31056.13  34.88
2082.6  88567.63  30739.29  34.71
2085.1  88118.15  30435.68  34.54
2087.7  87795.50  30173.00  34.37
2090.3  87373.58  29901.95  34.22
2092.8  86640.67  29523.19  34.08
2095.4  85859.26  29139.61  33.94
2097.9  85201.67  28784.18  33.78
2100.5  84550.00  28430.33  33.63
2103.0  83980.08  28140.75  33.51
2105.6  83426.13  27861.00  33.40
2108.1  82935.68  27601.65  33.28
2110.7  82423.83  27305.60  33.13
2113.2  81928.13  27014.24  32.97
2115.7  81366.42  26695.83  32.81
2118.3  80762.83  26398.13  32.69
2120.8  80411.25  26211.30  32.60
2123.3  79990.59  25988.17  32.49
2125.8  79591.87  25772.13  32.38
2128.4  79206.73  25576.85  32.29
2130.9  78705.17  25351.17  32.21
2133.4  78318.10  25184.72  32.16
2135.9  77946.67  25024.33  32.10
2138.4  77520.12  24849.18  32.06
2140.9  77222.92  24754.15  32.06
2143.4  76913.38  24659.07  32.06
2145.9  76614.89  24567.69  32.07
2148.4  76310.31  24494.59  32.10
2150.9  75999.63  24421.49  32.13
2153.4  75719.42  24342.30  32.15
2155.9  75425.70  24292.84  32.21
2158.4  75123.13  24224.38  32.25
2160.9  74896.50  24187.63  32.29
2163.4  74623.33  24130.25  32.34
2165.9  74103.42  23989.57  32.37
2168.4  73646.25  23868.15  32.41
2170.8  73319.22  23811.24  32.48
2173.3  72951.83  23749.20  32.55
2175.8  72643.63  23694.55  32.62
2178.2  72296.04  23635.13  32.69
2180.7  71935.21  23562.29  32.75
2183.2  71532.75  23475.01  32.82
2185.6  71114.40  23404.50  32.91
2188.1  70648.20  23335.20  33.03
2190.6  70122.00  23235.77  33.14
2193.0  69486.45  23086.25  33.22
2195.5  68908.80  22969.60  33.33
2197.9  68352.67  22859.67  33.44
2200.4  67686.63  22693.04  33.53
2202.8  67207.03  22601.59  33.63
2205.3  66619.47  22469.37  33.73
2207.7  66266.63  22393.37  33.79
2210.1  65859.97  22309.70  33.87
2212.6  65497.08  22227.86  33.94
2215.0  65262.21  22211.00  34.03
2217.4  64959.58  22142.61  34.09
2219.9  64721.53  22067.33  34.10
2222.3  64532.23  21986.80  34.07
2224.7  64393.20  21915.45  34.03
2227.1  64134.56  21772.05  33.95
2229.5  63831.90  21578.66  33.81
2231.9  63380.93  21348.40  33.68
2234.4  62873.20  21079.00  33.53
2236.8  62518.15  20825.10  33.31
2239.2  62162.10  20527.65  33.02
2241.6  61755.23  20204.80  32.72
2244.0  61351.20  19857.60  32.37
2246.4  60979.00  19536.40  32.04
2248.8  60554.82  19204.90  31.71
2251.2  60218.50  18879.00  31.35
2253.6  59819.75  18552.75  31.01
2255.9  59531.50  18257.30  30.67
2258.3  59241.35  17971.19  30.34
2260.7  58896.33  17716.13  30.08
2263.1  58478.50  17443.50  29.83
2265.5  58049.20  17177.23  29.59
2267.9  57731.75  16972.25  29.40
2270.2  57326.73  16742.40  29.21
2272.6  56932.70  16534.50  29.04
2275.0  56506.80  16324.35  28.89
2277.3  56116.38  16121.75  28.73
2279.7  55777.13  15937.38  28.57
2282.1  55467.53  15743.80  28.38
2284.4  55044.55  15506.88  28.17
2286.8  54752.57  15275.39  27.90
2289.1  54411.90  15057.67  27.67
2291.5  54125.93  14840.12  27.42
2293.8  53721.87  14582.97  27.15
2296.2  53237.80  14329.70  26.92
2298.5  52706.73  14064.98  26.69
2300.8  52199.70  13851.13  26.53
2303.2  51601.73  13646.03  26.44
2305.5  50947.91  13455.02  26.41
2307.9  50297.61  13276.96  26.40
2310.2  49665.00  13151.60  26.48
2312.5  49082.00  13094.67  26.68
2314.8  48543.30  13061.67  26.91
2317.1  47938.13  13003.96  27.13
2319.5  47315.63  12885.30  27.23
2321.8  46778.63  12768.40  27.30
2324.1  46204.32  12647.37  27.37
2326.4  45707.57  12510.85  27.37
2328.7  45196.25  12334.17  27.29
2331.0  44721.90  12166.00  27.20
2333.3  44382.73  12058.47  27.17
2335.6  43998.27  11915.87  27.08
2337.9  43526.25  11750.10  27.00
2340.2  43130.00  11597.92  26.89
2342.5  42779.15  11467.48  26.81
2344.8  42314.46  11316.75  26.74
2347.1  41811.70  11173.40  26.72
2349.4  41271.60  11043.25  26.76
2351.7  40788.67  10980.00  26.92
2353.9  40320.78  10907.57  27.05
2356.2  39836.88  10830.63  27.19
2358.5  39373.10  10771.43  27.36
2360.8  38919.42  10689.65  27.47
2363.1  38459.85  10595.00  27.55
2365.3  37996.59  10471.57  27.56
2367.6  37466.67  10350.00  27.62
2369.8  36984.00  10234.25  27.67
2372.1  36453.30  10072.40  27.63
2374.4  35834.37  9894.50  27.61
2376.6  35215.37  9738.40  27.65
2378.9  34654.20  9583.00  27.65
2381.1  34094.67  9403.33  27.58
2383.4  33550.45  9248.38  27.57
2385.6  33074.25  9117.63  27.57
2387.9  32616.30  8978.40  27.53
2390.1  32182.50  8863.75  27.54
2392.3  31721.63  8739.90  27.55
2394.6  31259.88  8625.23  27.59
2396.8  30866.26  8523.37  27.61
2399.0  30441.50  8372.75  27.50
2401.3  29989.43  8214.18  27.39
2403.5  29520.40  8099.00  27.44
2405.7  29101.13  7978.90  27.42
2407.9  28721.85  7823.25  27.24
2410.1  28309.20  7672.50  27.10
2412.4  27939.25  7561.58  27.06
2414.6  27560.80  7407.20  26.88
2416.8  27180.45  7255.60  26.69
2419.0  26817.31  7139.49  26.62
2421.2  26395.32  7009.35  26.56
2423.4  25957.75  6836.49  26.34
2425.6  25679.40  6734.18  26.22
2427.8  25412.70  6638.93  26.12
2430.0  25081.07  6518.78  25.99
2432.2  24787.20  6393.60  25.79
2434.4  24506.78  6259.73  25.54
2436.5  24162.73  6133.47  25.38
2438.7  23846.85  6018.35  25.24
2440.9  23571.88  5915.30  25.09
2443.1  23336.10  5788.80  24.81
2445.3  23100.05  5678.51  24.58
2447.4  22786.80  5559.00  24.40
2449.6  22473.73  5472.13  24.35
2451.8  22190.40  5350.95  24.11
2453.9  21874.46  5258.18  24.04
2456.1  21561.33  5170.53  23.98
2458.3  21289.25  5105.18  23.98
2460.4  21009.13  5014.39  23.87
2462.6  20763.17  4910.21  23.65
2464.7  20515.63  4825.28  23.52
2466.9  20251.53  4753.93  23.47
2469.0  19967.95  4702.35  23.55
2471.2  19735.10  4625.05  23.44
2473.3  19478.55  4530.73  23.26
2475.4  19258.80  4437.79  23.04
2477.6  18987.65  4340.39  22.86
2479.7  18739.20  4249.60  22.68
2481.9  18471.83  4162.67  22.54
2484.0  18262.15  4049.32  22.17
2486.1  18051.30  3961.80  21.95
2488.2  17813.54  3926.25  22.04
2490.4  17596.04  3878.13  22.04
2492.5  17291.90  3800.07  21.98
2494.6  16959.15  3746.40  22.09
2496.7  16719.85  3721.29  22.26
2498.8  16491.00  3692.55  22.39
2500.9  16303.51  3702.77  22.71
2503.0  16233.52  3703.08  22.81
2505.1  16181.75  3654.63  22.58
2507.2  16182.00  3596.00  22.22
2509.4  16176.69  3712.68  22.95
2511.4  16166.50  3780.88  23.39
2513.5  16232.93  3741.73  23.05
2515.6  16249.12  3839.58  23.63
