# Supplementary material for: Using reflectance spectra and Pl@ntNet to identify herbarium specimens: a case study with Lithocarpus
Source: New Phytol. 2025 Jun 4;251(2):800–10. doi: 10.1111/nph.70258 (PMC13278665; doi:10.1111/nph.70258)
Supplement: Supplementary file 1 — Dataset S1 Original spectral data collected for this study. [file NPH-251-800-s003.zip › lithocarpus_spectra/gr021722_0326.sig]

/*** Spectra Vista SIG Data ***/
name= gr021722_0326.sig
instrument= HI: 1132003 (HR-1024i)
integration= 50.0, 9.0, 6.0, 100.0, 14.0, 6.0
scan method= Time-based, Time-based
scan coadds= 100, 425, 571, 50, 298, 571
scan time= 5, 5
scan settings= AI, AI
external data set1= 0,0,0,0,0,0,0,0,0,0,0,0,0,0,0,0,0,0,0,0,0,0,0,0,0,0,0,0,0,0,0,0
external data set2= 0,0,0,0,0,0,0,0,0,0,0,0,0,0,0,0,0,0,0,0,0,0,0,0,0,0,0,0,0,0,0,0
external data dark= 0,0,0,0,0,0,0,0,0,0,0,0,0,0,0,0
external data mask= 0
optic= LENS 4(1), LENS 4(1)
temp= 30.1, -5.0, -9.8, 30.1, -5.1, -9.9
battery= 7.46, 7.47
error= 0, 0
units= Radiance, Radiance
time= 17/02/2022 16:24:22, 17/02/2022 16:24:48
longitude=                 ,                 
latitude=                 ,                 
gpstime=                 ,                 
comm= 
memory slot= 0, 0
factors= 0.936, 0.922, 1.000 [Overlap: Remove @ 990,1900, Matching Type: None]
inclinometer x offset= 1, 1
inclinometer y offset= 90, 90
data= 
340.5  1106.70  173.60  15.69
341.9  1127.31  180.80  16.04
343.4  1102.08  167.28  15.18
344.9  1110.00  138.75  12.50
346.4  1141.12  142.64  12.50
347.8  1130.58  137.04  12.12
349.3  1114.40  143.28  12.86
350.8  1151.40  128.78  11.18
352.2  1185.03  131.67  11.11
353.7  1199.73  110.32  9.20
355.2  1244.50  111.35  8.95
356.6  1309.00  130.90  10.00
358.1  1361.66  138.81  10.19
359.6  1397.38  115.38  8.26
361.0  1452.58  116.95  8.05
362.5  1528.92  123.30  8.06
364.0  1617.98  140.14  8.66
365.5  1670.50  141.35  8.46
366.9  1733.28  125.60  7.25
368.4  1838.97  137.61  7.48
369.9  1929.00  135.03  7.00
371.3  2022.66  145.42  7.19
372.8  2084.49  137.66  6.60
374.2  2154.68  155.76  7.23
375.7  2268.03  157.32  6.94
377.2  2389.65  160.20  6.70
378.6  2457.06  151.92  6.18
380.1  2525.54  160.25  6.35
381.6  2660.71  170.24  6.40
383.0  2783.00  170.78  6.14
384.5  2930.20  178.36  6.09
386.0  3034.68  188.10  6.20
387.4  3133.00  198.83  6.35
388.9  3218.74  209.16  6.50
390.4  3371.44  193.63  5.74
391.8  3524.36  206.64  5.86
393.3  3685.62  220.21  5.97
394.7  3756.85  209.98  5.59
396.2  3851.92  221.81  5.76
397.7  3983.52  216.72  5.44
399.1  4175.43  217.37  5.21
400.6  4358.64  228.60  5.24
402.0  4481.88  243.36  5.43
403.5  4586.40  245.00  5.34
405.0  4725.24  251.64  5.33
406.4  4915.90  261.58  5.32
407.9  5111.16  263.14  5.15
409.3  5250.44  263.40  5.02
410.8  5372.10  274.95  5.12
412.2  5515.44  281.40  5.10
413.7  5727.93  297.61  5.20
415.1  5950.30  303.20  5.10
416.6  6132.87  306.27  4.99
418.0  6278.50  319.00  5.08
419.5  6419.39  328.23  5.11
420.9  6619.04  334.56  5.05
422.4  6865.28  343.90  5.01
423.8  7107.84  364.03  5.12
425.3  7380.00  381.30  5.17
426.7  7582.95  390.53  5.15
428.2  7752.00  401.28  5.18
429.6  7934.34  415.10  5.23
431.1  8133.58  430.50  5.29
432.5  8390.59  447.20  5.33
434.0  8657.00  467.50  5.40
435.4  8970.50  489.50  5.46
436.8  9274.05  506.87  5.47
438.3  9531.55  525.45  5.51
439.7  9735.59  537.71  5.52
441.2  9909.48  552.72  5.58
442.6  10156.50  574.43  5.66
444.0  10444.98  597.87  5.72
445.5  10767.69  619.02  5.75
446.9  11116.56  644.28  5.80
448.4  11424.98  669.13  5.86
449.8  11752.00  694.95  5.91
451.2  12029.00  718.75  5.98
452.7  12251.64  738.23  6.03
454.1  12496.36  757.18  6.06
455.5  12771.50  783.51  6.13
457.0  13104.52  809.38  6.18
458.4  13436.28  832.26  6.19
459.8  13789.44  864.00  6.27
461.2  14181.20  899.51  6.34
462.7  14548.89  934.31  6.42
464.1  14865.43  965.13  6.49
465.5  15147.00  991.44  6.55
467.0  15420.80  1012.60  6.57
468.4  15722.12  1041.90  6.63
469.8  16062.20  1069.82  6.66
471.2  16465.26  1108.13  6.73
472.7  16892.52  1145.61  6.78
474.1  17316.50  1182.95  6.83
475.5  17826.38  1225.90  6.88
476.9  18311.67  1261.72  6.89
478.4  18687.50  1306.25  6.99
479.8  18950.26  1340.91  7.08
481.2  19143.28  1361.96  7.11
482.6  19387.62  1387.94  7.16
484.0  19731.36  1424.10  7.22
485.4  20185.72  1464.71  7.26
486.9  20697.30  1512.23  7.31
488.3  21251.76  1565.12  7.36
489.7  21728.88  1605.64  7.39
491.1  22161.72  1652.28  7.46
492.5  22538.04  1696.38  7.53
493.9  22843.50  1731.45  7.58
495.3  23130.60  1767.00  7.64
496.8  23507.68  1807.00  7.69
498.2  23978.88  1857.06  7.74
499.6  24473.79  1908.95  7.80
501.0  25025.55  1961.25  7.84
502.4  25536.84  2020.14  7.91
503.8  26045.67  2079.77  7.99
505.2  26563.32  2138.68  8.05
506.6  27060.88  2193.51  8.11
508.0  27543.60  2252.88  8.18
509.4  27930.00  2305.00  8.25
510.8  28383.30  2363.63  8.33
512.2  28835.92  2425.36  8.41
513.6  29328.00  2491.20  8.49
515.0  29891.76  2567.68  8.59
516.4  30378.08  2635.52  8.68
517.8  30928.74  2704.49  8.74
519.2  31510.68  2785.95  8.84
520.7  32085.54  2862.38  8.92
522.0  32562.96  2941.50  9.03
523.4  33136.74  3018.65  9.11
524.8  33629.64  3094.47  9.20
526.2  34225.84  3179.18  9.29
527.6  34851.66  3267.48  9.38
529.0  35389.20  3352.80  9.47
530.4  36023.42  3436.43  9.54
531.8  36569.14  3518.90  9.62
533.2  37023.48  3598.92  9.72
534.6  37444.80  3691.12  9.86
536.0  37931.00  3793.10  10.00
537.4  38425.42  3881.61  10.10
538.8  38975.14  3973.71  10.20
540.2  39600.94  4077.21  10.30
541.6  40197.08  4183.76  10.41
543.0  40709.20  4287.92  10.53
544.3  41398.95  4415.25  10.67
545.7  42177.60  4547.93  10.78
547.1  42682.20  4647.98  10.89
548.5  43300.68  4772.01  11.02
549.9  44005.36  4901.44  11.14
551.3  44748.08  5036.59  11.26
552.7  45269.00  5149.07  11.37
554.1  45974.97  5279.72  11.48
555.4  46564.86  5411.27  11.62
556.8  46994.64  5513.97  11.73
558.2  47262.60  5610.23  11.87
559.6  47527.65  5698.58  11.99
561.0  48043.38  5816.58  12.11
562.3  48443.85  5917.28  12.21
563.7  49024.64  6043.52  12.33
565.1  49601.20  6177.60  12.45
566.5  50211.50  6316.31  12.58
567.9  51041.12  6482.96  12.70
569.2  51958.20  6661.20  12.82
570.6  52919.70  6852.75  12.95
572.0  53749.32  7028.73  13.08
573.4  54439.51  7190.68  13.21
574.8  55131.00  7354.63  13.34
576.1  55982.59  7542.50  13.47
577.5  56640.76  7706.30  13.61
578.9  57555.72  7909.86  13.74
580.3  58396.23  8101.91  13.87
581.6  59224.96  8298.64  14.01
583.0  60039.99  8490.60  14.14
584.4  60621.33  8652.86  14.27
585.8  61052.65  8797.37  14.41
587.1  61408.16  8930.90  14.54
588.5  61873.20  9075.45  14.67
589.9  62255.70  9215.70  14.80
591.2  62778.64  9362.44  14.91
592.6  63518.18  9555.81  15.04
594.0  64152.62  9722.99  15.16
595.3  64993.94  9927.05  15.27
596.7  65857.38  10125.34  15.37
598.1  66692.77  10336.65  15.50
599.5  67518.50  10534.30  15.60
600.8  68371.72  10746.74  15.72
602.2  69071.87  10935.40  15.83
603.5  69938.64  11148.18  15.94
604.9  70798.86  11369.16  16.06
606.3  71586.24  11581.68  16.18
607.6  72324.96  11793.39  16.31
609.0  73035.00  12012.30  16.45
610.4  73748.22  12230.40  16.58
611.7  74401.53  12452.60  16.74
613.1  75013.80  12681.75  16.91
614.5  75692.70  12926.07  17.08
615.8  76217.22  13154.85  17.26
617.2  76953.78  13431.06  17.45
618.5  77573.12  13680.38  17.64
619.9  78357.76  13969.11  17.83
621.2  79068.50  14259.88  18.03
622.6  79964.50  14572.25  18.22
624.0  80675.55  14855.94  18.41
625.3  81492.90  15155.26  18.60
626.7  82296.70  15464.91  18.79
628.0  82971.88  15745.92  18.98
629.4  83776.00  16055.20  19.16
630.8  84464.64  16324.98  19.33
632.1  85004.64  16570.58  19.49
633.5  85897.24  16879.72  19.65
634.8  86619.24  17151.33  19.80
636.2  87230.16  17395.98  19.94
637.5  88044.13  17662.83  20.06
638.9  88744.56  17898.44  20.17
640.2  89484.61  18146.71  20.28
641.6  90302.16  18373.14  20.35
642.9  91065.52  18571.74  20.39
644.3  91893.50  18775.99  20.43
645.6  92631.50  18963.75  20.47
647.0  93339.99  19095.71  20.46
648.3  94120.37  19216.27  20.42
649.7  94935.71  19318.20  20.35
651.0  95710.41  19392.92  20.26
652.4  96244.20  19392.75  20.15
653.7  97307.46  19477.85  20.02
655.0  98188.88  19493.70  19.85
656.4  98827.00  19454.60  19.69
657.7  99893.72  19481.40  19.50
659.1  100754.50  19457.90  19.31
660.4  101418.24  19411.84  19.14
661.8  102072.00  19372.00  18.98
663.1  103039.62  19410.38  18.84
664.5  103522.68  19407.42  18.75
665.8  103650.63  19395.54  18.71
667.1  103737.78  19430.96  18.73
668.5  104101.20  19584.60  18.81
669.8  104498.60  19827.08  18.97
671.2  104748.80  20121.92  19.21
672.5  105039.49  20521.51  19.54
673.8  105681.80  21059.22  19.93
675.2  106604.82  21725.55  20.38
676.5  107729.16  22499.25  20.89
677.8  108920.00  23351.67  21.44
679.2  109851.03  24229.69  22.06
680.5  110669.34  25107.62  22.69
681.9  111380.50  25987.50  23.33
683.2  112173.60  26876.85  23.96
684.5  112951.30  27762.35  24.58
685.9  113665.89  28606.80  25.17
687.2  114355.20  29422.08  25.73
688.5  114984.26  30157.42  26.23
689.9  115753.64  30915.26  26.71
691.2  116410.17  31604.33  27.15
692.5  117012.46  32249.11  27.56
693.8  117719.60  32910.45  27.96
695.2  118320.05  33520.89  28.33
696.5  118984.36  34146.20  28.70
697.8  119684.25  34772.88  29.05
699.2  120330.99  35401.28  29.42
700.5  121024.62  36040.23  29.78
701.8  121642.50  36669.15  30.15
703.1  122302.56  37317.36  30.51
704.5  122960.43  37984.55  30.89
705.8  123684.51  38687.31  31.28
707.1  124337.50  39374.75  31.67
708.4  124963.32  40075.89  32.07
709.8  125729.70  40824.20  32.47
711.1  126256.14  41504.17  32.87
712.4  127050.34  42283.93  33.28
713.7  127700.14  43023.98  33.69
715.0  128397.57  43759.58  34.08
716.3  129129.75  44522.25  34.48
717.7  129813.12  45273.93  34.88
719.0  130582.40  46044.75  35.26
720.3  131327.28  46807.18  35.64
721.6  132186.20  47604.20  36.01
722.9  133010.82  48379.46  36.37
724.2  133857.36  49174.02  36.74
725.6  134601.52  49927.88  37.09
726.9  135043.75  50561.00  37.44
728.2  135506.56  51199.12  37.78
729.5  136078.80  51882.03  38.13
730.8  136532.48  52535.01  38.48
732.1  137106.20  53230.66  38.82
733.4  137525.71  53865.81  39.17
734.7  137795.76  54445.14  39.51
736.0  138135.42  55060.68  39.86
737.3  138264.03  55589.36  40.21
738.6  138406.32  56116.67  40.54
740.0  138568.25  56671.45  40.90
741.2  138844.16  57266.56  41.25
742.6  139319.28  57926.88  41.58
743.9  139882.24  58639.96  41.92
745.2  140619.54  59418.27  42.25
746.5  141376.20  60208.04  42.59
747.8  141991.20  60946.50  42.92
749.1  142698.01  61714.57  43.25
750.4  143407.75  62478.05  43.57
751.7  144112.22  63255.08  43.89
753.0  144652.21  63940.77  44.20
754.2  145274.46  64676.70  44.52
755.5  145809.81  65366.49  44.83
756.8  146349.60  66051.44  45.13
758.1  147319.32  66924.60  45.43
759.4  148195.20  67763.70  45.73
760.7  149018.24  68576.34  46.02
762.0  149581.25  69278.13  46.31
763.3  150116.40  69951.42  46.60
764.6  150480.48  70560.48  46.89
765.9  150861.20  71170.40  47.18
767.2  151333.77  71815.59  47.46
768.4  151624.20  72376.85  47.73
769.7  152213.97  73083.48  48.01
771.0  152621.28  73696.50  48.29
772.3  152966.00  74295.10  48.57
773.6  153418.88  74930.00  48.84
774.8  153852.32  75558.61  49.11
776.1  154285.56  76190.40  49.38
777.4  154573.49  76747.84  49.65
778.7  155077.44  77396.33  49.91
780.0  155505.92  78015.84  50.17
781.2  155851.08  78586.86  50.42
782.5  156328.38  79249.17  50.69
783.8  156762.54  79879.23  50.96
785.0  157090.92  80445.00  51.21
786.3  157489.50  81049.50  51.46
787.6  157918.88  81667.32  51.71
788.9  158286.69  82250.49  51.96
790.1  158791.20  82899.95  52.21
791.4  159152.64  83484.48  52.46
792.7  159748.44  84171.18  52.69
793.9  160143.48  84772.17  52.94
795.2  160609.00  85387.50  53.16
796.5  161082.90  86015.82  53.40
797.7  161555.76  86634.69  53.63
799.0  162144.00  87342.00  53.87
800.2  162506.24  87910.72  54.10
801.5  162949.70  88508.65  54.32
802.8  163463.75  89155.20  54.54
804.0  163900.10  89740.56  54.75
805.3  164368.24  90349.56  54.97
806.5  164719.40  90914.00  55.19
807.8  165146.10  91510.65  55.41
809.0  165630.22  92116.47  55.62
810.3  166087.08  92729.22  55.83
811.5  166429.98  93264.41  56.04
812.8  166901.70  93849.60  56.23
814.0  167255.28  94424.54  56.46
815.3  167719.79  95033.47  56.66
816.5  168105.75  95572.63  56.85
817.8  168532.26  96129.86  57.04
819.0  168927.99  96684.35  57.23
820.2  169342.44  97261.65  57.43
821.5  169771.20  97859.45  57.64
822.7  170062.92  98370.20  57.84
824.0  170508.24  98939.57  58.03
825.2  170955.60  99538.80  58.22
826.4  171465.03  100141.69  58.40
827.7  171752.05  100628.20  58.59
828.9  172214.10  101214.90  58.77
830.1  172572.14  101761.76  58.97
831.4  172980.06  102312.24  59.15
832.6  173420.60  102882.53  59.33
833.8  173778.10  103414.35  59.51
835.0  174119.96  103932.78  59.69
836.3  174562.50  104476.82  59.85
837.5  175014.00  105055.65  60.03
838.7  175463.01  105617.12  60.19
839.9  175834.80  106142.40  60.36
841.2  176267.82  106709.71  60.54
842.4  176628.27  107213.58  60.70
843.6  177016.00  107752.40  60.87
844.8  177493.32  108315.86  61.03
846.0  177902.28  108847.01  61.18
847.2  178270.05  109379.97  61.36
848.5  178745.12  109945.68  61.51
849.7  179125.53  110424.03  61.65
850.9  179452.00  110930.95  61.82
852.1  179888.60  111443.46  61.95
853.3  180214.50  111903.54  62.09
854.5  180601.26  112432.46  62.25
855.7  180885.00  112883.91  62.41
856.9  181271.52  113353.80  62.53
858.1  181676.56  113870.91  62.68
859.3  182013.30  114354.73  62.83
860.5  182476.95  114866.12  62.95
861.7  182850.40  115357.20  63.09
862.9  183207.18  115853.08  63.24
864.1  183551.95  116334.14  63.38
865.3  183992.64  116815.84  63.49
866.5  184446.72  117352.80  63.62
867.7  184842.81  117838.28  63.75
868.9  185232.46  118270.74  63.85
870.1  185636.77  118830.07  64.01
871.3  186098.98  119321.01  64.12
872.5  186577.65  119846.70  64.23
873.7  187019.12  120367.36  64.36
874.9  187521.81  120915.17  64.48
876.0  187988.40  121481.46  64.62
877.2  188435.52  121971.16  64.73
878.4  188955.00  122500.98  64.83
879.6  189394.80  123009.60  64.95
880.8  189864.50  123507.13  65.05
882.0  190240.82  124000.02  65.18
883.1  190750.00  124521.60  65.28
884.3  191178.21  124980.94  65.37
885.5  191682.54  125519.84  65.48
886.7  192044.16  125943.84  65.58
887.8  192471.60  126441.90  65.69
889.0  192994.74  126954.81  65.78
890.2  193402.02  127412.57  65.88
891.4  193894.00  127953.33  65.99
892.5  194520.69  128543.81  66.08
893.7  195126.98  129126.63  66.18
894.9  195691.68  129710.34  66.28
896.0  196251.20  130261.03  66.37
897.2  196846.58  130841.27  66.47
898.4  197408.12  131398.41  66.56
899.5  198051.42  131978.59  66.64
900.7  198452.80  132383.55  66.71
901.9  198837.22  132800.46  66.79
903.0  199172.92  133234.73  66.89
904.2  199561.00  133644.80  66.97
905.4  200019.96  134107.02  67.05
906.5  200543.77  134577.03  67.11
907.7  200897.84  134951.12  67.17
908.8  201204.18  135374.24  67.28
910.0  201559.28  135787.08  67.37
911.2  201781.29  136101.68  67.45
912.3  202088.10  136359.99  67.48
913.5  202218.53  136634.75  67.57
914.6  202350.96  136873.80  67.64
915.8  202607.34  137269.47  67.75
916.9  202900.23  137586.89  67.81
918.1  203146.92  137883.71  67.87
919.2  203372.64  138151.31  67.93
920.4  203500.88  138373.73  68.00
921.5  203669.08  138713.41  68.11
922.7  203894.40  138972.80  68.16
923.8  204201.48  139312.62  68.22
925.0  204372.14  139516.23  68.27
926.1  204558.90  139884.15  68.38
927.3  204864.48  140264.64  68.47
928.4  205474.75  140749.38  68.50
929.6  206187.52  141250.56  68.51
930.7  206869.60  141835.40  68.56
931.8  207488.85  142462.02  68.66
933.0  208084.32  143125.20  68.78
934.1  208624.32  143520.62  68.79
935.3  208855.01  143754.53  68.83
936.4  208840.02  143869.68  68.89
937.6  208621.05  143881.02  68.97
938.7  208394.55  143913.29  69.06
939.9  208422.69  144044.13  69.11
941.0  209025.46  144542.50  69.15
942.1  209676.60  144962.46  69.14
943.3  210096.30  145426.59  69.22
944.4  210399.43  145731.37  69.26
945.6  210615.86  145960.30  69.30
946.7  210870.37  146172.38  69.32
947.9  211177.68  146477.10  69.36
949.0  211267.90  146642.42  69.41
950.1  211623.48  146949.30  69.44
951.3  211728.77  147228.90  69.54
952.4  212076.83  147446.79  69.53
953.6  212509.76  147704.98  69.51
954.7  212671.98  147826.26  69.51
955.8  212775.21  148113.78  69.61
957.0  213121.80  148389.45  69.63
958.1  213342.66  148679.73  69.69
959.3  213414.60  148639.05  69.65
960.4  213983.53  148844.27  69.56
961.6  214201.56  148988.36  69.56
962.7  214398.08  149276.64  69.63
963.9  214543.63  149354.03  69.61
965.0  214452.72  149445.24  69.69
966.2  214567.45  149393.36  69.63
967.3  214592.12  149475.39  69.66
968.5  214903.68  149472.48  69.55
969.6  214908.08  149675.40  69.65
970.8  215086.08  149622.06  69.56
971.9  214748.16  149515.52  69.62
973.1  214833.84  149698.84  69.68
974.2  214955.43  149517.54  69.56
975.4  214989.51  149637.14  69.60
976.5  215210.97  149683.56  69.55
977.7  215394.12  149747.79  69.52
978.8  215102.79  149651.82  69.57
980.0  214979.00  149375.50  69.48
981.2  215511.78  149527.47  69.38
982.3  215435.78  149698.29  69.49
983.5  215156.11  149682.39  69.57
984.6  215374.32  149763.60  69.54
985.8  215396.72  149428.84  69.37
987.0  215500.16  149604.32  69.42
988.1  215934.06  149632.54  69.30
989.3  215720.40  149825.48  69.45
990.2  231983.70  163040.90  70.28
994.0  232266.38  163784.00  70.52
997.9  232249.08  164144.04  70.68
1001.7  232787.61  165001.85  70.88
1005.6  233791.11  166167.14  71.08
1009.4  235076.49  167583.31  71.29
1013.3  236160.00  168814.29  71.48
1017.1  236923.43  169730.07  71.64
1021.0  237601.83  170648.84  71.82
1024.8  238854.50  171932.75  71.98
1028.6  240702.02  173662.61  72.15
1032.5  242144.00  175080.60  72.30
1036.3  242740.12  175829.85  72.44
1040.1  242994.34  176362.99  72.58
1044.0  243847.72  177270.73  72.70
1047.8  244513.50  178054.20  72.82
1051.6  245156.27  178859.37  72.96
1055.5  244754.10  178893.06  73.09
1059.3  244499.10  178984.74  73.20
1063.1  244247.39  179063.93  73.31
1067.0  244553.78  179590.06  73.44
1070.8  245282.41  180343.80  73.52
1074.6  245762.86  181005.68  73.65
1078.4  245431.00  181005.21  73.75
1082.3  244642.36  180613.79  73.83
1086.1  244210.58  180560.03  73.94
1089.9  244158.32  180785.93  74.04
1093.7  244597.97  181288.70  74.12
1097.5  244697.65  181576.67  74.20
1101.4  244581.46  181661.94  74.27
1105.2  244414.80  181640.57  74.32
1109.0  244773.90  181976.97  74.34
1112.8  245733.91  182698.61  74.35
1116.6  246530.58  183318.97  74.36
1120.4  247187.73  183755.60  74.34
1124.2  247670.69  184001.18  74.29
1128.1  248304.51  184276.68  74.21
1131.8  248307.27  184047.30  74.12
1135.7  248065.51  183666.53  74.04
1139.5  247876.20  183231.39  73.92
1143.3  247309.40  182396.73  73.75
1147.1  246635.11  181460.29  73.57
1150.9  246021.42  180411.59  73.33
1154.7  245972.71  179784.06  73.09
1158.5  245865.20  179086.89  72.84
1162.3  245654.36  178430.01  72.63
1166.1  245013.11  177492.65  72.44
1169.9  244621.00  176819.10  72.28
1173.7  244020.00  176065.71  72.15
1177.5  243423.70  175337.74  72.03
1181.2  243434.82  175046.11  71.91
1185.0  243884.61  175045.11  71.77
1188.8  243789.00  174828.25  71.71
1192.6  243834.36  174730.46  71.66
1196.4  243797.05  174620.18  71.63
1200.2  243144.53  174193.60  71.64
1204.0  242677.15  174000.18  71.70
1207.8  242324.58  173842.83  71.74
1211.6  241762.56  173552.29  71.79
1215.3  241306.77  173564.44  71.93
1219.1  241173.00  173803.71  72.07
1222.9  240835.56  173977.14  72.24
1226.7  240551.24  174241.55  72.43
1230.4  239929.44  174236.12  72.62
1234.2  239242.50  174131.65  72.78
1238.0  238510.78  173976.83  72.94
1241.8  237832.83  173804.41  73.08
1245.5  237262.89  173660.20  73.19
1249.3  237066.83  173780.36  73.30
1253.1  237355.42  174175.63  73.38
1256.8  237391.56  174404.10  73.47
1260.6  237166.75  174342.16  73.51
1264.4  236925.39  174340.08  73.58
1268.1  236563.07  174146.66  73.62
1271.9  236492.82  174242.98  73.68
1275.7  236739.30  174522.10  73.72
1279.4  236989.50  174857.98  73.78
1283.2  236553.97  174707.36  73.86
1286.9  236195.89  174631.86  73.94
1290.7  235966.13  174571.89  73.98
1294.4  235270.32  174164.63  74.03
1298.2  234379.79  173583.90  74.06
1302.0  233306.50  172790.20  74.06
1305.7  232017.81  171808.02  74.05
1309.5  230514.82  170600.61  74.01
1313.2  229502.42  169679.63  73.93
1317.0  228852.00  168971.40  73.83
1320.7  228037.00  168099.84  73.72
1324.4  226977.68  166916.66  73.54
1328.2  226358.40  165938.40  73.31
1331.9  225555.92  164702.84  73.02
1335.7  224768.89  163346.96  72.67
1339.4  223491.51  161595.60  72.31
1343.2  222590.12  160065.24  71.91
1346.9  222305.70  158877.32  71.47
1350.6  222877.82  158269.05  71.01
1354.4  223575.50  157795.21  70.58
1358.1  223489.93  156766.97  70.14
1361.8  222773.29  155320.16  69.72
1365.6  221669.55  153694.38  69.33
1369.3  220464.44  151993.14  68.94
1373.0  219094.70  150223.23  68.57
1376.7  217633.37  148327.69  68.15
1380.5  216149.11  146254.40  67.66
1384.2  214804.94  143984.64  67.03
1387.9  213448.87  141408.21  66.25
1391.6  212132.86  138489.21  65.28
1395.3  210940.40  135273.76  64.13
1399.1  210188.01  132000.74  62.80
1402.8  209152.00  128176.71  61.28
1406.5  208348.93  124274.10  59.65
1410.2  207728.44  120429.46  57.97
1413.9  207541.47  117016.48  56.38
1417.6  206983.84  113738.38  54.95
1421.3  206323.73  110842.11  53.72
1425.1  205577.07  108294.51  52.68
1428.8  205138.65  106311.44  51.82
1432.5  204911.51  104769.74  51.13
1436.2  204646.03  103499.29  50.57
1439.9  204036.01  102278.35  50.13
1443.6  203656.67  101351.93  49.77
1447.3  203094.09  100551.60  49.51
1451.0  202628.75  99888.43  49.30
1454.7  202066.04  99350.40  49.17
1458.4  201672.57  98931.00  49.06
1462.1  201049.65  98530.91  49.01
1465.8  200407.69  98205.77  49.00
1469.4  199828.61  98056.44  49.07
1473.1  200399.12  98540.10  49.17
1476.8  200575.12  98980.00  49.35
1480.5  199448.96  98787.23  49.53
1484.2  198489.75  98697.01  49.72
1487.9  197859.34  98832.50  49.95
1491.6  197173.17  98930.46  50.17
1495.3  196970.58  99282.86  50.40
1498.9  196456.77  99499.41  50.65
1502.6  195567.74  99537.21  50.90
1506.3  194463.73  99468.80  51.15
1510.0  193529.80  99517.63  51.42
1513.7  192795.04  99673.04  51.70
1517.3  192087.42  99814.06  51.96
1521.0  191227.98  99782.20  52.18
1524.7  190444.81  99799.24  52.40
1528.3  189646.12  99707.96  52.58
1532.0  188727.47  99560.49  52.75
1535.7  187907.38  99399.30  52.90
1539.3  187074.90  99176.31  53.01
1543.0  186480.39  99056.38  53.12
1546.7  186102.58  99099.00  53.25
1550.3  185587.02  99006.86  53.35
1554.0  184795.10  98792.10  53.46
1557.6  184052.31  98598.19  53.57
1561.3  183226.35  98319.53  53.66
1565.0  182366.93  97996.63  53.74
1568.6  181464.65  97626.88  53.80
1572.3  180815.32  97450.05  53.89
1575.9  180209.42  97284.34  53.98
1579.6  179668.57  97132.70  54.06
1583.2  179050.40  96979.37  54.16
1586.9  178339.88  96736.04  54.24
1590.5  177741.24  96701.34  54.41
1594.1  176988.33  96612.06  54.59
1597.8  176227.14  96485.55  54.75
1601.4  175534.58  96444.47  54.94
1605.1  174576.66  96207.13  55.11
1608.7  173759.00  96088.98  55.30
1612.3  172984.27  95960.39  55.47
1616.0  172187.55  95765.59  55.62
1619.6  171497.22  95642.71  55.77
1623.2  170707.13  95343.04  55.85
1626.9  170102.42  95208.27  55.97
1630.5  169367.35  94874.46  56.02
1634.1  168727.84  94608.79  56.07
1637.8  168017.42  94209.60  56.07
1641.4  167185.12  93647.13  56.01
1645.0  166388.38  93034.54  55.91
1648.6  165439.33  92231.09  55.75
1652.2  164730.66  91484.39  55.54
1655.8  163995.33  90674.86  55.29
1659.5  163320.65  89896.44  55.04
1663.1  162146.21  88924.14  54.84
1666.7  160928.50  87975.43  54.67
1670.3  159773.78  87158.21  54.55
1673.9  158698.49  86360.00  54.42
1677.5  157904.87  85741.01  54.30
1681.1  157478.58  85280.69  54.15
1684.7  157501.00  84949.14  53.94
1688.3  157364.59  84568.05  53.74
1691.9  156963.20  83994.34  53.51
1695.6  156611.13  83408.61  53.26
1699.2  156501.03  82936.76  52.99
1702.8  156425.16  82464.01  52.72
1706.3  155949.07  81745.70  52.42
1709.9  155023.11  80790.86  52.12
1713.5  154335.71  80018.31  51.85
1717.1  153615.78  79277.15  51.61
1720.7  152958.37  78600.05  51.39
1724.3  152606.71  78230.10  51.26
1727.9  152286.67  78023.08  51.23
1731.5  152182.81  78094.57  51.32
1735.1  152305.07  78396.00  51.47
1738.7  152039.73  78423.09  51.58
1742.2  151595.17  78282.75  51.64
1745.8  150983.73  77979.69  51.65
1749.4  150947.26  77906.26  51.61
1753.0  150244.38  77497.20  51.58
1756.5  148872.14  76750.95  51.55
1760.1  147074.47  75833.40  51.56
1763.7  145022.31  74835.25  51.60
1767.2  143346.07  74124.73  51.71
1770.8  141949.00  73542.21  51.81
1774.4  140550.24  72852.75  51.83
1777.9  139722.48  72622.26  51.98
1781.5  138869.67  72214.50  52.00
1785.1  137648.33  71620.71  52.03
1788.6  136360.22  70974.09  52.05
1792.2  135148.50  70366.07  52.07
1795.8  134590.66  70170.61  52.14
1799.3  134004.80  69903.39  52.16
1802.9  133288.61  69599.28  52.22
1806.4  132652.53  69337.66  52.27
1810.0  131863.48  69012.30  52.34
1813.5  131467.87  68858.22  52.38
1817.1  131304.33  68843.10  52.43
1820.6  130742.90  68652.94  52.51
1824.2  130696.22  68735.83  52.59
1827.7  129958.94  68446.85  52.67
1831.2  129766.00  68517.00  52.80
1834.8  129817.20  68658.30  52.89
1838.3  129630.00  68745.54  53.03
1841.8  128972.07  68509.95  53.12
1845.4  128046.53  68106.33  53.19
1848.9  127196.10  67691.80  53.22
1852.4  126535.57  67323.34  53.21
1856.0  125797.23  66810.73  53.11
1859.5  125042.38  66217.17  52.96
1863.0  124476.89  65611.16  52.71
1866.6  124345.33  65125.31  52.37
1870.1  124255.92  64543.11  51.94
1873.6  123596.25  63397.45  51.29
1877.1  122297.58  61775.25  50.51
1880.6  120936.56  59873.93  49.51
1884.2  119874.38  57891.58  48.29
1887.7  119050.87  55691.66  46.78
1891.2  118136.90  53100.90  44.95
1894.7  117368.80  50300.91  42.86
1898.2  116980.13  47535.13  40.64
1902.2  125892.00  48141.60  38.24
1904.9  125210.47  45613.60  36.43
1907.6  124307.00  43195.53  34.75
1910.4  123489.51  41011.37  33.21
1913.1  122322.53  39028.80  31.91
1915.8  121620.33  37506.00  30.84
1918.6  121122.80  36329.47  29.99
1921.3  120592.42  35449.93  29.40
1924.0  119782.83  34734.12  29.00
1926.7  118989.97  34218.73  28.76
1929.4  118223.13  33929.00  28.70
1932.2  117633.31  33815.56  28.75
1934.9  117039.00  33820.80  28.90
1937.6  116398.57  33903.43  29.13
1940.3  115798.33  34077.92  29.43
1943.0  115276.89  34305.30  29.76
1945.7  114520.63  34513.69  30.14
1948.4  113726.63  34727.38  30.54
1951.1  113086.20  35005.80  30.95
1953.8  112451.35  35247.30  31.34
1956.4  111936.32  35512.61  31.73
1959.1  111343.97  35782.10  32.14
1961.8  110533.15  35973.70  32.55
1964.5  109885.05  36201.75  32.95
1967.2  109156.46  36395.33  33.34
1969.9  108553.08  36618.25  33.73
1972.5  107775.89  36755.15  34.10
1975.2  107232.86  36980.57  34.49
1977.9  106916.17  37303.33  34.89
1980.6  106365.53  37516.03  35.27
1983.2  105546.00  37605.25  35.63
1985.9  104688.00  37668.00  35.98
1988.5  103809.54  37713.13  36.33
1991.2  103165.65  37841.18  36.68
1993.8  102571.70  37975.85  37.02
1996.5  102148.20  38163.40  37.36
1999.2  101537.67  38228.08  37.65
2001.8  101138.00  38314.10  37.88
2004.4  100633.33  38360.26  38.12
2007.1  99959.77  38305.75  38.32
2009.7  99390.15  38253.00  38.49
2012.4  99022.67  38241.33  38.62
2015.0  98580.33  38110.00  38.66
2017.6  98029.58  37889.46  38.65
2020.3  97551.67  37724.13  38.67
2022.9  97346.40  37625.07  38.65
2025.5  97137.00  37442.93  38.55
2028.1  96947.84  37212.05  38.38
2030.8  96534.60  36834.25  38.16
2033.4  96367.60  36537.90  37.92
2036.0  95996.60  36194.50  37.70
2038.6  95631.00  35814.00  37.45
2041.2  95334.47  35449.60  37.18
2043.8  95018.52  35071.08  36.91
2046.4  94645.68  34680.65  36.64
2049.0  94169.37  34252.67  36.37
2051.6  93920.65  33917.58  36.11
2054.2  93594.17  33570.42  35.87
2056.8  93247.00  33238.33  35.65
2059.4  92690.13  32829.89  35.42
2062.0  92199.17  32453.13  35.20
2064.6  91616.89  32068.83  35.00
2067.1  91023.75  31672.35  34.80
2069.7  90425.27  31260.45  34.57
2072.3  90014.60  30944.95  34.38
2074.9  89562.20  30633.23  34.20
2077.4  89253.93  30393.98  34.05
2080.0  88786.53  30095.37  33.90
2082.6  88299.42  29797.29  33.75
2085.1  87842.00  29502.03  33.59
2087.7  87516.00  29269.50  33.44
2090.3  87090.88  29002.45  33.30
2092.8  86365.11  28638.84  33.16
2095.4  85597.20  28263.95  33.02
2097.9  84960.05  27906.73  32.85
2100.5  84290.33  27562.67  32.70
2103.0  83721.10  27275.37  32.58
2105.6  83187.68  26988.78  32.44
2108.1  82686.68  26723.93  32.32
2110.7  82164.13  26439.93  32.18
2113.2  81674.28  26165.98  32.04
2115.7  81099.46  25882.54  31.91
2118.3  80497.30  25620.08  31.83
2120.8  80146.80  25448.70  31.75
2123.3  79762.73  25218.38  31.62
2125.8  79369.27  24993.03  31.49
2128.4  78953.55  24780.28  31.39
2130.9  78452.33  24568.00  31.32
2133.4  78101.68  24411.80  31.26
2135.9  77730.83  24247.33  31.19
2138.4  77268.31  24075.33  31.16
2140.9  76972.13  23977.33  31.15
2143.4  76675.81  23885.43  31.15
2145.9  76377.32  23787.96  31.15
2148.4  76078.83  23714.86  31.17
2150.9  75792.52  23660.03  31.22
2153.4  75506.21  23605.21  31.26
2155.9  75187.48  23541.52  31.31
2158.4  74908.75  23495.50  31.37
2160.9  74688.25  23477.13  31.43
2163.4  74403.13  23432.95  31.49
2165.9  73870.98  23310.62  31.56
2168.4  73400.25  23203.95  31.61
2170.8  73079.69  23160.23  31.69
2173.3  72750.25  23107.83  31.76
2175.8  72428.68  23074.24  31.86
2178.2  72053.92  23001.88  31.92
2180.7  71704.27  22950.61  32.01
2183.2  71326.23  22911.76  32.12
2185.6  70925.40  22843.80  32.21
2188.1  70452.90  22768.20  32.32
2190.6  69908.37  22689.12  32.46
2193.0  69271.40  22567.60  32.58
2195.5  68710.40  22476.80  32.71
2197.9  68139.27  22387.60  32.86
2200.4  67457.67  22241.67  32.97
2202.8  66994.49  22169.88  33.09
2205.3  66412.28  22068.37  33.23
2207.7  66065.13  22017.23  33.33
2210.1  65656.97  21930.77  33.40
2212.6  65291.33  21864.37  33.49
2215.0  65067.38  21863.08  33.60
2217.4  64791.78  21834.98  33.70
2219.9  64553.93  21801.97  33.77
2222.3  64337.17  21715.10  33.75
2224.7  64183.95  21636.45  33.71
2227.1  63938.79  21513.36  33.65
2229.5  63642.68  21368.41  33.58
2231.9  63211.33  21136.40  33.44
2234.4  62716.27  20843.60  33.23
2236.8  62353.89  20582.28  33.01
2239.2  62011.95  20313.15  32.76
2241.6  61604.55  20011.08  32.48
2244.0  61200.00  19692.00  32.18
2246.4  60798.38  19370.23  31.86
2248.8  60373.78  19023.86  31.51
2251.2  60044.50  18690.50  31.13
2253.6  59645.75  18349.75  30.76
2255.9  59378.20  18074.80  30.44
2258.3  59073.26  17817.72  30.16
2260.7  58721.93  17578.07  29.93
2263.1  58304.50  17305.75  29.68
2265.5  57882.64  17046.88  29.45
2267.9  57572.25  16849.00  29.27
2270.2  57166.87  16662.47  29.15
2272.6  56764.80  16476.10  29.03
2275.0  56345.10  16294.95  28.92
2277.3  55961.50  16121.75  28.81
2279.7  55607.50  15944.75  28.67
2282.1  55311.43  15780.97  28.53
2284.4  54931.80  15589.57  28.38
2286.8  54608.96  15419.00  28.24
2289.1  54230.30  15231.70  28.09
2291.5  53950.17  15046.44  27.89
2293.8  53529.78  14805.78  27.66
2296.2  53083.80  14568.40  27.44
2298.5  52574.55  14329.33  27.26
2300.8  52082.45  14124.72  27.12
2303.2  51469.70  13910.10  27.03
2305.5  50816.30  13702.75  26.97
2307.9  50181.48  13509.21  26.92
2310.2  49534.10  13359.50  26.97
2312.5  48944.00  13248.00  27.07
2314.8  48381.95  13161.55  27.20
2317.1  47783.96  13050.21  27.31
2319.5  47184.30  12908.48  27.36
2321.8  46677.67  12783.93  27.39
2324.1  46079.25  12639.55  27.43
2326.4  45542.02  12487.20  27.42
2328.7  45037.92  12334.17  27.39
2331.0  44611.30  12181.80  27.31
2333.3  44272.25  12074.25  27.27
2335.6  43895.13  11963.47  27.25
2337.9  43446.75  11829.60  27.23
2340.2  43027.08  11661.25  27.10
2342.5  42660.28  11530.88  27.03
2344.8  42179.17  11396.33  27.02
2347.1  41682.90  11286.10  27.08
2349.4  41149.35  11149.20  27.09
2351.7  40699.20  11061.33  27.18
2353.9  40231.77  10972.30  27.27
2356.2  39715.00  10895.63  27.43
2358.5  39242.83  10812.13  27.55
2360.8  38813.90  10714.00  27.60
2363.1  38362.05  10611.30  27.66
2365.3  37897.49  10512.86  27.74
2367.6  37391.67  10383.33  27.77
2369.8  36908.63  10259.38  27.80
2372.1  36360.35  10123.10  27.84
2374.4  35723.00  9954.47  27.87
2376.6  35094.50  9764.30  27.82
2378.9  34550.60  9591.63  27.76
2381.1  33982.00  9446.67  27.80
2383.4  33428.42  9318.12  27.87
2385.6  32969.75  9169.88  27.81
2387.9  32511.90  9013.20  27.72
2390.1  32042.50  8890.00  27.74
2392.3  31590.00  8757.45  27.72
2394.6  31154.48  8616.45  27.66
2396.8  30751.32  8505.68  27.66
2399.0  30316.67  8372.75  27.62
2401.3  29890.25  8223.20  27.51
2403.5  29438.50  8062.60  27.39
2405.7  29037.37  7942.47  27.35
2407.9  28630.35  7814.10  27.29
2410.1  28216.20  7653.90  27.13
2412.4  27863.92  7505.08  26.93
2414.6  27466.80  7360.20  26.80
2416.8  27077.60  7227.55  26.69
2419.0  26724.23  7083.64  26.51
2421.2  26329.63  6924.90  26.30
2423.4  25862.67  6760.43  26.14
2425.6  25574.63  6657.98  26.03
2427.8  25317.45  6543.68  25.85
2430.0  25014.16  6423.20  25.68
2432.2  24700.80  6326.40  25.61
2434.4  24410.03  6192.00  25.37
2436.5  24084.60  6045.57  25.10
2438.7  23807.45  5919.85  24.87
2440.9  23542.10  5796.20  24.62
2443.1  23285.85  5688.30  24.43
2445.3  23028.94  5566.77  24.17
2447.4  22715.40  5467.20  24.07
2449.6  22401.87  5379.73  24.01
2451.8  22097.25  5257.80  23.79
2453.9  21791.33  5143.88  23.61
2456.1  21477.60  5044.93  23.49
2458.3  21236.29  4956.90  23.34
2460.4  20987.74  4875.40  23.23
2462.6  20720.00  4780.71  23.07
2464.7  20417.15  4693.98  22.99
2466.9  20162.47  4609.20  22.86
2469.0  19911.16  4531.98  22.76
2471.2  19665.20  4461.95  22.69
2473.3  19395.31  4352.35  22.44
2475.4  19137.22  4267.58  22.30
2477.6  18900.09  4190.29  22.17
2479.7  18688.00  4096.00  21.92
2481.9  18393.78  4006.57  21.78
2484.0  18168.29  3928.64  21.62
2486.1  17953.65  3864.15  21.52
2488.2  17740.83  3795.38  21.39
2490.4  17535.21  3726.04  21.25
2492.5  17259.97  3672.33  21.28
2494.6  16908.98  3579.15  21.17
2496.7  16616.00  3496.28  21.04
2498.8  16401.38  3441.60  20.98
2500.9  16284.62  3457.18  21.23
2503.0  16253.53  3482.90  21.43
2505.1  16139.50  3527.88  21.86
2507.2  16137.05  3528.58  21.87
2509.4  16080.26  3543.93  22.04
2511.4  16114.35  3546.20  22.01
2513.5  16176.67  3572.93  22.09
2515.6  16187.68  3655.28  22.58
