# Supplementary material for: Using reflectance spectra and Pl@ntNet to identify herbarium specimens: a case study with Lithocarpus
Source: New Phytol. 2025 Jun 4;251(2):800–10. doi: 10.1111/nph.70258 (PMC13278665; doi:10.1111/nph.70258)
Supplement: Supplementary file 1 — Dataset S1 Original spectral data collected for this study. [file NPH-251-800-s003.zip › lithocarpus_spectra/gr021022_0143.sig]

/*** Spectra Vista SIG Data ***/
name= gr021022_0143.sig
instrument= HI: 1132003 (HR-1024i)
integration= 50.0, 9.0, 6.0, 100.0, 14.0, 6.0
scan method= Time-based, Time-based
scan coadds= 100, 425, 571, 50, 298, 571
scan time= 5, 5
scan settings= AI, AI
external data set1= 0,0,0,0,0,0,0,0,0,0,0,0,0,0,0,0,0,0,0,0,0,0,0,0,0,0,0,0,0,0,0,0
external data set2= 0,0,0,0,0,0,0,0,0,0,0,0,0,0,0,0,0,0,0,0,0,0,0,0,0,0,0,0,0,0,0,0
external data dark= 0,0,0,0,0,0,0,0,0,0,0,0,0,0,0,0
external data mask= 0
optic= LENS 4(1), LENS 4(1)
temp= 34.9, -5.0, -9.9, 34.9, -5.0, -9.9
battery= 7.42, 7.43
error= 0, 0
units= Radiance, Radiance
time= 10/02/2022 12:04:47, 10/02/2022 12:06:40
longitude=                 ,                 
latitude=                 ,                 
gpstime=                 ,                 
comm= 
memory slot= 0, 0
factors= 0.975, 0.960, 1.000 [Overlap: Remove @ 990,1900, Matching Type: None]
inclinometer x offset= 1, 1
inclinometer y offset= 90, 90
data= 
340.5  1193.50  227.85  19.09
341.9  1212.39  223.34  18.42
343.4  1180.80  206.64  17.50
344.9  1184.00  194.25  16.41
346.4  1230.27  178.30  14.49
347.8  1199.10  171.30  14.29
349.3  1178.08  167.16  14.19
350.8  1196.85  166.65  13.92
352.2  1228.92  168.25  13.69
353.7  1282.47  151.69  11.83
355.2  1310.00  144.10  11.00
356.6  1374.45  143.99  10.48
358.1  1427.76  138.81  9.72
359.6  1448.66  141.02  9.73
361.0  1501.82  141.57  9.43
362.5  1590.57  141.80  8.91
364.0  1668.94  165.62  9.92
365.5  1721.90  154.20  8.96
366.9  1808.64  157.00  8.68
368.4  1901.52  156.38  8.22
369.9  1993.30  154.32  7.74
371.3  2062.32  165.25  8.01
372.8  2123.82  176.99  8.33
374.2  2219.58  175.23  7.89
375.7  2346.69  183.54  7.82
377.2  2443.05  173.55  7.10
378.6  2536.32  178.34  7.03
380.1  2615.28  192.30  7.35
381.6  2736.37  195.46  7.14
383.0  2871.55  189.75  6.61
384.5  2993.90  210.21  7.02
386.0  3109.92  219.45  7.06
387.4  3217.35  228.95  7.12
388.9  3311.70  226.59  6.84
390.4  3439.78  239.19  6.95
391.8  3604.72  235.34  6.53
393.3  3755.16  249.19  6.64
394.7  3847.65  249.70  6.49
396.2  3938.48  254.27  6.46
397.7  4076.40  268.32  6.58
399.1  4266.42  283.08  6.64
400.6  4450.08  289.56  6.51
402.0  4583.28  299.13  6.53
403.5  4684.40  313.60  6.69
405.0  4809.12  326.20  6.78
406.4  5006.10  347.27  6.94
407.9  5200.36  361.26  6.95
409.3  5338.24  368.76  6.91
410.8  5448.24  384.93  7.07
412.2  5595.84  402.00  7.18
413.7  5812.96  425.15  7.31
415.1  6056.42  447.22  7.38
416.6  6237.45  463.14  7.43
418.0  6372.75  482.13  7.57
419.5  6509.22  497.52  7.64
420.9  6704.32  518.24  7.73
422.4  6959.93  539.51  7.75
423.8  7225.07  564.56  7.81
425.3  7490.70  593.48  7.92
426.7  7699.80  618.08  8.03
428.2  7861.44  644.48  8.20
429.6  8035.15  667.13  8.30
431.1  8225.42  685.93  8.34
432.5  8502.39  712.73  8.38
434.0  8778.00  742.50  8.46
435.4  9086.00  781.00  8.60
436.8  9391.02  818.79  8.72
438.3  9638.90  847.50  8.79
439.7  9855.08  870.57  8.83
441.2  10033.56  893.94  8.91
442.6  10273.05  929.63  9.05
444.0  10554.18  966.42  9.16
445.5  10876.29  1009.98  9.29
446.9  11231.22  1045.59  9.31
448.4  11557.70  1086.65  9.40
449.8  11893.25  1127.18  9.48
451.2  12161.25  1161.50  9.55
452.7  12379.02  1195.64  9.66
454.1  12623.52  1234.03  9.78
455.5  12915.00  1268.54  9.82
457.0  13253.24  1312.74  9.91
458.4  13579.28  1352.78  9.96
459.8  13927.68  1402.56  10.07
461.2  14327.70  1459.14  10.18
462.7  14698.14  1498.47  10.19
464.1  15041.46  1544.82  10.27
465.5  15312.24  1585.08  10.35
467.0  15573.30  1625.65  10.44
468.4  15891.24  1667.04  10.49
469.8  16229.08  1713.50  10.56
471.2  16642.56  1764.14  10.60
472.7  17069.22  1825.90  10.70
474.1  17499.40  1885.05  10.77
475.5  18017.74  1949.48  10.82
476.9  18507.19  2013.25  10.88
478.4  18900.00  2068.75  10.95
479.8  19165.82  2111.22  11.02
481.2  19358.16  2145.64  11.08
482.6  19586.34  2182.82  11.14
484.0  19925.28  2227.05  11.18
485.4  20381.41  2294.91  11.26
486.9  20913.75  2366.33  11.31
488.3  21485.36  2446.96  11.39
489.7  21975.00  2516.87  11.45
491.1  22402.80  2584.26  11.54
492.5  22773.24  2637.18  11.58
493.9  23087.94  2685.93  11.63
495.3  23370.00  2733.15  11.70
496.8  23746.76  2791.12  11.75
498.2  24223.23  2861.61  11.81
499.6  24718.05  2936.43  11.88
501.0  25287.05  3020.33  11.94
502.4  25815.48  3098.58  12.00
503.8  26331.83  3178.42  12.07
505.2  26852.88  3256.28  12.13
506.6  27349.30  3334.54  12.19
508.0  27840.96  3412.08  12.26
509.4  28230.00  3482.50  12.34
510.8  28685.25  3554.10  12.39
512.2  29123.84  3630.72  12.47
513.6  29620.80  3708.00  12.52
515.0  30193.84  3806.68  12.61
516.4  30688.96  3890.64  12.68
517.8  31240.18  3982.31  12.75
519.2  31832.31  4079.27  12.81
520.7  32408.82  4175.70  12.88
522.0  32895.96  4266.84  12.97
523.4  33471.90  4370.31  13.06
524.8  33966.90  4456.65  13.12
526.2  34566.70  4557.91  13.19
527.6  35197.68  4664.70  13.25
529.0  35732.40  4763.00  13.33
530.4  36371.30  4881.47  13.42
531.8  36889.04  4976.73  13.49
533.2  37365.12  5073.12  13.58
534.6  37825.28  5178.24  13.69
536.0  38310.31  5292.06  13.81
537.4  38807.07  5403.72  13.92
538.8  39356.12  5517.57  14.02
540.2  39972.39  5635.12  14.10
541.6  40565.98  5757.01  14.19
543.0  41086.78  5865.51  14.28
544.3  41781.75  6005.18  14.37
545.7  42564.75  6150.90  14.45
547.1  43078.05  6259.65  14.53
548.5  43712.40  6386.04  14.61
549.9  44422.41  6532.32  14.71
551.3  45163.56  6685.25  14.80
552.7  45701.62  6801.50  14.88
554.1  46409.85  6944.49  14.96
555.4  46999.96  7073.81  15.05
556.8  47419.68  7177.17  15.14
558.2  47685.75  7258.65  15.22
559.6  47950.80  7344.68  15.32
561.0  48454.56  7461.30  15.40
562.3  48844.25  7559.83  15.48
563.7  49423.36  7692.16  15.56
565.1  50006.00  7829.80  15.66
566.5  50625.26  7971.35  15.75
567.9  51482.08  8140.80  15.81
569.2  52403.40  8332.80  15.90
570.6  53363.84  8532.94  15.99
572.0  54185.08  8719.39  16.09
573.4  54877.35  8885.21  16.19
574.8  55581.50  9050.38  16.28
576.1  56435.14  9244.95  16.38
577.5  57102.92  9413.24  16.48
578.9  58021.92  9630.36  16.60
580.3  58867.35  9843.69  16.72
581.6  59712.16  10052.56  16.84
583.0  60550.38  10260.27  16.95
584.4  61139.67  10432.82  17.06
585.8  61566.62  10578.80  17.18
587.1  61898.98  10719.61  17.32
588.5  62342.40  10875.75  17.45
589.9  62709.60  11021.10  17.57
591.2  63220.60  11193.78  17.71
592.6  63948.28  11410.30  17.84
594.0  64600.29  11604.21  17.96
595.3  65455.78  11849.71  18.10
596.7  66324.24  12095.69  18.24
598.1  67170.62  12343.62  18.38
599.5  68008.35  12587.13  18.51
600.8  68884.80  12844.78  18.65
602.2  69603.31  13076.49  18.79
603.5  70480.44  13346.34  18.94
604.9  71346.96  13608.54  19.07
606.3  72135.36  13860.00  19.21
607.6  72880.32  14113.62  19.37
609.0  73612.80  14364.00  19.51
610.4  74337.90  14610.96  19.65
611.7  74985.59  14846.70  19.80
613.1  75579.90  15079.35  19.95
614.5  76250.70  15333.84  20.11
615.8  76780.80  15557.04  20.26
617.2  77517.36  15830.46  20.42
618.5  78134.68  16079.52  20.58
619.9  78922.84  16362.39  20.73
621.2  79652.56  16640.20  20.89
622.6  80569.50  16959.25  21.05
624.0  81295.92  17235.86  21.20
625.3  82115.53  17530.07  21.35
626.7  82950.42  17824.95  21.49
628.0  83633.52  18092.24  21.63
629.4  84459.20  18390.40  21.77
630.8  85152.72  18659.94  21.91
632.1  85702.05  18898.11  22.05
633.5  86600.80  19207.76  22.18
634.8  87323.18  19465.10  22.29
636.2  87969.30  19709.43  22.40
637.5  88783.75  19987.35  22.51
638.9  89489.22  20235.84  22.61
640.2  90251.33  20479.81  22.69
641.6  91093.20  20727.72  22.75
642.9  91842.66  20944.56  22.80
644.3  92642.86  21185.57  22.87
645.6  93411.50  21437.00  22.95
647.0  94154.67  21654.72  23.00
648.3  94934.11  21880.94  23.05
649.7  95754.88  22114.21  23.09
651.0  96560.34  22333.12  23.13
652.4  97086.60  22495.59  23.17
653.7  98160.66  22773.33  23.20
655.0  99072.16  23015.96  23.23
656.4  99729.80  23180.50  23.24
657.7  100786.98  23440.51  23.26
659.1  101670.80  23635.15  23.25
660.4  102398.24  23794.40  23.24
661.8  103064.00  23936.00  23.22
663.1  104015.22  24142.04  23.21
664.5  104525.52  24249.00  23.20
665.8  104672.76  24285.98  23.20
667.1  104717.07  24310.67  23.22
668.5  105058.80  24410.40  23.23
669.8  105420.40  24532.45  23.27
671.2  105647.36  24643.84  23.33
672.5  105920.10  24780.53  23.40
673.8  106534.40  25013.66  23.48
675.2  107474.64  25344.48  23.58
676.5  108633.06  25737.57  23.69
677.8  109845.82  26171.92  23.83
679.2  110801.82  26571.88  23.98
680.5  111633.09  26981.15  24.17
681.9  112381.50  27408.15  24.39
683.2  113182.30  27881.70  24.63
684.5  113983.10  28409.15  24.92
685.9  114696.35  28952.85  25.24
687.2  115407.36  29529.60  25.59
688.5  116064.32  30122.95  25.95
689.9  116846.16  30770.10  26.33
691.2  117528.84  31402.67  26.72
692.5  118134.30  32021.71  27.11
693.8  118852.10  32672.63  27.49
695.2  119461.57  33299.34  27.87
696.5  120143.76  33936.76  28.25
697.8  120853.90  34590.35  28.62
699.2  121509.18  35234.55  29.00
700.5  122227.56  35903.70  29.37
701.8  122840.55  36551.55  29.76
703.1  123481.08  37225.86  30.15
704.5  124163.28  37922.58  30.54
705.8  124905.87  38665.50  30.96
707.1  125570.00  39407.38  31.38
708.4  126199.65  40155.42  31.82
709.8  126966.03  40972.41  32.27
711.1  127505.20  41720.77  32.72
712.4  128328.28  42590.78  33.19
713.7  128992.52  43431.91  33.67
715.0  129684.51  44294.60  34.16
716.3  130420.25  45185.63  34.65
717.7  131136.26  46073.63  35.13
719.0  131911.00  46993.75  35.63
720.3  132663.16  47926.53  36.13
721.6  133547.80  48914.00  36.63
722.9  134385.30  49895.87  37.13
724.2  135255.96  50882.58  37.62
725.6  136003.30  51854.37  38.13
726.9  136462.00  52711.63  38.63
728.2  136941.28  53574.64  39.12
729.5  137522.06  54483.07  39.62
730.8  137992.12  55354.04  40.11
732.1  138559.68  56271.60  40.61
733.4  138978.88  57121.08  41.10
734.7  139261.32  57926.88  41.60
736.0  139603.26  58751.13  42.08
737.3  139728.78  59473.04  42.56
738.6  139854.33  60180.30  43.03
740.0  140004.45  60900.73  43.50
741.2  140283.52  61663.68  43.96
742.6  140751.72  62514.00  44.41
743.9  141307.76  63390.32  44.86
745.2  142058.04  64325.61  45.28
746.5  142854.00  65281.82  45.70
747.8  143516.40  66169.90  46.11
749.1  144241.49  67088.02  46.51
750.4  144971.45  67992.15  46.90
751.7  145706.40  68888.40  47.28
753.0  146260.47  69681.60  47.64
754.2  146909.10  70535.55  48.01
755.5  147462.64  71348.56  48.38
756.8  148020.72  72162.00  48.75
758.1  149014.80  73174.02  49.11
759.4  149915.20  74149.20  49.46
760.7  150771.60  75121.06  49.82
762.0  151331.25  75967.50  50.20
763.3  151898.04  76822.20  50.57
764.6  152283.12  77593.44  50.95
765.9  152678.05  78366.20  51.33
767.2  153166.86  79193.10  51.70
768.4  153462.40  79934.40  52.09
769.7  154088.73  80844.43  52.47
771.0  154512.36  81659.43  52.85
772.3  154882.75  82424.93  53.22
773.6  155363.52  83246.64  53.58
774.8  155796.44  84045.07  53.95
776.1  156248.04  84833.97  54.29
777.4  156564.04  85545.10  54.64
778.7  157070.90  86342.35  54.97
780.0  157519.68  87092.64  55.29
781.2  157875.12  87785.22  55.60
782.5  158376.66  88547.55  55.91
783.8  158835.06  89287.65  56.21
785.0  159187.68  89947.89  56.50
786.3  159621.00  90641.25  56.79
787.6  160068.16  91349.72  57.07
788.9  160440.69  92002.73  57.34
790.1  160960.30  92720.85  57.60
791.4  161338.56  93359.76  57.87
792.7  161964.06  94141.47  58.12
793.9  162388.80  94791.06  58.37
795.2  162863.00  95473.00  58.62
796.5  163344.94  96165.85  58.87
797.7  163837.02  96841.26  59.11
799.0  164460.00  97596.00  59.34
800.2  164865.28  98216.32  59.57
801.5  165331.32  98874.25  59.80
802.8  165848.25  99552.88  60.03
804.0  166307.96  100200.10  60.25
805.3  166797.20  100866.44  60.47
806.5  167169.10  101466.05  60.70
807.8  167606.60  102104.10  60.92
809.0  168071.91  102739.84  61.13
810.3  168564.97  103386.88  61.33
811.5  168944.07  103973.60  61.54
812.8  169411.50  104614.95  61.75
814.0  169802.46  105185.66  61.95
815.3  170291.60  105829.26  62.15
816.5  170672.25  106391.75  62.34
817.8  171122.07  107005.56  62.53
819.0  171510.29  107590.77  62.73
820.2  171933.00  108209.85  62.94
821.5  172431.70  108822.28  63.11
822.7  172744.95  109344.30  63.30
824.0  173166.39  109934.64  63.48
825.2  173637.00  110583.23  63.69
826.4  174122.63  111203.95  63.87
827.7  174414.35  111715.50  64.05
828.9  174915.90  112312.80  64.21
830.1  175327.61  112861.63  64.37
831.4  175724.10  113446.71  64.56
832.6  176153.18  114053.96  64.75
833.8  176547.40  114591.10  64.91
835.0  176944.32  115120.18  65.06
836.3  177392.74  115667.44  65.20
837.5  177830.10  116244.45  65.37
838.7  178261.83  116841.15  65.54
839.9  178634.16  117378.72  65.71
841.2  179108.94  117955.81  65.86
842.4  179489.70  118479.21  66.01
843.6  179898.60  119018.90  66.16
844.8  180419.94  119620.44  66.30
846.0  180787.86  120148.86  66.46
847.2  181133.40  120674.30  66.62
848.5  181628.80  121254.44  66.76
849.7  182026.26  121754.33  66.89
850.9  182413.40  122257.20  67.02
852.1  182804.50  122748.18  67.15
853.3  183079.74  123216.69  67.30
854.5  183480.01  123705.65  67.42
855.7  183802.50  124168.80  67.56
856.9  184179.24  124677.36  67.69
858.1  184548.16  125153.90  67.82
859.3  184919.70  125617.03  67.93
860.5  185344.62  126128.46  68.05
861.7  185752.00  126604.00  68.16
862.9  186117.62  127080.85  68.28
864.1  186469.50  127547.68  68.40
865.3  186864.32  128033.34  68.52
866.5  187323.84  128537.28  68.62
867.7  187728.11  129051.60  68.74
868.9  188150.76  129492.93  68.82
870.1  188588.07  130004.77  68.94
871.3  189002.96  130461.98  69.03
872.5  189487.35  130991.40  69.13
873.7  189961.68  131499.12  69.22
874.9  190501.47  132018.62  69.30
876.0  191003.04  132587.28  69.42
877.2  191426.56  133072.52  69.52
878.4  191949.21  133605.72  69.60
879.6  192423.00  134108.10  69.69
880.8  192899.00  134574.13  69.76
882.0  193314.08  135012.53  69.84
883.1  193832.52  135569.84  69.94
884.3  194298.10  136085.90  70.04
885.5  194780.25  136596.50  70.13
886.7  195148.80  137047.68  70.23
887.8  195649.50  137532.45  70.30
889.0  196183.66  138083.49  70.38
890.2  196567.14  138589.40  70.50
891.4  197103.28  139169.09  70.61
892.5  197710.11  139791.60  70.71
893.7  198396.88  140433.60  70.78
894.9  199009.08  141041.88  70.87
896.0  199583.50  141675.93  70.99
897.2  200264.68  142318.89  71.07
898.4  200768.88  142923.63  71.19
899.5  201467.38  143600.28  71.28
900.7  201883.50  144089.40  71.37
901.9  202318.88  144603.67  71.47
903.0  202704.63  145071.78  71.57
904.2  203107.00  145563.30  71.67
905.4  203541.72  146093.01  71.78
906.5  204082.06  146595.02  71.83
907.7  204451.36  147016.56  71.91
908.8  204855.57  147482.58  71.99
910.0  205226.32  147939.48  72.09
911.2  205419.33  148293.44  72.19
912.3  205694.46  148586.43  72.24
913.5  205833.56  148930.31  72.35
914.6  206070.48  149234.40  72.42
915.8  206434.47  149673.06  72.50
916.9  206649.83  150054.31  72.61
918.1  206908.90  150336.34  72.66
919.2  207142.38  150668.78  72.74
920.4  207327.56  151006.68  72.83
921.5  207558.94  151305.58  72.90
922.7  207799.84  151551.36  72.93
923.8  208066.98  151965.69  73.04
925.0  208251.96  152282.94  73.12
926.1  208506.06  152659.08  73.22
927.3  208932.48  153065.28  73.26
928.4  209452.75  153539.75  73.31
929.6  210073.60  154176.00  73.39
930.7  210830.20  154893.90  73.47
931.8  211644.48  155660.54  73.55
933.0  212327.28  156272.40  73.60
934.1  212767.56  156742.43  73.67
935.3  212948.99  157028.95  73.74
936.4  213009.24  157198.55  73.80
937.6  212992.77  157221.20  73.82
938.7  212909.22  157326.44  73.89
939.9  212952.17  157499.35  73.96
941.0  213446.76  157976.45  74.01
942.1  214065.18  158511.33  74.05
943.3  214662.06  159088.20  74.11
944.4  215146.38  159461.01  74.12
945.6  215244.78  159697.74  74.19
946.7  215532.60  159967.99  74.22
947.9  215877.48  160302.35  74.26
949.0  216168.03  160619.84  74.30
950.1  216487.44  160964.10  74.35
951.3  216888.76  161313.13  74.38
952.4  217025.00  161596.82  74.46
953.6  217501.60  161833.67  74.41
954.7  217709.43  162068.51  74.44
955.8  218049.85  162383.56  74.47
957.0  218265.45  162704.33  74.54
958.1  218643.72  163082.61  74.59
959.3  218868.30  163096.50  74.52
960.4  219181.94  163431.65  74.56
961.6  219677.06  163662.70  74.50
962.7  219707.20  163792.00  74.55
963.9  220014.90  163905.28  74.50
965.0  220089.90  163957.98  74.50
966.2  220503.61  164110.09  74.43
967.3  220199.04  164066.13  74.51
968.5  220427.52  164202.72  74.49
969.6  220474.24  164269.60  74.51
970.8  220687.28  164255.19  74.43
971.9  220665.28  164164.00  74.40
973.1  220937.92  164363.52  74.39
974.2  220632.34  164170.10  74.41
975.4  220692.99  164371.13  74.48
976.5  220766.91  164308.76  74.43
977.7  221124.48  164410.77  74.35
978.8  221352.75  164235.06  74.20
980.0  221065.00  164232.50  74.29
981.2  221426.34  164591.12  74.33
982.3  220969.56  164486.84  74.44
983.5  221072.41  164473.14  74.40
984.6  221487.12  164536.20  74.29
985.8  221930.28  164392.80  74.07
987.0  222056.96  164794.24  74.21
988.1  222291.74  164732.03  74.11
989.3  222085.92  164678.36  74.15
990.2  229476.08  172450.71  75.15
994.0  229783.40  173222.40  75.39
997.9  229832.50  173663.46  75.56
1001.7  230286.62  174553.93  75.80
1005.6  231331.11  175685.00  75.95
1009.4  232334.21  176994.44  76.18
1013.3  233400.00  178200.00  76.35
1017.1  234202.28  179233.06  76.53
1021.0  235108.16  180425.36  76.74
1024.8  236493.94  181883.21  76.91
1028.6  238276.39  183680.78  77.09
1032.5  239857.80  185244.30  77.23
1036.3  240528.51  186168.01  77.40
1040.1  240906.55  186819.76  77.55
1044.0  241658.95  187774.20  77.70
1047.8  242229.75  188526.83  77.83
1051.6  242792.00  189342.69  77.99
1055.5  242471.00  189408.54  78.12
1059.3  242264.40  189630.26  78.27
1063.1  242118.25  189828.85  78.40
1067.0  242362.02  190324.31  78.53
1070.8  242941.77  191078.55  78.65
1074.6  243311.08  191698.38  78.79
1078.4  242996.33  191730.00  78.90
1082.3  242162.87  191377.26  79.03
1086.1  241654.09  191301.80  79.16
1089.9  241539.22  191466.41  79.27
1093.7  241791.82  191963.45  79.39
1097.5  241885.03  192262.44  79.49
1101.4  241842.22  192433.79  79.57
1105.2  241779.60  192542.14  79.64
1109.0  242207.68  192985.32  79.68
1112.8  243037.18  193647.76  79.68
1116.6  243810.98  194242.20  79.67
1120.4  244530.53  194720.20  79.63
1124.2  245097.43  194995.29  79.56
1128.1  245666.81  195189.80  79.45
1131.8  245763.00  194904.30  79.31
1135.7  245597.09  194353.14  79.13
1139.5  245393.80  193700.57  78.93
1143.3  244811.98  192629.94  78.68
1147.1  244232.89  191464.57  78.39
1150.9  243681.17  190197.27  78.05
1154.7  243578.40  189170.43  77.66
1158.5  243392.60  188189.31  77.32
1162.3  243157.02  187206.35  76.99
1166.1  242525.35  185999.71  76.69
1169.9  242091.83  185104.65  76.46
1173.7  241560.00  184088.57  76.21
1177.5  240970.23  183110.34  75.99
1181.2  240996.02  182561.60  75.75
1185.0  241370.14  182349.96  75.55
1188.8  241266.67  182019.25  75.44
1192.6  241286.72  181851.18  75.37
1196.4  241295.48  181800.23  75.34
1200.2  240740.27  181484.80  75.39
1204.0  240356.30  181415.19  75.48
1207.8  240051.98  181468.59  75.60
1211.6  239529.67  181368.64  75.72
1215.3  239096.35  181624.25  75.96
1219.1  238887.17  182111.84  76.23
1222.9  238506.67  182582.86  76.55
1226.7  238158.40  183120.46  76.89
1230.4  237512.89  183335.19  77.19
1234.2  236812.10  183462.65  77.47
1238.0  236173.27  183544.31  77.72
1241.8  235533.75  183584.25  77.94
1245.5  235047.53  183629.30  78.12
1249.3  234838.70  183922.81  78.32
1253.1  235025.00  184386.25  78.45
1256.8  235063.54  184732.60  78.59
1260.6  234854.52  184778.61  78.68
1264.4  234655.83  184886.56  78.79
1268.1  234272.13  184735.89  78.86
1271.9  234285.39  184961.44  78.95
1275.7  234582.94  185418.26  79.04
1279.4  234906.60  185938.01  79.15
1283.2  234470.36  185927.95  79.30
1286.9  234091.33  185944.42  79.43
1290.7  233804.27  185949.34  79.53
1294.4  233160.71  185598.25  79.60
1298.2  232291.85  185054.98  79.66
1302.0  231173.67  184219.50  79.69
1305.7  229815.36  183228.57  79.73
1309.5  228322.92  181965.14  79.70
1313.2  227353.67  181006.61  79.61
1317.0  226652.40  180263.57  79.53
1320.7  225891.87  179331.81  79.39
1324.4  224940.57  178131.74  79.19
1328.2  224184.80  176941.03  78.93
1331.9  223214.20  175354.18  78.56
1335.7  222322.64  173674.55  78.12
1339.4  221238.49  171778.63  77.64
1343.2  220373.83  169877.22  77.09
1346.9  219813.85  168138.60  76.49
1350.6  219850.32  166901.75  75.92
1354.4  220069.72  165868.09  75.37
1358.1  219641.87  164382.43  74.84
1361.8  218926.62  162615.09  74.28
1365.6  217987.55  160778.48  73.76
1369.3  217010.22  158961.43  73.25
1373.0  215837.78  157128.44  72.80
1376.7  214377.87  155188.86  72.39
1380.5  212803.42  152965.54  71.88
1384.2  211473.38  150738.69  71.28
1387.9  210392.87  148423.37  70.55
1391.6  209176.31  145705.21  69.66
1395.3  208041.35  142728.46  68.61
1399.1  207303.84  139703.03  67.39
1402.8  206390.67  136173.00  65.98
1406.5  205708.57  132517.35  64.42
1410.2  205196.72  128886.11  62.81
1413.9  205116.83  125626.04  61.25
1417.6  204641.54  122390.44  59.81
1421.3  204080.27  119479.37  58.55
1425.1  203369.07  116882.06  57.47
1428.8  202984.80  114843.25  56.58
1432.5  202747.68  113281.89  55.87
1436.2  202496.47  112032.50  55.33
1439.9  201910.88  110887.40  54.92
1443.6  201564.22  110080.07  54.61
1447.3  201044.64  109427.79  54.43
1451.0  200607.75  108914.95  54.29
1454.7  200109.78  108475.49  54.21
1458.4  199763.20  108177.30  54.15
1462.1  199167.75  107843.33  54.15
1465.8  198571.67  107565.50  54.17
1469.4  198029.09  107440.45  54.25
1473.1  198532.97  107940.06  54.37
1476.8  198715.11  108432.26  54.57
1480.5  197659.13  108238.59  54.76
1484.2  196796.80  108188.39  54.97
1487.9  196205.72  108332.00  55.21
1491.6  195564.42  108422.09  55.44
1495.3  195349.92  108774.48  55.68
1498.9  194829.30  108953.94  55.92
1502.6  193944.53  108958.67  56.18
1506.3  192855.91  108809.20  56.42
1510.0  191957.05  108804.34  56.68
1513.7  191218.26  108902.59  56.95
1517.3  190519.56  108976.91  57.20
1521.0  189638.73  108848.49  57.40
1524.7  188853.98  108803.39  57.61
1528.3  188053.75  108630.64  57.77
1532.0  187172.93  108440.14  57.94
1535.7  186338.29  108200.40  58.07
1539.3  185495.30  107923.09  58.18
1543.0  184902.86  107809.88  58.31
1546.7  184541.50  107839.88  58.44
1550.3  184050.49  107766.63  58.55
1554.0  183260.00  107536.05  58.68
1557.6  182530.82  107325.23  58.80
1561.3  181720.93  107029.47  58.90
1565.0  180883.60  106677.94  58.98
1568.6  179980.56  106295.38  59.06
1572.3  179356.94  106107.06  59.16
1575.9  178788.80  105952.80  59.26
1579.6  178217.08  105816.55  59.38
1583.2  177624.36  105688.43  59.50
1586.9  176915.87  105447.69  59.60
1590.5  176361.96  105447.97  59.79
1594.1  175659.49  105390.29  60.00
1597.8  174904.41  105312.38  60.21
1601.4  174205.58  105305.63  60.45
1605.1  173265.63  105124.25  60.67
1608.7  172490.00  105055.07  60.91
1612.3  171751.68  104963.28  61.11
1616.0  170992.55  104799.79  61.29
1619.6  170332.11  104661.29  61.45
1623.2  169524.60  104349.09  61.55
1626.9  168924.24  104111.59  61.63
1630.5  168160.40  103716.61  61.68
1634.1  167508.44  103399.16  61.73
1637.8  166811.56  102980.00  61.73
1641.4  165978.30  102407.01  61.70
1645.0  165174.12  101780.21  61.62
1648.6  164244.23  100915.65  61.44
1652.2  163524.54  100090.85  61.21
1655.8  162818.33  99143.14  60.89
1659.5  162125.65  98154.74  60.54
1663.1  160953.43  96891.04  60.20
1666.7  159724.00  95593.50  59.85
1670.3  158575.45  94345.64  59.50
1673.9  157499.05  93076.03  59.10
1677.5  156721.24  91952.44  58.67
1681.1  156318.89  91052.66  58.25
1684.7  156306.00  90441.87  57.86
1688.3  156167.90  89741.20  57.46
1691.9  155792.73  88842.56  57.03
1695.6  155436.73  87914.85  56.56
1699.2  155314.40  87175.61  56.13
1702.8  155249.30  86461.75  55.69
1706.3  154784.27  85537.01  55.26
1709.9  153878.40  84431.14  54.87
1713.5  153165.58  83505.21  54.52
1717.1  152467.93  82676.20  54.23
1720.7  151824.80  81992.91  54.00
1724.3  151468.49  81676.23  53.92
1727.9  151166.83  81559.98  53.95
1731.5  151075.31  81836.34  54.17
1735.1  151202.13  82408.46  54.50
1738.7  151003.16  82670.20  54.75
1742.2  150537.38  82706.89  54.94
1745.8  149936.13  82452.77  54.99
1749.4  149693.94  82337.61  55.00
1753.0  148802.38  81846.38  55.00
1756.5  147376.37  81133.73  55.05
1760.1  145706.75  80351.57  55.15
1763.7  143812.28  79545.38  55.31
1767.2  142317.47  79081.07  55.57
1770.8  141046.50  78751.61  55.83
1774.4  139691.26  78286.90  56.04
1777.9  138911.13  78237.32  56.32
1781.5  138084.33  77993.79  56.48
1785.1  136922.50  77519.46  56.62
1788.6  135656.87  76946.94  56.72
1792.2  134355.67  76322.46  56.81
1795.8  133663.04  76078.97  56.92
1799.3  132919.00  75777.69  57.01
1802.9  132196.38  75476.80  57.09
1806.4  131532.18  75256.06  57.21
1810.0  130717.06  74908.19  57.31
1813.5  130228.43  74722.56  57.38
1817.1  129876.13  74641.37  57.47
1820.6  129199.87  74396.25  57.58
1824.2  129048.40  74468.09  57.71
1827.7  128265.89  74176.15  57.83
1831.2  127862.00  74160.00  58.00
1834.8  127719.67  74227.44  58.12
1838.3  127440.50  74310.43  58.31
1841.8  126786.60  74101.24  58.45
1845.4  126041.07  73838.28  58.58
1848.9  125260.95  73462.95  58.65
1852.4  124660.20  73161.45  58.69
1856.0  123995.70  72686.81  58.62
1859.5  123306.52  72155.76  58.52
1863.0  122674.44  71533.50  58.31
1866.6  122276.89  70965.83  58.04
1870.1  121967.26  70277.89  57.62
1873.6  121422.75  69230.41  57.02
1877.1  120633.92  67808.63  56.21
1880.6  119612.78  66037.60  55.21
1884.2  118794.07  64063.36  53.93
1887.7  117994.93  61757.66  52.34
1891.2  117068.35  59059.58  50.45
1894.7  116188.37  56172.97  48.35
1898.2  115625.39  53347.91  46.14
1902.2  122834.40  53866.80  43.85
1904.9  122217.78  51386.22  42.04
1907.6  121483.33  49039.87  40.37
1910.4  120904.76  46907.06  38.80
1913.1  119854.40  44853.13  37.42
1915.8  119207.67  43285.43  36.31
1918.6  118752.80  42059.60  35.42
1921.3  118287.72  41060.05  34.71
1924.0  117536.30  40185.83  34.19
1926.7  116783.20  39555.60  33.87
1929.4  116066.00  39107.87  33.69
1932.2  115564.65  38933.63  33.69
1934.9  115050.00  38898.60  33.81
1937.6  114495.63  38920.93  33.99
1940.3  113977.92  39050.42  34.26
1943.0  113567.03  39265.92  34.58
1945.7  112952.13  39466.53  34.94
1948.4  112256.79  39660.49  35.33
1951.1  111714.75  39925.80  35.74
1953.8  111162.70  40184.10  36.15
1956.4  110731.99  40467.72  36.55
1959.1  110192.40  40740.40  36.97
1961.8  109432.40  40941.95  37.41
1964.5  108812.63  41160.98  37.83
1967.2  108104.78  41358.33  38.26
1969.9  107511.75  41576.42  38.67
1972.5  106742.04  41722.38  39.09
1975.2  106214.28  41965.63  39.51
1977.9  105905.37  42267.08  39.91
1980.6  105356.13  42478.92  40.32
1983.2  104528.83  42577.40  40.73
1985.9  103680.00  42618.00  41.11
1988.5  102803.86  42632.49  41.47
1991.2  102157.20  42761.93  41.86
1993.8  101573.45  42876.35  42.21
1996.5  101156.00  43033.65  42.54
1999.2  100562.28  43092.93  42.85
2001.8  100186.40  43188.00  43.11
2004.4  99678.78  43213.03  43.35
2007.1  99007.53  43128.75  43.56
2009.7  98436.90  43050.00  43.73
2012.4  98078.13  43031.47  43.87
2015.0  97624.50  42913.83  43.96
2017.6  97079.71  42669.88  43.95
2020.3  96604.20  42424.07  43.92
2022.9  96381.33  42281.20  43.87
2025.5  96158.10  42092.70  43.77
2028.1  95971.54  41855.73  43.61
2030.8  95568.25  41452.65  43.37
2033.4  95402.40  41116.25  43.10
2036.0  95060.70  40676.63  42.79
2038.6  94691.20  40227.25  42.48
2041.2  94373.10  39817.13  42.19
2043.8  94046.98  39372.67  41.86
2046.4  93681.80  38893.65  41.52
2049.0  93208.00  38378.27  41.17
2051.6  92963.33  37965.33  40.84
2054.2  92625.42  37542.29  40.53
2056.8  92290.92  37158.92  40.26
2059.4  91728.88  36713.34  40.02
2062.0  91236.88  36302.29  39.79
2064.6  90669.11  35905.41  39.60
2067.1  90090.68  35489.48  39.39
2069.7  89480.35  35072.70  39.20
2072.3  89055.07  34770.12  39.04
2074.9  88610.38  34459.95  38.89
2077.4  88312.63  34211.08  38.74
2080.0  87845.23  33931.94  38.63
2082.6  87357.42  33630.71  38.50
2085.1  86875.48  33322.10  38.36
2087.7  86560.50  33098.00  38.24
2090.3  86159.25  32838.18  38.11
2092.8  85442.31  32464.62  38.00
2095.4  84676.80  32086.17  37.89
2097.9  84025.38  31747.16  37.78
2100.5  83359.33  31400.67  37.67
2103.0  82792.55  31096.95  37.56
2105.6  82271.53  30791.43  37.43
2108.1  81784.05  30533.63  37.33
2110.7  81286.10  30261.23  37.23
2113.2  80788.87  30011.01  37.15
2115.7  80242.71  29725.50  37.04
2118.3  79645.15  29442.40  36.97
2120.8  79285.80  29261.70  36.91
2123.3  78906.73  29042.70  36.81
2125.8  78540.70  28820.52  36.70
2128.4  78132.28  28627.30  36.64
2130.9  77619.83  28379.00  36.56
2133.4  77273.12  28189.82  36.48
2135.9  76916.83  28058.33  36.48
2138.4  76463.75  27920.02  36.51
2140.9  76158.62  27824.72  36.54
2143.4  75841.25  27723.18  36.55
2145.9  75554.94  27643.98  36.59
2148.4  75286.91  27576.98  36.63
2150.9  75000.60  27528.24  36.70
2153.4  74708.20  27485.60  36.79
2155.9  74375.07  27438.63  36.89
2158.4  74100.25  27372.63  36.94
2160.9  73916.50  27317.50  36.96
2163.4  73638.55  27261.98  37.02
2165.9  73112.52  27139.65  37.12
2168.4  72649.95  27029.25  37.20
2170.8  72318.13  26974.20  37.30
2173.3  71974.49  26919.43  37.40
2175.8  71685.53  26882.08  37.50
2178.2  71327.54  26826.21  37.61
2180.7  70961.51  26751.78  37.70
2183.2  70568.97  26691.79  37.82
2185.6  70156.80  26636.40  37.97
2188.1  69690.60  26554.50  38.10
2190.6  69192.07  26440.27  38.21
2193.0  68581.98  26274.05  38.31
2195.5  68012.80  26131.20  38.42
2197.9  67466.73  25989.53  38.52
2200.4  66816.58  25800.33  38.61
2202.8  66350.25  25703.25  38.74
2205.3  65770.68  25530.33  38.82
2207.7  65413.62  25429.30  38.87
2210.1  65014.13  25314.10  38.94
2212.6  64667.23  25197.52  38.96
2215.0  64434.17  25098.71  38.95
2217.4  64155.53  24967.24  38.92
2219.9  63932.42  24853.68  38.87
2222.3  63717.13  24696.83  38.76
2224.7  63563.18  24517.13  38.57
2227.1  63309.54  24296.04  38.38
2229.5  63032.95  24003.54  38.08
2231.9  62617.73  23623.87  37.73
2234.4  62138.47  23197.60  37.33
2236.8  61746.85  22789.06  36.91
2239.2  61375.60  22365.20  36.44
2241.6  60965.98  21919.63  35.95
2244.0  60573.60  21470.40  35.45
2246.4  60184.25  21017.53  34.92
2248.8  59772.72  20566.33  34.41
2251.2  59457.25  20097.00  33.80
2253.6  59058.50  19625.75  33.23
2255.9  58786.90  19220.90  32.70
2258.3  58481.28  18877.43  32.28
2260.7  58126.07  18530.00  31.88
2263.1  57731.75  18190.25  31.51
2265.5  57339.52  17872.43  31.17
2267.9  57028.50  17624.75  30.91
2270.2  56629.13  17352.80  30.64
2272.6  56239.20  17103.90  30.41
2275.0  55830.60  16890.30  30.25
2277.3  55437.88  16682.25  30.09
2279.7  55069.13  16453.63  29.88
2282.1  54753.93  16219.53  29.62
2284.4  54368.05  15972.92  29.38
2286.8  54094.99  15751.57  29.12
2289.1  53738.47  15496.53  28.84
2291.5  53445.82  15245.13  28.52
2293.8  53038.05  14997.87  28.28
2296.2  52583.30  14753.20  28.06
2298.5  52076.95  14500.38  27.84
2300.8  51558.73  14281.05  27.70
2303.2  50941.57  14073.20  27.63
2305.5  50305.35  13873.07  27.58
2307.9  49678.28  13702.75  27.58
2310.2  49049.00  13598.20  27.72
2312.5  48484.00  13562.33  27.97
2314.8  47936.32  13538.03  28.24
2317.1  47344.58  13474.17  28.46
2319.5  46720.80  13371.98  28.62
2321.8  46165.07  13273.23  28.75
2324.1  45571.17  13116.37  28.78
2326.4  45069.02  12975.97  28.79
2328.7  44578.75  12832.92  28.79
2331.0  44137.30  12663.70  28.69
2333.3  43806.64  12516.18  28.57
2335.6  43427.07  12391.87  28.53
2337.9  42977.70  12250.95  28.51
2340.2  42583.75  12104.58  28.43
2342.5  42216.48  11950.90  28.31
2344.8  41757.38  11802.21  28.26
2347.1  41256.25  11680.55  28.31
2349.4  40709.25  11556.70  28.39
2351.7  40268.13  11459.87  28.46
2353.9  39835.28  11409.25  28.64
2356.2  39349.38  11334.38  28.80
2358.5  38860.18  11259.93  28.98
2360.8  38399.95  11160.42  29.06
2363.1  37954.55  11043.25  29.10
2365.3  37509.35  10917.52  29.11
2367.6  37008.33  10775.00  29.12
2369.8  36515.00  10661.38  29.20
2372.1  35988.55  10528.70  29.26
2374.4  35380.33  10348.53  29.25
2376.6  34766.43  10161.43  29.23
2378.9  34196.63  9971.50  29.16
2381.1  33626.67  9828.00  29.23
2383.4  33071.03  9675.50  29.26
2385.6  32630.13  9544.33  29.25
2387.9  32172.60  9413.40  29.26
2390.1  31710.00  9266.25  29.22
2392.3  31247.78  9126.00  29.21
2394.6  30838.28  8994.13  29.17
2396.8  30433.02  8903.56  29.26
2399.0  29977.83  8774.00  29.27
2401.3  29502.53  8610.92  29.19
2403.5  29065.40  8453.90  29.09
2405.7  28709.47  8297.69  28.90
2407.9  28328.40  8170.95  28.84
2410.1  27909.30  8053.80  28.86
2412.4  27534.33  7910.00  28.73
2414.6  27137.80  7773.80  28.65
2416.8  26759.70  7657.65  28.62
2419.0  26407.74  7530.44  28.52
2421.2  26010.60  7356.53  28.28
2423.4  25596.43  7169.28  28.01
2425.6  25307.93  7077.08  27.96
2427.8  25031.70  6972.30  27.85
2430.0  24746.53  6843.77  27.66
2432.2  24441.60  6729.60  27.53
2434.4  24129.45  6608.03  27.39
2436.5  23801.37  6465.53  27.16
2438.7  23521.80  6372.95  27.09
2440.9  23234.43  6282.53  27.04
2443.1  23004.45  6150.60  26.74
2445.3  22764.83  6023.89  26.46
2447.4  22450.20  5905.80  26.31
2449.6  22155.47  5790.40  26.14
2451.8  21879.90  5682.15  25.97
2453.9  21552.32  5590.72  25.94
2456.1  21236.87  5505.47  25.92
2458.3  20971.50  5401.75  25.76
2460.4  20666.99  5292.38  25.61
2462.6  20385.46  5223.17  25.62
2464.7  20132.67  5142.58  25.54
2466.9  19917.53  5054.53  25.38
2469.0  19672.63  4952.23  25.17
2471.2  19432.20  4858.05  25.00
2473.3  19145.58  4756.67  24.84
2475.4  18906.21  4680.96  24.76
2477.6  18662.43  4603.07  24.66
2479.7  18457.60  4518.40  24.48
2481.9  18159.63  4435.84  24.43
2484.0  17940.35  4357.71  24.29
2486.1  17688.60  4282.65  24.21
2488.2  17464.54  4231.63  24.23
2490.4  17215.83  4197.50  24.38
2492.5  16908.70  4151.33  24.55
2494.6  16591.20  4097.63  24.70
2496.7  16321.76  4015.53  24.60
2498.8  16132.50  3889.73  24.11
2500.9  16039.03  3872.79  24.15
2503.0  15953.28  3883.23  24.34
2505.1  15822.63  3908.13  24.70
2507.2  15799.93  3910.65  24.75
2509.4  15815.07  3905.55  24.70
2511.4  15853.60  3963.40  25.00
2513.5  15895.33  4107.47  25.84
2515.6  15972.67  4208.18  26.35
