# Supplementary material for: Using reflectance spectra and Pl@ntNet to identify herbarium specimens: a case study with Lithocarpus
Source: New Phytol. 2025 Jun 4;251(2):800–10. doi: 10.1111/nph.70258 (PMC13278665; doi:10.1111/nph.70258)
Supplement: Supplementary file 1 — Dataset S1 Original spectral data collected for this study. [file NPH-251-800-s003.zip › lithocarpus_spectra/gr020322_0094.sig]

/*** Spectra Vista SIG Data ***/
name= gr020322_0094.sig
instrument= HI: 1132003 (HR-1024i)
integration= 50.0, 9.0, 5.0, 50.0, 9.0, 5.0
scan method= Time-based, Time-based
scan coadds= 100, 425, 645, 100, 425, 645
scan time= 5, 5
scan settings= AI, AI
external data set1= 0,0,0,0,0,0,0,0,0,0,0,0,0,0,0,0,0,0,0,0,0,0,0,0,0,0,0,0,0,0,0,0
external data set2= 0,0,0,0,0,0,0,0,0,0,0,0,0,0,0,0,0,0,0,0,0,0,0,0,0,0,0,0,0,0,0,0
external data dark= 0,0,0,0,0,0,0,0,0,0,0,0,0,0,0,0
external data mask= 0
optic= LENS 4(1), LENS 4(1)
temp= 34.5, -5.0, -9.9, 34.5, -5.0, -9.9
battery= 7.42, 7.43
error= 0, 0
units= Radiance, Radiance
time= 03/02/2022 11:46:10, 03/02/2022 11:48:08
longitude=                 ,                 
latitude=                 ,                 
gpstime=                 ,                 
comm= 
memory slot= 0, 0
factors= 0.966, 0.977, 1.000 [Overlap: Remove @ 990,1900, Matching Type: None]
inclinometer x offset= 1, 1
inclinometer y offset= 90, 90
data= 
340.5  1258.60  759.50  60.34
341.9  1276.20  723.18  56.67
343.4  1239.84  708.48  57.14
344.9  1239.50  684.50  55.22
346.4  1230.27  659.71  53.62
347.8  1233.36  668.07  54.17
349.3  1257.68  620.88  49.37
350.8  1272.60  606.00  47.62
352.2  1302.07  585.20  44.94
353.7  1337.63  592.97  44.33
355.2  1362.40  589.50  43.27
356.6  1426.81  602.14  42.20
358.1  1493.86  621.34  41.59
359.6  1525.58  615.36  40.34
361.0  1563.37  603.19  38.58
362.5  1664.55  641.16  38.52
364.0  1758.12  675.22  38.41
365.5  1837.55  693.90  37.76
366.9  1896.56  703.36  37.09
368.4  1976.58  725.58  36.71
369.9  2070.46  745.88  36.02
371.3  2154.86  793.20  36.81
372.8  2254.92  812.82  36.05
374.2  2362.36  843.70  35.71
375.7  2464.68  878.37  35.64
377.2  2563.20  921.15  35.94
378.6  2655.21  937.91  35.32
380.1  2743.48  961.50  35.05
381.6  2875.08  1008.80  35.09
383.0  2998.05  1075.25  35.86
384.5  3121.30  1133.86  36.33
386.0  3247.86  1216.38  37.45
387.4  3361.95  1265.25  37.63
388.9  3462.76  1289.82  37.25
390.4  3599.24  1366.80  37.97
391.8  3776.92  1435.00  37.99
393.3  3917.42  1518.29  38.76
394.7  4017.90  1566.30  38.98
396.2  4133.24  1633.82  39.53
397.7  4282.80  1713.12  40.00
399.1  4468.62  1819.80  40.72
400.6  4643.12  1940.56  41.79
402.0  4775.94  2058.42  43.10
403.5  4880.40  2165.80  44.38
405.0  5032.80  2302.04  45.74
406.4  5258.66  2471.48  47.00
407.9  5459.04  2649.24  48.53
409.3  5584.08  2818.38  50.47
410.8  5693.58  2969.46  52.15
412.2  5861.16  3135.60  53.50
413.7  6091.24  3339.36  54.82
415.1  6321.72  3539.86  56.00
416.6  6506.37  3712.59  57.06
418.0  6662.75  3878.75  58.22
419.5  6820.17  4014.71  58.87
420.9  7025.76  4178.72  59.48
422.4  7269.12  4360.21  59.98
423.8  7527.40  4541.12  60.33
425.3  7798.20  4741.65  60.80
426.7  8013.45  4907.70  61.24
428.2  8195.84  5040.32  61.50
429.6  8379.09  5182.82  61.85
431.1  8592.78  5338.20  62.12
432.5  8860.15  5534.10  62.46
434.0  9146.50  5731.00  62.66
435.4  9454.50  5940.00  62.83
436.8  9758.64  6149.28  63.01
438.3  10017.45  6344.95  63.34
439.7  10236.31  6503.67  63.54
441.2  10439.64  6638.28  63.59
442.6  10705.95  6809.85  63.61
444.0  10990.98  6999.72  63.69
445.5  11321.55  7232.76  63.88
446.9  11678.94  7469.28  63.96
448.4  11989.04  7686.70  64.11
449.8  12328.30  7915.65  64.21
451.2  12627.00  8107.50  64.21
452.7  12859.59  8273.91  64.34
454.1  13126.38  8461.92  64.46
455.5  13420.12  8667.40  64.59
457.0  13768.04  8900.32  64.64
458.4  14099.80  9129.12  64.75
459.8  14451.84  9383.04  64.93
461.2  14860.96  9663.14  65.02
462.7  15241.41  9928.11  65.14
464.1  15587.76  10179.39  65.30
465.5  15887.52  10391.76  65.41
467.0  16177.20  10601.80  65.54
468.4  16501.28  10835.76  65.67
469.8  16854.88  11079.64  65.74
471.2  17269.02  11370.84  65.85
472.7  17705.34  11685.76  66.00
474.1  18154.30  12000.60  66.10
475.5  18681.52  12360.66  66.17
476.9  19160.96  12702.69  66.29
478.4  19543.75  13000.00  66.52
479.8  19831.52  13212.56  66.62
481.2  20072.32  13385.76  66.69
482.6  20337.75  13581.27  66.78
484.0  20707.02  13865.28  66.96
485.4  21176.03  14196.42  67.04
486.9  21703.50  14566.50  67.12
488.3  22267.92  14973.76  67.24
489.7  22766.10  15329.76  67.34
491.1  23202.48  15652.56  67.46
492.5  23602.32  15952.44  67.59
493.9  23943.48  16214.52  67.72
495.3  24259.20  16461.60  67.86
496.8  24658.60  16757.84  67.96
498.2  25151.76  17126.22  68.09
499.6  25652.61  17491.14  68.18
501.0  26233.68  17917.98  68.30
502.4  26764.92  18323.16  68.46
503.8  27272.07  18707.71  68.60
505.2  27807.92  19100.80  68.69
506.6  28325.88  19491.12  68.81
508.0  28823.76  19862.64  68.91
509.4  29240.00  20185.00  69.03
510.8  29714.85  20552.40  69.17
512.2  30182.80  20915.68  69.30
513.6  30696.00  21302.40  69.40
515.0  31293.60  21749.76  69.50
516.4  31797.92  22137.44  69.62
517.8  32366.86  22570.24  69.73
519.2  32973.87  23035.05  69.86
520.7  33558.26  23482.70  69.98
522.0  34054.80  23865.00  70.08
523.4  34640.55  24316.74  70.20
524.8  35158.26  24716.34  70.30
526.2  35777.19  25188.68  70.40
527.6  36410.94  25675.56  70.52
529.0  36946.80  26109.60  70.67
530.4  37597.80  26612.82  70.78
531.8  38150.36  27040.69  70.88
533.2  38652.12  27429.48  70.97
534.6  39119.84  27835.36  71.15
536.0  39626.47  28256.31  71.31
537.4  40145.09  28682.12  71.45
538.8  40716.13  29144.97  71.58
540.2  41348.94  29650.45  71.71
541.6  41954.78  30136.96  71.83
543.0  42479.92  30566.62  71.96
544.3  43195.50  31124.25  72.05
545.7  43991.55  31755.00  72.18
547.1  44517.90  32185.65  72.30
548.5  45166.56  32701.08  72.40
549.9  45884.28  33284.98  72.54
551.3  46639.84  33888.14  72.66
552.7  47182.34  34328.62  72.76
554.1  47900.22  34908.18  72.88
555.4  48511.36  35412.56  73.00
556.8  48953.52  35786.52  73.10
558.2  49243.50  36046.80  73.20
559.6  49527.15  36311.85  73.32
561.0  50080.80  36779.82  73.44
562.3  50509.55  37141.65  73.53
563.7  51107.84  37636.48  73.64
565.1  51691.20  38117.20  73.74
566.5  52319.09  38634.84  73.84
567.9  53173.84  39317.52  73.94
569.2  54108.60  40068.00  74.05
570.6  55094.31  40848.31  74.14
572.0  55936.50  41531.28  74.25
573.4  56645.55  42112.63  74.34
574.8  57362.25  42712.50  74.46
576.1  58236.72  43440.49  74.59
577.5  58912.32  44014.20  74.71
578.9  59837.88  44777.40  74.83
580.3  60688.41  45485.73  74.95
581.6  61535.68  46195.84  75.07
583.0  62372.52  46903.41  75.20
584.4  62978.31  47442.78  75.33
585.8  63437.87  47859.09  75.44
587.1  63831.90  48236.98  75.57
588.5  64331.40  48699.90  75.70
589.9  64754.70  49097.70  75.82
591.2  65303.40  49596.04  75.95
592.6  66073.48  50250.86  76.05
594.0  66733.01  50833.18  76.17
595.3  67609.36  51570.46  76.28
596.7  68492.88  52328.48  76.40
598.1  69348.61  53056.44  76.51
599.5  70179.85  53772.40  76.62
600.8  71064.12  54533.80  76.74
602.2  71790.39  55157.34  76.83
603.5  72688.92  55918.92  76.93
604.9  73565.46  56683.98  77.05
606.3  74374.08  57383.04  77.15
607.6  75128.46  58051.14  77.27
609.0  75875.40  58708.80  77.38
610.4  76614.72  59366.58  77.49
611.7  77288.77  59981.86  77.61
613.1  77922.00  60561.60  77.72
614.5  78627.78  61195.86  77.83
615.8  79185.78  61725.96  77.95
617.2  79961.40  62429.04  78.07
618.5  80614.44  63033.72  78.19
619.9  81426.92  63770.94  78.32
621.2  82176.14  64461.49  78.44
622.6  83099.50  65274.00  78.55
624.0  83826.81  65956.86  78.68
625.3  84666.66  66715.08  78.80
626.7  85504.36  67471.66  78.91
628.0  86196.68  68121.12  79.03
629.4  87035.20  68880.00  79.14
630.8  87741.48  69529.92  79.24
632.1  88310.25  70081.20  79.36
633.5  89237.72  70928.00  79.48
634.8  89977.38  71617.24  79.59
636.2  90629.04  72237.84  79.71
637.5  91466.34  73011.06  79.82
638.9  92196.00  73703.61  79.94
640.2  92982.77  74455.70  80.07
641.6  93855.66  75241.50  80.17
642.9  94607.24  75962.25  80.29
644.3  95420.66  76744.80  80.43
645.6  96213.00  77499.50  80.55
647.0  96973.20  78228.99  80.67
648.3  97768.86  79006.15  80.81
649.7  98605.05  79831.84  80.96
651.0  99414.17  80625.88  81.10
652.4  99964.80  81193.32  81.22
653.7  101047.32  82191.60  81.34
655.0  101982.64  83093.48  81.48
656.4  102630.60  83760.60  81.61
657.7  103724.14  84776.43  81.73
659.1  104612.20  85647.10  81.87
660.4  105353.92  86381.12  81.99
661.8  106056.00  87088.00  82.12
663.1  107039.58  88023.51  82.23
664.5  107558.70  88586.94  82.36
665.8  107739.15  88842.21  82.46
667.1  107830.71  89031.69  82.57
668.5  108200.40  89476.80  82.70
669.8  108596.42  89925.78  82.81
671.2  108842.24  90247.04  82.92
672.5  109129.80  90579.38  83.00
673.8  109741.80  91179.48  83.09
675.2  110714.52  92073.24  83.16
676.5  111871.38  93125.28  83.24
677.8  113113.42  94246.92  83.32
679.2  114110.26  95133.11  83.37
680.5  114963.81  95927.82  83.44
681.9  115707.90  96635.00  83.52
683.2  116516.40  97397.30  83.59
684.5  117340.30  98159.60  83.65
685.9  118079.95  98878.02  83.74
687.2  118801.92  99555.84  83.80
688.5  119465.36  100192.80  83.87
689.9  120261.24  100932.04  83.93
691.2  120945.73  101593.50  84.00
692.5  121568.04  102193.56  84.06
693.8  122310.00  102891.40  84.12
695.2  122938.70  103480.29  84.17
696.5  123644.40  104144.04  84.23
697.8  124362.85  104821.50  84.29
699.2  125036.34  105459.12  84.34
700.5  125747.82  106139.16  84.41
701.8  126375.90  106751.40  84.47
703.1  127053.24  107391.72  84.52
704.5  127735.38  108045.09  84.59
705.8  128475.44  108759.20  84.65
707.1  129144.25  109424.25  84.73
708.4  129785.73  110055.06  84.80
709.8  130573.80  110806.98  84.86
711.1  131122.42  111361.28  84.93
712.4  131952.72  112162.70  85.00
713.7  132609.74  112834.16  85.09
715.0  133313.97  113539.92  85.17
716.3  134059.75  114274.50  85.24
717.7  134785.80  114996.86  85.32
719.0  135546.40  115778.00  85.42
720.3  136303.80  116544.52  85.50
721.6  137173.80  117408.40  85.59
722.9  138015.72  118235.16  85.67
724.2  138884.76  119092.68  85.75
725.6  139641.80  119863.68  85.84
726.9  140112.25  120388.50  85.92
728.2  140594.72  120916.32  86.00
729.5  141177.79  121558.97  86.10
730.8  141641.22  122096.48  86.20
732.1  142238.04  122717.56  86.28
733.4  142681.59  123223.89  86.36
734.7  142987.32  123636.96  86.47
736.0  143372.94  124099.20  86.56
737.3  143528.76  124369.83  86.65
738.6  143679.42  124629.30  86.74
740.0  143895.55  124924.35  86.82
741.2  144193.92  125332.48  86.92
742.6  144701.28  125897.40  87.01
743.9  145295.92  126533.44  87.09
745.2  146036.52  127311.36  87.18
746.5  146819.43  128125.26  87.27
747.8  147460.60  128813.80  87.35
749.1  148198.71  129586.64  87.44
750.4  148913.62  130346.74  87.53
751.7  149638.16  131086.20  87.60
753.0  150181.64  131670.07  87.67
754.2  150828.90  132355.80  87.75
755.5  151405.94  132973.11  87.83
756.8  151962.20  133571.44  87.90
758.1  152942.52  134539.32  87.97
759.4  153854.00  135424.20  88.02
760.7  154721.00  136284.68  88.08
762.0  155321.25  136885.00  88.13
763.3  155875.86  137477.34  88.20
764.6  156261.36  137906.40  88.25
765.9  156642.90  138331.20  88.31
767.2  157140.06  138854.31  88.36
768.4  157457.30  139202.70  88.41
769.7  158095.57  139853.42  88.46
771.0  158507.73  140292.18  88.51
772.3  158884.55  140698.80  88.55
773.6  159356.64  141184.64  88.60
774.8  159808.57  141672.98  88.65
776.1  160249.96  142125.88  88.69
777.4  160564.56  142484.54  88.74
778.7  161087.28  143008.66  88.78
780.0  161547.20  143472.96  88.81
781.2  161913.18  143857.14  88.85
782.5  162402.24  144383.46  88.90
783.8  162867.24  144850.68  88.94
785.0  163204.74  145205.82  88.97
786.3  163642.50  145666.50  89.02
787.6  164090.08  146140.40  89.06
788.9  164490.21  146568.93  89.10
790.1  165015.10  147084.60  89.13
791.4  165379.20  147483.36  89.18
792.7  166003.65  148099.65  89.21
793.9  166425.84  148519.98  89.24
795.2  166911.00  149017.00  89.28
796.5  167414.28  149516.18  89.31
797.7  167891.28  150007.62  89.35
799.0  168516.00  150636.00  89.39
800.2  168902.40  151039.36  89.42
801.5  169378.84  151498.18  89.44
802.8  169939.55  152030.70  89.46
804.0  170397.50  152497.80  89.50
805.3  170879.92  152998.64  89.54
806.5  171256.30  153401.00  89.57
807.8  171716.30  153854.40  89.60
809.0  172186.36  154325.60  89.63
810.3  172671.97  154820.21  89.66
811.5  173041.62  155192.97  89.69
812.8  173514.60  155678.10  89.72
814.0  173923.74  156064.86  89.73
815.3  174418.12  156560.75  89.76
816.5  174802.25  156969.50  89.80
817.8  175238.82  157409.55  89.83
819.0  175672.35  157839.29  89.85
820.2  176127.24  158255.46  89.85
821.5  176610.25  158753.60  89.89
822.7  176902.89  159080.88  89.93
824.0  177338.88  159505.11  89.94
825.2  177822.60  159984.75  89.97
826.4  178324.96  160469.21  89.99
827.7  178643.70  160782.70  90.00
828.9  179139.60  161253.00  90.02
830.1  179538.80  161654.24  90.04
831.4  179980.88  162074.26  90.05
832.6  180421.72  162526.00  90.08
833.8  180782.80  162881.90  90.10
835.0  181144.18  163262.68  90.13
836.3  181638.10  163688.42  90.12
837.5  182082.60  164127.60  90.14
838.7  182517.57  164574.45  90.17
839.9  182910.96  164967.84  90.19
841.2  183390.35  165436.05  90.21
842.4  183751.83  165802.86  90.23
843.6  184181.90  166216.40  90.25
844.8  184665.60  166693.68  90.27
846.0  185053.50  167091.81  90.29
847.2  185481.45  167495.37  90.30
848.5  185954.32  167985.12  90.34
849.7  186322.83  168307.77  90.33
850.9  186700.80  168667.20  90.34
852.1  187111.06  169099.77  90.37
853.3  187423.08  169413.00  90.39
854.5  187855.71  169800.19  90.39
855.7  188167.08  170148.60  90.42
856.9  188576.28  170515.32  90.42
858.1  188951.28  170908.06  90.45
859.3  189376.18  171283.84  90.45
860.5  189780.93  171741.57  90.49
861.7  190191.20  172136.80  90.51
862.9  190533.46  172493.75  90.53
864.1  190934.62  172795.07  90.50
865.3  191351.32  173223.84  90.53
866.5  191808.00  173689.92  90.55
867.7  192213.44  174114.74  90.58
868.9  192634.33  174487.81  90.58
870.1  193122.34  174877.94  90.55
871.3  193535.34  175324.40  90.59
872.5  194016.60  175817.25  90.62
873.7  194458.80  176276.00  90.65
874.9  194999.07  176783.79  90.66
876.0  195525.00  177238.08  90.65
877.2  195970.64  177650.52  90.65
878.4  196513.20  178140.96  90.65
879.6  196950.60  178605.00  90.69
880.8  197450.75  179035.50  90.67
882.0  197863.71  179454.28  90.70
883.1  198380.00  179945.92  90.71
884.3  198808.04  180397.60  90.74
885.5  199348.59  180856.20  90.72
886.7  199742.40  181177.92  90.71
887.8  200239.80  181557.60  90.67
889.0  200739.26  182126.38  90.73
890.2  201182.94  182521.92  90.72
891.4  201683.19  183029.25  90.75
892.5  202290.66  183595.23  90.76
893.7  202940.32  184181.42  90.76
894.9  203583.60  184726.80  90.74
896.0  204192.00  185297.15  90.75
897.2  204834.14  185836.70  90.73
898.4  205371.66  186303.00  90.72
899.5  206034.37  186949.55  90.74
900.7  206482.90  187369.00  90.74
901.9  206910.08  187741.82  90.74
903.0  207245.40  188112.07  90.77
904.2  207677.40  188410.80  90.72
905.4  208144.02  188854.38  90.73
906.5  208677.77  189359.52  90.74
907.7  209037.88  189658.80  90.73
908.8  209430.30  189998.19  90.72
910.0  209788.80  190302.32  90.71
911.2  210096.81  190564.00  90.70
912.3  210356.34  190829.22  90.72
913.5  210519.71  190927.14  90.69
914.6  210651.84  191147.04  90.74
915.8  210999.36  191448.72  90.73
916.9  211289.96  191651.43  90.71
918.1  211575.66  191860.98  90.68
919.2  211782.06  192111.75  90.71
920.4  211939.20  192315.20  90.74
921.5  212146.98  192548.07  90.76
922.7  212364.64  192736.00  90.76
923.8  212705.58  192914.22  90.70
925.0  212865.80  193152.12  90.74
926.1  213253.32  193410.84  90.70
927.3  213597.12  193799.52  90.73
928.4  214093.75  194314.25  90.76
929.6  214748.16  194810.88  90.72
930.7  215537.00  195561.80  90.73
931.8  216326.88  196251.09  90.72
933.0  217048.32  196909.20  90.72
934.1  217520.10  197413.20  90.76
935.3  217725.30  197565.55  90.74
936.4  217683.82  197595.76  90.77
937.6  217557.36  197498.88  90.78
938.7  217423.89  197402.31  90.79
939.9  217548.26  197365.43  90.72
941.0  218072.12  197870.18  90.74
942.1  218662.74  198322.02  90.70
943.3  219227.82  198895.92  90.73
944.4  219601.21  199225.84  90.72
945.6  219873.70  199491.52  90.73
946.7  220041.97  199558.73  90.69
947.9  220420.62  199898.16  90.69
949.0  220586.18  200182.36  90.75
950.1  220939.20  200411.64  90.71
951.3  221372.03  200562.89  90.60
952.4  221625.93  200878.34  90.64
953.6  221958.60  201278.12  90.68
954.7  222014.16  201498.00  90.76
955.8  222288.40  201754.98  90.76
957.0  222923.85  201961.05  90.60
958.1  223244.64  202140.42  90.55
959.3  223395.90  202198.50  90.51
960.4  223637.72  202525.81  90.56
961.6  224057.46  203141.05  90.66
962.7  224225.60  203102.08  90.58
963.9  224322.07  203019.04  90.50
965.0  224647.62  203178.36  90.44
966.2  224832.06  203189.81  90.37
967.3  224531.66  203123.42  90.47
968.5  224899.20  203329.92  90.41
969.6  225225.84  203368.48  90.30
970.8  225448.30  203463.59  90.25
971.9  224994.88  203346.88  90.38
973.1  225106.56  203370.08  90.34
974.2  224928.38  203294.75  90.38
975.4  225287.46  203582.55  90.37
976.5  225505.80  203445.45  90.22
977.7  225843.60  203427.78  90.07
978.8  225345.78  203470.92  90.29
980.0  225540.00  203344.00  90.16
981.2  225677.43  203497.83  90.17
982.3  226121.70  203604.94  90.04
983.5  226002.66  203717.93  90.14
984.6  225969.84  203963.76  90.26
985.8  226145.48  203594.16  90.03
987.0  226209.60  203479.36  89.95
988.1  226605.88  204126.94  90.08
989.3  226565.36  204168.16  90.11
990.2  236299.13  210289.90  88.99
994.0  236692.56  210945.16  89.12
997.9  236619.50  211065.42  89.20
1001.7  237103.03  211602.81  89.25
1005.6  238118.89  212744.44  89.34
1009.4  239337.57  214150.80  89.48
1013.3  240400.00  215240.00  89.53
1017.1  241005.14  216036.81  89.64
1021.0  241640.89  216739.23  89.69
1024.8  242901.17  217980.44  89.74
1028.6  244789.04  219768.52  89.78
1032.5  246297.80  221310.60  89.85
1036.3  246847.39  221919.38  89.90
1040.1  246982.97  222178.72  89.96
1044.0  247732.02  222915.66  89.98
1047.8  248380.65  223563.90  90.01
1051.6  249036.09  224241.60  90.04
1055.5  248655.60  224032.80  90.10
1059.3  248338.20  223813.80  90.12
1063.1  248102.87  223617.71  90.13
1067.0  248360.51  223962.81  90.18
1070.8  249135.91  224701.87  90.19
1074.6  249691.28  225312.81  90.24
1078.4  249332.00  225096.00  90.28
1082.3  248428.23  224379.91  90.32
1086.1  247794.93  223916.80  90.36
1089.9  247703.37  223866.91  90.38
1093.7  248047.72  224311.34  90.43
1097.5  248245.09  224527.89  90.45
1101.4  248258.44  224641.81  90.49
1105.2  248196.80  224626.40  90.50
1109.0  248515.30  224963.67  90.52
1112.8  249424.18  225792.28  90.53
1116.6  250133.47  226377.64  90.50
1120.4  250798.80  226929.42  90.48
1124.2  251268.70  227221.23  90.43
1128.1  251889.08  227563.62  90.34
1131.8  251860.47  227339.00  90.26
1135.7  251626.16  226832.71  90.15
1139.5  251385.80  226305.00  90.02
1143.3  250827.50  225397.28  89.86
1147.1  250144.44  224367.56  89.70
1150.9  249479.08  223272.50  89.50
1154.7  249478.67  222735.07  89.28
1158.5  249352.20  222111.33  89.08
1162.3  249171.43  221451.03  88.87
1166.1  248504.34  220428.18  88.70
1169.9  248161.83  219713.77  88.54
1173.7  247560.00  218740.00  88.36
1177.5  246976.33  217711.31  88.15
1181.2  246996.24  217169.33  87.92
1185.0  247416.39  216993.19  87.70
1188.8  247316.61  216335.78  87.47
1192.6  247286.58  215828.85  87.28
1196.4  247249.92  215363.75  87.10
1200.2  246559.29  214432.71  86.97
1204.0  246097.35  213710.15  86.84
1207.8  245716.27  213142.33  86.74
1211.6  245094.44  212455.89  86.68
1215.3  244613.55  211952.43  86.65
1219.1  244513.83  211861.58  86.65
1222.9  244195.56  211680.00  86.68
1226.7  243929.38  211661.17  86.77
1230.4  243295.36  211414.09  86.90
1234.2  242634.93  211141.00  87.02
1238.0  241890.93  210847.37  87.17
1241.8  241191.78  210537.33  87.29
1245.5  240594.38  210289.67  87.40
1249.3  240376.27  210345.62  87.51
1253.1  240644.44  210762.22  87.58
1256.8  240654.05  210947.32  87.66
1260.6  240439.70  210885.45  87.71
1264.4  240232.46  210841.71  87.77
1268.1  239854.27  210572.27  87.79
1271.9  239796.14  210645.50  87.84
1275.7  240005.54  211021.59  87.92
1279.4  240264.90  211454.10  88.01
1283.2  239743.50  211262.14  88.12
1286.9  239417.48  211167.87  88.20
1290.7  239225.07  211136.93  88.26
1294.4  238564.56  210685.24  88.31
1298.2  237592.02  209918.72  88.35
1302.0  236394.33  208890.33  88.37
1305.7  235062.36  207645.17  88.34
1309.5  233580.30  206245.08  88.30
1313.2  232717.58  205277.25  88.21
1317.0  232143.60  204578.40  88.13
1320.7  231394.60  203632.22  88.00
1324.4  230362.67  202333.17  87.83
1328.2  229641.60  201187.20  87.61
1331.9  228692.93  199782.31  87.36
1335.7  227844.58  198360.83  87.06
1339.4  226601.51  196552.00  86.74
1343.2  225600.92  194795.97  86.35
1346.9  225056.27  193288.58  85.88
1350.6  225219.09  192266.43  85.37
1354.4  225561.19  191284.00  84.80
1358.1  225118.47  189737.27  84.28
1361.8  224273.49  187935.31  83.80
1365.6  223247.55  186098.80  83.36
1369.3  222217.33  184465.78  83.01
1373.0  220946.67  182681.09  82.68
1376.7  219356.87  180661.10  82.36
1380.5  217759.07  178403.20  81.93
1384.2  216476.97  176036.49  81.32
1387.9  215333.40  173326.13  80.49
1391.6  214024.56  170252.50  79.55
1395.3  212835.45  167216.20  78.57
1399.1  212106.54  164625.88  77.61
1402.8  211128.00  161677.33  76.58
1406.5  210408.17  158422.00  75.29
1410.2  209916.67  154625.89  73.66
1413.9  209953.42  151470.11  72.14
1417.6  209490.74  148692.09  70.98
1421.3  208830.40  146577.33  70.19
1425.1  208054.93  144256.00  69.34
1428.8  207740.70  142141.65  68.42
1432.5  207542.52  140377.97  67.64
1436.2  207293.52  138835.29  66.98
1439.9  206647.90  137242.89  66.41
1443.6  206260.33  136020.78  65.95
1447.3  205729.09  134865.16  65.55
1451.0  205272.50  133809.00  65.19
1454.7  204732.62  132758.31  64.84
1458.4  204313.67  131769.17  64.49
1462.1  203651.78  130617.80  64.14
1465.8  202875.22  129457.50  63.81
1469.4  202314.77  128487.46  63.51
1473.1  203115.68  128457.64  63.24
1476.8  203353.37  128223.04  63.05
1480.5  202156.93  127240.09  62.94
1484.2  201034.93  126464.52  62.91
1487.9  200380.81  126155.71  62.96
1491.6  199711.42  125947.25  63.06
1495.3  199699.50  126233.25  63.21
1498.9  199221.07  126332.10  63.41
1502.6  198253.63  126178.39  63.64
1506.3  197040.98  125883.02  63.89
1510.0  196104.45  125820.00  64.16
1513.7  195391.41  125870.43  64.42
1517.3  194664.90  125880.69  64.67
1521.0  193782.55  125692.02  64.86
1524.7  193004.49  125495.98  65.02
1528.3  192177.27  125202.80  65.15
1532.0  191278.80  124813.60  65.25
1535.7  190434.69  124449.11  65.35
1539.3  189575.93  124070.40  65.45
1543.0  188983.08  123901.17  65.56
1546.7  188617.00  123909.50  65.69
1550.3  188124.09  123887.47  65.85
1554.0  187329.80  123688.60  66.03
1557.6  186564.52  123476.04  66.18
1561.3  185743.23  123221.16  66.34
1565.0  184882.67  122903.07  66.48
1568.6  183945.86  122553.28  66.62
1572.3  183273.39  122350.84  66.76
1575.9  182689.69  122185.16  66.88
1579.6  182138.44  122053.83  67.01
1583.2  181516.76  121938.49  67.18
1586.9  180791.05  121846.33  67.40
1590.5  180184.22  122008.62  67.71
1594.1  179474.19  122265.14  68.12
1597.8  178697.01  122603.99  68.61
1601.4  177980.89  123068.27  69.15
1605.1  177023.12  123399.97  69.71
1608.7  176191.25  123845.00  70.29
1612.3  175425.96  124314.83  70.86
1616.0  174589.50  124674.35  71.41
1619.6  173898.78  125047.33  71.91
1623.2  173132.53  125276.13  72.36
1626.9  172579.00  125596.16  72.78
1630.5  171876.85  125761.80  73.17
1634.1  171237.69  125918.42  73.53
1637.8  170488.27  125942.13  73.87
1641.4  169551.88  125778.42  74.18
1645.0  168675.42  125610.61  74.47
1648.6  167712.37  125309.75  74.72
1652.2  166974.02  125097.84  74.92
1655.8  166242.33  124797.67  75.07
1659.5  165555.30  124411.45  75.15
1663.1  164340.92  123583.71  75.20
1666.7  163106.33  122652.17  75.20
1670.3  161942.77  121750.67  75.18
1673.9  160857.49  120844.03  75.12
1677.5  160066.79  120149.73  75.06
1681.1  159642.53  119627.29  74.93
1684.7  159628.10  119368.55  74.78
1688.3  159501.53  118960.64  74.58
1691.9  159111.07  118289.53  74.34
1695.6  158764.20  117623.50  74.09
1699.2  158641.87  117134.17  73.84
1702.8  158570.79  116737.00  73.62
1706.3  158082.51  116174.03  73.49
1709.9  157129.87  115360.09  73.42
1713.5  156407.82  114721.82  73.35
1717.1  155703.88  114051.78  73.25
1720.7  155030.48  113429.80  73.17
1724.3  154687.32  113062.86  73.09
1727.9  154355.95  112739.12  73.04
1731.5  154274.75  112571.22  72.97
1735.1  154385.60  112511.73  72.88
1738.7  154125.38  112137.73  72.76
1742.2  153608.79  111552.12  72.62
1745.8  153014.27  110903.33  72.48
1749.4  153083.00  110675.04  72.30
1753.0  152431.42  109880.40  72.09
1756.5  150996.56  108551.47  71.89
1760.1  149111.07  106881.57  71.68
1763.7  146937.39  105053.28  71.50
1767.2  145217.93  103601.33  71.34
1770.8  143801.50  102448.00  71.24
1774.4  142385.33  101281.29  71.13
1777.9  141525.48  100637.45  71.11
1781.5  140667.67  99964.67  71.06
1785.1  139435.83  99060.00  71.04
1788.6  138129.96  98163.48  71.07
1792.2  136852.50  97317.33  71.11
1795.8  136275.03  96997.55  71.18
1799.3  135651.80  96636.20  71.24
1802.9  134920.81  96177.41  71.28
1806.4  134247.82  95741.69  71.32
1810.0  133396.19  95165.51  71.34
1813.5  132893.23  94829.89  71.36
1817.1  132591.00  94647.20  71.38
1820.6  131909.90  94228.77  71.43
1824.2  131785.91  94231.51  71.50
1827.7  130934.14  93781.73  71.63
1831.2  130550.00  93702.00  71.77
1834.8  130478.07  93914.90  71.98
1838.3  130326.00  94076.00  72.19
1841.8  129680.87  93871.70  72.39
1845.4  128897.77  93549.71  72.58
1848.9  128025.45  93120.00  72.74
1852.4  127451.10  92808.50  72.82
1856.0  126742.30  92321.20  72.84
1859.5  126008.42  91683.66  72.76
1863.0  125277.98  90938.99  72.59
1866.6  124838.58  90295.56  72.33
1870.1  124590.03  89625.31  71.94
1873.6  124062.00  88544.25  71.37
1877.1  123093.25  86944.67  70.63
1880.6  121882.11  84967.62  69.71
1884.2  120873.17  82858.25  68.55
1887.7  119994.47  80565.47  67.14
1891.2  118981.80  77929.60  65.50
1894.7  118099.54  75098.04  63.59
1898.2  117610.24  72431.27  61.59
1902.2  126079.20  75085.92  59.55
1904.9  125386.34  72556.26  57.87
1907.6  124598.56  70037.44  56.21
1910.4  124008.92  67720.45  54.61
1913.1  122982.24  65407.84  53.18
1915.8  122295.88  63549.64  51.96
1918.6  121773.76  61948.64  50.87
1921.3  121287.87  60613.61  49.97
1924.0  120534.26  59366.58  49.25
1926.7  119774.80  58314.04  48.69
1929.4  119021.36  57503.76  48.31
1932.2  118462.42  57005.96  48.12
1934.9  117907.92  56656.08  48.05
1937.6  117351.52  56427.92  48.08
1940.3  116832.50  56338.00  48.22
1943.0  116362.28  56405.05  48.47
1945.7  115697.34  56458.49  48.80
1948.4  114995.87  56555.47  49.18
1951.1  114426.90  56766.96  49.61
1953.8  113858.58  57012.78  50.07
1956.4  113379.11  57311.49  50.55
1959.1  112777.16  57566.40  51.04
1961.8  111990.90  57712.62  51.53
1964.5  111356.82  57932.28  52.02
1967.2  110604.00  58095.46  52.53
1969.9  110000.30  58326.50  53.02
1972.5  109252.99  58487.39  53.53
1975.2  108727.18  58756.68  54.04
1977.9  108364.98  59088.48  54.53
1980.6  107775.08  59295.04  55.02
1983.2  106917.38  59357.06  55.52
1985.9  106063.20  59356.80  55.96
1988.5  105211.44  59330.47  56.39
1991.2  104560.47  59420.79  56.83
1993.8  103941.42  59502.96  57.25
1996.5  103484.04  59633.64  57.63
1999.2  102870.50  59621.27  57.96
2001.8  102494.64  59687.28  58.23
2004.4  101996.78  59674.25  58.51
2007.1  101349.78  59508.40  58.72
2009.7  100759.14  59305.68  58.86
2012.4  100353.60  59159.68  58.95
2015.0  99914.80  58889.20  58.94
2017.6  99368.10  58497.40  58.87
2020.3  98848.20  58097.16  58.77
2022.9  98624.80  57806.24  58.61
2025.5  98409.57  57423.78  58.35
2028.1  98185.74  56955.84  58.01
2030.8  97799.64  56316.87  57.58
2033.4  97650.30  55786.02  57.13
2036.0  97257.20  55099.68  56.65
2038.6  96895.92  54345.84  56.09
2041.2  96577.24  53586.96  55.49
2043.8  96235.49  52784.94  54.85
2046.4  95849.58  51919.48  54.17
2049.0  95354.84  50981.72  53.47
2051.6  95110.56  50192.10  52.77
2054.2  94774.75  49344.25  52.06
2056.8  94402.00  48502.30  51.38
2059.4  93833.38  47578.03  50.70
2062.0  93348.75  46717.00  50.05
2064.6  92755.53  45844.15  49.42
2067.1  92166.93  44991.18  48.81
2069.7  91572.20  44159.54  48.22
2072.3  91166.04  43443.52  47.65
2074.9  90706.98  42773.85  47.16
2077.4  90364.00  42229.59  46.73
2080.0  89873.23  41660.92  46.36
2082.6  89419.35  41173.25  46.05
2085.1  89007.09  40704.51  45.73
2087.7  88654.80  40310.40  45.47
2090.3  88186.98  39945.51  45.30
2092.8  87458.37  39480.46  45.14
2095.4  86678.67  39009.62  45.00
2097.9  86028.25  38592.54  44.86
2100.5  85340.40  38220.40  44.79
2103.0  84751.98  37915.16  44.74
2105.6  84200.46  37657.53  44.72
2108.1  83731.23  37462.05  44.74
2110.7  83207.88  37285.50  44.81
2113.2  82718.19  37164.86  44.93
2115.7  82166.05  37048.85  45.09
2118.3  81576.69  36953.67  45.30
2120.8  81209.52  36988.56  45.55
2123.3  80802.26  37023.90  45.82
2125.8  80425.38  37092.58  46.12
2128.4  80005.77  37161.15  46.45
2130.9  79505.60  37155.40  46.73
2133.4  79141.72  37226.14  47.04
2135.9  78773.00  37281.20  47.33
2138.4  78320.99  37247.98  47.56
2140.9  78002.18  37279.86  47.79
2143.4  77676.06  37281.00  48.00
2145.9  77398.28  37288.31  48.18
2148.4  77113.19  37281.00  48.35
2150.9  76828.10  37281.00  48.53
2153.4  76564.94  37251.76  48.65
2155.9  76239.33  37221.74  48.82
2158.4  75940.20  37213.05  49.00
2160.9  75712.35  37257.15  49.21
2163.4  75381.80  37257.84  49.43
2165.9  74831.30  37155.08  49.65
2168.4  74368.26  37114.02  49.91
2170.8  74031.65  37137.43  50.16
2173.3  73695.82  37163.10  50.43
2175.8  73390.46  37203.76  50.69
2178.2  73024.90  37182.95  50.92
2180.7  72645.51  37127.93  51.11
2183.2  72246.20  37061.85  51.30
2185.6  71820.00  36968.40  51.47
2188.1  71343.72  36847.44  51.65
2190.6  70808.14  36682.10  51.80
2193.0  70184.73  36447.18  51.93
2195.5  69657.60  36218.88  52.00
2197.9  69095.04  35936.56  52.01
2200.4  68381.35  35513.40  51.93
2202.8  67912.37  35155.67  51.77
2205.3  67343.94  34814.82  51.70
2207.7  66986.66  34754.72  51.88
2210.1  66592.12  34818.56  52.29
2212.6  66235.04  34944.58  52.76
2215.0  66006.75  35095.05  53.17
2217.4  65727.26  35162.49  53.50
2219.9  65472.94  35196.00  53.76
2222.3  65249.80  35178.88  53.91
2224.7  65085.12  35112.15  53.95
2227.1  64821.14  34952.74  53.92
2229.5  64529.93  34741.71  53.84
2231.9  64100.32  34437.28  53.72
2234.4  63617.92  34043.12  53.51
2236.8  63220.89  33654.39  53.23
2239.2  62857.08  33256.08  52.91
2241.6  62431.11  32795.49  52.53
2244.0  62035.20  32304.96  52.08
2246.4  61669.71  31784.22  51.54
2248.8  61229.74  31223.17  50.99
2251.2  60917.40  30658.80  50.33
2253.6  60508.50  30032.40  49.63
2255.9  60216.24  29416.08  48.85
2258.3  59907.87  28791.91  48.06
2260.7  59514.00  28156.88  47.31
2263.1  59116.50  27535.50  46.58
2265.5  58727.02  26947.69  45.89
2267.9  58420.50  26465.40  45.30
2270.2  57988.00  26029.20  44.89
2272.6  57579.48  25719.36  44.67
2275.0  57171.24  25507.44  44.62
2277.3  56763.90  25372.95  44.70
2279.7  56392.20  25284.45  44.84
2282.1  56080.04  25234.68  45.00
2284.4  55707.52  25129.72  45.11
2286.8  55435.84  25060.41  45.21
2289.1  55033.88  24888.28  45.22
2291.5  54699.05  24713.15  45.18
2293.8  54296.58  24442.22  45.02
2296.2  53859.96  24125.64  44.79
2298.5  53348.94  23763.51  44.54
2300.8  52800.02  23365.58  44.25
2303.2  52154.72  22889.92  43.89
2305.5  51494.47  22379.61  43.46
2307.9  50853.46  21887.24  43.04
2310.2  50200.92  21399.84  42.63
2312.5  49624.80  20976.00  42.27
2314.8  49041.18  20569.82  41.94
2317.1  48433.00  20146.50  41.60
2319.5  47805.39  19735.83  41.28
2321.8  47252.40  19385.60  41.03
2324.1  46665.50  19013.26  40.74
2326.4  46212.10  18692.96  40.45
2328.7  45704.50  18392.00  40.24
2331.0  45229.08  18135.24  40.10
2333.3  44868.86  17945.65  40.00
2335.6  44467.92  17764.32  39.95
2337.9  43998.48  17572.68  39.94
2340.2  43576.50  17366.00  39.85
2342.5  43203.93  17213.10  39.84
2344.8  42726.70  17027.65  39.85
2347.1  42252.84  16837.38  39.85
2349.4  41731.26  16616.22  39.82
2351.7  41226.24  16435.84  39.87
2353.9  40733.45  16264.25  39.93
2356.2  40257.75  16097.25  39.99
2358.5  39754.13  15944.64  40.11
2360.8  39271.68  15778.80  40.18
2363.1  38816.82  15618.66  40.24
2365.3  38371.52  15439.78  40.24
2367.6  37850.00  15230.00  40.24
2369.8  37345.80  15075.00  40.37
2372.1  36818.34  14905.80  40.48
2374.4  36237.00  14669.56  40.48
2376.6  35607.32  14421.12  40.50
2378.9  35027.16  14203.56  40.55
2381.1  34434.40  14019.20  40.71
2383.4  33859.02  13838.58  40.87
2385.6  33387.75  13658.15  40.91
2387.9  32917.32  13478.04  40.95
2390.1  32455.50  13293.00  40.96
2392.3  31979.61  13130.91  41.06
2394.6  31525.14  12943.12  41.06
2396.8  31129.74  12795.66  41.10
2399.0  30719.70  12615.30  41.07
2401.3  30274.36  12443.00  41.10
2403.5  29822.52  12263.16  41.12
2405.7  29379.84  12055.79  41.03
2407.9  28954.26  11825.46  40.84
2410.1  28524.96  11606.40  40.69
2412.4  28170.90  11390.40  40.43
2414.6  27771.36  11189.76  40.29
2416.8  27388.02  10984.38  40.11
2419.0  27009.06  10779.05  39.91
2421.2  26641.16  10528.10  39.52
2423.4  26254.41  10291.82  39.20
2425.6  25911.81  10081.26  38.91
2427.8  25591.77  9886.95  38.63
2430.0  25279.88  9669.21  38.25
2432.2  24975.36  9469.44  37.92
2434.4  24659.64  9253.17  37.52
2436.5  24354.16  9012.68  37.01
2438.7  24089.16  8794.08  36.51
2440.9  23796.18  8587.11  36.09
2443.1  23517.00  8393.76  35.69
2445.3  23258.52  8203.87  35.27
2447.4  22986.72  8017.20  34.88
2449.6  22681.12  7810.88  34.44
2451.8  22368.42  7638.30  34.15
2453.9  22046.96  7457.06  33.82
2456.1  21728.80  7259.68  33.41
2458.3  21416.35  7079.47  33.06
2460.4  21131.01  6928.20  32.79
2462.6  20862.45  6785.80  32.53
2464.7  20614.10  6617.52  32.10
2466.9  20387.36  6479.60  31.78
2469.0  20145.14  6351.58  31.53
2471.2  19921.50  6193.14  31.09
2473.3  19621.25  6036.21  30.76
2475.4  19390.11  5923.54  30.55
2477.6  19122.74  5808.87  30.38
2479.7  18862.08  5683.20  30.13
2481.9  18591.51  5541.55  29.81
2484.0  18374.78  5454.51  29.68
2486.1  18112.68  5356.80  29.57
2488.2  17868.80  5252.45  29.39
2490.4  17629.50  5183.00  29.40
2492.5  17378.12  5134.88  29.55
2494.6  17079.57  5057.64  29.61
2496.7  16802.93  4964.03  29.54
2498.8  16562.70  4925.79  29.74
2500.9  16367.74  4874.05  29.78
2503.0  16285.56  4876.06  29.94
2505.1  16173.30  4943.25  30.56
2507.2  16155.03  5016.42  31.05
2509.4  16114.01  5062.75  31.42
2511.4  16083.06  5162.85  32.10
2513.5  16204.80  5266.56  32.50
2515.6  16365.84  5307.84  32.43
