# Supplementary material for: Using reflectance spectra and Pl@ntNet to identify herbarium specimens: a case study with Lithocarpus
Source: New Phytol. 2025 Jun 4;251(2):800–10. doi: 10.1111/nph.70258 (PMC13278665; doi:10.1111/nph.70258)
Supplement: Supplementary file 1 — Dataset S1 Original spectral data collected for this study. [file NPH-251-800-s003.zip › lithocarpus_spectra/gr021622_0028.sig]

/*** Spectra Vista SIG Data ***/
name= gr021622_0028.sig
instrument= HI: 1132003 (HR-1024i)
integration= 50.0, 9.0, 6.0, 50.0, 9.0, 6.0
scan method= Time-based, Time-based
scan coadds= 100, 425, 571, 100, 425, 571
scan time= 5, 5
scan settings= AI, AI
external data set1= 0,0,0,0,0,0,0,0,0,0,0,0,0,0,0,0,0,0,0,0,0,0,0,0,0,0,0,0,0,0,0,0
external data set2= 0,0,0,0,0,0,0,0,0,0,0,0,0,0,0,0,0,0,0,0,0,0,0,0,0,0,0,0,0,0,0,0
external data dark= 0,0,0,0,0,0,0,0,0,0,0,0,0,0,0,0
external data mask= 0
optic= LENS 4(1), LENS 4(1)
temp= 29.0, -5.0, -9.8, 29.0, -5.1, -9.8
battery= 7.46, 7.48
error= 0, 0
units= Radiance, Radiance
time= 16/02/2022 10:39:19, 16/02/2022 10:40:54
longitude=                 ,                 
latitude=                 ,                 
gpstime=                 ,                 
comm= 
memory slot= 0, 0
factors= 0.928, 0.945, 1.000 [Overlap: Remove @ 990,1900, Matching Type: None]
inclinometer x offset= 1, 1
inclinometer y offset= 90, 90
data= 
340.5  1150.10  759.50  66.04
341.9  1148.58  786.99  68.52
343.4  1121.76  747.84  66.67
344.9  1128.50  758.50  67.21
346.4  1123.29  748.86  66.67
347.8  1147.71  719.46  62.69
349.3  1162.16  700.48  60.27
350.8  1181.70  696.90  58.97
352.2  1185.03  716.87  60.49
353.7  1227.31  717.08  58.43
355.2  1270.70  733.60  57.73
356.6  1348.27  746.13  55.34
358.1  1388.10  779.98  56.19
359.6  1423.02  782.02  54.95
361.0  1477.20  812.46  55.00
362.5  1565.91  838.44  53.54
364.0  1643.46  879.06  53.49
365.5  1721.90  912.35  52.99
366.9  1783.52  942.00  52.82
368.4  1863.99  988.29  53.02
369.9  1941.86  1041.66  53.64
371.3  2049.10  1110.48  54.19
372.8  2136.93  1140.57  53.37
374.2  2232.56  1181.18  52.91
375.7  2346.69  1245.45  53.07
377.2  2443.05  1308.30  53.55
378.6  2509.90  1334.21  53.16
380.1  2589.64  1397.38  53.96
381.6  2711.15  1450.15  53.49
383.0  2858.90  1555.95  54.42
384.5  3006.64  1617.98  53.81
386.0  3109.92  1692.90  54.44
387.4  3205.30  1747.25  54.51
388.9  3311.70  1812.72  54.74
390.4  3451.17  1890.74  54.79
391.8  3627.68  1997.52  55.06
393.3  3755.16  2063.02  54.94
394.7  3836.30  2111.10  55.03
396.2  3949.30  2174.82  55.07
397.7  4097.04  2260.08  55.16
399.1  4286.64  2385.96  55.66
400.6  4480.56  2499.36  55.78
402.0  4613.70  2585.70  56.04
403.5  4694.20  2646.00  56.37
405.0  4827.76  2721.44  56.37
406.4  5042.18  2877.38  57.07
407.9  5244.96  3006.04  57.31
409.3  5373.36  3099.34  57.68
410.8  5473.62  3164.04  57.81
412.2  5619.96  3272.28  58.23
413.7  5851.61  3432.12  58.65
415.1  6101.90  3585.34  58.76
416.6  6282.27  3712.59  59.10
418.0  6416.25  3820.75  59.55
419.5  6557.59  3924.88  59.85
420.9  6756.80  4054.08  60.00
422.4  7004.10  4240.32  60.54
423.8  7280.60  4423.89  60.76
425.3  7564.50  4612.50  60.98
426.7  7773.60  4784.70  61.55
428.2  7940.48  4912.64  61.87
429.6  8094.45  5040.50  62.27
431.1  8294.30  5194.70  62.63
432.5  8580.65  5394.35  62.87
434.0  8866.00  5621.00  63.40
435.4  9185.00  5863.00  63.83
436.8  9496.85  6093.58  64.16
438.3  9757.55  6299.75  64.56
439.7  9968.88  6463.84  64.84
441.2  10135.08  6621.36  65.33
442.6  10378.50  6815.40  65.67
444.0  10657.92  7043.40  66.09
445.5  10995.75  7297.92  66.37
446.9  11362.26  7573.02  66.65
448.4  11684.89  7830.48  67.01
449.8  12040.15  8102.10  67.29
451.2  12316.50  8326.00  67.60
452.7  12535.35  8511.30  67.90
454.1  12768.02  8693.12  68.09
455.5  13041.28  8919.96  68.40
457.0  13379.08  9197.76  68.75
458.4  13728.00  9460.88  68.92
459.8  14094.72  9745.92  69.15
461.2  14509.36  10061.62  69.35
462.7  14901.12  10369.89  69.59
464.1  15223.56  10640.71  69.90
465.5  15495.84  10869.12  70.14
467.0  15762.40  11089.80  70.36
468.4  16066.40  11337.08  70.56
469.8  16413.84  11616.04  70.77
471.2  16831.68  11932.29  70.89
472.7  17263.59  12280.65  71.14
474.1  17711.80  12649.60  71.42
475.5  18250.96  13078.26  71.66
476.9  18763.81  13478.66  71.83
478.4  19175.00  13806.25  72.00
479.8  19419.42  14030.42  72.25
481.2  19579.36  14194.72  72.50
482.6  19785.06  14382.36  72.69
484.0  20119.20  14665.20  72.89
485.4  20588.96  15062.20  73.16
486.9  21141.90  15496.65  73.30
488.3  21742.32  15989.92  73.54
489.7  22244.56  16408.00  73.76
491.1  22679.16  16781.52  74.00
492.5  23061.36  17116.68  74.22
493.9  23355.66  17401.80  74.51
495.3  23615.10  17652.90  74.75
496.8  23980.28  17975.48  74.96
498.2  24462.15  18385.98  75.16
499.6  24967.62  18829.26  75.41
501.0  25564.24  19340.54  75.65
502.4  26114.76  19814.40  75.87
503.8  26633.32  20281.59  76.15
505.2  27167.84  20751.80  76.38
506.6  27683.26  21201.40  76.59
508.0  28173.60  21646.80  76.83
509.4  28570.00  22020.00  77.07
510.8  29016.90  22428.45  77.29
512.2  29450.80  22833.52  77.53
513.6  29947.20  23289.60  77.77
515.0  30528.96  23807.68  77.98
516.4  31036.96  24271.84  78.20
517.8  31602.00  24786.96  78.43
519.2  32208.30  25331.76  78.65
520.7  32785.98  25862.40  78.88
522.0  33282.24  26329.20  79.11
523.4  33873.21  26861.31  79.30
524.8  34387.38  27339.96  79.51
526.2  34999.33  27898.08  79.71
527.6  35640.06  28487.52  79.93
529.0  36194.40  29009.20  80.15
530.4  36852.98  29601.02  80.32
531.8  37405.45  30107.16  80.49
533.2  37842.48  30527.64  80.67
534.6  38256.80  30948.80  80.90
536.0  38726.18  31427.89  81.15
537.4  39229.13  31905.94  81.33
538.8  39799.12  32445.32  81.52
540.2  40426.87  33028.46  81.70
541.6  41047.72  33604.62  81.87
543.0  41585.88  34125.42  82.06
544.3  42282.00  34773.90  82.24
545.7  43082.40  35496.00  82.39
547.1  43613.10  35996.25  82.54
548.5  44246.76  36586.14  82.69
549.9  44962.38  37253.54  82.85
551.3  45747.00  37972.22  83.00
552.7  46321.56  38507.64  83.13
554.1  47048.58  39175.44  83.27
555.4  47645.74  39740.66  83.41
556.8  48066.48  40152.42  83.54
558.2  48322.80  40431.75  83.67
559.6  48559.95  40682.85  83.78
561.0  49036.68  41136.48  83.89
562.3  49408.45  41505.10  84.00
563.7  49978.88  42035.84  84.11
565.1  50560.40  42574.40  84.21
566.5  51194.18  43147.41  84.28
567.9  52062.96  43917.92  84.36
569.2  53020.80  44755.20  84.41
570.6  54004.91  45624.91  84.48
572.0  54851.29  46383.30  84.56
573.4  55572.00  47034.12  84.64
574.8  56291.25  47697.75  84.73
576.1  57176.46  48487.50  84.80
577.5  57857.20  49111.04  84.88
578.9  58803.36  49963.32  84.97
580.3  59687.28  50763.18  85.05
581.6  60579.84  51573.60  85.13
583.0  61437.60  52350.75  85.21
584.4  62034.54  52895.13  85.27
585.8  62429.89  53283.22  85.35
587.1  62733.88  53585.40  85.42
588.5  63132.90  53983.50  85.51
589.9  63459.30  54315.00  85.59
591.2  63957.20  54772.56  85.64
592.6  64692.10  55442.42  85.70
594.0  65344.73  56039.23  85.76
595.3  66218.82  56831.42  85.82
596.7  67127.44  57654.70  85.89
598.1  68005.60  58453.63  85.95
599.5  68876.95  59231.45  86.00
600.8  69763.64  60035.44  86.06
602.2  70507.78  60717.02  86.11
603.5  71419.56  61543.32  86.17
604.9  72307.44  62358.12  86.24
606.3  73128.00  63101.28  86.29
607.6  73894.92  63802.32  86.34
609.0  74633.40  64476.00  86.39
610.4  75348.00  65148.72  86.46
611.7  75999.43  65761.85  86.53
613.1  76595.55  66322.50  86.59
614.5  77266.26  66943.26  86.64
615.8  77768.46  67428.72  86.70
617.2  78477.12  68098.32  86.77
618.5  79079.88  68682.68  86.85
619.9  79864.64  69421.74  86.92
621.2  80600.28  70109.24  86.98
622.6  81515.50  70966.50  87.06
624.0  82256.67  71660.97  87.12
625.3  83079.78  72439.97  87.19
626.7  83919.92  73233.26  87.27
628.0  84617.64  73903.52  87.34
629.4  85450.40  74681.60  87.40
630.8  86151.00  75350.40  87.46
632.1  86722.65  75892.95  87.51
633.5  87630.40  76756.68  87.59
634.8  88356.01  77450.71  87.66
636.2  88993.62  78069.48  87.72
637.5  89822.74  78845.84  87.78
638.9  90547.11  79536.78  87.84
640.2  91293.59  80254.02  87.91
641.6  92112.90  81025.98  87.96
642.9  92893.71  81758.95  88.01
644.3  93734.60  82552.34  88.07
645.6  94497.00  83284.50  88.13
647.0  95238.72  83997.45  88.20
648.3  96048.00  84782.37  88.27
649.7  96851.62  85559.26  88.34
651.0  97672.85  86326.63  88.38
652.4  98216.82  86865.48  88.44
653.7  99298.26  87879.60  88.50
655.0  100223.32  88769.64  88.57
656.4  100906.40  89414.20  88.61
657.7  101998.18  90423.65  88.65
659.1  102879.70  91275.80  88.72
660.4  103613.44  91978.88  88.77
661.8  104320.00  92656.00  88.82
663.1  105291.63  93551.91  88.85
664.5  105774.96  94020.36  88.89
665.8  105894.33  94177.23  88.94
667.1  105930.72  94279.68  89.00
668.5  106251.60  94609.20  89.04
669.8  106585.22  94937.02  89.07
671.2  106778.88  95164.16  89.12
672.5  107039.38  95443.31  89.17
673.8  107646.84  96027.12  89.21
675.2  108591.84  96901.14  89.23
676.5  109741.32  97959.18  89.26
677.8  110950.58  99062.74  89.29
679.2  111899.48  99948.90  89.32
680.5  112751.04  100754.28  89.36
681.9  113490.30  101478.30  89.42
683.2  114306.50  102271.40  89.47
684.5  115115.00  103041.40  89.51
685.9  115857.54  103753.48  89.55
687.2  116559.36  104448.00  89.61
688.5  117213.32  105102.86  89.67
689.9  118015.08  105867.48  89.71
691.2  118685.56  106524.78  89.75
692.5  119301.62  107128.14  89.80
693.8  120014.80  107829.10  89.85
695.2  120633.13  108421.87  89.88
696.5  121310.64  109110.76  89.94
697.8  122023.55  109820.45  90.00
699.2  122679.96  110460.87  90.04
700.5  123386.22  111157.56  90.09
701.8  124016.55  111764.10  90.12
703.1  124681.56  112420.56  90.17
704.5  125344.26  113089.77  90.22
705.8  126083.61  113811.85  90.27
707.1  126744.50  114470.25  90.32
708.4  127385.37  115094.37  90.35
709.8  128158.98  115853.52  90.40
711.1  128696.50  116408.06  90.45
712.4  129519.58  117202.26  90.49
713.7  130169.38  117852.06  90.54
715.0  130877.46  118535.85  90.57
716.3  131609.25  119262.50  90.62
717.7  132343.08  119962.27  90.64
719.0  133130.10  120734.70  90.69
720.3  133896.28  121484.34  90.73
721.6  134791.00  122351.60  90.77
722.9  135677.61  123195.24  90.80
724.2  136586.52  124052.04  90.82
725.6  137366.78  124796.72  90.85
726.9  137818.25  125247.75  90.88
728.2  138234.88  125683.04  90.92
729.5  138775.00  126229.74  90.96
730.8  139219.18  126683.92  91.00
732.1  139793.92  127232.28  91.01
733.4  140210.38  127640.87  91.04
734.7  140445.36  127901.16  91.07
736.0  140712.48  128194.14  91.10
737.3  140749.92  128270.25  91.13
738.6  140800.14  128337.21  91.15
740.0  140881.20  128456.40  91.18
741.2  141098.88  128693.76  91.21
742.6  141538.32  129143.16  91.24
743.9  142098.80  129681.12  91.26
745.2  142847.16  130385.64  91.28
746.5  143642.16  131154.75  91.31
747.8  144320.00  131815.00  91.34
749.1  145078.91  132534.03  91.35
750.4  145819.14  133243.70  91.38
751.7  146548.92  133952.42  91.40
753.0  147106.05  134480.38  91.42
754.2  147751.44  135108.00  91.44
755.5  148335.20  135666.30  91.46
756.8  148898.48  136187.84  91.46
758.1  149858.28  137103.84  91.49
759.4  150749.40  137944.00  91.51
760.7  151587.52  138749.80  91.53
762.0  152162.50  139291.25  91.54
763.3  152709.48  139814.64  91.56
764.6  153073.44  140188.56  91.58
765.9  153456.70  140541.85  91.58
767.2  153925.38  141003.45  91.61
768.4  154226.80  141295.70  91.62
769.7  154823.93  141884.41  91.64
771.0  155253.96  142266.69  91.63
772.3  155584.00  142615.55  91.66
773.6  156043.20  143044.32  91.67
774.8  156482.60  143445.56  91.67
776.1  156892.58  143867.10  91.70
777.4  157185.48  144164.37  91.72
778.7  157689.56  144619.14  91.71
780.0  158124.80  145020.48  91.71
781.2  158466.30  145360.14  91.73
782.5  158954.64  145823.34  91.74
783.8  159358.32  146246.04  91.77
785.0  159717.06  146555.22  91.76
786.3  160114.50  146937.00  91.77
787.6  160546.96  147353.36  91.78
788.9  160903.80  147699.78  91.79
790.1  161407.20  148174.60  91.80
791.4  161780.16  148521.12  91.80
792.7  162366.90  149084.37  91.82
793.9  162774.36  149461.20  91.82
795.2  163219.50  149879.50  91.83
796.5  163694.74  150320.72  91.83
797.7  164167.98  150775.92  91.84
799.0  164784.00  151320.00  91.83
800.2  165169.28  151683.84  91.84
801.5  165602.80  152115.18  91.86
802.8  166086.70  152582.90  91.87
804.0  166537.28  152969.18  91.85
805.3  167003.92  153437.92  91.88
806.5  167378.70  153767.80  91.87
807.8  167819.40  154160.30  91.86
809.0  168274.26  154581.91  91.86
810.3  168701.87  154984.49  91.87
811.5  169069.08  155317.98  91.87
812.8  169538.40  155748.60  91.87
814.0  169916.94  156093.48  91.86
815.3  170407.84  156546.22  91.87
816.5  170775.50  156881.00  91.86
817.8  171166.98  157274.82  91.88
819.0  171555.86  157611.44  91.87
820.2  172025.52  158008.74  91.85
821.5  172494.30  158424.95  91.84
822.7  172760.82  158684.13  91.85
824.0  173150.28  159086.25  91.88
825.2  173604.30  159543.30  91.90
826.4  174089.41  159987.52  91.90
827.7  174448.05  160226.65  91.85
828.9  174898.80  160654.50  91.86
830.1  175258.29  161013.03  91.87
831.4  175653.74  161405.84  91.89
832.6  176117.46  161829.46  91.89
833.8  176529.30  162121.70  91.84
835.0  176889.30  162474.06  91.85
836.3  177336.88  162869.14  91.84
837.5  177773.40  163314.90  91.87
838.7  178185.15  163711.80  91.88
839.9  178575.84  164034.72  91.86
841.2  179049.75  164429.82  91.83
842.4  179409.66  164822.37  91.87
843.6  179817.40  165221.70  91.88
844.8  180296.28  165683.79  91.90
846.0  180704.22  166004.49  91.87
847.2  181069.77  166350.03  91.87
848.5  181585.76  166780.00  91.85
849.7  181960.83  167130.03  91.85
850.9  182302.90  167495.90  91.88
852.1  182692.35  167821.26  91.86
853.3  182988.78  168048.60  91.84
854.5  183364.86  168418.39  91.85
855.7  183732.48  168748.20  91.84
856.9  184108.32  169096.92  91.85
858.1  184452.44  169448.33  91.87
859.3  184798.60  169757.98  91.86
860.5  185222.07  170148.42  91.86
861.7  185652.80  170524.80  91.85
862.9  185992.17  170862.90  91.87
864.1  186342.65  171146.02  91.84
865.3  186761.76  171557.24  91.86
866.5  187194.24  171953.28  91.86
867.7  187623.19  172331.10  91.85
868.9  188018.11  172683.77  91.84
870.1  188453.92  173080.33  91.84
871.3  188840.12  173478.88  91.87
872.5  189322.65  173868.30  91.84
873.7  189767.36  174305.04  91.85
874.9  190332.81  174759.87  91.82
876.0  190832.40  175247.28  91.83
877.2  191254.00  175637.32  91.83
878.4  191745.72  176047.92  91.81
879.6  192276.00  176458.80  91.77
880.8  192720.50  176863.75  91.77
882.0  193103.17  177315.05  91.82
883.1  193588.36  177779.00  91.83
884.3  194050.98  178142.63  91.80
885.5  194561.22  178540.74  91.77
886.7  194927.04  178833.60  91.74
887.8  195360.60  179310.60  91.78
889.0  195858.26  179783.50  91.79
890.2  196336.35  180148.08  91.75
891.4  196869.27  180555.43  91.71
892.5  197438.67  181084.41  91.72
893.7  198087.10  181634.34  91.69
894.9  198659.88  182247.48  91.74
896.0  199193.55  182780.20  91.76
897.2  199832.92  183246.14  91.70
898.4  200367.05  183672.84  91.67
899.5  201021.82  184239.06  91.65
900.7  201431.10  184616.90  91.65
901.9  201821.50  184987.10  91.66
903.0  202200.10  185240.13  91.61
904.2  202594.80  185534.60  91.58
905.4  203101.50  185892.90  91.53
906.5  203553.35  186349.94  91.55
907.7  203831.56  186601.12  91.55
908.8  204226.02  186934.38  91.53
910.0  204544.08  187232.24  91.54
911.2  204769.68  187359.06  91.50
912.3  204990.78  187486.74  91.46
913.5  205164.11  187669.15  91.47
914.6  205299.36  187745.04  91.45
915.8  205650.60  188036.58  91.43
916.9  205853.04  188229.92  91.44
918.1  206051.74  188432.34  91.45
919.2  206272.44  188680.32  91.47
920.4  206346.36  188782.88  91.49
921.5  206561.54  188907.56  91.45
922.7  206734.72  188982.72  91.41
923.8  207036.18  189203.34  91.39
925.0  207203.36  189377.16  91.40
926.1  207439.26  189730.38  91.46
927.3  207739.20  190002.72  91.46
928.4  208292.50  190446.75  91.43
929.6  208947.20  190981.12  91.40
930.7  209682.20  191716.00  91.43
931.8  210415.35  192388.11  91.43
933.0  211072.32  192965.04  91.42
934.1  211488.03  193452.75  91.47
935.3  211646.36  193471.57  91.41
936.4  211682.67  193489.71  91.41
937.6  211578.39  193384.32  91.40
938.7  211469.76  193280.22  91.40
939.9  211420.14  193302.22  91.43
941.0  211950.32  193857.00  91.46
942.1  212532.66  194281.74  91.41
943.3  213021.24  194686.86  91.39
944.4  213393.66  195063.13  91.41
945.6  213602.26  195235.90  91.40
946.7  213851.14  195507.94  91.42
947.9  214154.22  195746.67  91.40
949.0  214240.11  195844.54  91.41
950.1  214591.32  196042.32  91.36
951.3  214858.60  196333.39  91.38
952.4  215201.99  196711.46  91.41
953.6  215540.52  197088.54  91.44
954.7  215694.45  197193.27  91.42
955.8  215977.67  197233.86  91.32
957.0  216324.45  197399.70  91.25
958.1  216443.28  197739.54  91.36
959.3  216501.60  197979.60  91.44
960.4  216954.05  198070.03  91.30
961.6  217377.35  198322.61  91.23
962.7  217335.04  198583.68  91.37
963.9  217453.88  198595.46  91.33
965.0  217571.16  198620.64  91.29
966.2  217659.20  198737.69  91.31
967.3  217650.44  198408.51  91.16
968.5  217928.64  198595.20  91.13
969.6  217894.80  198481.12  91.09
970.8  217886.68  198562.54  91.13
971.9  217490.24  198295.68  91.17
973.1  217513.68  198457.04  91.24
974.2  217563.74  198231.56  91.11
975.4  217999.68  198354.36  90.99
976.5  217825.53  198379.74  91.07
977.7  217753.68  198371.58  91.10
978.8  217533.33  198262.62  91.14
980.0  217664.00  198153.00  91.04
981.2  218099.40  198322.59  90.93
982.3  217916.44  198261.98  90.98
983.5  217719.84  198196.05  91.03
984.6  218023.20  198054.72  90.84
985.8  218136.60  198114.40  90.82
987.0  218122.88  198233.92  90.88
988.1  218204.66  198450.44  90.95
989.3  218313.76  198745.68  91.04
990.2  236998.93  211747.82  89.35
994.0  237286.31  212186.64  89.42
997.9  237030.83  211990.92  89.44
1001.7  237348.22  212485.51  89.52
1005.6  238483.33  213518.89  89.53
1009.4  240012.59  215036.77  89.59
1013.3  241200.00  216160.00  89.62
1017.1  241887.68  216882.57  89.66
1021.0  242448.70  217511.92  89.71
1024.8  243811.67  218823.50  89.75
1028.6  245752.64  220765.36  89.83
1032.5  247457.00  222341.00  89.85
1036.3  248047.98  222961.99  89.89
1040.1  248167.09  223175.88  89.93
1044.0  249088.44  224117.94  89.98
1047.8  249933.60  224934.15  90.00
1051.6  250703.20  225726.84  90.04
1055.5  250216.20  225448.90  90.10
1059.3  249799.35  225103.05  90.11
1063.1  249311.31  224768.60  90.16
1067.0  249629.42  225116.37  90.18
1070.8  250448.96  225957.82  90.22
1074.6  251028.61  226594.42  90.27
1078.4  250577.00  226285.67  90.31
1082.3  249494.68  225419.69  90.35
1086.1  248875.51  224971.02  90.40
1089.9  248788.04  225004.50  90.44
1093.7  249231.97  225521.33  90.49
1097.5  249309.33  225744.16  90.55
1101.4  249245.56  225752.31  90.57
1105.2  249026.40  225651.20  90.61
1109.0  249378.70  226042.92  90.64
1112.8  250559.64  227187.96  90.67
1116.6  251435.16  227981.51  90.67
1120.4  252138.76  228610.04  90.67
1124.2  252635.03  229020.24  90.65
1128.1  253444.64  229615.17  90.60
1131.8  253395.80  229422.67  90.54
1135.7  253198.96  228973.47  90.43
1139.5  253033.60  228380.80  90.26
1143.3  252456.25  227373.50  90.06
1147.1  251627.56  226059.56  89.84
1150.9  250828.42  224727.25  89.59
1154.7  250846.84  224081.87  89.33
1158.5  250768.13  223358.20  89.07
1162.3  250607.40  222574.83  88.81
1166.1  249925.92  221368.93  88.57
1169.9  249598.40  220442.17  88.32
1173.7  248960.00  219240.00  88.06
1177.5  248291.39  217966.47  87.79
1181.2  248331.78  217227.40  87.47
1185.0  248875.17  216993.19  87.19
1188.8  248870.22  216262.67  86.90
1192.6  248929.62  215718.08  86.66
1196.4  248870.65  215187.58  86.47
1200.2  248162.13  214188.80  86.31
1204.0  247615.50  213361.15  86.17
1207.8  247162.47  212677.48  86.05
1211.6  246490.00  211862.78  85.95
1215.3  245975.17  211333.52  85.92
1219.1  245885.33  211211.00  85.90
1222.9  245582.22  211057.78  85.94
1226.7  245319.34  211045.36  86.03
1230.4  244693.51  210827.21  86.16
1234.2  244018.91  210617.79  86.31
1238.0  243202.63  210309.23  86.47
1241.8  242431.00  209999.25  86.62
1245.5  241778.16  209697.78  86.73
1249.3  241572.25  209706.67  86.81
1253.1  241983.19  210183.75  86.86
1256.8  242063.97  210373.51  86.91
1260.6  241872.63  210299.25  86.95
1264.4  241691.46  210177.06  86.96
1268.1  241419.20  209926.93  86.96
1271.9  241314.73  209909.69  86.99
1275.7  241511.82  210228.81  87.05
1279.4  241727.70  210675.00  87.15
1283.2  241186.00  210572.94  87.31
1286.9  240858.29  210649.82  87.46
1290.7  240677.07  210814.27  87.59
1294.4  239960.15  210425.59  87.69
1298.2  238973.27  209742.05  87.77
1302.0  237763.17  208794.83  87.82
1305.7  236390.31  207580.39  87.81
1309.5  234835.08  206149.78  87.78
1313.2  233895.42  205229.50  87.74
1317.0  233251.20  204453.60  87.65
1320.7  232420.53  203461.23  87.54
1324.4  231174.45  201996.20  87.38
1328.2  230660.00  201096.00  87.18
1331.9  229944.79  199900.13  86.93
1335.7  229175.00  198604.03  86.66
1339.4  227638.18  196565.82  86.35
1343.2  226646.33  194809.91  85.95
1346.9  226377.08  193574.53  85.51
1350.6  227075.96  192979.58  84.98
1354.4  227848.17  192365.86  84.43
1358.1  227666.33  190840.47  83.82
1361.8  226812.29  188794.40  83.24
1365.6  225706.60  186677.40  82.71
1369.3  224614.67  184826.67  82.29
1373.0  223283.99  182987.63  81.95
1376.7  221731.47  181082.40  81.67
1380.5  220161.42  179107.56  81.35
1384.2  218872.70  177334.18  81.02
1387.9  217498.07  175465.33  80.67
1391.6  216116.69  173409.50  80.24
1395.3  214856.00  171119.25  79.64
1399.1  214075.91  168844.13  78.87
1402.8  213002.67  165958.67  77.91
1406.5  212151.57  162906.83  76.79
1410.2  211506.94  159829.28  75.57
1413.9  211413.28  156941.42  74.23
1417.6  210820.16  153731.21  72.92
1421.3  210083.73  150600.53  71.69
1425.1  209195.73  147617.07  70.56
1428.8  208836.30  145316.40  69.58
1432.5  208624.43  143451.58  68.76
1436.2  208350.09  141798.53  68.06
1439.9  207645.17  140068.48  67.46
1443.6  207235.22  138695.78  66.93
1447.3  206665.98  137312.78  66.44
1451.0  206165.50  136006.25  65.97
1454.7  205617.60  134633.07  65.48
1458.4  205205.47  133312.67  64.97
1462.1  204546.27  131756.23  64.41
1465.8  203822.47  130124.08  63.84
1469.4  203273.72  128617.69  63.27
1473.1  204143.24  127961.58  62.68
1476.8  204377.55  127069.37  62.17
1480.5  203168.07  125554.87  61.80
1484.2  202036.88  124356.97  61.55
1487.9  201354.22  123704.60  61.44
1491.6  200676.67  123230.25  61.41
1495.3  200664.75  123289.83  61.44
1498.9  200190.37  123232.73  61.56
1502.6  199234.57  123013.71  61.74
1506.3  197963.11  122726.49  61.99
1510.0  197013.15  122686.15  62.27
1513.7  196256.87  122716.86  62.53
1517.3  195520.10  122614.30  62.71
1521.0  194618.38  122254.53  62.82
1524.7  193805.88  121788.03  62.84
1528.3  192985.33  121174.35  62.79
1532.0  192050.13  120506.00  62.75
1535.7  191189.29  119849.64  62.69
1539.3  190305.90  119259.80  62.67
1543.0  189671.03  118931.36  62.70
1546.7  189272.42  118892.58  62.82
1550.3  188755.38  118860.98  62.97
1554.0  187960.50  118714.40  63.16
1557.6  187201.42  118569.55  63.34
1561.3  186366.57  118305.02  63.48
1565.0  185511.60  117978.40  63.60
1568.6  184606.74  117614.04  63.71
1572.3  183943.78  117422.93  63.84
1575.9  183353.42  117247.91  63.95
1579.6  182793.96  117032.14  64.02
1583.2  182183.02  116830.44  64.13
1586.9  181444.69  116652.19  64.29
1590.5  180838.80  116830.44  64.60
1594.1  180115.70  117144.51  65.04
1597.8  179364.23  117617.42  65.57
1601.4  178639.52  118234.45  66.19
1605.1  177678.63  118729.45  66.82
1608.7  176849.25  119356.50  67.49
1612.3  176071.59  119971.44  68.14
1616.0  175258.70  120503.80  68.76
1619.6  174564.56  121088.33  69.37
1623.2  173772.07  121499.27  69.92
1626.9  173240.22  122001.51  70.42
1630.5  172534.10  122320.20  70.90
1634.1  171912.51  122639.05  71.34
1637.8  171150.31  122821.07  71.76
1641.4  170184.58  122849.25  72.19
1645.0  169288.44  122852.01  72.57
1648.6  168298.20  122743.80  72.93
1652.2  167528.83  122770.05  73.28
1655.8  166813.00  122717.11  73.57
1659.5  166105.00  122630.90  73.83
1663.1  164901.53  122080.81  74.03
1666.7  163653.83  121374.67  74.17
1670.3  162470.03  120612.25  74.24
1673.9  161373.26  119788.52  74.23
1677.5  160574.06  119038.58  74.13
1681.1  160120.76  118419.78  73.96
1684.7  160106.10  118018.20  73.71
1688.3  159965.56  117519.73  73.47
1691.9  159569.60  116732.93  73.15
1695.6  159216.83  115849.67  72.76
1699.2  159094.50  115066.73  72.33
1702.8  158995.07  114470.14  72.00
1706.3  158523.91  113868.94  71.83
1709.9  157568.27  113155.91  71.81
1713.5  156871.00  112625.33  71.79
1717.1  156167.90  112024.73  71.73
1720.7  155493.66  111369.88  71.62
1724.3  155140.16  110957.77  71.52
1727.9  154806.32  110523.78  71.39
1731.5  154730.06  110233.17  71.24
1735.1  154849.33  110130.40  71.12
1738.7  154574.98  109764.84  71.01
1742.2  154080.33  109258.12  70.91
1745.8  153531.60  108691.73  70.79
1749.4  153773.60  108679.98  70.68
1753.0  153284.60  108113.95  70.53
1756.5  151928.71  106925.64  70.38
1760.1  149989.60  105304.20  70.21
1763.7  147718.67  103490.72  70.06
1767.2  145857.33  102026.00  69.95
1770.8  144371.50  100861.50  69.86
1774.4  142883.14  99778.08  69.83
1777.9  142026.32  99154.98  69.81
1781.5  141122.33  98528.33  69.82
1785.1  139815.00  97662.50  69.85
1788.6  138458.94  96768.11  69.89
1792.2  137290.33  96051.17  69.96
1795.8  136921.92  95874.64  70.02
1799.3  136383.80  95538.20  70.05
1802.9  135632.60  95085.18  70.10
1806.4  134941.96  94609.16  70.11
1810.0  134106.48  94006.62  70.10
1813.5  133649.29  93689.61  70.10
1817.1  133453.07  93540.67  70.09
1820.6  132843.50  93165.50  70.13
1824.2  132769.29  93181.69  70.18
1827.7  131909.34  92738.81  70.30
1831.2  131656.00  92764.00  70.46
1834.8  131742.33  93081.63  70.65
1838.3  131631.00  93336.50  70.91
1841.8  130995.10  93192.43  71.14
1845.4  130037.56  92799.47  71.36
1848.9  129116.70  92377.95  71.55
1852.4  128440.47  92055.40  71.67
1856.0  127672.60  91523.80  71.69
1859.5  126883.90  90913.84  71.65
1863.0  126217.72  90261.15  71.51
1866.6  125984.18  89834.13  71.31
1870.1  125859.66  89341.31  70.98
1873.6  125166.00  88285.50  70.53
1877.1  123852.75  86583.00  69.91
1880.6  122335.98  84608.31  69.16
1884.2  121158.53  82634.03  68.20
1887.7  120241.60  80587.93  67.02
1891.2  119180.60  78252.65  65.66
1894.7  118436.81  75828.79  64.02
1898.2  118051.32  73565.47  62.32
1902.2  128622.00  77781.60  60.47
1904.9  127820.20  75469.52  59.04
1907.6  126815.47  73008.20  57.57
1910.4  125963.48  70699.07  56.13
1913.1  124733.00  68358.07  54.80
1915.8  123978.17  66468.97  53.61
1918.6  123450.67  64885.33  52.56
1921.3  122947.66  63460.12  51.62
1924.0  122126.20  62060.48  50.82
1926.7  121344.47  60940.00  50.22
1929.4  120563.67  60032.93  49.79
1932.2  119990.43  59389.45  49.50
1934.9  119425.80  58897.80  49.32
1937.6  118792.10  58500.33  49.25
1940.3  118157.08  58253.33  49.30
1943.0  117581.48  58141.94  49.45
1945.7  116798.55  58015.28  49.67
1948.4  115947.17  57910.50  49.95
1951.1  115281.75  57969.90  50.29
1953.8  114611.20  58067.90  50.67
1956.4  114063.36  58250.98  51.07
1959.1  113468.10  58431.57  51.50
1961.8  112675.15  58524.20  51.94
1964.5  112000.28  58675.28  52.39
1967.2  111248.01  58776.10  52.83
1969.9  110623.92  58947.75  53.29
1972.5  109831.71  59030.46  53.75
1975.2  109276.02  59233.62  54.21
1977.9  108967.85  59552.97  54.65
1980.6  108414.37  59734.85  55.10
1983.2  107562.38  59767.52  55.57
1985.9  106704.00  59724.00  55.97
1988.5  105808.79  59650.35  56.38
1991.2  105146.10  59717.25  56.79
1993.8  104550.05  59786.10  57.18
1996.5  104114.45  59919.20  57.55
1999.2  103494.51  59904.80  57.88
2001.8  103114.40  59963.00  58.15
2004.4  102610.15  59926.74  58.40
2007.1  101919.88  59731.00  58.61
2009.7  101327.40  59525.85  58.75
2012.4  100973.07  59432.00  58.86
2015.0  100535.17  59218.50  58.90
2017.6  99972.79  58842.58  58.86
2020.3  99434.13  58468.67  58.80
2022.9  99213.87  58211.07  58.67
2025.5  99000.68  57880.60  58.46
2028.1  98769.02  57482.79  58.20
2030.8  98335.53  56864.05  57.83
2033.4  98202.75  56318.15  57.35
2036.0  97842.93  55606.47  56.83
2038.6  97447.10  54825.90  56.26
2041.2  97136.23  54046.63  55.64
2043.8  96789.01  53197.84  54.96
2046.4  96401.10  52273.12  54.22
2049.0  95926.57  51289.87  53.47
2051.6  95668.25  50449.10  52.73
2054.2  95318.54  49587.08  52.02
2056.8  94960.25  48773.08  51.36
2059.4  94401.16  47870.25  50.71
2062.0  93904.17  47010.21  50.06
2064.6  93304.73  46142.77  49.45
2067.1  92687.63  45237.83  48.81
2069.7  92060.95  44339.40  48.16
2072.3  91654.88  43574.48  47.54
2074.9  91232.75  42845.08  46.96
2077.4  90915.79  42215.31  46.43
2080.0  90409.44  41572.63  45.98
2082.6  89908.67  40970.46  45.57
2085.1  89446.30  40403.38  45.17
2087.7  89108.50  39955.50  44.84
2090.3  88697.13  39507.33  44.54
2092.8  87960.78  38943.44  44.27
2095.4  87169.55  38369.18  44.02
2097.9  86498.77  37895.67  43.81
2100.5  85823.00  37461.67  43.65
2103.0  85256.05  37091.47  43.51
2105.6  84712.50  36809.15  43.45
2108.1  84199.35  36646.58  43.52
2110.7  83672.87  36512.58  43.64
2113.2  83166.47  36425.58  43.80
2115.7  82595.67  36368.42  44.03
2118.3  81985.48  36315.18  44.29
2120.8  81635.10  36389.55  44.58
2123.3  81222.26  36445.02  44.87
2125.8  80834.72  36531.13  45.19
2128.4  80423.20  36667.15  45.59
2130.9  79901.50  36728.67  45.97
2133.4  79530.03  36803.20  46.28
2135.9  79161.50  36907.50  46.62
2138.4  78717.74  36948.27  46.94
2140.9  78409.55  37042.53  47.24
2143.4  78089.08  37092.16  47.50
2145.9  77784.49  37116.53  47.72
2148.4  77504.28  37159.17  47.94
2150.9  77205.78  37220.08  48.21
2153.4  76907.29  37287.09  48.48
2155.9  76580.18  37315.81  48.73
2158.4  76299.13  37350.25  48.95
2160.9  76090.88  37417.63  49.17
2163.4  75803.85  37446.23  49.40
2165.9  75265.58  37348.37  49.62
2168.4  74777.85  37269.00  49.84
2170.8  74455.43  37273.78  50.06
2173.3  74112.41  37279.16  50.30
2175.8  73810.55  37304.48  50.54
2178.2  73438.38  37324.50  50.82
2180.7  73064.95  37343.89  51.11
2183.2  72652.99  37343.48  51.40
2185.6  72235.80  37327.50  51.67
2188.1  71769.60  37296.00  51.97
2190.6  71221.58  37216.18  52.25
2193.0  70568.03  37058.18  52.51
2195.5  70003.20  36940.80  52.77
2197.9  69432.60  36827.67  53.04
2200.4  68746.38  36626.79  53.28
2202.8  68276.33  36502.60  53.46
2205.3  67695.48  36297.18  53.62
2207.7  67334.58  36229.70  53.81
2210.1  66915.57  36106.93  53.96
2212.6  66573.84  36006.25  54.08
2215.0  66340.75  35960.67  54.21
2217.4  66036.29  35839.28  54.27
2219.9  65789.98  35768.63  54.37
2222.3  65591.17  35718.10  54.46
2224.7  65446.43  35649.23  54.47
2227.1  65190.30  35489.70  54.44
2229.5  64904.18  35293.97  54.38
2231.9  64469.20  35001.20  54.29
2234.4  63957.47  34625.20  54.14
2236.8  63560.83  34272.86  53.92
2239.2  63198.85  33862.40  53.58
2241.6  62774.08  33363.75  53.15
2244.0  62352.00  32803.20  52.61
2246.4  61947.15  32187.38  51.96
2248.8  61510.72  31479.53  51.18
2251.2  61190.00  30769.00  50.28
2253.6  60791.25  29993.25  49.34
2255.9  60502.40  29229.20  48.31
2258.3  60213.36  28436.73  47.23
2260.7  59841.00  27686.00  46.27
2263.1  59435.50  26933.75  45.32
2265.5  59026.83  26236.56  44.45
2267.9  58710.50  25708.50  43.79
2270.2  58293.20  25280.73  43.37
2272.6  57889.00  25002.50  43.19
2275.0  57447.60  24820.95  43.21
2277.3  57045.63  24743.13  43.37
2279.7  56699.00  24721.00  43.60
2282.1  56366.97  24723.27  43.86
2284.4  55946.55  24662.18  44.08
2286.8  55644.45  24617.49  44.24
2289.1  55282.07  24508.43  44.33
2291.5  54966.51  24353.99  44.31
2293.8  54528.62  24087.25  44.17
2296.2  54069.40  23785.30  43.99
2298.5  53554.20  23457.18  43.80
2300.8  52997.00  23090.43  43.57
2303.2  52370.63  22686.43  43.32
2305.5  51729.82  22234.07  42.98
2307.9  51087.26  21785.05  42.64
2310.2  50435.00  21329.00  42.29
2312.5  49848.67  20937.67  42.00
2314.8  49273.22  20552.92  41.71
2317.1  48655.00  20141.88  41.40
2319.5  48034.05  19721.93  41.06
2321.8  47508.70  19354.53  40.74
2324.1  46915.63  18986.68  40.47
2326.4  46377.65  18659.85  40.23
2328.7  45861.25  18319.17  39.94
2331.0  45401.30  18004.10  39.66
2333.3  45037.74  17779.93  39.48
2335.6  44656.73  17572.33  39.35
2337.9  44202.00  17370.75  39.30
2340.2  43795.00  17210.83  39.30
2342.5  43405.23  17070.45  39.33
2344.8  42927.25  16911.46  39.40
2347.1  42431.55  16735.95  39.44
2349.4  41899.15  16544.50  39.49
2351.7  41447.47  16364.27  39.48
2353.9  40976.20  16215.70  39.57
2356.2  40454.38  16055.00  39.69
2358.5  39967.44  15908.82  39.80
2360.8  39479.47  15762.57  39.93
2363.1  39038.50  15648.00  40.08
2365.3  38582.93  15509.15  40.20
2367.6  38041.67  15350.00  40.35
2369.8  37545.13  15192.25  40.46
2372.1  36994.10  15007.20  40.57
2374.4  36348.37  14777.50  40.66
2376.6  35724.73  14616.23  40.91
2378.9  35180.83  14478.10  41.15
2381.1  34606.00  14308.67  41.35
2383.4  34038.58  14112.28  41.46
2385.6  33579.33  13942.04  41.52
2387.9  33112.20  13746.00  41.51
2390.1  32637.50  13571.25  41.58
2392.3  32177.93  13390.65  41.61
2394.6  31734.18  13236.48  41.71
2396.8  31317.18  13094.51  41.81
2399.0  30878.42  12929.17  41.87
2401.3  30431.25  12758.58  41.93
2403.5  29975.40  12567.10  41.92
2405.7  29565.65  12378.23  41.87
2407.9  29161.05  12178.65  41.76
2410.1  28727.70  11950.50  41.60
2412.4  28334.75  11752.00  41.48
2414.6  27936.80  11543.20  41.32
2416.8  27563.80  11341.55  41.15
2419.0  27217.57  11160.69  41.01
2421.2  26798.80  10969.12  40.93
2423.4  26309.56  10725.40  40.77
2425.6  26041.35  10534.65  40.45
2427.8  25784.18  10325.10  40.04
2430.0  25453.84  10122.28  39.77
2432.2  25123.20  9926.40  39.51
2434.4  24826.05  9684.68  39.01
2436.5  24504.57  9463.90  38.62
2438.7  24211.30  9268.85  38.28
2440.9  23929.18  9031.75  37.74
2443.1  23687.85  8803.80  37.17
2445.3  23435.28  8583.79  36.63
2447.4  23123.40  8374.20  36.22
2449.6  22833.07  8192.80  35.88
2451.8  22542.30  8000.55  35.49
2453.9  22217.38  7793.75  35.08
2456.1  21906.73  7609.27  34.73
2458.3  21628.18  7456.53  34.48
2460.4  21340.57  7259.64  34.02
2462.6  21065.33  7046.96  33.45
2464.7  20789.17  6871.37  33.05
2466.9  20541.00  6702.27  32.63
2469.0  20274.63  6519.68  32.16
2471.2  20038.00  6349.25  31.69
2473.3  19763.95  6207.45  31.41
2475.4  19526.28  6054.85  31.01
2477.6  19275.34  5916.44  30.69
2479.7  19033.60  5811.20  30.53
2481.9  18784.03  5697.65  30.33
2484.0  18557.13  5604.68  30.20
2486.1  18288.45  5524.20  30.21
2488.2  18046.21  5438.58  30.14
2490.4  17824.17  5398.96  30.29
2492.5  17531.40  5348.83  30.51
2494.6  17226.75  5268.38  30.58
2496.7  16979.48  5227.12  30.78
2498.8  16795.73  5180.33  30.84
2500.9  16624.67  5176.32  31.14
2503.0  16533.77  5264.38  31.84
2505.1  16435.25  5323.50  32.39
2507.2  16429.23  5371.53  32.69
2509.4  16393.67  5376.16  32.79
2511.4  16375.10  5449.68  33.28
2513.5  16401.73  5514.13  33.62
2515.6  16556.28  5621.15  33.95
