# Supplementary material for: Using reflectance spectra and Pl@ntNet to identify herbarium specimens: a case study with Lithocarpus
Source: New Phytol. 2025 Jun 4;251(2):800–10. doi: 10.1111/nph.70258 (PMC13278665; doi:10.1111/nph.70258)
Supplement: Supplementary file 1 — Dataset S1 Original spectral data collected for this study. [file NPH-251-800-s003.zip › lithocarpus_spectra/gr020122_0141.sig]

/*** Spectra Vista SIG Data ***/
name= gr020122_0141.sig
instrument= HI: 1132003 (HR-1024i)
integration= 50.0, 9.0, 5.0, 150.0, 14.0, 5.0
scan method= Time-based, Time-based
scan coadds= 100, 425, 645, 33, 298, 645
scan time= 5, 5
scan settings= AI, AI
external data set1= 0,0,0,0,0,0,0,0,0,0,0,0,0,0,0,0,0,0,0,0,0,0,0,0,0,0,0,0,0,0,0,0
external data set2= 0,0,0,0,0,0,0,0,0,0,0,0,0,0,0,0,0,0,0,0,0,0,0,0,0,0,0,0,0,0,0,0
external data dark= 0,0,0,0,0,0,0,0,0,0,0,0,0,0,0,0
external data mask= 0
optic= LENS 4(1), LENS 4(1)
temp= 36.2, -5.0, -10.1, 36.3, -5.0, -9.9
battery= 7.42, 7.42
error= 0, 0
units= Radiance, Radiance
time= 01/02/2022 16:04:52, 01/02/2022 16:05:21
longitude=                 ,                 
latitude=                 ,                 
gpstime=                 ,                 
comm= 
memory slot= 0, 0
factors= 0.965, 0.965, 1.000 [Overlap: Remove @ 990,1900, Matching Type: None]
inclinometer x offset= 1, 1
inclinometer y offset= 90, 90
data= 
340.5  1236.90  151.90  12.28
341.9  1276.20  155.98  12.22
343.4  1259.52  124.64  9.90
344.9  1239.50  117.17  9.45
346.4  1230.27  118.87  9.66
347.8  1250.49  125.62  10.05
349.3  1257.68  122.05  9.70
350.8  1257.45  101.00  8.03
352.2  1316.70  102.41  7.78
353.7  1323.84  91.93  6.94
355.2  1349.30  96.07  7.12
356.6  1413.72  95.99  6.79
358.1  1480.64  101.35  6.85
359.6  1538.40  98.29  6.39
361.0  1575.68  94.38  5.99
362.5  1652.22  86.31  5.22
364.0  1745.38  106.17  6.08
365.5  1824.70  111.37  6.10
366.9  1896.56  96.29  5.08
368.4  1951.56  95.91  4.91
369.9  2044.74  94.31  4.61
371.3  2154.86  110.17  5.11
372.8  2254.92  122.36  5.43
374.2  2323.42  112.49  4.84
375.7  2425.35  104.88  4.32
377.2  2523.15  111.25  4.41
378.6  2642.00  110.08  4.17
380.1  2717.84  106.83  3.93
381.6  2837.25  126.10  4.44
383.0  2947.45  118.07  4.01
384.5  3095.82  123.15  3.98
386.0  3235.32  117.04  3.62
387.4  3374.00  120.50  3.57
388.9  3451.14  123.95  3.59
390.4  3553.68  125.29  3.53
391.8  3719.52  126.28  3.40
393.3  3871.06  127.49  3.29
394.7  3995.20  128.63  3.22
396.2  4122.42  126.23  3.06
397.7  4251.84  127.28  2.99
399.1  4397.85  124.69  2.84
400.6  4551.68  121.92  2.68
402.0  4725.24  125.06  2.65
403.5  4880.40  133.93  2.74
405.0  5032.80  127.37  2.53
406.4  5177.48  129.29  2.50
407.9  5369.84  133.80  2.49
409.3  5531.40  131.70  2.38
410.8  5685.12  126.90  2.23
412.2  5861.16  134.00  2.29
413.7  6052.59  139.14  2.30
415.1  6245.92  136.44  2.18
416.6  6446.61  131.97  2.05
418.0  6633.75  132.92  2.00
419.5  6820.17  140.50  2.06
420.9  7025.76  150.88  2.15
422.4  7237.57  157.75  2.18
423.8  7453.36  156.31  2.10
425.3  7681.35  155.80  2.03
426.7  7908.90  166.05  2.10
428.2  8122.88  176.32  2.17
429.6  8349.44  187.78  2.25
431.1  8569.82  189.42  2.21
432.5  8821.02  199.38  2.26
434.0  9075.00  209.00  2.30
435.4  9344.50  223.67  2.39
436.8  9613.82  239.51  2.49
438.3  9876.20  248.60  2.52
439.7  10139.58  259.84  2.56
441.2  10388.88  265.08  2.55
442.6  10672.65  277.50  2.60
444.0  10941.84  287.56  2.63
445.5  11240.10  305.89  2.72
446.9  11558.82  320.32  2.77
448.4  11850.79  337.33  2.85
449.8  12175.75  357.83  2.94
451.2  12466.00  375.67  3.01
452.7  12743.79  389.86  3.06
454.1  13045.46  414.23  3.18
455.5  13356.98  434.33  3.25
457.0  13687.96  457.60  3.34
458.4  13991.12  482.39  3.45
459.8  14302.08  503.04  3.52
461.2  14679.30  527.40  3.59
462.7  15044.40  555.21  3.69
464.1  15399.59  576.65  3.74
465.5  15746.76  609.96  3.87
467.0  16085.70  628.30  3.91
468.4  16434.84  656.35  3.99
469.8  16783.36  677.45  4.04
471.2  17174.46  707.23  4.12
472.7  17587.54  738.21  4.20
474.1  17977.30  767.00  4.27
475.5  18412.42  795.34  4.32
476.9  18837.13  822.81  4.37
478.4  19231.25  850.00  4.42
479.8  19603.28  877.03  4.47
481.2  19952.24  910.08  4.56
482.6  20319.12  937.71  4.61
484.0  20719.14  967.58  4.67
485.4  21146.38  998.22  4.72
486.9  21604.05  1027.65  4.76
488.3  22092.72  1060.93  4.80
489.7  22537.56  1093.87  4.85
491.1  22961.40  1125.04  4.90
492.5  23402.40  1154.44  4.93
493.9  23821.26  1183.40  4.97
495.3  24225.00  1204.60  4.97
496.8  24658.60  1230.61  4.99
498.2  25140.90  1257.95  5.00
499.6  25604.82  1286.79  5.03
501.0  26123.85  1324.93  5.07
502.4  26610.12  1358.80  5.11
503.8  27093.22  1389.92  5.13
505.2  27594.56  1424.09  5.16
506.6  28093.12  1462.34  5.21
508.0  28596.96  1503.60  5.26
509.4  29045.00  1543.33  5.31
510.8  29566.35  1588.95  5.37
512.2  30075.44  1638.05  5.45
513.6  30604.80  1696.00  5.54
515.0  31189.76  1757.41  5.63
516.4  31672.64  1815.79  5.73
517.8  32229.46  1879.33  5.83
519.2  32810.79  1946.39  5.93
520.7  33387.64  2010.02  6.02
522.0  33868.32  2070.52  6.11
523.4  34442.10  2135.91  6.20
524.8  34939.26  2191.46  6.27
526.2  35528.10  2254.92  6.35
527.6  36139.38  2317.02  6.41
529.0  36652.00  2370.13  6.47
530.4  37285.60  2424.75  6.50
531.8  37844.17  2470.85  6.53
533.2  38385.36  2519.40  6.56
534.6  38924.96  2572.11  6.61
536.0  39484.80  2632.32  6.67
537.4  40037.33  2691.01  6.72
538.8  40600.95  2752.51  6.78
540.2  41217.84  2830.30  6.87
541.6  41802.88  2913.59  6.97
543.0  42293.30  3000.39  7.09
544.3  42982.35  3104.45  7.22
545.7  43765.35  3220.45  7.36
547.1  44261.25  3324.85  7.51
548.5  44895.00  3438.30  7.66
549.9  45598.93  3555.90  7.80
551.3  46317.18  3670.07  7.92
552.7  46789.86  3767.21  8.05
554.1  47465.34  3877.68  8.17
555.4  48057.94  3978.49  8.28
556.8  48528.48  4071.76  8.39
558.2  48899.40  4154.00  8.49
559.6  49322.55  4239.25  8.59
561.0  49983.78  4342.80  8.69
562.3  50477.70  4433.22  8.78
563.7  51107.84  4544.21  8.89
565.1  51682.40  4652.27  9.00
566.5  52280.30  4761.11  9.11
567.9  53089.04  4890.13  9.21
569.2  53982.60  5035.80  9.33
570.6  54926.71  5187.22  9.44
572.0  55739.57  5336.66  9.57
573.4  56426.63  5474.40  9.70
574.8  57115.75  5608.58  9.82
576.1  57952.26  5761.03  9.94
577.5  58572.24  5890.36  10.06
578.9  59433.84  6050.24  10.18
580.3  60190.11  6195.53  10.29
581.6  60923.20  6336.69  10.40
583.0  61709.49  6480.84  10.50
584.4  62362.17  6603.13  10.59
585.8  62953.84  6723.19  10.68
587.1  63518.18  6836.06  10.76
588.5  64229.40  6953.00  10.83
589.9  64805.70  7051.60  10.88
591.2  65450.72  7144.17  10.92
592.6  66250.58  7247.61  10.94
594.0  66899.00  7330.39  10.96
595.3  67729.84  7426.25  10.96
596.7  68533.04  7509.92  10.96
598.1  69303.34  7581.89  10.94
599.5  70073.80  7638.97  10.90
600.8  70906.64  7708.05  10.87
602.2  71580.88  7755.28  10.83
603.5  72420.60  7827.72  10.81
604.9  73252.26  7897.86  10.78
606.3  74015.04  7974.56  10.77
607.6  74749.32  8054.50  10.78
609.0  75486.60  8152.20  10.80
610.4  76254.36  8268.26  10.84
611.7  76969.19  8393.57  10.91
613.1  77666.70  8530.35  10.98
614.5  78460.38  8693.64  11.08
615.8  79118.82  8862.90  11.20
617.2  79983.72  9060.06  11.33
618.5  80692.28  9257.40  11.47
619.9  81537.72  9471.55  11.62
621.2  82280.83  9679.23  11.76
622.6  83176.50  9905.50  11.91
624.0  83870.73  10114.41  12.06
625.3  84672.17  10336.76  12.21
626.7  85465.58  10564.78  12.36
628.0  86141.08  10766.01  12.50
629.4  86956.80  10970.40  12.62
630.8  87651.24  11157.80  12.73
632.1  88208.19  11317.32  12.83
633.5  89117.60  11508.64  12.91
634.8  89844.67  11670.79  12.99
636.2  90501.00  11801.02  13.04
637.5  91343.07  11933.71  13.06
638.9  92083.71  12040.64  13.08
640.2  92880.94  12141.73  13.07
641.6  93744.42  12221.98  13.04
642.9  94479.84  12249.51  12.97
644.3  95297.92  12256.77  12.86
645.6  96083.00  12222.17  12.72
647.0  96861.51  12132.60  12.53
648.3  97635.46  11997.11  12.29
649.7  98489.96  11827.19  12.01
651.0  99289.79  11613.41  11.70
652.4  99782.28  11344.32  11.37
653.7  100841.13  11105.82  11.01
655.0  101758.20  10831.04  10.64
656.4  102364.20  10512.93  10.27
657.7  103428.91  10229.59  9.89
659.1  104311.90  9943.27  9.53
660.4  105008.96  9661.49  9.20
661.8  105696.00  9405.33  8.90
663.1  106689.99  9222.13  8.64
664.5  107262.78  9052.96  8.44
665.8  107506.47  8913.86  8.29
667.1  107730.27  8849.88  8.21
668.5  108259.20  8887.20  8.21
669.8  108805.92  9016.88  8.29
671.2  109183.36  9226.88  8.45
672.5  109557.76  9538.57  8.71
673.8  110229.00  9971.36  9.05
675.2  111217.26  10517.64  9.46
676.5  112382.28  11166.44  9.94
677.8  113595.78  11908.59  10.48
679.2  114543.14  12700.39  11.09
680.5  115357.02  13533.62  11.73
681.9  116077.50  14391.30  12.40
683.2  116870.60  15261.40  13.06
684.5  117663.70  16113.53  13.69
685.9  118387.55  16933.38  14.30
687.2  119086.08  17692.16  14.86
688.5  119756.44  18389.11  15.36
689.9  120559.20  19046.52  15.80
691.2  121242.52  19621.12  16.18
692.5  121863.66  20155.22  16.54
693.8  122604.45  20681.97  16.87
695.2  123231.59  21163.18  17.17
696.5  123936.12  21639.64  17.46
697.8  124660.85  22116.57  17.74
699.2  125325.33  22575.80  18.01
700.5  126043.02  23064.96  18.30
701.8  126691.95  23556.75  18.59
703.1  127353.36  24085.24  18.91
704.5  128041.56  24630.48  19.24
705.8  128788.05  25217.21  19.58
707.1  129463.25  25810.00  19.94
708.4  130111.08  26423.24  20.31
709.8  130899.15  27090.81  20.70
711.1  131447.32  27727.21  21.09
712.4  132263.18  28429.95  21.49
713.7  132912.98  29101.41  21.90
715.0  133610.40  29794.83  22.30
716.3  134335.25  30493.50  22.70
717.7  135018.44  31173.76  23.09
719.0  135758.10  31854.77  23.46
720.3  136450.60  32513.75  23.83
721.6  137225.60  33186.53  24.18
722.9  137941.02  33829.14  24.52
724.2  138703.32  34468.56  24.85
725.6  139427.32  35098.12  25.17
726.9  139934.00  35665.50  25.49
728.2  140492.80  36244.32  25.80
729.5  141138.14  36845.42  26.11
730.8  141641.22  37415.97  26.42
732.1  142262.40  38023.25  26.73
733.4  142780.11  38611.63  27.04
734.7  143252.28  39192.00  27.36
736.0  143831.64  39817.94  27.68
737.3  144231.84  40401.99  28.01
738.6  144641.97  40996.26  28.34
740.0  145056.20  41580.22  28.66
741.2  145525.12  42182.40  28.99
742.6  146133.72  42824.16  29.30
743.9  146746.16  43460.51  29.62
745.2  147442.14  44122.22  29.93
746.5  148141.24  44777.34  30.23
747.8  148682.40  45378.80  30.52
749.1  149331.69  45981.47  30.79
750.4  149983.52  46590.03  31.06
751.7  150645.88  47192.13  31.33
753.0  151126.70  47747.64  31.59
754.2  151729.62  48321.96  31.85
755.5  152278.50  48871.75  32.09
756.8  152831.52  49399.32  32.32
758.1  153803.04  50072.04  32.56
759.4  154696.80  50725.67  32.79
760.7  155571.64  51353.77  33.01
762.0  156161.25  51893.33  33.23
763.3  156731.40  52417.26  33.44
764.6  157113.84  52871.52  33.65
765.9  157502.10  53327.08  33.86
767.2  157988.88  53815.79  34.06
768.4  158312.70  54251.17  34.27
769.7  158950.24  54775.46  34.46
771.0  159388.38  55236.84  34.66
772.3  159754.10  55669.90  34.85
773.6  160225.12  56145.97  35.04
774.8  160685.33  56620.91  35.24
776.1  161135.00  57081.87  35.42
777.4  161467.59  57496.15  35.61
778.7  162000.54  57977.28  35.79
780.0  162449.92  58442.03  35.98
781.2  162804.96  58870.84  36.16
782.5  163304.70  59356.18  36.35
783.8  163790.64  59819.22  36.52
785.0  164159.70  60238.60  36.70
786.3  164598.00  60683.00  36.87
787.6  165058.32  61148.08  37.05
788.9  165437.97  61579.27  37.22
790.1  165963.40  62053.70  37.39
791.4  166350.72  62471.68  37.55
792.7  167010.75  62988.51  37.72
793.9  167435.10  63417.06  37.88
795.2  167934.50  63874.83  38.04
796.5  168405.38  64335.99  38.20
797.7  168907.80  64801.18  38.36
799.0  169572.00  65304.00  38.51
800.2  169972.48  65716.69  38.66
801.5  170440.08  66162.97  38.82
802.8  170968.65  66627.95  38.97
804.0  171454.92  67063.36  39.11
805.3  171965.20  67507.00  39.26
806.5  172356.70  67906.03  39.40
807.8  172833.50  68335.40  39.54
809.0  173306.03  68781.01  39.69
810.3  173780.86  69216.64  39.83
811.5  174180.60  69607.42  39.96
812.8  174699.00  70039.40  40.09
814.0  175140.09  70433.82  40.22
815.3  175624.11  70877.34  40.36
816.5  176026.50  71267.08  40.49
817.8  176481.33  71696.32  40.63
819.0  176902.74  72076.55  40.74
820.2  177407.10  72494.56  40.86
821.5  177893.55  72913.35  40.99
822.7  178204.23  73261.21  41.11
824.0  178627.68  73671.03  41.24
825.2  179146.95  74087.30  41.36
826.4  179653.76  74495.85  41.47
827.7  179991.70  74842.08  41.58
828.9  180473.40  75262.80  41.70
830.1  180838.55  75639.67  41.83
831.4  181264.95  76023.98  41.94
832.6  181761.22  76434.85  42.05
833.8  182140.30  76786.23  42.16
835.0  182538.02  77144.15  42.26
836.3  182960.12  77533.68  42.38
837.5  183424.50  77912.10  42.48
838.7  183859.47  78296.67  42.59
839.9  184291.20  78654.24  42.68
841.2  184751.72  79058.11  42.79
842.4  185132.52  79406.35  42.89
843.6  185521.70  79772.23  43.00
844.8  186025.86  80172.90  43.10
846.0  186433.56  80545.32  43.20
847.2  186838.89  80902.01  43.30
848.5  187331.60  81295.39  43.40
849.7  187696.86  81649.37  43.50
850.9  188115.20  82013.10  43.60
852.1  188546.58  82370.44  43.69
853.3  188923.92  82705.38  43.78
854.5  189352.66  83084.56  43.88
855.7  189730.86  83424.94  43.97
856.9  190160.16  83780.16  44.06
858.1  190578.52  84137.88  44.15
859.3  190998.92  84503.58  44.24
860.5  191447.61  84878.13  44.33
861.7  191902.40  85237.60  44.42
862.9  192314.85  85573.63  44.50
864.1  192685.15  85919.73  44.59
865.3  193146.12  86312.79  44.69
866.5  193648.32  86693.76  44.77
867.7  194049.54  87048.63  44.86
868.9  194464.90  87389.82  44.94
870.1  194919.95  87751.99  45.02
871.3  195353.72  88105.49  45.10
872.5  195855.75  88498.80  45.19
873.7  196346.48  88878.27  45.27
874.9  196882.44  89267.99  45.34
876.0  197373.60  89652.36  45.42
877.2  197782.52  89990.04  45.50
878.4  198315.54  90378.63  45.57
879.6  198802.80  90777.40  45.66
880.8  199235.75  91134.17  45.74
882.0  199641.38  91474.68  45.82
883.1  200150.16  91855.03  45.89
884.3  200599.66  92196.35  45.96
885.5  201132.12  92576.68  46.03
886.7  201516.48  92896.32  46.10
887.8  201973.20  93239.80  46.16
889.0  202496.42  93639.27  46.24
890.2  202930.35  93964.50  46.30
891.4  203454.98  94350.60  46.37
892.5  204055.02  94743.87  46.43
893.7  204695.74  95182.77  46.50
894.9  205399.44  95622.60  46.55
896.0  205999.95  96057.68  46.63
897.2  206597.16  96450.39  46.69
898.4  207125.10  96816.68  46.74
899.5  207779.48  97280.60  46.82
900.7  208254.80  97630.43  46.88
901.9  208708.30  97958.35  46.94
903.0  209069.47  98279.86  47.01
904.2  209529.20  98578.80  47.05
905.4  209904.90  98902.76  47.12
906.5  210507.92  99261.91  47.15
907.7  210897.28  99581.20  47.22
908.8  211318.95  99916.58  47.28
910.0  211707.60  100218.21  47.34
911.2  211959.14  100464.76  47.40
912.3  212203.50  100699.54  47.45
913.5  212394.17  100923.31  47.52
914.6  212647.68  101167.92  47.58
915.8  213028.20  101442.00  47.62
916.9  213305.37  101645.41  47.65
918.1  213575.70  101922.67  47.72
919.2  213811.92  102121.29  47.76
920.4  213999.72  102355.51  47.83
921.5  214291.39  102632.46  47.89
922.7  214444.16  102826.35  47.95
923.8  214767.18  103080.00  48.00
925.0  215067.86  103287.10  48.03
926.1  215440.26  103568.50  48.07
927.3  215820.96  103869.60  48.13
928.4  216359.00  104219.92  48.17
929.6  216944.64  104642.56  48.23
930.7  217660.80  105099.40  48.29
931.8  218433.96  105588.12  48.34
933.0  219139.92  106054.08  48.40
934.1  219652.65  106424.40  48.45
935.3  219896.35  106588.22  48.47
936.4  219831.60  106715.19  48.54
937.6  219614.64  106721.40  48.59
938.7  219517.65  106738.14  48.62
939.9  219546.56  106820.24  48.65
941.0  220044.70  107199.52  48.72
942.1  220543.56  107624.70  48.80
943.3  221082.66  107913.64  48.81
944.4  221353.93  108157.43  48.86
945.6  221665.54  108306.77  48.86
946.7  221876.29  108505.12  48.90
947.9  222065.55  108748.15  48.97
949.0  222192.78  108954.26  49.04
950.1  222505.56  109123.08  49.04
951.3  222810.06  109233.89  49.03
952.4  223188.51  109496.35  49.06
953.6  223384.84  109731.34  49.12
954.7  223479.60  109846.94  49.15
955.8  223701.25  109951.13  49.15
957.0  224185.50  110184.10  49.15
958.1  224644.92  110422.08  49.15
959.3  224630.70  110583.20  49.23
960.4  225016.89  110828.69  49.25
961.6  225481.09  111006.64  49.23
962.7  225694.08  111002.03  49.18
963.9  225718.99  111210.35  49.27
965.0  225847.02  111304.32  49.28
966.2  226192.43  111509.12  49.30
967.3  226443.11  111543.73  49.26
968.5  226872.00  111616.64  49.20
969.6  226719.20  111685.23  49.26
970.8  226848.60  111790.62  49.28
971.9  226726.72  111848.00  49.33
973.1  227042.00  111957.76  49.31
974.2  226922.97  111952.76  49.34
975.4  227347.05  112010.01  49.27
976.5  227466.72  112099.26  49.28
977.7  227697.54  112303.82  49.32
978.8  227776.32  112209.93  49.26
980.0  227509.00  112173.33  49.31
981.2  227895.39  112315.03  49.28
982.3  228029.90  112329.37  49.26
983.5  227974.76  112409.70  49.31
984.6  228414.96  112407.60  49.21
985.8  228253.08  112405.33  49.25
987.0  228176.64  112339.84  49.23
988.1  228649.42  112394.70  49.16
989.3  228451.44  112457.52  49.23
990.2  238165.27  117041.55  49.14
994.0  238851.67  117667.70  49.26
997.9  238984.67  118001.25  49.38
1001.7  239604.01  118660.10  49.52
1005.6  240670.00  119544.29  49.67
1009.4  241868.90  120364.90  49.76
1013.3  242680.00  121062.86  49.89
1017.1  243101.16  121529.57  49.99
1021.0  243607.73  122014.60  50.09
1024.8  244587.28  122722.39  50.18
1028.6  246118.15  123806.70  50.30
1032.5  247392.60  124655.40  50.39
1036.3  247795.23  125053.07  50.47
1040.1  247824.32  125321.09  50.57
1044.0  248471.89  125823.58  50.64
1047.8  248989.65  126297.90  50.72
1051.6  249581.69  126832.51  50.82
1055.5  249320.30  126873.06  50.89
1059.3  249083.10  126954.29  50.97
1063.1  248937.27  127070.46  51.05
1067.0  249427.55  127476.13  51.11
1070.8  250306.23  128064.65  51.16
1074.6  251000.75  128634.75  51.25
1078.4  250826.00  128679.64  51.30
1082.3  250161.21  128476.09  51.36
1086.1  249745.24  128426.86  51.42
1089.9  249713.99  128591.01  51.50
1093.7  250184.51  128941.05  51.54
1097.5  250424.24  129190.33  51.59
1101.4  250479.44  129309.79  51.62
1105.2  250441.60  129313.03  51.63
1109.0  250745.75  129525.42  51.66
1112.8  251505.87  129823.38  51.62
1116.6  252039.51  130107.46  51.62
1120.4  252547.56  130275.80  51.58
1124.2  252908.30  130348.20  51.54
1128.1  253331.92  130348.76  51.45
1131.8  253242.27  130044.30  51.35
1135.7  252980.51  129601.53  51.23
1139.5  252669.80  129152.06  51.11
1143.3  252108.78  128494.41  50.97
1147.1  251564.89  127893.71  50.84
1150.9  251018.17  127254.48  50.70
1154.7  251017.87  126887.80  50.55
1158.5  250958.33  126455.83  50.39
1162.3  250836.32  125945.87  50.21
1166.1  250260.41  125200.39  50.03
1169.9  249901.90  124621.44  49.87
1173.7  249320.00  123942.86  49.71
1177.5  248683.94  123238.61  49.56
1181.2  248622.11  122848.33  49.41
1185.0  248971.14  122627.82  49.25
1188.8  248760.56  122329.25  49.18
1192.6  248689.63  122132.12  49.11
1196.4  248588.78  122049.53  49.10
1200.2  247935.64  121811.20  49.13
1204.0  247493.35  121724.97  49.18
1207.8  247110.82  121757.50  49.27
1211.6  246612.11  121731.07  49.36
1215.3  246169.68  121920.27  49.53
1219.1  246131.50  122361.16  49.71
1222.9  245848.89  122720.00  49.92
1226.7  245618.44  123117.13  50.13
1230.4  245073.26  123281.32  50.30
1234.2  244440.86  123353.65  50.46
1238.0  243757.58  123350.25  50.60
1241.8  243083.22  123301.45  50.72
1245.5  242522.24  123238.51  50.82
1249.3  242260.35  123341.93  50.91
1253.1  242396.39  123568.75  50.98
1256.8  242342.68  123710.14  51.05
1260.6  242051.75  123625.39  51.07
1264.4  241772.51  123608.56  51.13
1268.1  241274.00  123420.00  51.15
1271.9  241173.83  123478.72  51.20
1275.7  241384.98  123649.55  51.23
1279.4  241616.40  123893.94  51.28
1283.2  241137.92  123766.50  51.33
1286.9  240809.72  123709.71  51.37
1290.7  240628.67  123720.77  51.42
1294.4  240089.97  123464.41  51.42
1298.2  239182.07  123074.00  51.46
1302.0  238097.42  122519.68  51.46
1305.7  236827.56  121888.64  51.47
1309.5  235470.42  121139.91  51.45
1313.2  234691.25  120626.73  51.40
1317.0  234218.40  120292.71  51.36
1320.7  233601.91  119814.36  51.29
1324.4  232660.17  119131.94  51.20
1328.2  231891.20  118459.03  51.08
1331.9  230872.64  117581.32  50.93
1335.7  229961.81  116638.30  50.72
1339.4  228785.42  115540.94  50.50
1343.2  227831.14  114455.20  50.24
1346.9  227248.55  113525.07  49.96
1350.6  227398.89  112917.10  49.66
1354.4  227711.22  112430.41  49.37
1358.1  227338.00  111631.46  49.10
1361.8  226517.38  110610.90  48.83
1365.6  225404.15  109507.56  48.58
1369.3  224163.56  108352.29  48.34
1373.0  222722.01  107116.98  48.09
1376.7  221105.90  105757.24  47.83
1380.5  219557.69  104443.17  47.57
1384.2  218298.72  103099.42  47.23
1387.9  217116.07  101740.24  46.86
1391.6  215841.08  100194.48  46.42
1395.3  214667.75  98565.01  45.92
1399.1  213986.97  96968.80  45.32
1402.8  213078.67  95043.43  44.60
1406.5  212416.87  93039.09  43.80
1410.2  211952.22  91052.04  42.96
1413.9  211984.53  89367.98  42.16
1417.6  211579.83  87578.71  41.39
1421.3  210961.07  85937.49  40.74
1425.1  210238.40  84392.91  40.14
1428.8  209956.80  83213.13  39.63
1432.5  209841.58  82299.89  39.22
1436.2  209661.69  81553.41  38.90
1439.9  208986.73  80824.39  38.67
1443.6  208638.11  80341.71  38.51
1447.3  208059.60  79930.84  38.42
1451.0  207575.50  79607.09  38.35
1454.7  207014.93  79341.09  38.33
1458.4  206531.73  79115.40  38.31
1462.1  205824.10  78868.04  38.32
1465.8  205015.31  78584.16  38.33
1469.4  204386.58  78443.63  38.38
1473.1  205147.19  78813.86  38.42
1476.8  205284.01  79068.97  38.52
1480.5  204028.11  78711.50  38.58
1484.2  202877.60  78418.63  38.65
1487.9  202175.16  78318.10  38.74
1491.6  201510.83  78223.55  38.82
1495.3  201439.33  78415.07  38.93
1498.9  200956.23  78451.76  39.04
1502.6  200005.30  78284.49  39.14
1506.3  198802.49  78067.20  39.27
1510.0  197898.55  77963.46  39.40
1513.7  197169.74  77990.08  39.55
1517.3  196482.20  77983.55  39.69
1521.0  195630.79  77873.25  39.81
1524.7  194882.38  77792.50  39.92
1528.3  194102.37  77653.34  40.01
1532.0  193224.93  77491.03  40.10
1535.7  192434.98  77292.60  40.17
1539.3  191586.33  77090.12  40.24
1543.0  191046.92  76966.75  40.29
1546.7  190690.50  76967.20  40.36
1550.3  190208.53  76885.37  40.42
1554.0  189412.30  76675.95  40.48
1557.6  188663.93  76488.66  40.54
1561.3  187848.47  76227.12  40.58
1565.0  186983.07  75911.91  40.60
1568.6  186056.05  75579.21  40.62
1572.3  185366.87  75372.76  40.66
1575.9  184750.76  75201.49  40.70
1579.6  184151.80  75054.35  40.76
1583.2  183468.80  74879.86  40.81
1586.9  182716.97  74630.52  40.84
1590.5  182066.13  74556.74  40.95
1594.1  181318.53  74408.74  41.04
1597.8  180487.96  74249.18  41.14
1601.4  179733.30  74147.93  41.25
1605.1  178732.13  73895.50  41.34
1608.7  177895.00  73737.96  41.45
1612.3  177116.36  73570.13  41.54
1616.0  176298.35  73349.10  41.61
1619.6  175598.89  73142.14  41.65
1623.2  174785.67  72839.57  41.67
1626.9  174238.07  72633.11  41.69
1630.5  173525.95  72312.01  41.67
1634.1  172918.81  72058.24  41.67
1637.8  172155.20  71713.60  41.66
1641.4  171250.80  71291.73  41.63
1645.0  170384.81  70859.64  41.59
1648.6  169423.00  70305.02  41.50
1652.2  168722.88  69751.13  41.34
1655.8  168013.78  69114.36  41.14
1659.5  167347.80  68409.48  40.88
1663.1  166177.80  67477.14  40.61
1666.7  164931.33  66458.68  40.29
1670.3  163788.20  65464.95  39.97
1673.9  162728.63  64515.55  39.65
1677.5  161975.08  63659.38  39.30
1681.1  161555.42  62976.74  38.98
1684.7  161587.90  62425.09  38.63
1688.3  161455.31  61842.30  38.30
1691.9  161090.00  61165.07  37.97
1695.6  160733.77  60547.14  37.67
1699.2  160635.90  60083.14  37.40
1702.8  160583.08  59646.53  37.14
1706.3  160093.33  59060.90  36.89
1709.9  159127.02  58338.51  36.66
1713.5  158418.99  57764.89  36.46
1717.1  157694.29  57218.65  36.28
1720.7  156992.89  56761.91  36.16
1724.3  156596.58  56522.69  36.09
1727.9  156242.64  56465.20  36.14
1731.5  156108.28  56640.71  36.28
1735.1  156202.93  57044.57  36.52
1738.7  155936.27  57227.66  36.70
1742.2  155380.27  57210.72  36.82
1745.8  154747.33  57044.31  36.86
1749.4  154681.61  57056.71  36.89
1753.0  153909.47  56832.83  36.93
1756.5  152438.13  56404.80  37.00
1760.1  150518.72  55861.03  37.11
1763.7  148357.03  55290.38  37.27
1767.2  146645.00  54972.51  37.49
1770.8  145245.50  54781.07  37.72
1774.4  143800.69  54479.55  37.89
1777.9  142987.92  54476.36  38.10
1781.5  142145.33  54331.93  38.22
1785.1  140909.17  54001.07  38.32
1788.6  139604.73  53595.21  38.39
1792.2  138319.83  53166.32  38.44
1795.8  137703.08  53026.16  38.51
1799.3  137067.00  52853.01  38.56
1802.9  136356.66  52653.09  38.61
1806.4  135721.33  52482.74  38.67
1810.0  134916.45  52229.86  38.71
1813.5  134504.51  52109.79  38.74
1817.1  134289.40  52093.46  38.79
1820.6  133673.37  51939.84  38.86
1824.2  133606.49  52008.91  38.93
1827.7  132830.37  51790.09  38.99
1831.2  132538.00  51804.00  39.09
1834.8  132546.87  51904.71  39.16
1838.3  132428.50  52004.25  39.27
1841.8  131807.27  51849.99  39.34
1845.4  130989.79  51643.20  39.43
1848.9  130135.20  51397.88  39.50
1852.4  129533.20  51213.96  39.54
1856.0  128839.17  50919.69  39.52
1859.5  128091.46  50575.01  39.48
1863.0  127373.13  50191.30  39.40
1866.6  127050.22  49894.97  39.27
1870.1  126912.11  49594.02  39.08
1873.6  126373.50  48992.46  38.77
1877.1  125335.58  48057.75  38.34
1880.6  124019.07  46914.41  37.83
1884.2  122972.65  45665.95  37.14
1887.7  122106.33  44281.80  36.26
1891.2  121118.90  42653.25  35.22
1894.7  120235.57  40905.63  34.02
1898.2  119752.62  39231.17  32.76
1902.2  127782.72  40004.64  31.31
1904.9  127156.42  38482.22  30.26
1907.6  126379.44  36972.96  29.26
1910.4  125737.01  35699.09  28.39
1913.1  124698.40  34406.24  27.59
1915.8  124006.68  33360.60  26.90
1918.6  123454.88  32497.44  26.32
1921.3  122949.68  31816.99  25.88
1924.0  122161.06  31164.84  25.51
1926.7  121381.40  30658.36  25.26
1929.4  120572.40  30287.20  25.12
1932.2  119995.37  30075.49  25.06
1934.9  119414.88  29942.64  25.07
1937.6  118823.32  29890.92  25.16
1940.3  118277.50  29894.50  25.27
1943.0  117797.75  29958.34  25.43
1945.7  117103.14  30006.02  25.62
1948.4  116366.04  30030.19  25.81
1951.1  115777.44  30125.16  26.02
1953.8  115201.68  30259.68  26.27
1956.4  114709.26  30399.32  26.50
1959.1  114087.44  30530.24  26.76
1961.8  113276.10  30609.18  27.02
1964.5  112601.07  30715.20  27.28
1967.2  111823.48  30777.69  27.52
1969.9  111207.30  30877.90  27.77
1972.5  110443.70  30922.81  28.00
1975.2  109891.96  31032.04  28.24
1977.9  109512.96  31219.28  28.51
1980.6  108907.05  31334.66  28.77
1983.2  108037.46  31347.88  29.02
1985.9  107179.20  31341.60  29.24
1988.5  106309.21  31340.97  29.48
1991.2  105632.10  31383.45  29.71
1993.8  105015.90  31428.54  29.93
1996.5  104551.26  31493.88  30.12
1999.2  103917.38  31493.64  30.31
2001.8  103526.76  31541.88  30.47
2004.4  103038.77  31533.13  30.60
2007.1  102388.58  31438.54  30.71
2009.7  101792.34  31357.62  30.81
2012.4  101391.36  31272.64  30.84
2015.0  100936.00  31139.20  30.85
2017.6  100396.20  30954.75  30.83
2020.3  99895.40  30750.28  30.78
2022.9  99685.12  30598.88  30.70
2025.5  99463.77  30443.79  30.61
2028.1  99252.16  30257.79  30.49
2030.8  98846.31  29961.87  30.31
2033.4  98709.48  29733.24  30.12
2036.0  98342.08  29421.64  29.92
2038.6  97962.72  29077.92  29.68
2041.2  97639.20  28764.60  29.46
2043.8  97316.96  28448.03  29.23
2046.4  96960.28  28127.52  29.01
2049.0  96470.28  27756.12  28.77
2051.6  96220.80  27478.44  28.56
2054.2  95898.50  27187.00  28.35
2056.8  95533.90  26919.20  28.18
2059.4  94963.81  26592.02  28.00
2062.0  94472.50  26311.25  27.85
2064.6  93892.87  26041.97  27.74
2067.1  93286.62  25792.02  27.65
2069.7  92690.46  25540.12  27.55
2072.3  92278.58  25347.24  27.47
2074.9  91825.86  25151.49  27.39
2077.4  91485.76  24982.53  27.31
2080.0  90994.99  24795.57  27.25
2082.6  90557.60  24617.60  27.18
2085.1  90103.80  24419.55  27.10
2087.7  89731.20  24234.60  27.01
2090.3  89297.22  24055.20  26.94
2092.8  88565.73  23800.55  26.87
2095.4  87783.15  23516.22  26.79
2097.9  87134.60  23271.50  26.71
2100.5  86450.00  23012.80  26.62
2103.0  85881.40  22785.48  26.53
2105.6  85329.96  22582.47  26.46
2108.1  84829.32  22402.53  26.41
2110.7  84306.04  22208.06  26.34
2113.2  83810.40  22015.09  26.27
2115.7  83253.75  21806.15  26.19
2118.3  82651.14  21577.92  26.11
2120.8  82287.00  21446.28  26.06
2123.3  81888.59  21297.98  26.01
2125.8  81516.12  21132.16  25.92
2128.4  81080.22  20992.53  25.89
2130.9  80526.80  20816.20  25.85
2133.4  80165.68  20664.70  25.78
2135.9  79809.00  20542.40  25.74
2138.4  79345.42  20407.53  25.72
2140.9  79007.76  20302.44  25.70
2143.4  78670.22  20182.91  25.66
2145.9  78377.82  20095.19  25.64
2148.4  78100.04  20029.40  25.65
2150.9  77814.95  19963.61  25.66
2153.4  77515.24  19897.82  25.67
2155.9  77170.24  19812.99  25.67
2158.4  76881.00  19764.15  25.71
2160.9  76660.50  19720.05  25.72
2163.4  76321.32  19627.16  25.72
2165.9  75726.78  19502.38  25.75
2168.4  75261.24  19409.40  25.79
2170.8  74938.16  19346.25  25.82
2173.3  74590.08  19285.23  25.85
2175.8  74260.12  19257.81  25.93
2178.2  73881.65  19191.20  25.98
2180.7  73469.41  19114.48  26.02
2183.2  73049.77  19060.38  26.09
2185.6  72644.04  18990.72  26.14
2188.1  72152.64  18900.00  26.19
2190.6  71614.92  18804.76  26.26
2193.0  71004.45  18671.40  26.30
2195.5  70448.64  18547.20  26.33
2197.9  69863.28  18422.24  26.37
2200.4  69166.35  18274.80  26.42
2202.8  68693.43  18179.57  26.46
2205.3  68105.84  18036.98  26.48
2207.7  67744.30  17965.74  26.52
2210.1  67339.16  17880.24  26.55
2212.6  66992.20  17809.72  26.58
2215.0  66758.25  17743.75  26.58
2217.4  66448.80  17644.17  26.55
2219.9  66210.38  17530.96  26.48
2222.3  65985.48  17422.24  26.40
2224.7  65804.94  17309.16  26.30
2227.1  65525.90  17149.16  26.17
2229.5  65227.96  16954.56  25.99
2231.9  64795.68  16697.12  25.77
2234.4  64311.28  16400.96  25.50
2236.8  63915.06  16103.03  25.19
2239.2  63534.90  15804.36  24.88
2241.6  63119.91  15480.78  24.53
2244.0  62717.76  15163.20  24.18
2246.4  62319.96  14843.04  23.82
2248.8  61881.49  14503.61  23.44
2251.2  61561.20  14172.30  23.02
2253.6  61152.30  13841.70  22.63
2255.9  60873.24  13542.96  22.25
2258.3  60565.62  13251.47  21.88
2260.7  60159.28  12957.92  21.54
2263.1  59760.30  12693.30  21.24
2265.5  59378.77  12444.08  20.96
2267.9  59055.60  12258.30  20.76
2270.2  58624.56  12068.48  20.59
2272.6  58236.48  11878.56  20.40
2275.0  57806.28  11695.32  20.23
2277.3  57409.95  11522.70  20.07
2279.7  57047.10  11372.25  19.93
2282.1  56740.12  11239.20  19.81
2284.4  56347.94  11058.52  19.63
2286.8  56034.46  10884.00  19.42
2289.1  55651.32  10705.32  19.24
2291.5  55359.29  10536.33  19.03
2293.8  54932.76  10317.18  18.78
2296.2  54469.80  10117.80  18.58
2298.5  53955.39  9973.77  18.49
2300.8  53390.96  9830.24  18.41
2303.2  52779.16  9664.84  18.31
2305.5  52135.48  9512.96  18.25
2307.9  51475.89  9401.48  18.26
2310.2  50810.76  9332.40  18.37
2312.5  50204.40  9328.80  18.58
2314.8  49622.04  9339.86  18.82
2317.1  49006.50  9314.75  19.01
2319.5  48398.67  9270.00  19.15
2321.8  47848.88  9236.12  19.30
2324.1  47284.58  9154.88  19.36
2326.4  46770.24  9062.68  19.38
2328.7  46246.00  8968.00  19.39
2331.0  45778.92  8844.84  19.32
2333.3  45408.65  8759.75  19.29
2335.6  45001.04  8691.76  19.31
2337.9  44532.72  8576.46  19.26
2340.2  44089.50  8445.50  19.16
2342.5  43698.45  8340.27  19.09
2344.8  43232.85  8222.55  19.02
2347.1  42745.50  8133.72  19.03
2349.4  42220.26  8068.50  19.11
2351.7  41733.76  8032.48  19.25
2353.9  41238.37  8010.75  19.43
2356.2  40755.00  7965.75  19.55
2358.5  40281.71  7933.24  19.69
2360.8  39797.64  7879.66  19.80
2363.1  39315.60  7794.66  19.83
2365.3  38867.02  7719.89  19.86
2367.6  38330.00  7630.00  19.91
2369.8  37818.15  7547.55  19.96
2372.1  37264.50  7463.04  20.03
2374.4  36648.20  7360.48  20.08
2376.6  36052.80  7252.00  20.11
2378.9  35451.92  7138.04  20.13
2381.1  34860.80  6999.20  20.08
2383.4  34308.80  6872.22  20.03
2385.6  33826.65  6771.60  20.02
2387.9  33324.48  6671.16  20.02
2390.1  32833.50  6583.50  20.05
2392.3  32358.69  6486.48  20.05
2394.6  31936.20  6387.24  20.00
2396.8  31501.09  6291.73  19.97
2399.0  31030.00  6195.30  19.97
2401.3  30609.78  6113.30  19.97
2403.5  30171.96  6016.92  19.94
2405.7  29740.53  5934.99  19.96
2407.9  29305.62  5841.36  19.93
2410.1  28870.92  5747.40  19.91
2412.4  28476.00  5661.30  19.88
2414.6  28109.76  5538.48  19.70
2416.8  27735.84  5430.48  19.58
2419.0  27332.99  5361.60  19.62
2421.2  26900.14  5280.94  19.63
2423.4  26482.61  5202.96  19.65
2425.6  26186.13  5120.64  19.55
2427.8  25900.38  5029.20  19.42
2430.0  25589.57  4920.63  19.23
2432.2  25286.40  4838.40  19.13
2434.4  24973.11  4783.32  19.15
2436.5  24647.16  4688.00  19.02
2438.7  24349.20  4586.16  18.83
2440.9  24034.38  4490.07  18.68
2443.1  23746.14  4413.96  18.59
2445.3  23490.13  4315.26  18.37
2447.4  23219.28  4271.76  18.40
2449.6  22939.84  4201.12  18.31
2451.8  22604.40  4123.44  18.24
2453.9  22283.89  4027.81  18.07
2456.1  21980.00  3956.40  18.00
2458.3  21683.26  3876.55  17.88
2460.4  21374.78  3810.51  17.83
2462.6  21082.60  3768.45  17.87
2464.7  20824.18  3728.92  17.91
2466.9  20587.76  3647.28  17.72
2469.0  20335.96  3598.32  17.69
2471.2  20075.28  3564.90  17.76
2473.3  19821.03  3524.69  17.78
2475.4  19579.78  3443.24  17.59
2477.6  19317.87  3362.24  17.40
2479.7  19061.76  3287.04  17.24
2481.9  18732.00  3231.27  17.25
2484.0  18519.59  3201.91  17.29
2486.1  18296.82  3147.12  17.20
2488.2  18078.20  3071.20  16.99
2490.4  17793.75  3047.75  17.13
2492.5  17473.92  3027.28  17.32
2494.6  17119.71  2990.43  17.47
2496.7  16844.47  2970.11  17.63
2498.8  16648.74  2946.87  17.70
2500.9  16481.09  2879.09  17.47
2503.0  16429.68  2834.36  17.25
2505.1  16376.10  2864.55  17.49
2507.2  16262.91  2912.76  17.91
2509.4  16171.87  2893.00  17.89
2511.4  16239.51  2972.55  18.30
2513.5  16373.60  3004.64  18.35
2515.6  16513.28  2985.66  18.08
