# Supplementary material for: Using reflectance spectra and Pl@ntNet to identify herbarium specimens: a case study with Lithocarpus
Source: New Phytol. 2025 Jun 4;251(2):800–10. doi: 10.1111/nph.70258 (PMC13278665; doi:10.1111/nph.70258)
Supplement: Supplementary file 1 — Dataset S1 Original spectral data collected for this study. [file NPH-251-800-s003.zip › lithocarpus_spectra/gr021622_0000.sig]

/*** Spectra Vista SIG Data ***/
name= gr021622_0000.sig
instrument= HI: 1132003 (HR-1024i)
integration= 40.0, 9.0, 6.0, 150.0, 9.0, 6.0
scan method= Time-based, Time-based
scan coadds= 125, 425, 571, 33, 425, 571
scan time= 5, 5
scan settings= AI, AI
external data set1= 0,0,0,0,0,0,0,0,0,0,0,0,0,0,0,0,0,0,0,0,0,0,0,0,0,0,0,0,0,0,0,0
external data set2= 0,0,0,0,0,0,0,0,0,0,0,0,0,0,0,0,0,0,0,0,0,0,0,0,0,0,0,0,0,0,0,0
external data dark= 0,0,0,0,0,0,0,0,0,0,0,0,0,0,0,0
external data mask= 0
optic= LENS 4(1), LENS 4(1)
temp= 26.9, -5.0, -9.8, 27.1, -5.0, -9.8
battery= 7.46, 7.47
error= 0, 0
units= Radiance, Radiance
time= 16/02/2022 10:15:45, 16/02/2022 10:17:34
longitude=                 ,                 
latitude=                 ,                 
gpstime=                 ,                 
comm= 
memory slot= 0, 0
factors= 0.917, 0.900, 1.000 [Overlap: Remove @ 990,1900, Matching Type: None]
inclinometer x offset= 1, 1
inclinometer y offset= 90, 90
data= 
340.5  1166.38  202.53  17.36
341.9  1143.26  205.61  17.98
343.4  1107.00  183.68  16.59
344.9  1110.00  185.00  16.67
346.4  1158.95  190.19  16.41
347.8  1156.28  182.72  15.80
349.3  1114.40  159.20  14.29
350.8  1136.25  151.50  13.33
352.2  1188.69  151.18  12.72
353.7  1223.86  151.69  12.39
355.2  1260.88  152.83  12.12
356.6  1325.36  161.44  12.18
358.1  1371.58  154.23  11.24
359.6  1410.20  149.57  10.61
361.0  1446.43  151.82  10.50
362.5  1556.66  152.07  9.77
364.0  1640.28  169.87  10.36
365.5  1702.63  162.77  9.56
366.9  1742.70  154.91  8.89
368.4  1860.86  166.80  8.96
369.9  1945.08  175.75  9.04
371.3  2032.58  185.08  9.11
372.8  2081.21  179.17  8.61
374.2  2174.15  173.07  7.96
375.7  2310.64  183.54  7.94
377.2  2419.69  186.90  7.72
378.6  2493.39  184.94  7.42
380.1  2547.98  192.30  7.55
381.6  2663.86  193.35  7.26
383.0  2814.63  198.18  7.04
384.5  2962.05  208.09  7.03
386.0  3056.63  221.54  7.25
387.4  3163.13  224.93  7.11
388.9  3282.65  224.65  6.84
390.4  3402.76  212.61  6.25
391.8  3587.50  221.95  6.19
393.3  3723.29  235.66  6.33
394.7  3802.25  242.13  6.37
396.2  3908.73  241.65  6.18
397.7  4037.70  227.04  5.62
399.1  4233.56  239.27  5.65
400.6  4432.30  247.23  5.58
402.0  4550.33  263.64  5.79
403.5  4642.75  264.60  5.70
405.0  4753.20  257.85  5.42
406.4  4972.28  264.59  5.32
407.9  5184.75  276.52  5.33
409.3  5322.88  280.96  5.28
410.8  5414.40  287.64  5.31
412.2  5547.60  286.76  5.17
413.7  5778.18  291.16  5.04
415.1  6007.15  310.78  5.17
416.6  6200.10  326.19  5.26
418.0  6334.69  328.67  5.19
419.5  6469.49  338.59  5.23
420.9  6658.40  349.87  5.25
422.4  6909.45  361.77  5.24
423.8  7172.63  372.26  5.19
425.3  7456.88  389.50  5.22
426.7  7679.81  405.90  5.29
428.2  7835.60  413.44  5.28
429.6  7998.09  426.96  5.34
431.1  8186.68  438.15  5.35
432.5  8447.89  454.65  5.38
434.0  8751.88  473.00  5.40
435.4  9075.00  495.00  5.45
436.8  9392.41  508.73  5.42
438.3  9633.25  531.10  5.51
439.7  9829.48  555.72  5.65
441.2  9989.85  571.52  5.72
442.6  10232.81  588.30  5.75
444.0  10510.50  604.24  5.75
445.5  10846.43  626.26  5.77
446.9  11213.48  657.02  5.86
448.4  11536.96  685.72  5.94
449.8  11886.19  713.78  6.01
451.2  12146.88  741.75  6.11
452.7  12361.65  760.42  6.15
454.1  12585.95  786.08  6.25
455.5  12850.43  813.17  6.33
457.0  13198.90  848.47  6.43
458.4  13534.95  882.79  6.52
459.8  13903.20  913.92  6.57
461.2  14313.05  957.13  6.69
462.7  14686.20  995.00  6.78
464.1  15008.08  1037.97  6.92
465.5  15269.40  1064.88  6.97
467.0  15532.13  1102.07  7.10
468.4  15832.35  1143.57  7.22
469.8  16159.05  1184.05  7.33
471.2  16562.78  1223.37  7.39
472.7  17007.38  1278.13  7.52
474.1  17449.25  1335.37  7.65
475.5  17999.80  1397.33  7.76
476.9  18498.03  1462.33  7.91
478.4  18898.44  1506.25  7.97
479.8  19138.88  1551.19  8.10
481.2  19283.90  1592.64  8.26
482.6  19468.35  1637.37  8.41
484.0  19785.90  1680.64  8.49
485.4  20265.78  1745.40  8.61
486.9  20811.38  1809.60  8.70
488.3  21396.30  1890.21  8.83
489.7  21901.75  1963.10  8.96
491.1  22321.95  2028.60  9.09
492.5  22689.45  2091.32  9.22
493.9  22981.73  2145.64  9.34
495.3  23234.63  2198.30  9.46
496.8  23574.40  2266.63  9.61
498.2  24054.90  2338.52  9.72
499.6  24552.11  2414.28  9.83
501.0  25130.15  2499.94  9.95
502.4  25677.45  2586.88  10.07
503.8  26195.14  2674.23  10.21
505.2  26727.15  2765.21  10.35
506.6  27235.45  2852.15  10.47
508.0  27713.70  2934.96  10.59
509.4  28093.75  3011.67  10.72
510.8  28536.75  3093.75  10.84
512.2  28956.70  3180.13  10.98
513.6  29436.00  3270.40  11.11
515.0  30001.50  3368.51  11.23
516.4  30502.20  3461.44  11.35
517.8  31063.85  3564.77  11.48
519.2  31664.70  3675.34  11.61
520.7  32238.20  3785.07  11.74
522.0  32722.80  3883.52  11.87
523.4  33301.01  3992.52  11.99
524.8  33802.65  4090.92  12.10
526.2  34408.29  4205.40  12.22
527.6  35045.48  4327.44  12.35
529.0  35596.00  4439.60  12.47
530.4  36243.08  4559.61  12.58
531.8  36794.21  4670.54  12.69
533.2  37217.70  4767.36  12.81
534.6  37595.60  4878.19  12.98
536.0  38056.68  5007.20  13.16
537.4  38541.04  5127.58  13.30
538.8  39105.83  5251.03  13.43
540.2  39706.91  5386.75  13.57
541.6  40324.03  5527.71  13.71
543.0  40855.68  5659.36  13.85
544.3  41537.06  5808.70  13.98
545.7  42325.50  5974.00  14.11
547.1  42847.50  6108.85  14.26
548.5  43466.03  6257.56  14.40
549.9  44168.89  6419.64  14.53
551.3  44934.83  6591.69  14.67
552.7  45514.30  6737.57  14.80
554.1  46222.99  6909.76  14.95
555.4  46813.33  7062.36  15.09
556.8  47222.18  7185.64  15.22
558.2  47453.25  7288.10  15.36
559.6  47662.50  7385.75  15.50
561.0  48123.08  7521.36  15.63
562.3  48474.56  7642.48  15.77
563.7  49039.20  7793.71  15.89
565.1  49604.50  7950.80  16.03
566.5  50222.28  8117.17  16.16
567.9  51076.10  8320.29  16.29
569.2  52022.25  8542.80  16.42
570.6  53003.50  8769.67  16.55
572.0  53846.74  8984.76  16.69
573.4  54551.08  9176.40  16.82
574.8  55255.31  9376.92  16.97
576.1  56110.81  9602.68  17.11
577.5  56794.45  9798.37  17.25
578.9  57736.65  10041.80  17.39
580.3  58618.20  10278.57  17.53
581.6  59496.40  10517.33  17.68
583.0  60346.46  10753.17  17.82
584.4  60917.18  10942.19  17.96
585.8  61302.15  11092.77  18.10
587.1  61586.53  11231.51  18.24
588.5  61965.00  11381.50  18.37
589.9  62264.63  11515.80  18.49
591.2  62706.25  11675.53  18.62
592.6  63420.78  11884.25  18.74
594.0  64057.05  12070.32  18.84
595.3  64927.43  12302.35  18.95
596.7  65824.75  12536.61  19.05
598.1  66691.51  12772.85  19.15
599.5  67531.13  12997.02  19.25
600.8  68421.25  13228.32  19.33
602.2  69151.08  13434.19  19.43
603.5  70040.55  13670.56  19.52
604.9  70920.23  13909.56  19.61
606.3  71728.80  14134.56  19.71
607.6  72483.83  14355.70  19.81
609.0  73217.25  14576.40  19.91
610.4  73907.93  14800.24  20.03
611.7  74543.41  15012.91  20.14
613.1  75119.25  15229.20  20.27
614.5  75755.48  15458.46  20.41
615.8  76250.70  15668.64  20.55
617.2  76920.30  15923.46  20.70
618.5  77499.45  16153.65  20.84
619.9  78259.43  16435.33  21.00
621.2  78965.19  16706.32  21.16
622.6  79866.88  17018.83  21.31
624.0  80565.75  17297.16  21.47
625.3  81396.48  17597.10  21.62
626.7  82213.60  17899.74  21.77
628.0  82892.65  18164.52  21.91
629.4  83692.00  18461.33  22.06
630.8  84381.45  18732.32  22.20
632.1  84929.51  18971.82  22.34
633.5  85821.45  19280.21  22.47
634.8  86513.94  19539.14  22.58
636.2  87147.23  19782.18  22.70
637.5  87954.61  20053.88  22.80
638.9  88657.39  20296.91  22.89
640.2  89393.26  20537.71  22.97
641.6  90189.38  20764.80  23.02
642.9  90971.56  20967.92  23.05
644.3  91788.53  21186.65  23.08
645.6  92527.50  21374.17  23.10
647.0  93252.94  21514.56  23.07
648.3  94047.00  21653.04  23.02
649.7  94856.16  21774.58  22.96
651.0  95643.04  21863.24  22.86
652.4  96174.00  21890.70  22.76
653.7  97238.14  22014.93  22.64
655.0  98147.25  22089.24  22.51
656.4  98808.50  22093.93  22.36
657.7  99876.69  22190.19  22.22
659.1  100744.88  22242.73  22.08
660.4  101459.40  22270.83  21.95
661.8  102160.00  22312.00  21.84
663.1  103078.24  22419.83  21.75
664.5  103530.90  22462.52  21.70
665.8  103625.70  22475.78  21.69
667.1  103641.53  22504.14  21.71
668.5  103950.00  22643.60  21.78
669.8  104257.68  22818.74  21.89
671.2  104416.00  23002.03  22.03
672.5  104665.03  23233.29  22.20
673.8  105255.50  23580.48  22.40
675.2  106183.88  24025.12  22.63
676.5  107308.65  24546.78  22.87
677.8  108482.38  25111.25  23.15
679.2  109398.83  25650.72  23.45
680.5  110204.81  26188.30  23.76
681.9  110947.38  26729.27  24.09
683.2  111746.25  27288.80  24.42
684.5  112525.88  27850.90  24.75
685.9  113235.25  28409.42  25.09
687.2  113923.20  28951.04  25.41
688.5  114555.30  29473.13  25.73
689.9  115306.70  30027.75  26.04
691.2  115966.89  30561.76  26.35
692.5  116551.98  31088.11  26.67
693.8  117251.50  31647.08  26.99
695.2  117841.29  32192.87  27.32
696.5  118492.55  32787.33  27.67
697.8  119181.38  33398.35  28.02
699.2  119810.44  34024.25  28.40
700.5  120496.95  34693.38  28.79
701.8  121100.44  35353.50  29.19
703.1  121722.45  36053.44  29.62
704.5  122371.76  36773.19  30.05
705.8  123081.10  37535.01  30.50
707.1  123730.31  38277.58  30.94
708.4  124337.93  39029.95  31.39
709.8  125079.00  39827.66  31.84
711.1  125600.93  40561.96  32.29
712.4  126395.13  41385.04  32.74
713.7  127044.93  42150.36  33.18
715.0  127717.95  42934.15  33.62
716.3  128442.81  43724.75  34.04
717.7  129151.55  44499.67  34.46
719.0  129912.63  45306.23  34.87
720.3  130679.53  46109.88  35.28
721.6  131562.75  46965.33  35.70
722.9  132433.76  47817.96  36.11
724.2  133320.60  48693.96  36.52
725.6  134107.45  49534.67  36.94
726.9  134540.00  50269.08  37.36
728.2  134946.00  51009.65  37.80
729.5  135464.23  51811.98  38.25
730.8  135918.95  52587.14  38.69
732.1  136466.75  53418.77  39.14
733.4  136840.18  54188.74  39.60
734.7  137054.70  54912.96  40.07
736.0  137297.25  55647.26  40.53
737.3  137299.39  56304.99  41.01
738.6  137299.39  56952.27  41.48
740.0  137347.06  57612.22  41.95
741.2  137519.20  58323.20  42.41
742.6  137924.10  59138.52  42.88
743.9  138462.90  59989.95  43.33
745.2  139164.60  60926.64  43.78
746.5  139929.19  61886.98  44.23
747.8  140609.50  62801.07  44.66
749.1  141345.41  63736.97  45.09
750.4  142070.38  64663.11  45.51
751.7  142794.75  65581.65  45.93
753.0  143344.46  66408.43  46.33
754.2  143969.25  67278.78  46.73
755.5  144538.73  68104.43  47.12
756.8  145073.05  68915.41  47.50
758.1  146032.80  69923.64  47.88
759.4  146888.00  70884.07  48.26
760.7  147701.05  71821.21  48.63
762.0  148246.88  72630.83  48.99
763.3  148782.38  73423.56  49.35
764.6  149139.60  74127.28  49.70
765.9  149498.56  74842.88  50.06
767.2  149954.44  75596.15  50.41
768.4  150241.00  76264.07  50.76
769.7  150830.88  77088.78  51.11
771.0  151228.46  77806.20  51.45
772.3  151551.81  78493.25  51.79
773.6  151995.80  79233.07  52.13
774.8  152420.44  79950.35  52.45
776.1  152837.75  80676.53  52.79
777.4  153126.70  81330.96  53.11
778.7  153584.80  82091.93  53.45
780.0  154008.00  82812.16  53.77
781.2  154333.05  83476.62  54.09
782.5  154812.45  84216.08  54.40
783.8  155220.98  84932.28  54.72
785.0  155544.30  85600.40  55.03
786.3  155925.00  86306.50  55.35
787.6  156341.50  87010.37  55.65
788.9  156690.04  87678.57  55.96
790.1  157191.63  88428.07  56.25
791.4  157513.20  89089.12  56.56
792.7  158114.70  89893.00  56.85
793.9  158490.68  90568.80  57.14
795.2  158930.00  91283.17  57.44
796.5  159392.20  92012.95  57.73
797.7  159850.73  92723.96  58.01
799.0  160425.00  93524.00  58.30
800.2  160800.80  94175.15  58.57
801.5  161191.25  94882.26  58.86
802.8  161691.06  95622.63  59.14
804.0  162100.58  96327.14  59.42
805.3  162565.90  97037.81  59.69
806.5  162914.88  97673.60  59.95
807.8  163324.00  98375.67  60.23
809.0  163734.88  99079.55  60.51
810.3  164177.33  99790.97  60.78
811.5  164527.05  100424.70  61.04
812.8  164970.00  101120.50  61.30
814.0  165316.28  101772.72  61.56
815.3  165750.98  102480.09  61.83
816.5  166103.44  103117.25  62.08
817.8  166503.83  103787.01  62.33
819.0  166862.15  104456.57  62.60
820.2  167287.73  105159.26  62.86
821.5  167728.88  105830.52  63.10
822.7  168003.79  106418.93  63.34
824.0  168389.78  107088.54  63.60
825.2  168854.63  107801.00  63.84
826.4  169297.43  108507.59  64.09
827.7  169595.25  109098.13  64.33
828.9  170016.75  109804.80  64.58
830.1  170375.56  110432.54  64.82
831.4  170798.90  111110.17  65.05
832.6  171255.08  111791.69  65.28
833.8  171565.38  112431.17  65.53
835.0  171937.50  113059.99  65.76
836.3  172328.10  113724.75  65.99
837.5  172746.00  114401.70  66.23
838.7  173200.95  115096.68  66.45
839.9  173574.90  115739.28  66.68
841.2  173993.94  116426.73  66.91
842.4  174362.14  117058.50  67.14
843.6  174757.63  117719.70  67.36
844.8  175236.53  118418.19  67.58
846.0  175617.86  119075.48  67.80
847.2  175989.98  119716.31  68.02
848.5  176437.10  120397.23  68.24
849.7  176797.31  121016.42  68.45
850.9  177131.50  121645.77  68.68
852.1  177533.45  122288.36  68.88
853.3  177798.38  122871.80  69.11
854.5  178194.63  123486.86  69.30
855.7  178521.83  124083.22  69.51
856.9  178836.60  124677.36  69.72
858.1  179175.88  125297.48  69.93
859.3  179470.20  125919.78  70.16
860.5  179903.40  126577.81  70.36
861.7  180327.00  127190.93  70.53
862.9  180648.00  127791.73  70.74
864.1  181014.95  128389.11  70.93
865.3  181370.95  129037.57  71.15
866.5  181796.40  129712.32  71.35
867.7  182200.14  130319.38  71.53
868.9  182592.73  130916.71  71.70
870.1  183047.68  131592.21  71.89
871.3  183398.55  132226.08  72.10
872.5  183846.38  132922.05  72.30
873.7  184291.70  133590.37  72.49
874.9  184823.25  134253.36  72.64
876.0  185286.60  134938.32  72.83
877.2  185717.70  135574.64  73.00
878.4  186193.35  136270.47  73.19
879.6  186653.25  136925.60  73.36
880.8  187090.31  137534.25  73.51
882.0  187521.59  138136.01  73.66
883.1  188003.20  138835.48  73.85
884.3  188429.00  139437.46  74.00
885.5  188835.15  140106.19  74.19
886.7  189169.20  140659.20  74.36
887.8  189670.88  141282.80  74.49
889.0  190155.63  141939.48  74.64
890.2  190607.81  142529.31  74.78
891.4  191052.45  143225.26  74.97
892.5  191577.26  143931.06  75.13
893.7  192235.70  144690.21  75.27
894.9  192802.05  145406.88  75.42
896.0  193379.75  146124.90  75.56
897.2  193977.18  146846.37  75.70
898.4  194476.59  147483.79  75.84
899.5  195071.74  148247.71  76.00
900.7  195474.50  148801.90  76.12
901.9  195843.38  149392.55  76.28
903.0  196184.55  149923.03  76.42
904.2  196556.75  150508.00  76.57
905.4  196948.43  151075.50  76.71
906.5  197351.18  151671.99  76.85
907.7  197716.20  152195.33  76.98
908.8  198045.94  152728.83  77.12
910.0  198382.60  153262.37  77.26
911.2  198576.35  153678.32  77.39
912.3  198789.60  154076.60  77.51
913.5  198882.44  154449.55  77.66
914.6  199017.00  154813.68  77.79
915.8  199368.11  155267.74  77.88
916.9  199607.61  155733.39  78.02
918.1  199765.90  156161.85  78.17
919.2  199904.96  156524.76  78.30
920.4  199980.83  156861.17  78.44
921.5  200165.71  157223.49  78.55
922.7  200407.40  157587.04  78.63
923.8  200683.88  158090.36  78.78
925.0  200741.36  158443.46  78.93
926.1  200958.45  158864.30  79.05
927.3  201298.20  159393.28  79.18
928.4  201731.56  159967.17  79.30
929.6  202400.00  160662.19  79.38
930.7  203124.25  161485.33  79.50
931.8  203757.56  162303.69  79.66
933.0  204379.20  163045.20  79.78
934.1  204800.96  163556.43  79.86
935.3  205009.15  163841.91  79.92
936.4  204986.65  164136.72  80.07
937.6  204763.65  164218.09  80.20
938.7  204632.33  164316.54  80.30
939.9  204742.49  164482.29  80.34
941.0  205165.33  165084.54  80.46
942.1  205758.23  165697.92  80.53
943.3  206261.78  166341.10  80.65
944.4  206674.90  166824.86  80.72
945.6  206808.20  167089.08  80.79
946.7  206934.23  167381.70  80.89
947.9  207084.94  167730.64  81.00
949.0  207351.81  168050.36  81.05
950.1  207748.80  168479.88  81.10
951.3  208091.40  168869.84  81.15
952.4  208235.49  169134.82  81.22
953.6  208476.18  169425.43  81.27
954.7  208596.23  169655.21  81.33
955.8  208866.33  169950.16  81.37
957.0  209264.06  170387.45  81.42
958.1  209666.93  170634.12  81.38
959.3  209530.13  170711.10  81.47
960.4  209660.36  170981.72  81.55
961.6  210122.31  171273.64  81.51
962.7  210246.80  171586.24  81.61
963.9  210411.08  171588.34  81.55
965.0  210344.78  171594.16  81.58
966.2  210393.59  171612.74  81.57
967.3  210418.79  171690.69  81.59
968.5  210596.40  171852.80  81.60
969.6  210597.70  171917.41  81.63
970.8  210395.08  171863.49  81.69
971.9  210346.40  171596.48  81.58
973.1  210479.10  171658.64  81.56
974.2  210390.89  171585.88  81.56
975.4  210711.90  171790.93  81.53
976.5  210594.64  171743.91  81.55
977.7  210464.33  171854.62  81.65
978.8  210502.13  171584.55  81.51
980.0  210548.75  171482.00  81.45
981.2  210706.20  171645.46  81.46
982.3  210140.53  171738.00  81.73
983.5  210275.16  171769.91  81.69
984.6  210382.20  171837.60  81.68
985.8  210760.00  171628.89  81.43
987.0  210910.40  171788.16  81.45
988.1  210881.98  171808.73  81.47
989.3  211005.20  171790.45  81.42
990.2  231517.17  191861.83  82.87
994.0  231888.53  192808.62  83.15
997.9  231529.25  193121.00  83.41
1001.7  231855.87  193899.77  83.63
1005.6  232925.56  195433.33  83.90
1009.4  234528.03  197317.43  84.13
1013.3  235680.00  198880.00  84.39
1017.1  236371.84  199967.34  84.60
1021.0  236864.27  200934.23  84.83
1024.8  238247.50  202569.39  85.02
1028.6  240236.83  204782.79  85.24
1032.5  241918.60  206659.60  85.43
1036.3  242424.17  207543.91  85.61
1040.1  242558.09  208062.74  85.78
1044.0  243477.79  209320.61  85.97
1047.8  244300.35  210470.40  86.15
1051.6  245095.64  211571.56  86.32
1055.5  244580.70  211576.90  86.51
1059.3  244098.00  211522.95  86.65
1063.1  243643.18  211475.83  86.80
1067.0  243977.00  212081.19  86.93
1070.8  244768.61  213141.37  87.08
1074.6  245344.94  213945.47  87.20
1078.4  244850.00  213835.67  87.33
1082.3  243762.54  213182.24  87.45
1086.1  243182.71  212900.18  87.55
1089.9  243073.64  213073.04  87.66
1093.7  243542.44  213704.63  87.75
1097.5  243608.08  213961.58  87.83
1101.4  243470.96  214030.37  87.91
1105.2  243243.60  213841.60  87.91
1109.0  243574.73  214123.20  87.91
1112.8  244764.03  215076.31  87.87
1116.6  245624.04  215592.22  87.77
1120.4  246302.00  215869.11  87.64
1124.2  246805.34  215857.89  87.46
1128.1  247605.63  215953.23  87.22
1131.8  247583.47  215209.87  86.92
1135.7  247366.49  214228.47  86.60
1139.5  247191.40  213165.40  86.23
1143.3  246592.75  211628.92  85.82
1147.1  245778.67  209682.67  85.31
1150.9  244967.25  207544.33  84.72
1154.7  245010.71  206039.02  84.09
1158.5  244914.20  204570.67  83.53
1162.3  244738.67  203303.74  83.07
1166.1  244114.17  201822.23  82.68
1169.9  243730.73  200795.60  82.38
1173.7  243100.00  199660.00  82.13
1177.5  242481.57  198652.74  81.92
1181.2  242544.47  198297.67  81.76
1185.0  243136.03  198508.94  81.65
1188.8  243112.72  198405.28  81.61
1192.6  243169.76  198493.87  81.63
1196.4  243092.38  198539.83  81.67
1200.2  242360.53  198177.78  81.77
1204.0  241804.65  198092.40  81.92
1207.8  241343.23  198181.05  82.12
1211.6  240663.56  198186.33  82.35
1215.3  240175.03  198353.95  82.59
1219.1  240118.00  199008.17  82.88
1222.9  239786.67  199484.44  83.19
1226.7  239548.36  200031.24  83.50
1230.4  238893.78  200177.11  83.79
1234.2  238229.83  200254.83  84.06
1238.0  237417.70  200101.52  84.28
1241.8  236642.53  199955.03  84.50
1245.5  236011.47  199821.69  84.67
1249.3  235805.32  199991.35  84.81
1253.1  236231.53  200614.17  84.92
1256.8  236309.52  200913.92  85.02
1260.6  236108.33  200903.77  85.09
1264.4  235920.30  200888.09  85.15
1268.1  235643.47  200730.93  85.18
1271.9  235537.83  200766.84  85.24
1275.7  235708.69  201048.44  85.30
1279.4  235924.20  201437.10  85.38
1283.2  235383.94  201196.69  85.48
1286.9  235095.04  201146.94  85.56
1290.7  234917.47  201150.40  85.63
1294.4  234215.52  200656.47  85.67
1298.2  233223.39  199832.34  85.68
1302.0  232080.92  198799.17  85.66
1305.7  230689.86  197539.83  85.63
1309.5  229148.85  196032.10  85.55
1313.2  228229.08  194963.25  85.42
1317.0  227604.00  194048.40  85.26
1320.7  226762.36  192828.83  85.04
1324.4  225507.28  191121.37  84.75
1328.2  225036.00  189863.20  84.37
1331.9  224318.78  188191.54  83.89
1335.7  223595.83  186286.94  83.31
1339.4  222109.29  183545.29  82.64
1343.2  221084.72  181107.98  81.92
1346.9  220875.95  179345.12  81.20
1350.6  221653.37  178541.77  80.55
1354.4  222479.94  177918.22  79.97
1358.1  222347.33  176564.53  79.41
1361.8  221491.07  174510.44  78.79
1365.6  220380.85  172265.00  78.17
1369.3  219291.56  170146.22  77.59
1373.0  217996.29  168005.81  77.07
1376.7  216446.07  165787.93  76.60
1380.5  214966.80  163410.49  76.02
1384.2  213656.99  160875.99  75.30
1387.9  212315.60  158020.67  74.43
1391.6  210930.19  154868.39  73.42
1395.3  209685.40  151428.30  72.22
1399.1  208904.74  147956.19  70.82
1402.8  207822.00  143880.67  69.23
1406.5  206946.63  139737.30  67.52
1410.2  206303.56  135746.11  65.80
1413.9  206208.56  132326.89  64.17
1417.6  205616.44  129016.72  62.75
1421.3  204857.33  126097.87  61.55
1425.1  204006.93  123549.87  60.56
1428.8  203644.65  121648.95  59.74
1432.5  203448.47  120239.67  59.10
1436.2  203164.41  119064.13  58.60
1439.9  202468.88  117879.29  58.22
1443.6  202063.56  117058.00  57.93
1447.3  201501.38  116303.04  57.72
1451.0  201019.00  115714.00  57.56
1454.7  200470.76  115175.20  57.45
1458.4  200071.90  114824.97  57.39
1462.1  199423.32  114412.55  57.37
1465.8  198712.00  114044.22  57.39
1469.4  198147.48  113901.95  57.48
1473.1  198993.60  114662.27  57.62
1476.8  199256.63  115191.19  57.81
1480.5  198077.53  114920.53  58.02
1484.2  196958.03  114752.07  58.26
1487.9  196287.82  114814.94  58.49
1491.6  195612.08  114888.58  58.73
1495.3  195612.08  115353.33  58.97
1498.9  195164.37  115574.07  59.22
1502.6  194213.12  115493.22  59.47
1506.3  192974.13  115254.84  59.73
1510.0  192050.25  115230.15  60.00
1513.7  191289.39  115259.71  60.25
1517.3  190555.19  115309.47  60.51
1521.0  189650.50  115179.42  60.73
1524.7  188865.94  115077.85  60.93
1528.3  188053.75  114899.95  61.10
1532.0  187161.07  114632.00  61.25
1535.7  186314.33  114351.84  61.38
1539.3  185447.43  114042.33  61.50
1543.0  184831.69  113866.67  61.61
1546.7  184434.25  113816.08  61.71
1550.3  183943.29  113691.56  61.81
1554.0  183141.00  113383.20  61.91
1557.6  182401.08  113085.13  62.00
1561.3  181568.03  112730.25  62.09
1565.0  180741.20  112353.60  62.16
1568.6  179841.43  111921.17  62.23
1572.3  179204.05  111659.99  62.31
1575.9  178614.13  111437.33  62.39
1579.6  178064.91  111237.89  62.47
1583.2  177472.40  111056.13  62.58
1586.9  176740.79  110792.73  62.69
1590.5  176186.62  110647.02  62.80
1594.1  175476.20  110443.01  62.94
1597.8  174752.24  110254.63  63.09
1601.4  174017.40  110095.76  63.27
1605.1  173078.34  109762.99  63.42
1608.7  172278.50  109498.25  63.56
1612.3  171516.91  109265.58  63.71
1616.0  170717.70  108948.15  63.82
1619.6  170034.89  108664.44  63.91
1623.2  169283.27  108274.20  63.96
1626.9  168743.91  107995.62  64.00
1630.5  168064.80  107585.85  64.01
1634.1  167437.41  107212.98  64.03
1637.8  166681.51  106707.38  64.02
1641.4  165767.40  106012.40  63.95
1645.0  164879.40  105262.99  63.84
1648.6  163916.17  104348.63  63.66
1652.2  163174.77  103448.15  63.40
1655.8  162461.67  102470.33  63.07
1659.5  161767.15  101395.75  62.68
1663.1  160595.60  100097.91  62.33
1666.7  159383.33  98842.00  62.02
1670.3  158215.95  97688.13  61.74
1673.9  157151.21  96555.28  61.44
1677.5  156370.99  95535.22  61.10
1681.1  155924.36  94723.87  60.75
1684.7  155899.70  94213.80  60.43
1688.3  155777.14  93610.38  60.09
1691.9  155370.40  92744.40  59.69
1695.6  155045.27  91872.33  59.26
1699.2  154910.70  91138.33  58.83
1702.8  154837.14  90407.53  58.39
1706.3  154367.39  89408.02  57.92
1709.9  153415.64  88203.64  57.49
1713.5  152738.97  87223.69  57.11
1717.1  152064.97  86442.46  56.85
1720.7  151386.00  85821.97  56.69
1724.3  151040.13  85574.31  56.66
1727.9  150740.80  85582.89  56.77
1731.5  150644.61  85892.78  57.02
1735.1  150763.47  86429.87  57.33
1738.7  150503.60  86610.44  57.55
1742.2  149976.62  86522.03  57.69
1745.8  149444.67  86200.67  57.68
1749.4  149783.47  86299.42  57.62
1753.0  149391.20  85979.25  57.55
1756.5  148113.42  85215.34  57.53
1760.1  146175.97  84189.45  57.59
1763.7  143898.03  83053.64  57.72
1767.2  142030.20  82223.13  57.89
1770.8  140543.00  81633.50  58.08
1774.4  139056.79  81007.46  58.25
1777.9  138209.97  80744.35  58.42
1781.5  137309.33  80414.00  58.56
1785.1  136023.33  79852.50  58.71
1788.6  134703.93  79263.63  58.84
1792.2  133598.33  78798.17  58.98
1795.8  133272.46  78750.24  59.09
1799.3  132772.60  78604.60  59.20
1802.9  132036.84  78296.78  59.30
1806.4  131373.87  78023.02  59.39
1810.0  130542.60  77670.11  59.50
1813.5  130129.27  77527.25  59.58
1817.1  129953.33  77521.67  59.65
1820.6  129381.40  77320.23  59.76
1824.2  129287.60  77421.07  59.88
1827.7  128482.60  77054.34  59.97
1831.2  128268.00  77098.00  60.11
1834.8  128380.53  77321.40  60.23
1838.3  128267.00  77386.50  60.33
1841.8  127657.83  77141.07  60.43
1845.4  126690.32  76625.93  60.48
1848.9  125799.30  76111.05  60.50
1852.4  125117.97  75620.10  60.44
1856.0  124350.10  75044.20  60.35
1859.5  123563.12  74340.14  60.16
1863.0  122920.93  73653.96  59.92
1866.6  122722.40  73111.56  59.57
1870.1  122602.07  72468.70  59.11
1873.6  121905.75  71277.00  58.47
1877.1  120543.50  69494.25  57.65
1880.6  119026.53  67380.29  56.61
1884.2  117815.67  65165.52  55.31
1887.7  116916.53  62816.80  53.73
1891.2  115925.25  60087.30  51.83
1894.7  115176.57  57194.81  49.66
1898.2  114837.75  54378.59  47.35
1902.2  125595.60  56456.40  44.95
1904.9  124784.97  53754.83  43.08
1907.6  123755.40  51141.20  41.32
1910.4  122874.09  48716.38  39.65
1913.1  121699.73  46456.27  38.17
1915.8  120951.37  44765.93  37.01
1918.6  120417.07  43471.07  36.10
1921.3  119915.16  42475.22  35.42
1924.0  119134.05  41618.97  34.93
1926.7  118417.50  41032.93  34.65
1929.4  117672.93  40671.13  34.56
1932.2  117072.88  40516.03  34.61
1934.9  116477.40  40505.40  34.78
1937.6  115826.20  40578.57  35.03
1940.3  115210.42  40743.33  35.36
1943.0  114661.88  40982.53  35.74
1945.7  113889.33  41178.23  36.16
1948.4  113045.33  41376.36  36.60
1951.1  112354.35  41635.50  37.06
1953.8  111676.95  41896.25  37.52
1956.4  111139.43  42187.33  37.96
1959.1  110556.37  42446.87  38.39
1961.8  109765.60  42625.80  38.83
1964.5  109114.80  42855.53  39.28
1967.2  108388.38  43048.12  39.72
1969.9  107783.92  43262.67  40.14
1972.5  107015.36  43386.05  40.54
1975.2  106483.90  43601.36  40.95
1977.9  106182.13  43903.62  41.35
1980.6  105638.52  44113.18  41.76
1983.2  104804.07  44192.90  42.17
1985.9  103932.00  44226.00  42.55
1988.5  103052.25  44225.83  42.92
1991.2  102430.58  44323.20  43.27
1993.8  101851.75  44443.30  43.64
1996.5  101398.00  44594.55  43.98
1999.2  100816.73  44643.86  44.28
2001.8  100460.90  44755.70  44.55
2004.4  99962.07  44783.40  44.80
2007.1  99273.42  44686.95  45.01
2009.7  98695.20  44605.95  45.20
2012.4  98354.13  44601.60  45.35
2015.0  97914.33  44492.50  45.44
2017.6  97334.25  44259.21  45.47
2020.3  96834.83  44038.50  45.48
2022.9  96632.00  43935.60  45.47
2025.5  96427.93  43780.68  45.40
2028.1  96215.62  43564.26  45.28
2030.8  95800.43  43184.55  45.08
2033.4  95631.00  42913.30  44.87
2036.0  95270.80  42612.10  44.73
2038.6  94913.45  42259.25  44.52
2041.2  94602.30  41899.03  44.29
2043.8  94238.73  41565.01  44.11
2046.4  93879.68  41178.88  43.86
2049.0  93424.47  40733.93  43.60
2051.6  93188.20  40413.25  43.37
2054.2  92845.00  40086.88  43.18
2056.8  92489.83  39757.67  42.99
2059.4  91933.95  39327.94  42.78
2062.0  91437.08  38943.75  42.59
2064.6  90850.88  38547.52  42.43
2067.1  90253.80  38138.63  42.26
2069.7  89643.27  37711.95  42.07
2072.3  89243.08  37369.93  41.87
2074.9  88798.15  37049.95  41.72
2077.4  88494.40  36807.75  41.59
2080.0  88033.49  36502.64  41.46
2082.6  87547.13  36162.33  41.31
2085.1  87072.73  35833.75  41.15
2087.7  86755.50  35581.00  41.01
2090.3  86352.00  35292.53  40.87
2092.8  85640.97  34880.56  40.73
2095.4  84881.33  34444.69  40.58
2097.9  84241.56  34048.88  40.42
2100.5  83568.33  33655.33  40.27
2103.0  83001.00  33326.73  40.15
2105.6  82466.05  33000.23  40.02
2108.1  81977.03  32706.15  39.90
2110.7  81483.97  32388.30  39.75
2113.2  80993.19  32072.83  39.60
2115.7  80428.96  31737.00  39.46
2118.3  79818.05  31406.05  39.35
2120.8  79464.15  31174.35  39.23
2123.3  79085.32  30908.68  39.08
2125.8  78720.02  30656.97  38.94
2128.4  78317.53  30418.05  38.84
2130.9  77792.50  30142.67  38.75
2133.4  77427.70  29933.52  38.66
2135.9  77052.50  29772.67  38.64
2138.4  76598.87  29565.98  38.60
2140.9  76299.30  29402.82  38.54
2143.4  75975.27  29246.09  38.49
2145.9  75688.96  29118.17  38.47
2148.4  75408.74  29002.43  38.46
2150.9  75128.53  28874.50  38.43
2153.4  74848.31  28752.67  38.41
2155.9  74546.10  28641.98  38.42
2158.4  74259.50  28548.63  38.44
2160.9  74051.25  28487.38  38.47
2163.4  73773.12  28405.80  38.50
2165.9  73253.20  28228.42  38.54
2168.4  72791.40  28074.75  38.57
2170.8  72459.38  27969.15  38.60
2173.3  72108.88  27884.54  38.67
2175.8  71808.37  27815.61  38.74
2178.2  71445.50  27726.42  38.81
2180.7  71080.10  27644.34  38.89
2183.2  70669.10  27549.18  38.98
2185.6  70282.80  27455.40  39.06
2188.1  69841.80  27348.30  39.16
2190.6  69311.45  27213.12  39.26
2193.0  68670.53  27039.38  39.38
2195.5  68108.80  26892.80  39.49
2197.9  67544.33  26752.60  39.61
2200.4  66855.83  26552.63  39.72
2202.8  66396.74  26427.19  39.80
2205.3  65830.83  26265.50  39.90
2207.7  65500.93  26181.57  39.97
2210.1  65102.10  26085.50  40.07
2212.6  64763.24  25999.94  40.15
2215.0  64566.38  25954.58  40.20
2217.4  64267.40  25862.18  40.24
2219.9  64023.20  25768.50  40.25
2222.3  63814.67  25686.10  40.25
2224.7  63667.80  25591.28  40.20
2227.1  63414.42  25435.68  40.11
2229.5  63131.07  25237.01  39.98
2231.9  62716.67  24959.47  39.80
2234.4  62238.33  24624.27  39.56
2236.8  61861.12  24295.95  39.27
2239.2  61482.85  23945.35  38.95
2241.6  61066.43  23591.40  38.63
2244.0  60674.40  23234.40  38.29
2246.4  60278.18  22838.23  37.89
2248.8  59874.10  22405.72  37.42
2251.2  59551.50  22018.25  36.97
2253.6  59160.00  21605.00  36.52
2255.9  58867.20  21243.00  36.09
2258.3  58576.29  20901.83  35.68
2260.7  58235.07  20579.20  35.34
2263.1  57847.75  20271.00  35.04
2265.5  57448.14  19972.52  34.77
2267.9  57144.50  19712.75  34.50
2270.2  56723.60  19445.60  34.28
2272.6  56312.20  19199.00  34.09
2275.0  55896.75  18963.00  33.93
2277.3  55511.63  18725.13  33.73
2279.7  55157.63  18511.25  33.56
2282.1  54843.13  18293.43  33.36
2284.4  54413.15  18032.48  33.14
2286.8  54140.34  17792.32  32.86
2289.1  53799.00  17516.83  32.56
2291.5  53491.67  17231.96  32.21
2293.8  53061.10  16918.70  31.89
2296.2  52606.40  16624.30  31.60
2298.5  52100.28  16319.73  31.32
2300.8  51597.82  16086.70  31.18
2303.2  50995.93  15882.83  31.15
2305.5  50351.80  15700.10  31.18
2307.9  49709.24  15537.53  31.26
2310.2  49095.20  15423.10  31.41
2312.5  48530.00  15341.00  31.61
2314.8  47967.05  15274.47  31.84
2317.1  47375.42  15177.71  32.04
2319.5  46774.88  15025.13  32.12
2321.8  46266.03  14904.23  32.21
2324.1  45696.23  14734.42  32.24
2326.4  45163.62  14576.28  32.27
2328.7  44642.08  14400.42  32.26
2331.0  44184.70  14220.00  32.18
2333.3  43838.21  14086.63  32.13
2335.6  43458.80  13946.80  32.09
2337.9  43033.35  13777.35  32.02
2340.2  42639.17  13585.00  31.86
2342.5  42264.03  13417.03  31.75
2344.8  41797.17  13250.63  31.70
2347.1  41312.60  13097.35  31.70
2349.4  40798.90  12974.80  31.80
2351.7  40325.07  12899.47  31.99
2353.9  39851.46  12792.93  32.10
2356.2  39341.25  12675.00  32.22
2358.5  38868.32  12578.88  32.36
2360.8  38408.07  12483.43  32.50
2363.1  37979.00  12363.55  32.55
2365.3  37550.64  12230.59  32.57
2367.6  37050.00  12091.67  32.64
2369.8  36556.88  11959.50  32.71
2372.1  35997.00  11813.10  32.82
2374.4  35397.47  11616.40  32.82
2376.6  34783.70  11430.53  32.86
2378.9  34222.53  11257.87  32.90
2381.1  33652.67  11067.33  32.89
2383.4  33114.62  10869.68  32.82
2385.6  32673.67  10719.96  32.81
2387.9  32224.80  10605.30  32.91
2390.1  31753.75  10447.50  32.90
2392.3  31300.43  10284.30  32.86
2394.6  30864.63  10127.18  32.81
2396.8  30459.54  9982.24  32.77
2399.0  30031.33  9835.08  32.75
2401.3  29610.73  9683.90  32.70
2403.5  29165.50  9527.70  32.67
2405.7  28755.01  9363.37  32.56
2407.9  28346.70  9186.60  32.41
2410.1  27909.30  9048.90  32.42
2412.4  27581.42  8927.00  32.37
2414.6  27194.20  8732.60  32.11
2416.8  26825.15  8564.60  31.93
2419.0  26472.90  8414.73  31.79
2421.2  26095.05  8210.42  31.46
2423.4  25682.01  8006.02  31.17
2425.6  25355.55  7934.33  31.29
2427.8  25050.75  7848.60  31.33
2430.0  24727.41  7684.90  31.08
2432.2  24451.20  7555.20  30.90
2434.4  24177.83  7440.08  30.77
2436.5  23850.20  7276.17  30.51
2438.7  23571.05  7101.85  30.13
2440.9  23303.90  6967.35  29.90
2443.1  23044.65  6854.10  29.74
2445.3  22774.98  6734.98  29.57
2447.4  22491.00  6609.60  29.39
2449.6  22217.07  6468.00  29.11
2451.8  21931.65  6334.20  28.88
2453.9  21614.67  6203.83  28.70
2456.1  21310.13  6070.67  28.49
2458.3  21056.23  5973.70  28.37
2460.4  20763.22  5869.73  28.27
2462.6  20471.79  5773.54  28.20
2464.7  20220.20  5678.73  28.08
2466.9  19995.47  5577.80  27.90
2469.0  19740.78  5497.43  27.85
2471.2  19502.10  5452.20  27.96
2473.3  19264.50  5363.14  27.84
2475.4  19015.63  5228.08  27.49
2477.6  18749.99  5078.38  27.08
2479.7  18508.80  5004.80  27.04
2481.9  18250.69  4917.15  26.94
2484.0  18061.03  4853.82  26.87
2486.1  17856.00  4798.80  26.88
2488.2  17624.50  4726.04  26.82
2490.4  17352.71  4653.75  26.82
2492.5  17036.43  4566.47  26.80
2494.6  16708.28  4482.30  26.83
2496.7  16546.77  4430.93  26.78
2498.8  16365.53  4355.78  26.62
2500.9  16152.38  4307.30  26.67
2503.0  15993.32  4283.57  26.78
2505.1  15949.38  4288.38  26.89
2507.2  16002.20  4360.15  27.25
2509.4  16007.93  4387.72  27.41
2511.4  16010.05  4432.75  27.69
2513.5  16120.40  4473.20  27.75
2515.6  16279.83  4484.63  27.55
