# Supplementary material for: Using reflectance spectra and Pl@ntNet to identify herbarium specimens: a case study with Lithocarpus
Source: New Phytol. 2025 Jun 4;251(2):800–10. doi: 10.1111/nph.70258 (PMC13278665; doi:10.1111/nph.70258)
Supplement: Supplementary file 1 — Dataset S1 Original spectral data collected for this study. [file NPH-251-800-s003.zip › lithocarpus_spectra/gr020722_0002.sig]

/*** Spectra Vista SIG Data ***/
name= gr020722_0002.sig
instrument= HI: 1132003 (HR-1024i)
integration= 50.0, 9.0, 6.0, 100.0, 14.0, 6.0
scan method= Time-based, Time-based
scan coadds= 100, 425, 571, 50, 298, 571
scan time= 5, 5
scan settings= AI, AI
external data set1= 0,0,0,0,0,0,0,0,0,0,0,0,0,0,0,0,0,0,0,0,0,0,0,0,0,0,0,0,0,0,0,0
external data set2= 0,0,0,0,0,0,0,0,0,0,0,0,0,0,0,0,0,0,0,0,0,0,0,0,0,0,0,0,0,0,0,0
external data dark= 0,0,0,0,0,0,0,0,0,0,0,0,0,0,0,0
external data mask= 0
optic= LENS 4(1), LENS 4(1)
temp= 27.0, -5.1, -9.8, 27.4, -5.0, -9.8
battery= 7.48, 7.47
error= 0, 0
units= Radiance, Radiance
time= 07/02/2022 10:04:21, 07/02/2022 10:06:49
longitude=                 ,                 
latitude=                 ,                 
gpstime=                 ,                 
comm= 
memory slot= 0, 0
factors= 0.923, 0.892, 1.000 [Overlap: Remove @ 990,1900, Matching Type: None]
inclinometer x offset= 1, 1
inclinometer y offset= 90, 90
data= 
340.5  1236.90  151.90  12.28
341.9  1276.20  148.89  11.67
343.4  1220.16  127.92  10.48
344.9  1184.00  129.50  10.94
346.4  1212.44  124.81  10.29
347.8  1233.36  128.48  10.42
349.3  1241.76  111.44  8.97
350.8  1227.15  106.05  8.64
352.2  1258.18  109.73  8.72
353.7  1282.47  110.32  8.60
355.2  1336.20  117.90  8.82
356.6  1426.81  117.81  8.26
358.1  1480.64  118.98  8.04
359.6  1499.94  102.56  6.84
361.0  1538.75  110.79  7.20
362.5  1639.89  110.97  6.77
364.0  1732.64  133.77  7.72
365.5  1811.85  109.23  6.03
366.9  1846.32  106.76  5.78
368.4  1939.05  112.59  5.81
369.9  2044.74  128.60  6.29
371.3  2154.86  138.81  6.44
372.8  2202.48  137.66  6.25
374.2  2310.44  129.80  5.62
375.7  2438.46  131.10  5.38
377.2  2549.85  146.85  5.76
378.6  2589.16  145.31  5.61
380.1  2692.20  141.02  5.24
381.6  2812.03  151.32  5.38
383.0  2985.40  151.80  5.08
384.5  3121.30  159.25  5.10
386.0  3210.24  169.29  5.27
387.4  3301.70  180.75  5.47
388.9  3427.90  185.92  5.42
390.4  3576.46  182.24  5.10
391.8  3776.92  195.16  5.17
393.3  3917.42  191.24  4.88
394.7  3972.50  198.63  5.00
396.2  4079.14  205.58  5.04
397.7  4231.20  206.40  4.88
399.1  4448.40  212.31  4.77
400.6  4653.28  223.52  4.80
402.0  4765.80  238.29  5.00
403.5  4831.40  245.00  5.07
405.0  4967.56  251.64  5.07
406.4  5213.56  270.60  5.19
407.9  5432.28  276.52  5.09
409.3  5557.74  289.74  5.21
410.8  5634.36  308.79  5.48
412.2  5772.72  317.58  5.50
413.7  6013.94  340.12  5.66
415.1  6283.82  360.05  5.73
416.6  6476.49  369.77  5.71
418.0  6604.75  380.63  5.76
419.5  6723.43  397.33  5.91
420.9  6927.36  410.00  5.92
422.4  7199.71  432.24  6.00
423.8  7490.38  453.50  6.05
425.3  7785.90  476.63  6.12
426.7  8019.60  501.23  6.25
428.2  8171.52  519.84  6.36
429.6  8319.79  536.67  6.45
431.1  8506.68  556.78  6.55
432.5  8793.07  581.36  6.61
434.0  9097.00  602.25  6.62
435.4  9443.50  629.75  6.67
436.8  9775.35  657.26  6.72
438.3  10051.35  689.30  6.86
439.7  10236.31  711.25  6.95
441.2  10388.88  724.74  6.98
442.6  10611.60  743.70  7.01
444.0  10898.16  769.86  7.06
445.5  11261.82  803.64  7.14
446.9  11640.72  838.11  7.20
448.4  11994.57  870.98  7.26
449.8  12362.20  904.00  7.31
451.2  12627.00  928.63  7.35
452.7  12830.64  952.46  7.42
454.1  13051.24  979.71  7.51
455.5  13328.28  1007.37  7.56
457.0  13676.52  1041.04  7.61
458.4  14031.16  1078.22  7.68
459.8  14423.04  1114.56  7.73
461.2  14860.96  1154.42  7.77
462.7  15265.29  1194.00  7.82
464.1  15599.90  1220.07  7.82
465.5  15863.04  1248.48  7.87
467.0  16104.00  1281.00  7.95
468.4  16398.60  1316.72  8.03
469.8  16735.68  1349.94  8.07
471.2  17168.55  1385.90  8.07
472.7  17628.77  1428.33  8.10
474.1  18107.10  1477.95  8.16
475.5  18681.52  1533.87  8.21
476.9  19234.28  1588.60  8.26
478.4  19662.50  1631.25  8.30
479.8  19888.58  1657.91  8.34
481.2  20002.80  1674.80  8.37
482.6  20157.66  1689.12  8.38
484.0  20464.62  1727.10  8.44
485.4  20944.76  1779.00  8.49
486.9  21522.15  1839.83  8.55
488.3  22174.48  1895.08  8.55
489.7  22725.08  1948.45  8.57
491.1  23167.20  1993.32  8.60
492.5  23543.52  2043.30  8.68
493.9  23809.62  2074.83  8.71
495.3  24042.60  2103.30  8.75
496.8  24386.16  2132.26  8.74
498.2  24863.97  2185.58  8.79
499.6  25387.11  2248.79  8.86
501.0  26003.56  2311.66  8.89
502.4  26574.00  2368.44  8.91
503.8  27134.10  2422.14  8.93
505.2  27696.16  2484.12  8.97
506.6  28224.68  2540.12  9.00
508.0  28717.92  2598.12  9.05
509.4  29105.00  2645.00  9.09
510.8  29531.70  2695.28  9.13
512.2  29958.32  2745.00  9.16
513.6  30446.40  2800.80  9.20
515.0  31029.28  2867.40  9.24
516.4  31547.36  2930.16  9.29
517.8  32124.12  2999.90  9.34
519.2  32747.37  3069.08  9.37
520.7  33356.21  3138.51  9.41
522.0  33863.88  3203.46  9.46
523.4  34450.92  3278.84  9.52
524.8  34965.54  3344.13  9.56
526.2  35593.65  3417.34  9.60
527.6  36262.02  3497.43  9.64
529.0  36836.80  3570.60  9.69
530.4  37508.60  3652.74  9.74
531.8  38068.10  3726.84  9.79
533.2  38483.64  3793.14  9.86
534.6  38850.72  3860.48  9.94
536.0  39292.86  3939.34  10.03
537.4  39776.91  4011.82  10.09
538.8  40344.01  4095.54  10.15
540.2  40981.86  4182.09  10.20
541.6  41611.92  4270.56  10.26
543.0  42158.76  4353.02  10.33
544.3  42873.60  4452.23  10.38
545.7  43687.05  4565.33  10.45
547.1  44230.80  4647.98  10.51
548.5  44868.72  4736.97  10.56
549.9  45594.54  4839.98  10.62
551.3  46392.32  4952.61  10.68
552.7  46990.56  5048.72  10.74
554.1  47741.67  5157.41  10.80
555.4  48360.22  5257.84  10.87
556.8  48777.96  5336.10  10.94
558.2  49006.35  5394.00  11.01
559.6  49173.75  5442.83  11.07
561.0  49604.94  5518.59  11.13
562.3  49940.80  5591.95  11.20
563.7  50485.12  5685.12  11.26
565.1  51057.60  5777.20  11.32
566.5  51698.45  5885.31  11.38
567.9  52584.48  6016.56  11.44
569.2  53571.00  6165.60  11.51
570.6  54587.32  6316.43  11.57
572.0  55463.03  6450.51  11.63
573.4  56199.29  6576.02  11.70
574.8  56941.50  6704.38  11.77
576.1  57831.58  6855.06  11.85
577.5  58541.72  6982.54  11.93
578.9  59522.64  7141.74  12.00
580.3  60452.85  7300.10  12.08
581.6  61391.84  7465.76  12.16
583.0  62296.20  7624.85  12.24
584.4  62904.96  7750.65  12.32
585.8  63258.23  7849.27  12.41
587.1  63487.82  7926.49  12.49
588.5  63790.80  8019.75  12.57
589.9  64025.40  8109.00  12.67
591.2  64444.88  8219.44  12.75
592.6  65157.62  8366.71  12.84
594.0  65812.52  8510.76  12.93
595.3  66720.82  8687.11  13.02
596.7  67669.60  8870.34  13.11
598.1  68589.08  9051.49  13.20
599.5  69498.10  9238.98  13.29
600.8  70434.20  9433.56  13.39
602.2  71192.52  9606.80  13.49
603.5  72136.80  9811.74  13.60
604.9  73059.12  10011.96  13.70
606.3  73909.44  10214.16  13.82
607.6  74695.92  10404.99  13.93
609.0  75454.20  10594.80  14.04
610.4  76167.00  10791.69  14.17
611.7  76798.38  10978.68  14.30
613.1  77372.55  11169.38  14.44
614.5  77997.24  11360.88  14.57
615.8  78454.80  11539.44  14.71
617.2  79118.82  11751.48  14.85
618.5  79680.36  11962.34  15.01
619.9  80440.80  12207.39  15.18
621.2  81156.79  12447.09  15.34
622.6  82082.00  12713.25  15.49
624.0  82822.14  12950.91  15.64
625.3  83680.37  13212.98  15.79
626.7  84534.86  13464.97  15.93
628.0  85245.92  13708.18  16.08
629.4  86094.40  13972.00  16.23
630.8  86799.60  14204.34  16.36
632.1  87374.70  14427.32  16.51
633.5  88288.20  14703.26  16.65
634.8  89008.02  14947.19  16.79
636.2  89662.92  15184.38  16.93
637.5  90491.92  15446.91  17.07
638.9  91197.21  15694.01  17.21
640.2  91958.48  15945.38  17.34
641.6  92786.52  16213.23  17.47
642.9  93594.41  16460.08  17.59
644.3  94432.28  16728.17  17.71
645.6  95199.00  16987.75  17.84
647.0  95928.57  17233.11  17.96
648.3  96728.34  17485.41  18.08
649.7  97562.47  17740.79  18.18
651.0  98370.76  17986.73  18.28
652.4  98932.86  18185.31  18.38
653.7  100023.48  18486.00  18.48
655.0  100976.28  18744.36  18.56
656.4  101653.80  18958.80  18.65
657.7  102777.89  19239.16  18.72
659.1  103695.90  19488.70  18.79
660.4  104444.48  19713.68  18.87
661.8  105144.00  19940.00  18.96
663.1  106129.02  20207.12  19.04
664.5  106605.18  20389.71  19.13
665.8  106692.09  20513.24  19.23
667.1  106667.28  20644.61  19.35
668.5  106923.60  20844.60  19.49
669.8  107163.44  21050.56  19.64
671.2  107286.40  21240.96  19.80
672.5  107483.80  21463.84  19.97
673.8  108060.96  21777.84  20.15
675.2  108966.90  22180.41  20.36
676.5  110095.02  22648.59  20.57
677.8  111324.02  23149.39  20.79
679.2  112293.71  23591.96  21.01
680.5  113151.96  24024.36  21.23
681.9  113913.80  24451.35  21.46
683.2  114753.10  24897.95  21.70
684.5  115584.70  25340.70  21.92
685.9  116326.63  25753.81  22.14
687.2  117050.88  26154.24  22.34
688.5  117711.22  26541.90  22.55
689.9  118496.40  26961.56  22.75
691.2  119172.60  27354.15  22.95
692.5  119794.32  27727.64  23.15
693.8  120513.10  28123.75  23.34
695.2  121128.79  28489.19  23.52
696.5  121834.24  28887.76  23.71
697.8  122530.15  29300.85  23.91
699.2  123176.43  29699.28  24.11
700.5  123873.30  30125.16  24.32
701.8  124509.00  30535.58  24.52
703.1  125164.68  30970.92  24.74
704.5  125832.69  31416.26  24.97
705.8  126548.89  31889.86  25.20
707.1  127194.00  32353.13  25.44
708.4  127826.40  32816.97  25.67
709.8  128614.47  33315.84  25.90
711.1  129144.14  33760.72  26.14
712.4  129931.12  34302.22  26.40
713.7  130588.14  34796.79  26.65
715.0  131296.80  35311.32  26.89
716.3  132044.25  35836.75  27.14
717.7  132772.01  36364.54  27.39
719.0  133553.50  36905.15  27.63
720.3  134351.36  37456.02  27.88
721.6  135286.80  38065.60  28.14
722.9  136215.45  38675.93  28.39
724.2  137176.20  39293.10  28.64
725.6  137979.58  39881.79  28.90
726.9  138422.75  40373.63  29.17
728.2  138799.36  40862.08  29.44
729.5  139290.45  41402.53  29.72
730.8  139732.46  41932.57  30.01
732.1  140281.12  42504.14  30.30
733.4  140629.09  43028.61  30.60
734.7  140793.12  43507.26  30.90
736.0  140979.36  44006.01  31.21
737.3  140908.95  44423.78  31.53
738.6  140816.88  44846.46  31.85
740.0  140789.35  45277.88  32.16
741.2  140882.56  45772.48  32.49
742.6  141240.24  46359.72  32.82
743.9  141769.20  46988.60  33.14
745.2  142501.92  47692.44  33.47
746.5  143330.18  48422.58  33.78
747.8  144041.20  49138.50  34.11
749.1  144832.61  49888.07  34.45
750.4  145605.16  50622.73  34.77
751.7  146375.46  51352.42  35.08
753.0  146965.12  52023.90  35.40
754.2  147609.66  52725.48  35.72
755.5  148167.40  53398.16  36.04
756.8  148729.68  54070.86  36.36
758.1  149713.44  54877.32  36.65
759.4  150594.60  55659.20  36.96
760.7  151422.60  56428.68  37.27
762.0  151970.00  57102.50  37.57
763.3  152515.44  57762.18  37.87
764.6  152886.96  58354.92  38.17
765.9  153232.95  58944.70  38.47
767.2  153690.60  59570.91  38.76
768.4  153990.20  60132.80  39.05
769.7  154575.80  60819.42  39.35
771.0  154975.86  61418.39  39.63
772.3  155303.50  61990.50  39.92
773.6  155750.56  62591.92  40.19
774.8  156158.58  63212.49  40.48
776.1  156565.50  63819.08  40.76
777.4  156835.92  64387.01  41.05
778.7  157326.22  65018.22  41.33
780.0  157747.84  65605.92  41.59
781.2  158075.52  66172.08  41.86
782.5  158538.90  66802.32  42.14
783.8  158947.92  67423.59  42.42
785.0  159260.34  67983.81  42.69
786.3  159652.50  68554.50  42.94
787.6  160078.80  69160.00  43.20
788.9  160451.46  69741.14  43.47
790.1  160938.50  70381.30  43.73
791.4  161261.28  70943.04  43.99
792.7  161829.78  71610.41  44.25
793.9  162241.38  72190.44  44.50
795.2  162702.00  72800.75  44.74
796.5  163146.72  73411.36  45.00
797.7  163576.98  74028.66  45.26
799.0  164160.00  74700.00  45.50
800.2  164549.12  75252.16  45.73
801.5  164973.46  75853.98  45.98
802.8  165484.30  76479.70  46.22
804.0  165900.28  77070.63  46.46
805.3  166345.00  77675.04  46.70
806.5  166671.30  78220.10  46.93
807.8  167114.50  78815.80  47.16
809.0  167559.29  79408.89  47.39
810.3  168003.68  80011.21  47.62
811.5  168346.80  80555.06  47.85
812.8  168777.00  81159.60  48.09
814.0  169144.20  81688.64  48.30
815.3  169608.69  82283.39  48.51
816.5  169979.00  82828.63  48.73
817.8  170373.57  83405.36  48.95
819.0  170735.60  83962.73  49.18
820.2  171131.16  84547.86  49.41
821.5  171586.60  85128.18  49.61
822.7  171872.10  85634.52  49.82
824.0  172280.34  86212.67  50.04
825.2  172754.10  86802.15  50.25
826.4  173225.69  87401.82  50.46
827.7  173504.45  87906.45  50.67
828.9  173958.30  88483.95  50.87
830.1  174322.47  89032.88  51.07
831.4  174756.65  89594.67  51.27
832.6  175170.88  90201.93  51.49
833.8  175551.90  90735.30  51.69
835.0  175935.62  91232.33  51.86
836.3  176368.64  91796.60  52.05
837.5  176809.50  92373.75  52.24
838.7  177207.48  92964.92  52.46
839.9  177623.28  93516.12  52.65
841.2  178102.71  94092.37  52.83
842.4  178469.19  94627.29  53.02
843.6  178883.60  95186.70  53.21
844.8  179348.22  95784.98  53.41
846.0  179763.27  96332.37  53.59
847.2  180157.74  96866.07  53.77
848.5  180617.36  97431.80  53.94
849.7  180979.38  97959.62  54.13
850.9  181330.50  98488.65  54.31
852.1  181705.43  99017.24  54.49
853.3  182010.96  99453.39  54.64
854.5  182374.57  99973.23  54.82
855.7  182658.84  100478.70  55.01
856.9  182997.24  101001.90  55.19
858.1  183351.66  101499.10  55.36
859.3  183684.48  101990.42  55.52
860.5  184070.10  102500.82  55.69
861.7  184487.20  103031.60  55.85
862.9  184787.85  103546.43  56.04
864.1  185150.26  104055.06  56.20
865.3  185505.40  104611.20  56.39
866.5  185976.00  105118.56  56.52
867.7  186390.38  105628.21  56.67
868.9  186744.67  106146.53  56.84
870.1  187166.08  106689.50  57.00
871.3  187591.68  107230.14  57.16
872.5  188059.95  107796.15  57.32
873.7  188573.68  108347.28  57.46
874.9  189039.75  108940.31  57.63
876.0  189495.72  109494.00  57.78
877.2  189959.80  110021.38  57.92
878.4  190524.78  110640.42  58.07
879.6  190982.40  111190.80  58.22
880.8  191411.50  111755.88  58.39
882.0  191807.58  112249.32  58.52
883.1  192276.00  112801.92  58.67
884.3  192753.60  113335.41  58.80
885.5  193247.04  113895.60  58.94
886.7  193564.80  114380.64  59.09
887.8  194076.60  114918.00  59.21
889.0  194589.20  115468.19  59.34
890.2  195017.55  115988.46  59.48
891.4  195498.64  116553.70  59.62
892.5  196115.40  117160.29  59.74
893.7  196744.72  117768.03  59.86
894.9  197332.92  118396.26  60.00
896.0  197952.80  119005.65  60.12
897.2  198501.66  119615.51  60.26
898.4  199015.44  120165.44  60.38
899.5  199722.27  120783.89  60.48
900.7  200036.20  121243.20  60.61
901.9  200482.40  121743.32  60.73
903.0  200802.94  122212.69  60.86
904.2  201176.40  122652.20  60.97
905.4  201620.76  123121.53  61.07
906.5  202089.23  123616.47  61.17
907.7  202385.36  124083.96  61.31
908.8  202715.10  124524.99  61.43
910.0  203051.68  124956.52  61.54
911.2  203297.14  125295.83  61.63
912.3  203451.48  125650.86  61.76
913.5  203512.80  125990.49  61.91
914.6  203666.40  126282.24  62.00
915.8  203944.53  126664.17  62.11
916.9  204259.46  127041.14  62.20
918.1  204432.66  127407.31  62.32
919.2  204484.23  127712.03  62.46
920.4  204531.14  127973.01  62.57
921.5  204816.09  128290.58  62.64
922.7  205010.24  128625.92  62.74
923.8  205283.82  129056.16  62.87
925.0  205420.74  129344.81  62.97
926.1  205572.36  129669.54  63.08
927.3  205949.28  130094.64  63.17
928.4  206414.00  130583.38  63.26
929.6  207088.64  131225.60  63.37
930.7  207845.40  131905.20  63.46
931.8  208483.86  132599.72  63.60
933.0  209100.24  133145.28  63.68
934.1  209538.27  133589.03  63.75
935.3  209723.43  133860.74  63.83
936.4  209850.74  134141.50  63.92
937.6  209649.69  134301.81  64.06
938.7  209506.86  134360.51  64.13
939.9  209555.06  134552.20  64.21
941.0  210045.76  135053.71  64.30
942.1  210651.84  135662.85  64.40
943.3  211095.06  136152.39  64.50
944.4  211494.88  136566.10  64.57
945.6  211810.42  136851.78  64.61
946.7  212016.82  137077.21  64.65
947.9  212352.63  137508.32  64.75
949.0  212472.85  137846.28  64.88
950.1  212942.52  138251.88  64.92
951.3  213251.39  138473.83  64.93
952.4  213465.79  138765.79  65.01
953.6  213846.86  139147.54  65.07
954.7  213954.24  139354.19  65.13
955.8  214282.25  139683.77  65.19
957.0  214674.60  139946.10  65.19
958.1  214942.98  140278.05  65.26
959.3  215061.00  140407.05  65.29
960.4  215362.70  140675.34  65.32
961.6  215734.70  140939.37  65.33
962.7  215979.52  141143.52  65.35
963.9  215940.55  141263.54  65.42
965.0  215772.06  141409.26  65.54
966.2  215804.15  141478.48  65.56
967.3  215993.85  141383.59  65.46
968.5  216087.36  141515.52  65.49
969.6  215994.16  141665.56  65.59
970.8  215786.23  141780.38  65.70
971.9  215614.08  141577.92  65.66
973.1  215876.00  141510.44  65.55
974.2  215722.58  141385.75  65.54
975.4  215781.66  141477.99  65.57
976.5  215537.79  141676.47  65.73
977.7  215731.20  141826.41  65.74
978.8  215623.62  141492.15  65.62
980.0  215337.00  141320.50  65.63
981.2  215696.61  141394.95  65.55
982.3  215817.42  141493.03  65.56
983.5  215747.74  141596.78  65.63
984.6  215781.84  141816.96  65.72
985.8  215818.24  141736.10  65.67
987.0  215937.28  141626.88  65.59
988.1  216161.12  141798.97  65.60
989.3  215720.40  141927.52  65.79
990.2  236765.67  160379.16  67.74
994.0  236908.47  161112.10  68.01
997.9  236311.00  161301.43  68.26
1001.7  236416.48  161975.45  68.51
1005.6  237572.22  163297.14  68.74
1009.4  239211.00  165115.26  69.02
1013.3  240480.00  166551.43  69.26
1017.1  241152.23  167531.62  69.47
1021.0  241640.89  168503.88  69.73
1024.8  243137.22  170046.71  69.94
1028.6  245387.14  172231.44  70.19
1032.5  247263.80  174087.00  70.41
1036.3  247826.82  174997.11  70.61
1040.1  247917.80  175521.64  70.80
1044.0  248934.31  176735.65  71.00
1047.8  249842.25  177858.45  71.19
1051.6  250672.89  179034.74  71.42
1055.5  250100.60  179097.43  71.61
1059.3  249484.20  179095.24  71.79
1063.1  248879.72  179100.92  71.96
1067.0  249139.16  179756.91  72.15
1070.8  249963.70  180820.90  72.34
1074.6  250527.11  181668.38  72.51
1078.4  249885.33  181627.71  72.68
1082.3  248534.88  181008.00  72.83
1086.1  247715.87  180831.11  73.00
1089.9  247438.81  181041.04  73.17
1093.7  247893.26  181719.00  73.31
1097.5  247941.03  182081.64  73.44
1101.4  247912.96  182344.10  73.55
1105.2  247660.00  182362.11  73.63
1109.0  248059.62  182809.53  73.70
1112.8  249376.87  183778.32  73.70
1116.6  250272.93  184439.69  73.70
1120.4  251003.20  184967.40  73.69
1124.2  251610.28  185186.96  73.60
1128.1  252565.41  185653.50  73.51
1131.8  252540.40  185302.20  73.38
1135.7  252368.87  184804.00  73.23
1139.5  252177.60  184263.17  73.07
1143.3  251609.30  183304.18  72.85
1147.1  250645.78  182051.14  72.63
1150.9  249689.92  180614.89  72.34
1154.7  249777.96  179839.03  72.00
1158.5  249626.93  179018.96  71.71
1162.3  249462.79  178256.09  71.46
1166.1  248734.30  177250.74  71.26
1169.9  248424.87  176597.98  71.09
1173.7  247760.00  175782.86  70.95
1177.5  247152.98  175009.68  70.81
1181.2  247247.87  174847.03  70.72
1185.0  247934.64  175180.84  70.66
1188.8  247938.06  175298.25  70.70
1192.6  248025.03  175584.95  70.79
1196.4  247884.12  175831.95  70.93
1200.2  247151.64  175772.80  71.12
1204.0  246498.70  175862.35  71.34
1207.8  245991.73  176078.54  71.58
1211.6  245251.44  176097.93  71.80
1215.3  244631.23  176395.04  72.11
1219.1  244619.33  177138.27  72.41
1222.9  244302.22  177725.71  72.75
1226.7  244052.54  178347.34  73.08
1230.4  243381.67  178608.11  73.39
1234.2  242685.57  178753.75  73.66
1238.0  241806.85  178657.86  73.88
1241.8  240979.81  178573.79  74.10
1245.5  240273.07  178519.73  74.30
1249.3  240081.37  178783.13  74.47
1253.1  240561.81  179530.63  74.63
1256.8  240703.23  179989.92  74.78
1260.6  240521.12  180099.48  74.88
1264.4  240443.20  180332.40  75.00
1268.1  240225.33  180390.26  75.09
1271.9  240140.57  180563.35  75.19
1275.7  240259.23  180882.44  75.29
1279.4  240423.90  181277.04  75.40
1283.2  239855.69  181116.18  75.51
1286.9  239579.37  181167.54  75.62
1290.7  239418.67  181251.09  75.70
1294.4  238678.16  180820.33  75.76
1298.2  237543.83  180068.00  75.80
1302.0  236219.25  179134.13  75.83
1305.7  234770.86  178106.50  75.86
1309.5  233183.22  176849.57  75.84
1313.2  232303.75  176033.79  75.78
1317.0  231722.40  175439.83  75.71
1320.7  230850.54  174475.29  75.58
1324.4  229550.88  173050.98  75.39
1328.2  229064.00  172055.31  75.11
1331.9  228339.47  170677.06  74.75
1335.7  227587.08  169076.34  74.29
1339.4  225965.69  166713.77  73.78
1343.2  224890.03  164626.24  73.20
1346.9  224620.53  163149.06  72.63
1350.6  225353.64  162602.70  72.15
1354.4  226095.28  162232.21  71.75
1358.1  225788.27  161064.39  71.33
1361.8  224837.67  159350.91  70.87
1365.6  223786.70  157540.76  70.40
1369.3  222887.56  155895.71  69.94
1373.0  221623.60  154147.95  69.55
1376.7  220020.73  152226.09  69.19
1380.5  218400.53  150232.57  68.79
1384.2  217150.77  148236.00  68.26
1387.9  215868.20  146024.96  67.65
1391.6  214463.03  143450.21  66.89
1395.3  213149.20  140703.43  66.01
1399.1  212347.95  137995.95  64.99
1402.8  211229.33  134780.57  63.81
1406.5  210307.10  131469.69  62.51
1410.2  209700.39  128346.32  61.20
1413.9  209712.22  125691.32  59.94
1417.6  209123.57  122927.63  58.78
1421.3  208241.33  120341.49  57.79
1425.1  207294.40  118033.37  56.94
1428.8  206968.80  116379.93  56.23
1432.5  206780.26  115099.71  55.66
1436.2  206479.84  114015.51  55.22
1439.9  205721.87  112940.45  54.90
1443.6  205273.56  112174.21  54.65
1447.3  204721.93  111558.37  54.49
1451.0  204250.25  111075.27  54.38
1454.7  203696.27  110676.29  54.33
1458.4  203307.53  110374.95  54.29
1462.1  202617.90  110046.34  54.31
1465.8  201764.25  109670.50  54.36
1469.4  201272.95  109601.90  54.45
1473.1  202466.07  110506.44  54.58
1476.8  202811.84  111088.58  54.77
1480.5  201517.71  110726.57  54.95
1484.2  200182.70  110387.25  55.14
1487.9  199512.96  110435.46  55.35
1491.6  198889.17  110490.48  55.55
1495.3  199103.67  111011.41  55.76
1498.9  198730.43  111284.87  56.00
1502.6  197681.42  111150.76  56.23
1506.3  196308.00  110838.40  56.46
1510.0  195347.20  110751.56  56.69
1513.7  194573.38  110807.95  56.95
1517.3  193809.70  110840.03  57.19
1521.0  192887.86  110672.34  57.38
1524.7  192059.56  110571.93  57.57
1528.3  191238.48  110380.04  57.72
1532.0  190282.00  110126.06  57.88
1535.7  189380.64  109879.00  58.02
1539.3  188510.90  109553.98  58.12
1543.0  187856.28  109373.00  58.22
1546.7  187449.17  109326.05  58.32
1550.3  186932.98  109206.17  58.42
1554.0  186139.80  108890.10  58.50
1557.6  185373.28  108621.78  58.60
1561.3  184555.36  108284.55  58.67
1565.0  183707.87  107898.51  58.73
1568.6  182763.23  107480.50  58.81
1572.3  182132.57  107263.85  58.89
1575.9  181560.18  107075.66  58.98
1579.6  181038.12  106937.78  59.07
1583.2  180429.69  106762.97  59.17
1586.9  179705.53  106498.19  59.26
1590.5  179167.29  106439.86  59.41
1594.1  178443.19  106288.74  59.56
1597.8  177702.04  106140.13  59.73
1601.4  177004.72  106016.34  59.89
1605.1  176074.97  105711.20  60.04
1608.7  175286.50  105500.73  60.19
1612.3  174533.80  105280.23  60.32
1616.0  173705.20  104976.48  60.43
1619.6  172995.22  104699.50  60.52
1623.2  172251.67  104310.30  60.56
1626.9  171785.53  104072.94  60.58
1630.5  171147.90  103647.47  60.56
1634.1  170527.36  103216.51  60.53
1637.8  169708.00  102584.80  60.45
1641.4  168696.57  101714.06  60.29
1645.0  167720.52  100817.74  60.11
1648.6  166704.73  99733.10  59.83
1652.2  165912.64  98749.49  59.52
1655.8  165172.33  97691.00  59.14
1659.5  164432.00  96656.72  58.78
1663.1  163219.71  95388.14  58.44
1666.7  161962.67  94146.54  58.13
1670.3  160768.40  92951.29  57.82
1673.9  159670.04  91742.08  57.46
1677.5  158846.93  90655.80  57.07
1681.1  158387.20  89838.31  56.72
1684.7  158373.35  89304.91  56.39
1688.3  158231.58  88736.40  56.08
1691.9  157819.93  87942.73  55.72
1695.6  157467.47  87159.88  55.35
1699.2  157320.67  86570.06  55.03
1702.8  157249.47  86017.56  54.70
1706.3  156782.83  85237.49  54.37
1709.9  155814.67  84251.09  54.07
1713.5  155127.99  83450.36  53.79
1717.1  154433.92  82793.95  53.61
1720.7  153775.02  82282.84  53.51
1724.3  153426.71  82116.83  53.52
1727.9  153126.56  82131.20  53.64
1731.5  153056.50  82358.45  53.81
1735.1  153182.40  82819.37  54.07
1738.7  152938.93  82911.06  54.21
1742.2  152398.07  82805.21  54.33
1745.8  151902.00  82627.37  54.40
1749.4  152443.56  82945.99  54.41
1753.0  152251.17  82896.98  54.45
1756.5  150985.72  82318.26  54.52
1760.1  148911.40  81346.34  54.63
1763.7  146441.94  80213.00  54.77
1767.2  144430.27  79432.54  55.00
1770.8  142842.00  78885.96  55.23
1774.4  141311.61  78286.90  55.40
1777.9  140453.70  78153.61  55.64
1781.5  139541.33  77834.36  55.78
1785.1  138179.17  77247.86  55.90
1788.6  136779.97  76575.00  55.98
1792.2  135704.67  76079.04  56.06
1795.8  135420.64  76094.66  56.19
1799.3  135005.20  75926.70  56.24
1802.9  134233.57  75595.14  56.32
1806.4  133492.80  75271.71  56.39
1810.0  132611.14  74892.17  56.48
1813.5  132099.99  74658.82  56.52
1817.1  131857.60  74641.37  56.61
1820.6  131170.80  74379.58  56.70
1824.2  131041.73  74442.46  56.81
1827.7  130107.93  74045.54  56.91
1831.2  129808.00  74061.00  57.05
1834.8  129860.30  74218.20  57.15
1838.3  129789.50  74385.00  57.31
1841.8  129149.27  74148.71  57.41
1845.4  128234.09  73745.53  57.51
1848.9  127268.85  73229.11  57.54
1852.4  126624.17  72876.66  57.55
1856.0  125826.77  72326.08  57.48
1859.5  125042.38  71748.21  57.38
1863.0  124261.21  71107.64  57.22
1866.6  123883.91  70587.37  56.98
1870.1  123654.52  70030.88  56.63
1873.6  122992.50  69030.80  56.13
1877.1  121755.08  67494.75  55.43
1880.6  120199.02  65612.10  54.59
1884.2  118916.37  63604.74  53.49
1887.7  117927.53  61468.80  52.12
1891.2  116844.70  58963.73  50.46
1894.7  116019.73  56443.99  48.65
1898.2  115688.40  54036.53  46.71
1902.2  127296.00  57049.20  44.82
1904.9  126416.05  54676.75  43.25
1907.6  125410.20  52402.00  41.78
1910.4  124572.64  50328.78  40.40
1913.1  123349.00  48382.33  39.22
1915.8  122574.43  46959.27  38.31
1918.6  121997.07  45820.00  37.56
1921.3  121502.17  44860.78  36.92
1924.0  120731.80  44039.80  36.48
1926.7  120051.80  43461.30  36.20
1929.4  119358.47  43037.87  36.06
1932.2  118803.63  42823.70  36.05
1934.9  118216.80  42751.80  36.16
1937.6  117587.90  42726.80  36.34
1940.3  116945.83  42747.92  36.55
1943.0  116371.74  42861.35  36.83
1945.7  115581.49  42948.49  37.16
1948.4  114729.66  43029.14  37.50
1951.1  114021.00  43185.30  37.87
1953.8  113334.65  43348.25  38.25
1956.4  112787.13  43547.43  38.61
1959.1  112179.30  43747.60  39.00
1961.8  111389.95  43851.50  39.37
1964.5  110756.03  44004.98  39.73
1967.2  110019.08  44117.53  40.10
1969.9  109411.00  44262.58  40.46
1972.5  108637.43  44324.83  40.80
1975.2  108077.68  44494.12  41.17
1977.9  107764.52  44745.95  41.52
1980.6  107218.71  44906.28  41.88
1983.2  106389.65  44946.80  42.25
1985.9  105528.00  44934.00  42.58
1988.5  104651.65  44892.25  42.90
1991.2  104004.00  44973.23  43.24
1993.8  103430.80  45054.35  43.56
1996.5  103001.25  45169.30  43.85
1999.2  102391.89  45183.05  44.13
2001.8  101998.10  45268.10  44.38
2004.4  101501.65  45257.59  44.59
2007.1  100831.62  45119.78  44.75
2009.7  100245.00  45024.15  44.91
2012.4  99875.20  45012.53  45.07
2015.0  99412.83  44874.83  45.14
2017.6  98849.08  44631.71  45.15
2020.3  98349.53  44375.10  45.12
2022.9  98136.00  44217.60  45.06
2025.5  97921.38  44019.13  44.95
2028.1  97692.58  43795.82  44.83
2030.8  97256.23  43410.45  44.64
2033.4  97091.50  43103.80  44.40
2036.0  96709.67  42720.33  44.17
2038.6  96316.80  42310.05  43.93
2041.2  96002.97  41918.13  43.66
2043.8  95664.08  41507.48  43.39
2046.4  95277.63  41076.75  43.11
2049.0  94786.93  40612.97  42.85
2051.6  94524.60  40259.05  42.59
2054.2  94168.96  39899.58  42.37
2056.8  93805.25  39545.92  42.16
2059.4  93222.03  39110.06  41.95
2062.0  92722.29  38698.33  41.74
2064.6  92142.72  38287.85  41.55
2067.1  91532.70  37877.63  41.38
2069.7  90887.95  37451.28  41.21
2072.3  90461.95  37143.02  41.06
2074.9  90002.50  36849.23  40.94
2077.4  89695.36  36613.00  40.82
2080.0  89214.98  36320.88  40.71
2082.6  88731.17  36011.88  40.59
2085.1  88262.80  35682.53  40.43
2087.7  87951.50  35457.50  40.31
2090.3  87527.78  35189.73  40.20
2092.8  86800.88  34790.84  40.08
2095.4  86031.83  34367.99  39.95
2097.9  85392.42  34004.37  39.82
2100.5  84708.33  33642.67  39.72
2103.0  84138.00  33326.73  39.61
2105.6  83614.38  33037.88  39.51
2108.1  83122.43  32768.40  39.42
2110.7  82596.97  32474.87  39.32
2113.2  82107.69  32184.28  39.20
2115.7  81546.46  31886.00  39.10
2118.3  80935.73  31578.95  39.02
2120.8  80565.00  31383.45  38.95
2123.3  80150.71  31148.85  38.86
2125.8  79765.00  30910.48  38.75
2128.4  79361.10  30708.28  38.69
2130.9  78859.33  30463.33  38.63
2133.4  78509.78  30273.60  38.56
2135.9  78156.33  30099.50  38.51
2138.4  77704.37  29928.34  38.52
2140.9  77394.18  29830.98  38.54
2143.4  77077.86  29727.33  38.57
2145.9  76785.46  29623.78  38.58
2148.4  76493.06  29544.58  38.62
2150.9  76188.48  29465.39  38.67
2153.4  75902.17  29398.38  38.73
2155.9  75584.52  29332.22  38.81
2158.4  75325.25  29289.75  38.88
2160.9  75123.13  29240.75  38.92
2163.4  74843.53  29176.50  38.98
2165.9  74311.38  28999.12  39.02
2168.4  73836.90  28849.65  39.07
2170.8  73509.61  28767.57  39.13
2173.3  73171.73  28696.95  39.22
2175.8  72870.88  28632.45  39.29
2178.2  72507.13  28552.13  39.38
2180.7  72141.18  28462.00  39.45
2183.2  71733.02  28350.25  39.52
2185.6  71322.30  28236.60  39.59
2188.1  70868.70  28129.50  39.69
2190.6  70323.07  27992.25  39.81
2193.0  69688.85  27798.38  39.89
2195.5  69132.80  27622.40  39.96
2197.9  68579.00  27451.00  40.03
2200.4  67902.50  27239.50  40.12
2202.8  67432.84  27084.72  40.17
2205.3  66860.07  26900.42  40.23
2207.7  66508.43  26806.22  40.30
2210.1  66117.10  26674.20  40.34
2212.6  65764.56  26541.75  40.36
2215.0  65554.46  26462.54  40.37
2217.4  65281.19  26302.65  40.29
2219.9  65049.75  26152.58  40.20
2222.3  64824.83  26006.57  40.12
2224.7  64672.20  25856.33  39.98
2227.1  64428.21  25603.48  39.74
2229.5  64147.28  25300.08  39.44
2231.9  63691.87  24910.00  39.11
2234.4  63165.67  24481.60  38.76
2236.8  62789.53  24081.70  38.35
2239.2  62426.65  23673.65  37.92
2241.6  62027.88  23239.83  37.47
2244.0  61646.40  22788.00  36.97
2246.4  61268.00  22339.70  36.46
2248.8  60822.76  21855.35  35.93
2251.2  60457.75  21402.00  35.40
2253.6  60066.25  20938.00  34.86
2255.9  59801.60  20534.90  34.34
2258.3  59511.76  20171.00  33.89
2260.7  59143.40  19823.47  33.52
2263.1  58732.25  19466.25  33.14
2265.5  58317.14  19175.93  32.88
2267.9  58000.00  18944.25  32.66
2270.2  57573.80  18704.40  32.49
2272.6  57166.30  18498.20  32.36
2275.0  56749.35  18272.10  32.20
2277.3  56367.13  18046.63  32.02
2279.7  56013.13  17840.13  31.85
2282.1  55668.23  17639.30  31.69
2284.4  55239.98  17371.02  31.45
2286.8  54933.97  17157.42  31.23
2289.1  54578.37  16919.07  31.00
2291.5  54278.76  16689.40  30.75
2293.8  53860.17  16419.28  30.49
2296.2  53391.80  16185.40  30.31
2298.5  52870.00  15954.30  30.18
2300.8  52356.03  15781.85  30.14
2303.2  51741.53  15611.00  30.17
2305.5  51079.52  15460.11  30.27
2307.9  50429.22  15297.53  30.33
2310.2  49811.30  15169.00  30.45
2312.5  49273.67  15095.67  30.64
2314.8  48712.33  15043.97  30.88
2317.1  48084.58  14938.75  31.07
2319.5  47423.78  14793.38  31.19
2321.8  46856.30  14647.93  31.26
2324.1  46266.85  14476.47  31.29
2326.4  45754.87  14324.02  31.31
2328.7  45259.58  14155.00  31.28
2331.0  44808.80  13975.10  31.19
2333.3  44445.87  13826.20  31.11
2335.6  44045.87  13685.00  31.07
2337.9  43613.70  13522.95  31.01
2340.2  43232.92  13371.25  30.93
2342.5  42850.48  13242.68  30.90
2344.8  42346.29  13107.38  30.95
2347.1  41811.70  12992.70  31.07
2349.4  41271.60  12868.85  31.18
2351.7  40837.47  12769.33  31.27
2353.9  40401.69  12687.73  31.40
2356.2  39901.88  12585.63  31.54
2358.5  39413.81  12473.03  31.65
2360.8  38951.88  12361.68  31.74
2363.1  38484.30  12241.30  31.81
2365.3  38029.63  12123.23  31.88
2367.6  37525.00  11975.00  31.91
2369.8  37034.25  11842.25  31.98
2372.1  36512.45  11669.45  31.96
2374.4  35885.77  11462.20  31.94
2376.6  35232.63  11301.03  32.08
2378.9  34654.20  11119.73  32.09
2381.1  34094.67  10911.33  32.00
2383.4  33550.45  10738.93  32.01
2385.6  33074.25  10598.04  32.04
2387.9  32616.30  10440.00  32.01
2390.1  32138.75  10281.25  31.99
2392.3  31686.53  10117.58  31.93
2394.6  31259.88  9977.87  31.92
2396.8  30848.58  9849.62  31.93
2399.0  30379.08  9728.08  32.02
2401.3  29935.33  9566.68  31.96
2403.5  29493.10  9400.30  31.87
2405.7  29101.13  9254.07  31.80
2407.9  28703.55  9104.25  31.72
2410.1  28290.60  8937.30  31.59
2412.4  27929.83  8785.75  31.46
2414.6  27523.20  8648.00  31.42
2416.8  27143.05  8527.20  31.42
2419.0  26780.08  8386.81  31.32
2421.2  26367.17  8229.18  31.21
2423.4  25910.21  8063.07  31.12
2425.6  25641.30  7962.90  31.05
2427.8  25393.65  7820.03  30.80
2430.0  25071.51  7656.23  30.54
2432.2  24777.60  7526.40  30.38
2434.4  24468.08  7420.73  30.33
2436.5  24143.20  7276.17  30.14
2438.7  23876.40  7141.25  29.91
2440.9  23601.65  7016.98  29.73
2443.1  23346.15  6904.35  29.57
2445.3  23079.73  6785.77  29.40
2447.4  22746.00  6670.80  29.33
2449.6  22473.73  6570.67  29.24
2451.8  22200.75  6437.70  29.00
2453.9  21905.63  6297.35  28.75
2456.1  21571.80  6164.87  28.58
2458.3  21278.66  6047.84  28.42
2460.4  21019.82  5955.26  28.33
2462.6  20741.58  5913.83  28.51
2464.7  20471.86  5820.97  28.43
2466.9  20207.00  5711.40  28.26
2469.0  19956.59  5622.38  28.17
2471.2  19723.45  5545.40  28.12
2473.3  19502.33  5458.28  27.99
2475.4  19246.64  5361.83  27.86
2477.6  18987.65  5228.48  27.54
2479.7  18726.40  5132.80  27.41
2481.9  18471.83  5047.23  27.32
2484.0  18248.74  5014.72  27.48
2486.1  18009.45  4938.30  27.42
2488.2  17813.54  4842.38  27.18
2490.4  17580.83  4729.79  26.90
2492.5  17275.93  4630.33  26.80
2494.6  16975.88  4549.20  26.80
2496.7  16719.85  4534.78  27.12
2498.8  16473.08  4499.18  27.31
2500.9  16303.51  4439.54  27.23
2503.0  16193.48  4443.70  27.44
2505.1  16139.50  4478.50  27.75
2507.2  16182.00  4472.53  27.64
2509.4  16176.69  4532.37  28.02
2511.4  16192.58  4563.13  28.18
2513.5  16289.20  4557.60  27.98
2515.6  16218.40  4730.37  29.17
