# Supplementary material for: Using reflectance spectra and Pl@ntNet to identify herbarium specimens: a case study with Lithocarpus
Source: New Phytol. 2025 Jun 4;251(2):800–10. doi: 10.1111/nph.70258 (PMC13278665; doi:10.1111/nph.70258)
Supplement: Supplementary file 1 — Dataset S1 Original spectral data collected for this study. [file NPH-251-800-s003.zip › lithocarpus_spectra/gr020122_0169.sig]

/*** Spectra Vista SIG Data ***/
name= gr020122_0169.sig
instrument= HI: 1132003 (HR-1024i)
integration= 50.0, 9.0, 5.0, 150.0, 14.0, 5.0
scan method= Time-based, Time-based
scan coadds= 100, 425, 645, 33, 298, 645
scan time= 5, 5
scan settings= AI, AI
external data set1= 0,0,0,0,0,0,0,0,0,0,0,0,0,0,0,0,0,0,0,0,0,0,0,0,0,0,0,0,0,0,0,0
external data set2= 0,0,0,0,0,0,0,0,0,0,0,0,0,0,0,0,0,0,0,0,0,0,0,0,0,0,0,0,0,0,0,0
external data dark= 0,0,0,0,0,0,0,0,0,0,0,0,0,0,0,0
external data mask= 0
optic= LENS 4(1), LENS 4(1)
temp= 36.3, -5.0, -10.1, 36.3, -5.0, -9.9
battery= 7.43, 7.42
error= 0, 0
units= Radiance, Radiance
time= 01/02/2022 16:35:08, 01/02/2022 16:36:08
longitude=                 ,                 
latitude=                 ,                 
gpstime=                 ,                 
comm= 
memory slot= 0, 0
factors= 0.965, 0.942, 1.000 [Overlap: Remove @ 990,1900, Matching Type: None]
inclinometer x offset= 1, 1
inclinometer y offset= 90, 90
data= 
340.5  1302.00  238.70  18.33
341.9  1318.74  219.79  16.67
343.4  1279.20  196.80  15.38
344.9  1276.50  197.33  15.46
346.4  1265.93  202.07  15.96
347.8  1301.88  194.14  14.91
349.3  1289.52  175.12  13.58
350.8  1302.90  171.70  13.18
352.2  1345.96  160.93  11.96
353.7  1365.21  147.09  10.77
355.2  1401.70  157.20  11.21
356.6  1452.99  152.72  10.51
358.1  1520.30  154.23  10.14
359.6  1564.04  145.29  9.29
361.0  1624.92  143.62  8.84
362.5  1701.54  152.07  8.94
364.0  1770.86  169.87  9.59
365.5  1863.25  167.05  8.97
366.9  1946.80  163.28  8.39
368.4  2001.60  158.46  7.92
369.9  2109.04  167.18  7.93
371.3  2220.96  163.05  7.34
372.8  2320.47  161.69  6.97
374.2  2401.30  173.07  7.21
375.7  2504.01  179.17  7.16
377.2  2616.60  186.90  7.14
378.6  2694.84  189.34  7.03
380.1  2794.76  179.48  6.42
381.6  2912.91  180.74  6.20
383.0  3036.00  189.75  6.25
384.5  3197.74  203.84  6.37
386.0  3323.10  213.18  6.42
387.4  3458.35  220.92  6.39
388.9  3555.72  213.03  5.99
390.4  3667.58  208.82  5.69
391.8  3822.84  218.12  5.71
393.3  3963.78  224.07  5.65
394.7  4108.70  219.43  5.34
396.2  4252.26  209.19  4.92
397.7  4375.68  213.28  4.87
399.1  4519.17  215.68  4.77
400.6  4673.60  230.29  4.93
402.0  4836.78  236.60  4.89
403.5  5017.60  235.20  4.69
405.0  5163.28  229.89  4.45
406.4  5339.84  231.51  4.34
407.9  5503.64  240.84  4.38
409.3  5671.88  242.91  4.28
410.8  5854.32  253.80  4.34
412.2  6030.00  249.24  4.13
413.7  6230.38  255.09  4.09
415.1  6420.26  255.19  3.97
416.6  6618.42  268.92  4.06
418.0  6815.00  273.08  4.01
419.5  6999.83  278.70  3.98
420.9  7216.00  284.27  3.94
422.4  7445.80  294.47  3.95
423.8  7656.97  306.44  4.00
425.3  7884.30  323.90  4.11
426.7  8111.85  342.35  4.22
428.2  8335.68  354.67  4.25
429.6  8574.78  371.61  4.33
431.1  8805.16  396.06  4.50
432.5  9066.98  419.25  4.62
434.0  9311.50  445.50  4.78
435.4  9586.50  469.33  4.90
436.8  9864.47  492.02  4.99
438.3  10130.45  521.68  5.15
439.7  10395.63  551.93  5.31
441.2  10659.60  586.56  5.50
442.6  10961.25  614.20  5.60
444.0  11236.68  640.64  5.70
445.5  11527.89  675.13  5.86
446.9  11848.20  715.26  6.04
448.4  12143.88  753.92  6.21
449.8  12480.85  794.77  6.37
451.2  12793.75  831.83  6.50
452.7  13079.61  872.36  6.67
454.1  13380.70  913.24  6.83
455.5  13695.64  956.67  6.99
457.0  14031.16  1004.81  7.16
458.4  14351.48  1048.67  7.31
459.8  14676.48  1098.24  7.48
461.2  15048.48  1148.56  7.63
462.7  15402.60  1197.98  7.78
464.1  15763.79  1248.40  7.92
465.5  16138.44  1305.60  8.09
467.0  16506.60  1358.27  8.23
468.4  16869.72  1411.35  8.37
469.8  17200.56  1460.20  8.49
471.2  17599.98  1520.84  8.64
472.7  18023.40  1578.52  8.76
474.1  18419.80  1638.23  8.89
475.5  18860.92  1702.31  9.03
476.9  19277.05  1763.75  9.15
478.4  19675.00  1822.92  9.27
479.8  20059.76  1887.21  9.41
481.2  20432.56  1954.99  9.57
482.6  20840.76  2012.04  9.65
484.0  21258.48  2070.50  9.74
485.4  21691.94  2130.85  9.82
486.9  22130.55  2199.60  9.94
488.3  22612.48  2265.92  10.02
489.7  23070.82  2318.61  10.05
491.1  23514.12  2377.48  10.11
492.5  23978.64  2434.32  10.15
493.9  24409.08  2485.14  10.18
495.3  24817.80  2527.00  10.18
496.8  25270.20  2572.43  10.18
498.2  25754.49  2619.07  10.17
499.6  26226.09  2674.47  10.20
501.0  26751.45  2738.78  10.24
502.4  27244.80  2796.72  10.27
503.8  27737.08  2854.79  10.29
505.2  28244.80  2919.31  10.34
506.6  28740.80  2992.15  10.41
508.0  29257.20  3074.40  10.51
509.4  29720.00  3156.67  10.62
510.8  30259.35  3255.45  10.76
512.2  30787.92  3359.07  10.91
513.6  31329.60  3473.60  11.09
515.0  31926.08  3601.36  11.28
516.4  32415.04  3722.83  11.48
517.8  32966.84  3851.78  11.68
519.2  33567.30  3983.38  11.87
520.7  34155.43  4109.85  12.03
522.0  34645.32  4222.44  12.19
523.4  35227.08  4345.32  12.34
524.8  35732.04  4447.16  12.45
526.2  36327.81  4552.08  12.53
527.6  36940.92  4647.18  12.58
529.0  37461.60  4721.20  12.60
530.4  38110.70  4804.91  12.61
531.8  38685.05  4876.19  12.60
533.2  39241.80  4946.76  12.61
534.6  39801.92  5026.67  12.63
536.0  40375.95  5119.92  12.68
537.4  40935.33  5211.39  12.73
538.8  41509.10  5318.95  12.81
540.2  42139.91  5449.39  12.93
541.6  42722.96  5585.58  13.07
543.0  43222.06  5725.91  13.25
544.3  43921.95  5904.40  13.44
545.7  44726.70  6100.15  13.64
547.1  45235.65  6264.00  13.85
548.5  45871.74  6447.36  14.06
549.9  46586.68  6639.14  14.25
551.3  47307.26  6830.37  14.44
552.7  47779.98  6987.33  14.62
554.1  48461.94  7175.52  14.81
555.4  49065.54  7347.85  14.98
556.8  49554.12  7502.88  15.14
558.2  49945.65  7643.05  15.30
559.6  50378.10  7784.10  15.45
561.0  51064.86  7969.50  15.61
562.3  51569.70  8127.82  15.76
563.7  52200.96  8313.39  15.93
565.1  52782.40  8493.47  16.09
566.5  53383.66  8680.34  16.26
567.9  54208.40  8908.24  16.43
569.2  55112.40  9154.60  16.61
570.6  56066.39  9414.93  16.79
572.0  56883.44  9657.95  16.98
573.4  57571.75  9879.47  17.16
574.8  58271.75  10100.83  17.33
576.1  59128.89  10351.18  17.51
577.5  59758.16  10559.92  17.67
578.9  60614.88  10806.96  17.83
580.3  61354.32  11036.59  17.99
581.6  62083.20  11255.09  18.13
583.0  62887.68  11473.44  18.24
584.4  63565.11  11665.91  18.35
585.8  64171.40  11839.61  18.45
587.1  64768.00  12002.32  18.53
588.5  65499.30  12178.80  18.59
589.9  66121.50  12316.50  18.63
591.2  66786.76  12446.00  18.64
592.6  67606.66  12584.22  18.61
594.0  68257.10  12673.92  18.57
595.3  69070.18  12782.59  18.51
596.7  69888.44  12867.93  18.41
598.1  70666.47  12927.10  18.29
599.5  71442.35  12968.40  18.15
600.8  72273.16  13014.96  18.01
602.2  72940.14  13025.39  17.86
603.5  73788.00  13070.28  17.71
604.9  74619.90  13119.60  17.58
606.3  75382.56  13177.12  17.48
607.6  76127.04  13244.98  17.40
609.0  76885.20  13339.80  17.35
610.4  77657.58  13460.72  17.33
611.7  78390.77  13604.19  17.35
613.1  79109.70  13771.40  17.41
614.5  79922.34  13990.92  17.51
615.8  80608.68  14201.10  17.62
617.2  81484.74  14461.50  17.75
618.5  82210.16  14711.76  17.90
619.9  83072.30  14994.93  18.05
621.2  83818.12  15270.05  18.22
622.6  84727.50  15581.50  18.39
624.0  85418.91  15853.29  18.56
625.3  86214.97  16144.30  18.73
626.7  87022.32  16435.33  18.89
628.0  87697.88  16681.85  19.02
629.4  88519.20  16951.20  19.15
630.8  89213.52  17179.44  19.26
632.1  89767.44  17353.98  19.33
633.5  90702.04  17564.21  19.36
634.8  91442.96  17731.21  19.39
636.2  92101.50  17857.70  19.39
637.5  92957.32  17989.59  19.35
638.9  93703.05  18072.78  19.29
640.2  94510.22  18141.71  19.20
641.6  95388.30  18179.50  19.06
642.9  96142.41  18143.88  18.87
644.3  96951.68  18070.77  18.64
645.6  97740.50  17920.50  18.33
647.0  98517.15  17690.82  17.96
648.3  99309.63  17402.03  17.52
649.7  100182.46  17073.94  17.04
651.0  100982.74  16671.53  16.51
652.4  101481.12  16188.12  15.95
653.7  102547.53  15746.28  15.36
655.0  103459.60  15249.85  14.74
656.4  104081.00  14681.60  14.11
657.7  105162.44  14165.99  13.47
659.1  106059.80  13639.27  12.86
660.4  106765.12  13129.39  12.30
661.8  107456.00  12672.00  11.79
663.1  108462.33  12319.66  11.36
664.5  109054.74  12001.20  11.00
665.8  109318.05  11753.11  10.75
667.1  109546.56  11609.19  10.60
668.5  110098.80  11614.40  10.55
669.8  110666.28  11737.59  10.61
671.2  111055.36  11966.93  10.78
672.5  111434.20  12317.57  11.05
673.8  112112.84  12821.48  11.44
675.2  113124.48  13480.88  11.92
676.5  114292.26  14281.62  12.50
677.8  115533.00  15215.09  13.17
679.2  116475.64  16220.12  13.93
680.5  117307.65  17306.38  14.75
681.9  118033.30  18446.63  15.63
683.2  118826.40  19635.00  16.52
684.5  119627.20  20831.07  17.41
685.9  120363.88  21998.53  18.28
687.2  121075.20  23111.68  19.09
688.5  121748.04  24164.75  19.85
689.9  122553.24  25173.80  20.54
691.2  123236.34  26097.23  21.18
692.5  123872.36  26944.37  21.75
693.8  124612.75  27771.42  22.29
695.2  125251.78  28535.50  22.78
696.5  125963.20  29294.17  23.26
697.8  126702.15  30045.85  23.71
699.2  127377.90  30800.90  24.18
700.5  128094.66  31566.72  24.64
701.8  128742.60  32335.10  25.12
703.1  129424.92  33152.28  25.62
704.5  130126.50  33990.84  26.12
705.8  130881.81  34888.73  26.66
707.1  131544.00  35790.83  27.21
708.4  132200.55  36716.35  27.77
709.8  133003.08  37699.63  28.34
711.1  133548.34  38639.03  28.93
712.4  134378.64  39666.68  29.52
713.7  135021.22  40655.82  30.11
715.0  135721.56  41652.03  30.69
716.3  136466.75  42654.17  31.26
717.7  137155.82  43634.54  31.81
719.0  137889.70  44627.33  32.36
720.3  138571.86  45581.40  32.89
721.6  139349.40  46546.00  33.40
722.9  140055.03  47476.83  33.90
724.2  140820.12  48414.24  34.38
725.6  141541.48  49330.40  34.85
726.9  142057.50  50176.08  35.32
728.2  142625.28  51017.49  35.77
729.5  143303.03  51885.99  36.21
730.8  143806.62  52691.40  36.64
732.1  144430.44  53554.11  37.08
733.4  144972.18  54393.99  37.52
734.7  145463.04  55216.56  37.96
736.0  146075.10  56075.38  38.39
737.3  146491.74  56871.36  38.82
738.6  146926.98  57669.30  39.25
740.0  147369.15  58475.05  39.68
741.2  147863.04  59302.19  40.11
742.6  148476.96  60168.00  40.52
743.9  149094.56  61022.69  40.93
745.2  149793.06  61902.08  41.33
746.5  150472.88  62784.61  41.72
747.8  151003.00  63601.93  42.12
749.1  151630.49  64443.03  42.50
750.4  152279.69  65269.39  42.86
751.7  152942.16  66096.52  43.22
753.0  153431.32  66845.03  43.57
754.2  154031.46  67637.40  43.91
755.5  154568.97  68392.48  44.25
756.8  155127.20  69132.04  44.56
758.1  156120.48  70057.12  44.87
759.4  157027.40  70947.13  45.18
760.7  157889.20  71812.53  45.48
762.0  158471.25  72549.17  45.78
763.3  159051.06  73264.80  46.06
764.6  159449.28  73890.48  46.34
765.9  159838.05  74517.70  46.62
767.2  160327.65  75177.76  46.89
768.4  160642.30  75763.57  47.16
769.7  161284.50  76494.50  47.43
771.0  161724.42  77117.13  47.68
772.3  162082.25  77704.73  47.94
773.6  162575.68  78348.85  48.19
774.8  163029.71  78971.93  48.44
776.1  163491.90  79605.50  48.69
777.4  163817.41  80162.52  48.93
778.7  164357.34  80818.60  49.17
780.0  164820.80  81439.89  49.41
781.2  165179.70  82000.34  49.64
782.5  165697.74  82641.00  49.87
783.8  166160.70  83273.58  50.12
785.0  166515.96  83832.34  50.34
786.3  166939.50  84423.50  50.57
787.6  167409.76  85034.88  50.79
788.9  167796.60  85607.14  51.02
790.1  168339.60  86248.07  51.23
791.4  168724.32  86822.24  51.46
792.7  169360.65  87513.26  51.67
793.9  169793.82  88092.90  51.88
795.2  170292.00  88695.67  52.08
796.5  170784.02  89311.71  52.30
797.7  171283.62  89914.74  52.49
799.0  171924.00  90612.00  52.70
800.2  172368.00  91171.63  52.89
801.5  172834.04  91764.35  53.09
802.8  173353.15  92376.37  53.29
804.0  173824.56  92972.27  53.49
805.3  174355.40  93583.87  53.67
806.5  174727.80  94114.77  53.86
807.8  175187.60  94704.87  54.06
809.0  175680.27  95297.86  54.25
810.3  176190.30  95889.32  54.42
811.5  176583.57  96415.12  54.60
812.8  177096.00  97017.40  54.78
814.0  177501.24  97551.27  54.96
815.3  178007.03  98159.84  55.14
816.5  178416.00  98687.33  55.31
817.8  178876.53  99251.10  55.49
819.0  179302.76  99788.17  55.65
820.2  179781.78  100353.36  55.82
821.5  180288.00  100937.28  55.99
822.7  180600.60  101430.46  56.16
824.0  181060.29  101981.67  56.32
825.2  181550.40  102563.55  56.49
826.4  182062.21  103125.95  56.64
827.7  182384.40  103605.03  56.81
828.9  182901.60  104178.90  56.96
830.1  183299.41  104696.31  57.12
831.4  183692.37  105223.38  57.28
832.6  184154.46  105778.83  57.44
833.8  184565.70  106277.17  57.58
835.0  184940.56  106769.37  57.73
836.3  185380.72  107300.85  57.88
837.5  185824.80  107856.00  58.04
838.7  186236.55  108380.79  58.20
839.9  186643.44  108883.44  58.34
841.2  187139.05  109409.43  58.46
842.4  187533.72  109908.26  58.61
843.6  187957.70  110425.23  58.75
844.8  188396.01  110977.98  58.91
846.0  188817.30  111485.15  59.04
847.2  189235.62  111974.66  59.17
848.5  189763.36  112535.25  59.30
849.7  190139.58  113026.69  59.44
850.9  190524.10  113535.07  59.59
852.1  190946.59  114049.07  59.73
853.3  191311.62  114503.48  59.85
854.5  191793.84  115004.14  59.96
855.7  192181.56  115470.76  60.08
856.9  192595.08  116001.48  60.23
858.1  193019.38  116523.15  60.37
859.3  193445.14  116998.75  60.48
860.5  193923.12  117525.45  60.60
861.7  194357.60  118039.73  60.73
862.9  194798.76  118541.89  60.85
864.1  195146.04  119027.58  60.99
865.3  195633.20  119542.23  61.11
866.5  196058.88  120070.08  61.24
867.7  196488.93  120544.34  61.35
868.9  196879.13  121029.86  61.47
870.1  197361.48  121557.79  61.59
871.3  197850.60  122066.67  61.70
872.5  198353.70  122610.00  61.81
873.7  198789.36  123115.60  61.93
874.9  199299.90  123655.89  62.05
876.0  199762.56  124188.00  62.17
877.2  200227.12  124684.19  62.27
878.4  200815.56  125214.18  62.35
879.6  201272.40  125753.60  62.48
880.8  201675.25  126239.17  62.60
882.0  202051.78  126696.65  62.71
883.1  202622.28  127237.88  62.80
884.3  203101.75  127761.04  62.90
885.5  203635.32  128278.57  62.99
886.7  203987.52  128726.40  63.11
887.8  204412.80  129213.20  63.21
889.0  204904.38  129747.83  63.32
890.2  205370.13  130231.50  63.41
891.4  205928.80  130778.16  63.51
892.5  206599.77  131343.03  63.57
893.7  207173.98  131931.86  63.68
894.9  207808.92  132567.96  63.79
896.0  208375.10  133114.75  63.88
897.2  209043.80  133749.65  63.98
898.4  209609.14  134308.63  64.08
899.5  210267.19  134930.42  64.17
900.7  210667.60  135368.13  64.26
901.9  211118.68  135823.00  64.33
903.0  211553.31  136274.85  64.42
904.2  212011.40  136744.27  64.50
905.4  212466.18  137241.92  64.59
906.5  212907.45  137762.85  64.71
907.7  213335.16  138132.76  64.75
908.8  213753.21  138598.93  64.84
910.0  214180.72  139063.25  64.93
911.2  214514.43  139414.89  64.99
912.3  214710.36  139739.12  65.08
913.5  214893.45  140019.19  65.16
914.6  215097.12  140328.72  65.24
915.8  215518.14  140743.09  65.30
916.9  215789.48  141156.82  65.41
918.1  216147.18  141494.89  65.46
919.2  216325.08  141784.11  65.54
920.4  216550.84  142094.11  65.62
921.5  216735.02  142395.47  65.70
922.7  216980.16  142709.17  65.77
923.8  217344.18  143092.22  65.84
925.0  217532.07  143431.00  65.94
926.1  217893.90  143751.30  65.97
927.3  218261.76  144151.84  66.05
928.4  218734.75  144644.50  66.13
929.6  219422.72  145230.51  66.19
930.7  220186.40  145872.53  66.25
931.8  221009.28  146559.12  66.31
933.0  221709.60  147149.04  66.37
934.1  222150.78  147552.15  66.42
935.3  222315.52  147796.81  66.48
936.4  222358.40  147965.20  66.54
937.6  222186.24  148059.87  66.64
938.7  222069.42  148068.09  66.68
939.9  222077.74  148185.05  66.73
941.0  222493.42  148646.37  66.81
942.1  223051.32  149095.62  66.84
943.3  223579.56  149528.64  66.88
944.4  223983.01  149930.59  66.94
945.6  224129.32  150141.26  66.99
946.7  224322.05  150414.24  67.05
947.9  224493.78  150654.70  67.11
949.0  224683.01  150832.96  67.13
950.1  224978.76  151167.48  67.19
951.3  225263.17  151472.49  67.24
952.4  225445.57  151714.94  67.30
953.6  225702.48  151983.70  67.34
954.7  225952.53  152130.99  67.33
955.8  226244.38  152368.02  67.35
957.0  226611.75  152756.70  67.41
958.1  226945.38  153030.60  67.43
959.3  226791.60  153115.20  67.51
960.4  227350.87  153370.78  67.46
961.6  227780.80  153788.54  67.52
962.7  227953.28  154002.13  67.56
963.9  228280.01  154282.05  67.58
965.0  228365.76  154282.82  67.56
966.2  228665.83  154422.61  67.53
967.3  228736.85  154445.16  67.52
968.5  228976.32  154755.20  67.59
969.6  229027.12  155037.92  67.69
970.8  229369.14  154966.53  67.56
971.9  229180.16  154903.47  67.59
973.1  229275.20  155182.59  67.68
974.2  229531.28  155168.87  67.60
975.4  229881.93  155472.64  67.63
976.5  229917.87  155511.85  67.64
977.7  230225.64  155674.78  67.62
978.8  230380.47  155554.56  67.52
980.0  230194.00  155551.00  67.57
981.2  230483.01  155811.69  67.60
982.3  230510.56  155836.33  67.60
983.5  230538.49  155730.16  67.55
984.6  230860.08  155808.48  67.49
985.8  230992.96  155892.15  67.49
987.0  231017.92  155978.99  67.52
988.1  230920.02  155914.53  67.52
989.3  230809.04  155758.77  67.48
990.2  240672.88  166077.54  69.01
994.0  241334.64  166907.00  69.16
997.9  241452.67  167284.13  69.28
1001.7  242104.99  168059.78  69.42
1005.6  243221.11  169154.29  69.55
1009.4  244400.23  170241.21  69.66
1013.3  245240.00  171102.86  69.77
1017.1  245601.67  171739.41  69.93
1021.0  245996.04  172229.34  70.01
1024.8  246947.83  173168.43  70.12
1028.6  248477.32  174559.76  70.25
1032.5  249711.00  175701.60  70.36
1036.3  250038.43  176215.76  70.48
1040.1  250130.24  176503.21  70.56
1044.0  250691.49  177191.46  70.68
1047.8  251242.95  177741.00  70.74
1051.6  251824.71  178528.11  70.89
1055.5  251516.70  178521.49  70.98
1059.3  251317.80  178671.63  71.09
1063.1  251181.50  178804.98  71.19
1067.0  251648.14  179349.05  71.27
1070.8  252532.70  180197.00  71.36
1074.6  253285.36  181005.68  71.46
1078.4  253150.00  181111.93  71.54
1082.3  252427.40  180750.91  71.61
1086.1  252038.18  180695.57  71.69
1089.9  252042.08  180938.99  71.79
1093.7  252475.77  181454.20  71.87
1097.5  252755.42  181804.72  71.93
1101.4  252799.16  181963.36  71.98
1105.2  252735.20  182017.03  72.02
1109.0  253000.18  182285.33  72.05
1112.8  253729.49  182835.48  72.06
1116.6  254247.73  183304.03  72.10
1120.4  254750.53  183711.80  72.11
1124.2  255071.66  183942.63  72.11
1128.1  255473.64  184204.21  72.10
1131.8  255369.80  184075.50  72.08
1135.7  255033.89  183764.83  72.06
1139.5  254724.20  183451.50  72.02
1143.3  254171.87  182899.32  71.96
1147.1  253591.11  182346.57  71.91
1150.9  253063.25  181766.95  71.83
1154.7  253070.13  181584.37  71.75
1158.5  253008.27  181301.36  71.66
1162.3  252855.00  181012.07  71.59
1166.1  252246.43  180314.90  71.48
1169.9  251925.23  179901.79  71.41
1173.7  251320.00  179292.86  71.34
1177.5  250646.72  178656.24  71.28
1181.2  250596.38  178467.90  71.22
1185.0  250909.78  178512.45  71.15
1188.8  250679.72  178318.00  71.13
1192.6  250572.66  178195.88  71.12
1196.4  250491.38  178130.93  71.11
1200.2  249782.40  177732.80  71.16
1204.0  249325.60  177488.94  71.19
1207.8  248970.22  177340.28  71.23
1211.6  248426.33  177051.14  71.27
1215.3  248008.75  176986.17  71.36
1219.1  247960.17  177183.48  71.46
1222.9  247697.78  177302.86  71.58
1226.7  247483.46  177442.49  71.70
1230.4  246885.67  177287.64  71.81
1234.2  246263.66  177072.00  71.90
1238.0  245573.78  176755.18  71.98
1241.8  244893.14  176435.43  72.05
1245.5  244314.82  176128.01  72.09
1249.3  244029.75  176097.43  72.16
1253.1  244164.86  176268.75  72.19
1256.8  244080.49  176353.87  72.25
1260.6  243794.07  176121.70  72.24
1264.4  243442.26  175986.66  72.29
1268.1  242935.73  175650.51  72.30
1271.9  242802.01  175641.91  72.34
1275.7  243002.24  175806.40  72.35
1279.4  243238.20  176023.22  72.37
1283.2  242740.69  175727.41  72.39
1286.9  242412.42  175568.50  72.43
1290.7  242242.00  175453.46  72.43
1294.4  241631.61  175061.79  72.45
1298.2  240788.18  174430.55  72.44
1302.0  239657.25  173629.23  72.45
1305.7  238430.81  172755.39  72.46
1309.5  237042.87  171734.00  72.45
1313.2  236282.92  171081.43  72.41
1317.0  235809.60  170696.31  72.39
1320.7  235187.44  170128.39  72.34
1324.4  234237.78  169289.65  72.27
1328.2  233472.00  168537.60  72.19
1331.9  232448.52  167552.67  72.08
1335.7  231521.11  166574.91  71.95
1339.4  230347.33  165398.69  71.80
1343.2  229350.48  164303.66  71.64
1346.9  228732.77  163490.45  71.48
1350.6  228865.54  163190.90  71.30
1354.4  229176.53  163059.75  71.15
1358.1  228835.20  162415.24  70.97
1361.8  227979.11  161436.36  70.81
1365.6  226837.50  160262.81  70.65
1369.3  225568.44  158936.57  70.46
1373.0  224101.41  157522.55  70.29
1376.7  222523.00  156025.99  70.12
1380.5  220890.93  154396.71  69.90
1384.2  219608.89  152872.39  69.61
1387.9  218402.13  151288.37  69.27
1391.6  217106.39  149466.23  68.84
1395.3  215947.85  147553.04  68.33
1399.1  215282.93  145820.75  67.73
1402.8  214345.33  143640.00  67.01
1406.5  213667.57  141410.31  66.18
1410.2  213199.00  139223.82  65.30
1413.9  213253.97  137352.98  64.41
1417.6  212833.28  135299.35  63.57
1421.3  212239.47  133281.26  62.80
1425.1  211514.13  131368.11  62.11
1428.8  211239.15  129945.99  61.52
1432.5  211095.61  128844.02  61.04
1436.2  210863.99  127920.04  60.66
1439.9  210233.31  126930.17  60.38
1443.6  209850.78  126260.00  60.17
1447.3  209289.27  125659.39  60.04
1451.0  208785.75  125147.57  59.94
1454.7  208191.02  124659.60  59.88
1458.4  207720.80  124251.75  59.82
1462.1  207009.00  123809.60  59.81
1465.8  206184.75  123330.45  59.82
1469.4  205523.11  123034.81  59.86
1473.1  206245.62  123573.75  59.92
1476.8  206367.06  123900.96  60.04
1480.5  205108.98  123308.46  60.12
1484.2  203925.62  122766.02  60.20
1487.9  203207.21  122536.01  60.30
1491.6  202499.92  122287.98  60.39
1495.3  202440.33  122471.84  60.50
1498.9  201937.50  122447.21  60.64
1502.6  200997.91  122118.69  60.76
1506.3  199760.09  121660.80  60.90
1510.0  198853.85  121378.85  61.04
1513.7  198141.90  121295.04  61.22
1517.3  197456.18  121178.79  61.37
1521.0  196596.11  120911.65  61.50
1524.7  195851.23  120729.48  61.64
1528.3  195053.03  120448.62  61.75
1532.0  194209.87  120134.74  61.86
1535.7  193417.16  119827.40  61.95
1539.3  192579.57  119439.30  62.02
1543.0  192007.67  119247.38  62.11
1546.7  191655.75  119185.39  62.19
1550.3  191185.24  119037.94  62.26
1554.0  190400.00  118666.80  62.33
1557.6  189631.08  118326.92  62.40
1561.3  188777.59  117901.78  62.46
1565.0  187896.80  117403.71  62.48
1568.6  186937.23  116872.00  62.52
1572.3  186248.96  116540.85  62.57
1575.9  185612.44  116245.66  62.63
1579.6  185006.31  115960.25  62.68
1583.2  184345.47  115682.43  62.75
1586.9  183569.04  115269.86  62.79
1590.5  182919.42  115088.80  62.92
1594.1  182131.88  114823.94  63.04
1597.8  181319.06  114500.40  63.15
1601.4  180533.06  114257.51  63.29
1605.1  179516.40  113800.58  63.39
1608.7  178682.25  113454.64  63.50
1612.3  177879.38  113120.96  63.59
1616.0  177039.25  112720.08  63.67
1619.6  176324.11  112411.14  63.75
1623.2  175509.67  111958.84  63.79
1626.9  174959.40  111693.31  63.84
1630.5  174242.95  111237.43  63.84
1634.1  173629.14  110888.11  63.86
1637.8  172876.36  110435.60  63.88
1641.4  171977.23  109788.51  63.84
1645.0  171103.93  109176.90  63.81
1648.6  170137.72  108357.41  63.69
1652.2  169422.43  107666.09  63.55
1655.8  168727.11  106900.64  63.36
1659.5  168076.75  106121.12  63.14
1663.1  166893.47  105080.31  62.96
1666.7  165661.33  104009.36  62.78
1670.3  164507.20  102965.94  62.59
1673.9  163472.28  101943.35  62.36
1677.5  162675.59  101075.47  62.13
1681.1  162272.76  100375.43  61.86
1684.7  162281.00  99906.27  61.56
1688.3  162163.56  99365.30  61.27
1691.9  161801.93  98678.61  60.99
1695.6  161480.00  98028.32  60.71
1699.2  161357.67  97580.06  60.47
1702.8  161286.17  97169.14  60.25
1706.3  160779.95  96461.66  60.00
1709.9  159821.16  95500.74  59.75
1713.5  159065.00  94710.28  59.54
1717.1  158329.27  93940.95  59.33
1720.7  157626.71  93260.67  59.17
1724.3  157233.01  92864.32  59.06
1727.9  156875.60  92663.65  59.07
1731.5  156735.86  92745.21  59.17
1735.1  156817.07  93124.46  59.38
1738.7  156535.73  93187.63  59.53
1742.2  155992.00  93013.51  59.63
1745.8  155329.33  92720.91  59.69
1749.4  155257.11  92680.16  59.69
1753.0  154462.23  92221.05  59.70
1756.5  152958.40  91348.61  59.72
1760.1  151047.83  90267.16  59.76
1763.7  148890.58  89075.88  59.83
1767.2  147191.73  88255.07  59.96
1770.8  145787.00  87600.86  60.09
1774.4  144366.83  86852.28  60.16
1777.9  143528.82  86589.08  60.33
1781.5  142651.67  86191.07  60.42
1785.1  141407.50  85528.39  60.48
1788.6  140103.89  84815.93  60.54
1792.2  138816.83  84066.54  60.56
1795.8  138179.09  83807.70  60.65
1799.3  137555.00  83487.21  60.69
1802.9  136872.09  83105.74  60.72
1806.4  136232.80  82818.46  60.79
1810.0  135427.36  82414.23  60.85
1813.5  135000.29  82188.45  60.88
1817.1  134791.20  82151.83  60.95
1820.6  134192.03  81881.72  61.02
1824.2  134111.47  81960.17  61.11
1827.7  133331.51  81594.64  61.20
1831.2  133014.00  81576.00  61.33
1834.8  133049.70  81671.42  61.38
1838.3  132921.50  81748.93  61.50
1841.8  132309.33  81467.70  61.57
1845.4  131509.19  81054.23  61.63
1848.9  130644.45  80543.60  61.65
1852.4  130050.03  80224.14  61.69
1856.0  129341.23  79702.03  61.62
1859.5  128604.67  79142.33  61.54
1863.0  127896.92  78535.32  61.41
1866.6  127575.29  78105.37  61.22
1870.1  127446.68  77645.04  60.92
1873.6  126925.50  76782.21  60.49
1877.1  125841.92  75446.25  59.95
1880.6  124510.76  73793.86  59.27
1884.2  123421.08  72030.33  58.36
1887.7  122555.67  70120.07  57.21
1891.2  121541.35  67813.88  55.79
1894.7  120713.36  65405.64  54.18
1898.2  120225.20  62988.61  52.39
1902.2  128494.08  65220.48  50.76
1904.9  127803.18  63008.04  49.30
1907.6  127025.60  60802.08  47.87
1910.4  126431.20  58843.68  46.54
1913.1  125376.56  56923.92  45.40
1915.8  124625.20  55350.96  44.41
1918.6  124061.60  54023.36  43.55
1921.3  123544.05  52947.45  42.86
1924.0  122730.44  51953.02  42.33
1926.7  121924.32  51145.28  41.95
1929.4  121096.40  50524.08  41.72
1932.2  120479.98  50162.08  41.64
1934.9  119873.52  49935.60  41.66
1937.6  119269.32  49782.52  41.74
1940.3  118728.00  49776.00  41.92
1943.0  118251.91  49884.61  42.19
1945.7  117540.50  49952.76  42.50
1948.4  116782.39  50037.70  42.85
1951.1  116190.72  50191.38  43.20
1953.8  115579.20  50355.36  43.57
1956.4  115068.76  50560.08  43.94
1959.1  114459.76  50742.92  44.33
1961.8  113654.52  50851.08  44.74
1964.5  112985.01  50971.59  45.11
1967.2  112192.16  51019.64  45.48
1969.9  111576.50  51134.20  45.83
1972.5  110814.46  51186.27  46.19
1975.2  110258.65  51329.41  46.55
1977.9  109866.74  51550.80  46.92
1980.6  109253.13  51638.02  47.26
1983.2  108374.92  51609.84  47.62
1985.9  107524.80  51559.20  47.95
1988.5  106679.98  51493.41  48.27
1991.2  105989.31  51533.01  48.62
1993.8  105357.12  51560.52  48.94
1996.5  104899.74  51633.12  49.22
1999.2  104273.61  51580.65  49.47
2001.8  103870.80  51606.00  49.68
2004.4  103371.32  51552.64  49.87
2007.1  102729.90  51390.92  50.03
2009.7  102146.58  51217.20  50.14
2012.4  101715.20  51129.92  50.27
2015.0  101246.80  50963.80  50.34
2017.6  100724.00  50719.60  50.36
2020.3  100217.04  50430.16  50.32
2022.9  99978.40  50233.60  50.24
2025.5  99764.97  50006.73  50.12
2028.1  99567.58  49746.24  49.96
2030.8  99192.69  49336.56  49.74
2033.4  99075.24  49042.32  49.50
2036.0  98678.24  48590.40  49.24
2038.6  98282.76  48105.06  48.95
2041.2  97967.72  47650.68  48.64
2043.8  97631.43  47201.18  48.35
2046.4  97266.68  46710.68  48.02
2049.0  96791.16  46168.52  47.70
2051.6  96544.62  45781.98  47.42
2054.2  96200.75  45368.50  47.16
2056.8  95826.50  44991.10  46.95
2059.4  95256.03  44532.79  46.75
2062.0  94767.00  44128.50  46.57
2064.6  94181.10  43725.27  46.43
2067.1  93576.33  43346.88  46.32
2069.7  92987.62  42978.72  46.22
2072.3  92597.56  42712.20  46.13
2074.9  92121.12  42439.74  46.07
2077.4  91781.78  42229.59  46.01
2080.0  91291.01  41956.94  45.96
2082.6  90863.75  41699.20  45.89
2085.1  90411.51  41422.50  45.82
2087.7  90035.40  41199.60  45.76
2090.3  89597.91  40940.10  45.69
2092.8  88873.33  40526.30  45.60
2095.4  88089.95  40106.43  45.53
2097.9  87455.06  39759.93  45.46
2100.5  86776.80  39390.80  45.39
2103.0  86177.02  39067.32  45.33
2105.6  85593.51  38771.97  45.30
2108.1  85098.24  38500.38  45.24
2110.7  84580.58  38205.58  45.17
2113.2  84077.88  37922.72  45.10
2115.7  83514.50  37637.40  45.07
2118.3  82940.13  37309.35  44.98
2120.8  82582.20  37114.02  44.94
2123.3  82176.80  36898.27  44.90
2125.8  81783.24  36706.74  44.88
2128.4  81346.98  36464.61  44.83
2130.9  80808.00  36163.80  44.75
2133.4  80462.48  35957.32  44.69
2135.9  80105.00  35771.60  44.66
2138.4  79640.22  35538.14  44.62
2140.9  79308.70  35364.12  44.59
2143.4  78962.62  35183.03  44.56
2145.9  78655.60  35022.21  44.53
2148.4  78348.58  34890.63  44.53
2150.9  78048.87  34751.74  44.53
2153.4  77771.09  34598.23  44.49
2155.9  77426.79  34436.34  44.48
2158.4  77116.20  34295.10  44.47
2160.9  76888.35  34170.15  44.44
2163.4  76556.20  34035.58  44.46
2165.9  75983.68  33800.70  44.48
2168.4  75519.54  33615.90  44.51
2170.8  75188.74  33467.17  44.51
2173.3  74817.31  33322.18  44.54
2175.8  74495.96  33209.22  44.58
2178.2  74120.05  33070.55  44.62
2180.7  73731.56  32956.00  44.70
2183.2  73305.11  32826.21  44.78
2185.6  72878.40  32674.32  44.83
2188.1  72379.44  32492.88  44.89
2190.6  71818.50  32278.74  44.94
2193.0  71194.20  32044.98  45.01
2195.5  70640.64  31848.96  45.09
2197.9  70072.80  31637.52  45.15
2200.4  69378.30  31368.60  45.21
2202.8  68908.62  31186.61  45.26
2205.3  68306.34  30949.18  45.31
2207.7  67937.74  30821.44  45.37
2210.1  67534.04  30669.24  45.41
2212.6  67181.49  30533.30  45.45
2215.0  66958.65  30435.75  45.45
2217.4  66650.16  30321.46  45.49
2219.9  66377.98  30209.90  45.51
2222.3  66152.68  30070.92  45.46
2224.7  65989.08  29939.49  45.37
2227.1  65718.87  29717.38  45.22
2229.5  65412.98  29451.82  45.02
2231.9  64982.24  29094.88  44.77
2234.4  64491.04  28676.00  44.47
2236.8  64077.89  28272.43  44.12
2239.2  63697.92  27885.00  43.78
2241.6  63274.89  27474.51  43.42
2244.0  62873.28  27043.20  43.01
2246.4  62493.36  26599.56  42.56
2248.8  62055.29  26113.45  42.08
2251.2  61717.80  25665.00  41.58
2253.6  61317.60  25195.20  41.09
2255.9  61039.68  24782.04  40.60
2258.3  60732.25  24389.37  40.16
2260.7  60342.40  24014.88  39.80
2263.1  59925.60  23646.60  39.46
2265.5  59526.50  23297.89  39.14
2267.9  59212.20  23020.20  38.88
2270.2  58781.52  22733.04  38.67
2272.6  58376.64  22478.16  38.51
2275.0  57982.68  22226.40  38.33
2277.3  57595.80  21965.70  38.14
2279.7  57215.25  21709.05  37.94
2282.1  56891.76  21488.28  37.77
2284.4  56501.28  21233.08  37.58
2286.8  56197.72  20987.98  37.35
2289.1  55805.68  20684.24  37.06
2291.5  55487.67  20412.42  36.79
2293.8  55043.40  20108.82  36.53
2296.2  54608.40  19810.56  36.28
2298.5  54104.67  19499.70  36.04
2300.8  53559.80  19210.24  35.87
2303.2  52928.28  18919.60  35.75
2305.5  52265.54  18635.74  35.66
2307.9  51587.37  18394.20  35.66
2310.2  50940.12  18202.80  35.73
2312.5  50342.40  18105.60  35.96
2314.8  49760.34  18025.10  36.22
2317.1  49136.00  17917.25  36.46
2319.5  48500.64  17789.13  36.68
2321.8  47942.08  17670.72  36.86
2324.1  47378.38  17503.08  36.94
2326.4  46912.14  17340.18  36.96
2328.7  46360.00  17109.50  36.91
2331.0  45873.72  16893.36  36.83
2333.3  45512.82  16742.96  36.79
2335.6  45124.80  16564.80  36.71
2337.9  44656.74  16361.10  36.64
2340.2  44222.50  16140.50  36.50
2342.5  43860.12  15967.29  36.41
2344.8  43395.20  15776.60  36.36
2347.1  42880.74  15571.92  36.31
2349.4  42327.84  15393.72  36.37
2351.7  41841.12  15293.92  36.55
2353.9  41374.31  15205.86  36.75
2356.2  40862.25  15083.25  36.91
2358.5  40369.64  14948.10  37.03
2360.8  39895.04  14814.54  37.13
2363.1  39423.18  14689.56  37.26
2365.3  38966.12  14528.06  37.28
2367.6  38450.00  14330.00  37.27
2369.8  37938.75  14180.55  37.38
2372.1  37386.18  13983.06  37.40
2374.4  36781.84  13754.64  37.40
2376.6  36146.04  13540.52  37.46
2378.9  35565.88  13322.96  37.46
2381.1  34985.60  13104.00  37.46
2383.4  34423.86  12907.64  37.50
2385.6  33920.70  12717.65  37.49
2387.9  33418.44  12517.56  37.46
2390.1  32949.00  12306.00  37.35
2392.3  32463.99  12130.56  37.37
2394.6  32009.98  11973.44  37.41
2396.8  31575.36  11819.54  37.43
2399.0  31137.00  11663.00  37.46
2401.3  30696.34  11490.84  37.43
2403.5  30259.32  11291.28  37.32
2405.7  29827.97  11083.02  37.16
2407.9  29382.48  10892.16  37.07
2410.1  28949.04  10713.60  37.01
2412.4  28555.10  10554.20  36.96
2414.6  28166.16  10388.88  36.88
2416.8  27780.72  10232.64  36.83
2419.0  27411.18  10041.83  36.63
2421.2  27035.26  9818.72  36.32
2423.4  26642.35  9618.63  36.10
2425.6  26300.43  9464.04  35.98
2427.8  25968.96  9326.88  35.92
2430.0  25646.92  9164.53  35.73
2432.2  25344.00  9008.64  35.55
2434.4  25019.55  8846.82  35.36
2436.5  24694.04  8661.08  35.07
2438.7  24372.84  8510.40  34.92
2440.9  24082.02  8348.91  34.67
2443.1  23818.50  8188.74  34.38
2445.3  23575.46  8057.59  34.18
2447.4  23304.96  7907.04  33.93
2449.6  23001.44  7761.60  33.74
2451.8  22691.34  7638.30  33.66
2453.9  22371.18  7482.00  33.44
2456.1  22055.36  7322.48  33.20
2458.3  21746.81  7168.44  32.96
2460.4  21426.10  7056.50  32.93
2462.6  21160.30  6941.20  32.80
2464.7  20889.83  6853.86  32.81
2466.9  20641.20  6733.44  32.62
2469.0  20363.22  6610.55  32.46
2471.2  20103.24  6514.68  32.41
2473.3  19863.84  6392.96  32.18
2475.4  19638.14  6244.52  31.80
2477.6  19362.90  6139.09  31.71
2479.7  19077.12  6067.20  31.80
2481.9  18794.44  5963.02  31.73
2484.0  18583.95  5856.76  31.52
2486.1  18330.30  5775.30  31.51
2488.2  18078.20  5706.15  31.56
2490.4  17830.25  5621.00  31.53
2492.5  17473.92  5518.08  31.58
2494.6  17159.85  5479.11  31.93
2496.7  16948.32  5379.43  31.74
2498.8  16734.78  5291.46  31.62
2500.9  16549.10  5259.44  31.78
2503.0  16381.64  5260.38  32.11
2505.1  16274.70  5222.10  32.09
2507.2  16370.79  5286.12  32.29
2509.4  16345.45  5323.12  32.57
2511.4  16333.38  5319.30  32.57
2513.5  16407.36  5300.32  32.30
2515.6  16587.00  5234.12  31.56
