# Supplementary material for: Using reflectance spectra and Pl@ntNet to identify herbarium specimens: a case study with Lithocarpus
Source: New Phytol. 2025 Jun 4;251(2):800–10. doi: 10.1111/nph.70258 (PMC13278665; doi:10.1111/nph.70258)
Supplement: Supplementary file 1 — Dataset S1 Original spectral data collected for this study. [file NPH-251-800-s003.zip › lithocarpus_spectra/gr021122_0265.sig]

/*** Spectra Vista SIG Data ***/
name= gr021122_0265.sig
instrument= HI: 1132003 (HR-1024i)
integration= 50.0, 9.0, 6.0, 150.0, 9.0, 6.0
scan method= Time-based, Time-based
scan coadds= 100, 425, 571, 33, 425, 571
scan time= 5, 5
scan settings= AI, AI
external data set1= 0,0,0,0,0,0,0,0,0,0,0,0,0,0,0,0,0,0,0,0,0,0,0,0,0,0,0,0,0,0,0,0
external data set2= 0,0,0,0,0,0,0,0,0,0,0,0,0,0,0,0,0,0,0,0,0,0,0,0,0,0,0,0,0,0,0,0
external data dark= 0,0,0,0,0,0,0,0,0,0,0,0,0,0,0,0
external data mask= 0
optic= LENS 4(1), LENS 4(1)
temp= 35.2, -5.0, -9.9, 35.2, -5.1, -9.9
battery= 7.34, 7.36
error= 0, 0
units= Radiance, Radiance
time= 11/02/2022 14:12:44, 11/02/2022 14:14:39
longitude=                 ,                 
latitude=                 ,                 
gpstime=                 ,                 
comm= 
memory slot= 0, 0
factors= 0.969, 0.984, 1.000 [Overlap: Remove @ 990,1900, Matching Type: None]
inclinometer x offset= 1, 1
inclinometer y offset= 90, 90
data= 
340.5  1193.50  788.43  66.06
341.9  1191.12  772.81  64.88
343.4  1200.48  741.28  61.75
344.9  1184.00  696.83  58.85
346.4  1176.78  683.48  58.08
347.8  1164.84  668.07  57.35
349.3  1178.08  658.03  55.86
350.8  1196.85  646.40  54.01
352.2  1243.55  643.72  51.76
353.7  1268.68  634.34  50.00
355.2  1283.80  633.17  49.32
356.6  1348.27  654.50  48.54
358.1  1401.32  687.44  49.06
359.6  1435.84  709.37  49.40
361.0  1501.82  734.50  48.91
362.5  1590.57  768.57  48.32
364.0  1668.94  819.61  49.11
365.5  1709.05  856.67  50.13
366.9  1783.52  887.57  49.77
368.4  1863.99  942.42  50.56
369.9  1954.72  1015.94  51.97
371.3  2062.32  1084.04  52.56
372.8  2136.93  1131.83  52.97
374.2  2219.58  1181.18  53.22
375.7  2320.47  1254.19  54.05
377.2  2443.05  1312.75  53.73
378.6  2496.69  1360.63  54.50
380.1  2576.82  1405.93  54.56
381.6  2698.54  1475.37  54.67
383.0  2833.60  1551.73  54.76
384.5  2942.94  1639.21  55.70
386.0  3072.30  1709.62  55.65
387.4  3181.20  1779.38  55.93
388.9  3288.46  1839.83  55.95
390.4  3405.61  1905.93  55.96
391.8  3535.84  1989.87  56.28
393.3  3674.03  2063.02  56.15
394.7  3790.90  2133.80  56.29
396.2  3895.20  2196.46  56.39
397.7  4035.12  2280.72  56.52
399.1  4185.54  2359.00  56.36
400.6  4368.80  2458.72  56.28
402.0  4502.16  2548.52  56.61
403.5  4615.80  2629.67  56.97
405.0  4753.20  2712.12  57.06
406.4  4933.94  2814.24  57.04
407.9  5120.08  2928.73  57.20
409.3  5259.22  3014.47  57.32
410.8  5405.94  3110.46  57.54
412.2  5563.68  3210.64  57.71
413.7  5758.85  3326.48  57.76
415.1  5950.30  3453.95  58.05
416.6  6132.87  3570.66  58.22
418.0  6300.25  3680.58  58.42
419.5  6474.67  3788.98  58.52
420.9  6664.96  3911.95  58.69
422.4  6884.21  4053.12  58.88
423.8  7107.84  4201.77  59.11
425.3  7349.25  4360.35  59.33
426.7  7564.50  4507.95  59.59
428.2  7758.08  4637.01  59.77
429.6  7940.27  4767.72  60.04
431.1  8139.32  4909.61  60.32
432.5  8396.18  5081.31  60.52
434.0  8662.50  5259.83  60.72
435.4  8954.00  5450.50  60.87
436.8  9223.92  5642.41  61.17
438.3  9469.40  5817.62  61.44
439.7  9690.07  5983.98  61.75
441.2  9915.12  6143.84  61.96
442.6  10173.15  6325.15  62.17
444.0  10444.98  6522.88  62.45
445.5  10745.97  6736.82  62.69
446.9  11072.88  6970.60  62.95
448.4  11364.15  7183.47  63.21
449.8  11689.85  7418.45  63.46
451.2  11971.50  7626.42  63.70
452.7  12211.11  7810.71  63.96
454.1  12467.46  8014.93  64.29
455.5  12760.02  8240.73  64.58
457.0  13087.36  8480.85  64.80
458.4  13396.24  8717.28  65.07
459.8  13726.08  8962.56  65.30
461.2  14093.30  9243.17  65.59
462.7  14447.40  9514.19  65.85
464.1  14774.38  9772.70  66.15
465.5  15079.68  10014.36  66.41
467.0  15384.20  10256.13  66.67
468.4  15710.04  10511.61  66.91
469.8  16038.36  10779.65  67.21
471.2  16423.89  11081.25  67.47
472.7  16827.73  11401.08  67.75
474.1  17233.90  11719.37  68.00
475.5  17688.84  12079.60  68.29
476.9  18128.37  12421.63  68.52
478.4  18500.00  12733.33  68.83
479.8  18810.78  12997.00  69.09
481.2  19086.40  13248.83  69.42
482.6  19381.41  13508.82  69.70
484.0  19755.60  13816.80  69.94
485.4  20185.72  14170.72  70.20
486.9  20662.20  14554.80  70.44
488.3  21164.16  14965.97  70.71
489.7  21611.68  15337.57  70.97
491.1  22020.60  15691.76  71.26
492.5  22420.44  16038.68  71.54
493.9  22785.30  16358.08  71.79
495.3  23113.50  16661.10  72.08
496.8  23513.24  17009.89  72.34
498.2  23984.31  17408.58  72.58
499.6  24447.24  17807.97  72.84
501.0  24973.25  18259.67  73.12
502.4  25464.60  18677.48  73.35
503.8  25938.36  19097.77  73.63
505.2  26436.32  19529.21  73.87
506.6  26919.20  19960.01  74.15
508.0  27407.52  20381.76  74.37
509.4  27805.00  20760.00  74.66
510.8  28284.30  21181.05  74.89
512.2  28752.96  21603.76  75.14
513.6  29256.00  22057.60  75.40
515.0  29820.96  22555.31  75.64
516.4  30299.20  22995.84  75.90
517.8  30823.40  23472.50  76.15
519.2  31397.43  23978.80  76.37
520.7  31955.33  24476.49  76.60
522.0  32425.32  24911.36  76.83
523.4  32991.21  25414.83  77.04
524.8  33471.96  25859.52  77.26
526.2  34055.41  26375.86  77.45
527.6  34645.80  26909.26  77.67
529.0  35156.00  27372.40  77.86
530.4  35782.58  27916.63  78.02
531.8  36322.36  28394.93  78.17
533.2  36826.92  28864.68  78.38
534.6  37314.88  29335.63  78.62
536.0  37821.32  29816.20  78.83
537.4  38326.64  30297.02  79.05
538.8  38882.11  30810.65  79.24
540.2  39482.95  31360.58  79.43
541.6  40053.86  31861.39  79.55
543.0  40544.28  32325.77  79.73
544.3  41224.95  32938.20  79.90
545.7  41986.20  33603.75  80.04
547.1  42469.05  34056.15  80.19
548.5  43081.68  34615.14  80.35
549.9  43759.52  35226.82  80.50
551.3  44456.36  35855.04  80.65
552.7  44956.80  36311.83  80.77
554.1  45626.16  36916.48  80.91
555.4  46207.62  37452.19  81.05
556.8  46648.14  37877.84  81.20
558.2  46969.65  38204.40  81.34
559.6  47304.45  38553.15  81.50
561.0  47877.06  39099.06  81.67
562.3  48321.00  39521.30  81.79
563.7  48917.12  40066.13  81.91
565.1  49486.80  40594.40  82.03
566.5  50086.51  41136.08  82.13
567.9  50896.96  41851.63  82.23
569.2  51777.60  42620.20  82.31
570.6  52706.01  43434.94  82.41
572.0  53506.30  43760.36  81.79
573.4  54170.07  43967.84  81.17
574.8  54846.25  44385.58  80.93
576.1  55676.58  45009.33  80.84
577.5  56296.32  45532.93  80.88
578.9  57165.00  46371.36  81.12
580.3  57938.70  47309.81  81.65
581.6  58691.36  48460.16  82.57
583.0  59467.59  49541.22  83.31
584.4  60068.76  50106.20  83.41
585.8  60573.61  50593.61  83.52
587.1  61033.72  51043.59  83.63
588.5  61618.20  51593.30  83.73
589.9  62102.70  52048.90  83.81
591.2  62677.04  52579.69  83.89
592.6  63427.10  52844.95  83.32
594.0  64057.05  52529.97  82.00
595.3  64868.44  52425.53  80.82
596.7  65676.66  52423.86  79.82
598.1  66446.30  52531.64  79.06
599.5  67215.50  52737.15  78.46
600.8  68036.44  53053.83  77.98
602.2  68709.06  53362.03  77.66
603.5  69541.32  53885.88  77.49
604.9  70355.16  54514.20  77.48
606.3  71100.48  55137.28  77.55
607.6  71812.32  55765.62  77.65
609.0  72527.40  56390.40  77.75
610.4  73251.36  57018.78  77.84
611.7  73922.16  57540.93  77.84
613.1  74558.70  57960.50  77.74
614.5  75274.20  58275.66  77.42
615.8  75865.68  58270.08  76.81
617.2  76652.46  58270.08  76.02
618.5  77317.36  58063.08  75.10
619.9  78130.62  57856.07  74.05
621.2  78848.10  57542.77  72.98
622.6  79728.00  57436.50  72.04
624.0  80417.52  57328.41  71.29
625.3  81200.87  57537.26  70.86
626.7  81992.00  57852.37  70.56
628.0  82643.84  58063.08  70.26
629.4  83440.00  58478.93  70.09
630.8  84109.32  58896.64  70.02
632.1  84647.43  59208.03  69.95
633.5  85531.16  59732.05  69.84
634.8  86232.65  60256.11  69.88
636.2  86846.04  60776.32  69.98
637.5  87650.84  61298.45  69.93
638.9  88348.59  61718.13  69.86
640.2  89101.25  62551.57  70.20
641.6  89925.18  64535.68  71.77
642.9  90670.58  66517.66  73.36
644.3  91460.68  67459.63  73.76
645.6  92209.00  67877.33  73.61
647.0  92932.65  68608.32  73.83
648.3  93706.83  69650.36  74.33
649.7  94509.20  70694.60  74.80
651.0  95275.08  72158.83  75.74
652.4  95787.90  73312.20  76.54
653.7  96831.09  74252.10  76.68
655.0  97696.56  75604.91  77.39
656.4  98316.40  77273.27  78.60
657.7  99325.97  79045.94  79.58
659.1  100138.50  80405.97  80.29
660.4  100814.56  81873.12  81.21
661.8  101472.00  83541.33  82.33
663.1  102421.74  84896.17  82.89
664.5  102930.84  85835.98  83.39
665.8  103127.10  86778.56  84.15
667.1  103277.43  87405.12  84.63
668.5  103723.20  87718.40  84.57
669.8  104196.92  87506.75  83.98
671.2  104499.20  86882.99  83.14
672.5  104841.97  85943.15  81.97
673.8  105495.04  84791.75  80.38
675.2  106461.18  83329.82  78.27
676.5  107595.54  82079.36  76.29
677.8  108772.18  81238.76  74.69
679.2  109680.97  80724.39  73.60
680.5  110484.30  80510.39  72.87
681.9  111188.00  80405.97  72.32
683.2  111942.60  80405.97  71.83
684.5  112712.60  80405.97  71.34
685.9  113389.05  80304.11  70.82
687.2  114071.04  80197.12  70.30
688.5  114700.84  79990.83  69.74
689.9  115463.32  79781.97  69.10
691.2  116113.38  79463.62  68.44
692.5  116709.26  79152.89  67.82
693.8  117410.05  78839.62  67.15
695.2  118004.63  78424.43  66.46
696.5  118685.16  78108.65  65.81
697.8  119378.80  77792.90  65.16
699.2  120027.18  77375.22  64.46
700.5  120714.66  77066.88  63.84
701.8  121341.15  76751.15  63.25
703.1  121987.80  76437.88  62.66
704.5  122646.96  76122.18  62.07
705.8  123364.63  75913.34  61.54
707.1  124011.25  75709.33  61.05
708.4  124652.43  75500.48  60.57
709.8  125411.58  75498.07  60.20
711.1  125931.24  75391.24  59.87
712.4  126725.44  75393.65  59.49
713.7  127382.46  75396.05  59.19
715.0  128064.99  75498.07  58.95
716.3  128774.50  75706.92  58.79
717.7  129449.62  75913.34  58.64
719.0  130173.60  76233.90  58.56
720.3  130872.20  76646.73  58.57
721.6  131675.60  77273.27  58.68
722.9  132428.16  78001.74  58.90
724.2  133199.64  78944.04  59.27
725.6  133904.46  79988.27  59.74
726.9  134377.25  80928.08  60.22
728.2  134895.04  81870.51  60.69
729.5  135499.91  82810.35  61.11
730.8  135979.10  83750.19  61.59
732.1  136562.16  84791.75  62.09
733.4  137041.32  85731.56  62.56
734.7  137423.16  86465.28  62.92
736.0  137901.90  87091.84  63.15
737.3  138171.96  87405.12  63.26
738.6  138473.28  87405.12  63.12
740.0  138793.70  87193.48  62.82
741.2  139193.60  86882.99  62.42
742.6  139758.12  86465.28  61.87
743.9  140335.44  86044.83  61.31
745.2  141038.76  85835.98  60.86
746.5  141745.65  85734.29  60.48
747.8  142319.20  85627.13  60.17
749.1  142960.73  85734.29  59.97
750.4  143613.50  85943.15  59.84
751.7  144285.68  86253.67  59.78
753.0  144793.14  86569.71  59.79
754.2  145391.22  87091.84  59.90
755.5  145935.66  87613.97  60.04
756.8  146467.76  88133.29  60.17
758.1  147421.56  88971.52  60.35
759.4  148298.40  89812.67  60.56
760.7  149122.40  90642.35  60.78
762.0  149686.25  91376.25  61.05
763.3  150239.88  92104.32  61.30
764.6  150604.80  92727.92  61.57
765.9  150995.45  93464.85  61.90
767.2  151478.25  94294.27  62.25
768.4  151778.90  95028.27  62.61
769.7  152379.39  95965.04  62.98
771.0  152806.68  96803.52  63.35
772.3  153162.35  97638.93  63.75
773.6  153645.44  98581.92  64.16
774.8  154081.04  99521.79  64.59
776.1  154506.82  100458.45  65.02
777.4  154806.53  101395.06  65.50
778.7  155332.76  102546.99  66.02
780.0  155783.68  103591.25  66.50
781.2  156121.62  104638.86  67.02
782.5  156622.44  105888.64  67.61
783.8  157070.34  107141.76  68.21
785.0  157423.08  108391.42  68.85
786.3  157825.50  109644.50  69.47
787.6  158291.28  111106.43  70.19
788.9  158685.18  112467.52  70.87
790.1  159183.60  113825.07  71.51
791.4  159539.04  115287.04  72.26
792.7  160151.28  116857.17  72.97
793.9  160563.06  118423.62  73.76
795.2  161046.00  120090.67  74.57
796.5  161537.64  121765.38  75.38
797.7  162004.92  123432.32  76.19
799.0  162624.00  125308.00  77.05
800.2  163016.96  126978.77  77.89
801.5  163480.32  128862.51  78.82
802.8  163990.85  131055.47  79.92
804.0  164460.66  133039.57  80.89
805.3  164936.72  134914.95  81.80
806.5  165308.90  136803.30  82.76
807.8  165757.90  138883.03  83.79
809.0  166223.78  140876.07  84.75
810.3  166703.13  142960.11  85.76
811.5  167068.92  145048.64  86.82
812.8  167550.30  147236.90  87.88
814.0  167927.85  149429.79  88.98
815.3  168431.76  151233.08  89.79
816.5  168813.75  151610.33  89.81
817.8  169235.85  152035.32  89.84
819.0  169641.92  152426.59  89.85
820.2  170098.02  152868.74  89.87
821.5  170585.00  153312.62  89.87
822.7  170888.16  153605.73  89.89
824.0  171297.63  154016.97  89.91
825.2  171773.10  154485.70  89.94
826.4  172262.31  154949.15  89.95
827.7  172577.70  155244.67  89.96
828.9  173034.90  155689.80  89.98
830.1  173386.65  156050.87  90.00
831.4  173806.79  156439.60  90.01
832.6  174260.02  156858.43  90.01
833.8  174610.70  157198.50  90.03
835.0  175000.28  157540.60  90.02
836.3  175419.02  157953.46  90.04
837.5  175883.40  158375.70  90.05
838.7  176268.15  158772.33  90.07
839.9  176631.84  159122.88  90.09
841.2  177096.48  159536.78  90.08
842.4  177488.70  159893.24  90.09
843.6  177868.60  160282.03  90.11
844.8  178338.33  160737.39  90.13
846.0  178717.77  161111.55  90.15
847.2  179097.24  161450.52  90.15
848.5  179562.88  161887.79  90.16
849.7  179976.12  162244.59  90.15
850.9  180313.90  162589.70  90.17
852.1  180718.51  162976.38  90.18
853.3  181055.88  163265.62  90.17
854.5  181476.40  163643.50  90.17
855.7  181841.94  163979.06  90.18
856.9  182217.12  164345.28  90.19
858.1  182609.83  164734.12  90.21
859.3  182982.10  165091.59  90.22
860.5  183383.82  165450.67  90.22
861.7  183842.40  165837.60  90.21
862.9  184210.78  166179.43  90.21
864.1  184566.75  166562.51  90.25
865.3  185018.24  166950.59  90.23
866.5  185457.60  167339.52  90.23
867.7  185865.78  167697.13  90.22
868.9  186240.60  168049.86  90.23
870.1  186683.14  168456.63  90.24
871.3  187130.30  168846.99  90.23
872.5  187620.75  169265.85  90.22
873.7  188074.00  169678.37  90.22
874.9  188505.66  170112.35  90.24
876.0  188983.80  170535.72  90.24
877.2  189470.88  170939.85  90.22
878.4  189972.45  171406.41  90.23
879.6  190423.80  171803.80  90.22
880.8  190846.25  172183.08  90.22
882.0  191235.11  172544.47  90.23
883.1  191757.16  172956.84  90.20
884.3  192197.58  173375.27  90.21
885.5  192683.82  173805.52  90.20
886.7  193026.24  174123.84  90.21
887.8  193530.90  174484.90  90.16
889.0  194003.48  174913.35  90.16
890.2  194457.06  175301.49  90.15
891.4  194930.33  175730.37  90.15
892.5  195538.59  176255.04  90.14
893.7  196159.58  176792.59  90.13
894.9  196774.20  177323.76  90.12
896.0  197385.60  177829.02  90.09
897.2  197961.96  178352.86  90.09
898.4  198467.49  178814.35  90.10
899.5  199128.19  179375.03  90.08
900.7  199546.10  179703.33  90.06
901.9  200023.28  180077.07  90.03
903.0  200376.03  180388.88  90.03
904.2  200703.60  180727.80  90.05
905.4  201220.56  181077.16  89.99
906.5  201763.87  181537.32  89.98
907.7  202137.44  181808.00  89.94
908.8  202463.28  182149.80  89.97
910.0  202838.48  182456.56  89.95
911.2  203167.21  182667.14  89.91
912.3  203451.48  182898.16  89.90
913.5  203602.06  183027.63  89.89
914.6  203802.48  183209.04  89.90
915.8  204082.86  183533.17  89.93
916.9  204446.94  183761.65  89.88
918.1  204718.38  184003.68  89.88
919.2  204919.20  184201.74  89.89
920.4  205070.80  184367.48  89.90
921.5  205264.92  184602.12  89.93
922.7  205568.16  184789.87  89.89
923.8  205902.30  185062.96  89.88
925.0  206102.33  185182.76  89.85
926.1  206265.78  185480.96  89.92
927.3  206708.64  185898.56  89.93
928.4  207242.75  186376.67  89.93
929.6  207877.12  186963.63  89.94
930.7  208649.00  187602.33  89.91
931.8  209361.81  188251.99  89.92
933.0  210056.40  188901.36  89.93
934.1  210513.15  189370.44  89.96
935.3  210715.91  189543.00  89.95
936.4  210671.95  189552.11  89.98
937.6  210549.75  189376.91  89.94
938.7  210488.31  189288.99  89.93
939.9  210487.60  189372.23  89.97
941.0  210998.04  189821.15  89.96
942.1  211487.76  190311.12  89.99
943.3  211951.14  190739.38  89.99
944.4  212444.27  191070.82  89.94
945.6  212631.68  191229.15  89.93
946.7  212857.55  191457.15  89.95
947.9  213135.93  191673.51  89.93
949.0  213195.82  191854.82  89.99
950.1  213519.60  192140.16  89.99
951.3  214012.70  192385.86  89.89
952.4  214247.08  192631.39  89.91
953.6  214381.70  192928.67  89.99
954.7  214503.78  193071.72  90.01
955.8  214753.20  193277.88  90.00
957.0  215353.95  193614.75  89.91
958.1  215743.14  193872.10  89.86
959.3  215575.50  193863.60  89.93
960.4  215999.24  194215.43  89.91
961.6  216391.76  194562.77  89.91
962.7  216657.28  194667.73  89.85
963.9  216988.24  194792.73  89.77
965.0  216971.46  194942.48  89.85
966.2  217164.52  195151.26  89.86
967.3  217268.15  195095.33  89.79
968.5  217402.56  195175.68  89.78
969.6  217487.52  195268.13  89.78
970.8  217746.65  195341.85  89.71
971.9  217634.56  195264.96  89.72
973.1  217960.32  195429.81  89.66
974.2  217870.60  195367.53  89.67
975.4  218158.11  195608.24  89.66
976.5  218152.35  195601.77  89.66
977.7  218764.92  195787.30  89.50
978.8  218401.38  195716.34  89.61
980.0  218380.00  195647.00  89.59
981.2  218653.89  195981.41  89.63
982.3  218679.72  196099.35  89.67
983.5  218903.10  196092.48  89.58
984.6  218838.24  196085.04  89.60
985.8  219190.40  196287.81  89.55
987.0  219434.24  196266.88  89.44
988.1  219567.02  196406.90  89.45
989.3  219256.80  196466.67  89.61
990.2  227435.00  200376.07  88.10
994.0  227948.16  201067.22  88.21
997.9  228187.17  201399.08  88.26
1001.7  228815.46  202089.26  88.32
1005.6  229827.78  202995.56  88.33
1009.4  230773.22  203941.09  88.37
1013.3  231720.00  204880.00  88.42
1017.1  232363.67  205556.72  88.46
1021.0  233071.07  206272.81  88.50
1024.8  234200.83  207357.94  88.54
1028.6  235684.63  208736.90  88.57
1032.5  236959.80  209944.00  88.60
1036.3  237527.03  210545.38  88.64
1040.1  237821.60  210836.08  88.65
1044.0  238391.21  211478.56  88.71
1047.8  238880.25  211962.45  88.73
1051.6  239397.16  212541.51  88.78
1055.5  239118.60  212386.10  88.82
1059.3  239084.25  212353.80  88.82
1063.1  239010.85  212425.32  88.88
1067.0  239333.94  212744.48  88.89
1070.8  240001.69  213426.81  88.93
1074.6  240524.97  213945.47  88.95
1078.4  240395.67  213891.00  88.97
1082.3  239763.37  213475.52  89.04
1086.1  239466.58  213295.51  89.07
1089.9  239475.69  213390.51  89.11
1093.7  239809.50  213781.87  89.15
1097.5  240009.96  214037.59  89.18
1101.4  239942.03  214079.72  89.22
1105.2  239876.40  214085.60  89.25
1109.0  240145.12  214387.02  89.27
1112.8  240884.52  215052.66  89.28
1116.6  241509.78  215638.71  89.29
1120.4  242100.44  216164.36  89.29
1124.2  242524.17  216427.20  89.24
1128.1  242916.39  216674.66  89.20
1131.8  242911.67  216482.00  89.12
1135.7  242648.09  215954.18  89.00
1139.5  242397.80  215326.80  88.83
1143.3  241880.23  214365.22  88.62
1147.1  241371.11  213359.11  88.39
1150.9  240919.25  212288.08  88.12
1154.7  240842.04  211554.49  87.84
1158.5  240750.93  210805.00  87.56
1162.3  240534.82  210004.92  87.31
1166.1  239933.06  208888.31  87.06
1169.9  239562.67  207958.20  86.81
1173.7  239000.00  206860.00  86.55
1177.5  238418.62  205659.86  86.26
1181.2  238344.31  204859.20  85.95
1185.0  238625.33  204420.83  85.67
1188.8  238470.17  203541.33  85.35
1192.6  238425.25  202924.53  85.11
1196.4  238441.58  202433.12  84.90
1200.2  237848.18  201488.00  84.71
1204.0  237477.05  200797.15  84.55
1207.8  237211.23  200229.83  84.41
1211.6  236721.11  199564.44  84.30
1215.3  236355.43  199096.65  84.24
1219.1  236196.92  198902.67  84.21
1222.9  235857.78  198648.89  84.22
1226.7  235589.61  198606.09  84.30
1230.4  234975.51  198399.21  84.43
1234.2  234331.07  198212.62  84.59
1238.0  233718.03  198033.07  84.73
1241.8  233104.22  197851.61  84.88
1245.5  232612.33  197673.98  84.98
1249.3  232397.58  197681.30  85.06
1253.1  232496.25  197854.03  85.10
1256.8  232440.43  197930.13  85.15
1260.6  232200.33  197826.22  85.20
1264.4  231899.94  197597.23  85.21
1268.1  231481.07  197213.87  85.20
1271.9  231436.08  197181.72  85.20
1275.7  231697.23  197591.93  85.28
1279.4  231996.90  198066.30  85.37
1283.2  231601.39  198023.19  85.50
1286.9  231209.71  198054.87  85.66
1290.7  230964.80  198133.47  85.79
1294.4  230385.76  197865.29  85.88
1298.2  229593.58  197358.93  85.96
1302.0  228595.17  196586.75  86.00
1305.7  227370.00  195547.92  86.00
1309.5  225988.07  194253.17  85.96
1313.2  225029.83  193323.83  85.91
1317.0  224406.00  192597.60  85.83
1320.7  223715.64  191725.18  85.70
1324.4  222842.18  190585.28  85.52
1328.2  222072.00  189452.80  85.31
1331.9  221108.13  188073.72  85.06
1335.7  220234.03  186673.19  84.76
1339.4  219206.62  185065.73  84.43
1343.2  218352.69  183477.59  84.03
1346.9  217866.67  182027.60  83.55
1350.6  217980.00  180963.77  83.02
1354.4  218316.83  179958.69  82.43
1358.1  218065.87  178429.47  81.82
1361.8  217413.60  176536.36  81.20
1365.6  216396.40  174474.20  80.63
1369.3  215154.22  172517.78  80.18
1373.0  213832.54  170700.75  79.83
1376.7  212322.43  168966.83  79.58
1380.5  210904.18  167108.36  79.23
1384.2  209589.23  165355.51  78.90
1387.9  208431.93  163572.40  78.48
1391.6  207196.92  161545.69  77.97
1395.3  206108.65  159259.50  77.27
1399.1  205398.01  156913.61  76.39
1402.8  204516.00  154064.67  75.33
1406.5  203864.10  151107.30  74.12
1410.2  203352.00  148035.78  72.80
1413.9  203238.06  145110.19  71.40
1417.6  202780.36  141943.72  70.00
1421.3  202275.47  138944.53  68.69
1425.1  201627.20  136160.00  67.53
1428.8  201254.25  133887.30  66.53
1432.5  201026.46  132030.04  65.68
1436.2  200832.68  130443.48  64.95
1439.9  200248.77  128825.48  64.33
1443.6  199935.44  127508.33  63.77
1447.3  199416.80  126198.93  63.28
1451.0  198951.00  124937.75  62.80
1454.7  198398.04  123640.71  62.32
1458.4  197991.03  122370.97  61.81
1462.1  197367.17  120859.80  61.24
1465.8  196759.03  119365.19  60.67
1469.4  196182.23  117856.14  60.07
1473.1  196536.89  116930.00  59.50
1476.8  196654.97  115991.71  58.98
1480.5  195625.24  114629.98  58.60
1484.2  194758.35  113646.47  58.35
1487.9  194141.63  113032.32  58.22
1491.6  193467.08  112612.50  58.21
1495.3  193181.08  112552.92  58.26
1498.9  192603.50  112486.67  58.40
1502.6  191760.79  112363.58  58.60
1506.3  190763.38  112252.00  58.84
1510.0  189860.05  112294.35  59.15
1513.7  189167.24  112378.81  59.41
1517.3  188500.33  112375.66  59.62
1521.0  187672.77  112083.33  59.72
1524.7  186928.24  111692.86  59.75
1528.3  186188.07  111168.58  59.71
1532.0  185333.60  110573.60  59.66
1535.7  184541.62  110015.89  59.62
1539.3  183736.20  109483.03  59.59
1543.0  183183.00  109217.11  59.62
1546.7  182825.50  109204.33  59.73
1550.3  182347.20  109212.98  59.89
1554.0  181594.00  109123.00  60.09
1557.6  180844.22  109027.84  60.29
1561.3  180050.85  108813.80  60.44
1565.0  179234.13  108544.40  60.56
1568.6  178310.96  108199.36  60.68
1572.3  177651.58  108025.81  60.81
1575.9  177065.42  107862.49  60.92
1579.6  176484.66  107691.11  61.02
1583.2  175871.02  107491.02  61.12
1586.9  175153.37  107361.10  61.30
1590.5  174550.18  107526.09  61.60
1594.1  173815.14  107842.60  62.04
1597.8  173043.23  108323.21  62.60
1601.4  172323.80  108931.41  63.21
1605.1  171381.04  109470.36  63.88
1608.7  170586.50  110121.00  64.55
1612.3  169861.72  110779.89  65.22
1616.0  169080.55  111350.10  65.86
1619.6  168406.11  111957.67  66.48
1623.2  167593.93  112388.93  67.06
1626.9  166964.62  112840.58  67.58
1630.5  166188.65  113130.65  68.07
1634.1  165543.18  113452.07  68.53
1637.8  164884.53  113706.13  68.96
1641.4  164103.63  113850.85  69.38
1645.0  163358.63  113974.98  69.77
1648.6  162486.73  113956.30  70.13
1652.2  161799.81  114049.87  70.49
1655.8  161153.89  114073.89  70.79
1659.5  160488.50  114026.90  71.05
1663.1  159355.11  113588.23  71.28
1666.7  158154.50  113004.00  71.45
1670.3  157089.52  112403.67  71.55
1673.9  156047.72  111728.25  71.60
1677.5  155271.91  111091.40  71.55
1681.1  154860.31  110624.76  71.44
1684.7  154872.00  110322.40  71.23
1688.3  154775.83  109900.00  71.01
1691.9  154417.13  109191.27  70.71
1695.6  154066.60  108375.10  70.34
1699.2  153968.73  107592.17  69.88
1702.8  153891.61  107002.86  69.53
1706.3  153423.28  106426.44  69.37
1709.9  152514.49  105727.47  69.32
1713.5  151812.61  105251.06  69.33
1717.1  151124.71  104673.64  69.26
1720.7  150435.27  104044.36  69.16
1724.3  150085.49  103565.48  69.00
1727.9  149767.02  103110.89  68.85
1731.5  149647.86  102812.92  68.70
1735.1  149748.27  102660.53  68.56
1738.7  149516.98  102296.49  68.42
1742.2  149046.28  101789.88  68.29
1745.8  148410.00  101190.40  68.18
1749.4  148069.76  100789.23  68.07
1753.0  147096.02  99882.53  67.90
1756.5  145652.99  98655.57  67.73
1760.1  144019.57  97257.63  67.53
1763.7  142183.03  95763.69  67.35
1767.2  140742.13  94566.33  67.19
1770.8  139488.50  93575.00  67.08
1774.4  138158.77  92574.38  67.01
1777.9  137378.58  92023.12  66.99
1781.5  136555.00  91460.33  66.98
1785.1  135427.50  90718.33  66.99
1788.6  134227.47  89950.10  67.01
1792.2  132912.00  89128.67  67.06
1795.8  132198.37  88746.59  67.13
1799.3  131491.60  88315.80  67.16
1802.9  130809.62  87918.20  67.21
1806.4  130204.80  87521.69  67.22
1810.0  129470.94  87003.48  67.20
1813.5  129075.74  86723.93  67.19
1817.1  128821.07  86554.07  67.19
1820.6  128253.30  86202.40  67.21
1824.2  128184.62  86218.31  67.26
1827.7  127493.86  85885.32  67.36
1831.2  127232.00  85890.00  67.51
1834.8  127145.00  86142.53  67.75
1838.3  126918.50  86275.00  67.98
1841.8  126284.53  86163.50  68.23
1845.4  125507.24  85874.13  68.42
1848.9  124751.70  85597.65  68.61
1852.4  124143.37  85292.27  68.70
1856.0  123478.87  84864.03  68.73
1859.5  122778.21  84302.47  68.66
1863.0  122227.68  83729.19  68.50
1866.6  121990.49  83326.49  68.31
1870.1  121867.03  82792.73  67.94
1873.6  121284.75  81816.75  67.46
1877.1  120308.42  80344.25  66.78
1880.6  119158.91  78594.58  65.96
1884.2  118304.87  76804.40  64.92
1887.7  117545.60  74881.40  63.70
1891.2  116645.90  72537.15  62.19
1894.7  115822.99  70123.36  60.54
1898.2  115341.84  67705.44  58.70
1902.2  121898.40  69170.40  56.74
1904.9  121324.23  66931.15  55.17
1907.6  120590.27  64681.67  53.64
1910.4  120006.25  62600.18  52.16
1913.1  119012.47  60411.60  50.76
1915.8  118352.27  58594.90  49.51
1918.6  117857.47  57069.60  48.42
1921.3  117398.18  55727.24  47.47
1924.0  116606.70  54410.65  46.66
1926.7  115859.87  53340.97  46.04
1929.4  115105.33  52496.07  45.61
1932.2  114526.20  51906.02  45.32
1934.9  113950.20  51487.80  45.18
1937.6  113373.20  51163.63  45.13
1940.3  112851.67  50971.67  45.17
1943.0  112404.60  50930.80  45.31
1945.7  111774.12  50927.71  45.56
1948.4  111083.44  50933.48  45.85
1951.1  110521.65  51063.45  46.20
1953.8  109952.70  51249.55  46.61
1956.4  109479.73  51480.40  47.02
1959.1  108927.47  51689.23  47.45
1961.8  108171.00  51812.60  47.90
1964.5  107538.75  51997.80  48.35
1967.2  106810.85  52158.77  48.83
1969.9  106221.92  52362.50  49.30
1972.5  105464.58  52464.92  49.75
1975.2  104938.05  52690.72  50.21
1977.9  104623.82  53018.87  50.68
1980.6  104088.37  53215.81  51.13
1983.2  103266.35  53263.63  51.58
1985.9  102390.00  53262.00  52.02
1988.5  101525.55  53234.58  52.43
1991.2  100917.90  53326.35  52.84
1993.8  100357.40  53427.55  53.24
1996.5  99921.80  53578.80  53.62
1999.2  99314.26  53585.96  53.96
2001.8  98935.90  53667.80  54.25
2004.4  98428.64  53651.40  54.51
2007.1  97758.50  53485.83  54.71
2009.7  97206.90  53338.95  54.87
2012.4  96863.73  53286.40  55.01
2015.0  96422.00  53088.83  55.06
2017.6  95869.08  52752.21  55.03
2020.3  95388.70  52422.33  54.96
2022.9  95190.67  52213.87  54.85
2025.5  94997.23  51919.35  54.65
2028.1  94820.01  51537.38  54.35
2030.8  94438.75  50953.00  53.95
2033.4  94278.45  50444.40  53.51
2036.0  93927.43  49800.07  53.02
2038.6  93592.65  49104.55  52.47
2041.2  93303.50  48361.20  51.83
2043.8  92985.97  47560.39  51.15
2046.4  92628.55  46706.85  50.42
2049.0  92163.87  45795.43  49.69
2051.6  91941.75  44987.85  48.93
2054.2  91630.83  44155.63  48.19
2056.8  91283.50  43383.08  47.53
2059.4  90729.18  42532.11  46.88
2062.0  90268.13  41727.29  46.23
2064.6  89714.83  40897.50  45.59
2067.1  89138.03  40056.98  44.94
2069.7  88528.92  39223.82  44.31
2072.3  88127.95  38511.00  43.70
2074.9  87703.88  37794.58  43.09
2077.4  87397.31  37184.27  42.55
2080.0  86929.91  36593.53  42.10
2082.6  86467.75  36011.88  41.65
2085.1  86014.15  35478.70  41.25
2087.7  85702.50  35061.00  40.91
2090.3  85291.88  34650.03  40.63
2092.8  84590.00  34117.97  40.33
2095.4  83826.71  33594.60  40.08
2097.9  83179.72  33152.35  39.86
2100.5  82517.00  32749.67  39.69
2103.0  81977.70  32429.77  39.56
2105.6  81443.23  32165.65  39.49
2108.1  80968.58  32008.95  39.53
2110.7  80488.45  31887.45  39.62
2113.2  80008.72  31837.55  39.79
2115.7  79448.04  31792.88  40.02
2118.3  78854.75  31751.85  40.27
2120.8  78486.30  31857.00  40.59
2123.3  78099.98  31943.28  40.90
2125.8  77730.68  32042.03  41.22
2128.4  77329.53  32159.40  41.59
2130.9  76824.33  32227.00  41.95
2133.4  76475.47  32357.38  42.31
2135.9  76127.50  32479.83  42.67
2138.4  75696.04  32544.69  42.99
2140.9  75394.03  32650.77  43.31
2143.4  75073.70  32730.53  43.60
2145.9  74787.39  32791.44  43.85
2148.4  74494.99  32870.63  44.12
2150.9  74196.50  32943.73  44.40
2153.4  73922.38  33004.65  44.65
2155.9  73611.53  33052.19  44.90
2158.4  73328.50  33111.75  45.16
2160.9  73120.25  33166.88  45.36
2163.4  72837.27  33219.62  45.61
2165.9  72305.12  33158.45  45.86
2168.4  71838.15  33123.90  46.11
2170.8  71531.99  33165.00  46.36
2173.3  71210.95  33180.47  46.59
2175.8  70899.40  33220.28  46.86
2178.2  70532.88  33233.21  47.12
2180.7  70156.33  33268.08  47.42
2183.2  69767.90  33294.33  47.72
2185.6  69381.90  33314.40  48.02
2188.1  68934.60  33295.50  48.30
2190.6  68400.37  33238.83  48.59
2193.0  67778.70  33117.70  48.86
2195.5  67225.60  33011.20  49.11
2197.9  66671.33  32902.40  49.35
2200.4  66011.96  32741.04  49.60
2202.8  65566.53  32637.15  49.78
2205.3  65015.47  32467.63  49.94
2207.7  64661.35  32401.20  50.11
2210.1  64256.27  32297.30  50.26
2212.6  63905.95  32206.73  50.40
2215.0  63689.63  32168.38  50.51
2217.4  63393.44  32077.77  50.60
2219.9  63157.27  32018.58  50.70
2222.3  62950.80  31963.07  50.77
2224.7  62781.98  31924.58  50.85
2227.1  62554.44  31812.08  50.86
2229.5  62276.05  31635.62  50.80
2231.9  61854.53  31361.87  50.70
2234.4  61360.93  31015.73  50.55
2236.8  60975.55  30687.74  50.33
2239.2  60603.40  30323.15  50.04
2241.6  60212.60  29883.88  49.63
2244.0  59824.80  29397.60  49.14
2246.4  59454.53  28813.30  48.46
2248.8  59041.31  28177.33  47.72
2251.2  58732.25  27542.75  46.90
2253.6  58355.25  26810.50  45.94
2255.9  58086.10  26090.20  44.92
2258.3  57786.99  25374.53  43.91
2260.7  57450.27  24626.73  42.87
2263.1  57057.50  23903.25  41.89
2265.5  56651.56  23245.75  41.03
2267.9  56354.25  22743.25  40.36
2270.2  55960.60  22337.73  39.92
2272.6  55582.20  22111.70  39.78
2275.0  55176.45  21969.15  39.82
2277.3  54796.25  21903.75  39.97
2279.7  54457.00  21889.00  40.20
2282.1  54144.40  21928.33  40.50
2284.4  53736.65  21926.12  40.80
2286.8  53444.98  21896.49  40.97
2289.1  53102.87  21769.30  40.99
2291.5  52865.05  21648.84  40.95
2293.8  52461.80  21444.18  40.88
2296.2  52005.80  21167.30  40.70
2298.5  51486.05  20844.78  40.49
2300.8  50980.30  20518.75  40.25
2303.2  50382.37  20146.73  39.99
2305.5  49747.95  19733.51  39.67
2307.9  49120.88  19299.98  39.29
2310.2  48510.00  18865.00  38.89
2312.5  47962.67  18476.67  38.52
2314.8  47413.85  18109.62  38.19
2317.1  46835.83  17713.75  37.82
2319.5  46234.13  17319.45  37.46
2321.8  45714.60  17001.23  37.19
2324.1  45125.62  16657.32  36.91
2326.4  44619.67  16318.50  36.57
2328.7  44135.42  15991.67  36.23
2331.0  43679.10  15728.90  36.01
2333.3  43333.14  15538.69  35.86
2335.6  42974.87  15366.87  35.76
2337.9  42540.45  15192.45  35.71
2340.2  42140.42  15017.92  35.64
2342.5  41780.60  14883.15  35.62
2344.8  41311.71  14730.88  35.66
2347.1  40821.55  14570.50  35.69
2349.4  40293.60  14401.05  35.74
2351.7  39845.20  14257.73  35.78
2353.9  39398.33  14128.05  35.86
2356.2  38918.75  13999.38  35.97
2358.5  38453.09  13881.54  36.10
2360.8  38010.35  13765.87  36.22
2363.1  37579.65  13651.25  36.33
2365.3  37145.98  13527.15  36.42
2367.6  36641.67  13383.33  36.52
2369.8  36154.88  13257.63  36.67
2372.1  35633.65  13097.50  36.76
2374.4  35020.53  12935.67  36.94
2376.6  34429.73  12777.33  37.11
2378.9  33851.30  12621.93  37.29
2381.1  33288.67  12462.67  37.44
2383.4  32757.23  12281.78  37.49
2385.6  32290.50  12156.83  37.65
2387.9  31850.70  11997.30  37.67
2390.1  31421.25  11838.75  37.68
2392.3  30966.98  11688.30  37.74
2394.6  30539.65  11550.08  37.82
2396.8  30150.08  11441.12  37.95
2399.0  29701.42  11288.50  38.01
2401.3  29250.07  11126.57  38.04
2403.5  28819.70  10947.30  37.99
2405.7  28445.33  10775.16  37.88
2407.9  28053.90  10595.70  37.77
2410.1  27630.30  10406.70  37.66
2412.4  27261.25  10235.92  37.55
2414.6  26893.40  10048.60  37.36
2416.8  26525.95  9892.30  37.29
2419.0  26165.73  9736.52  37.21
2421.2  25747.87  9533.47  37.03
2423.4  25339.71  9318.17  36.77
2425.6  25088.85  9172.58  36.56
2427.8  24803.10  8982.08  36.21
2430.0  24478.89  8736.32  35.69
2432.2  24172.80  8534.40  35.31
2434.4  23877.90  8330.18  34.89
2436.5  23566.97  8145.40  34.56
2438.7  23295.25  7968.65  34.21
2440.9  23026.00  7761.35  33.71
2443.1  22793.40  7557.60  33.16
2445.3  22541.34  7364.79  32.67
2447.4  22246.20  7191.00  32.32
2449.6  21939.87  7012.13  31.96
2451.8  21641.85  6831.00  31.56
2453.9  21323.70  6650.67  31.19
2456.1  21006.60  6478.87  30.84
2458.3  20727.89  6323.23  30.51
2460.4  20463.85  6158.40  30.09
2462.6  20212.79  6000.17  29.68
2464.7  19968.54  5864.73  29.37
2466.9  19717.13  5700.27  28.91
2469.0  19445.47  5542.87  28.50
2471.2  19222.50  5382.30  28.00
2473.3  18979.10  5256.12  27.69
2475.4  18760.31  5106.50  27.22
2477.6  18512.33  4953.30  26.76
2479.7  18265.60  4838.40  26.49
2481.9  17977.52  4735.03  26.34
2484.0  17739.23  4692.92  26.46
2486.1  17507.25  4603.50  26.29
2488.2  17290.04  4522.46  26.16
2490.4  17048.54  4486.46  26.32
2492.5  16812.90  4486.63  26.69
2494.6  16557.75  4482.30  27.07
2496.7  16287.14  4396.32  26.99
2498.8  16024.95  4355.78  27.18
2500.9  15869.00  4326.19  27.26
2503.0  15793.15  4363.63  27.63
2505.1  15674.75  4394.00  28.03
2507.2  15687.55  4427.58  28.22
2509.4  15646.31  4460.04  28.51
2511.4  15618.93  4537.05  29.05
2513.5  15698.40  4642.00  29.57
2515.6  15819.08  4730.37  29.90
