# Supplementary material for: Using reflectance spectra and Pl@ntNet to identify herbarium specimens: a case study with Lithocarpus
Source: New Phytol. 2025 Jun 4;251(2):800–10. doi: 10.1111/nph.70258 (PMC13278665; doi:10.1111/nph.70258)
Supplement: Supplementary file 1 — Dataset S1 Original spectral data collected for this study. [file NPH-251-800-s003.zip › lithocarpus_spectra/gr021122_0271.sig]

/*** Spectra Vista SIG Data ***/
name= gr021122_0271.sig
instrument= HI: 1132003 (HR-1024i)
integration= 50.0, 9.0, 5.0, 100.0, 14.0, 5.0
scan method= Time-based, Time-based
scan coadds= 100, 425, 645, 50, 298, 645
scan time= 5, 5
scan settings= AI, AI
external data set1= 0,0,0,0,0,0,0,0,0,0,0,0,0,0,0,0,0,0,0,0,0,0,0,0,0,0,0,0,0,0,0,0
external data set2= 0,0,0,0,0,0,0,0,0,0,0,0,0,0,0,0,0,0,0,0,0,0,0,0,0,0,0,0,0,0,0,0
external data dark= 0,0,0,0,0,0,0,0,0,0,0,0,0,0,0,0
external data mask= 0
optic= LENS 4(1), LENS 4(1)
temp= 35.2, -5.0, -9.9, 35.2, -5.0, -9.9
battery= 7.38, 7.37
error= 0, 0
units= Radiance, Radiance
time= 11/02/2022 14:26:14, 11/02/2022 14:26:43
longitude=                 ,                 
latitude=                 ,                 
gpstime=                 ,                 
comm= 
memory slot= 0, 0
factors= 0.968, 0.944, 1.000 [Overlap: Remove @ 990,1900, Matching Type: None]
inclinometer x offset= 1, 1
inclinometer y offset= 90, 90
data= 
340.5  1236.90  173.60  14.04
341.9  1254.93  180.80  14.41
343.4  1220.16  167.28  13.71
344.9  1202.50  157.25  13.08
346.4  1212.44  160.47  13.24
347.8  1216.23  154.17  12.68
349.3  1194.00  127.36  10.67
350.8  1242.30  121.20  9.76
352.2  1258.18  131.67  10.47
353.7  1296.26  137.90  10.64
355.2  1310.00  124.45  9.50
356.6  1400.63  117.81  8.41
358.1  1454.20  125.59  8.64
359.6  1499.94  128.20  8.55
361.0  1526.44  116.95  7.66
362.5  1602.90  110.97  6.92
364.0  1707.16  127.40  7.46
365.5  1773.30  141.35  7.97
366.9  1833.76  131.88  7.19
368.4  1914.03  131.36  6.86
369.9  2006.16  135.03  6.73
371.3  2115.20  138.81  6.56
372.8  2202.48  137.66  6.25
374.2  2284.48  142.78  6.25
375.7  2386.02  150.77  6.32
377.2  2496.45  153.53  6.15
378.6  2562.74  138.71  5.41
380.1  2653.74  147.43  5.56
381.6  2774.20  157.63  5.68
383.0  2896.85  183.43  6.33
384.5  3032.12  171.99  5.67
386.0  3160.08  163.02  5.16
387.4  3265.55  168.70  5.17
388.9  3358.18  180.11  5.36
390.4  3485.34  182.24  5.23
391.8  3639.16  189.42  5.21
393.3  3778.34  197.03  5.21
394.7  3893.05  187.28  4.81
396.2  4003.40  194.76  4.86
397.7  4138.32  190.92  4.61
399.1  4316.97  202.20  4.68
400.6  4470.40  218.44  4.89
402.0  4613.70  212.94  4.62
403.5  4753.00  205.80  4.33
405.0  4902.32  219.02  4.47
406.4  5078.26  234.52  4.62
407.9  5262.80  236.38  4.49
409.3  5399.70  232.67  4.31
410.8  5558.22  241.11  4.34
412.2  5716.44  253.26  4.43
413.7  5913.45  266.69  4.51
415.1  6124.64  272.88  4.46
416.6  6319.62  276.39  4.37
418.0  6481.50  286.38  4.42
419.5  6640.51  293.68  4.42
420.9  6835.52  311.60  4.56
422.4  7073.51  321.81  4.55
423.8  7317.62  333.18  4.55
425.3  7570.65  347.48  4.59
426.7  7773.60  365.93  4.71
428.2  7964.80  376.96  4.73
429.6  8165.61  394.35  4.83
431.1  8391.88  413.28  4.92
432.5  8653.32  427.64  4.94
434.0  8915.50  442.75  4.97
435.4  9201.50  467.50  5.08
436.8  9480.14  487.38  5.14
438.3  9734.95  508.50  5.22
439.7  9985.95  526.33  5.27
441.2  10208.40  541.44  5.30
442.6  10478.40  568.88  5.43
444.0  10756.20  589.68  5.48
445.5  11066.34  619.02  5.59
446.9  11400.48  641.55  5.63
448.4  11707.01  669.13  5.72
449.8  12040.15  697.78  5.80
451.2  12322.25  727.38  5.90
452.7  12575.88  755.60  6.01
454.1  12843.16  780.30  6.08
455.5  13144.60  809.34  6.16
457.0  13482.04  837.98  6.22
458.4  13802.36  872.30  6.32
459.8  14140.80  910.08  6.44
461.2  14526.94  943.46  6.49
462.7  14889.18  973.11  6.54
464.1  15229.63  1013.69  6.66
465.5  15544.80  1049.58  6.75
467.0  15853.90  1088.85  6.87
468.4  16187.20  1126.46  6.96
469.8  16533.04  1156.24  6.99
471.2  16926.24  1202.69  7.11
472.7  17351.94  1245.74  7.18
474.1  17764.90  1295.05  7.29
475.5  18239.00  1342.51  7.36
476.9  18672.16  1390.03  7.44
478.4  19068.75  1440.63  7.55
479.8  19387.72  1483.56  7.65
481.2  19686.80  1526.28  7.75
482.6  20008.62  1568.03  7.84
484.0  20391.90  1611.96  7.90
485.4  20832.09  1663.37  7.98
486.9  21311.55  1722.83  8.08
488.3  21829.92  1781.20  8.16
489.7  22297.30  1842.97  8.27
491.1  22714.44  1899.24  8.36
492.5  23131.92  1955.10  8.45
493.9  23501.16  2007.90  8.54
495.3  23854.50  2060.55  8.64
496.8  24274.96  2118.36  8.73
498.2  24755.37  2177.43  8.80
499.6  25227.81  2240.82  8.88
501.0  25768.21  2316.89  8.99
502.4  26279.88  2386.50  9.08
503.8  26776.40  2452.80  9.16
505.2  27274.52  2529.84  9.28
506.6  27774.34  2600.84  9.36
508.0  28269.36  2673.72  9.46
509.4  28695.00  2742.50  9.56
510.8  29195.10  2821.50  9.66
512.2  29680.16  2901.16  9.77
513.6  30196.80  2985.60  9.89
515.0  30779.12  3077.44  10.00
516.4  31268.96  3159.84  10.11
517.8  31821.84  3249.51  10.21
519.2  32412.15  3340.88  10.31
520.7  32988.03  3439.34  10.43
522.0  33482.04  3525.36  10.53
523.4  34058.43  3629.43  10.66
524.8  34558.20  3716.43  10.75
526.2  35156.65  3819.38  10.86
527.6  35771.46  3922.29  10.96
529.0  36295.60  4019.40  11.07
530.4  36942.18  4129.96  11.18
531.8  37487.71  4231.82  11.29
533.2  38006.28  4326.66  11.38
534.6  38530.56  4435.84  11.51
536.0  39059.79  4549.44  11.65
537.4  39588.33  4665.11  11.78
538.8  40166.81  4775.54  11.89
540.2  40789.58  4896.59  12.00
541.6  41377.56  5012.70  12.11
543.0  41889.68  5134.22  12.26
544.3  42590.85  5278.73  12.39
545.7  43382.55  5428.80  12.51
547.1  43882.80  5544.08  12.63
548.5  44513.94  5674.29  12.75
549.9  45217.00  5818.95  12.87
551.3  45945.90  5973.63  13.00
552.7  46459.82  6096.82  13.12
554.1  47152.77  6249.14  13.25
555.4  47755.66  6389.10  13.38
556.8  48218.94  6511.89  13.50
558.2  48555.30  6619.28  13.63
559.6  48913.35  6728.55  13.76
561.0  49526.40  6876.87  13.89
562.3  49986.30  7000.18  14.00
563.7  50606.08  7143.36  14.12
565.1  51194.00  7288.60  14.24
566.5  51806.20  7436.91  14.36
567.9  52635.36  7615.04  14.47
569.2  53545.80  7805.70  14.58
570.6  54503.52  8009.19  14.69
572.0  55328.95  8201.93  14.82
573.4  56014.05  8371.59  14.95
574.8  56707.75  8546.75  15.07
576.1  57568.67  8744.99  15.19
577.5  58210.36  8916.20  15.32
578.9  59105.28  9128.64  15.44
580.3  59900.19  9325.01  15.57
581.6  60681.92  9518.96  15.69
583.0  61475.76  9716.49  15.81
584.4  62098.11  9887.58  15.92
585.8  62634.48  10047.37  16.04
587.1  63123.50  10198.43  16.16
588.5  63729.60  10365.75  16.27
589.9  64239.60  10521.30  16.38
591.2  64836.04  10683.24  16.48
592.6  65628.20  10873.94  16.57
594.0  66285.34  11040.85  16.66
595.3  67122.42  11239.78  16.75
596.7  67955.74  11433.05  16.82
598.1  68760.10  11616.79  16.89
599.5  69548.60  11801.85  16.97
600.8  70393.56  11991.34  17.03
602.2  71085.21  12156.69  17.10
603.5  71945.88  12347.88  17.16
604.9  72792.90  12543.66  17.23
606.3  73566.24  12719.52  17.29
607.6  74295.42  12906.78  17.37
609.0  75038.40  13089.60  17.44
610.4  75790.26  13289.64  17.53
611.7  76484.31  13477.46  17.62
613.1  77145.00  13666.88  17.72
614.5  77907.96  13877.46  17.81
615.8  78527.34  14064.39  17.91
617.2  79347.60  14293.17  18.01
618.5  80030.64  14506.04  18.13
619.9  80878.46  14747.48  18.23
621.2  81625.14  14976.18  18.35
622.6  82538.50  15232.25  18.45
624.0  83250.36  15454.35  18.56
625.3  84049.54  15697.99  18.68
626.7  84867.26  15944.12  18.79
628.0  85557.28  16160.14  18.89
629.4  86391.20  16410.80  19.00
630.8  87081.60  16638.00  19.11
632.1  87629.85  16831.40  19.21
633.5  88545.60  17088.50  19.30
634.8  89284.98  17307.12  19.38
636.2  89936.46  17509.47  19.47
637.5  90761.94  17745.01  19.55
638.9  91480.89  17945.72  19.62
640.2  92257.98  18149.70  19.67
641.6  93095.52  18336.06  19.70
642.9  93887.43  18511.22  19.72
644.3  94716.52  18692.01  19.73
645.6  95485.00  18846.75  19.74
647.0  96217.65  18974.16  19.72
648.3  97008.48  19092.88  19.68
649.7  97860.35  19189.57  19.61
651.0  98660.98  19254.72  19.52
652.4  99185.58  19273.41  19.43
653.7  100251.00  19388.97  19.34
655.0  101150.04  19453.88  19.23
656.4  101787.00  19439.80  19.10
657.7  102838.45  19507.89  18.97
659.1  103703.60  19538.75  18.84
660.4  104389.60  19560.80  18.74
661.8  105064.00  19592.00  18.65
663.1  106047.72  19698.99  18.58
664.5  106572.30  19744.44  18.53
665.8  106808.43  19781.96  18.52
667.1  106993.71  19841.09  18.54
668.5  107469.60  20000.40  18.61
669.8  107959.54  20204.18  18.71
671.2  108293.12  20408.96  18.85
672.5  108660.69  20649.07  19.00
673.8  109343.92  20973.96  19.18
675.2  110355.42  21386.40  19.38
676.5  111509.82  21839.01  19.58
677.8  112724.42  22313.04  19.79
679.2  113661.92  22749.39  20.01
680.5  114493.50  23168.55  20.24
681.9  115215.10  23577.40  20.46
683.2  116015.90  23985.50  20.67
684.5  116801.30  24378.20  20.87
685.9  117526.27  24750.27  21.06
687.2  118225.92  25109.76  21.24
688.5  118875.54  25461.84  21.42
689.9  119665.32  25834.66  21.59
691.2  120336.93  26178.40  21.75
692.5  120961.64  26507.26  21.91
693.8  121698.45  26881.78  22.09
695.2  122322.88  27238.77  22.27
696.5  123016.08  27619.90  22.45
697.8  123737.05  28015.73  22.64
699.2  124413.90  28424.76  22.85
700.5  125127.90  28874.25  23.08
701.8  125765.85  29322.83  23.32
703.1  126453.00  29799.72  23.57
704.5  127137.60  30308.18  23.84
705.8  127886.57  30846.61  24.12
707.1  128564.25  31385.25  24.41
708.4  129207.33  31945.76  24.72
709.8  129995.40  32560.31  25.05
711.1  130544.82  33118.14  25.37
712.4  131382.34  33760.72  25.70
713.7  132046.58  34374.42  26.03
715.0  132757.26  35000.43  26.36
716.3  133494.25  35641.00  26.70
717.7  134196.93  36270.03  27.03
719.0  134955.10  36901.50  27.34
720.3  135672.56  37529.42  27.66
721.6  136500.40  38180.30  27.97
722.9  137268.72  38802.92  28.27
724.2  138075.84  39425.40  28.55
725.6  138806.86  40034.99  28.84
726.9  139298.50  40579.00  29.13
728.2  139826.40  41140.40  29.42
729.5  140479.95  41711.80  29.69
730.8  140975.56  42249.36  29.97
732.1  141588.44  42812.70  30.24
733.4  142082.26  43365.22  30.52
734.7  142490.52  43892.28  30.80
736.0  143005.98  44452.20  31.08
737.3  143311.14  44938.53  31.36
738.6  143612.46  45444.92  31.64
740.0  143962.35  45966.75  31.93
741.2  144393.60  46529.60  32.22
742.6  144974.52  47154.60  32.53
743.9  145584.32  47804.36  32.84
745.2  146299.56  48502.11  33.15
746.5  147032.89  49206.64  33.47
747.8  147608.20  49872.40  33.79
749.1  148297.23  50590.02  34.11
750.4  148979.46  51301.71  34.44
751.7  149671.20  52029.74  34.76
753.0  150173.35  52687.10  35.08
754.2  150795.54  53380.17  35.40
755.5  151372.38  54052.58  35.71
756.8  151920.00  54720.74  36.02
758.1  152916.96  55546.14  36.32
759.4  153819.60  56334.30  36.62
760.7  154660.24  57092.70  36.91
762.0  155260.00  57745.63  37.19
763.3  155831.76  58388.40  37.47
764.6  156225.84  58967.64  37.75
765.9  156625.00  59544.35  38.02
767.2  157122.00  60148.83  38.28
768.4  157439.10  60678.80  38.54
769.7  158077.19  61343.25  38.81
771.0  158517.00  61918.97  39.06
772.3  158875.20  62467.35  39.32
773.6  159366.08  63059.20  39.57
774.8  159837.16  63636.58  39.81
776.1  160278.82  64213.50  40.06
777.4  160603.40  64741.43  40.31
778.7  161136.38  65342.28  40.55
780.0  161596.80  65918.40  40.79
781.2  161953.26  66462.66  41.04
782.5  162483.36  67060.89  41.27
783.8  162939.06  67639.05  41.51
785.0  163298.16  68165.46  41.74
786.3  163737.00  68727.75  41.97
787.6  164207.12  69298.32  42.20
788.9  164608.68  69854.22  42.44
790.1  165135.00  70452.15  42.66
791.4  165522.72  70981.68  42.88
792.7  166160.31  71627.19  43.11
793.9  166584.60  72179.10  43.33
795.2  167049.00  72760.50  43.56
796.5  167565.86  73347.23  43.77
797.7  168068.58  73934.10  43.99
799.0  168720.00  74580.00  44.20
800.2  169109.12  75124.48  44.42
801.5  169576.28  75693.56  44.64
802.8  170115.25  76291.45  44.85
804.0  170614.08  76860.42  45.05
805.3  171112.48  77455.40  45.27
806.5  171492.10  77971.20  45.47
807.8  171969.00  78536.50  45.67
809.0  172456.16  79098.62  45.87
810.3  172959.46  79689.49  46.07
811.5  173319.42  80214.75  46.28
812.8  173810.70  80793.00  46.48
814.0  174224.25  81309.42  46.67
815.3  174723.25  81891.08  46.87
816.5  175126.75  82415.63  47.06
817.8  175583.13  82971.23  47.25
819.0  176006.53  83507.03  47.45
820.2  176466.48  84062.13  47.64
821.5  176954.55  84596.08  47.81
822.7  177267.90  85079.07  47.99
824.0  177709.41  85640.76  48.19
825.2  178215.00  86221.73  48.38
826.4  178706.99  86770.64  48.55
827.7  179014.40  87240.88  48.73
828.9  179498.70  87799.95  48.91
830.1  179920.06  88322.35  49.09
831.4  180350.27  88855.89  49.27
832.6  180814.64  89398.23  49.44
833.8  181162.90  89893.65  49.62
835.0  181566.00  90388.69  49.78
836.3  181991.88  90912.15  49.95
837.5  182479.50  91438.20  50.11
838.7  182881.80  91987.25  50.30
839.9  183280.32  92485.80  50.46
841.2  183745.49  93036.82  50.63
842.4  184152.03  93526.74  50.79
843.6  184547.30  94039.75  50.96
844.8  185015.97  94610.21  51.14
846.0  185429.88  95109.14  51.29
847.2  185863.23  95614.68  51.44
848.5  186363.20  96183.64  51.61
849.7  186737.22  96672.83  51.77
850.9  187142.80  97184.75  51.93
852.1  187537.23  97693.87  52.09
853.3  187900.62  98134.47  52.23
854.5  188316.31  98649.01  52.38
855.7  188657.22  99159.99  52.56
856.9  189096.36  99666.24  52.71
858.1  189501.67  100170.98  52.86
859.3  189909.02  100646.21  53.00
860.5  190344.66  101189.54  53.16
861.7  190786.40  101704.80  53.31
862.9  191185.80  102204.12  53.46
864.1  191594.24  102697.76  53.60
865.3  192017.96  103213.82  53.75
866.5  192481.92  103744.80  53.90
867.7  192895.42  104264.25  54.05
868.9  193297.58  104753.71  54.19
870.1  193766.26  105267.51  54.33
871.3  194240.98  105764.58  54.45
872.5  194730.30  106300.13  54.59
873.7  195180.56  106848.24  54.74
874.9  195701.82  107394.26  54.88
876.0  196179.12  107929.80  55.02
877.2  196632.12  108425.20  55.14
878.4  197181.81  108968.90  55.26
879.6  197685.60  109485.60  55.38
880.8  198135.00  110000.63  55.52
882.0  198526.57  110501.78  55.66
883.1  199020.92  111031.76  55.79
884.3  199487.62  111559.24  55.92
885.5  200005.68  112049.49  56.02
886.7  200407.68  112527.36  56.15
887.8  200849.70  113040.15  56.28
889.0  201390.06  113564.60  56.39
890.2  201809.37  114026.75  56.50
891.4  202318.36  114564.61  56.63
892.5  202935.33  115141.46  56.74
893.7  203628.72  115737.25  56.84
894.9  204247.08  116335.98  56.96
896.0  204830.10  116949.55  57.10
897.2  205481.78  117510.68  57.19
898.4  206029.20  118028.43  57.29
899.5  206739.84  118667.48  57.40
900.7  207236.90  119094.30  57.47
901.9  207560.50  119581.63  57.61
903.0  207982.79  120000.52  57.70
904.2  208426.00  120445.80  57.79
905.4  208904.40  120920.43  57.88
906.5  209450.50  121440.62  57.98
907.7  209822.96  121852.68  58.07
908.8  210185.76  122321.57  58.20
910.0  210641.60  122760.56  58.28
911.2  210876.39  123065.37  58.36
912.3  211104.00  123429.87  58.47
913.5  211323.05  123714.36  58.54
914.6  211559.04  124059.60  58.64
915.8  211921.56  124450.89  58.72
916.9  212227.36  124791.38  58.80
918.1  212480.44  125145.36  58.90
919.2  212700.33  125488.85  59.00
920.4  212871.34  125789.84  59.09
921.5  213144.38  126121.23  59.17
922.7  213429.76  126444.96  59.24
923.8  213736.38  126788.40  59.32
925.0  213861.97  127064.11  59.41
926.1  214160.10  127429.26  59.50
927.3  214627.68  127870.80  59.58
928.4  215198.75  128345.75  59.64
929.6  215930.88  128860.16  59.68
930.7  216627.60  129523.10  59.79
931.8  217263.36  130229.25  59.94
933.0  217944.72  130814.64  60.02
934.1  218555.91  131243.22  60.05
935.3  218717.78  131472.59  60.11
936.4  218757.71  131583.11  60.15
937.6  218650.29  131633.78  60.20
938.7  218339.91  131776.02  60.35
939.9  218547.41  132021.02  60.41
941.0  219024.40  132434.94  60.47
942.1  219637.98  132876.45  60.50
943.3  220226.58  133227.45  60.50
944.4  220477.57  133717.93  60.65
945.6  220620.30  133940.04  60.71
946.7  220882.70  134249.30  60.78
947.9  221282.25  134492.61  60.78
949.0  221389.48  134673.25  60.83
950.1  221681.16  134995.50  60.90
951.3  221964.16  135301.71  60.96
952.4  222233.60  135640.63  61.04
953.6  222582.58  135893.93  61.05
954.7  222746.88  136056.95  61.08
955.8  223041.92  136198.74  61.06
957.0  223409.10  136500.83  61.10
958.1  223844.76  136877.37  61.15
959.3  223807.50  136959.90  61.20
960.4  224062.08  137227.42  61.25
961.6  224495.50  137380.30  61.20
962.7  224790.40  137641.76  61.23
963.9  225253.35  137829.44  61.19
965.0  225367.26  137931.00  61.20
966.2  225450.41  138077.56  61.25
967.3  225423.67  138197.84  61.31
968.5  225819.84  138359.04  61.27
969.6  225904.64  138475.20  61.30
970.8  226148.45  138349.64  61.18
971.9  225860.80  138402.88  61.28
973.1  226148.72  138681.72  61.32
974.2  226155.82  138624.01  61.30
975.4  226396.47  138863.90  61.34
976.5  226486.26  138898.50  61.33
977.7  226854.84  138961.23  61.26
978.8  226734.66  138974.81  61.29
980.0  226614.00  138993.50  61.33
981.2  227156.07  139176.99  61.27
982.3  227266.62  139107.78  61.21
983.5  227383.13  139033.05  61.14
984.6  227192.40  139168.08  61.26
985.8  227199.28  139312.36  61.32
987.0  227302.40  139441.28  61.35
988.1  227741.18  139301.31  61.17
989.3  227744.16  139098.40  61.08
990.2  236299.13  147820.25  62.56
994.0  236800.51  148654.80  62.78
997.9  237082.25  149236.88  62.95
1001.7  237838.61  150122.05  63.12
1005.6  238847.78  151143.57  63.28
1009.4  239843.83  152205.46  63.46
1013.3  240680.00  153180.00  63.64
1017.1  241446.41  153962.67  63.77
1021.0  242202.84  154821.26  63.92
1024.8  243373.28  155890.61  64.05
1028.6  244855.49  157236.22  64.22
1032.5  246169.00  158375.70  64.34
1036.3  246721.02  158992.27  64.44
1040.1  247014.13  159515.95  64.58
1044.0  247608.71  160207.56  64.70
1047.8  248167.50  160789.05  64.79
1051.6  248642.04  161458.63  64.94
1055.5  248395.50  161522.10  65.03
1059.3  248309.55  161745.62  65.14
1063.1  248304.28  161973.23  65.23
1067.0  248648.90  162459.76  65.34
1070.8  249335.72  163094.80  65.41
1074.6  249858.44  163668.11  65.50
1078.4  249719.33  163770.86  65.58
1082.3  249148.08  163577.34  65.65
1086.1  248822.80  163634.11  65.76
1089.9  248840.96  163880.83  65.86
1093.7  249206.22  164291.85  65.93
1097.5  249385.34  164554.36  65.98
1101.4  249344.27  164639.56  66.03
1105.2  249294.80  164715.69  66.07
1109.0  249570.57  165032.74  66.13
1112.8  250299.43  165514.54  66.13
1116.6  250947.02  165925.49  66.12
1120.4  251570.98  166367.00  66.13
1124.2  251997.41  166580.43  66.10
1128.1  252385.06  166711.34  66.05
1131.8  252364.93  166521.00  65.98
1135.7  252084.89  166127.00  65.90
1139.5  251878.00  165691.03  65.78
1143.3  251283.55  164903.96  65.62
1147.1  250792.00  164204.57  65.47
1150.9  250343.50  163388.30  65.27
1154.7  250248.27  162784.14  65.05
1158.5  250155.27  162172.67  64.83
1162.3  249920.63  161506.11  64.62
1166.1  249340.56  160599.46  64.41
1169.9  248950.93  159896.81  64.23
1173.7  248340.00  159132.86  64.08
1177.5  247741.81  158316.25  63.90
1181.2  247673.69  157924.74  63.76
1185.0  247953.83  157720.75  63.61
1188.8  247773.56  157367.75  63.51
1192.6  247729.65  157142.30  63.43
1196.4  247760.80  156964.50  63.35
1200.2  247134.22  156542.40  63.34
1204.0  246760.45  156354.49  63.36
1207.8  246456.58  156256.01  63.40
1211.6  245966.67  156046.79  63.44
1215.3  245586.13  156137.52  63.58
1219.1  245445.75  156430.13  63.73
1222.9  245102.22  156651.43  63.91
1226.7  244791.51  156970.09  64.12
1230.4  244158.42  157025.56  64.31
1234.2  243495.70  156999.50  64.48
1238.0  242883.12  156982.38  64.63
1241.8  242235.33  156907.20  64.77
1245.5  241744.33  156852.97  64.88
1249.3  241555.87  156981.59  64.99
1253.1  241619.58  157207.50  65.06
1256.8  241555.74  157372.61  65.15
1260.6  241302.72  157310.96  65.19
1264.4  240978.17  157238.51  65.25
1268.1  240515.73  157002.69  65.28
1271.9  240484.99  157073.31  65.32
1275.7  240750.76  157387.91  65.37
1279.4  241075.80  157706.42  65.42
1283.2  240641.06  157644.64  65.51
1286.9  240275.49  157553.74  65.57
1290.7  239983.33  157490.14  65.63
1294.4  239359.72  157191.53  65.67
1298.2  238571.74  156723.18  65.69
1302.0  237524.42  156040.18  65.69
1305.7  236260.75  155234.16  65.70
1309.5  234819.20  154222.63  65.68
1313.2  233847.67  153461.68  65.62
1317.0  233188.80  152915.66  65.58
1320.7  232451.62  152211.20  65.48
1324.4  231588.00  151339.61  65.35
1328.2  230766.40  150431.14  65.19
1331.9  229753.33  149279.70  64.97
1335.7  228845.97  148090.09  64.71
1339.4  227790.22  146756.46  64.43
1343.2  226952.99  145486.16  64.10
1346.9  226404.32  144346.39  63.76
1350.6  226524.28  143581.35  63.38
1354.4  226848.47  142970.00  63.02
1358.1  226589.40  142017.30  62.68
1361.8  225927.56  140820.97  62.33
1365.6  224865.00  139467.02  62.02
1369.3  223596.44  137990.29  61.71
1373.0  222198.35  136503.13  61.43
1376.7  220684.60  134925.43  61.14
1380.5  219167.78  133236.40  60.79
1384.2  217799.61  131463.19  60.36
1387.9  216594.00  129604.41  59.84
1391.6  215327.44  127496.09  59.21
1395.3  214178.30  125172.80  58.44
1399.1  213466.04  122877.24  57.56
1402.8  212559.33  120107.14  56.51
1406.5  211873.63  117175.97  55.30
1410.2  211328.83  114287.36  54.08
1413.9  211197.47  111630.41  52.86
1417.6  210718.87  108985.04  51.72
1421.3  210184.00  106563.77  50.70
1425.1  209526.93  104446.29  49.85
1428.8  209122.65  102837.89  49.18
1432.5  208894.91  101687.35  48.68
1436.2  208665.84  100868.29  48.34
1439.9  208084.44  100080.29  48.10
1443.6  207746.44  99510.00  47.90
1447.3  207204.69  98970.60  47.76
1451.0  206717.75  98513.68  47.66
1454.7  206176.53  98115.26  47.59
1458.4  205742.83  97777.05  47.52
1462.1  205127.10  97433.13  47.50
1465.8  204477.36  97145.75  47.51
1469.4  203889.34  96968.11  47.56
1473.1  204225.92  97264.50  47.63
1476.8  204295.14  97549.68  47.75
1480.5  203214.56  97248.11  47.85
1484.2  202359.35  97120.05  47.99
1487.9  201752.96  97113.54  48.13
1491.6  201022.25  97068.91  48.29
1495.3  200712.42  97237.45  48.45
1498.9  200094.63  97283.87  48.62
1502.6  199222.89  97202.49  48.79
1506.3  198187.73  97059.60  48.97
1510.0  197281.10  97001.23  49.17
1513.7  196565.11  97051.27  49.37
1517.3  195864.56  97088.11  49.57
1521.0  195006.86  96959.39  49.72
1524.7  194236.48  96892.69  49.88
1528.3  193436.90  96728.64  50.01
1532.0  192572.27  96539.57  50.13
1535.7  191752.24  96342.40  50.24
1539.3  190928.17  96060.71  50.31
1543.0  190335.25  95953.00  50.41
1546.7  189975.50  95942.79  50.50
1550.3  189481.96  95844.46  50.58
1554.0  188710.20  95602.05  50.66
1557.6  187956.27  95375.78  50.74
1561.3  187107.52  95091.10  50.82
1565.0  186247.33  94754.49  50.88
1568.6  185302.41  94392.03  50.94
1572.3  184625.92  94168.70  51.01
1575.9  184005.51  93990.63  51.08
1579.6  183414.35  93829.23  51.16
1583.2  182779.16  93643.03  51.23
1586.9  182016.63  93396.95  51.31
1590.5  181376.49  93327.43  51.46
1594.1  180631.20  93195.04  51.59
1597.8  179832.45  93039.10  51.74
1601.4  179086.44  92928.74  51.89
1605.1  178100.03  92685.43  52.04
1608.7  177248.75  92516.14  52.20
1612.3  176494.19  92360.74  52.33
1616.0  175665.00  92154.99  52.46
1619.6  174992.56  92012.36  52.58
1623.2  174146.13  91728.21  52.67
1626.9  173480.67  91568.11  52.78
1630.5  172689.45  91240.81  52.84
1634.1  172019.06  91016.53  52.91
1637.8  171327.64  90713.60  52.95
1641.4  170524.37  90280.26  52.94
1645.0  169760.00  89836.39  52.92
1648.6  168837.17  89225.76  52.85
1652.2  168143.95  88693.10  52.75
1655.8  167443.11  88061.00  52.59
1659.5  166774.20  87384.38  52.40
1663.1  165605.27  86432.09  52.19
1666.7  164371.67  85433.46  51.98
1670.3  163213.00  84438.85  51.74
1673.9  162164.89  83483.90  51.48
1677.5  161371.19  82619.76  51.20
1681.1  160933.73  81922.03  50.90
1684.7  160954.55  81392.30  50.57
1688.3  160844.76  80847.15  50.26
1691.9  160474.60  80177.83  49.96
1695.6  160122.10  79484.34  49.64
1699.2  159999.77  78886.65  49.30
1702.8  159940.60  78294.84  48.95
1706.3  159431.23  77473.58  48.59
1709.9  158481.60  76516.46  48.28
1713.5  157772.98  75693.00  47.98
1717.1  157034.89  74881.15  47.68
1720.7  156334.69  74188.54  47.45
1724.3  155947.92  73800.50  47.32
1727.9  155621.86  73664.55  47.34
1731.5  155517.61  73838.61  47.48
1735.1  155626.40  74262.69  47.72
1738.7  155361.78  74432.89  47.91
1742.2  154883.23  74391.14  48.03
1745.8  154217.07  74146.80  48.08
1749.4  153850.33  73976.41  48.08
1753.0  152803.93  73441.58  48.06
1756.5  151300.05  72730.49  48.07
1760.1  149600.25  71995.52  48.13
1763.7  147699.61  71215.38  48.22
1767.2  146228.00  70717.24  48.36
1770.8  144941.50  70329.86  48.52
1774.4  143566.42  69815.65  48.63
1777.9  142767.55  69679.51  48.81
1781.5  141938.67  69397.93  48.89
1785.1  140768.33  68918.57  48.96
1788.6  139491.29  68370.54  49.01
1792.2  138118.67  67756.82  49.06
1795.8  137373.53  67463.59  49.11
1799.3  136627.80  67142.70  49.14
1802.9  135927.13  66869.59  49.20
1806.4  135319.47  66668.11  49.27
1810.0  134542.62  66360.76  49.32
1813.5  134132.68  66228.83  49.38
1817.1  133877.67  66196.24  49.45
1820.6  133284.37  66010.52  49.53
1824.2  133221.11  66113.17  49.63
1827.7  132505.30  65878.24  49.72
1831.2  132230.00  65907.00  49.84
1834.8  132173.33  66007.65  49.94
1838.3  131921.00  66033.00  50.05
1841.8  131275.67  65832.96  50.15
1845.4  130441.54  65527.88  50.24
1848.9  129684.15  65194.39  50.27
1852.4  129045.90  64931.14  50.32
1856.0  128366.63  64494.47  50.24
1859.5  127638.62  64043.57  50.18
1863.0  127049.62  63551.22  50.02
1866.6  126843.38  63181.89  49.81
1870.1  126694.93  62717.43  49.50
1873.6  126097.50  61867.13  49.06
1877.1  125064.33  60636.00  48.48
1880.6  123886.69  59193.13  47.78
1884.2  123033.80  57681.92  46.88
1887.7  122263.60  55951.63  45.76
1891.2  121367.40  53835.75  44.36
1894.7  120488.52  51601.80  42.83
1898.2  119973.16  49337.70  41.12
1902.2  127239.84  50263.20  39.50
1904.9  126594.76  48268.72  38.13
1907.6  125812.08  46271.36  36.78
1910.4  125234.83  44516.78  35.55
1913.1  124186.32  42793.28  34.46
1915.8  123467.12  41467.16  33.59
1918.6  122924.00  40410.08  32.87
1921.3  122452.35  39580.19  32.32
1924.0  121661.40  38822.42  31.91
1926.7  120849.56  38203.84  31.61
1929.4  120069.36  37790.88  31.47
1932.2  119471.20  37591.89  31.47
1934.9  118872.00  37468.08  31.52
1937.6  118261.36  37401.56  31.63
1940.3  117733.50  37425.50  31.79
1943.0  117238.16  37549.30  32.03
1945.7  116548.63  37652.01  32.31
1948.4  115843.71  37751.59  32.59
1951.1  115282.98  37925.82  32.90
1953.8  114678.96  38071.44  33.20
1956.4  114177.20  38250.80  33.50
1959.1  113579.08  38420.56  33.83
1961.8  112812.00  38534.58  34.16
1964.5  112160.25  38664.18  34.47
1967.2  111390.99  38761.03  34.80
1969.9  110781.30  38908.00  35.12
1972.5  110030.16  38972.58  35.42
1975.2  109474.94  39135.17  35.75
1977.9  109101.42  39356.22  36.07
1980.6  108496.08  39489.17  36.40
1983.2  107649.74  39490.00  36.68
1985.9  106797.60  39484.80  36.97
1988.5  105945.71  39476.10  37.26
1991.2  105267.60  39519.09  37.54
1993.8  104638.38  39559.74  37.81
1996.5  104188.26  39646.86  38.05
1999.2  103568.42  39621.50  38.26
2001.8  103182.72  39659.76  38.44
2004.4  102676.66  39625.18  38.59
2007.1  102032.42  39489.24  38.70
2009.7  101460.24  39364.92  38.80
2012.4  101045.44  39302.40  38.90
2015.0  100610.40  39183.00  38.95
2017.6  100090.75  38963.50  38.93
2020.3  99573.76  38731.44  38.90
2022.9  99346.72  38570.08  38.82
2025.5  99132.45  38365.35  38.70
2028.1  98944.25  38150.80  38.56
2030.8  98560.17  37808.13  38.36
2033.4  98397.06  37528.50  38.14
2036.0  97990.64  37145.68  37.91
2038.6  97619.82  36766.50  37.66
2041.2  97318.32  36404.60  37.41
2043.8  96987.15  36041.33  37.16
2046.4  96607.92  35649.64  36.90
2049.0  96111.20  35197.48  36.62
2051.6  95873.85  34856.91  36.36
2054.2  95542.00  34534.00  36.15
2056.8  95179.70  34241.90  35.98
2059.4  94625.45  33882.14  35.81
2062.0  94154.75  33565.25  35.65
2064.6  93557.90  33247.72  35.54
2067.1  92942.10  32917.32  35.42
2069.7  92354.20  32570.30  35.27
2072.3  91944.04  32310.34  35.14
2074.9  91452.90  32051.25  35.05
2077.4  91111.84  31853.31  34.96
2080.0  90636.65  31604.03  34.87
2082.6  90188.65  31360.75  34.77
2085.1  89764.53  31118.16  34.67
2087.7  89395.80  30919.20  34.59
2090.3  88934.85  30685.80  34.50
2092.8  88181.23  30367.81  34.44
2095.4  87414.99  30051.06  34.38
2097.9  86768.36  29787.52  34.33
2100.5  86100.40  29472.80  34.23
2103.0  85509.98  29220.90  34.17
2105.6  84938.40  28982.97  34.12
2108.1  84425.94  28774.44  34.08
2110.7  83897.94  28559.58  34.04
2113.2  83409.18  28352.88  33.99
2115.7  82873.80  28108.85  33.92
2118.3  82295.46  27898.65  33.90
2120.8  81932.76  27763.56  33.89
2123.3  81533.87  27579.48  33.83
2125.8  81145.12  27431.74  33.81
2128.4  80717.13  27268.80  33.78
2130.9  80193.80  27054.40  33.74
2133.4  79839.20  26912.34  33.71
2135.9  79468.60  26788.00  33.71
2138.4  78999.03  26642.55  33.73
2140.9  78677.46  26534.10  33.73
2143.4  78326.65  26432.96  33.75
2145.9  78005.01  26352.55  33.78
2148.4  77712.61  26264.83  33.80
2150.9  77412.90  26191.73  33.83
2153.4  77135.12  26096.70  33.83
2155.9  76796.41  26006.84  33.86
2158.4  76498.80  25930.80  33.90
2160.9  76278.30  25872.00  33.92
2163.4  75969.00  25792.76  33.95
2165.9  75403.82  25623.94  33.98
2168.4  74936.52  25505.28  34.04
2170.8  74584.40  25426.50  34.09
2173.3  74238.24  25332.48  34.12
2175.8  73935.84  25249.62  34.15
2178.2  73561.30  25158.65  34.20
2180.7  73192.28  25091.50  34.28
2183.2  72786.92  25008.30  34.36
2185.6  72371.88  24902.64  34.41
2188.1  71880.48  24774.12  34.47
2190.6  71328.40  24640.72  34.55
2193.0  70708.44  24485.34  34.63
2195.5  70149.12  24345.60  34.71
2197.9  69545.12  24195.68  34.79
2200.4  68852.35  24005.30  34.86
2202.8  68406.51  23886.09  34.92
2205.3  67841.18  23731.18  34.98
2207.7  67470.26  23656.10  35.06
2210.1  67054.96  23548.00  35.12
2212.6  66687.69  23447.27  35.16
2215.0  66457.65  23380.00  35.18
2217.4  66155.15  23290.64  35.21
2219.9  65917.08  23204.22  35.20
2222.3  65676.16  23107.04  35.18
2224.7  65495.25  22967.28  35.07
2227.1  65232.25  22778.85  34.92
2229.5  64942.02  22555.62  34.73
2231.9  64524.32  22268.48  34.51
2234.4  64045.92  21913.60  34.22
2236.8  63657.96  21587.83  33.91
2239.2  63286.08  21235.50  33.55
2241.6  62853.00  20870.64  33.21
2244.0  62441.28  20502.72  32.84
2246.4  62033.85  20105.73  32.41
2248.8  61612.10  19691.54  31.96
2251.2  61282.80  19314.00  31.52
2253.6  60873.90  18948.60  31.13
2255.9  60584.16  18632.52  30.75
2258.3  60276.21  18338.07  30.42
2260.7  59915.12  18050.40  30.13
2263.1  59508.00  17756.70  29.84
2265.5  59126.76  17466.90  29.54
2267.9  58803.30  17217.30  29.28
2270.2  58362.96  16951.68  29.05
2272.6  57964.92  16731.60  28.87
2275.0  57559.32  16528.68  28.72
2277.3  57153.30  16337.10  28.58
2279.7  56790.45  16142.40  28.42
2282.1  56499.28  15931.12  28.20
2284.4  56095.38  15712.84  28.01
2286.8  55762.36  15500.63  27.80
2289.1  55378.92  15254.40  27.55
2291.5  55084.19  15002.12  27.23
2293.8  54683.82  14705.90  26.89
2296.2  54211.08  14432.88  26.62
2298.5  53684.82  14200.26  26.45
2300.8  53175.22  13976.20  26.28
2303.2  52583.44  13728.36  26.11
2305.5  51921.81  13535.53  26.07
2307.9  51252.93  13405.47  26.16
2310.2  50598.24  13324.08  26.33
2312.5  50002.00  13294.00  26.59
2314.8  49428.42  13258.36  26.82
2317.1  48821.50  13190.50  27.02
2319.5  48204.00  13089.24  27.15
2321.8  47662.48  12992.08  27.26
2324.1  47068.84  12859.98  27.32
2326.4  46571.58  12733.16  27.34
2328.7  46046.50  12568.50  27.30
2331.0  45570.36  12390.36  27.19
2333.3  45219.25  12244.71  27.08
2335.6  44839.20  12090.40  26.96
2337.9  44380.08  11915.46  26.85
2340.2  43947.00  11761.00  26.76
2342.5  43574.82  11630.73  26.69
2344.8  43108.70  11479.10  26.63
2347.1  42619.92  11350.50  26.63
2349.4  42102.90  11237.22  26.69
2351.7  41606.88  11136.16  26.77
2353.9  41121.85  11079.11  26.94
2356.2  40628.25  11017.50  27.12
2358.5  40125.39  10932.63  27.25
2360.8  39612.58  10830.88  27.34
2363.1  39178.68  10758.00  27.46
2365.3  38738.19  10653.25  27.50
2367.6  38220.00  10510.00  27.50
2369.8  37717.65  10381.65  27.52
2372.1  37163.10  10231.26  27.53
2374.4  36535.12  10064.12  27.55
2376.6  35928.48  9893.80  27.54
2378.9  35327.60  9717.68  27.51
2381.1  34725.60  9568.00  27.55
2383.4  34162.36  9414.00  27.56
2385.6  33701.25  9300.50  27.60
2387.9  33240.96  9166.32  27.58
2390.1  32781.00  9030.00  27.55
2392.3  32306.04  8908.38  27.57
2394.6  31851.88  8790.36  27.60
2396.8  31448.04  8657.76  27.53
2399.0  30987.20  8538.60  27.56
2401.3  30534.04  8396.32  27.50
2403.5  30095.52  8233.68  27.36
2405.7  29685.88  8120.99  27.36
2407.9  29261.70  8015.40  27.39
2410.1  28803.96  7856.64  27.28
2412.4  28430.80  7729.20  27.19
2414.6  28042.08  7602.72  27.11
2416.8  27657.30  7483.74  27.06
2419.0  27277.14  7349.86  26.95
2421.2  26900.14  7206.40  26.79
2423.4  26505.43  7039.97  26.56
2425.6  26174.70  6915.15  26.42
2427.8  25831.80  6789.42  26.28
2430.0  25520.75  6675.54  26.16
2432.2  25228.80  6577.92  26.07
2434.4  24915.06  6455.16  25.91
2436.5  24576.84  6305.36  25.66
2438.7  24313.74  6181.86  25.43
2440.9  24022.47  6097.92  25.38
2443.1  23770.26  6005.88  25.27
2445.3  23502.32  5912.15  25.16
2447.4  23207.04  5789.52  24.95
2449.6  22890.56  5667.20  24.76
2451.8  22579.56  5576.58  24.70
2453.9  22258.95  5461.86  24.54
2456.1  21954.88  5338.00  24.31
2458.3  21645.13  5236.52  24.19
2460.4  21349.12  5157.66  24.16
2462.6  21056.70  5050.50  23.99
2464.7  20797.92  4963.14  23.86
2466.9  20574.40  4916.48  23.90
2469.0  20335.96  4838.65  23.79
2471.2  20103.24  4725.24  23.50
2473.3  19821.03  4652.02  23.47
2475.4  19550.60  4581.26  23.43
2477.6  19287.85  4487.99  23.27
2479.7  19031.04  4408.32  23.16
2481.9  18747.61  4323.97  23.06
2484.0  18535.68  4263.85  23.00
2486.1  18246.60  4218.48  23.12
2488.2  18043.30  4188.00  23.21
2490.4  17812.00  4124.50  23.16
2492.5  17493.08  4023.60  23.00
2494.6  17179.92  3893.58  22.66
2496.7  16948.32  3821.68  22.55
2498.8  16713.27  3807.27  22.78
2500.9  16549.10  3785.89  22.88
2503.0  16501.74  3747.12  22.71
2505.1  16401.45  3777.15  23.03
2507.2  16343.82  3829.74  23.43
2509.4  16287.59  3847.69  23.62
2511.4  16333.38  3848.67  23.56
2513.5  16407.36  3916.16  23.87
2515.6  16513.28  3980.88  24.11
