# Supplementary material for: Using reflectance spectra and Pl@ntNet to identify herbarium specimens: a case study with Lithocarpus
Source: New Phytol. 2025 Jun 4;251(2):800–10. doi: 10.1111/nph.70258 (PMC13278665; doi:10.1111/nph.70258)
Supplement: Supplementary file 1 — Dataset S1 Original spectral data collected for this study. [file NPH-251-800-s003.zip › lithocarpus_spectra/gr020722_0016.sig]

/*** Spectra Vista SIG Data ***/
name= gr020722_0016.sig
instrument= HI: 1132003 (HR-1024i)
integration= 50.0, 9.0, 6.0, 50.0, 9.0, 6.0
scan method= Time-based, Time-based
scan coadds= 100, 425, 571, 100, 425, 571
scan time= 5, 5
scan settings= AI, AI
external data set1= 0,0,0,0,0,0,0,0,0,0,0,0,0,0,0,0,0,0,0,0,0,0,0,0,0,0,0,0,0,0,0,0
external data set2= 0,0,0,0,0,0,0,0,0,0,0,0,0,0,0,0,0,0,0,0,0,0,0,0,0,0,0,0,0,0,0,0
external data dark= 0,0,0,0,0,0,0,0,0,0,0,0,0,0,0,0
external data mask= 0
optic= LENS 4(1), LENS 4(1)
temp= 28.6, -5.0, -9.8, 28.9, -5.0, -9.8
battery= 7.46, 7.45
error= 0, 0
units= Radiance, Radiance
time= 07/02/2022 10:15:04, 07/02/2022 10:17:08
longitude=                 ,                 
latitude=                 ,                 
gpstime=                 ,                 
comm= 
memory slot= 0, 0
factors= 0.932, 0.947, 1.000 [Overlap: Remove @ 990,1900, Matching Type: None]
inclinometer x offset= 1, 1
inclinometer y offset= 90, 90
data= 
340.5  1236.90  781.20  63.16
341.9  1254.93  723.18  57.63
343.4  1239.84  688.80  55.56
344.9  1221.00  666.00  54.55
346.4  1230.27  659.71  53.62
347.8  1233.36  650.94  52.78
349.3  1225.84  620.88  50.65
350.8  1242.30  621.15  50.00
352.2  1302.07  629.09  48.31
353.7  1323.84  620.55  46.88
355.2  1362.40  615.70  45.19
356.6  1413.72  641.41  45.37
358.1  1480.64  674.22  45.54
359.6  1499.94  692.28  46.15
361.0  1575.68  713.98  45.31
362.5  1664.55  752.13  45.19
364.0  1732.64  815.36  47.06
365.5  1799.00  848.10  47.14
366.9  1846.32  891.76  48.30
368.4  1951.56  938.25  48.08
369.9  2083.32  1015.94  48.77
371.3  2168.08  1070.82  49.39
372.8  2215.59  1114.35  50.30
374.2  2323.42  1181.18  50.84
375.7  2438.46  1258.56  51.61
377.2  2576.55  1335.00  51.81
378.6  2642.00  1387.05  52.50
380.1  2730.66  1423.02  52.11
381.6  2849.86  1487.98  52.21
383.0  2985.40  1581.25  52.97
384.5  3146.78  1681.68  53.44
386.0  3247.86  1755.60  54.05
387.4  3337.85  1831.60  54.87
388.9  3451.14  1859.20  53.87
390.4  3622.02  1959.08  54.09
391.8  3788.40  2054.92  54.24
393.3  3929.01  2132.56  54.28
394.7  4017.90  2190.55  54.52
396.2  4122.42  2250.56  54.59
397.7  4272.48  2332.32  54.59
399.1  4478.73  2456.73  54.85
400.6  4673.60  2570.48  55.00
402.0  4806.36  2666.82  55.49
403.5  4890.20  2704.80  55.31
405.0  5023.48  2777.36  55.29
406.4  5240.62  2913.46  55.59
407.9  5476.88  3041.72  55.54
409.3  5601.64  3143.24  56.11
410.8  5693.58  3206.34  56.32
412.2  5829.00  3280.32  56.28
413.7  6068.05  3424.39  56.43
415.1  6336.88  3592.92  56.70
416.6  6536.25  3720.06  56.91
418.0  6662.75  3813.50  57.24
419.5  6778.71  3890.33  57.39
420.9  6992.96  4021.28  57.50
422.4  7262.81  4183.53  57.60
423.8  7545.91  4380.70  58.05
425.3  7853.55  4575.60  58.26
426.7  8087.25  4723.20  58.40
428.2  8238.40  4833.60  58.67
429.6  8390.95  4933.76  58.80
431.1  8581.30  5074.16  59.13
432.5  8860.15  5265.78  59.43
434.0  9168.50  5467.00  59.63
435.4  9504.00  5687.00  59.84
436.8  9842.19  5904.20  59.99
438.3  10113.50  6102.00  60.34
439.7  10315.97  6259.00  60.67
441.2  10473.48  6373.20  60.85
442.6  10700.40  6532.35  61.05
444.0  10985.52  6732.18  61.28
445.5  11343.27  6982.98  61.56
446.9  11733.54  7256.34  61.84
448.4  12083.05  7515.27  62.20
449.8  12446.95  7757.45  62.32
451.2  12724.75  7963.75  62.58
452.7  12923.28  8123.37  62.86
454.1  13149.50  8305.86  63.16
455.5  13431.60  8523.90  63.46
457.0  13796.64  8780.20  63.64
458.4  14151.28  9043.32  63.90
459.8  14538.24  9325.44  64.14
461.2  14972.30  9645.56  64.42
462.7  15366.78  9951.99  64.76
464.1  15703.09  10221.88  65.09
465.5  15985.44  10440.72  65.31
467.0  16238.20  10644.50  65.55
468.4  16537.52  10884.08  65.81
469.8  16872.76  11145.20  66.05
471.2  17304.48  11489.04  66.39
472.7  17776.02  11844.79  66.63
474.1  18260.50  12213.00  66.88
475.5  18831.02  12659.66  67.23
476.9  19380.92  13081.51  67.50
478.4  19800.00  13418.75  67.77
479.8  20047.08  13643.68  68.06
481.2  20179.76  13790.24  68.34
482.6  20325.33  13960.08  68.68
484.0  20634.30  14228.88  68.96
485.4  21128.59  14611.52  69.16
486.9  21715.20  15075.45  69.42
488.3  22367.20  15592.80  69.71
489.7  22912.60  16032.96  69.97
491.1  23349.48  16416.96  70.31
492.5  23731.68  16740.36  70.54
493.9  24013.32  17006.04  70.82
495.3  24259.20  17248.20  71.10
496.8  24603.00  17569.60  71.41
498.2  25086.60  17978.73  71.67
499.6  25615.44  18425.70  71.93
501.0  26238.91  18948.29  72.21
502.4  26826.84  19432.56  72.44
503.8  27374.27  19908.56  72.73
505.2  27929.84  20391.12  73.01
506.6  28467.56  20857.32  73.27
508.0  28964.88  21304.08  73.55
509.4  29360.00  21665.00  73.79
510.8  29803.95  22067.10  74.04
512.2  30231.60  22467.52  74.32
513.6  30729.60  22910.40  74.55
515.0  31317.20  23425.36  74.80
516.4  31839.68  23891.36  75.04
517.8  32426.40  24406.82  75.27
519.2  33050.88  24951.24  75.49
520.7  33652.55  25480.75  75.72
522.0  34161.36  25947.36  75.96
523.4  34764.03  26473.23  76.15
524.8  35285.28  26958.90  76.40
526.2  35921.40  27504.78  76.57
527.6  36581.76  28084.56  76.77
529.0  37153.60  28604.40  76.99
530.4  37838.64  29195.16  77.16
531.8  38392.57  29695.86  77.35
533.2  38829.96  30097.08  77.51
534.6  39212.64  30484.80  77.74
536.0  39672.17  30925.19  77.95
537.4  40163.05  31389.59  78.16
538.8  40738.28  31913.72  78.34
540.2  41375.16  32490.95  78.53
541.6  42015.54  33049.10  78.66
543.0  42558.04  33552.54  78.84
544.3  43273.80  34195.35  79.02
545.7  44100.30  34908.75  79.16
547.1  44648.40  35413.35  79.32
548.5  45289.20  35999.22  79.49
549.9  46024.76  36656.50  79.65
551.3  46829.90  37366.68  79.79
552.7  47432.10  37914.46  79.93
554.1  48190.14  38591.07  80.08
555.4  48818.22  39159.00  80.21
556.8  49235.34  39570.30  80.37
558.2  49471.35  39827.25  80.51
559.6  49657.35  40045.80  80.64
561.0  50094.66  40475.82  80.80
562.3  50450.40  40818.05  80.91
563.7  51013.76  41341.44  81.04
565.1  51594.40  41883.60  81.18
566.5  52237.20  42470.74  81.30
567.9  53131.44  43252.24  81.41
569.2  54108.60  44125.20  81.55
570.6  55127.83  45017.36  81.66
572.0  56007.73  45796.70  81.77
573.4  56755.01  46474.19  81.89
574.8  57494.00  47145.25  82.00
576.1  58400.50  47953.06  82.11
577.5  59104.16  48609.64  82.24
578.9  60090.96  49488.24  82.36
580.3  61023.63  50323.77  82.47
581.6  61976.48  51169.92  82.56
583.0  62882.91  51988.23  82.67
584.4  63486.87  52552.83  82.78
585.8  63852.04  52918.95  82.88
587.1  64095.02  53180.60  82.97
588.5  64423.20  53534.70  83.10
589.9  64693.50  53815.20  83.18
591.2  65120.52  54244.24  83.30
592.6  65850.84  54895.94  83.36
594.0  66511.69  55506.05  83.45
595.3  67423.62  56329.42  83.55
596.7  68372.40  57187.84  83.64
598.1  69298.31  58021.05  83.73
599.5  70205.10  58837.55  83.81
600.8  71150.48  59679.84  83.88
602.2  71928.36  60384.87  83.95
603.5  72869.52  61244.04  84.05
604.9  73805.58  62086.68  84.12
606.3  74653.92  62853.12  84.19
607.6  75448.86  63578.04  84.27
609.0  76204.80  64270.80  84.34
610.4  76942.32  64946.70  84.41
611.7  77580.80  65574.51  84.52
613.1  78166.20  66122.70  84.59
614.5  78795.18  66714.48  84.67
615.8  79275.06  67172.04  84.73
617.2  79961.40  67813.74  84.81
618.5  80542.16  68371.32  84.89
619.9  81310.58  69100.42  84.98
621.2  82032.88  69778.64  85.06
622.6  82973.00  70631.00  85.13
624.0  83733.48  71331.57  85.19
625.3  84606.05  72136.92  85.26
626.7  85465.58  72939.64  85.34
628.0  86180.00  73603.28  85.41
629.4  87035.20  74390.40  85.47
630.8  87752.76  75057.12  85.53
632.1  88332.93  75615.12  85.60
633.5  89260.60  76470.68  85.67
634.8  90000.46  77156.44  85.73
636.2  90658.14  77778.48  85.79
637.5  91489.82  78546.47  85.85
638.9  92207.82  79235.37  85.93
640.2  92988.76  79960.51  85.99
641.6  93830.94  80741.70  86.05
642.9  94639.09  81465.93  86.08
644.3  95485.26  82255.18  86.14
645.6  96265.00  82992.00  86.21
647.0  97006.05  83688.66  86.27
648.3  97808.88  84455.54  86.35
649.7  98652.44  85247.84  86.41
651.0  99476.36  86001.86  86.45
652.4  100049.04  86542.56  86.50
653.7  101161.08  87552.54  86.55
655.0  102112.96  88436.60  86.61
656.4  102800.80  89081.20  86.65
657.7  103920.96  90105.71  86.71
659.1  104843.20  90983.20  86.78
660.4  105620.48  91704.48  86.82
661.8  106336.00  92376.00  86.87
663.1  107332.26  93283.62  86.91
664.5  107821.74  93765.54  86.96
665.8  107913.66  93919.62  87.03
667.1  107906.04  93986.73  87.10
668.5  108175.20  94273.20  87.15
669.8  108453.96  94576.68  87.20
671.2  108600.96  94748.16  87.24
672.5  108800.60  94982.43  87.30
673.8  109368.28  95531.80  87.35
675.2  110283.60  96398.40  87.41
676.5  111446.94  97456.14  87.45
677.8  112677.74  98588.16  87.50
679.2  113669.65  99516.02  87.55
680.5  114555.18  100337.94  87.59
681.9  115315.20  101077.90  87.65
683.2  116162.20  101871.00  87.70
684.5  116993.80  102664.10  87.75
685.9  117756.97  103399.74  87.81
687.2  118502.40  104102.40  87.85
688.5  119174.28  104742.84  87.89
689.9  119978.56  105523.68  87.95
691.2  120664.16  106182.33  88.00
692.5  121287.58  106787.04  88.04
693.8  122030.65  107496.90  88.09
695.2  122660.83  108106.45  88.13
696.5  123360.16  108781.64  88.18
697.8  124072.30  109477.75  88.24
699.2  124739.94  110120.01  88.28
700.5  125460.00  110810.70  88.32
701.8  126081.90  111426.00  88.38
703.1  126753.12  112061.88  88.41
704.5  127421.91  112717.98  88.46
705.8  128170.10  113433.81  88.50
707.1  128818.00  114078.75  88.56
708.4  129467.61  114696.72  88.59
709.8  130255.68  115455.87  88.64
711.1  130790.30  115982.08  88.68
712.4  131620.60  116761.84  88.71
713.7  132284.84  117418.86  88.76
715.0  132995.85  118094.82  88.80
716.3  133748.00  118813.00  88.83
717.7  134480.46  119511.53  88.87
719.0  135290.90  120267.50  88.90
720.3  136090.94  121007.24  88.92
721.6  137025.80  121907.60  88.97
722.9  137941.02  122769.45  89.00
724.2  138899.88  123658.92  89.03
725.6  139733.72  124429.04  89.05
726.9  140182.00  124860.25  89.07
728.2  140594.72  125259.68  89.09
729.5  141098.49  125761.87  89.13
730.8  141520.92  126186.68  89.16
732.1  142083.76  126712.60  89.18
733.4  142468.13  127082.59  89.20
734.7  142656.12  127280.16  89.22
736.0  142864.20  127510.26  89.25
737.3  142808.94  127491.84  89.27
738.6  142750.35  127475.10  89.30
740.0  142743.25  127487.80  89.31
741.2  142887.68  127628.80  89.32
742.6  143277.12  128008.80  89.34
743.9  143796.24  128494.56  89.36
745.2  144532.26  129193.74  89.39
746.5  145374.47  129956.09  89.39
747.8  146107.60  130617.80  89.40
749.1  146909.74  131343.58  89.40
750.4  147687.35  132058.58  89.42
751.7  148456.98  132779.50  89.44
753.0  149029.33  133319.78  89.46
754.2  149703.00  133940.40  89.47
755.5  150298.46  134474.92  89.47
756.8  150865.00  134997.80  89.48
758.1  151860.48  135894.00  89.49
759.4  152744.60  136722.80  89.51
760.7  153601.28  137517.24  89.53
762.0  154183.75  138057.50  89.54
763.3  154729.26  138571.02  89.56
764.6  155089.20  138909.84  89.57
765.9  155470.45  139288.85  89.59
767.2  155948.10  139730.22  89.60
768.4  156228.80  140021.70  89.63
769.7  156845.73  140588.62  89.63
771.0  157247.01  140968.89  89.65
772.3  157603.60  141325.25  89.67
773.6  158044.48  141751.04  89.69
774.8  158483.90  142178.07  89.71
776.1  158893.54  142587.64  89.74
777.4  159205.16  142872.94  89.74
778.7  159692.84  143352.36  89.77
780.0  160118.72  143770.56  89.79
781.2  160440.24  144107.64  89.82
782.5  160931.94  144586.26  89.84
783.8  161369.28  145004.58  89.86
785.0  161699.64  145309.62  89.86
786.3  162109.50  145698.00  89.88
787.6  162526.00  146119.12  89.91
788.9  162896.25  146482.77  89.92
790.1  163380.10  146986.50  89.97
791.4  163723.20  147317.76  89.98
792.7  164358.72  147887.04  89.98
793.9  164758.86  148281.84  90.00
795.2  165209.00  148741.00  90.03
796.5  165665.28  149189.70  90.05
797.7  166141.92  149641.20  90.07
799.0  166752.00  150216.00  90.08
800.2  167151.36  150601.60  90.10
801.5  167564.86  151004.58  90.12
802.8  168069.60  151491.05  90.14
804.0  168524.72  151899.02  90.13
805.3  169006.52  152365.56  90.15
806.5  169343.70  152719.80  90.18
807.8  169774.50  153136.20  90.20
809.0  170230.31  153570.16  90.21
810.3  170700.61  153998.81  90.22
811.5  171055.35  154331.79  90.22
812.8  171498.30  154775.70  90.25
814.0  171863.10  155134.71  90.27
815.3  172325.80  155587.24  90.29
816.5  172693.00  155922.25  90.29
817.8  173143.02  156346.68  90.30
819.0  173515.37  156684.85  90.30
820.2  173922.18  157114.38  90.34
821.5  174387.95  157532.90  90.33
822.7  174696.96  157811.28  90.33
824.0  175115.70  158216.31  90.35
825.2  175566.30  158693.10  90.39
826.4  176032.78  159107.19  90.38
827.7  176335.25  159384.15  90.39
828.9  176848.20  159850.80  90.39
830.1  177216.58  160198.52  90.40
831.4  177641.41  160631.88  90.42
832.6  178082.06  161043.62  90.43
833.8  178447.90  161361.50  90.42
835.0  178815.00  161722.12  90.44
836.3  179273.36  162142.96  90.44
837.5  179739.00  162577.80  90.45
838.7  180159.66  163002.51  90.48
839.9  180578.16  163354.32  90.46
841.2  181003.02  163778.73  90.48
842.4  181390.65  164122.02  90.48
843.6  181827.10  164551.80  90.50
844.8  182336.67  165024.27  90.51
846.0  182753.40  165377.19  90.49
847.2  183169.56  165734.94  90.48
848.5  183608.64  166177.44  90.51
849.7  183967.35  166519.35  90.52
850.9  184314.00  166877.10  90.54
852.1  184711.05  167238.08  90.54
853.3  185012.64  167502.84  90.54
854.5  185391.50  167842.64  90.53
855.7  185693.04  168141.36  90.55
856.9  186046.80  168505.92  90.57
858.1  186414.70  168802.22  90.55
859.3  186760.42  169152.48  90.57
860.5  187158.36  169511.16  90.57
861.7  187537.60  169855.20  90.57
862.9  187873.92  170210.56  90.60
864.1  188245.40  170537.14  90.59
865.3  188607.84  170916.24  90.62
866.5  189086.40  171305.28  90.60
867.7  189511.75  171649.12  90.57
868.9  189848.68  171993.99  90.60
870.1  190332.02  172409.58  90.58
871.3  190712.78  172827.52  90.62
872.5  191216.70  173236.95  90.60
873.7  191710.56  173666.56  90.59
874.9  192244.29  174141.45  90.58
876.0  192681.00  174593.16  90.61
877.2  193152.16  175033.36  90.62
878.4  193722.48  175495.59  90.59
879.6  194187.00  175929.60  90.60
880.8  194654.25  176268.75  90.55
882.0  195031.49  176652.19  90.58
883.1  195541.64  177138.08  90.59
884.3  195997.05  177586.61  90.61
885.5  196501.20  178008.81  90.59
886.7  196922.88  178326.72  90.56
887.8  197350.80  178764.90  90.58
889.0  197843.20  179197.78  90.58
890.2  198281.58  179554.62  90.56
891.4  198875.07  179987.12  90.50
892.5  199440.54  180541.53  90.52
893.7  200083.46  181118.04  90.52
894.9  200685.24  181618.92  90.50
896.0  201214.20  182106.65  90.50
897.2  201883.78  182634.48  90.47
898.4  202449.26  183161.42  90.47
899.5  203101.10  183719.24  90.46
900.7  203504.60  184051.40  90.44
901.9  203849.28  184413.20  90.47
903.0  204257.03  184657.98  90.40
904.2  204643.60  184943.60  90.37
905.4  205062.48  185332.62  90.38
906.5  205505.51  185739.89  90.38
907.7  205856.24  186022.64  90.37
908.8  206240.58  186304.83  90.33
910.0  206548.16  186592.64  90.34
911.2  206805.25  186752.72  90.30
912.3  207013.86  186871.02  90.27
913.5  207083.20  186955.07  90.28
914.6  207295.20  187064.64  90.24
915.8  207587.22  187344.93  90.25
916.9  207821.58  187526.87  90.23
918.1  208004.16  187670.42  90.22
919.2  208108.98  187858.71  90.27
920.4  208259.70  187997.92  90.27
921.5  208456.60  188159.51  90.26
922.7  208662.08  188221.92  90.20
923.8  208891.62  188430.24  90.20
925.0  209038.41  188590.71  90.22
926.1  209252.82  188823.60  90.24
927.3  209691.84  189189.12  90.22
928.4  210281.50  189673.25  90.20
929.6  210862.08  190248.96  90.22
930.7  211519.00  190797.60  90.20
931.8  212288.31  191451.63  90.18
933.0  212924.88  192068.64  90.20
934.1  213376.86  192538.80  90.23
935.3  213631.32  192727.21  90.21
936.4  213577.77  192668.50  90.21
937.6  213507.09  192484.26  90.15
938.7  213367.23  192364.20  90.16
939.9  213485.05  192436.29  90.14
941.0  214058.94  192972.74  90.15
942.1  214552.80  193445.82  90.16
943.3  215018.76  193902.12  90.18
944.4  215511.53  194259.80  90.14
945.6  215767.40  194489.30  90.14
946.7  216067.61  194743.64  90.13
947.9  216347.46  194885.04  90.08
949.0  216569.68  195121.57  90.10
950.1  216899.64  195465.24  90.12
951.3  217227.12  195741.26  90.11
952.4  217545.86  195930.17  90.06
953.6  217858.16  196286.28  90.10
954.7  218075.79  196368.96  90.05
955.8  218332.42  196574.53  90.03
957.0  218556.60  196817.40  90.05
958.1  218943.78  197139.42  90.04
959.3  219177.00  197053.50  89.91
960.4  219394.12  197327.40  89.94
961.6  219567.55  197665.55  90.02
962.7  219820.16  197567.04  89.88
963.9  220014.90  197897.00  89.95
965.0  220089.90  197781.06  89.86
966.2  220256.27  197748.33  89.78
967.3  220071.61  197643.93  89.81
968.5  220032.96  197543.04  89.78
969.6  220202.72  197530.80  89.70
970.8  219987.13  197582.33  89.82
971.9  220232.32  197285.44  89.58
973.1  220044.64  197117.12  89.58
974.2  219711.76  196850.69  89.59
975.4  219742.41  196928.49  89.62
976.5  219949.86  197072.46  89.60
977.7  220281.78  197360.34  89.59
978.8  219790.26  196873.74  89.57
980.0  219633.00  196363.00  89.41
981.2  219947.70  196659.12  89.41
982.3  220015.46  196544.60  89.33
983.5  219889.15  196618.37  89.42
984.6  220264.56  196832.16  89.36
985.8  220454.96  196849.84  89.29
987.0  220308.48  196922.56  89.38
988.1  220248.20  196861.02  89.38
989.3  220199.84  197095.36  89.51
990.2  239040.02  210056.63  87.88
994.0  239229.51  210513.33  88.00
997.9  238727.58  210088.50  88.00
1001.7  238819.39  210278.76  88.05
1005.6  239941.11  211332.22  88.08
1009.4  241615.77  212885.13  88.11
1013.3  242840.00  214080.00  88.16
1017.1  243505.66  214786.55  88.21
1021.0  244064.32  215369.47  88.24
1024.8  245531.50  216766.44  88.28
1028.6  247845.99  218871.37  88.31
1032.5  249678.80  220666.60  88.38
1036.3  250259.59  221255.89  88.41
1040.1  250348.37  221399.69  88.44
1044.0  251308.04  222329.93  88.47
1047.8  252278.25  223198.50  88.47
1051.6  253067.47  224090.04  88.55
1055.5  252557.10  223686.00  88.57
1059.3  251890.80  223183.50  88.60
1063.1  251296.59  222697.00  88.62
1067.0  251561.63  223011.13  88.65
1070.8  252418.52  223845.53  88.68
1074.6  253006.75  224476.97  88.72
1078.4  252403.00  224044.67  88.76
1082.3  251014.36  222886.89  88.79
1086.1  250219.64  222230.04  88.81
1089.9  249952.09  222094.39  88.85
1093.7  250338.98  222534.98  88.89
1097.5  250474.92  222754.17  88.93
1101.4  250405.41  222815.66  88.98
1105.2  250197.60  222674.40  89.00
1109.0  250625.83  223068.98  89.00
1112.8  251884.36  224231.01  89.02
1116.6  252783.33  225099.20  89.05
1120.4  253524.13  225703.02  89.03
1124.2  254138.00  226128.17  88.98
1128.1  255090.39  226819.66  88.92
1131.8  255106.60  226615.20  88.83
1135.7  254880.98  226090.00  88.70
1139.5  254724.20  225513.20  88.53
1143.3  254128.43  224463.47  88.33
1147.1  253215.11  223051.56  88.09
1150.9  252262.08  221501.50  87.81
1154.7  252321.91  220875.20  87.54
1158.5  252205.20  220040.27  87.25
1162.3  252022.56  219224.24  86.99
1166.1  251284.78  217982.23  86.75
1169.9  250994.50  217083.43  86.49
1173.7  250320.00  215860.00  86.23
1177.5  249684.96  214610.12  85.95
1181.2  249783.44  213917.60  85.64
1185.0  250429.92  213730.14  85.35
1188.8  250460.39  213045.78  85.06
1192.6  250572.66  212505.85  84.81
1196.4  250456.15  211893.27  84.60
1200.2  249712.71  210861.16  84.44
1204.0  249098.75  209975.85  84.29
1207.8  248574.23  209199.72  84.16
1211.6  247798.33  208286.67  84.05
1215.3  247230.68  207620.02  83.98
1219.1  247186.50  207536.08  83.96
1222.9  246880.00  207360.00  83.99
1226.7  246621.33  207350.53  84.08
1230.4  245970.83  207098.81  84.20
1234.2  245267.87  206887.80  84.35
1238.0  244379.80  206491.85  84.50
1241.8  243539.78  206118.53  84.63
1245.5  242843.56  205740.58  84.72
1249.3  242669.93  205774.67  84.80
1253.1  243156.67  206316.25  84.85
1256.8  243277.16  206537.21  84.90
1260.6  243110.17  206440.10  84.92
1264.4  243020.77  206383.66  84.92
1268.1  242774.40  206200.13  84.93
1271.9  242692.42  206183.67  84.96
1275.7  242843.69  206455.19  85.02
1279.4  243031.50  206874.90  85.12
1283.2  242452.19  206710.25  85.26
1286.9  242185.78  206796.87  85.39
1290.7  242000.00  206990.67  85.53
1294.4  241274.60  206579.61  85.62
1298.2  240113.61  205791.02  85.71
1302.0  238813.67  204720.17  85.72
1305.7  237345.78  203467.00  85.73
1309.5  235756.32  202036.00  85.70
1313.2  234866.33  201107.08  85.63
1317.0  234296.40  200428.80  85.54
1320.7  233415.38  199373.04  85.42
1324.4  232108.77  197845.38  85.24
1328.2  231602.40  196916.00  85.02
1331.9  230887.37  195673.26  84.75
1335.7  230104.86  194340.97  84.46
1339.4  228508.98  192211.82  84.12
1343.2  227371.16  190335.53  83.71
1346.9  227057.92  188985.72  83.23
1350.6  227721.82  188270.13  82.68
1354.4  228382.25  187463.25  82.08
1358.1  228020.93  185784.13  81.48
1361.8  227068.73  183601.40  80.86
1365.6  226035.35  181522.60  80.31
1369.3  225143.11  179864.44  79.89
1373.0  223897.06  178095.87  79.54
1376.7  222229.37  176141.70  79.26
1380.5  220626.80  174139.33  78.93
1384.2  219396.77  172405.46  78.58
1387.9  218122.00  170550.27  78.19
1391.6  216705.50  168310.69  77.67
1395.3  215408.20  165785.50  76.96
1399.1  214596.83  163266.39  76.08
1402.8  213496.67  160208.00  75.04
1406.5  212619.00  156994.43  73.84
1410.2  212054.00  153773.50  72.52
1413.9  212073.39  150873.47  71.14
1417.6  211503.86  147565.25  69.77
1421.3  210635.20  144283.73  68.50
1425.1  209686.40  141275.20  67.37
1428.8  209334.30  138991.80  66.40
1432.5  209140.79  137156.82  65.58
1436.2  208823.72  135519.86  64.90
1439.9  208096.31  133799.94  64.30
1443.6  207651.33  132430.33  63.78
1447.3  207122.71  131059.04  63.28
1451.0  206635.50  129767.00  62.80
1454.7  206106.67  128426.58  62.31
1458.4  205697.10  127092.93  61.79
1462.1  205010.93  125529.70  61.23
1465.8  204149.92  123809.08  60.65
1469.4  203664.41  122319.40  60.06
1473.1  204840.10  121843.42  59.48
1476.8  205166.29  121030.22  58.99
1480.5  203865.40  119488.07  58.61
1484.2  202566.65  118230.10  58.37
1487.9  201893.69  117582.70  58.24
1491.6  201260.58  117164.67  58.22
1495.3  201463.17  117379.17  58.26
1498.9  201087.87  117428.90  58.40
1502.6  200028.66  117209.86  58.60
1506.3  198660.62  116921.78  58.86
1510.0  197688.85  116896.10  59.13
1513.7  196932.63  116943.20  59.38
1517.3  196161.50  116877.33  59.58
1521.0  195218.76  116509.68  59.68
1524.7  194391.98  116070.62  59.71
1528.3  193531.97  115470.35  59.66
1532.0  192572.27  114821.87  59.63
1535.7  191692.36  114208.11  59.58
1539.3  190796.53  113659.40  59.57
1543.0  190133.61  113368.50  59.63
1546.7  189749.08  113351.33  59.74
1550.3  189208.00  113334.22  59.90
1554.0  188400.80  113204.70  60.09
1557.6  187626.02  113073.34  60.27
1561.3  186789.97  112836.10  60.41
1565.0  185950.67  112543.47  60.52
1568.6  185024.14  112199.44  60.64
1572.3  184378.94  112048.11  60.77
1575.9  183795.91  111891.47  60.88
1579.6  183250.47  111717.82  60.96
1583.2  182662.27  111558.76  61.07
1586.9  181923.26  111423.03  61.25
1590.5  181376.49  111652.27  61.56
1594.1  180654.11  112023.88  62.01
1597.8  179914.39  112584.03  62.58
1601.4  179204.05  113247.74  63.19
1605.1  178252.20  113813.12  63.85
1608.7  177460.25  114492.00  64.52
1612.3  176693.76  115146.76  65.17
1616.0  175868.15  115699.90  65.79
1619.6  175159.00  116297.11  66.40
1623.2  174411.60  116757.07  66.94
1626.9  173937.51  117324.87  67.45
1630.5  173298.90  117719.45  67.93
1634.1  172646.52  118057.40  68.38
1637.8  171812.36  118210.40  68.80
1641.4  170782.13  118174.30  69.20
1645.0  169795.37  118160.03  69.59
1648.6  168778.58  118057.13  69.95
1652.2  168023.34  118054.16  70.26
1655.8  167264.78  118009.11  70.55
1659.5  166523.25  117886.75  70.79
1663.1  165307.07  117333.55  70.98
1666.7  164006.67  116654.00  71.13
1670.3  162805.57  115950.73  71.22
1673.9  161697.11  115170.66  71.23
1677.5  160863.92  114449.02  71.15
1681.1  160395.73  113876.67  71.00
1684.7  160380.95  113525.00  70.78
1688.3  160246.41  113038.26  70.54
1691.9  159847.13  112280.33  70.24
1695.6  159485.97  111408.97  69.86
1699.2  159339.17  110638.27  69.44
1702.8  159273.88  110045.53  69.09
1706.3  158793.65  109491.72  68.95
1709.9  157848.36  108784.09  68.92
1713.5  157151.34  108273.90  68.90
1717.1  156424.33  107653.16  68.82
1720.7  155749.62  107006.26  68.70
1724.3  155397.17  106539.53  68.56
1727.9  155122.80  106080.92  68.39
1731.5  155025.39  105790.86  68.24
1735.1  155175.20  105681.07  68.10
1738.7  154912.18  105343.78  68.00
1742.2  154398.94  104797.57  67.87
1745.8  153867.87  104281.47  67.77
1749.4  154349.10  104434.07  67.66
1753.0  154077.70  104028.28  67.52
1756.5  152774.14  102893.57  67.35
1760.1  150708.40  101231.00  67.17
1763.7  148252.22  99336.61  67.01
1767.2  146255.80  97800.40  66.87
1770.8  144675.50  96605.50  66.77
1774.4  143175.98  95453.91  66.67
1777.9  142296.77  94857.83  66.66
1781.5  141370.33  94240.00  66.66
1785.1  140020.83  93340.00  66.66
1788.6  138629.11  92457.22  66.69
1792.2  137479.67  91779.33  66.76
1795.8  137166.03  91651.52  66.82
1799.3  136701.00  91402.40  66.86
1802.9  135914.86  90912.62  66.89
1806.4  135148.98  90407.82  66.89
1810.0  134268.47  89782.31  66.87
1813.5  133736.06  89401.13  66.85
1817.1  133465.93  89243.20  66.87
1820.6  132765.70  88795.73  66.88
1824.2  132636.40  88783.07  66.94
1827.7  131679.09  88296.23  67.05
1831.2  131334.00  88270.00  67.21
1834.8  131354.43  88570.50  67.43
1838.3  131283.00  88827.00  67.66
1841.8  130625.93  88688.60  67.90
1845.4  129720.15  88355.71  68.11
1848.9  128752.95  87896.55  68.27
1852.4  128086.07  87595.87  68.39
1856.0  127318.20  87064.27  68.38
1859.5  126551.82  86460.98  68.32
1863.0  125755.55  85731.92  68.17
1866.6  125331.82  85156.27  67.94
1870.1  125057.79  84546.82  67.61
1873.6  124458.75  83524.50  67.11
1877.1  123274.08  81899.42  66.44
1880.6  121806.47  79956.18  65.64
1884.2  120526.65  77905.10  64.64
1887.7  119522.67  75780.07  63.40
1891.2  118435.10  73357.20  61.94
1894.7  117593.64  70854.11  60.25
1898.2  117200.67  68493.08  58.44
1902.2  128544.00  72446.40  56.36
1904.9  127678.37  70079.85  54.89
1907.6  126644.73  67662.93  53.43
1910.4  125778.86  65381.87  51.98
1913.1  124571.53  63041.20  50.61
1915.8  123846.57  61172.07  49.39
1918.6  123282.13  59576.53  48.33
1921.3  122775.82  58224.00  47.42
1924.0  122010.00  56918.63  46.65
1926.7  121298.30  55889.37  46.08
1929.4  120563.67  55054.93  45.66
1932.2  120031.63  54452.69  45.37
1934.9  119488.20  54022.80  45.21
1937.6  118851.57  53713.27  45.19
1940.3  118227.92  53521.67  45.27
1943.0  117676.10  53438.14  45.41
1945.7  116902.68  53355.32  45.64
1948.4  116079.64  53330.65  45.94
1951.1  115410.90  53431.20  46.30
1953.8  114726.15  53572.75  46.70
1956.4  114183.19  53769.22  47.09
1959.1  113581.47  53950.60  47.50
1961.8  112770.35  54061.70  47.94
1964.5  112106.93  54249.30  48.39
1967.2  111366.18  54380.30  48.83
1969.9  110765.92  54563.50  49.26
1972.5  109998.08  54669.28  49.70
1975.2  109449.78  54901.64  50.16
1977.9  109112.25  55239.02  50.63
1980.6  108552.56  55426.88  51.06
1983.2  107717.95  55465.50  51.49
1985.9  106854.00  55464.00  51.91
1988.5  105954.19  55415.58  52.30
1991.2  105304.05  55519.43  52.72
1993.8  104707.35  55617.65  53.12
1996.5  104265.70  55756.80  53.48
1999.2  103645.97  55760.90  53.80
2001.8  103260.80  55827.20  54.06
2004.4  102751.79  55782.18  54.29
2007.1  102049.73  55581.98  54.47
2009.7  101468.85  55417.65  54.62
2012.4  101120.27  55347.20  54.73
2015.0  100677.00  55117.67  54.75
2017.6  100090.75  54732.67  54.68
2020.3  99565.03  54360.90  54.60
2022.9  99332.93  54100.13  54.46
2025.5  99107.35  53757.93  54.24
2028.1  98887.93  53339.78  53.94
2030.8  98448.48  52703.73  53.53
2033.4  98266.25  52152.55  53.07
2036.0  97919.33  51449.03  52.54
2038.6  97555.05  50685.70  51.96
2041.2  97212.63  49895.57  51.33
2043.8  96865.71  49062.43  50.65
2046.4  96484.08  48149.48  49.90
2049.0  95971.13  47189.73  49.17
2051.6  95706.80  46349.95  48.43
2054.2  95357.29  45511.88  47.73
2056.8  94992.33  44724.17  47.08
2059.4  94401.16  43865.04  46.47
2062.0  93878.33  43044.79  45.85
2064.6  93285.25  42202.33  45.24
2067.1  92681.10  41342.40  44.61
2069.7  92041.40  40481.53  43.98
2072.3  91609.50  39755.80  43.40
2074.9  91155.05  39050.73  42.84
2077.4  90844.38  38437.16  42.31
2080.0  90357.51  37820.45  41.86
2082.6  89869.42  37248.25  41.45
2085.1  89400.28  36681.93  41.03
2087.7  89063.00  36263.50  40.72
2090.3  88639.30  35857.93  40.45
2092.8  87903.11  35329.14  40.19
2095.4  87118.42  34796.23  39.94
2097.9  86466.98  34335.00  39.71
2100.5  85785.00  33902.33  39.52
2103.0  85186.57  33585.72  39.43
2105.6  84630.93  33345.35  39.40
2108.1  84143.33  33197.93  39.45
2110.7  83623.40  33068.47  39.54
2113.2  83141.70  32995.39  39.69
2115.7  82577.04  32960.04  39.91
2118.3  81960.78  32918.93  40.16
2120.8  81579.75  32982.45  40.43
2123.3  81166.83  33064.09  40.74
2125.8  80785.25  33173.58  41.06
2128.4  80386.15  33289.43  41.41
2130.9  79883.00  33361.67  41.76
2133.4  79511.48  33488.93  42.12
2135.9  79124.50  33602.17  42.47
2138.4  78668.61  33656.33  42.78
2140.9  78378.97  33739.53  43.05
2143.4  78058.62  33790.48  43.29
2145.9  77747.94  33839.21  43.52
2148.4  77461.63  33936.68  43.81
2150.9  77181.42  33997.59  44.05
2153.4  76889.02  34021.96  44.25
2155.9  76580.18  34060.07  44.48
2158.4  76299.13  34116.25  44.71
2160.9  76103.13  34183.63  44.92
2163.4  75816.08  34222.75  45.14
2165.9  75253.35  34155.47  45.39
2168.4  74771.70  34101.75  45.61
2170.8  74467.71  34110.82  45.81
2173.3  74124.63  34133.37  46.05
2175.8  73816.69  34184.52  46.31
2178.2  73438.38  34195.50  46.56
2180.7  73058.71  34198.09  46.81
2183.2  72665.51  34214.31  47.08
2185.6  72273.60  34234.20  47.37
2188.1  71801.10  34221.60  47.66
2190.6  71234.15  34156.20  47.95
2193.0  70599.65  34022.18  48.19
2195.5  70054.40  33913.60  48.41
2197.9  69464.93  33814.20  48.68
2200.4  68772.54  33637.25  48.91
2202.8  68322.83  33547.06  49.10
2205.3  67748.95  33389.93  49.28
2207.7  67401.75  33348.25  49.48
2210.1  67003.53  33251.40  49.63
2212.6  66621.85  33153.18  49.76
2215.0  66389.46  33100.79  49.86
2217.4  66113.20  33035.63  49.97
2219.9  65873.78  32961.33  50.04
2222.3  65674.77  32889.63  50.08
2224.7  65551.05  32831.33  50.09
2227.1  65295.18  32727.99  50.12
2229.5  64981.27  32560.72  50.11
2231.9  64539.87  32273.47  50.01
2234.4  64035.93  31914.53  49.84
2236.8  63639.39  31580.45  49.62
2239.2  63256.05  31202.60  49.33
2241.6  62838.65  30723.35  48.89
2244.0  62431.20  30218.40  48.40
2246.4  62019.40  29629.73  47.77
2248.8  61590.38  28944.94  47.00
2251.2  61262.50  28260.50  46.13
2253.6  60856.50  27521.00  45.22
2255.9  60560.80  26827.50  44.30
2258.3  60257.21  26068.83  43.26
2260.7  59906.40  25309.80  42.25
2263.1  59486.25  24563.00  41.29
2265.5  59063.03  23897.50  40.46
2267.9  58739.50  23410.25  39.85
2270.2  58300.47  23013.53  39.47
2272.6  57881.70  22761.40  39.32
2275.0  57454.95  22615.95  39.36
2277.3  57067.75  22567.50  39.55
2279.7  56706.38  22574.88  39.81
2282.1  56396.70  22597.33  40.07
2284.4  55976.62  22565.03  40.31
2286.8  55674.68  22516.28  40.44
2289.1  55319.90  22404.90  40.50
2291.5  55004.72  22267.82  40.48
2293.8  54551.67  22043.48  40.41
2296.2  54084.80  21775.60  40.26
2298.5  53554.20  21459.00  40.07
2300.8  53028.27  21128.45  39.84
2303.2  52417.23  20737.00  39.56
2305.5  51753.04  20306.39  39.24
2307.9  51071.78  19849.63  38.87
2310.2  50427.30  19419.40  38.51
2312.5  49864.00  19044.00  38.19
2314.8  49296.27  18662.82  37.86
2317.1  48685.83  18261.04  37.51
2319.5  48064.95  17875.65  37.19
2321.8  47508.70  17529.37  36.90
2324.1  46884.37  17188.85  36.66
2326.4  46354.00  16854.57  36.36
2328.7  45845.42  16530.00  36.06
2331.0  45401.30  16234.50  35.76
2333.3  45037.74  16020.08  35.57
2335.6  44632.93  15842.87  35.50
2337.9  44186.10  15653.55  35.43
2340.2  43779.17  15485.00  35.37
2342.5  43381.45  15350.73  35.39
2344.8  42903.38  15200.42  35.43
2347.1  42407.40  15037.40  35.46
2349.4  41858.40  14857.45  35.49
2351.7  41398.67  14713.20  35.54
2353.9  40927.65  14581.18  35.63
2356.2  40405.63  14454.38  35.77
2358.5  39902.31  14329.33  35.91
2360.8  39438.88  14212.28  36.04
2363.1  38973.30  14099.50  36.18
2365.3  38508.61  13956.58  36.24
2367.6  38000.00  13800.00  36.32
2369.8  37520.00  13668.00  36.43
2372.1  36985.65  13494.65  36.49
2374.4  36382.63  13321.17  36.61
2376.6  35733.37  13191.73  36.92
2378.9  35120.40  13044.97  37.14
2381.1  34536.67  12835.33  37.16
2383.4  33986.28  12656.60  37.24
2385.6  33535.79  12505.17  37.29
2387.9  33068.70  12362.70  37.38
2390.1  32585.00  12206.25  37.46
2392.3  32098.95  12039.30  37.51
2394.6  31646.35  11901.42  37.61
2396.8  31255.29  11803.63  37.77
2399.0  30824.92  11654.08  37.81
2401.3  30350.10  11487.23  37.85
2403.5  29893.50  11302.20  37.81
2405.7  29492.78  11112.17  37.68
2407.9  29069.55  10915.95  37.55
2410.1  28653.30  10732.20  37.46
2412.4  28306.50  10565.50  37.33
2414.6  27918.00  10405.80  37.27
2416.8  27507.70  10228.90  37.19
2419.0  27124.48  10025.08  36.96
2421.2  26704.97  9786.82  36.65
2423.4  26262.02  9565.38  36.42
2425.6  25984.20  9401.18  36.18
2427.8  25736.55  9229.73  35.86
2430.0  25425.17  9032.63  35.53
2432.2  25094.40  8841.60  35.23
2434.4  24787.35  8610.75  34.74
2436.5  24485.03  8389.57  34.26
2438.7  24201.45  8195.20  33.86
2440.9  23899.40  7989.63  33.43
2443.1  23627.55  7768.65  32.88
2445.3  23354.01  7578.12  32.45
2447.4  23052.00  7415.40  32.17
2449.6  22771.47  7248.27  31.83
2451.8  22490.55  7038.00  31.29
2453.9  22196.60  6868.89  30.95
2456.1  21864.87  6709.13  30.68
2458.3  21575.23  6535.06  30.29
2460.4  21276.42  6382.93  30.00
2462.6  20979.00  6237.58  29.73
2464.7  20712.58  6072.63  29.32
2466.9  20474.20  5911.80  28.87
2469.0  20206.48  5735.96  28.39
2471.2  19968.10  5592.00  28.00
2473.3  19728.28  5434.49  27.55
2475.4  19501.97  5301.03  27.18
2477.6  19237.82  5140.93  26.72
2479.7  19020.80  5030.40  26.45
2481.9  18705.98  4943.17  26.43
2484.0  18449.87  4880.63  26.45
2486.1  18190.80  4770.90  26.23
2488.2  17988.04  4696.96  26.11
2490.4  17778.54  4684.17  26.35
2492.5  17483.50  4630.33  26.48
2494.6  17193.30  4565.93  26.56
2496.7  16962.17  4569.40  26.94
2498.8  16759.88  4570.88  27.27
2500.9  16586.88  4552.89  27.45
2503.0  16493.73  4543.78  27.55
2505.1  16414.13  4584.13  27.93
2507.2  16384.28  4697.28  28.67
2509.4  16297.23  4749.34  29.14
2511.4  16296.88  4797.80  29.44
2513.5  16429.87  4867.07  29.62
2515.6  16556.28  5129.68  30.98
