# Supplementary material for: Using reflectance spectra and Pl@ntNet to identify herbarium specimens: a case study with Lithocarpus
Source: New Phytol. 2025 Jun 4;251(2):800–10. doi: 10.1111/nph.70258 (PMC13278665; doi:10.1111/nph.70258)
Supplement: Supplementary file 1 — Dataset S1 Original spectral data collected for this study. [file NPH-251-800-s003.zip › lithocarpus_spectra/gr021622_0014.sig]

/*** Spectra Vista SIG Data ***/
name= gr021622_0014.sig
instrument= HI: 1132003 (HR-1024i)
integration= 50.0, 9.0, 6.0, 50.0, 9.0, 6.0
scan method= Time-based, Time-based
scan coadds= 100, 425, 571, 100, 425, 571
scan time= 5, 5
scan settings= AI, AI
external data set1= 0,0,0,0,0,0,0,0,0,0,0,0,0,0,0,0,0,0,0,0,0,0,0,0,0,0,0,0,0,0,0,0
external data set2= 0,0,0,0,0,0,0,0,0,0,0,0,0,0,0,0,0,0,0,0,0,0,0,0,0,0,0,0,0,0,0,0
external data dark= 0,0,0,0,0,0,0,0,0,0,0,0,0,0,0,0
external data mask= 0
optic= LENS 4(1), LENS 4(1)
temp= 28.3, -5.1, -9.9, 28.4, -5.1, -9.8
battery= 7.48, 7.46
error= 0, 0
units= Radiance, Radiance
time= 16/02/2022 10:31:10, 16/02/2022 10:32:28
longitude=                 ,                 
latitude=                 ,                 
gpstime=                 ,                 
comm= 
memory slot= 0, 0
factors= 0.925, 0.939, 1.000 [Overlap: Remove @ 990,1900, Matching Type: None]
inclinometer x offset= 1, 1
inclinometer y offset= 90, 90
data= 
340.5  1128.40  737.80  65.38
341.9  1169.85  786.99  67.27
343.4  1121.76  747.84  66.67
344.9  1128.50  703.00  62.30
346.4  1123.29  677.54  60.32
347.8  1130.58  685.20  60.61
349.3  1130.32  668.64  59.15
350.8  1166.55  681.75  58.44
352.2  1185.03  672.98  56.79
353.7  1227.31  661.92  53.93
355.2  1270.70  681.20  53.61
356.6  1322.09  719.95  54.46
358.1  1374.88  753.54  54.81
359.6  1397.38  730.74  52.29
361.0  1452.58  750.91  51.69
362.5  1541.25  813.78  52.80
364.0  1617.98  853.58  52.76
365.5  1683.35  886.65  52.67
366.9  1770.96  891.76  50.35
368.4  1838.97  925.74  50.34
369.9  1941.86  1003.08  51.66
371.3  2009.44  1044.38  51.97
372.8  2071.38  1061.91  51.27
374.2  2180.64  1103.30  50.60
375.7  2307.36  1166.79  50.57
377.2  2416.35  1228.20  50.83
378.6  2470.27  1268.16  51.34
380.1  2551.18  1307.64  51.26
381.6  2673.32  1361.88  50.94
383.0  2820.95  1442.10  51.12
384.5  2968.42  1503.32  50.64
386.0  3072.30  1580.04  51.43
387.4  3157.10  1626.75  51.53
388.9  3265.22  1661.66  50.89
390.4  3394.22  1742.67  51.34
391.8  3558.80  1825.32  51.29
393.3  3697.21  1900.76  51.41
394.7  3802.25  1952.20  51.34
396.2  3895.20  2001.70  51.39
397.7  4014.48  2074.32  51.67
399.1  4215.87  2173.65  51.56
400.6  4419.60  2265.68  51.26
402.0  4542.72  2332.20  51.34
403.5  4625.60  2401.00  51.91
405.0  4743.88  2460.48  51.87
406.4  4970.02  2579.72  51.91
407.9  5173.60  2702.76  52.24
409.3  5303.12  2756.92  51.99
410.8  5405.94  2817.18  52.11
412.2  5555.64  2902.44  52.24
413.7  5774.31  3030.16  52.48
415.1  6010.94  3183.60  52.96
416.6  6207.57  3286.80  52.95
418.0  6336.50  3364.00  53.09
419.5  6467.76  3455.00  53.42
420.9  6658.40  3575.20  53.69
422.4  6915.76  3716.59  53.74
423.8  7188.05  3874.76  53.91
425.3  7459.95  4046.70  54.25
426.7  7675.20  4188.15  54.57
428.2  7837.12  4310.72  55.00
429.6  7993.64  4417.85  55.27
431.1  8179.50  4546.08  55.58
432.5  8457.67  4717.96  55.78
434.0  8750.50  4906.00  56.07
435.4  9064.00  5115.00  56.43
436.8  9368.74  5319.35  56.78
438.3  9621.95  5508.75  57.25
439.7  9826.63  5655.86  57.56
441.2  9994.08  5781.00  57.84
442.6  10223.10  5944.05  58.14
444.0  10515.96  6147.96  58.46
445.5  10843.71  6385.68  58.89
446.9  11209.38  6633.90  59.18
448.4  11530.05  6851.67  59.42
449.8  11870.65  7085.10  59.69
451.2  12149.75  7285.25  59.96
452.7  12355.86  7445.94  60.26
454.1  12583.06  7623.82  60.59
455.5  12857.60  7823.62  60.85
457.0  13196.04  8053.76  61.03
458.4  13539.24  8294.00  61.26
459.8  13898.88  8547.84  61.50
461.2  14310.12  8836.88  61.75
462.7  14680.23  9104.25  62.02
464.1  14998.97  9341.73  62.28
465.5  15281.64  9547.20  62.47
467.0  15542.80  9753.90  62.76
468.4  15830.84  9966.00  62.95
469.8  16169.48  10203.52  63.10
471.2  16583.46  10507.98  63.36
472.7  17010.32  10819.93  63.61
474.1  17458.10  11139.20  63.81
475.5  18005.78  11517.48  63.97
476.9  18507.19  11883.95  64.21
478.4  18906.25  12187.50  64.46
479.8  19140.46  12388.36  64.72
481.2  19301.28  12532.56  64.93
482.6  19499.40  12705.66  65.16
484.0  19828.32  12962.34  65.37
485.4  20292.46  13306.92  65.58
486.9  20831.85  13712.40  65.82
488.3  21426.96  14156.16  66.07
489.7  21916.40  14538.66  66.34
491.1  22349.88  14864.64  66.51
492.5  22714.44  15170.40  66.79
493.9  23023.92  15423.00  66.99
495.3  23273.10  15663.60  67.30
496.8  23630.00  15957.20  67.53
498.2  24098.34  16338.87  67.80
499.6  24601.23  16737.12  68.03
501.0  25182.45  17196.24  68.29
502.4  25722.60  17631.72  68.55
503.8  26239.85  18053.63  68.80
505.2  26776.68  18496.28  69.08
506.6  27278.46  18914.28  69.34
508.0  27760.32  19323.36  69.61
509.4  28155.00  19675.00  69.88
510.8  28596.15  20047.50  70.11
512.2  29026.24  20432.56  70.39
513.6  29505.60  20851.20  70.67
515.0  30071.12  21329.68  70.93
516.4  30577.60  21770.88  71.20
517.8  31139.42  22254.22  71.47
519.2  31741.71  22758.72  71.70
520.7  32310.04  23262.69  72.00
522.0  32798.28  23700.72  72.26
523.4  33374.88  24206.49  72.53
524.8  33874.92  24659.40  72.80
526.2  34483.67  25188.68  73.05
527.6  35118.84  25745.64  73.31
529.0  35670.80  26232.80  73.54
530.4  36313.32  26813.52  73.84
531.8  36857.05  27305.75  74.09
533.2  37290.24  27710.28  74.31
534.6  37686.08  28109.12  74.59
536.0  38159.50  28562.50  74.85
537.4  38645.43  29036.83  75.14
538.8  39205.50  29556.96  75.39
540.2  39815.07  30122.41  75.66
541.6  40435.78  30670.78  75.85
543.0  40969.60  31161.20  76.06
544.3  41655.60  31785.45  76.31
545.7  42429.90  32485.80  76.56
547.1  42960.60  32981.70  76.77
548.5  43589.76  33555.18  76.98
549.9  44299.49  34198.10  77.20
551.3  45066.32  34887.06  77.41
552.7  45630.26  35421.32  77.63
554.1  46341.90  36072.39  77.84
555.4  46935.84  36630.84  78.04
556.8  47355.00  37052.40  78.24
558.2  47597.40  37344.15  78.46
559.6  47820.60  37599.90  78.63
561.0  48279.00  38064.18  78.84
562.3  48644.05  38452.05  79.05
563.7  49212.80  38989.44  79.23
565.1  49786.00  39534.00  79.41
566.5  50405.45  40113.17  79.58
567.9  51265.84  40877.84  79.74
569.2  52210.20  41714.40  79.90
570.6  53183.67  42574.59  80.05
572.0  54017.48  43320.41  80.20
573.4  54730.00  43973.45  80.35
574.8  55445.50  44629.25  80.49
576.1  56310.15  45414.47  80.65
577.5  56985.20  46041.60  80.80
578.9  57919.80  46881.96  80.94
580.3  58790.34  47664.66  81.08
581.6  59675.04  48455.52  81.20
583.0  60526.53  49231.17  81.34
584.4  61110.33  49775.31  81.45
585.8  61501.75  50164.47  81.57
587.1  61787.66  50483.62  81.71
588.5  62174.10  50872.50  81.82
589.9  62505.60  51204.00  81.92
591.2  62976.76  51663.60  82.04
592.6  63690.22  52320.40  82.15
594.0  64328.67  52905.54  82.24
595.3  65199.76  53683.88  82.34
596.7  66093.32  54487.08  82.44
598.1  66964.39  55269.64  82.54
599.5  67811.40  56039.85  82.64
600.8  68691.76  56840.12  82.75
602.2  69424.46  57502.83  82.83
603.5  70325.64  58308.00  82.91
604.9  71216.46  59100.84  82.99
606.3  72008.64  59832.96  83.09
607.6  72757.50  60528.90  83.19
609.0  73488.60  61198.20  83.28
610.4  74206.86  61845.42  83.34
611.7  74842.33  62450.34  83.44
613.1  75430.05  63003.60  83.53
614.5  76072.14  63600.84  83.61
615.8  76568.76  64080.72  83.69
617.2  77266.26  64722.42  83.77
618.5  77856.68  65291.08  83.86
619.9  78634.76  65992.48  83.92
621.2  79344.00  66659.98  84.01
622.6  80245.00  67479.50  84.09
624.0  80972.01  68152.86  84.17
625.3  81801.46  68908.06  84.24
626.7  82612.48  69654.42  84.31
628.0  83299.92  70283.96  84.37
629.4  84117.60  71036.00  84.45
630.8  84814.32  71667.48  84.50
632.1  85367.52  72184.77  84.56
633.5  86263.32  73004.36  84.63
634.8  86976.98  73654.05  84.68
636.2  87620.10  74239.92  84.73
637.5  88425.68  74971.64  84.78
638.9  89116.89  75630.27  84.87
640.2  89861.98  76312.60  84.92
641.6  90685.32  77046.06  84.96
642.9  91454.09  77739.48  85.00
644.3  92274.64  78495.46  85.07
645.6  93015.00  79209.00  85.16
647.0  93747.33  79884.63  85.21
648.3  94540.58  80620.29  85.28
649.7  95362.22  81368.63  85.33
651.0  96145.74  82104.62  85.40
652.4  96686.46  82632.42  85.46
653.7  97755.39  83606.49  85.53
655.0  98659.48  84454.60  85.60
656.4  99330.20  85085.20  85.66
657.7  100408.48  86063.33  85.71
659.1  101278.10  86886.80  85.79
660.4  102006.24  87580.64  85.86
661.8  102696.00  88248.00  85.93
663.1  103633.11  89137.32  86.01
664.5  104114.52  89622.66  86.08
665.8  104224.02  89781.24  86.14
667.1  104256.72  89885.43  86.22
668.5  104571.60  90232.80  86.29
669.8  104884.08  90587.80  86.37
671.2  105081.60  90837.76  86.44
672.5  105327.54  91122.56  86.51
673.8  105925.40  91723.52  86.59
675.2  106868.16  92583.96  86.63
676.5  107988.54  93628.32  86.70
677.8  109184.52  94729.28  86.76
679.2  110121.58  95596.91  86.81
680.5  110954.61  96390.42  86.87
681.9  111680.80  97097.00  86.94
683.2  112466.20  97859.30  87.01
684.5  113290.10  98621.60  87.05
685.9  114011.94  99316.35  87.11
687.2  114700.80  100001.28  87.18
688.5  115344.28  100637.08  87.25
689.9  116120.36  101359.88  87.29
691.2  116783.06  102004.44  87.35
692.5  117383.88  102587.72  87.40
693.8  118097.10  103268.90  87.44
695.2  118695.55  103863.30  87.50
696.5  119365.84  104503.08  87.55
697.8  120071.65  105186.55  87.60
699.2  120723.72  105799.98  87.64
700.5  121415.76  106456.50  87.68
701.8  122017.35  107060.10  87.74
703.1  122675.88  107684.52  87.78
704.5  123332.22  108307.53  87.82
705.8  124062.55  108991.84  87.85
707.1  124707.25  109620.00  87.90
708.4  125332.05  110235.81  87.96
709.8  126098.43  110966.04  88.00
711.1  126631.58  111476.80  88.03
712.4  127433.00  112227.68  88.07
713.7  128075.58  112863.04  88.12
715.0  128766.30  113518.23  88.16
716.3  129499.50  114194.75  88.18
717.7  130220.24  114873.27  88.21
719.0  130991.20  115610.10  88.26
720.3  131760.34  116331.66  88.29
721.6  132652.40  117156.80  88.32
722.9  133511.31  117966.24  88.36
724.2  134401.68  118797.84  88.39
725.6  135183.68  119526.64  88.42
726.9  135617.25  119962.25  88.46
728.2  136039.68  120367.52  88.48
729.5  136578.39  120884.92  88.51
730.8  137013.68  121310.52  88.54
732.1  137577.16  121840.60  88.56
733.4  137960.84  122238.69  88.60
734.7  138193.20  122469.48  88.62
736.0  138444.00  122739.78  88.66
737.3  138490.02  122804.64  88.67
738.6  138515.13  122863.23  88.70
740.0  138584.95  122953.75  88.72
741.2  138785.92  123177.60  88.75
742.6  139211.64  123570.72  88.76
743.9  139775.12  124094.40  88.78
745.2  140496.24  124763.16  88.80
746.5  141285.89  125481.64  88.81
747.8  141950.20  126116.00  88.85
749.1  142698.01  126819.87  88.87
750.4  143432.44  127490.93  88.89
751.7  144161.78  128170.42  88.91
753.0  144718.53  128677.38  88.92
754.2  145341.18  129270.00  88.94
755.5  145902.10  129801.69  88.96
756.8  146459.32  130322.04  88.98
758.1  147413.04  131208.00  89.01
759.4  148298.40  132010.00  89.02
760.7  149122.40  132769.28  89.03
762.0  149668.75  133297.50  89.06
763.3  150204.60  133808.22  89.08
764.6  150569.28  134150.16  89.10
765.9  150950.70  134500.60  89.10
767.2  151415.04  134935.29  89.12
768.4  151697.00  135216.90  89.14
769.7  152296.68  135791.44  89.16
771.0  152695.44  136167.03  89.18
772.3  153031.45  136481.95  89.19
773.6  153484.96  136898.88  89.19
774.8  153919.03  137298.71  89.20
776.1  154333.66  137710.30  89.23
777.4  154612.33  137988.81  89.25
778.7  155097.08  138442.36  89.26
780.0  155525.76  138830.40  89.27
781.2  155851.08  139147.74  89.28
782.5  156338.52  139607.52  89.30
783.8  156752.28  140007.96  89.32
785.0  157080.54  140306.46  89.32
786.3  157479.00  140679.00  89.33
787.6  157897.60  141086.40  89.35
788.9  158254.38  141431.64  89.37
790.1  158758.50  141896.20  89.38
791.4  159097.44  142228.32  89.40
792.7  159703.68  142773.21  89.40
793.9  160086.78  143122.14  89.40
795.2  160528.50  143543.00  89.42
796.5  161001.28  143989.34  89.43
797.7  161449.38  144416.76  89.45
799.0  162048.00  144960.00  89.45
800.2  162421.12  145287.68  89.45
801.5  162850.98  145686.04  89.46
802.8  163350.80  146144.75  89.47
804.0  163785.44  146548.22  89.48
805.3  164239.04  146977.92  89.49
806.5  164588.40  147296.40  89.49
807.8  165039.70  147683.20  89.48
809.0  165481.83  148093.22  89.49
810.3  165922.80  148509.12  89.50
811.5  166263.30  148817.46  89.51
812.8  166704.30  149220.30  89.51
814.0  167083.56  149553.81  89.51
815.3  167559.96  150007.72  89.52
816.5  167914.00  150346.75  89.54
817.8  168337.65  150702.99  89.52
819.0  168684.95  151049.36  89.55
820.2  169111.14  151439.82  89.55
821.5  169567.75  151820.65  89.53
822.7  169856.61  152098.08  89.54
824.0  170282.70  152481.15  89.55
825.2  170743.05  152888.85  89.54
826.4  171182.66  153310.30  89.56
827.7  171499.30  153554.05  89.54
828.9  171974.70  154002.60  89.55
830.1  172346.85  154358.31  89.56
831.4  172733.80  154721.64  89.57
832.6  173188.42  155060.52  89.53
833.8  173542.80  155406.60  89.55
835.0  173899.88  155743.28  89.56
836.3  174357.68  156165.94  89.57
837.5  174787.20  156548.70  89.57
838.7  175232.97  156906.45  89.54
839.9  175582.08  157230.72  89.55
841.2  176031.06  157682.16  89.58
842.4  176408.16  158038.98  89.59
843.6  176833.30  158380.60  89.56
844.8  177307.83  158779.44  89.55
846.0  177672.27  159125.10  89.56
847.2  178036.74  159499.20  89.59
848.5  178529.92  159936.64  89.59
849.7  178907.43  160259.88  89.58
850.9  179253.10  160578.60  89.58
852.1  179641.87  160912.82  89.57
853.3  179941.62  161181.12  89.57
854.5  180278.84  161532.42  89.60
855.7  180651.60  161839.56  89.59
856.9  180987.84  162146.76  89.59
858.1  181365.47  162460.77  89.58
859.3  181698.44  162806.84  89.60
860.5  182060.28  163138.56  89.61
861.7  182478.40  163481.60  89.59
862.9  182855.92  163862.79  89.61
864.1  183196.77  164169.27  89.61
865.3  183633.68  164531.88  89.60
866.5  184057.92  164903.04  89.59
867.7  184449.36  165249.00  89.59
868.9  184807.98  165653.32  89.64
870.1  185261.15  166077.70  89.65
871.3  185637.60  166422.48  89.65
872.5  186138.45  166786.20  89.60
873.7  186630.48  167198.48  89.59
874.9  187100.16  167648.04  89.60
876.0  187590.24  168108.84  89.61
877.2  188004.12  168504.84  89.63
878.4  188548.02  168925.77  89.59
879.6  189012.60  169344.00  89.59
880.8  189418.25  169723.75  89.60
882.0  189819.00  170144.11  89.63
883.1  190322.72  170515.24  89.59
884.3  190776.64  170883.48  89.57
885.5  191275.77  171312.75  89.56
886.7  191568.96  171673.92  89.61
887.8  192086.40  172088.10  89.59
889.0  192604.26  172462.00  89.54
890.2  193006.38  172861.71  89.56
891.4  193459.41  173267.69  89.56
892.5  194045.67  173789.46  89.56
893.7  194679.52  174371.72  89.57
894.9  195307.56  174879.36  89.54
896.0  195932.15  175371.15  89.51
897.2  196486.78  175906.22  89.53
898.4  196933.23  176293.78  89.52
899.5  197605.86  176887.32  89.52
900.7  198075.80  177227.70  89.47
901.9  198454.62  177526.40  89.45
903.0  198784.82  177827.42  89.46
904.2  199127.60  178166.80  89.47
905.4  199579.74  178529.22  89.45
906.5  200096.40  178948.00  89.43
907.7  200360.68  179163.52  89.42
908.8  200784.48  179505.69  89.40
910.0  201047.60  179727.60  89.40
911.2  201261.57  179909.74  89.39
912.3  201428.40  180098.10  89.41
913.5  201638.34  180171.31  89.35
914.6  201806.64  180306.00  89.35
915.8  202100.13  180612.87  89.37
916.9  202290.92  180824.46  89.39
918.1  202480.24  180956.00  89.37
919.2  202696.02  181092.51  89.34
920.4  202961.22  181227.64  89.29
921.5  203120.51  181377.19  89.30
922.7  203235.04  181577.60  89.34
923.8  203376.84  181833.12  89.41
925.0  203533.26  181984.53  89.41
926.1  203865.48  182156.10  89.35
927.3  204267.84  182463.36  89.33
928.4  204756.50  182932.75  89.34
929.6  205230.08  183434.24  89.38
930.7  205951.20  184081.80  89.38
931.8  206786.49  184720.68  89.33
933.0  207426.96  185375.52  89.37
934.1  207771.30  185714.64  89.38
935.3  207924.56  185965.94  89.44
936.4  207892.47  186035.65  89.49
937.6  207913.86  185798.10  89.36
938.7  207740.25  185624.91  89.35
939.9  207756.59  185642.07  89.36
941.0  208209.22  186102.72  89.38
942.1  208771.02  186619.14  89.39
943.3  209311.56  187124.82  89.40
944.4  209669.13  187468.01  89.41
945.6  209794.60  187545.92  89.40
946.7  210029.64  187788.51  89.41
947.9  210316.05  187992.00  89.39
949.0  210625.26  188132.86  89.32
950.1  210881.52  188457.84  89.37
951.3  211136.64  188635.70  89.34
952.4  211382.35  188985.37  89.40
953.6  211796.64  189155.08  89.31
954.7  211939.26  189316.53  89.33
955.8  212021.69  189510.28  89.38
957.0  212442.45  189829.80  89.36
958.1  212742.54  190038.00  89.33
959.3  212797.20  190056.30  89.31
960.4  213240.90  190219.37  89.20
961.6  213434.99  190437.89  89.23
962.7  213494.40  190789.44  89.37
963.9  213728.76  190795.99  89.27
965.0  213733.08  190704.60  89.23
966.2  213825.43  190699.14  89.18
967.3  213827.54  190635.28  89.15
968.5  213983.04  190704.00  89.12
969.6  213957.76  190607.04  89.09
970.8  213825.81  190860.89  89.26
971.9  213882.24  190502.40  89.07
973.1  213940.56  190566.40  89.07
974.2  213727.99  190253.20  89.02
975.4  213880.50  190432.86  89.04
976.5  213903.69  190699.47  89.15
977.7  214045.80  190787.28  89.13
978.8  214061.13  190276.56  88.89
980.0  213905.00  189919.00  88.79
981.2  214033.14  190374.90  88.95
982.3  213718.40  190629.18  89.20
983.5  213972.85  190702.07  89.12
984.6  214355.52  190719.36  88.97
985.8  214342.92  190316.28  88.79
987.0  214188.80  190147.20  88.78
988.1  214344.64  190957.46  89.09
989.3  214541.60  190965.60  89.01
990.2  233616.57  204399.92  87.49
994.0  233885.71  204953.62  87.63
997.9  233585.92  204741.17  87.65
1001.7  233964.54  205129.67  87.68
1005.6  235021.11  206184.44  87.73
1009.4  236510.91  207611.52  87.78
1013.3  237680.00  208760.00  87.83
1017.1  238394.32  209491.35  87.88
1021.0  238936.48  210101.13  87.93
1024.8  240304.56  211370.89  87.96
1028.6  242296.96  213289.11  88.03
1032.5  243882.80  214838.40  88.09
1036.3  244509.41  215474.11  88.13
1040.1  244583.56  215728.37  88.20
1044.0  245543.25  216595.97  88.21
1047.8  246401.40  217413.00  88.24
1051.6  247126.49  218209.69  88.30
1055.5  246661.50  217906.00  88.34
1059.3  246160.80  217596.75  88.40
1063.1  245772.32  217287.82  88.41
1067.0  246053.40  217618.26  88.44
1070.8  246880.90  218479.18  88.50
1074.6  247434.53  219071.92  88.54
1078.4  246980.33  218760.33  88.57
1082.3  245922.09  217927.92  88.62
1086.1  245291.16  217459.69  88.65
1089.9  245190.09  217517.58  88.71
1093.7  245627.74  218003.96  88.75
1097.5  245787.22  218218.51  88.78
1101.4  245667.28  218250.27  88.84
1105.2  245439.60  218087.20  88.86
1109.0  245805.18  218440.20  88.87
1112.8  246940.34  219570.87  88.92
1116.6  247855.51  220334.09  88.90
1120.4  248504.98  220933.69  88.91
1124.2  249014.25  221346.00  88.89
1128.1  249837.53  221950.06  88.84
1131.8  249776.80  221767.93  88.79
1135.7  249594.62  221306.07  88.67
1139.5  249417.00  220783.80  88.52
1143.3  248851.28  219816.10  88.33
1147.1  248034.67  218581.33  88.13
1150.9  247223.17  217305.92  87.90
1154.7  247276.76  216749.29  87.65
1158.5  247175.47  216024.93  87.40
1162.3  247007.08  215311.76  87.17
1166.1  246330.16  214198.32  86.96
1169.9  246017.10  213360.50  86.73
1173.7  245360.00  212260.00  86.51
1177.5  244738.76  211136.01  86.27
1181.2  244789.71  210511.02  86.00
1185.0  245381.78  210371.11  85.73
1188.8  245360.89  209737.50  85.48
1192.6  245403.55  209238.23  85.26
1196.4  245347.32  208792.73  85.10
1200.2  244660.27  207812.27  84.94
1204.0  244073.15  207026.80  84.82
1207.8  243633.05  206341.75  84.69
1211.6  242966.22  205530.44  84.59
1215.3  242456.18  204985.20  84.55
1219.1  242403.83  204881.00  84.52
1222.9  242080.00  204693.33  84.56
1226.7  241818.04  204676.17  84.64
1230.4  241172.24  204440.60  84.77
1234.2  240508.33  204204.23  84.91
1238.0  239654.32  203818.00  85.05
1241.8  238957.92  203460.72  85.15
1245.5  238311.38  203136.27  85.24
1249.3  238082.60  203120.57  85.32
1253.1  238528.89  203572.64  85.35
1256.8  238604.74  203782.94  85.41
1260.6  238371.72  203671.93  85.44
1264.4  238206.07  203579.13  85.46
1268.1  237918.27  203360.67  85.48
1271.9  237839.20  203303.04  85.48
1275.7  238007.74  203585.33  85.54
1279.4  238245.60  203981.10  85.62
1283.2  237724.00  203857.31  85.75
1286.9  237410.06  203866.68  85.87
1290.7  237224.53  203989.87  85.99
1294.4  236519.86  203626.16  86.09
1298.2  235552.26  202932.14  86.15
1302.0  234388.83  201998.42  86.18
1305.7  233005.67  200827.31  86.19
1309.5  231451.93  199415.25  86.16
1313.2  230537.00  198480.83  86.10
1317.0  229897.20  197745.60  86.01
1320.7  229062.93  196777.12  85.91
1324.4  227835.42  195379.40  85.75
1328.2  227331.20  194529.60  85.57
1331.9  226631.04  193405.18  85.34
1335.7  225870.42  192180.83  85.08
1339.4  224376.13  190193.78  84.77
1343.2  223342.82  188551.35  84.42
1346.9  223109.08  187365.33  83.98
1350.6  223846.62  186870.76  83.48
1354.4  224629.97  186340.31  82.95
1358.1  224474.93  184983.00  82.41
1361.8  223632.38  183062.87  81.86
1365.6  222537.45  181075.50  81.37
1369.3  221444.00  179336.00  80.98
1373.0  220129.25  177584.98  80.67
1376.7  218616.40  175745.93  80.39
1380.5  217042.13  173875.20  80.11
1384.2  215753.26  172105.99  79.77
1387.9  214416.60  170206.47  79.38
1391.6  213047.39  168097.72  78.90
1395.3  211831.45  165823.15  78.28
1399.1  211064.69  163609.44  77.52
1402.8  209975.33  160904.67  76.63
1406.5  209106.93  158043.00  75.58
1410.2  208466.33  155083.89  74.39
1413.9  208366.61  152371.42  73.13
1417.6  207794.16  149426.43  71.91
1421.3  207050.67  146614.93  70.81
1425.1  206190.40  143900.27  69.79
1428.8  205810.95  141755.70  68.88
1432.5  205599.99  140009.13  68.10
1436.2  205326.12  138458.81  67.43
1439.9  204653.37  136803.62  66.85
1443.6  204227.33  135473.89  66.33
1447.3  203679.64  134139.07  65.86
1451.0  203204.50  132880.75  65.39
1454.7  202636.62  131558.93  64.92
1458.4  202232.80  130271.40  64.42
1462.1  201584.02  128770.75  63.88
1465.8  200852.08  127177.08  63.32
1469.4  200314.00  125705.32  62.75
1473.1  201166.84  125103.29  62.19
1476.8  201410.95  124255.81  61.69
1480.5  200216.02  122788.78  61.33
1484.2  199088.62  121604.48  61.08
1487.9  198422.27  120936.84  60.95
1491.6  197733.25  120477.50  60.93
1495.3  197721.33  120560.92  60.98
1498.9  197270.50  120528.27  61.10
1502.6  196315.12  120316.14  61.29
1506.3  195102.13  120031.02  61.52
1510.0  194135.60  119960.05  61.79
1513.7  193423.39  119978.22  62.03
1517.3  192693.19  119894.29  62.22
1521.0  191781.27  119511.60  62.32
1524.7  190983.06  119072.86  62.35
1528.3  190145.22  118488.72  62.31
1532.0  189225.87  117847.87  62.28
1535.7  188398.47  117238.49  62.23
1539.3  187529.63  116675.00  62.22
1543.0  186907.39  116345.64  62.25
1546.7  186519.67  116306.67  62.36
1550.3  186003.91  116264.36  62.51
1554.0  185235.40  116120.20  62.69
1557.6  184465.11  115974.77  62.87
1561.3  183637.99  115717.57  63.01
1565.0  182794.13  115415.20  63.14
1568.6  181870.46  115051.67  63.26
1572.3  181226.96  114870.77  63.39
1575.9  180640.27  114686.13  63.49
1579.6  180101.68  114468.63  63.56
1583.2  179482.89  114270.58  63.67
1586.9  178783.43  114107.64  63.82
1590.5  178185.42  114258.89  64.12
1594.1  177458.01  114555.56  64.55
1597.8  176718.77  114995.38  65.07
1601.4  176016.79  115576.44  65.66
1605.1  175068.29  116037.17  66.28
1608.7  174252.50  116630.50  66.93
1612.3  173500.78  117212.81  67.56
1616.0  172677.50  117695.55  68.16
1619.6  172008.44  118211.22  68.72
1623.2  171226.00  118591.20  69.26
1626.9  170703.53  119020.00  69.72
1630.5  170000.70  119308.80  70.18
1634.1  169378.98  119572.78  70.59
1637.8  168632.18  119735.47  71.00
1641.4  167700.65  119697.47  71.38
1645.0  166812.78  119669.01  71.74
1648.6  165837.70  119533.43  72.08
1652.2  165092.49  119501.49  72.38
1655.8  164375.78  119412.00  72.65
1659.5  163667.20  119296.85  72.89
1663.1  162492.12  118729.10  73.07
1666.7  161257.00  118041.00  73.20
1670.3  160085.35  117316.83  73.28
1673.9  159022.34  116562.01  73.30
1677.5  158218.89  115874.20  73.24
1681.1  157777.47  115359.16  73.12
1684.7  157751.95  115042.65  72.93
1688.3  157633.23  114589.07  72.69
1691.9  157216.60  113885.20  72.44
1695.6  156880.27  113048.23  72.06
1699.2  156745.70  112338.70  71.67
1702.8  156667.60  111779.01  71.35
1706.3  156206.56  111220.54  71.20
1709.9  155266.67  110549.87  71.20
1713.5  154567.30  110053.48  71.20
1717.1  153847.79  109460.40  71.15
1720.7  153189.96  108834.59  71.05
1724.3  152839.24  108399.84  70.92
1727.9  152530.12  107979.78  70.79
1731.5  152441.22  107710.53  70.66
1735.1  152568.27  107598.67  70.52
1738.7  152302.00  107242.09  70.41
1742.2  151837.31  106734.72  70.30
1745.8  151255.33  106182.67  70.20
1749.4  151497.18  106173.36  70.08
1753.0  151049.50  105650.53  69.94
1756.5  149739.25  104486.89  69.78
1760.1  147813.23  102898.22  69.61
1763.7  145555.86  101099.25  69.46
1767.2  143735.27  99644.47  69.32
1770.8  142243.50  98467.50  69.22
1774.4  140774.74  97357.32  69.16
1777.9  139922.82  96740.97  69.14
1781.5  139024.67  96110.33  69.13
1785.1  137745.83  95246.67  69.15
1788.6  136394.26  94363.09  69.18
1792.2  135255.00  93637.17  69.23
1795.8  134883.59  93470.14  69.30
1799.3  134395.20  93171.40  69.33
1802.9  133644.50  92692.09  69.36
1806.4  132944.80  92222.31  69.37
1810.0  132125.16  91639.01  69.36
1813.5  131690.97  91334.66  69.36
1817.1  131510.20  91186.07  69.34
1820.6  130924.43  90805.57  69.36
1824.2  130829.11  90816.27  69.42
1827.7  129999.58  90354.99  69.50
1831.2  129766.00  90412.00  69.67
1834.8  129845.93  90725.50  69.87
1838.3  129746.00  90944.00  70.09
1841.8  129119.73  90770.70  70.30
1845.4  128161.95  90361.17  70.51
1848.9  127268.85  89948.10  70.68
1852.4  126565.10  89589.37  70.79
1856.0  125812.00  89057.77  70.79
1859.5  125027.28  88453.44  70.75
1863.0  124384.46  87811.67  70.60
1866.6  124154.40  87415.64  70.41
1870.1  124022.04  86935.71  70.10
1873.6  123337.50  85922.25  69.66
1877.1  122026.33  84268.33  69.06
1880.6  120520.51  82338.98  68.32
1884.2  119324.03  80453.02  67.42
1887.7  118421.80  78498.53  66.29
1891.2  117391.40  76264.65  64.97
1894.7  116638.06  73945.72  63.40
1898.2  116287.01  71801.16  61.74
1902.2  126750.00  75878.40  59.86
1904.9  125976.37  73611.50  58.43
1907.6  125042.47  71261.47  56.99
1910.4  124203.39  69049.75  55.59
1913.1  122979.93  66766.47  54.29
1915.8  122223.50  64922.67  53.12
1918.6  121702.13  63379.07  52.08
1921.3  121219.13  62004.52  51.15
1924.0  120412.25  60656.40  50.37
1926.7  119654.77  59573.47  49.79
1929.4  118895.60  58679.27  49.35
1932.2  118325.61  58054.30  49.06
1934.9  117733.20  57603.00  48.93
1937.6  117067.57  57236.67  48.89
1940.3  116435.83  56992.50  48.95
1943.0  115885.14  56898.41  49.10
1945.7  115106.38  56791.72  49.34
1948.4  114275.46  56711.92  49.63
1951.1  113596.65  56789.10  49.99
1953.8  112935.35  56876.05  50.36
1956.4  112403.67  57034.68  50.74
1959.1  111821.30  57184.53  51.14
1961.8  111027.00  57256.85  51.57
1964.5  110359.05  57425.10  52.03
1967.2  109617.31  57535.35  52.49
1969.9  109014.58  57705.25  52.93
1972.5  108251.23  57770.83  53.37
1975.2  107706.20  57957.39  53.81
1977.9  107385.47  58271.42  54.26
1980.6  106834.18  58437.05  54.70
1983.2  105988.77  58439.22  55.14
1985.9  105138.00  58374.00  55.52
1988.5  104269.98  58293.28  55.91
1991.2  103615.20  58362.53  56.33
1993.8  103025.45  58400.65  56.69
1996.5  102589.85  58503.50  57.03
1999.2  101973.87  58475.03  57.34
2001.8  101607.70  58529.50  57.60
2004.4  101107.52  58473.38  57.83
2007.1  100429.70  58247.00  58.00
2009.7  99857.55  58049.85  58.13
2012.4  99494.93  57972.27  58.27
2015.0  99030.50  57769.33  58.33
2017.6  98464.17  57402.25  58.30
2020.3  98000.47  57041.23  58.21
2022.9  97797.60  56801.07  58.08
2025.5  97569.98  56468.73  57.88
2028.1  97360.89  56068.41  57.59
2030.8  96929.93  55464.73  57.22
2033.4  96754.95  54946.55  56.79
2036.0  96397.70  54282.20  56.31
2038.6  96024.70  53549.55  55.77
2041.2  95691.00  52817.87  55.20
2043.8  95370.06  52008.99  54.53
2046.4  95015.92  51111.35  53.79
2049.0  94513.17  50156.60  53.07
2051.6  94261.18  49331.15  52.33
2054.2  93923.54  48495.63  51.63
2056.8  93574.25  47682.25  50.96
2059.4  93010.55  46787.24  50.30
2062.0  92509.17  45938.13  49.66
2064.6  91909.02  45071.64  49.04
2067.1  91336.95  44193.83  48.39
2069.7  90725.03  43309.77  47.74
2072.3  90286.90  42550.12  47.13
2074.9  89847.10  41828.50  46.56
2077.4  89539.56  41196.12  46.01
2080.0  89059.18  40559.93  45.54
2082.6  88567.63  39969.58  45.13
2085.1  88091.85  39417.13  44.75
2087.7  87769.50  38980.50  44.41
2090.3  87373.58  38550.00  44.12
2092.8  86640.67  37995.01  43.85
2095.4  85872.04  37442.38  43.60
2097.9  85233.46  36960.99  43.36
2100.5  84550.00  36518.00  43.19
2103.0  83973.77  36169.23  43.07
2105.6  83432.40  35899.28  43.03
2108.1  82960.58  35731.50  43.07
2110.7  82442.38  35622.18  43.21
2113.2  81946.71  35546.36  43.38
2115.7  81397.46  35462.00  43.57
2118.3  80781.35  35419.80  43.85
2120.8  80417.40  35516.25  44.16
2123.3  80021.38  35582.85  44.47
2125.8  79653.70  35665.47  44.78
2128.4  79256.13  35790.30  45.16
2130.9  78729.83  35859.17  45.55
2133.4  78336.65  35980.82  45.93
2135.9  77959.00  36081.17  46.28
2138.4  77513.98  36106.86  46.58
2140.9  77222.92  36210.67  46.89
2143.4  76919.48  36281.97  47.17
2145.9  76614.89  36336.79  47.43
2148.4  76322.49  36385.53  47.67
2150.9  76054.46  36434.26  47.91
2153.4  75780.33  36489.08  48.15
2155.9  75462.35  36533.94  48.41
2158.4  75178.25  36584.63  48.66
2160.9  74957.75  36627.50  48.86
2163.4  74647.80  36663.30  49.12
2165.9  74121.77  36577.67  49.35
2168.4  73683.15  36500.25  49.54
2170.8  73368.35  36506.07  49.76
2173.3  73025.13  36521.73  50.01
2175.8  72705.05  36567.48  50.30
2178.2  72339.50  36567.08  50.55
2180.7  71972.66  36563.68  50.80
2183.2  71570.30  36567.44  51.09
2185.6  71145.90  36540.00  51.36
2188.1  70698.60  36502.20  51.63
2190.6  70159.70  36424.48  51.92
2193.0  69505.43  36267.55  52.18
2195.5  68928.00  36115.20  52.40
2197.9  68359.13  35941.73  52.58
2200.4  67680.08  35717.50  52.77
2202.8  67220.31  35599.33  52.96
2205.3  66659.57  35394.93  53.10
2207.7  66313.65  35302.80  53.24
2210.1  65907.33  35200.20  53.41
2212.6  65551.95  35114.67  53.57
2215.0  65338.75  35090.88  53.71
2217.4  65043.48  35007.28  53.82
2219.9  64819.30  34944.60  53.91
2222.3  64622.80  34896.03  54.00
2224.7  64455.98  34840.13  54.05
2227.1  64183.50  34685.66  54.04
2229.5  63901.98  34516.04  54.01
2231.9  63486.93  34252.13  53.95
2234.4  63001.60  33919.00  53.84
2236.8  62625.28  33572.98  53.61
2239.2  62262.20  33168.85  53.27
2241.6  61848.50  32682.13  52.84
2244.0  61437.60  32140.80  52.31
2246.4  61022.35  31566.03  51.73
2248.8  60583.78  30921.92  51.04
2251.2  60262.00  30239.75  50.18
2253.6  59885.00  29485.75  49.24
2255.9  59619.10  28776.60  48.27
2258.3  59314.43  28027.46  47.25
2260.7  58961.73  27271.80  46.25
2263.1  58551.00  26506.00  45.27
2265.5  58121.62  25809.30  44.41
2267.9  57811.50  25302.50  43.77
2270.2  57406.67  24895.60  43.37
2272.6  56991.10  24615.60  43.19
2275.0  56572.95  24475.50  43.26
2277.3  56182.75  24426.00  43.48
2279.7  55814.00  24396.50  43.71
2282.1  55489.83  24396.20  43.97
2284.4  55089.65  24354.00  44.21
2286.8  54790.36  24315.16  44.38
2289.1  54434.60  24205.77  44.47
2291.5  54125.93  24078.89  44.49
2293.8  53714.18  23841.38  44.39
2296.2  53276.30  23531.20  44.17
2298.5  52753.38  23177.28  43.94
2300.8  52223.15  22832.48  43.72
2303.2  51625.03  22437.90  43.46
2305.5  50963.39  21970.85  43.11
2307.9  50297.61  21506.35  42.76
2310.2  49665.00  21051.80  42.39
2312.5  49105.00  20646.33  42.05
2314.8  48543.30  20253.27  41.72
2317.1  47938.13  19848.96  41.41
2319.5  47338.80  19428.38  41.04
2321.8  46801.93  19059.40  40.72
2324.1  46219.95  18674.02  40.40
2326.4  45699.68  18336.63  40.12
2328.7  45180.42  17994.58  39.83
2331.0  44714.00  17680.20  39.54
2333.3  44374.84  17480.04  39.39
2335.6  43998.27  17286.73  39.29
2337.9  43550.10  17068.65  39.19
2340.2  43153.75  16886.25  39.13
2342.5  42779.15  16737.60  39.13
2344.8  42298.54  16577.21  39.19
2347.1  41803.65  16413.95  39.26
2349.4  41263.45  16218.50  39.30
2351.7  40804.93  16055.20  39.35
2353.9  40361.23  15900.13  39.39
2356.2  39853.13  15754.38  39.53
2358.5  39356.82  15623.86  39.70
2360.8  38886.95  15494.72  39.85
2363.1  38443.55  15354.60  39.94
2365.3  38013.11  15195.33  39.97
2367.6  37500.00  15008.33  40.02
2369.8  37000.75  14882.38  40.22
2372.1  36427.95  14736.80  40.45
2374.4  35808.67  14537.63  40.60
2376.6  35215.37  14331.33  40.70
2378.9  34636.93  14132.77  40.80
2381.1  34068.67  13953.33  40.96
2383.4  33533.02  13807.20  41.17
2385.6  33082.96  13654.67  41.27
2387.9  32607.60  13467.60  41.30
2390.1  32138.75  13291.25  41.36
2392.3  31704.08  13136.18  41.43
2394.6  31268.67  12981.77  41.52
2396.8  30839.73  12838.10  41.63
2399.0  30396.92  12679.50  41.71
2401.3  29980.42  12488.08  41.65
2403.5  29538.60  12285.00  41.59
2405.7  29137.56  12114.08  41.58
2407.9  28721.85  11904.15  41.45
2410.1  28299.90  11671.50  41.24
2412.4  27929.83  11507.17  41.20
2414.6  27523.20  11336.40  41.19
2416.8  27124.35  11117.15  40.99
2419.0  26761.46  10918.68  40.80
2421.2  26385.93  10678.23  40.47
2423.4  25967.26  10421.13  40.13
2425.6  25679.40  10277.48  40.02
2427.8  25393.65  10106.03  39.80
2430.0  25090.63  9873.76  39.35
2432.2  24768.00  9657.60  38.99
2434.4  24458.40  9423.45  38.53
2436.5  24152.97  9200.20  38.09
2438.7  23886.25  8993.05  37.65
2440.9  23601.65  8763.78  37.13
2443.1  23356.20  8552.55  36.62
2445.3  23100.05  8370.47  36.24
2447.4  22797.00  8200.80  35.97
2449.6  22494.27  8008.00  35.60
2451.8  22200.75  7803.90  35.15
2453.9  21884.85  7606.70  34.76
2456.1  21592.73  7420.87  34.37
2458.3  21299.84  7212.93  33.86
2460.4  20998.43  7003.04  33.35
2462.6  20730.79  6831.13  32.95
2464.7  20482.80  6696.30  32.69
2466.9  20262.67  6535.27  32.25
2469.0  20013.38  6360.67  31.78
2471.2  19735.10  6186.15  31.35
2473.3  19490.44  6029.08  30.93
2475.4  19270.96  5872.48  30.47
2477.6  19000.16  5741.33  30.22
2479.7  18713.60  5619.20  30.03
2481.9  18432.81  5502.53  29.85
2484.0  18235.33  5416.97  29.71
2486.1  18023.40  5328.90  29.57
2488.2  17799.00  5264.08  29.58
2490.4  17580.83  5231.67  29.76
2492.5  17275.93  5189.17  30.04
2494.6  16992.60  5117.85  30.12
2496.7  16754.47  5088.65  30.37
2498.8  16508.93  5054.85  30.62
2500.9  16322.40  5062.97  31.02
2503.0  16293.57  5104.25  31.33
2505.1  16202.88  5133.38  31.68
2507.2  16182.00  5169.25  31.94
2509.4  16128.48  5207.40  32.29
2511.4  16114.35  5345.38  33.17
2513.5  16289.20  5514.13  33.85
2515.6  16556.28  5559.72  33.58
