# Supplementary material for: Using reflectance spectra and Pl@ntNet to identify herbarium specimens: a case study with Lithocarpus
Source: New Phytol. 2025 Jun 4;251(2):800–10. doi: 10.1111/nph.70258 (PMC13278665; doi:10.1111/nph.70258)
Supplement: Supplementary file 1 — Dataset S1 Original spectral data collected for this study. [file NPH-251-800-s003.zip › lithocarpus_spectra/gr021122_0098.sig]

/*** Spectra Vista SIG Data ***/
name= gr021122_0098.sig
instrument= HI: 1132003 (HR-1024i)
integration= 50.0, 9.0, 5.0, 70.0, 14.0, 5.0
scan method= Time-based, Time-based
scan coadds= 100, 425, 645, 71, 298, 645
scan time= 5, 5
scan settings= AI, AI
external data set1= 0,0,0,0,0,0,0,0,0,0,0,0,0,0,0,0,0,0,0,0,0,0,0,0,0,0,0,0,0,0,0,0
external data set2= 0,0,0,0,0,0,0,0,0,0,0,0,0,0,0,0,0,0,0,0,0,0,0,0,0,0,0,0,0,0,0,0
external data dark= 0,0,0,0,0,0,0,0,0,0,0,0,0,0,0,0
external data mask= 0
optic= LENS 4(1), LENS 4(1)
temp= 31.8, -5.1, -9.9, 31.9, -5.1, -9.9
battery= 7.44, 7.43
error= 0, 0
units= Radiance, Radiance
time= 11/02/2022 11:05:13, 11/02/2022 11:06:26
longitude=                 ,                 
latitude=                 ,                 
gpstime=                 ,                 
comm= 
memory slot= 0, 0
factors= 0.950, 0.928, 1.000 [Overlap: Remove @ 990,1900, Matching Type: None]
inclinometer x offset= 1, 1
inclinometer y offset= 90, 90
data= 
340.5  1193.50  201.50  16.88
341.9  1212.39  212.70  17.54
343.4  1180.80  182.74  15.48
344.9  1221.00  171.79  14.07
346.4  1212.44  165.56  13.66
347.8  1216.23  146.83  12.07
349.3  1209.92  159.20  13.16
350.8  1242.30  151.50  12.20
352.2  1287.44  135.85  10.55
353.7  1296.26  118.20  9.12
355.2  1336.20  131.00  9.80
356.6  1400.63  149.60  10.68
358.1  1440.98  141.64  9.83
359.6  1487.12  137.36  9.24
361.0  1551.06  114.31  7.37
362.5  1652.22  114.49  6.93
364.0  1719.90  136.50  7.94
365.5  1786.15  156.04  8.74
366.9  1846.32  152.51  8.26
368.4  1939.05  134.04  6.91
369.9  2031.88  119.41  5.88
371.3  2128.42  141.64  6.65
372.8  2202.48  149.83  6.80
374.2  2310.44  166.89  7.22
375.7  2438.46  177.92  7.30
377.2  2536.50  162.11  6.39
378.6  2589.16  150.97  5.83
380.1  2679.38  155.67  5.81
381.6  2812.03  153.12  5.45
383.0  2985.40  162.64  5.45
384.5  3121.30  172.90  5.54
386.0  3222.78  197.06  6.11
387.4  3325.80  206.57  6.21
388.9  3416.28  190.90  5.59
390.4  3576.46  187.12  5.23
391.8  3753.96  196.80  5.24
393.3  3894.24  198.69  5.10
394.7  3972.50  202.68  5.10
396.2  4079.14  193.21  4.74
397.7  4241.52  191.66  4.52
399.1  4438.29  194.98  4.39
400.6  4622.80  203.20  4.40
402.0  4755.66  224.53  4.72
403.5  4851.00  217.00  4.47
405.0  4995.52  219.69  4.40
406.4  5213.56  225.50  4.33
407.9  5414.44  223.00  4.12
409.3  5548.96  232.04  4.18
410.8  5651.28  241.71  4.28
412.2  5820.96  252.69  4.34
413.7  6044.86  248.46  4.11
415.1  6291.40  265.30  4.22
416.6  6476.49  266.79  4.12
418.0  6626.50  279.64  4.22
419.5  6771.80  281.34  4.15
420.9  6979.84  299.89  4.30
422.4  7237.57  310.99  4.30
423.8  7502.72  317.31  4.23
425.3  7779.75  333.86  4.29
426.7  8013.45  364.61  4.55
428.2  8183.68  382.17  4.67
429.6  8349.44  402.39  4.82
431.1  8552.60  414.10  4.84
432.5  8832.20  439.21  4.97
434.0  9135.50  467.50  5.12
435.4  9460.00  498.93  5.27
436.8  9775.35  533.13  5.45
438.3  10045.70  556.93  5.54
439.7  10247.69  589.32  5.75
441.2  10434.00  620.40  5.95
442.6  10683.75  654.11  6.12
444.0  10980.06  682.50  6.22
445.5  11326.98  721.41  6.37
446.9  11700.78  768.30  6.57
448.4  12022.22  813.70  6.77
449.8  12373.50  867.68  7.01
451.2  12655.75  911.79  7.20
452.7  12882.75  955.35  7.42
454.1  13132.16  999.11  7.61
455.5  13425.86  1045.50  7.79
457.0  13768.04  1094.97  7.95
458.4  14116.96  1160.34  8.22
459.8  14486.40  1217.83  8.41
461.2  14913.70  1285.01  8.62
462.7  15301.11  1338.99  8.75
464.1  15630.25  1391.76  8.90
465.5  15918.12  1455.69  9.14
467.0  16195.50  1516.29  9.36
468.4  16519.40  1570.40  9.51
469.8  16872.76  1626.23  9.64
471.2  17298.57  1688.57  9.76
472.7  17740.68  1762.79  9.94
474.1  18195.60  1837.43  10.10
475.5  18741.32  1926.41  10.28
476.9  19252.61  2007.57  10.43
478.4  19656.25  2062.50  10.49
479.8  19920.28  2114.84  10.62
481.2  20116.56  2166.86  10.77
482.6  20343.96  2222.29  10.92
484.0  20694.90  2285.49  11.04
485.4  21170.10  2355.06  11.12
486.9  21721.05  2436.11  11.22
488.3  22332.16  2523.71  11.30
489.7  22842.28  2607.70  11.42
491.1  23278.92  2692.20  11.56
492.5  23661.12  2755.20  11.64
493.9  23978.40  2806.07  11.70
495.3  24264.90  2854.07  11.76
496.8  24653.04  2922.97  11.86
498.2  25140.90  3005.89  11.96
499.6  25663.23  3083.59  12.02
501.0  26249.37  3179.09  12.11
502.4  26795.88  3261.86  12.17
503.8  27338.50  3343.40  12.23
505.2  27879.04  3436.26  12.33
506.6  28401.78  3531.16  12.43
508.0  28904.40  3614.40  12.50
509.4  29305.00  3689.29  12.59
510.8  29769.30  3765.54  12.65
512.2  30231.60  3851.71  12.74
513.6  30744.00  3949.71  12.85
515.0  31336.08  4052.46  12.93
516.4  31848.96  4156.11  13.05
517.8  32426.40  4256.13  13.13
519.2  33041.82  4368.21  13.22
520.7  33639.08  4483.59  13.33
522.0  34143.60  4585.89  13.43
523.4  34741.98  4699.80  13.53
524.8  35259.00  4799.23  13.61
526.2  35877.70  4913.13  13.69
527.6  36533.58  5037.00  13.79
529.0  37096.40  5148.00  13.88
530.4  37762.82  5272.36  13.96
531.8  38314.88  5373.01  14.02
533.2  38783.16  5475.60  14.12
534.6  39231.20  5581.26  14.23
536.0  39727.01  5705.97  14.36
537.4  40239.38  5820.96  14.47
538.8  40818.02  5948.86  14.57
540.2  41466.93  6083.66  14.67
541.6  42089.32  6218.60  14.77
543.0  42627.48  6345.70  14.89
544.3  43347.75  6506.36  15.01
545.7  44161.20  6686.57  15.14
547.1  44691.90  6813.96  15.25
548.5  45346.14  6964.20  15.36
549.9  46073.05  7127.48  15.47
551.3  46860.84  7315.10  15.61
552.7  47427.64  7460.94  15.73
554.1  48167.49  7633.05  15.85
555.4  48786.16  7792.54  15.97
556.8  49226.10  7920.00  16.09
558.2  49499.25  8031.21  16.22
559.6  49755.00  8130.86  16.34
561.0  50274.84  8273.10  16.46
562.3  50673.35  8398.00  16.57
563.7  51269.12  8553.60  16.68
565.1  51867.20  8715.14  16.80
566.5  52500.11  8881.68  16.92
567.9  53377.36  9088.74  17.03
569.2  54339.60  9315.00  17.14
570.6  55337.33  9547.21  17.25
572.0  56196.28  9765.69  17.38
573.4  56910.78  9962.66  17.51
574.8  57642.75  10166.61  17.64
576.1  58538.42  10399.41  17.77
577.5  59226.24  10601.03  17.90
578.9  60184.20  10849.46  18.03
580.3  61068.93  11092.03  18.16
581.6  61953.28  11334.86  18.30
583.0  62820.90  11567.25  18.41
584.4  63423.30  11756.96  18.54
585.8  63847.05  11908.28  18.65
587.1  64186.10  12053.64  18.78
588.5  64637.40  12218.14  18.90
589.9  65009.70  12367.50  19.02
591.2  65516.76  12533.09  19.13
592.6  66280.94  12743.97  19.23
594.0  66944.27  12937.88  19.33
595.3  67830.24  13181.09  19.43
596.7  68753.92  13414.16  19.51
598.1  69635.32  13638.49  19.59
599.5  70492.95  13865.86  19.67
600.8  71404.48  14104.26  19.75
602.2  72142.98  14300.70  19.82
603.5  73060.44  14540.14  19.90
604.9  73972.62  14776.33  19.98
606.3  74791.20  15002.74  20.06
607.6  75566.34  15222.81  20.14
609.0  76318.20  15451.71  20.25
610.4  77051.52  15678.00  20.35
611.7  77729.57  15900.29  20.46
613.1  78349.35  16122.75  20.58
614.5  79035.12  16357.37  20.70
615.8  79570.80  16576.59  20.83
617.2  80307.36  16847.61  20.98
618.5  80942.48  17100.97  21.13
619.9  81748.24  17391.64  21.27
621.2  82501.23  17675.29  21.42
622.6  83440.50  18000.71  21.57
624.0  84194.64  18285.62  21.72
625.3  85035.83  18604.12  21.88
626.7  85886.62  18915.14  22.02
628.0  86602.56  19201.86  22.17
629.4  87449.60  19524.00  22.33
630.8  88170.12  19808.49  22.47
632.1  88741.17  20055.60  22.60
633.5  89672.44  20379.54  22.73
634.8  90415.90  20668.96  22.86
636.2  91071.36  20931.21  22.98
637.5  91918.33  21220.05  23.09
638.9  92645.16  21482.85  23.19
640.2  93426.03  21743.70  23.27
641.6  94269.72  21991.97  23.33
642.9  95059.51  22213.10  23.37
644.3  95898.70  22457.73  23.42
645.6  96674.50  22652.50  23.43
647.0  97439.67  22807.29  23.41
648.3  98249.10  22973.39  23.38
649.7  99092.49  23109.88  23.32
651.0  99911.69  23197.86  23.22
652.4  100456.20  23216.14  23.11
653.7  101559.24  23346.19  22.99
655.0  102503.92  23416.23  22.84
656.4  103178.20  23399.86  22.68
657.7  104291.89  23477.81  22.51
659.1  105189.70  23507.00  22.35
660.4  105918.40  23497.60  22.18
661.8  106624.00  23502.86  22.04
663.1  107616.81  23582.81  21.91
664.5  108134.10  23597.27  21.82
665.8  108279.30  23582.59  21.78
667.1  108341.28  23585.46  21.77
668.5  108696.00  23706.00  21.81
669.8  109065.70  23883.00  21.90
671.2  109299.84  24086.40  22.04
672.5  109582.45  24372.56  22.24
673.8  110220.88  24783.40  22.49
675.2  111169.38  25285.20  22.74
676.5  112342.98  25881.86  23.04
677.8  113572.44  26535.36  23.36
679.2  114558.60  27159.91  23.71
680.5  115403.28  27761.51  24.06
681.9  116177.60  28325.00  24.38
683.2  116993.80  28897.00  24.70
684.5  117825.40  29463.50  25.01
685.9  118556.73  29980.01  25.29
687.2  119293.44  30473.14  25.54
688.5  119955.60  30940.93  25.79
689.9  120757.84  31411.31  26.01
691.2  121440.38  31847.85  26.23
692.5  122075.90  32274.56  26.44
693.8  122823.40  32745.43  26.66
695.2  123434.36  33183.47  26.88
696.5  124145.56  33649.31  27.10
697.8  124862.00  34142.29  27.34
699.2  125540.22  34652.34  27.60
700.5  126249.66  35202.60  27.88
701.8  126912.45  35763.00  28.18
703.1  127580.28  36343.80  28.49
704.5  128267.55  36965.51  28.82
705.8  129006.15  37627.44  29.17
707.1  129680.75  38295.54  29.53
708.4  130342.44  38974.86  29.90
709.8  131144.97  39708.19  30.28
711.1  131685.58  40380.43  30.66
712.4  132508.66  41143.69  31.05
713.7  133201.78  41876.00  31.44
715.0  133921.29  42615.69  31.82
716.3  134668.75  43355.00  32.19
717.7  135396.48  44102.94  32.57
719.0  136188.80  44889.79  32.96
720.3  136979.08  45660.04  33.33
721.6  137891.60  46477.29  33.71
722.9  138762.72  47301.11  34.09
724.2  139663.44  48146.40  34.47
725.6  140430.78  48952.87  34.86
726.9  140902.75  49671.96  35.25
728.2  141363.04  50411.20  35.66
729.5  141939.07  51205.14  36.08
730.8  142419.16  51981.06  36.50
732.1  143001.32  52809.00  36.93
733.4  143420.49  53587.84  37.36
734.7  143699.40  54334.54  37.81
736.0  144023.46  55109.53  38.26
737.3  144114.66  55815.94  38.73
738.6  144223.47  56503.48  39.18
740.0  144354.80  57209.43  39.63
741.2  144609.92  57966.63  40.08
742.6  145107.00  58823.49  40.54
743.9  145683.20  59716.46  40.99
745.2  146439.30  60669.47  41.43
746.5  147246.35  61651.24  41.87
747.8  147919.80  62560.14  42.29
749.1  148674.89  63498.49  42.71
750.4  149415.65  64435.02  43.12
751.7  150183.32  65366.10  43.52
753.0  150737.07  66207.49  43.92
754.2  151387.68  67077.43  44.31
755.5  151976.46  67911.06  44.69
756.8  152536.12  68725.71  45.06
758.1  153538.92  69730.11  45.42
759.4  154464.60  70698.14  45.77
760.7  155328.60  71647.20  46.13
762.0  155925.00  72462.50  46.47
763.3  156475.62  73256.40  46.82
764.6  156865.20  73970.40  47.16
765.9  157251.50  74687.75  47.50
767.2  157754.10  75465.00  47.84
768.4  158067.00  76147.50  48.17
769.7  158683.73  76979.38  48.51
771.0  159101.01  77709.09  48.84
772.3  159473.60  78413.11  49.17
773.6  159951.36  79167.89  49.49
774.8  160418.49  79929.47  49.83
776.1  160846.40  80677.44  50.16
777.4  161147.16  81355.93  50.49
778.7  161676.48  82130.27  50.80
780.0  162132.48  82860.34  51.11
781.2  162484.32  83559.64  51.43
782.5  162990.36  84328.59  51.74
783.8  163441.80  85062.73  52.04
785.0  163796.40  85731.39  52.34
786.3  164209.50  86460.00  52.65
787.6  164654.00  87202.40  52.96
788.9  165050.25  87898.59  53.26
790.1  165571.00  88663.71  53.55
791.4  165920.16  89321.49  53.83
792.7  166574.34  90135.45  54.11
793.9  166970.16  90833.40  54.40
795.2  167451.50  91572.86  54.69
796.5  167950.64  92313.89  54.96
797.7  168446.82  93040.29  55.23
799.0  169068.00  93831.43  55.50
800.2  169473.92  94500.57  55.76
801.5  169921.80  95220.73  56.04
802.8  170441.55  95971.64  56.31
804.0  170907.10  96660.20  56.56
805.3  171422.56  97361.43  56.80
806.5  171780.30  98016.07  57.06
807.8  172235.00  98733.50  57.32
809.0  172712.47  99430.94  57.57
810.3  173192.19  100132.57  57.82
811.5  173555.55  100771.95  58.06
812.8  174022.20  101459.57  58.30
814.0  174424.59  102101.85  58.54
815.3  174897.61  102810.13  58.78
816.5  175303.75  103439.64  59.01
817.8  175747.80  104127.04  59.25
819.0  176128.05  104745.90  59.47
820.2  176589.84  105428.74  59.70
821.5  177048.45  106107.00  59.93
822.7  177378.99  106680.41  60.14
824.0  177806.07  107350.14  60.37
825.2  178329.45  108038.46  60.58
826.4  178806.65  108724.31  60.81
827.7  179081.80  109308.36  61.04
828.9  179567.10  110001.86  61.26
830.1  179972.05  110614.91  61.46
831.4  180420.63  111256.75  61.67
832.6  180868.22  111918.41  61.88
833.8  181253.40  112530.29  62.08
835.0  181621.02  113144.70  62.30
836.3  182084.98  113781.50  62.49
837.5  182555.10  114439.50  62.69
838.7  182996.82  115074.77  62.88
839.9  183358.08  115709.66  63.11
841.2  183824.41  116378.81  63.31
842.4  184212.06  116987.04  63.51
843.6  184669.10  117609.50  63.69
844.8  185160.24  118301.40  63.89
846.0  185597.16  118933.09  64.08
847.2  185948.07  119533.50  64.28
848.5  186449.28  120204.57  64.47
849.7  186824.46  120796.24  64.66
850.9  187209.10  121376.36  64.83
852.1  187604.52  122003.18  65.03
853.3  187923.36  122568.60  65.22
854.5  188293.28  123177.60  65.42
855.7  188680.56  123718.67  65.57
856.9  189049.08  124295.74  65.75
858.1  189429.88  124897.51  65.93
859.3  189787.92  125494.20  66.12
860.5  190197.60  126138.96  66.32
861.7  190612.80  126728.00  66.48
862.9  191010.17  127295.91  66.64
864.1  191391.28  127864.80  66.81
865.3  191787.20  128493.03  67.00
866.5  192274.56  129155.66  67.17
867.7  192685.58  129763.56  67.34
868.9  193085.34  130319.15  67.49
870.1  193551.62  130968.73  67.67
871.3  193996.72  131570.84  67.82
872.5  194455.80  132230.57  68.00
873.7  194958.48  132891.09  68.16
874.9  195476.94  133522.50  68.31
876.0  196008.48  134196.17  68.46
877.2  196430.80  134802.23  68.63
878.4  196949.25  135507.73  68.80
879.6  197421.00  136122.00  68.95
880.8  197956.50  136722.50  69.07
882.0  198406.05  137306.71  69.20
883.1  198868.32  137950.40  69.37
884.3  199364.06  138585.78  69.51
885.5  199817.94  139218.15  69.67
886.7  200217.60  139754.06  69.80
887.8  200657.10  140345.79  69.94
889.0  201227.36  141014.41  70.08
890.2  201677.49  141582.60  70.20
891.4  202151.21  142220.77  70.35
892.5  202833.54  142966.48  70.48
893.7  203456.62  143678.91  70.62
894.9  204072.48  144344.31  70.73
896.0  204723.75  145041.14  70.85
897.2  205337.86  145770.40  70.99
898.4  205883.08  146407.02  71.11
899.5  206591.32  147140.89  71.22
900.7  206973.00  147676.29  71.35
901.9  207407.46  148230.17  71.47
903.0  207749.93  148780.91  71.62
904.2  208150.20  149297.86  71.73
905.4  208624.26  149874.90  71.84
906.5  209165.81  150420.90  71.91
907.7  209492.40  150936.06  72.05
908.8  209850.00  151451.74  72.17
910.0  210257.84  151950.69  72.27
911.2  210573.22  152327.46  72.34
912.3  210796.14  152736.26  72.46
913.5  210921.38  153049.02  72.56
914.6  211105.44  153446.40  72.69
915.8  211460.46  153941.53  72.80
916.9  211664.92  154403.17  72.95
918.1  211956.62  154730.99  73.00
919.2  212120.37  155070.26  73.10
920.4  212282.62  155380.03  73.19
921.5  212496.07  155843.75  73.34
922.7  212719.68  156217.60  73.44
923.8  213066.36  156644.79  73.52
925.0  213232.81  156915.50  73.59
926.1  213520.02  157314.90  73.68
927.3  213868.32  157877.14  73.82
928.4  214425.25  158488.57  73.91
929.6  215029.76  159144.23  74.01
930.7  215881.40  159900.00  74.07
931.8  216619.53  160664.85  74.17
933.0  217227.60  161437.37  74.32
934.1  217702.89  161899.71  74.37
935.3  217787.33  162297.06  74.52
936.4  217936.50  162527.39  74.58
937.6  217878.81  162607.78  74.63
938.7  217620.18  162640.29  74.74
939.9  217748.09  162861.45  74.79
941.0  218208.16  163442.34  74.90
942.1  218871.72  164049.30  74.95
943.3  219513.18  164591.57  74.98
944.4  219893.33  165152.13  75.11
945.6  219948.36  165478.56  75.24
946.7  220194.83  165743.91  75.27
947.9  220577.28  166115.55  75.31
949.0  220907.50  166455.24  75.35
950.1  221351.40  166823.23  75.37
951.3  221456.62  167246.51  75.52
952.4  221799.55  167543.30  75.54
953.6  222047.74  167837.89  75.59
954.7  222380.52  168067.65  75.58
955.8  222665.16  168398.26  75.63
957.0  223020.90  168797.68  75.69
958.1  223344.66  169105.24  75.71
959.3  223395.90  169123.50  75.71
960.4  223637.72  169592.44  75.83
961.6  224057.46  169896.94  75.83
962.7  224225.60  170085.49  75.85
963.9  224554.89  170208.05  75.80
965.0  224647.62  170229.13  75.78
966.2  224832.06  170487.93  75.83
967.3  224659.09  170574.16  75.93
968.5  224767.68  170412.34  75.82
969.6  224818.56  170572.74  75.87
970.8  225028.21  170836.60  75.92
971.9  224850.56  170709.94  75.92
973.1  225106.56  170892.97  75.92
974.2  224774.95  170526.49  75.87
975.4  224970.60  170764.91  75.91
976.5  225015.57  170880.17  75.94
977.7  225169.44  170947.71  75.92
978.8  224998.56  170757.84  75.89
980.0  224824.00  170817.14  75.98
981.2  225307.77  170967.75  75.88
982.3  225358.42  171056.50  75.90
983.5  225608.24  171009.24  75.80
984.6  225562.32  171158.40  75.88
985.8  225513.20  171167.23  75.90
987.0  225553.92  171101.26  75.86
988.1  225924.70  171430.30  75.88
989.3  226093.84  171262.80  75.75
990.2  239564.87  185609.45  77.48
994.0  239931.22  186408.40  77.69
997.9  239755.92  186818.79  77.92
1001.7  240192.48  187731.38  78.16
1005.6  241307.78  188980.71  78.32
1009.4  242628.30  190555.16  78.54
1013.3  243760.00  191880.00  78.72
1017.1  244461.73  192825.65  78.88
1021.0  245117.99  193859.61  79.09
1024.8  246475.72  195302.25  79.24
1028.6  248410.87  197330.28  79.44
1032.5  250065.20  199009.80  79.58
1036.3  250638.73  199816.81  79.72
1040.1  250846.94  200401.56  79.89
1044.0  251677.98  201488.15  80.06
1047.8  252430.50  202385.93  80.17
1051.6  253128.09  203352.91  80.34
1055.5  252701.60  203342.46  80.47
1059.3  252320.55  203425.23  80.62
1063.1  251987.12  203460.71  80.74
1067.0  252311.44  204061.92  80.88
1070.8  253046.50  204969.50  81.00
1074.6  253591.83  205686.64  81.11
1078.4  253205.33  205656.21  81.22
1082.3  252187.45  205071.55  81.32
1086.1  251616.49  204957.74  81.46
1089.9  251539.42  205140.16  81.55
1093.7  251935.13  205733.05  81.66
1097.5  252071.27  206010.60  81.73
1101.4  252009.47  206156.39  81.81
1105.2  251856.80  206141.66  81.85
1109.0  252184.75  206583.87  81.92
1112.8  253256.38  207471.05  81.92
1116.6  254108.27  208154.00  81.92
1120.4  254795.96  208750.80  81.93
1124.2  255299.38  209063.64  81.89
1128.1  255992.17  209450.77  81.82
1131.8  255983.93  209173.50  81.71
1135.7  255776.60  208620.69  81.56
1139.5  255580.20  207994.24  81.38
1143.3  254975.38  206897.79  81.14
1147.1  254238.67  205725.71  80.92
1150.9  253527.08  204469.18  80.65
1154.7  253497.69  203737.86  80.37
1158.5  253409.80  202916.23  80.07
1162.3  253187.98  202003.05  79.78
1166.1  252539.11  200729.17  79.48
1169.9  252147.80  199750.69  79.22
1173.7  251540.00  198630.00  78.97
1177.5  250901.88  197532.55  78.73
1181.2  250944.78  196995.31  78.50
1185.0  251428.03  196873.30  78.30
1188.8  251356.00  196518.75  78.18
1192.6  251384.95  196401.17  78.13
1196.4  251319.37  196296.23  78.11
1200.2  250670.93  195888.00  78.15
1204.0  250145.75  195706.74  78.24
1207.8  249762.18  195624.38  78.32
1211.6  249106.67  195352.86  78.42
1215.3  248627.67  195379.36  78.58
1219.1  248522.83  195743.95  78.76
1222.9  248177.78  196000.00  78.98
1226.7  247870.53  196365.31  79.22
1230.4  247213.63  196384.59  79.44
1234.2  246533.70  196341.60  79.64
1238.0  245775.58  196192.84  79.83
1241.8  245056.19  196037.04  80.00
1245.5  244450.11  195881.40  80.13
1249.3  244242.73  196024.24  80.26
1253.1  244545.00  196488.13  80.35
1256.8  244588.72  196757.93  80.44
1260.6  244380.27  196659.63  80.47
1264.4  244171.76  196662.78  80.54
1268.1  243839.20  196434.86  80.56
1271.9  243788.31  196485.05  80.60
1275.7  244017.00  196803.69  80.65
1279.4  244255.80  197191.80  80.73
1283.2  243766.47  197066.11  80.84
1286.9  243432.32  197038.44  80.94
1290.7  243193.87  197036.40  81.02
1294.4  242524.14  196614.60  81.07
1298.2  241526.99  195947.85  81.13
1302.0  240373.50  195004.18  81.13
1305.7  238981.42  193878.73  81.13
1309.5  237439.95  192512.81  81.08
1313.2  236458.00  191525.25  81.00
1317.0  235809.60  190833.69  80.93
1320.7  235000.91  189884.27  80.80
1324.4  233870.18  188588.65  80.64
1328.2  233198.40  187552.80  80.43
1331.9  232374.88  186223.28  80.14
1335.7  231535.42  184756.25  79.80
1339.4  230222.93  182859.11  79.43
1343.2  229225.03  181140.84  79.02
1346.9  228814.47  179763.34  78.56
1350.6  229242.30  179003.10  78.08
1354.4  229792.78  178351.55  77.61
1358.1  229531.27  177046.71  77.13
1361.8  228722.80  175383.27  76.68
1365.6  227639.65  173661.72  76.29
1369.3  226560.89  171920.29  75.88
1373.0  225212.59  170093.16  75.53
1376.7  223646.47  168106.91  75.17
1380.5  222048.09  165983.54  74.75
1384.2  220706.93  163869.76  74.25
1387.9  219471.73  161594.19  73.63
1391.6  218121.14  158961.39  72.88
1395.3  216876.55  156161.44  72.00
1399.1  216108.79  153433.20  71.00
1402.8  215067.33  150227.57  69.85
1406.5  214286.60  146973.49  68.59
1410.2  213682.44  143795.64  67.29
1413.9  213622.11  141025.30  66.02
1417.6  213086.50  138164.38  64.84
1421.3  212389.87  135496.97  63.80
1425.1  211587.73  133095.09  62.90
1428.8  211214.25  131282.58  62.16
1432.5  210984.96  129911.00  61.57
1436.2  210718.26  128778.82  61.11
1439.9  210019.61  127662.85  60.79
1443.6  209624.89  126871.43  60.52
1447.3  209078.47  126186.39  60.35
1451.0  208609.50  125585.68  60.20
1454.7  208062.93  125056.34  60.11
1458.4  207652.20  124582.50  60.00
1462.1  206997.38  124070.98  59.94
1465.8  206266.61  123548.46  59.90
1469.4  205712.53  123202.24  59.89
1473.1  206458.22  123657.27  59.89
1476.8  206673.13  123923.66  59.96
1480.5  205492.51  123308.46  60.01
1484.2  204420.83  122810.44  60.08
1487.9  203770.14  122618.94  60.18
1491.6  203095.75  122410.55  60.27
1495.3  203000.42  122609.73  60.40
1498.9  202487.97  122608.76  60.55
1502.6  201535.09  122396.46  60.73
1506.3  200339.38  122048.40  60.92
1510.0  199389.75  121880.64  61.13
1513.7  198639.83  121881.89  61.36
1517.3  197883.78  121858.36  61.58
1521.0  196961.05  121638.17  61.76
1524.7  196150.26  121506.09  61.95
1528.3  195302.58  121235.46  62.08
1532.0  194376.00  120966.26  62.23
1535.7  193536.93  120689.80  62.36
1539.3  192651.37  120339.36  62.46
1543.0  192031.39  120162.38  62.57
1546.7  191655.75  120165.96  62.70
1550.3  191125.69  120041.03  62.81
1554.0  190340.50  119760.75  62.92
1557.6  189560.31  119479.41  63.03
1561.3  188718.79  119103.93  63.11
1565.0  187849.33  118670.06  63.17
1568.6  186914.04  118198.74  63.24
1572.3  186225.43  117939.58  63.33
1575.9  185624.09  117727.83  63.42
1579.6  185041.42  117548.03  63.53
1583.2  184415.60  117343.09  63.63
1586.9  183685.76  117055.71  63.73
1590.5  183071.38  116997.43  63.91
1594.1  182338.08  116863.85  64.09
1597.8  181576.58  116742.85  64.29
1601.4  180838.84  116676.94  64.52
1605.1  179879.27  116434.33  64.73
1608.7  179034.75  116279.68  64.95
1612.3  178243.29  116131.99  65.15
1616.0  177421.65  115892.81  65.32
1619.6  176704.56  115705.21  65.48
1623.2  175919.93  115348.71  65.57
1626.9  175332.09  115109.34  65.65
1630.5  174601.45  114694.39  65.69
1634.1  173936.96  114396.65  65.77
1637.8  173219.20  113992.40  65.81
1641.4  172281.87  113464.20  65.86
1645.0  171398.66  112973.76  65.91
1648.6  170418.92  112266.59  65.88
1652.2  169675.71  111635.92  65.79
1655.8  168941.11  110905.50  65.65
1659.5  168220.15  110085.11  65.44
1663.1  167024.67  108891.24  65.19
1666.7  165746.50  107536.82  64.88
1670.3  164579.10  106124.40  64.48
1673.9  163472.28  104680.66  64.04
1677.5  162651.43  103358.17  63.55
1681.1  162189.07  102189.26  63.01
1684.7  162185.40  101281.37  62.45
1688.3  162053.66  100370.10  61.94
1691.9  161645.07  99361.24  61.47
1695.6  161308.73  98484.45  61.05
1699.2  161174.17  97839.58  60.70
1702.8  161092.21  97301.61  60.40
1706.3  160608.29  96532.60  60.10
1709.9  159626.31  95555.54  59.86
1713.5  158930.92  94749.46  59.62
1717.1  158207.16  93964.50  59.39
1720.7  157517.01  93284.18  59.22
1724.3  157159.57  92911.53  59.12
1727.9  156851.26  92749.73  59.13
1731.5  156760.47  92863.88  59.24
1735.1  156879.73  93253.37  59.44
1738.7  156623.16  93324.11  59.59
1742.2  156106.70  93185.56  59.69
1745.8  155497.47  92937.09  59.77
1749.4  155551.26  93009.02  59.79
1753.0  154894.83  92692.28  59.84
1756.5  153478.67  91982.68  59.93
1760.1  151596.92  91056.56  60.06
1763.7  149405.08  89982.38  60.23
1767.2  147673.60  89267.79  60.45
1770.8  146224.00  88730.68  60.68
1774.4  144767.04  88063.35  60.83
1777.9  143909.45  87889.81  61.07
1781.5  143023.67  87513.00  61.19
1785.1  141743.33  86858.57  61.28
1788.6  140410.19  86128.64  61.34
1792.2  139148.17  85428.21  61.39
1795.8  138642.91  85243.60  61.48
1799.3  138018.60  84945.99  61.55
1802.9  137264.81  84573.14  61.61
1806.4  136561.60  84243.26  61.69
1810.0  135726.42  83832.13  61.77
1813.5  135260.57  83630.63  61.83
1817.1  135009.93  83574.51  61.90
1820.6  134347.63  83290.46  62.00
1824.2  134231.07  83378.29  62.12
1827.7  133412.78  82996.49  62.21
1831.2  133112.00  83043.00  62.39
1834.8  133107.17  83167.61  62.48
1838.3  132921.50  83286.96  62.66
1841.8  132279.80  83024.53  62.76
1845.4  131364.92  82621.70  62.89
1848.9  130498.95  82133.71  62.94
1852.4  129843.30  81761.98  62.97
1856.0  129104.97  81182.91  62.88
1859.5  128332.97  80568.75  62.78
1863.0  127650.43  79882.21  62.58
1866.6  127336.62  79332.80  62.30
1870.1  127145.98  78665.27  61.87
1873.6  126528.75  77547.38  61.29
1877.1  125389.83  75876.38  60.51
1880.6  124037.98  73927.59  59.60
1884.2  122972.65  71846.88  58.43
1887.7  122106.33  69556.80  56.96
1891.2  121094.05  66951.23  55.29
1894.7  120235.57  64213.16  53.41
1898.2  119815.63  61550.60  51.37
1902.2  129336.48  63760.32  49.30
1904.9  128552.06  61323.06  47.70
1907.6  127640.24  58910.88  46.15
1910.4  126977.69  56761.11  44.70
1913.1  125916.32  54695.68  43.44
1915.8  125164.76  53074.28  42.40
1918.6  124567.20  51722.88  41.52
1921.3  124065.64  50606.36  40.79
1924.0  123288.20  49617.40  40.25
1926.7  122533.72  48840.64  39.86
1929.4  121735.68  48239.44  39.63
1932.2  121172.28  47837.93  39.48
1934.9  120584.88  47567.52  39.45
1937.6  119947.24  47436.56  39.55
1940.3  119365.50  47370.50  39.69
1943.0  118843.94  47402.95  39.89
1945.7  118110.63  47422.32  40.15
1948.4  117342.57  47463.90  40.45
1951.1  116707.32  47601.00  40.79
1953.8  116080.14  47763.54  41.15
1956.4  115564.87  47964.49  41.50
1959.1  114939.48  48122.36  41.87
1961.8  114161.46  48216.42  42.24
1964.5  113496.93  48369.33  42.62
1967.2  112709.73  48474.33  43.01
1969.9  112094.80  48620.80  43.37
1972.5  111342.08  48697.90  43.74
1975.2  110790.71  48884.81  44.12
1977.9  110415.46  49146.54  44.51
1980.6  109829.93  49301.98  44.89
1983.2  108956.50  49326.60  45.27
1985.9  108079.20  49327.20  45.64
1988.5  107217.96  49305.14  45.99
1991.2  106557.93  49389.75  46.35
1993.8  105937.92  49462.38  46.69
1996.5  105487.80  49585.80  47.01
1999.2  104855.21  49603.21  47.31
2001.8  104463.72  49717.44  47.59
2004.4  103977.30  49734.70  47.83
2007.1  103323.50  49632.38  48.04
2009.7  102729.60  49512.42  48.20
2012.4  102311.36  49466.56  48.35
2015.0  101861.00  49358.00  48.46
2017.6  101320.00  49140.20  48.50
2020.3  100785.52  48896.76  48.52
2022.9  100542.40  48752.16  48.49
2025.5  100329.72  48553.44  48.39
2028.1  100108.30  48319.34  48.27
2030.8  99689.67  47928.45  48.08
2033.4  99524.82  47640.24  47.87
2036.0  99136.64  47215.20  47.63
2038.6  98747.58  46763.94  47.36
2041.2  98426.12  46328.96  47.07
2043.8  98083.96  45897.28  46.79
2046.4  97718.62  45446.78  46.51
2049.0  97226.64  44953.76  46.24
2051.6  96945.54  44579.22  45.98
2054.2  96596.00  44198.25  45.76
2056.8  96226.90  43836.10  45.55
2059.4  95655.91  43410.05  45.38
2062.0  95162.25  43051.25  45.24
2064.6  94562.81  42673.62  45.13
2067.1  93952.17  42328.98  45.05
2069.7  93339.52  41993.40  44.99
2072.3  92916.54  41739.70  44.92
2074.9  92439.69  41445.18  44.83
2077.4  92101.17  41240.26  44.78
2080.0  91610.40  40967.61  44.72
2082.6  91154.20  40710.10  44.66
2085.1  90687.66  40467.81  44.62
2087.7  90300.60  40255.80  44.58
2090.3  89844.63  39999.48  44.52
2092.8  89104.03  39611.19  44.45
2095.4  88335.39  39193.70  44.37
2097.9  87676.33  38836.70  44.30
2100.5  86982.00  38478.80  44.24
2103.0  86396.84  38150.14  44.16
2105.6  85826.94  37838.25  44.09
2108.1  85322.34  37574.10  44.04
2110.7  84803.18  37300.34  43.98
2113.2  84308.21  37031.12  43.92
2115.7  83738.00  36721.05  43.85
2118.3  83132.79  36383.10  43.77
2120.8  82759.32  36184.14  43.72
2123.3  82361.55  36004.08  43.71
2125.8  81983.58  35808.92  43.68
2128.4  81561.87  35582.82  43.63
2130.9  81015.20  35312.80  43.59
2133.4  80640.56  35133.70  43.57
2135.9  80282.60  34950.20  43.53
2138.4  79831.84  34727.44  43.50
2140.9  79499.54  34571.40  43.49
2143.4  79152.68  34422.79  43.49
2145.9  78860.28  34276.59  43.46
2148.4  78567.88  34123.08  43.43
2150.9  78268.17  33954.95  43.38
2153.4  77990.39  33801.44  43.34
2155.9  77661.35  33637.37  43.31
2158.4  77358.75  33479.25  43.28
2160.9  77138.25  33354.30  43.24
2163.4  76820.44  33213.50  43.24
2165.9  76247.92  32949.26  43.21
2168.4  75785.22  32752.44  43.22
2170.8  75468.80  32634.36  43.24
2173.3  75125.17  32508.55  43.27
2175.8  74812.87  32413.26  43.33
2178.2  74432.95  32303.20  43.40
2180.7  74046.14  32192.02  43.48
2183.2  73650.57  32067.70  43.54
2185.6  73248.84  31963.68  43.64
2188.1  72742.32  31827.60  43.75
2190.6  72172.88  31630.30  43.83
2193.0  71550.93  31399.83  43.88
2195.5  70986.24  31203.84  43.96
2197.9  70398.72  31001.20  44.04
2200.4  69684.45  30740.60  44.11
2202.8  69219.45  30580.89  44.18
2205.3  68627.14  30355.70  44.23
2207.7  68260.14  30216.94  44.27
2210.1  67858.84  30044.00  44.27
2212.6  67494.23  29907.82  44.31
2215.0  67259.25  29809.50  44.32
2217.4  66968.98  29658.65  44.29
2219.9  66721.56  29489.22  44.20
2222.3  66495.44  29310.16  44.08
2224.7  66323.88  29152.71  43.96
2227.1  66062.86  28878.38  43.71
2229.5  65749.38  28535.13  43.40
2231.9  65312.96  28128.16  43.07
2234.4  64833.44  27683.04  42.70
2236.8  64420.69  27252.60  42.30
2239.2  64041.12  26795.34  41.84
2241.6  63627.90  26294.94  41.33
2244.0  63236.16  25790.40  40.78
2246.4  62831.49  25281.72  40.24
2248.8  62402.89  24731.74  39.63
2251.2  62057.10  24229.50  39.04
2253.6  61639.50  23724.90  38.49
2255.9  61372.56  23275.32  37.92
2258.3  61047.97  22828.31  37.39
2260.7  60665.04  22392.96  36.91
2263.1  60256.20  21984.90  36.49
2265.5  59865.41  21620.72  36.12
2267.9  59542.80  21323.70  35.81
2270.2  59104.16  20997.76  35.53
2272.6  58683.24  20717.40  35.30
2275.0  58247.28  20435.94  35.08
2277.3  57843.60  20178.00  34.88
2279.7  57489.60  19930.20  34.67
2282.1  57177.20  19713.20  34.48
2284.4  56744.82  19447.12  34.27
2286.8  56433.54  19192.12  34.01
2289.1  56032.68  18886.40  33.71
2291.5  55735.26  18615.10  33.40
2293.8  55320.00  18357.02  33.18
2296.2  54867.12  18110.40  33.01
2298.5  54347.25  17885.61  32.91
2300.8  53784.92  17662.54  32.84
2303.2  53133.32  17447.04  32.84
2305.5  52479.21  17251.53  32.87
2307.9  51856.78  17065.73  32.91
2310.2  51198.84  16927.68  33.06
2312.5  50609.20  16808.40  33.21
2314.8  50018.50  16725.08  33.44
2317.1  49376.50  16613.00  33.65
2319.5  48732.39  16482.06  33.82
2321.8  48184.40  16319.32  33.87
2324.1  47594.12  16124.22  33.88
2326.4  47120.26  15959.02  33.87
2328.7  46588.00  15770.00  33.85
2331.0  46091.76  15566.16  33.77
2333.3  45702.22  15388.75  33.67
2335.6  45305.68  15241.52  33.64
2337.9  44847.54  15082.74  33.63
2340.2  44422.00  14915.00  33.58
2342.5  44040.81  14778.54  33.56
2344.8  43557.55  14630.60  33.59
2347.1  43054.62  14499.66  33.68
2349.4  42503.88  14386.38  33.85
2351.7  42007.04  14288.64  34.01
2353.9  41539.38  14186.31  34.15
2356.2  41057.25  14098.50  34.34
2358.5  40535.73  13990.64  34.51
2360.8  40031.40  13869.76  34.65
2363.1  39569.88  13740.90  34.73
2365.3  39144.50  13596.52  34.73
2367.6  38630.00  13430.00  34.77
2369.8  38109.60  13266.00  34.81
2372.1  37528.14  13100.88  34.91
2374.4  36915.48  12911.68  34.98
2376.6  36301.44  12691.00  34.96
2378.9  35721.28  12483.80  34.95
2381.1  35141.60  12292.80  34.98
2383.4  34591.22  12091.76  34.96
2385.6  34077.45  11944.35  35.05
2387.9  33575.04  11786.76  35.11
2390.1  33075.00  11602.50  35.08
2392.3  32621.94  11425.05  35.02
2394.6  32189.16  11256.72  34.97
2396.8  31798.17  11119.28  34.97
2399.0  31329.60  10956.80  34.97
2401.3  30869.46  10798.36  34.98
2403.5  30390.36  10603.32  34.89
2405.7  29980.99  10427.22  34.78
2407.9  29569.14  10244.34  34.65
2410.1  29149.92  10066.32  34.53
2412.4  28758.50  9921.40  34.50
2414.6  28346.64  9757.20  34.42
2416.8  27960.24  9593.10  34.31
2419.0  27601.07  9405.14  34.08
2421.2  27204.16  9233.20  33.94
2423.4  26802.09  9070.95  33.84
2425.6  26471.88  8915.40  33.68
2427.8  26128.98  8743.95  33.46
2430.0  25830.44  8602.50  33.30
2432.2  25516.80  8467.20  33.18
2434.4  25182.09  8301.15  32.96
2436.5  24834.68  8145.40  32.80
2438.7  24585.60  8025.78  32.64
2440.9  24284.49  7872.51  32.42
2443.1  23987.34  7694.28  32.08
2445.3  23721.74  7569.99  31.91
2447.4  23451.84  7454.16  31.78
2449.6  23173.92  7318.08  31.58
2451.8  22852.80  7166.34  31.36
2453.9  22545.76  6995.67  31.03
2456.1  22243.76  6870.32  30.89
2458.3  21937.46  6774.43  30.88
2460.4  21605.72  6684.43  30.94
2462.6  21328.65  6578.60  30.84
2464.7  21060.52  6473.09  30.74
2466.9  20788.16  6386.08  30.72
2469.0  20540.41  6269.80  30.52
2471.2  20312.94  6165.18  30.35
2473.3  20035.08  6050.48  30.20
2475.4  19769.45  5967.31  30.18
2477.6  19513.00  5883.92  30.15
2479.7  19292.16  5760.00  29.86
2481.9  19028.59  5650.82  29.70
2484.0  18793.12  5567.14  29.62
2486.1  18514.44  5473.98  29.57
2488.2  18270.15  5409.50  29.61
2490.4  18012.75  5365.50  29.79
2492.5  17684.68  5249.84  29.69
2494.6  17380.62  5157.99  29.68
2496.7  17176.79  5109.42  29.75
2498.8  17014.41  5076.36  29.84
2500.9  16821.14  5032.74  29.92
2503.0  16717.92  5068.22  30.32
2505.1  16578.90  5044.65  30.43
2507.2  16532.61  4989.45  30.18
2509.4  16519.03  5062.75  30.65
2511.4  16583.70  5100.27  30.75
2513.5  16677.44  5131.52  30.77
2515.6  16845.02  5344.70  31.73
