# Supplementary material for: Using reflectance spectra and Pl@ntNet to identify herbarium specimens: a case study with Lithocarpus
Source: New Phytol. 2025 Jun 4;251(2):800–10. doi: 10.1111/nph.70258 (PMC13278665; doi:10.1111/nph.70258)
Supplement: Supplementary file 1 — Dataset S1 Original spectral data collected for this study. [file NPH-251-800-s003.zip › lithocarpus_spectra/gr022422_0165.sig]

/*** Spectra Vista SIG Data ***/
name= gr022422_0165.sig
instrument= HI: 1132003 (HR-1024i)
integration= 50.0, 9.0, 5.0, 200.0, 14.0, 5.0
scan method= Time-based, Time-based
scan coadds= 100, 425, 645, 25, 298, 645
scan time= 5, 5
scan settings= AI, AI
external data set1= 0,0,0,0,0,0,0,0,0,0,0,0,0,0,0,0,0,0,0,0,0,0,0,0,0,0,0,0,0,0,0,0
external data set2= 0,0,0,0,0,0,0,0,0,0,0,0,0,0,0,0,0,0,0,0,0,0,0,0,0,0,0,0,0,0,0,0
external data dark= 0,0,0,0,0,0,0,0,0,0,0,0,0,0,0,0
external data mask= 0
optic= LENS 4(1), LENS 4(1)
temp= 34.0, -5.0, -9.9, 34.0, -5.0, -9.9
battery= 7.43, 7.44
error= 0, 0
units= Radiance, Radiance
time= 24/02/2022 12:31:20, 24/02/2022 12:32:38
longitude=                 ,                 
latitude=                 ,                 
gpstime=                 ,                 
comm= 
memory slot= 0, 0
factors= 0.966, 0.936, 1.000 [Overlap: Remove @ 990,1900, Matching Type: None]
inclinometer x offset= 0, 0
inclinometer y offset= 90, 90
data= 
340.5  1215.20  211.58  17.41
341.9  1191.12  207.38  17.41
343.4  1161.12  186.96  16.10
344.9  1184.00  175.75  14.84
346.4  1194.61  173.84  14.55
347.8  1199.10  167.02  13.93
349.3  1162.16  171.14  14.73
350.8  1196.85  170.44  14.24
352.2  1243.55  146.30  11.76
353.7  1268.68  134.45  10.60
355.2  1310.00  131.00  10.00
356.6  1361.36  143.99  10.58
358.1  1414.54  138.81  9.81
359.6  1448.66  131.41  9.07
361.0  1514.13  126.18  8.33
362.5  1602.90  126.38  7.88
364.0  1668.94  133.77  8.02
365.5  1747.60  144.56  8.27
366.9  1796.08  138.16  7.69
368.4  1876.50  140.74  7.50
369.9  1980.44  144.68  7.31
371.3  2088.76  148.73  7.12
372.8  2163.15  150.77  6.97
374.2  2245.54  152.52  6.79
375.7  2346.69  157.32  6.70
377.2  2456.40  166.88  6.79
378.6  2536.32  161.82  6.38
380.1  2628.10  150.64  5.73
381.6  2748.98  160.78  5.85
383.0  2871.55  167.61  5.84
384.5  3019.38  175.18  5.80
386.0  3122.46  178.70  5.72
387.4  3229.40  177.74  5.50
388.9  3346.56  183.02  5.47
390.4  3473.95  176.55  5.08
391.8  3639.16  186.55  5.13
393.3  3778.34  188.34  4.98
394.7  3870.35  184.44  4.77
396.2  3992.58  192.06  4.81
397.7  4138.32  188.34  4.55
399.1  4316.97  187.04  4.33
400.6  4490.72  193.04  4.30
402.0  4623.84  200.27  4.33
403.5  4723.60  205.80  4.36
405.0  4874.36  209.70  4.30
406.4  5069.24  207.46  4.09
407.9  5271.72  218.54  4.15
409.3  5408.48  215.11  3.98
410.8  5524.38  226.31  4.10
412.2  5684.28  227.13  4.00
413.7  5913.45  237.70  4.02
415.1  6139.80  242.56  3.95
416.6  6312.15  250.25  3.96
418.0  6467.00  257.38  3.98
419.5  6619.78  260.85  3.94
420.9  6828.96  272.24  3.99
422.4  7079.82  279.22  3.94
423.8  7329.96  293.08  4.00
425.3  7601.40  305.96  4.03
426.7  7822.80  322.88  4.13
428.2  7995.20  329.84  4.13
429.6  8171.54  339.49  4.15
431.1  8386.14  350.14  4.18
432.5  8653.32  366.15  4.23
434.0  8937.50  385.00  4.31
435.4  9251.00  400.13  4.33
436.8  9569.26  420.54  4.39
438.3  9819.70  439.29  4.47
439.7  10037.16  455.20  4.54
441.2  10225.32  466.71  4.56
442.6  10483.95  482.85  4.61
444.0  10761.66  503.69  4.68
445.5  11104.35  528.07  4.76
446.9  11460.54  555.56  4.85
448.4  11778.90  576.50  4.89
449.8  12119.25  598.90  4.94
451.2  12402.75  625.31  5.04
452.7  12639.57  645.59  5.11
454.1  12895.18  671.93  5.21
455.5  13184.78  694.54  5.27
457.0  13522.08  717.86  5.31
458.4  13859.56  749.32  5.41
459.8  14221.44  780.48  5.49
461.2  14632.42  817.47  5.59
462.7  15008.58  846.25  5.64
464.1  15344.96  883.19  5.76
465.5  15636.60  913.41  5.84
467.0  15921.00  943.98  5.93
468.4  16241.56  975.46  6.01
469.8  16580.72  1010.22  6.09
471.2  16991.25  1051.98  6.19
472.7  17434.40  1092.60  6.27
474.1  17877.00  1137.23  6.36
475.5  18400.46  1184.04  6.43
476.9  18892.12  1235.75  6.54
478.4  19287.50  1284.38  6.66
479.8  19577.92  1320.31  6.74
481.2  19781.60  1357.22  6.86
482.6  20027.25  1391.04  6.95
484.0  20379.78  1430.16  7.02
485.4  20843.95  1483.98  7.12
486.9  21381.75  1540.01  7.20
488.3  21964.24  1603.08  7.30
489.7  22455.52  1661.31  7.40
491.1  22890.84  1712.55  7.48
492.5  23284.80  1762.53  7.57
493.9  23605.92  1814.39  7.69
495.3  23917.20  1859.63  7.78
496.8  24302.76  1916.81  7.89
498.2  24787.95  1979.24  7.98
499.6  25286.22  2040.37  8.07
501.0  25862.35  2111.61  8.16
502.4  26414.04  2185.26  8.27
503.8  26929.70  2253.51  8.37
505.2  27462.48  2327.91  8.48
506.6  27971.68  2402.24  8.59
508.0  28470.96  2475.90  8.70
509.4  28875.00  2541.25  8.80
510.8  29348.55  2614.84  8.91
512.2  29811.92  2690.10  9.02
513.6  30326.40  2768.40  9.13
515.0  30901.84  2857.96  9.25
516.4  31412.80  2940.60  9.36
517.8  31982.14  3029.67  9.47
519.2  32593.35  3126.83  9.59
520.7  33176.61  3220.45  9.71
522.0  33681.84  3307.80  9.82
523.4  34265.70  3407.83  9.95
524.8  34781.58  3502.91  10.07
526.2  35401.37  3607.44  10.19
527.6  36038.64  3716.43  10.31
529.0  36590.40  3815.90  10.43
530.4  37241.00  3931.49  10.56
531.8  37789.33  4038.74  10.69
533.2  38277.72  4145.31  10.83
534.6  38744.00  4260.68  11.00
536.0  39251.73  4381.49  11.16
537.4  39763.44  4494.49  11.30
538.8  40339.58  4617.17  11.45
540.2  40999.34  4751.28  11.59
541.6  41607.58  4879.25  11.73
543.0  42132.72  4999.68  11.87
544.3  42843.15  5143.88  12.01
545.7  43634.85  5300.48  12.15
547.1  44156.85  5424.45  12.28
548.5  44824.92  5570.27  12.43
549.9  45563.81  5730.05  12.58
551.3  46334.86  5888.55  12.71
552.7  46874.60  6022.12  12.85
554.1  47592.18  6184.58  12.99
555.4  48213.66  6339.87  13.15
556.8  48657.84  6471.47  13.30
558.2  48950.55  6585.56  13.45
559.6  49234.20  6700.65  13.61
561.0  49780.50  6851.46  13.76
562.3  50209.25  6986.53  13.91
563.7  50803.20  7144.48  14.06
565.1  51400.80  7304.00  14.21
566.5  52034.63  7474.62  14.36
567.9  52894.00  7677.58  14.52
569.2  53831.40  7893.90  14.66
570.6  54813.58  8118.13  14.81
572.0  55655.77  8327.63  14.96
573.4  56367.69  8522.09  15.12
574.8  57090.25  8721.00  15.28
576.1  57973.81  8948.64  15.44
577.5  58655.08  9144.01  15.59
578.9  59589.24  9381.72  15.74
580.3  60457.38  9607.00  15.89
581.6  61308.32  9840.28  16.05
583.0  62153.10  10071.86  16.20
584.4  62763.15  10269.00  16.36
585.8  63213.32  10435.34  16.51
587.1  63599.14  10590.58  16.65
588.5  64081.50  10764.83  16.80
589.9  64484.40  10928.03  16.95
591.2  65008.76  11113.77  17.10
592.6  65780.00  11338.20  17.24
594.0  66446.30  11543.85  17.37
595.3  67328.24  11785.71  17.50
596.7  68226.82  12032.94  17.64
598.1  69082.02  12276.97  17.77
599.5  69922.30  12524.00  17.91
600.8  70810.12  12777.47  18.04
602.2  71545.11  13003.67  18.18
603.5  72456.72  13261.20  18.30
604.9  73346.22  13521.11  18.43
606.3  74147.04  13767.60  18.57
607.6  74904.18  14009.49  18.70
609.0  75648.60  14249.25  18.84
610.4  76396.32  14490.84  18.97
611.7  77084.90  14724.10  19.10
613.1  77711.10  14955.86  19.25
614.5  78410.16  15204.11  19.39
615.8  78962.58  15423.12  19.53
617.2  79727.04  15688.17  19.68
618.5  80380.92  15932.18  19.82
619.9  81205.32  16216.97  19.97
621.2  81961.25  16487.30  20.12
622.6  82890.50  16794.25  20.26
624.0  83634.66  17060.18  20.40
625.3  84490.34  17345.48  20.53
626.7  85349.24  17633.82  20.66
628.0  86052.12  17893.47  20.79
629.4  86895.20  18179.00  20.92
630.8  87611.76  18435.75  21.04
632.1  88179.84  18659.97  21.16
633.5  89106.16  18963.23  21.28
634.8  89861.98  19224.20  21.39
636.2  90506.82  19466.45  21.51
637.5  91348.94  19745.21  21.62
638.9  92083.71  19999.44  21.72
640.2  92868.96  20262.67  21.82
641.6  93725.88  20531.51  21.91
642.9  94498.95  20783.72  21.99
644.3  95330.22  21051.53  22.08
645.6  96109.00  21308.63  22.17
647.0  96868.08  21551.24  22.25
648.3  97668.81  21794.23  22.31
649.7  98530.58  22053.28  22.38
651.0  99338.16  22281.30  22.43
652.4  99880.56  22455.23  22.48
653.7  100983.33  22746.67  22.53
655.0  101910.24  22983.38  22.55
656.4  102564.00  23156.45  22.58
657.7  103693.86  23436.72  22.60
659.1  104604.50  23669.80  22.63
660.4  105299.04  23851.24  22.65
661.8  105976.00  24026.00  22.67
663.1  106974.54  24282.28  22.70
664.5  107492.94  24436.01  22.73
665.8  107656.05  24531.12  22.79
667.1  107755.38  24622.45  22.85
668.5  108150.00  24790.50  22.92
669.8  108562.90  24982.88  23.01
671.2  108858.88  25165.92  23.12
672.5  109187.41  25373.09  23.24
673.8  109823.00  25663.26  23.37
675.2  110778.36  26048.72  23.51
676.5  111942.12  26492.13  23.67
677.8  113191.22  26973.26  23.83
679.2  114172.10  27400.92  24.00
680.5  115025.49  27808.04  24.18
681.9  115769.50  28185.85  24.35
683.2  116593.40  28588.18  24.52
684.5  117417.30  28992.43  24.69
685.9  118164.54  29373.88  24.86
687.2  118878.72  29750.40  25.03
688.5  119549.62  30111.46  25.19
689.9  120360.56  30498.88  25.34
691.2  121037.05  30864.26  25.50
692.5  121674.16  31212.55  25.65
693.8  122408.15  31592.98  25.81
695.2  123051.35  31945.66  25.96
696.5  123756.60  32326.69  26.12
697.8  124489.50  32724.13  26.29
699.2  125169.72  33107.88  26.45
700.5  125888.04  33518.12  26.63
701.8  126544.95  33909.23  26.80
703.1  127228.92  34323.48  26.98
704.5  127932.21  34747.79  27.16
705.8  128679.00  35195.89  27.35
707.1  129347.25  35621.06  27.54
708.4  130017.09  36046.97  27.72
709.8  130826.85  36522.35  27.92
711.1  131396.78  36926.69  28.10
712.4  132248.74  37419.46  28.29
713.7  132920.20  37863.49  28.49
715.0  133632.09  38320.81  28.68
716.3  134400.50  38792.94  28.86
717.7  135134.76  39265.27  29.06
719.0  135940.60  39759.45  29.25
720.3  136707.50  40243.39  29.44
721.6  137603.00  40768.45  29.63
722.9  138471.39  41292.29  29.82
724.2  139361.04  41831.37  30.02
725.6  140139.70  42348.31  30.22
726.9  140616.00  42772.25  30.42
728.2  141104.32  43204.28  30.62
729.5  141717.03  43676.46  30.82
730.8  142218.66  44136.07  31.03
732.1  142822.68  44627.52  31.25
733.4  143264.50  45072.90  31.46
734.7  143575.20  45492.39  31.69
736.0  143948.40  45917.96  31.90
737.3  144106.29  46294.47  32.13
738.6  144273.69  46671.12  32.35
740.0  144480.05  47056.43  32.57
741.2  144784.64  47482.24  32.80
742.6  145305.72  47970.18  33.01
743.9  145897.44  48498.58  33.24
745.2  146661.24  49079.57  33.46
746.5  147468.02  49674.61  33.69
747.8  148133.00  50231.15  33.91
749.1  148880.14  50815.80  34.13
750.4  149629.63  51394.29  34.35
751.7  150365.04  51984.31  34.57
753.0  150919.45  52517.15  34.80
754.2  151596.18  53077.85  35.01
755.5  152186.21  53612.10  35.23
756.8  152772.44  54151.04  35.45
758.1  153786.00  54841.11  35.66
759.4  154696.80  55513.00  35.89
760.7  155562.96  56168.28  36.11
762.0  156178.75  56726.25  36.32
763.3  156749.04  57277.08  36.54
764.6  157149.36  57768.84  36.76
765.9  157555.80  58268.98  36.98
767.2  158061.12  58805.62  37.20
768.4  158394.60  59272.85  37.42
769.7  159042.14  59872.85  37.65
771.0  159481.08  60391.73  37.87
772.3  159847.60  60898.89  38.10
773.6  160338.40  61449.68  38.32
774.8  160818.75  61990.27  38.55
776.1  161269.68  62539.62  38.78
777.4  161603.53  63037.32  39.01
778.7  162147.84  63613.96  39.23
780.0  162608.64  64167.52  39.46
781.2  162975.30  64691.63  39.69
782.5  163497.36  65276.25  39.92
783.8  163954.80  65856.38  40.17
785.0  164315.40  66393.08  40.41
786.3  164776.50  66955.88  40.63
787.6  165249.84  67534.74  40.87
788.9  165642.60  68098.71  41.11
790.1  166159.60  68713.60  41.35
791.4  166549.44  69281.52  41.60
792.7  167200.98  69945.89  41.83
793.9  167616.54  70526.30  42.08
795.2  168118.50  71141.88  42.32
796.5  168615.26  71761.47  42.56
797.7  169120.56  72388.64  42.80
799.0  169776.00  73086.00  43.05
800.2  170191.36  73680.48  43.29
801.5  170674.54  74292.97  43.53
802.8  171207.10  74951.74  43.78
804.0  171671.50  75576.87  44.02
805.3  172184.84  76234.46  44.27
806.5  172579.40  76831.50  44.52
807.8  173059.60  77472.50  44.77
809.0  173521.87  78117.22  45.02
810.3  174013.59  78772.26  45.27
811.5  174416.73  79377.88  45.51
812.8  174910.50  80038.65  45.76
814.0  175326.12  80658.32  46.00
815.3  175813.00  81346.21  46.27
816.5  176203.50  81965.75  46.52
817.8  176660.97  82615.69  46.77
819.0  177085.02  83233.61  47.00
820.2  177561.30  83904.08  47.25
821.5  178050.05  84588.25  47.51
822.7  178347.06  85182.23  47.76
824.0  178788.78  85854.22  48.02
825.2  179294.10  86540.55  48.27
826.4  179803.25  87231.57  48.52
827.7  180143.35  87834.84  48.76
828.9  180627.30  88518.15  49.01
830.1  181011.85  89175.85  49.27
831.4  181458.44  89854.12  49.52
832.6  181939.82  90532.34  49.76
833.8  182321.30  91169.70  50.00
835.0  182684.74  91805.46  50.25
836.3  183127.70  92494.85  50.51
837.5  183613.50  93195.90  50.76
838.7  184089.51  93870.70  50.99
839.9  184485.60  94527.00  51.24
841.2  184949.02  95216.98  51.48
842.4  185312.61  95887.92  51.74
843.6  185765.30  96541.73  51.97
844.8  186273.18  97248.29  52.21
846.0  186663.57  97916.30  52.46
847.2  187093.41  98584.08  52.69
848.5  187568.32  99309.42  52.95
849.7  187936.77  99966.14  53.19
850.9  188358.30  100599.20  53.41
852.1  188770.88  101265.84  53.64
853.3  189083.10  101892.26  53.89
854.5  189536.90  102564.11  54.11
855.7  189847.56  103197.81  54.36
856.9  190254.72  103838.70  54.58
858.1  190650.31  104496.33  54.81
859.3  191047.36  105151.13  55.04
860.5  191496.63  105828.05  55.26
861.7  191927.20  106503.60  55.49
862.9  192289.76  107153.12  55.72
864.1  192685.15  107778.10  55.93
865.3  193120.48  108463.61  56.16
866.5  193596.48  109142.64  56.38
867.7  194023.31  109825.01  56.60
868.9  194385.31  110484.19  56.84
870.1  194866.29  111156.69  57.04
871.3  195326.58  111816.80  57.25
872.5  195855.75  112524.41  57.45
873.7  196290.96  113205.28  57.67
874.9  196798.11  113936.86  57.90
876.0  197402.04  114634.53  58.07
877.2  197868.80  115298.84  58.27
878.4  198344.61  116018.37  58.49
879.6  198861.60  116703.30  58.69
880.8  199325.00  117371.19  58.88
882.0  199792.03  118011.68  59.07
883.1  200272.24  118715.17  59.28
884.3  200785.00  119358.96  59.45
885.5  201257.28  120051.91  59.65
886.7  201674.88  120669.12  59.83
887.8  202230.00  121329.98  60.00
889.0  202691.66  122025.00  60.20
890.2  203128.17  122689.61  60.40
891.4  203688.99  123356.70  60.56
892.5  204326.46  124098.98  60.74
893.7  205039.94  124849.95  60.89
894.9  205678.80  125589.78  61.06
896.0  206283.55  126308.35  61.23
897.2  206920.98  127027.39  61.39
898.4  207490.40  127727.15  61.56
899.5  208150.78  128497.65  61.73
900.7  208631.80  129113.08  61.89
901.9  209052.64  129710.97  62.05
903.0  209418.76  130275.47  62.21
904.2  209844.40  130857.25  62.36
905.4  210345.12  131485.71  62.51
906.5  210914.62  132147.00  62.65
907.7  211269.16  132719.84  62.82
908.8  211654.71  133286.23  62.97
910.0  212048.72  133825.64  63.11
911.2  212305.62  134282.66  63.25
912.3  212555.34  134732.73  63.39
913.5  212751.21  135195.43  63.55
914.6  212965.20  135626.40  63.68
915.8  213350.97  136139.78  63.81
916.9  213633.46  136626.05  63.95
918.1  213813.80  137097.98  64.12
919.2  214053.57  137559.26  64.26
920.4  214294.08  137968.99  64.38
921.5  214490.87  138426.65  64.54
922.7  214748.48  138820.64  64.64
923.8  215076.42  139325.51  64.78
925.0  215225.15  139739.06  64.93
926.1  215653.62  140257.53  65.04
927.3  215983.68  140793.48  65.19
928.4  216469.50  141398.56  65.32
929.6  217057.28  142081.28  65.46
930.7  218005.20  142868.60  65.53
931.8  218785.14  143691.15  65.68
933.0  219498.48  144410.04  65.79
934.1  219896.37  145013.40  65.95
935.3  220082.44  145382.81  66.06
936.4  220210.62  145622.64  66.13
937.6  220128.96  145793.65  66.23
938.7  219975.66  146023.40  66.38
939.9  220012.83  146292.21  66.49
941.0  220588.86  146923.20  66.60
942.1  221170.50  147487.64  66.69
943.3  221724.72  148084.01  66.79
944.4  222084.23  148579.54  66.90
945.6  222337.48  149021.36  67.02
946.7  222640.59  149401.54  67.10
947.9  222927.18  149747.38  67.17
949.0  223237.07  150076.52  67.23
950.1  223659.72  150535.44  67.31
951.3  223825.14  150972.00  67.45
952.4  224143.42  151374.94  67.53
953.6  224543.66  151738.57  67.58
954.7  224853.45  152016.50  67.61
955.8  225019.91  152305.23  67.69
957.0  225350.10  152829.49  67.82
958.1  225645.12  153205.64  67.90
959.3  225865.50  153372.45  67.90
960.4  226183.88  153644.84  67.93
961.6  226685.70  153998.44  67.93
962.7  226823.68  154303.36  68.03
963.9  226883.09  154563.38  68.12
965.0  227286.30  154752.59  68.09
966.2  227429.13  154927.59  68.12
967.3  227335.12  154923.02  68.15
968.5  227529.60  155160.72  68.19
969.6  227533.76  155275.50  68.24
970.8  227688.78  155468.31  68.28
971.9  227448.32  155432.64  68.34
973.1  227637.52  155579.60  68.35
974.2  227690.12  155539.66  68.31
975.4  227822.34  155815.91  68.39
976.5  227956.95  155852.29  68.37
977.7  228203.16  156110.18  68.41
978.8  228123.54  155945.18  68.36
980.0  228404.00  156088.00  68.34
981.2  228265.05  156273.77  68.46
982.3  228220.72  156233.88  68.46
983.5  228566.39  156338.23  68.40
984.6  228822.48  156487.68  68.39
985.8  228674.60  156541.99  68.46
987.0  229050.88  156707.52  68.42
988.1  228876.48  156898.46  68.55
989.3  228922.96  156780.40  68.49
990.2  238456.85  168101.96  70.50
994.0  238851.67  169058.40  70.78
997.9  238830.42  169630.93  71.03
1001.7  239505.93  170676.35  71.26
1005.6  240533.33  171995.00  71.51
1009.4  241742.33  173360.17  71.71
1013.3  242800.00  174677.14  71.94
1017.1  243579.20  175734.45  72.15
1021.0  244485.79  176903.11  72.36
1024.8  245868.72  178371.29  72.55
1028.6  247646.63  180198.99  72.76
1032.5  249163.60  181808.10  72.97
1036.3  249848.87  182796.43  73.16
1040.1  250254.88  183534.49  73.34
1044.0  251030.59  184603.34  73.54
1047.8  251669.25  185453.55  73.69
1051.6  252279.38  186419.83  73.89
1055.5  251921.30  186584.59  74.06
1059.3  251690.25  186886.00  74.25
1063.1  251526.77  187183.86  74.42
1067.0  251878.86  187821.50  74.57
1070.8  252504.16  188656.35  74.71
1074.6  252951.03  189369.98  74.86
1078.4  252652.00  189524.57  75.01
1082.3  251894.18  189251.99  75.13
1086.1  251484.71  189319.49  75.28
1089.9  251460.06  189629.64  75.41
1093.7  251780.67  190192.60  75.54
1097.5  251893.89  190535.78  75.64
1101.4  251787.37  190672.85  75.73
1105.2  251686.00  190769.66  75.80
1109.0  252088.82  191243.10  75.86
1112.8  252996.17  191974.97  75.88
1116.6  253782.84  192613.43  75.90
1120.4  254432.58  193187.20  75.93
1124.2  255026.12  193472.80  75.86
1128.1  255586.37  193726.02  75.80
1131.8  255654.93  193437.90  75.66
1135.7  255470.78  192906.73  75.51
1139.5  255280.60  192256.07  75.31
1143.3  254671.35  191205.94  75.08
1147.1  254071.56  190135.14  74.84
1150.9  253506.00  188977.45  74.55
1154.7  253433.56  188139.71  74.24
1158.5  253261.87  187224.73  73.93
1162.3  253042.30  186216.34  73.59
1166.1  252371.87  184951.45  73.29
1169.9  251985.93  183947.01  73.00
1173.7  251400.00  182892.86  72.75
1177.5  250803.74  181899.03  72.53
1181.2  250789.93  181404.41  72.33
1185.0  251197.69  181264.11  72.16
1188.8  251063.56  180961.75  72.08
1192.6  251126.49  180854.28  72.02
1196.4  251143.20  180826.28  72.00
1200.2  250531.56  180510.40  72.05
1204.0  250128.30  180439.23  72.14
1207.8  249813.83  180483.55  72.25
1211.6  249263.67  180381.79  72.37
1215.3  248839.87  180635.25  72.59
1219.1  248645.92  181139.73  72.85
1222.9  248284.44  181577.14  73.13
1226.7  247940.91  182091.19  73.44
1230.4  247299.94  182292.13  73.71
1234.2  246584.33  182410.20  73.97
1238.0  245876.48  182419.99  74.19
1241.8  245202.94  182431.21  74.40
1245.5  244703.78  182422.57  74.55
1249.3  244537.63  182701.08  74.71
1253.1  244710.28  183100.63  74.82
1256.8  244752.66  183394.11  74.93
1260.6  244575.67  183344.52  74.96
1264.4  244333.87  183354.61  75.04
1268.1  243952.13  183138.69  75.07
1271.9  243913.56  183270.64  75.14
1275.7  244191.41  183644.71  75.21
1279.4  244542.00  184026.60  75.25
1283.2  244103.06  183959.96  75.36
1286.9  243723.72  183894.21  75.45
1290.7  243419.73  183833.57  75.52
1294.4  242751.33  183470.10  75.58
1298.2  241880.33  182928.03  75.63
1302.0  240739.58  182101.45  75.64
1305.7  239402.47  181125.61  75.66
1309.5  237805.27  179790.26  75.60
1313.2  236808.17  178878.32  75.54
1317.0  236074.80  178137.51  75.46
1320.7  235265.17  177243.31  75.34
1324.4  234207.15  176063.99  75.17
1328.2  233532.80  175055.14  74.96
1331.9  232610.52  173716.24  74.68
1335.7  231750.00  172304.29  74.35
1339.4  230568.49  170605.71  73.99
1343.2  229671.07  168981.15  73.58
1346.9  229209.35  167613.39  73.13
1350.6  229430.68  166711.45  72.66
1354.4  229779.08  165982.54  72.24
1358.1  229478.73  164813.01  71.82
1361.8  228799.73  163348.70  71.39
1365.6  227784.30  161784.45  71.03
1369.3  226638.22  160104.86  70.64
1373.0  225365.86  158376.47  70.28
1376.7  223863.50  156460.97  69.89
1380.5  222261.91  154364.37  69.45
1384.2  220869.14  152134.41  68.88
1387.9  219650.00  149806.76  68.20
1391.6  218359.17  147219.29  67.42
1395.3  217165.20  144471.12  66.53
1399.1  216413.73  141802.17  65.52
1402.8  215447.33  138689.14  64.37
1406.5  214741.40  135514.16  63.11
1410.2  214178.61  132386.54  61.81
1413.9  214015.64  129624.79  60.57
1417.6  213478.99  126891.46  59.44
1421.3  212903.73  124474.80  58.47
1425.1  212188.80  122283.77  57.63
1428.8  211749.60  120637.83  56.97
1432.5  211476.74  119446.68  56.48
1436.2  211228.32  118582.69  56.14
1439.9  210613.22  117756.33  55.91
1443.6  210266.89  117218.50  55.75
1447.3  209746.00  116730.50  55.65
1451.0  209279.25  116332.55  55.59
1454.7  208761.60  115953.71  55.54
1458.4  208383.93  115666.95  55.51
1462.1  207764.08  115303.71  55.50
1465.8  207143.69  115000.66  55.52
1469.4  206588.61  114777.18  55.56
1473.1  206989.72  115122.90  55.62
1476.8  207120.48  115462.80  55.75
1480.5  206062.00  115045.06  55.83
1484.2  205215.48  114777.57  55.93
1487.9  204614.54  114680.08  56.05
1491.6  203941.83  114504.70  56.15
1495.3  203632.00  114619.61  56.29
1498.9  203026.47  114638.96  56.47
1502.6  202118.98  114506.45  56.65
1506.3  201072.36  114319.20  56.85
1510.0  200123.70  114219.10  57.07
1513.7  199374.88  114268.08  57.31
1517.3  198667.71  114321.91  57.54
1521.0  197761.56  114183.83  57.74
1524.7  196951.66  114124.38  57.95
1528.3  196134.42  113955.23  58.10
1532.0  195206.67  113757.26  58.28
1535.7  194351.42  113544.20  58.42
1539.3  193465.10  113269.63  58.55
1543.0  192861.67  113155.00  58.67
1546.7  192489.92  113194.71  58.81
1550.3  191959.47  113096.00  58.92
1554.0  191173.50  112822.20  59.02
1557.6  190397.72  112564.49  59.12
1561.3  189565.59  112238.80  59.21
1565.0  188691.87  111865.37  59.28
1568.6  187748.84  111430.89  59.35
1572.3  187083.99  111218.11  59.45
1575.9  186474.13  111043.09  59.55
1579.6  185907.63  110880.88  59.64
1583.2  185268.89  110723.00  59.76
1586.9  184514.49  110437.56  59.85
1590.5  183912.98  110392.37  60.02
1594.1  183162.88  110243.36  60.19
1597.8  182407.67  110068.18  60.34
1601.4  181685.64  109970.59  60.53
1605.1  180686.96  109699.45  60.71
1608.7  179869.00  109519.23  60.89
1612.3  179076.75  109347.75  61.06
1616.0  178282.05  109117.16  61.20
1619.6  177596.22  108948.93  61.35
1623.2  176752.53  108607.76  61.45
1626.9  176065.44  108385.49  61.56
1630.5  175246.75  108010.93  61.63
1634.1  174576.26  107722.05  61.70
1637.8  173869.42  107350.00  61.74
1641.4  173043.45  106813.32  61.73
1645.0  172235.67  106236.41  61.68
1648.6  171274.23  105419.87  61.55
1652.2  170544.11  104696.48  61.39
1655.8  169832.78  103874.07  61.16
1659.5  169128.35  103009.85  60.91
1663.1  167907.33  101852.15  60.66
1666.7  166634.67  100583.57  60.36
1670.3  165453.88  99376.07  60.06
1673.9  164347.88  98118.84  59.70
1677.5  163533.11  96999.22  59.31
1681.1  163061.82  96056.06  58.91
1684.7  163081.65  95312.35  58.44
1688.3  162932.86  94537.55  58.02
1691.9  162550.07  93651.99  57.61
1695.6  162201.77  92790.71  57.21
1699.2  162091.67  92114.38  56.83
1702.8  162001.38  91441.39  56.44
1706.3  161515.62  90518.53  56.04
1709.9  160551.82  89370.97  55.66
1713.5  159808.52  88363.35  55.29
1717.1  159098.57  87354.80  54.91
1720.7  158418.99  86388.75  54.53
1724.3  158040.77  85712.44  54.23
1727.9  157727.66  85315.98  54.09
1731.5  157646.47  85427.80  54.19
1735.1  157769.60  86042.23  54.54
1738.7  157509.87  86427.57  54.87
1742.2  157088.02  86549.34  55.10
1745.8  156441.60  86385.43  55.22
1749.4  156165.12  86300.34  55.26
1753.0  155207.27  85824.75  55.30
1756.5  153717.12  85035.73  55.32
1760.1  151996.25  84157.36  55.37
1763.7  150052.97  83275.50  55.50
1767.2  148498.33  82774.50  55.74
1770.8  147164.50  82440.32  56.02
1774.4  145762.67  81945.23  56.22
1777.9  144921.13  81862.64  56.49
1781.5  144046.67  81587.57  56.64
1785.1  142837.50  81029.46  56.73
1788.6  141533.29  80374.58  56.79
1792.2  140201.33  79692.43  56.84
1795.8  139509.50  79421.55  56.93
1799.3  138775.00  79063.84  56.97
1802.9  138013.41  78742.96  57.05
1806.4  137328.80  78489.26  57.15
1810.0  136499.01  78120.49  57.23
1813.5  136053.82  77949.55  57.29
1817.1  135743.33  77892.04  57.38
1820.6  135086.73  77655.51  57.49
1824.2  134961.96  77757.09  57.61
1827.7  134184.81  77450.04  57.72
1831.2  133840.00  77499.00  57.90
1834.8  133782.40  77598.47  58.00
1838.3  133487.00  77638.18  58.16
1841.8  132840.93  77423.74  58.28
1845.4  131970.88  77065.98  58.40
1848.9  131168.25  76689.93  58.47
1852.4  130537.33  76360.54  58.50
1856.0  129843.30  75885.90  58.44
1859.5  129102.78  75348.23  58.36
1863.0  128513.14  74742.25  58.16
1866.6  128227.64  74269.66  57.92
1870.1  127997.97  73639.28  57.53
1873.6  127391.25  72557.20  56.96
1877.1  126366.33  71040.38  56.22
1880.6  125248.29  69259.24  55.30
1884.2  124379.10  67326.15  54.13
1887.7  123589.13  65108.40  52.68
1891.2  122659.60  62478.23  50.94
1894.7  121781.37  59714.27  49.03
1898.2  121296.39  57054.31  47.04
1902.2  129074.40  58050.72  44.97
1904.9  128415.90  55655.40  43.34
1907.6  127577.20  53410.64  41.87
1910.4  126977.69  51414.37  40.49
1913.1  125916.32  49491.84  39.31
1915.8  125217.40  47994.52  38.33
1918.6  124706.24  46780.64  37.51
1921.3  124247.59  45827.14  36.88
1924.0  123474.12  44946.16  36.40
1926.7  122666.68  44264.60  36.09
1929.4  121871.92  43764.48  35.91
1932.2  121290.96  43486.33  35.85
1934.9  120715.92  43336.80  35.90
1937.6  120125.64  43288.76  36.04
1940.3  119595.00  43358.50  36.25
1943.0  119119.68  43502.04  36.52
1945.7  118430.84  43611.04  36.82
1948.4  117713.50  43716.75  37.14
1951.1  117105.84  43925.76  37.51
1953.8  116515.74  44148.06  37.89
1956.4  116025.03  44405.44  38.27
1959.1  115426.36  44578.16  38.62
1961.8  114654.12  44696.40  38.98
1964.5  114001.74  44856.99  39.35
1967.2  113206.03  44971.87  39.73
1969.9  112591.80  45134.70  40.09
1972.5  111862.57  45239.85  40.44
1975.2  111315.58  45404.85  40.79
1977.9  110920.86  45644.84  41.15
1980.6  110284.16  45797.92  41.53
1983.2  109430.38  45844.30  41.89
1985.9  108576.00  45864.00  42.24
1988.5  107712.32  45873.70  42.59
1991.2  107031.78  45956.16  42.94
1993.8  106424.34  46021.14  43.24
1996.5  105981.48  46144.56  43.54
1999.2  105349.57  46186.31  43.84
2001.8  104961.48  46284.36  44.10
2004.4  104465.04  46298.35  44.32
2007.1  103783.54  46189.50  44.51
2009.7  103165.02  46080.72  44.67
2012.4  102752.96  46029.44  44.80
2015.0  102327.20  45894.80  44.85
2017.6  101811.70  45675.95  44.86
2020.3  101286.68  45426.04  44.85
2022.9  101031.20  45232.80  44.77
2025.5  100796.58  45021.87  44.67
2028.1  100581.43  44767.11  44.51
2030.8  100186.65  44389.35  44.31
2033.4  100042.98  44089.32  44.07
2036.0  99648.52  43662.60  43.82
2038.6  99265.74  43220.64  43.54
2041.2  98953.28  42822.20  43.28
2043.8  98582.51  42415.10  43.02
2046.4  98208.86  41999.78  42.77
2049.0  97715.60  41553.96  42.53
2051.6  97469.82  41225.37  42.30
2054.2  97130.75  40873.50  42.08
2056.8  96758.20  40555.90  41.91
2059.4  96163.45  40180.25  41.78
2062.0  95658.25  39850.50  41.66
2064.6  95061.37  39471.93  41.52
2067.1  94461.12  39126.51  41.42
2069.7  93855.64  38802.84  41.34
2072.3  93422.24  38557.68  41.27
2074.9  92929.20  38298.33  41.21
2077.4  92591.94  38108.68  41.16
2080.0  92108.96  37859.40  41.10
2082.6  91664.45  37609.35  41.03
2085.1  91208.40  37343.37  40.94
2087.7  90823.20  37128.00  40.88
2090.3  90368.91  36892.35  40.82
2092.8  89603.88  36535.19  40.77
2095.4  88803.26  36171.72  40.73
2097.9  88149.39  35838.11  40.66
2100.5  87460.80  35507.20  40.60
2103.0  86874.38  35209.10  40.53
2105.6  86308.86  34946.73  40.49
2108.1  85785.48  34705.62  40.46
2110.7  85248.38  34443.64  40.40
2113.2  84754.01  34200.29  40.35
2115.7  84199.90  33927.30  40.29
2118.3  83577.39  33641.40  40.25
2120.8  83202.12  33453.54  40.21
2123.3  82812.34  33269.78  40.17
2125.8  82451.04  33093.20  40.14
2128.4  82013.88  32885.58  40.10
2130.9  81459.20  32619.20  40.04
2133.4  81078.34  32425.40  39.99
2135.9  80704.40  32241.80  39.95
2138.4  80237.19  32022.65  39.91
2140.9  79910.58  31862.94  39.87
2143.4  79569.35  31718.09  39.86
2145.9  79262.33  31571.89  39.83
2148.4  78977.24  31440.31  39.81
2150.9  78699.46  31316.04  39.79
2153.4  78407.06  31199.08  39.79
2155.9  78064.50  31049.88  39.77
2158.4  77755.65  30914.10  39.76
2160.9  77542.50  30825.90  39.75
2163.4  77231.48  30695.88  39.75
2165.9  76680.98  30468.34  39.73
2168.4  76183.74  30302.28  39.78
2170.8  75844.67  30209.63  39.83
2173.3  75499.00  30089.65  39.85
2175.8  75181.37  29995.90  39.90
2178.2  74783.10  29896.85  39.98
2180.7  74413.15  29795.22  40.04
2183.2  74011.05  29679.52  40.10
2185.6  73589.04  29567.16  40.18
2188.1  73090.08  29446.20  40.29
2190.6  72534.80  29270.28  40.35
2193.0  71907.66  29077.29  40.44
2195.5  71347.20  28907.52  40.52
2197.9  70763.44  28727.52  40.60
2200.4  70061.25  28503.35  40.68
2202.8  69578.10  28373.20  40.78
2205.3  68963.98  28174.26  40.85
2207.7  68582.54  28064.92  40.92
2210.1  68191.76  27957.16  41.00
2212.6  67848.12  27850.32  41.05
2215.0  67593.25  27738.70  41.04
2217.4  67279.41  27586.32  41.00
2219.9  67023.24  27461.26  40.97
2222.3  66788.04  27345.56  40.94
2224.7  66625.20  27194.13  40.82
2227.1  66364.90  26957.07  40.62
2229.5  66077.37  26676.52  40.37
2231.9  65626.72  26304.96  40.08
2234.4  65133.04  25885.44  39.74
2236.8  64754.92  25478.61  39.35
2239.2  64392.90  25062.18  38.92
2241.6  63955.08  24615.99  38.49
2244.0  63538.56  24174.72  38.05
2246.4  63134.94  23686.44  37.52
2248.8  62715.73  23184.92  36.97
2251.2  62387.70  22724.40  36.42
2253.6  61970.10  22228.50  35.87
2255.9  61661.64  21777.36  35.32
2258.3  61337.38  21363.72  34.83
2260.7  60952.80  20971.60  34.41
2263.1  60552.00  20566.80  33.97
2265.5  60160.87  20195.56  33.57
2267.9  59821.20  19896.90  33.26
2270.2  59365.76  19593.84  33.01
2272.6  58963.56  19324.56  32.77
2275.0  58573.62  19042.38  32.51
2277.3  58179.90  18753.15  32.23
2279.7  57781.65  18514.20  32.04
2282.1  57453.72  18277.08  31.81
2284.4  57042.48  17976.86  31.51
2286.8  56732.85  17713.71  31.22
2289.1  56350.48  17406.36  30.89
2291.5  56047.04  17102.05  30.51
2293.8  55624.26  16752.74  30.12
2296.2  55172.04  16419.48  29.76
2298.5  54655.14  16094.25  29.45
2300.8  54103.84  15814.68  29.23
2303.2  53459.52  15527.12  29.04
2305.5  52776.49  15263.47  28.92
2307.9  52107.61  15040.51  28.86
2310.2  51457.56  14894.88  28.95
2312.5  50857.60  14858.00  29.21
2314.8  50267.44  14908.74  29.66
2317.1  49626.25  14938.75  30.10
2319.5  48982.68  14896.89  30.41
2321.8  48436.04  14837.44  30.63
2324.1  47866.14  14717.22  30.75
2326.4  47385.14  14558.94  30.72
2328.7  46863.50  14402.00  30.73
2331.0  46385.64  14220.00  30.66
2333.3  45995.79  14053.48  30.55
2335.6  45581.76  13861.12  30.41
2337.9  45114.66  13651.74  30.26
2340.2  44688.00  13442.50  30.08
2342.5  44297.58  13237.92  29.88
2344.8  43815.40  13026.20  29.73
2347.1  43315.44  12847.80  29.66
2349.4  42767.94  12714.00  29.73
2351.7  42290.08  12629.44  29.86
2353.9  41830.68  12574.45  30.06
2356.2  41330.25  12519.00  30.29
2358.5  40828.83  12407.90  30.39
2360.8  40333.34  12311.36  30.52
2363.1  39863.28  12205.44  30.62
2365.3  39392.25  12100.11  30.72
2367.6  38870.00  11940.00  30.72
2369.8  38370.90  11798.70  30.75
2372.1  37822.20  11640.72  30.78
2374.4  37203.32  11431.36  30.73
2376.6  36560.44  11250.96  30.77
2378.9  35959.56  11054.12  30.74
2381.1  35370.40  10878.40  30.76
2383.4  34789.96  10721.50  30.82
2385.6  34307.35  10533.60  30.70
2387.9  33825.60  10346.04  30.59
2390.1  33348.00  10206.00  30.60
2392.3  32874.66  10066.68  30.62
2394.6  32399.96  9928.68  30.64
2396.8  31989.15  9793.03  30.61
2399.0  31554.30  9672.80  30.65
2401.3  31085.86  9521.60  30.63
2403.5  30608.76  9336.60  30.50
2405.7  30177.73  9192.13  30.46
2407.9  29777.76  9058.50  30.42
2410.1  29350.80  8905.68  30.34
2412.4  28961.90  8780.10  30.32
2414.6  28572.24  8617.92  30.16
2416.8  28173.42  8459.88  30.03
2419.0  27802.13  8321.65  29.93
2421.2  27418.10  8163.50  29.77
2423.4  27007.47  7998.41  29.62
2425.6  26666.19  7886.70  29.58
2427.8  26334.72  7772.40  29.51
2430.0  25991.02  7627.55  29.35
2432.2  25666.56  7464.96  29.08
2434.4  25367.85  7349.13  28.97
2436.5  25045.64  7219.52  28.83
2438.7  24751.08  7068.36  28.56
2440.9  24463.14  6943.53  28.38
2443.1  24192.36  6838.02  28.27
2445.3  23904.59  6728.88  28.15
2447.4  23586.48  6621.84  28.07
2449.6  23284.80  6504.96  27.94
2451.8  23001.84  6371.46  27.70
2453.9  22670.46  6259.94  27.61
2456.1  22369.36  6129.28  27.40
2458.3  22102.69  6011.83  27.20
2460.4  21785.34  5901.80  27.09
2462.6  21471.10  5866.35  27.32
2464.7  21191.82  5790.33  27.32
2466.9  20961.84  5691.36  27.15
2469.0  20717.60  5601.93  27.04
2471.2  20438.76  5494.14  26.88
2473.3  20163.51  5394.06  26.75
2475.4  19929.94  5339.94  26.79
2477.6  19678.11  5268.51  26.77
2479.7  19415.04  5130.24  26.42
2481.9  19122.25  5010.81  26.20
2484.0  18873.57  4955.72  26.26
2486.1  18631.62  4904.82  26.33
2488.2  18409.75  4833.65  26.26
2490.4  18140.50  4726.75  26.06
2492.5  17799.64  4617.56  25.94
2494.6  17480.97  4535.82  25.95
2496.7  17259.87  4507.09  26.11
2498.8  17078.94  4517.10  26.45
2500.9  16866.48  4488.66  26.61
2503.0  16765.96  4443.70  26.50
2505.1  16756.35  4436.25  26.48
2507.2  16748.37  4557.93  27.21
2509.4  16692.61  4570.94  27.38
2511.4  16740.15  4537.05  27.10
2513.5  16744.96  4625.12  27.62
2515.6  16808.16  4865.52  28.95
