# Supplementary material for: Using reflectance spectra and Pl@ntNet to identify herbarium specimens: a case study with Lithocarpus
Source: New Phytol. 2025 Jun 4;251(2):800–10. doi: 10.1111/nph.70258 (PMC13278665; doi:10.1111/nph.70258)
Supplement: Supplementary file 1 — Dataset S1 Original spectral data collected for this study. [file NPH-251-800-s003.zip › lithocarpus_spectra/gr021522_0026.sig]

/*** Spectra Vista SIG Data ***/
name= gr021522_0026.sig
instrument= HI: 1132003 (HR-1024i)
integration= 50.0, 9.0, 5.0, 100.0, 14.0, 5.0
scan method= Time-based, Time-based
scan coadds= 100, 425, 645, 50, 298, 645
scan time= 5, 5
scan settings= AI, AI
external data set1= 0,0,0,0,0,0,0,0,0,0,0,0,0,0,0,0,0,0,0,0,0,0,0,0,0,0,0,0,0,0,0,0
external data set2= 0,0,0,0,0,0,0,0,0,0,0,0,0,0,0,0,0,0,0,0,0,0,0,0,0,0,0,0,0,0,0,0
external data dark= 0,0,0,0,0,0,0,0,0,0,0,0,0,0,0,0
external data mask= 0
optic= LENS 4(1), LENS 4(1)
temp= 26.9, -5.0, -9.8, 26.9, -5.0, -9.8
battery= 7.46, 7.47
error= 0, 0
units= Radiance, Radiance
time= 15/02/2022 10:17:09, 15/02/2022 10:17:52
longitude=                 ,                 
latitude=                 ,                 
gpstime=                 ,                 
comm= 
memory slot= 0, 0
factors= 0.917, 0.901, 1.000 [Overlap: Remove @ 990,1900, Matching Type: None]
inclinometer x offset= 1, 1
inclinometer y offset= 90, 90
data= 
340.5  1171.80  162.75  13.89
341.9  1191.12  159.53  13.39
343.4  1141.44  147.60  12.93
344.9  1147.00  148.00  12.90
346.4  1176.78  133.73  11.36
347.8  1199.10  154.17  12.86
349.3  1178.08  127.36  10.81
350.8  1196.85  121.20  10.13
352.2  1228.92  117.04  9.52
353.7  1268.68  110.32  8.70
355.2  1296.90  117.90  9.09
356.6  1387.54  111.27  8.02
358.1  1427.76  118.98  8.33
359.6  1448.66  121.79  8.41
361.0  1514.13  110.79  7.32
362.5  1615.23  117.14  7.25
364.0  1707.16  140.14  8.21
365.5  1760.45  134.93  7.66
366.9  1796.08  138.16  7.69
368.4  1901.52  131.36  6.91
369.9  2006.16  141.46  7.05
371.3  2115.20  152.03  7.19
372.8  2176.26  144.21  6.63
374.2  2258.52  155.76  6.90
375.7  2386.02  157.32  6.59
377.2  2496.45  166.88  6.68
378.6  2575.95  158.52  6.15
380.1  2653.74  160.25  6.04
381.6  2774.20  176.54  6.36
383.0  2922.15  183.43  6.28
384.5  3070.34  191.10  6.22
386.0  3185.16  200.64  6.30
387.4  3277.60  198.83  6.07
388.9  3369.80  197.54  5.86
390.4  3519.51  210.72  5.99
391.8  3696.56  218.12  5.90
393.3  3847.88  231.80  6.02
394.7  3938.45  232.68  5.91
396.2  4035.86  227.22  5.63
397.7  4179.60  237.36  5.68
399.1  4377.63  247.70  5.66
400.6  4592.32  264.16  5.75
402.0  4704.96  258.57  5.50
403.5  4802.00  259.70  5.41
405.0  4930.28  274.94  5.58
406.4  5150.42  284.13  5.52
407.9  5369.84  303.28  5.65
409.3  5496.28  302.91  5.51
410.8  5583.60  313.02  5.61
412.2  5740.56  317.58  5.53
413.7  5983.02  332.39  5.56
415.1  6238.34  348.68  5.59
416.6  6424.20  358.56  5.58
418.0  6554.00  366.13  5.59
419.5  6688.88  376.60  5.63
420.9  6888.00  390.32  5.67
422.4  7168.16  410.15  5.72
423.8  7441.02  431.90  5.80
425.3  7736.70  455.10  5.88
426.7  7958.10  476.63  5.99
428.2  8122.88  498.56  6.14
429.6  8278.28  518.88  6.27
431.1  8483.72  539.56  6.36
432.5  8765.12  564.59  6.44
434.0  9064.00  599.50  6.61
435.4  9399.50  629.75  6.70
436.8  9719.65  668.40  6.88
438.3  9994.85  694.95  6.95
439.7  10190.79  716.94  7.04
441.2  10360.68  741.66  7.16
442.6  10600.50  765.90  7.23
444.0  10898.16  797.16  7.31
445.5  11240.10  830.79  7.39
446.9  11618.88  868.14  7.47
448.4  11966.92  904.16  7.56
449.8  12322.65  943.55  7.66
451.2  12604.00  971.75  7.71
452.7  12807.48  1007.46  7.87
454.1  13039.68  1028.84  7.89
455.5  13334.02  1064.77  7.99
457.0  13676.52  1101.10  8.05
458.4  14031.16  1141.14  8.13
459.8  14411.52  1180.80  8.19
461.2  14837.52  1221.81  8.23
462.7  15223.50  1262.66  8.29
464.1  15557.41  1308.09  8.41
465.5  15838.56  1343.34  8.48
467.0  16104.00  1372.50  8.52
468.4  16410.68  1407.32  8.58
469.8  16747.60  1451.26  8.67
471.2  17162.64  1495.23  8.71
472.7  17628.77  1546.13  8.77
474.1  18095.30  1598.90  8.84
475.5  18651.62  1656.46  8.88
476.9  19185.40  1713.86  8.93
478.4  19581.25  1765.63  9.02
479.8  19844.20  1794.22  9.04
481.2  19996.48  1817.00  9.09
482.6  20188.71  1856.79  9.20
484.0  20519.16  1890.72  9.21
485.4  20992.20  1953.94  9.31
486.9  21557.25  2006.55  9.31
488.3  22180.32  2076.12  9.36
489.7  22713.36  2135.97  9.40
491.1  23155.44  2193.24  9.47
492.5  23525.88  2240.28  9.52
493.9  23821.26  2269.80  9.53
495.3  24076.80  2302.80  9.56
496.8  24452.88  2346.32  9.60
498.2  24934.56  2402.78  9.64
499.6  25456.14  2466.50  9.69
501.0  26061.09  2528.71  9.70
502.4  26625.60  2590.32  9.73
503.8  27154.54  2659.76  9.79
505.2  27711.40  2730.50  9.85
506.6  28234.80  2790.59  9.88
508.0  28728.00  2857.68  9.95
509.4  29125.00  2915.00  10.01
510.8  29571.30  2982.38  10.09
512.2  30016.88  3052.44  10.17
513.6  30518.40  3127.20  10.25
515.0  31104.80  3216.68  10.34
516.4  31621.60  3301.36  10.44
517.8  32201.98  3386.91  10.52
519.2  32824.38  3485.84  10.62
520.7  33419.07  3580.78  10.71
522.0  33921.60  3660.78  10.79
523.4  34525.89  3752.91  10.87
524.8  35048.76  3839.07  10.95
526.2  35676.68  3930.82  11.02
527.6  36332.10  4025.22  11.08
529.0  36898.40  4109.60  11.14
530.4  37566.58  4203.55  11.19
531.8  38132.08  4284.38  11.24
533.2  38567.88  4352.40  11.29
534.6  38966.72  4424.24  11.35
536.0  39443.67  4510.59  11.44
537.4  39947.53  4602.25  11.52
538.8  40534.50  4702.45  11.60
540.2  41174.14  4807.00  11.67
541.6  41807.22  4919.39  11.77
543.0  42358.40  5027.89  11.87
544.3  43073.70  5161.28  11.98
545.7  43882.80  5309.18  12.10
547.1  44435.25  5430.98  12.22
548.5  45078.96  5551.65  12.32
549.9  45814.04  5691.64  12.42
551.3  46617.74  5849.87  12.55
552.7  47209.10  5974.17  12.65
554.1  47950.05  6117.77  12.76
555.4  48566.32  6244.83  12.86
556.8  49004.34  6350.19  12.96
558.2  49252.80  6433.28  13.06
559.6  49471.35  6510.00  13.16
561.0  49942.20  6618.15  13.25
562.3  50313.90  6713.53  13.34
563.7  50892.80  6836.48  13.43
565.1  51480.00  6971.80  13.54
566.5  52116.52  7109.35  13.64
567.9  53004.24  7271.60  13.72
569.2  53978.40  7455.00  13.81
570.6  54985.37  7648.85  13.91
572.0  55856.89  7826.92  14.01
573.4  56590.82  7996.90  14.13
574.8  57328.25  8155.75  14.23
576.1  58223.79  8339.85  14.32
577.5  58916.68  8502.00  14.43
578.9  59891.16  8709.06  14.54
580.3  60797.13  8903.72  14.64
581.6  61721.28  9099.04  14.74
583.0  62615.79  9289.58  14.84
584.4  63208.14  9437.70  14.93
585.8  63597.55  9553.36  15.02
587.1  63887.56  9654.48  15.11
588.5  64275.30  9763.95  15.19
589.9  64591.50  9855.75  15.26
591.2  65059.56  9972.04  15.33
592.6  65805.30  10122.53  15.38
594.0  66471.45  10251.14  15.42
595.3  67363.38  10411.48  15.46
596.7  68292.08  10564.59  15.47
598.1  69197.71  10703.84  15.47
599.5  70078.85  10837.30  15.46
600.8  70998.08  10965.18  15.44
602.2  71764.84  11068.26  15.42
603.5  72688.92  11194.62  15.40
604.9  73602.00  11311.74  15.37
606.3  74437.44  11423.28  15.35
607.6  75213.90  11529.06  15.33
609.0  75967.20  11642.40  15.33
610.4  76707.54  11758.11  15.33
611.7  77365.91  11865.79  15.34
613.1  77960.85  11982.45  15.37
614.5  78616.62  12114.18  15.41
615.8  79113.24  12228.57  15.46
617.2  79827.48  12387.60  15.52
618.5  80425.40  12537.80  15.59
619.9  81216.40  12708.76  15.65
621.2  81950.23  12885.14  15.72
622.6  82879.50  13101.00  15.81
624.0  83629.17  13288.55  15.89
625.3  84490.34  13502.26  15.98
626.7  85338.16  13711.50  16.07
628.0  86046.56  13897.22  16.15
629.4  86878.40  14106.40  16.24
630.8  87594.84  14288.94  16.31
632.1  88174.17  14450.00  16.39
633.5  89106.16  14657.50  16.45
634.8  89833.13  14831.79  16.51
636.2  90489.36  14986.50  16.56
637.5  91325.46  15156.34  16.60
638.9  92048.25  15295.08  16.62
640.2  92809.06  15430.24  16.63
641.6  93627.00  15548.88  16.61
642.9  94428.88  15651.09  16.57
644.3  95285.00  15746.25  16.53
645.6  96057.00  15801.50  16.45
647.0  96789.24  15807.42  16.33
648.3  97615.45  15801.23  16.19
649.7  98442.57  15750.41  16.00
651.0  99255.24  15678.79  15.80
652.4  99817.38  15559.83  15.59
653.7  100919.34  15482.03  15.34
655.0  101859.56  15345.18  15.07
656.4  102549.20  15158.90  14.78
657.7  103663.58  15015.10  14.48
659.1  104573.70  14849.45  14.20
660.4  105299.04  14668.64  13.93
661.8  106024.00  14488.00  13.66
663.1  107007.06  14365.71  13.43
664.5  107484.72  14237.04  13.25
665.8  107589.57  14102.07  13.11
667.1  107613.09  14019.75  13.03
668.5  107931.60  14032.20  13.00
669.8  108269.60  14090.97  13.01
671.2  108459.52  14218.88  13.11
672.5  108701.84  14414.85  13.26
673.8  109327.68  14705.32  13.45
675.2  110267.64  15078.21  13.67
676.5  111439.08  15515.64  13.92
677.8  112654.40  15999.57  14.20
679.2  113615.54  16476.50  14.50
680.5  114447.24  16954.29  14.81
681.9  115215.10  17421.25  15.12
683.2  116039.00  17879.40  15.41
684.5  116862.90  18326.00  15.68
685.9  117603.17  18744.38  15.94
687.2  118333.44  19150.08  16.18
688.5  118967.46  19529.17  16.42
689.9  119772.28  19909.84  16.62
691.2  120458.69  20276.85  16.83
692.5  121075.34  20640.34  17.05
693.8  121804.15  21045.63  17.28
695.2  122420.51  21448.56  17.52
696.5  123113.32  21890.22  17.78
697.8  123826.45  22353.73  18.05
699.2  124488.00  22863.56  18.37
700.5  125201.70  23427.81  18.71
701.8  125832.00  24012.45  19.08
703.1  126496.92  24650.10  19.49
704.5  127181.34  25332.75  19.92
705.8  127915.65  26081.13  20.39
707.1  128586.00  26839.50  20.87
708.4  129229.02  27633.06  21.38
709.8  130024.32  28482.59  21.91
711.1  130559.26  29287.93  22.43
712.4  131389.56  30175.99  22.97
713.7  132061.02  31017.12  23.49
715.0  132771.72  31887.92  24.02
716.3  133508.75  32762.75  24.54
717.7  134247.82  33620.12  25.04
719.0  135042.70  34477.90  25.53
720.3  135834.04  35338.43  26.02
721.6  136759.40  36226.70  26.49
722.9  137649.69  37107.23  26.96
724.2  138574.80  37996.56  27.42
725.6  139373.70  38851.52  27.88
726.9  139825.50  39614.13  28.33
728.2  140265.44  40376.00  28.79
729.5  140797.15  41180.49  29.25
730.8  141232.20  41968.66  29.72
732.1  141823.92  42792.40  30.17
733.4  142213.62  43562.26  30.63
734.7  142449.12  44302.14  31.10
736.0  142705.74  45069.36  31.58
737.3  142708.50  45767.16  32.07
738.6  142700.13  46482.80  32.57
740.0  142759.95  47215.08  33.07
741.2  142962.56  48018.88  33.59
742.6  143401.32  48926.52  34.12
743.9  143944.56  49884.96  34.66
745.2  144696.66  50935.23  35.20
746.5  145497.62  52018.56  35.75
747.8  146197.80  53082.70  36.31
749.1  146983.63  54190.11  36.87
750.4  147728.50  55289.14  37.43
751.7  148481.76  56386.89  37.98
753.0  149045.91  57408.25  38.52
754.2  149711.34  58442.55  39.04
755.5  150273.29  59451.54  39.56
756.8  150831.24  60426.18  40.06
758.1  151817.88  61565.52  40.55
759.4  152718.80  62663.90  41.03
760.7  153566.56  63724.22  41.50
762.0  154148.75  64653.75  41.94
763.3  154685.16  65563.47  42.39
764.6  155053.68  66400.20  42.82
765.9  155416.75  67210.03  43.25
767.2  155893.92  68081.69  43.67
768.4  156192.40  68850.60  44.08
769.7  156818.16  69752.10  44.48
771.0  157209.93  70553.97  44.88
772.3  157556.85  71345.18  45.28
773.6  158016.16  72178.24  45.68
774.8  158445.78  72999.80  46.07
776.1  158874.30  73799.83  46.45
777.4  159146.90  74543.67  46.84
778.7  159653.56  75378.32  47.21
780.0  160088.96  76185.60  47.59
781.2  160420.20  76948.59  47.97
782.5  160911.66  77768.73  48.33
783.8  161338.50  78555.69  48.69
785.0  161658.12  79282.44  49.04
786.3  162078.00  80052.00  49.39
787.6  162483.44  80837.40  49.75
788.9  162853.17  81577.37  50.09
790.1  163347.40  82376.75  50.43
791.4  163701.12  83092.56  50.76
792.7  164291.58  83936.19  51.09
793.9  164690.82  84687.12  51.42
795.2  165163.00  85445.00  51.73
796.5  165641.96  86196.55  52.04
797.7  166106.46  86959.74  52.35
799.0  166704.00  87804.00  52.67
800.2  167078.40  88512.64  52.98
801.5  167515.50  89261.39  53.29
802.8  168031.95  90021.15  53.57
804.0  168461.02  90759.76  53.88
805.3  168941.92  91505.90  54.16
806.5  169291.30  92191.25  54.46
807.8  169734.60  92907.15  54.74
809.0  170176.35  93634.09  55.02
810.3  170645.85  94365.17  55.30
811.5  170985.90  95028.44  55.58
812.8  171456.00  95724.90  55.83
814.0  171834.48  96399.32  56.10
815.3  172296.74  97125.79  56.37
816.5  172663.50  97777.75  56.63
817.8  173068.17  98457.69  56.89
819.0  173454.61  99107.16  57.14
820.2  173906.76  99775.11  57.37
821.5  174356.65  100465.18  57.62
822.7  174649.35  101060.16  57.86
824.0  175067.37  101718.54  58.10
825.2  175533.60  102424.58  58.35
826.4  175999.56  103106.58  58.58
827.7  176335.25  103694.90  58.81
828.9  176796.90  104361.30  59.03
830.1  177164.59  105002.47  59.27
831.4  177588.64  105654.34  59.49
832.6  178028.48  106311.65  59.72
833.8  178429.80  106934.80  59.93
835.0  178778.32  107564.10  60.17
836.3  179236.12  108182.20  60.36
837.5  179682.30  108845.10  60.58
838.7  180121.32  109499.04  60.79
839.9  180500.40  110117.88  61.01
841.2  180943.83  110774.09  61.22
842.4  181350.63  111385.67  61.42
843.6  181786.50  112015.40  61.62
844.8  182274.84  112674.87  61.82
846.0  182648.85  113290.38  62.03
847.2  183042.30  113887.10  62.22
848.5  183565.60  114561.72  62.41
849.7  183923.73  115124.09  62.59
850.9  184291.90  115726.65  62.80
852.1  184666.19  116333.20  63.00
853.3  184989.90  116860.86  63.17
854.5  185345.44  117453.00  63.37
855.7  185693.04  118030.38  63.56
856.9  186046.80  118590.06  63.74
858.1  186390.77  119171.40  63.94
859.3  186784.64  119719.46  64.09
860.5  187231.89  120307.34  64.26
861.7  187636.80  120912.40  64.44
862.9  187999.37  121460.69  64.61
864.1  188296.14  122017.02  64.80
865.3  188684.76  122610.48  64.98
866.5  189190.08  123223.68  65.13
867.7  189590.44  123818.72  65.31
868.9  190007.86  124385.91  65.46
870.1  190466.17  124960.73  65.61
871.3  190875.62  125549.64  65.78
872.5  191353.95  126187.65  65.94
873.7  191821.60  126807.68  66.11
874.9  192328.62  127464.80  66.27
876.0  192823.20  128093.76  66.43
877.2  193267.20  128672.24  66.58
878.4  193809.69  129288.83  66.71
879.6  194275.20  129889.20  66.86
880.8  194684.00  130483.50  67.02
882.0  195061.62  131065.50  67.19
883.1  195602.68  131678.54  67.32
884.3  196120.61  132255.54  67.44
885.5  196563.78  132826.05  67.57
886.7  196954.56  133341.12  67.70
887.8  197415.00  133921.20  67.84
889.0  197908.28  134536.63  67.98
890.2  198347.52  135061.61  68.09
891.4  198908.50  135642.23  68.19
892.5  199474.47  136296.81  68.33
893.7  200152.30  136974.39  68.44
894.9  200720.16  137637.18  68.57
896.0  201320.55  138272.73  68.68
897.2  201919.76  138900.79  68.79
898.4  202485.79  139508.07  68.90
899.5  203138.23  140165.75  69.00
900.7  203504.60  140677.55  69.13
901.9  203849.28  141217.66  69.28
903.0  204257.03  141695.31  69.37
904.2  204643.60  142096.10  69.44
905.4  205102.50  142631.28  69.54
906.5  205586.85  143178.74  69.64
907.7  205938.88  143648.98  69.75
908.8  206324.52  144104.00  69.84
910.0  206548.16  144549.60  69.98
911.2  206805.25  144936.92  70.08
912.3  207013.86  145287.93  70.18
913.5  207127.83  145627.69  70.31
914.6  207249.84  145968.48  70.43
915.8  207587.22  146353.14  70.50
916.9  207868.45  146703.10  70.57
918.1  208051.78  147098.18  70.70
919.2  208157.31  147430.67  70.83
920.4  208308.76  147719.66  70.91
921.5  208506.47  148064.03  71.01
922.7  208662.08  148381.36  71.11
923.8  208943.16  148770.21  71.20
925.0  209143.27  149032.28  71.26
926.1  209359.50  149405.34  71.36
927.3  209691.84  149865.12  71.47
928.4  210171.00  150445.75  71.58
929.6  210862.08  151106.56  71.66
930.7  211576.40  151765.60  71.73
931.8  212346.84  152529.18  71.83
933.0  212984.64  153194.76  71.93
934.1  213376.86  153695.93  72.03
935.3  213569.29  153989.48  72.10
936.4  213577.77  154197.97  72.20
937.6  213314.22  154199.57  72.29
938.7  213170.94  154283.94  72.38
939.9  213218.61  154535.20  72.48
941.0  213786.86  155085.60  72.54
942.1  214343.82  155620.44  72.60
943.3  214804.74  156056.25  72.65
944.4  215219.41  156430.26  72.68
945.6  215394.10  156786.00  72.79
946.7  215609.03  157140.08  72.88
947.9  215955.81  157364.97  72.87
949.0  216087.70  157647.63  72.96
950.1  216487.44  157955.04  72.96
951.3  216719.58  158267.89  73.03
952.4  216938.19  158558.47  73.09
953.6  217234.18  158892.05  73.14
954.7  217526.25  159000.24  73.09
955.8  217673.09  159181.10  73.13
957.0  218071.35  159550.20  73.16
958.1  218343.66  159731.94  73.16
959.3  218353.80  159700.80  73.14
960.4  218651.49  159983.72  73.17
961.6  218910.49  160213.13  73.19
962.7  219255.36  160346.72  73.13
963.9  219316.44  160412.98  73.14
965.0  219130.38  160539.69  73.26
966.2  219390.58  160461.83  73.14
967.3  219307.03  160306.94  73.10
968.5  219506.88  160454.40  73.10
969.6  219388.16  160536.20  73.17
970.8  219427.01  160474.38  73.13
971.9  219366.40  160267.36  73.06
973.1  219449.12  160120.44  72.96
974.2  219251.47  160104.21  73.02
975.4  219425.55  160251.95  73.03
976.5  219296.22  160305.21  73.10
977.7  219439.08  160365.81  73.08
978.8  219269.43  160068.42  73.00
980.0  219096.00  159936.50  73.00
981.2  219208.38  159877.95  72.93
982.3  219252.18  159907.16  72.93
983.5  219297.52  159937.31  72.93
984.6  219449.52  159951.60  72.89
985.8  219611.92  159756.08  72.74
987.0  219871.36  159876.64  72.71
988.1  219794.08  159850.24  72.73
989.3  219728.32  159727.40  72.69
990.2  241547.63  178224.06  73.78
994.0  241766.47  179086.70  74.07
997.9  241452.67  179381.73  74.29
1001.7  241761.72  180291.48  74.57
1005.6  242947.78  181688.57  74.79
1009.4  244484.61  183422.22  75.02
1013.3  245720.00  184962.86  75.27
1017.1  246410.66  185970.26  75.47
1021.0  247014.59  186973.15  75.69
1024.8  248431.61  188495.18  75.87
1028.6  250504.22  190623.01  76.10
1032.5  252190.40  192447.90  76.31
1036.3  252787.15  193358.00  76.49
1040.1  252903.58  193931.18  76.68
1044.0  253866.75  195186.08  76.89
1047.8  254714.25  196200.23  77.03
1051.6  255492.36  197351.31  77.24
1055.5  254984.70  197397.32  77.42
1059.3  254497.95  197457.85  77.59
1063.1  254029.95  197486.37  77.74
1067.0  254387.84  198147.89  77.89
1070.8  255187.33  199115.85  78.03
1074.6  255765.00  199955.21  78.18
1078.4  255280.33  199875.86  78.30
1082.3  254160.37  199295.61  78.41
1086.1  253514.09  199163.29  78.56
1089.9  253417.77  199391.74  78.68
1093.7  253891.71  200006.75  78.78
1097.5  253971.68  200244.19  78.85
1101.4  253884.98  200302.47  78.89
1105.2  253613.60  200212.46  78.94
1109.0  254007.48  200540.07  78.95
1112.8  255243.44  201418.61  78.91
1116.6  256130.53  201952.71  78.85
1120.4  256839.96  202268.40  78.75
1124.2  257394.43  202256.37  78.58
1128.1  258224.07  202349.27  78.36
1131.8  258199.20  201672.30  78.11
1135.7  257982.89  200784.77  77.83
1139.5  257805.80  199794.99  77.50
1143.3  257190.48  198311.95  77.11
1147.1  256348.44  196580.86  76.69
1150.9  255508.92  194656.39  76.18
1154.7  255549.96  193307.03  75.64
1158.5  255438.60  191803.11  75.09
1162.3  255248.28  190363.69  74.58
1166.1  254546.04  188647.25  74.11
1169.9  254191.37  187367.89  73.71
1173.7  253500.00  186017.14  73.38
1177.5  252903.92  184826.37  73.08
1181.2  252957.76  184241.39  72.83
1185.0  253577.81  184126.82  72.61
1188.8  253549.33  183781.75  72.48
1192.6  253618.74  183583.88  72.39
1196.4  253521.45  183374.40  72.33
1200.2  252796.44  182884.80  72.34
1204.0  252187.40  182570.63  72.39
1207.8  251724.88  182453.63  72.48
1211.6  251025.56  182243.36  72.60
1215.3  250502.10  182420.00  72.82
1219.1  250439.42  183083.95  73.11
1222.9  250115.56  183645.71  73.42
1226.7  249841.11  184330.71  73.78
1230.4  249181.40  184633.48  74.10
1234.2  248474.64  184786.35  74.37
1238.0  247642.23  184787.54  74.62
1241.8  246849.81  184726.80  74.83
1245.5  246175.04  184694.70  75.03
1249.3  245979.37  184944.43  75.19
1253.1  246396.11  185544.38  75.30
1256.8  246457.68  185849.76  75.41
1260.6  246252.85  185783.53  75.44
1264.4  246084.67  185824.49  75.51
1268.1  245823.60  185638.20  75.52
1271.9  245729.60  185665.94  75.56
1275.7  245887.96  185907.52  75.61
1279.4  246116.10  186244.65  75.67
1283.2  245561.58  186092.80  75.78
1286.9  245245.48  186090.12  75.88
1290.7  245065.33  186125.66  75.95
1294.4  244325.42  185660.85  75.99
1298.2  243293.71  184920.75  76.01
1302.0  242092.50  183953.46  75.98
1305.7  240649.44  182770.50  75.95
1309.5  238980.63  181260.60  75.85
1313.2  238097.42  180228.96  75.70
1317.0  237432.00  179330.91  75.53
1320.7  236570.90  178122.68  75.29
1324.4  235279.32  176448.00  75.00
1328.2  234764.00  175191.94  74.62
1331.9  234039.12  173574.23  74.16
1335.7  233280.69  171706.52  73.61
1339.4  231729.56  169219.54  73.02
1343.2  230730.43  167045.64  72.40
1346.9  230516.55  165328.70  71.72
1350.6  231341.37  164375.95  71.05
1354.4  232257.78  163526.34  70.41
1358.1  232184.20  162052.20  69.79
1361.8  231338.53  160076.29  69.20
1365.6  230177.60  158073.33  68.67
1369.3  228996.89  156028.29  68.14
1373.0  227626.54  153868.79  67.60
1376.7  226059.37  151503.86  67.02
1380.5  224488.18  148979.29  66.36
1384.2  223152.58  146150.43  65.49
1387.9  221725.53  142963.50  64.48
1391.6  220263.39  139359.00  63.27
1395.3  218972.40  135531.93  61.89
1399.1  218167.09  131682.19  60.36
1402.8  217030.67  127329.86  58.67
1406.5  216105.80  122869.09  56.86
1410.2  215399.94  118613.82  55.07
1413.9  215285.08  114886.54  53.36
1417.6  214643.82  111304.73  51.86
1421.3  213831.20  108142.97  50.57
1425.1  212937.07  105376.80  49.49
1428.8  212546.40  103286.09  48.59
1432.5  212312.76  101632.03  47.87
1436.2  212005.57  100259.33  47.29
1439.9  211289.94  98935.47  46.82
1443.6  210849.44  97958.50  46.46
1447.3  210284.71  97141.16  46.20
1451.0  209772.75  96481.77  45.99
1454.7  209227.38  95936.91  45.85
1458.4  208795.53  95527.95  45.75
1462.1  208100.97  95125.56  45.71
1465.8  207319.11  94792.66  45.72
1469.4  206778.03  94677.29  45.79
1473.1  207686.58  95297.95  45.89
1476.8  207932.76  95778.80  46.06
1480.5  206677.98  95544.63  46.23
1484.2  205480.37  95409.83  46.43
1487.9  204813.91  95522.75  46.64
1491.6  204156.33  95621.04  46.84
1495.3  204120.58  96057.70  47.06
1498.9  203636.77  96314.57  47.30
1502.6  202644.48  96324.15  47.53
1506.3  201356.09  96216.00  47.78
1510.0  200403.30  96244.81  48.03
1513.7  199611.99  96403.45  48.30
1517.3  198869.63  96545.97  48.55
1521.0  197938.14  96505.31  48.76
1524.7  197107.15  96531.29  48.97
1528.3  196253.25  96445.98  49.14
1532.0  195301.60  96310.71  49.31
1535.7  194411.31  96173.00  49.47
1539.3  193524.93  95953.01  49.58
1543.0  192885.39  95884.38  49.71
1546.7  192489.92  95919.80  49.83
1550.3  191947.56  95852.11  49.94
1554.0  191125.90  95632.65  50.04
1557.6  190350.54  95428.85  50.13
1561.3  189506.78  95166.71  50.22
1565.0  188632.53  94876.54  50.30
1568.6  187690.87  94518.74  50.36
1572.3  187013.43  94365.28  50.46
1575.9  186404.27  94215.20  50.54
1579.6  185837.40  94092.60  50.63
1583.2  185222.13  93988.69  50.74
1586.9  184444.46  93787.14  50.85
1590.5  183854.53  93785.80  51.01
1594.1  183105.60  93695.81  51.17
1597.8  182360.85  93603.48  51.33
1601.4  181603.32  93563.84  51.52
1605.1  180628.43  93370.20  51.69
1608.7  179786.75  93248.84  51.87
1612.3  179018.06  93130.48  52.02
1616.0  178162.55  92953.93  52.17
1619.6  177441.67  92822.50  52.31
1623.2  176643.93  92581.50  52.41
1626.9  176101.51  92464.63  52.51
1630.5  175390.15  92201.08  52.57
1634.1  174753.84  91945.04  52.61
1637.8  173964.00  91549.60  52.63
1641.4  172996.58  90935.56  52.56
1645.0  172070.62  90291.10  52.47
1648.6  171075.05  89451.73  52.29
1652.2  170302.89  88700.86  52.08
1655.8  169571.22  87885.21  51.83
1659.5  168841.55  87107.82  51.59
1663.1  167597.21  86125.37  51.39
1666.7  166318.33  85175.36  51.21
1670.3  165118.35  84277.07  51.04
1673.9  164012.03  83468.48  50.89
1677.5  163170.78  82751.76  50.71
1681.1  162727.07  82183.34  50.50
1684.7  162699.25  81784.09  50.27
1688.3  162578.73  81326.00  50.02
1691.9  162163.93  80674.29  49.75
1695.6  161810.30  80066.29  49.48
1699.2  161651.27  79531.52  49.20
1702.8  161577.10  78965.02  48.87
1706.3  161098.74  78143.56  48.51
1709.9  160125.60  77111.43  48.16
1713.5  159406.29  76233.66  47.82
1717.1  158695.60  75391.40  47.51
1720.7  158016.76  74619.51  47.22
1724.3  157649.13  74107.35  47.01
1727.9  157338.14  73813.23  46.91
1731.5  157228.08  73878.16  46.99
1735.1  157381.07  74278.80  47.20
1738.7  157122.71  74456.97  47.39
1742.2  156590.99  74391.14  47.51
1745.8  156001.87  74238.26  47.59
1749.4  156318.59  74379.26  47.58
1753.0  155916.25  74136.83  47.55
1756.5  154573.39  73455.15  47.52
1760.1  152555.32  72508.95  47.53
1763.7  150186.36  71478.75  47.59
1767.2  148266.67  70776.81  47.74
1770.8  146699.00  70256.57  47.89
1774.4  145167.24  69639.95  47.97
1777.9  144290.08  69454.14  48.14
1781.5  143354.33  69079.07  48.19
1785.1  142025.00  68500.71  48.23
1788.6  140659.77  67889.21  48.26
1792.2  139491.33  67353.64  48.29
1795.8  139143.33  67267.43  48.34
1799.3  138616.40  67048.59  48.37
1802.9  137878.42  66767.03  48.42
1806.4  137170.49  66519.37  48.49
1810.0  136337.02  66216.56  48.57
1813.5  135905.08  66101.34  48.64
1817.1  135730.47  66113.53  48.71
1820.6  135138.60  65943.84  48.80
1824.2  135081.56  66061.91  48.91
1827.7  134238.99  65782.46  49.00
1831.2  134050.00  65889.00  49.15
1834.8  134170.30  66090.77  49.26
1838.3  134067.00  66191.46  49.37
1841.8  133402.07  66013.33  49.48
1845.4  132403.72  65602.08  49.55
1848.9  131430.15  65156.98  49.58
1852.4  130729.30  64807.74  49.57
1856.0  129931.90  64266.64  49.46
1859.5  129132.97  63665.13  49.30
1863.0  128482.33  63026.33  49.05
1866.6  128307.20  62527.26  48.73
1870.1  128231.84  61911.98  48.28
1873.6  127477.50  60769.29  47.67
1877.1  126040.83  59066.63  46.86
1880.6  124397.29  57126.41  45.92
1884.2  123176.48  55100.52  44.73
1887.7  122241.13  52933.07  43.30
1891.2  121193.45  50433.08  41.61
1894.7  120404.20  47825.62  39.72
1898.2  120067.67  45226.23  37.67
1902.2  131770.08  46594.08  35.36
1904.9  130934.86  44132.86  33.71
1907.6  129878.16  41748.24  32.14
1910.4  129001.18  39627.91  30.72
1913.1  127715.52  37672.48  29.50
1915.8  126888.72  36150.52  28.49
1918.6  126286.24  34949.60  27.67
1921.3  125800.23  34036.78  27.06
1924.0  124996.34  33256.44  26.61
1926.7  124184.64  32708.16  26.34
1929.4  123370.56  32351.76  26.22
1932.2  122744.79  32182.06  26.22
1934.9  122119.92  32132.88  26.31
1937.6  121445.80  32165.52  26.49
1940.3  120802.00  32283.00  26.72
1943.0  120182.09  32440.00  26.99
1945.7  119321.18  32567.70  27.29
1948.4  118455.36  32725.11  27.63
1951.1  117755.28  32944.32  27.98
1953.8  117067.50  33156.42  28.32
1956.4  116499.57  33390.36  28.66
1959.1  115855.96  33616.20  29.02
1961.8  115039.68  33793.62  29.38
1964.5  114335.91  34007.13  29.74
1967.2  113532.17  34166.71  30.09
1969.9  112911.30  34378.20  30.45
1972.5  112169.16  34530.59  30.78
1975.2  111631.94  34742.08  31.12
1977.9  111260.20  35024.22  31.48
1980.6  110659.08  35220.85  31.83
1983.2  109782.20  35325.60  32.18
1985.9  108907.20  35402.40  32.51
1988.5  108032.20  35455.79  32.82
1991.2  107352.54  35589.78  33.15
1993.8  106729.26  35719.20  33.47
1996.5  106293.66  35871.66  33.75
1999.2  105662.18  35957.42  34.03
2001.8  105261.60  36080.28  34.28
2004.4  104768.03  36129.71  34.49
2007.1  104095.18  36083.46  34.66
2009.7  103504.50  36029.16  34.81
2012.4  103106.24  36012.48  34.93
2015.0  102645.40  35912.20  34.99
2017.6  102094.80  35737.65  35.00
2020.3  101563.44  35559.92  35.01
2022.9  101324.48  35426.72  34.96
2025.5  101097.78  35262.99  34.88
2028.1  100874.32  35071.70  34.77
2030.8  100457.73  34743.42  34.59
2033.4  100294.44  34480.50  34.38
2036.0  99885.36  34150.80  34.19
2038.6  99471.48  33802.32  33.98
2041.2  99159.56  33470.84  33.75
2043.8  98797.27  33111.39  33.51
2046.4  98415.68  32731.18  33.26
2049.0  97898.96  32340.12  33.03
2051.6  97639.44  32019.63  32.79
2054.2  97301.25  31697.50  32.58
2056.8  96927.60  31385.20  32.38
2059.4  96324.94  31013.77  32.20
2062.0  95821.00  30659.00  32.00
2064.6  95224.96  30310.89  31.83
2067.1  94617.72  29949.75  31.65
2069.7  93996.40  29598.70  31.49
2072.3  93562.28  29315.04  31.33
2074.9  93069.06  29044.26  31.21
2077.4  92716.58  28807.42  31.07
2080.0  92218.02  28519.19  30.93
2082.6  91766.50  28244.30  30.78
2085.1  91342.53  27970.05  30.62
2087.7  90971.40  27752.40  30.51
2090.3  90499.98  27516.99  30.41
2092.8  89742.30  27176.46  30.28
2095.4  88964.33  26821.99  30.15
2097.9  88301.99  26506.62  30.02
2100.5  87605.20  26189.60  29.90
2103.0  87003.24  25908.44  29.78
2105.6  86429.34  25639.65  29.67
2108.1  85912.47  25390.53  29.55
2110.7  85374.52  25138.96  29.45
2113.2  84887.75  24912.79  29.35
2115.7  84334.00  24652.05  29.23
2118.3  83718.18  24378.90  29.12
2120.8  83349.72  24191.64  29.02
2123.3  82960.14  24002.72  28.93
2125.8  82577.18  23825.62  28.85
2128.4  82139.85  23630.49  28.77
2130.9  81585.00  23413.60  28.70
2133.4  81197.06  23261.70  28.65
2135.9  80822.80  23117.60  28.60
2138.4  80384.59  22964.92  28.57
2140.9  80064.72  22871.44  28.57
2143.4  79715.55  22770.65  28.56
2145.9  79408.53  22690.24  28.57
2148.4  79123.44  22631.76  28.60
2150.9  78816.42  22580.59  28.65
2153.4  78524.02  22529.42  28.69
2155.9  78181.78  22488.44  28.76
2158.4  77887.95  22454.25  28.83
2160.9  77682.15  22439.55  28.89
2163.4  77363.60  22401.68  28.96
2165.9  76813.10  22269.56  28.99
2168.4  76353.48  22162.14  29.03
2170.8  76014.18  22117.37  29.10
2173.3  75652.93  22092.62  29.20
2175.8  75350.88  22073.15  29.29
2178.2  74984.25  22007.30  29.35
2180.7  74577.93  21953.19  29.44
2183.2  74146.23  21906.67  29.55
2185.6  73762.92  21863.52  29.64
2188.1  73263.96  21810.60  29.77
2190.6  72693.14  21715.20  29.87
2193.0  72044.28  21608.73  29.99
2195.5  71477.76  21519.36  30.11
2197.9  70879.84  21417.60  30.22
2200.4  70171.15  21281.35  30.33
2202.8  69713.59  21208.17  30.42
2205.3  69108.34  21116.66  30.56
2207.7  68727.62  21076.90  30.67
2210.1  68329.80  21030.80  30.78
2212.6  67988.03  20978.27  30.86
2215.0  67743.55  20975.20  30.96
2217.4  67463.99  20949.83  31.05
2219.9  67224.36  20916.48  31.11
2222.3  66971.96  20858.20  31.14
2224.7  66809.34  20774.34  31.09
2227.1  66541.09  20647.79  31.03
2229.5  66228.75  20503.58  30.96
2231.9  65779.36  20301.12  30.86
2234.4  65278.56  20064.64  30.74
2236.8  64883.47  19805.27  30.52
2239.2  64513.02  19528.08  30.27
2241.6  64084.23  19260.57  30.06
2244.0  63694.08  18973.44  29.79
2246.4  63299.67  18666.51  29.49
2248.8  62846.08  18318.52  29.15
2251.2  62492.10  18043.80  28.87
2253.6  62065.80  17748.00  28.60
2255.9  61758.00  17484.96  28.31
2258.3  61451.39  17197.97  27.99
2260.7  61074.88  16916.80  27.70
2263.1  60656.40  16669.20  27.48
2265.5  60265.15  16432.79  27.27
2267.9  59916.90  16225.50  27.08
2270.2  59470.40  15983.76  26.88
2272.6  59077.44  15794.28  26.73
2275.0  58679.46  15602.58  26.59
2277.3  58259.55  15407.85  26.45
2279.7  57861.30  15204.30  26.28
2282.1  57534.00  15021.28  26.11
2284.4  57141.70  14846.92  25.98
2286.8  56832.62  14657.12  25.79
2289.1  56423.12  14409.96  25.54
2291.5  56083.72  14195.16  25.31
2293.8  55670.36  13940.64  25.04
2296.2  55209.00  13702.92  24.82
2298.5  54692.46  13425.87  24.55
2300.8  54160.12  13141.38  24.26
2303.2  53506.12  12898.88  24.11
2305.5  52804.36  12690.14  24.03
2307.9  52126.19  12513.63  24.01
2310.2  51485.28  12363.12  24.01
2312.5  50912.80  12300.40  24.16
2314.8  50331.98  12253.38  24.35
2317.1  49700.25  12200.75  24.55
2319.5  49056.84  12115.89  24.70
2321.8  48482.64  12032.12  24.82
2324.1  47875.52  11921.98  24.90
2326.4  47375.68  11834.46  24.98
2328.7  46844.50  11656.50  24.88
2331.0  46366.68  11489.76  24.78
2333.3  45995.79  11382.94  24.75
2335.6  45600.80  11281.20  24.74
2337.9  45143.28  11104.56  24.60
2340.2  44697.50  10925.00  24.44
2342.5  44307.09  10755.81  24.28
2344.8  43834.50  10590.95  24.16
2347.1  43305.78  10471.44  24.18
2349.4  42748.38  10366.80  24.25
2351.7  42260.80  10287.04  24.34
2353.9  41782.13  10195.50  24.40
2356.2  41291.25  10130.25  24.53
2358.5  40789.75  10082.64  24.72
2360.8  40304.12  9993.24  24.79
2363.1  39833.94  9887.58  24.82
2365.3  39372.43  9761.35  24.79
2367.6  38820.00  9640.00  24.83
2369.8  38320.65  9527.40  24.86
2372.1  37761.36  9389.64  24.87
2374.4  37141.64  9200.60  24.77
2376.6  36539.72  9033.92  24.72
2378.9  35949.20  8888.88  24.73
2381.1  35360.00  8756.80  24.76
2383.4  34779.50  8619.04  24.78
2385.6  34286.45  8485.40  24.75
2387.9  33773.40  8362.44  24.76
2390.1  33295.50  8242.50  24.76
2392.3  32822.01  8118.63  24.74
2394.6  32389.42  7989.32  24.67
2396.8  31946.71  7883.23  24.68
2399.0  31468.70  7725.40  24.55
2401.3  30999.30  7595.64  24.50
2403.5  30576.00  7480.20  24.46
2405.7  30188.66  7366.82  24.40
2407.9  29810.70  7224.84  24.24
2410.1  29350.80  7086.60  24.14
2412.4  28939.30  6949.50  24.01
2414.6  28538.40  6813.12  23.87
2416.8  28173.42  6687.12  23.74
2419.0  27790.96  6579.13  23.67
2421.2  27373.06  6451.98  23.57
2423.4  26939.01  6298.32  23.38
2425.6  26620.47  6195.06  23.27
2427.8  26311.86  6092.19  23.15
2430.0  26002.49  5964.40  22.94
2432.2  25712.64  5852.16  22.76
2434.4  25414.29  5723.73  22.52
2436.5  25057.36  5613.88  22.40
2438.7  24762.90  5472.66  22.10
2440.9  24486.96  5359.50  21.89
2443.1  24204.42  5258.16  21.72
2445.3  23953.35  5180.75  21.63
2447.4  23623.20  5104.08  21.61
2449.6  23321.76  5001.92  21.45
2451.8  23001.84  4893.48  21.27
2453.9  22682.93  4788.48  21.11
2456.1  22369.36  4722.56  21.11
2458.3  22077.27  4651.86  21.07
2460.4  21759.68  4541.82  20.87
2462.6  21509.95  4441.85  20.65
2464.7  21244.34  4398.55  20.70
2466.9  20988.56  4342.00  20.69
2469.0  20717.60  4252.56  20.53
2471.2  20480.70  4166.04  20.34
2473.3  20206.32  4109.76  20.34
2475.4  19929.94  4041.43  20.28
2477.6  19663.10  3962.64  20.15
2479.7  19461.12  3870.72  19.89
2481.9  19215.91  3793.23  19.74
2484.0  18954.02  3748.97  19.78
2486.1  18665.10  3682.80  19.73
2488.2  18427.20  3612.15  19.60
2490.4  18231.75  3540.50  19.42
2492.5  17991.24  3448.80  19.17
2494.6  17641.53  3391.83  19.23
2496.7  17322.18  3364.74  19.42
2498.8  17100.45  3355.56  19.62
2500.9  16934.49  3287.15  19.41
2503.0  16910.08  3194.66  18.89
2505.1  16857.75  3270.15  19.40
2507.2  16829.28  3398.22  20.19
2509.4  16779.40  3413.74  20.34
2511.4  16771.44  3348.03  19.96
2513.5  16812.48  3409.76  20.28
2515.6  16918.74  3612.28  21.35
