# Supplementary material for: Using reflectance spectra and Pl@ntNet to identify herbarium specimens: a case study with Lithocarpus
Source: New Phytol. 2025 Jun 4;251(2):800–10. doi: 10.1111/nph.70258 (PMC13278665; doi:10.1111/nph.70258)
Supplement: Supplementary file 1 — Dataset S1 Original spectral data collected for this study. [file NPH-251-800-s003.zip › lithocarpus_spectra/gr022322_0300.sig]

/*** Spectra Vista SIG Data ***/
name= gr022322_0300.sig
instrument= HI: 1132003 (HR-1024i)
integration= 50.0, 9.0, 5.0, 100.0, 14.0, 5.0
scan method= Time-based, Time-based
scan coadds= 100, 425, 645, 50, 298, 645
scan time= 5, 5
scan settings= AI, AI
external data set1= 0,0,0,0,0,0,0,0,0,0,0,0,0,0,0,0,0,0,0,0,0,0,0,0,0,0,0,0,0,0,0,0
external data set2= 0,0,0,0,0,0,0,0,0,0,0,0,0,0,0,0,0,0,0,0,0,0,0,0,0,0,0,0,0,0,0,0
external data dark= 0,0,0,0,0,0,0,0,0,0,0,0,0,0,0,0
external data mask= 0
optic= LENS 4(1), LENS 4(1)
temp= 34.5, -5.0, -9.9, 34.5, -5.0, -9.9
battery= 7.44, 7.45
error= 0, 0
units= Radiance, Radiance
time= 23/02/2022 14:38:03, 23/02/2022 14:41:51
longitude=                 ,                 
latitude=                 ,                 
gpstime=                 ,                 
comm= 
memory slot= 0, 0
factors= 0.965, 0.957, 1.000 [Overlap: Remove @ 990,1900, Matching Type: None]
inclinometer x offset= 0, 0
inclinometer y offset= 90, 90
data= 
340.5  1193.50  249.55  20.91
341.9  1191.12  244.61  20.54
343.4  1180.80  236.16  20.00
344.9  1184.00  212.75  17.97
346.4  1176.78  187.22  15.91
347.8  1181.97  197.00  16.67
349.3  1162.16  175.12  15.07
350.8  1181.70  181.80  15.38
352.2  1214.29  175.56  14.46
353.7  1268.68  165.48  13.04
355.2  1310.00  157.20  12.00
356.6  1348.27  143.99  10.68
358.1  1414.54  158.64  11.21
359.6  1461.48  173.07  11.84
361.0  1501.82  160.03  10.66
362.5  1578.24  154.13  9.77
364.0  1681.68  159.25  9.47
365.5  1747.60  160.63  9.19
366.9  1808.64  163.28  9.03
368.4  1889.01  181.40  9.60
369.9  1967.58  167.18  8.50
371.3  2075.54  171.86  8.28
372.8  2163.15  170.43  7.88
374.2  2245.54  188.21  8.38
375.7  2359.80  190.10  8.06
377.2  2469.75  200.25  8.11
378.6  2575.95  191.55  7.44
380.1  2628.10  198.71  7.56
381.6  2736.37  195.46  7.14
383.0  2858.90  215.05  7.52
384.5  3006.64  222.95  7.42
386.0  3122.46  219.45  7.03
387.4  3229.40  216.90  6.72
388.9  3346.56  238.21  7.12
390.4  3462.56  250.58  7.24
391.8  3627.68  241.08  6.65
393.3  3755.16  254.98  6.79
394.7  3859.00  261.05  6.76
396.2  3960.12  259.68  6.56
397.7  4117.68  263.16  6.39
399.1  4296.75  267.92  6.24
400.6  4470.40  274.32  6.14
402.0  4603.56  283.92  6.17
403.5  4704.00  294.00  6.25
405.0  4855.72  302.90  6.24
406.4  5051.20  315.70  6.25
407.9  5244.96  316.66  6.04
409.3  5373.36  320.47  5.96
410.8  5499.00  329.94  6.00
412.2  5668.20  341.70  6.03
413.7  5882.53  355.58  6.04
415.1  6101.90  360.05  5.90
416.6  6289.74  369.77  5.88
418.0  6438.00  384.25  5.97
419.5  6592.14  393.87  5.97
420.9  6796.16  410.00  6.03
422.4  7048.27  419.62  5.95
423.8  7286.77  441.16  6.05
425.3  7539.90  458.18  6.08
426.7  7755.15  476.63  6.15
428.2  7934.40  495.52  6.25
429.6  8124.10  515.91  6.35
431.1  8345.96  536.69  6.43
432.5  8614.19  559.00  6.49
434.0  8882.50  580.25  6.53
435.4  9179.50  605.00  6.59
436.8  9474.57  634.98  6.70
438.3  9734.95  658.23  6.76
439.7  9968.88  682.80  6.85
441.2  10168.92  705.00  6.93
442.6  10422.90  729.83  7.00
444.0  10712.52  756.21  7.06
445.5  11028.33  790.07  7.16
446.9  11384.10  821.73  7.22
448.4  11679.36  851.62  7.29
449.8  12017.55  881.40  7.33
451.2  12299.25  917.13  7.46
452.7  12535.35  946.67  7.55
454.1  12802.70  971.04  7.58
455.5  13104.42  1001.63  7.64
457.0  13430.56  1038.18  7.73
458.4  13762.32  1072.50  7.79
459.8  14106.24  1111.68  7.88
461.2  14497.64  1157.35  7.98
462.7  14865.30  1194.00  8.03
464.1  15193.21  1235.25  8.13
465.5  15501.96  1276.02  8.23
467.0  15799.00  1317.60  8.34
468.4  16132.84  1355.98  8.41
469.8  16473.44  1391.66  8.45
471.2  16884.87  1442.04  8.54
472.7  17298.93  1490.17  8.61
474.1  17723.60  1542.85  8.71
475.5  18209.10  1596.66  8.77
476.9  18666.05  1652.76  8.85
478.4  19068.75  1700.00  8.92
479.8  19368.70  1746.67  9.02
481.2  19617.28  1794.88  9.15
482.6  19903.05  1835.06  9.22
484.0  20288.88  1881.63  9.27
485.4  20731.28  1927.25  9.30
486.9  21235.50  1989.00  9.37
488.3  21771.52  2055.68  9.44
489.7  22244.56  2124.25  9.55
491.1  22673.28  2181.48  9.62
492.5  23067.24  2231.46  9.67
493.9  23419.68  2278.53  9.73
495.3  23751.90  2325.60  9.79
496.8  24158.20  2388.02  9.88
498.2  24641.34  2448.93  9.94
499.6  25126.92  2511.63  10.00
501.0  25668.84  2586.24  10.08
502.4  26187.00  2657.40  10.15
503.8  26689.53  2728.74  10.22
505.2  27208.48  2804.16  10.31
506.6  27708.56  2874.08  10.37
508.0  28203.84  2948.40  10.45
509.4  28620.00  3020.00  10.55
510.8  29096.10  3096.23  10.64
512.2  29567.92  3179.32  10.75
513.6  30091.20  3259.20  10.83
515.0  30670.56  3358.28  10.95
516.4  31162.24  3452.16  11.08
517.8  31721.08  3547.21  11.18
519.2  32303.43  3644.39  11.28
520.7  32884.76  3742.42  11.38
522.0  33371.04  3833.94  11.49
523.4  33957.00  3942.54  11.61
524.8  34457.46  4038.36  11.72
526.2  35064.88  4140.58  11.81
527.6  35688.24  4248.60  11.90
529.0  36212.00  4347.20  12.00
530.4  36861.90  4464.46  12.11
531.8  37414.59  4570.00  12.21
533.2  37922.04  4668.30  12.31
534.6  38405.28  4779.20  12.44
536.0  38913.55  4899.04  12.59
537.4  39435.67  5013.09  12.71
538.8  40016.19  5129.94  12.82
540.2  40654.11  5257.11  12.93
541.6  41243.02  5383.77  13.05
543.0  41763.82  5509.63  13.19
544.3  42460.35  5661.53  13.33
545.7  43252.05  5824.65  13.47
547.1  43765.35  5957.33  13.61
548.5  44400.06  6110.10  13.76
549.9  45120.42  6271.12  13.90
551.3  45857.50  6439.94  14.04
552.7  46379.54  6576.27  14.18
554.1  47084.82  6742.91  14.32
555.4  47682.38  6897.48  14.47
556.8  48131.16  7029.33  14.60
558.2  48448.35  7147.05  14.75
559.6  48783.15  7265.63  14.89
561.0  49360.08  7422.03  15.04
562.3  49799.75  7557.55  15.18
563.7  50400.00  7716.80  15.31
565.1  50991.60  7878.20  15.45
566.5  51612.25  8046.77  15.59
567.9  52453.04  8253.16  15.73
569.2  53369.40  8471.40  15.87
570.6  54331.73  8698.44  16.01
572.0  55152.97  8916.32  16.17
573.4  55841.44  9110.44  16.31
574.8  56546.25  9318.13  16.48
576.1  57413.51  9544.50  16.62
577.5  58075.20  9738.06  16.77
578.9  58976.52  9978.90  16.92
580.3  59791.47  10212.89  17.08
581.6  60598.40  10449.28  17.24
583.0  61408.98  10680.03  17.39
584.4  62024.76  10868.03  17.52
585.8  62514.72  11040.38  17.66
587.1  62951.46  11205.37  17.80
588.5  63505.20  11398.50  17.95
589.9  63984.60  11559.15  18.07
591.2  64551.56  11734.80  18.18
592.6  65324.60  11934.01  18.27
594.0  65978.51  12107.21  18.35
595.3  66826.24  12319.08  18.43
596.7  67684.66  12522.39  18.50
598.1  68498.54  12708.30  18.55
599.5  69306.20  12885.08  18.59
600.8  70164.96  13063.22  18.62
602.2  70865.48  13214.46  18.65
603.5  71744.64  13395.36  18.67
604.9  72594.54  13574.61  18.70
606.3  73370.88  13738.56  18.72
607.6  74119.20  13902.69  18.76
609.0  74854.80  14075.10  18.80
610.4  75599.16  14253.33  18.85
611.7  76274.93  14433.45  18.92
613.1  76923.00  14613.15  19.00
614.5  77651.28  14820.48  19.09
615.8  78242.76  15012.99  19.19
617.2  79035.12  15258.51  19.31
618.5  79713.72  15481.82  19.42
619.9  80540.52  15739.14  19.54
621.2  81289.03  15984.51  19.66
622.6  82208.50  16269.00  19.79
624.0  82920.96  16519.41  19.92
625.3  83746.49  16794.48  20.05
626.7  84568.10  17071.51  20.19
628.0  85262.60  17319.40  20.31
629.4  86083.20  17598.00  20.44
630.8  86788.32  17839.32  20.55
632.1  87335.01  18047.61  20.66
633.5  88253.88  18318.30  20.76
634.8  88990.71  18547.67  20.84
636.2  89639.64  18752.04  20.92
637.5  90468.44  18965.97  20.96
638.9  91191.30  19151.36  21.00
640.2  91964.47  19338.72  21.03
641.6  92805.06  19507.17  21.02
642.9  93581.67  19632.34  20.98
644.3  94399.98  19748.22  20.92
645.6  95160.00  19821.75  20.83
647.0  95908.86  19838.12  20.68
648.3  96715.00  19843.25  20.52
649.7  97548.93  19809.02  20.31
651.0  98350.03  19741.87  20.07
652.4  98876.70  19585.80  19.81
653.7  99959.49  19513.40  19.52
655.0  100860.44  19385.10  19.22
656.4  101513.20  19191.90  18.91
657.7  102581.07  19065.05  18.59
659.1  103449.50  18891.95  18.26
660.4  104146.56  18706.24  17.96
661.8  104824.00  18536.00  17.68
663.1  105787.56  18455.10  17.45
664.5  106309.26  18342.93  17.25
665.8  106525.89  18240.45  17.12
667.1  106675.65  18179.64  17.04
668.5  107116.80  18228.00  17.02
669.8  107565.68  18352.20  17.06
671.2  107893.76  18532.80  17.18
672.5  108240.96  18784.98  17.35
673.8  108905.44  19151.02  17.58
675.2  109884.60  19634.79  17.87
676.5  111046.08  20204.13  18.19
677.8  112257.62  20827.06  18.55
679.2  113213.58  21431.43  18.93
680.5  114054.03  22046.75  19.33
681.9  114776.20  22653.40  19.74
683.2  115569.30  23277.10  20.14
684.5  116370.10  23885.40  20.53
685.9  117095.63  24461.89  20.89
687.2  117795.84  25006.08  21.23
688.5  118446.58  25526.95  21.55
689.9  119237.48  26063.86  21.86
691.2  119918.38  26570.32  22.16
692.5  120537.16  27056.81  22.45
693.8  121275.65  27572.60  22.74
695.2  121887.30  28079.89  23.04
696.5  122589.72  28618.48  23.34
697.8  123304.95  29189.10  23.67
699.2  123969.30  29784.50  24.03
700.5  124692.48  30431.43  24.41
701.8  125332.20  31094.18  24.81
703.1  126013.80  31812.72  25.25
704.5  126700.20  32568.08  25.70
705.8  127450.37  33380.21  26.19
707.1  128129.25  34216.38  26.70
708.4  128780.76  35072.73  27.23
709.8  129568.83  36001.79  27.79
711.1  130118.84  36865.32  28.33
712.4  130956.36  37825.58  28.88
713.7  131627.82  38742.52  29.43
715.0  132323.46  39667.40  29.98
716.3  133073.75  40614.50  30.52
717.7  133797.08  41526.24  31.04
719.0  134560.90  42445.85  31.54
720.3  135298.22  43331.69  32.03
721.6  136145.20  44244.60  32.50
722.9  136947.51  45133.74  32.96
724.2  137773.44  46025.28  33.41
725.6  138531.10  46871.54  33.83
726.9  139011.75  47631.50  34.26
728.2  139520.64  48400.24  34.69
729.5  140154.82  49201.69  35.11
730.8  140646.74  49976.63  35.53
732.1  141255.52  50794.66  35.96
733.4  141721.02  51550.59  36.37
734.7  142093.08  52284.06  36.80
736.0  142555.62  53084.10  37.24
737.3  142792.20  53827.47  37.70
738.6  143043.30  54614.25  38.18
740.0  143344.45  55439.83  38.68
741.2  143736.32  56359.68  39.21
742.6  144303.84  57396.96  39.78
743.9  144900.40  58512.24  40.38
745.2  145641.96  59738.85  41.02
746.5  146392.51  61033.14  41.69
747.8  147009.60  62328.20  42.40
749.1  147706.11  63680.87  43.11
750.4  148403.36  65070.50  43.85
751.7  149093.00  66480.61  44.59
753.0  149634.50  67816.35  45.32
754.2  150286.80  69196.98  46.04
755.5  150860.59  70534.73  46.75
756.8  151413.60  71837.06  47.44
758.1  152380.20  73323.12  48.12
759.4  153303.60  74759.80  48.77
760.7  154156.80  76149.64  49.40
762.0  154770.00  77393.75  50.01
763.3  155329.02  78599.43  50.60
764.6  155710.80  79702.44  51.19
765.9  156114.85  80773.75  51.74
767.2  156616.32  81888.56  52.29
768.4  156947.70  82891.90  52.81
769.7  157580.93  84056.34  53.34
771.0  158007.15  85093.97  53.85
772.3  158370.30  86080.78  54.35
773.6  158875.20  87107.60  54.83
774.8  159341.60  88128.68  55.31
776.1  159797.82  89114.87  55.77
777.4  160117.90  90016.56  56.22
778.7  160625.74  91006.85  56.66
780.0  161100.80  91943.52  57.07
781.2  161472.30  92815.26  57.48
782.5  161986.50  93774.72  57.89
783.8  162436.32  94689.54  58.29
785.0  162799.92  95516.76  58.67
786.3  163243.50  96369.00  59.03
787.6  163707.04  97233.64  59.39
788.9  164113.26  98050.08  59.75
790.1  164633.60  98944.75  60.10
791.4  165003.84  99729.84  60.44
792.7  165656.76  100676.43  60.77
793.9  166062.96  101458.98  61.10
795.2  166566.00  102275.25  61.40
796.5  167064.48  103109.38  61.72
797.7  167548.50  103921.44  62.02
799.0  168204.00  104826.00  62.32
800.2  168634.88  105579.20  62.61
801.5  169082.68  106364.63  62.91
802.8  169613.25  107170.73  63.19
804.0  170079.00  107920.54  63.45
805.3  170582.76  108702.42  63.72
806.5  170981.20  109430.85  64.00
807.8  171463.60  110190.50  64.26
809.0  171930.05  110948.51  64.53
810.3  172411.86  111683.02  64.78
811.5  172805.49  112356.21  65.02
812.8  173274.90  113117.25  65.28
814.0  173694.78  113814.59  65.53
815.3  174214.70  114561.79  65.76
816.5  174595.75  115219.63  65.99
817.8  175059.18  115927.68  66.22
819.0  175459.69  116606.04  66.46
820.2  175926.78  117353.91  66.71
821.5  176406.80  118063.60  66.93
822.7  176744.19  118644.12  67.13
824.0  177193.89  119334.83  67.35
825.2  177691.80  120074.40  67.57
826.4  178142.25  120796.23  67.81
827.7  178475.20  121395.83  68.02
828.9  178968.60  122102.55  68.23
830.1  179400.16  122739.73  68.42
831.4  179804.98  123402.65  68.63
832.6  180243.12  124109.14  68.86
833.8  180638.00  124718.05  69.04
835.0  180997.46  125335.56  69.25
836.3  181451.90  126001.54  69.44
837.5  181893.60  126658.35  69.63
838.7  182345.04  127317.56  69.82
839.9  182736.00  127934.64  70.01
841.2  183212.78  128600.14  70.19
842.4  183611.76  129224.58  70.38
843.6  184039.80  129838.80  70.55
844.8  184521.33  130523.13  70.74
846.0  184907.13  131126.61  70.91
847.2  185290.56  131724.71  71.09
848.5  185782.16  132380.28  71.26
849.7  186213.78  132953.76  71.40
850.9  186612.40  133561.35  71.57
852.1  187021.34  134153.83  71.73
853.3  187354.86  134700.39  71.90
854.5  187786.62  135301.25  72.05
855.7  188167.08  135838.80  72.19
856.9  188576.28  136414.62  72.34
858.1  188927.35  136999.25  72.51
859.3  189327.74  137593.82  72.67
860.5  189756.42  138199.64  72.83
861.7  190191.20  138780.80  72.97
862.9  190608.73  139349.86  73.11
864.1  191010.73  139877.50  73.23
865.3  191479.52  140455.92  73.35
866.5  191911.68  141082.56  73.51
867.7  192292.13  141668.23  73.67
868.9  192687.39  142200.80  73.80
870.1  193202.83  142829.51  73.93
871.3  193643.90  143380.62  74.04
872.5  194126.40  144030.15  74.19
873.7  194597.60  144615.72  74.32
874.9  195139.62  145216.26  74.42
876.0  195638.76  145840.32  74.55
877.2  196056.92  146417.16  74.68
878.4  196629.48  147065.13  74.79
879.6  197097.60  147632.10  74.90
880.8  197540.00  148169.88  75.01
882.0  197954.10  148691.55  75.11
883.1  198502.08  149303.84  75.22
884.3  198993.38  149893.73  75.33
885.5  199505.04  150473.61  75.42
886.7  199837.44  150955.20  75.54
887.8  200304.00  151528.05  75.65
889.0  200804.34  152091.96  75.74
890.2  201281.85  152618.13  75.82
891.4  201850.34  153209.69  75.90
892.5  202494.24  153923.45  76.01
893.7  203146.84  154614.64  76.11
894.9  203758.20  155219.40  76.18
896.0  204369.25  155873.65  76.27
897.2  205014.04  156530.99  76.35
898.4  205554.31  157152.06  76.45
899.5  206182.89  157858.20  76.56
900.7  206671.40  158377.70  76.63
901.9  207139.64  158874.65  76.70
903.0  207555.88  159315.05  76.76
904.2  207953.20  159806.40  76.85
905.4  208384.14  160360.14  76.95
906.5  208881.12  160910.86  77.03
907.7  209285.80  161375.26  77.11
908.8  209724.09  161857.31  77.18
910.0  210129.92  162287.84  77.23
911.2  210356.67  162650.71  77.32
912.3  210620.22  163055.85  77.42
913.5  210832.12  163345.80  77.48
914.6  211060.08  163681.56  77.55
915.8  211368.24  164128.55  77.65
916.9  211664.92  164513.70  77.72
918.1  212004.24  164860.44  77.76
919.2  212217.03  165216.11  77.85
920.4  212380.74  165528.44  77.94
921.5  212645.68  165917.49  78.03
922.7  212821.12  166184.08  78.09
923.8  213169.44  166603.05  78.16
925.0  213390.10  166884.69  78.21
926.1  213626.70  167300.91  78.31
927.3  214085.28  167764.32  78.36
928.4  214646.25  168346.75  78.43
929.6  215311.36  168960.00  78.47
930.7  216053.60  169703.10  78.55
931.8  216853.65  170468.63  78.61
933.0  217526.40  171182.52  78.70
934.1  218007.54  171670.28  78.75
935.3  218159.51  171978.18  78.83
936.4  218189.18  172075.08  78.87
937.6  218071.68  172072.19  78.91
938.7  217947.33  172113.62  78.97
939.9  218081.14  172253.46  78.99
941.0  218616.28  172872.83  79.08
942.1  219080.70  173348.91  79.13
943.3  219513.18  173819.91  79.18
944.4  219966.36  174176.55  79.18
945.6  220247.00  174443.09  79.20
946.7  220424.12  174757.20  79.28
947.9  220733.94  175028.39  79.29
949.0  220827.17  175280.06  79.37
950.1  221268.96  175555.98  79.34
951.3  221625.80  175904.91  79.37
952.4  221973.17  176180.90  79.37
953.6  222226.02  176497.20  79.42
954.7  222380.52  176631.32  79.43
955.8  222665.16  176841.73  79.42
957.0  223117.95  177164.78  79.40
958.1  223444.68  177385.47  79.39
959.3  223498.80  177553.95  79.44
960.4  223849.90  177753.80  79.41
961.6  224166.97  177953.75  79.38
962.7  224338.56  178194.40  79.43
963.9  224787.71  178340.12  79.34
965.0  225007.44  178350.78  79.26
966.2  225079.40  178579.48  79.34
967.3  224913.95  178529.43  79.38
968.5  225030.72  178538.40  79.34
969.6  225361.60  178660.16  79.28
970.8  225308.27  178748.30  79.33
971.9  225139.20  178740.32  79.39
973.1  225702.08  178804.88  79.22
974.2  225542.10  178515.81  79.15
975.4  225762.75  178709.04  79.16
976.5  225996.03  178852.25  79.14
977.7  226349.22  179073.75  79.11
978.8  226387.44  178818.30  78.99
980.0  226077.00  178731.50  79.06
981.2  226231.92  178823.03  79.04
982.3  226121.70  178989.16  79.16
983.5  226199.87  178968.08  79.12
984.6  226581.12  179003.16  79.00
985.8  226988.52  178829.86  78.78
987.0  226865.28  178782.08  78.81
988.1  226832.94  178809.75  78.83
989.3  227036.88  178941.84  78.82
990.2  236240.82  187296.47  79.28
994.0  236746.53  188247.50  79.51
997.9  236928.00  188868.11  79.72
1001.7  237691.49  189938.13  79.91
1005.6  238756.67  191294.29  80.12
1009.4  239759.46  192643.51  80.35
1013.3  240720.00  193885.71  80.54
1017.1  241446.41  194929.55  80.73
1021.0  242308.21  196094.89  80.93
1024.8  243609.33  197535.14  81.09
1028.6  245187.77  199274.10  81.27
1032.5  246491.00  200727.90  81.43
1036.3  247163.34  201583.84  81.56
1040.1  247512.71  202284.58  81.73
1044.0  248256.09  203271.76  81.88
1047.8  248776.50  204030.23  82.01
1051.6  249278.58  204794.86  82.16
1055.5  249002.40  204865.91  82.27
1059.3  248911.20  205101.26  82.40
1063.1  248879.72  205365.85  82.52
1067.0  249254.52  205952.93  82.63
1070.8  249878.07  206731.10  82.73
1074.6  250304.22  207334.43  82.83
1078.4  250106.67  207417.00  82.93
1082.3  249494.68  207162.55  83.03
1086.1  249191.78  207194.20  83.15
1089.9  249264.24  207470.14  83.23
1093.7  249566.64  207950.75  83.32
1097.5  249714.75  208242.23  83.39
1101.4  249591.04  208266.34  83.44
1105.2  249490.00  208259.23  83.47
1109.0  249882.35  208557.35  83.46
1112.8  250654.27  209128.63  83.43
1116.6  251365.42  209543.69  83.36
1120.4  252002.49  209875.00  83.28
1124.2  252498.40  209883.44  83.12
1128.1  252971.21  209827.59  82.95
1131.8  252979.07  209314.50  82.74
1135.7  252783.91  208564.51  82.51
1139.5  252541.40  207719.10  82.25
1143.3  251956.77  206353.32  81.90
1147.1  251418.67  204973.71  81.53
1150.9  250954.92  203371.34  81.04
1154.7  250868.22  201978.77  80.51
1158.5  250725.87  200674.59  80.04
1162.3  250503.34  199474.50  79.63
1166.1  249863.20  198121.95  79.29
1169.9  249497.23  197110.24  79.00
1173.7  248880.00  196032.86  78.77
1177.5  248271.76  195046.84  78.56
1181.2  248235.00  194581.40  78.39
1185.0  248529.67  194417.79  78.23
1188.8  248413.28  194180.50  78.17
1192.6  248394.25  194110.67  78.15
1196.4  248430.23  194110.50  78.13
1200.2  247813.69  193860.80  78.23
1204.0  247458.45  193833.35  78.33
1207.8  247162.47  193875.65  78.44
1211.6  246699.33  193771.64  78.55
1215.3  246293.47  193890.17  78.72
1219.1  246113.92  194206.66  78.91
1222.9  245742.22  194388.57  79.10
1226.7  245407.31  194713.95  79.34
1230.4  244779.82  194775.61  79.57
1234.2  244052.67  194746.65  79.80
1238.0  243387.62  194700.96  80.00
1241.8  242789.72  194632.43  80.17
1245.5  242302.40  194598.57  80.31
1249.3  242145.67  194802.51  80.45
1253.1  242247.64  195117.50  80.54
1256.8  242195.13  195345.66  80.66
1260.6  241970.33  195256.94  80.69
1264.4  241675.24  195235.04  80.78
1268.1  241225.60  194899.89  80.80
1271.9  241205.14  195015.66  80.85
1275.7  241511.82  195407.26  80.91
1279.4  241839.00  195873.24  80.99
1283.2  241426.42  195839.98  81.12
1286.9  241036.37  195789.58  81.23
1290.7  240725.47  195708.86  81.30
1294.4  240089.97  195279.28  81.34
1298.2  239262.37  194698.53  81.37
1302.0  238208.83  193847.95  81.38
1305.7  236940.92  192764.79  81.36
1309.5  235359.23  191307.94  81.28
1313.2  234404.75  190246.23  81.16
1317.0  233672.40  189359.49  81.04
1320.7  232917.96  188295.41  80.84
1324.4  232001.55  186895.06  80.56
1328.2  231283.20  185510.57  80.21
1331.9  230283.53  183685.90  79.77
1335.7  229403.89  181693.84  79.20
1339.4  228301.64  179464.77  78.61
1343.2  227496.61  177260.85  77.92
1346.9  227003.45  175307.78  77.23
1350.6  227170.14  173942.85  76.57
1354.4  227560.58  172840.52  75.95
1358.1  227351.13  171322.46  75.36
1361.8  226735.36  169382.47  74.70
1365.6  225680.30  167186.28  74.08
1369.3  224395.56  164894.00  73.48
1373.0  223015.77  162719.94  72.96
1376.7  221565.50  160539.92  72.46
1380.5  220048.22  158197.00  71.89
1384.2  218660.58  155575.61  71.15
1387.9  217408.93  152729.06  70.25
1391.6  216141.75  149425.96  69.13
1395.3  214994.05  145753.91  67.79
1399.1  214253.78  141932.85  66.25
1402.8  213294.00  137508.43  64.47
1406.5  212619.00  132955.91  62.53
1410.2  212054.00  128387.21  60.54
1413.9  211870.28  124206.07  58.62
1417.6  211351.93  120209.11  56.88
1421.3  210810.67  116715.77  55.37
1425.1  210140.27  113656.80  54.09
1428.8  209720.25  111193.62  53.02
1432.5  209460.45  109195.74  52.13
1436.2  209212.34  107613.66  51.44
1439.9  208630.56  106086.79  50.85
1443.6  208293.33  104921.14  50.37
1447.3  207743.40  103924.40  50.03
1451.0  207270.00  103083.59  49.73
1454.7  206723.82  102412.06  49.54
1458.4  206314.50  101907.75  49.39
1462.1  205696.32  101435.90  49.31
1465.8  205108.86  101115.18  49.30
1469.4  204516.81  100948.51  49.36
1473.1  204828.29  101319.09  49.47
1476.8  204895.53  101787.68  49.68
1480.5  203853.78  101701.09  49.89
1484.2  203050.35  101828.72  50.15
1487.9  202444.90  102104.55  50.44
1491.6  201737.25  102293.52  50.71
1495.3  201367.83  102699.54  51.00
1498.9  200752.80  102961.20  51.29
1502.6  199876.84  103110.61  51.59
1506.3  198873.42  103177.60  51.88
1510.0  197968.45  103329.68  52.20
1513.7  197229.02  103559.97  52.51
1517.3  196541.59  103761.72  52.79
1521.0  195642.56  103778.03  53.04
1524.7  194846.50  103828.43  53.29
1528.3  194078.60  103772.06  53.47
1532.0  193153.73  103657.03  53.67
1535.7  192315.20  103495.70  53.82
1539.3  191466.67  103284.30  53.94
1543.0  190857.14  103189.13  54.07
1546.7  190511.75  103212.80  54.18
1550.3  190017.96  103157.03  54.29
1554.0  189221.90  102930.75  54.40
1557.6  188463.43  102738.04  54.51
1561.3  187648.53  102485.48  54.62
1565.0  186769.47  102177.09  54.71
1568.6  185847.35  101815.79  54.78
1572.3  185166.93  101623.56  54.88
1575.9  184541.16  101461.37  54.98
1579.6  183941.10  101331.65  55.09
1583.2  183316.84  101172.34  55.19
1586.9  182565.23  100953.05  55.30
1590.5  181972.62  100916.86  55.46
1594.1  181215.43  100831.80  55.64
1597.8  180417.73  100752.23  55.84
1601.4  179662.73  100746.52  56.08
1605.1  178697.01  100579.15  56.28
1608.7  177848.00  100492.71  56.50
1612.3  177069.40  100420.33  56.71
1616.0  176262.50  100282.69  56.89
1619.6  175575.11  100197.86  57.07
1623.2  174725.33  99943.03  57.20
1626.9  174057.73  99768.13  57.32
1630.5  173251.10  99414.61  57.38
1634.1  172575.48  99137.16  57.45
1637.8  171883.29  98754.40  57.45
1641.4  171098.48  98219.14  57.41
1645.0  170314.08  97612.00  57.31
1648.6  169387.85  96765.44  57.13
1652.2  168686.70  95934.94  56.87
1655.8  167978.11  94993.07  56.55
1659.5  167300.00  94014.06  56.19
1663.1  166130.09  92865.42  55.90
1666.7  164882.67  91815.75  55.69
1670.3  163716.30  90886.74  55.51
1673.9  162632.67  90007.17  55.34
1677.5  161854.30  89258.23  55.15
1681.1  161400.00  88746.94  54.99
1684.7  161468.40  88536.70  54.83
1688.3  161320.99  88273.25  54.72
1691.9  160945.20  87733.29  54.51
1695.6  160586.97  87057.64  54.21
1699.2  160489.10  86491.41  53.89
1702.8  160425.49  85939.63  53.57
1706.3  159909.41  85103.50  53.22
1709.9  158956.53  84071.03  52.89
1713.5  158236.16  83207.45  52.58
1717.1  157511.12  82432.85  52.33
1720.7  156822.24  81812.69  52.17
1724.3  156461.96  81542.47  52.12
1727.9  156120.92  81411.30  52.15
1731.5  156022.14  81504.09  52.24
1735.1  156152.80  81804.17  52.39
1738.7  155923.78  81827.20  52.48
1742.2  155443.99  81682.79  52.55
1745.8  154786.13  81371.91  52.57
1749.4  154413.04  81137.28  52.55
1753.0  153356.70  80502.23  52.49
1756.5  151841.99  79656.54  52.46
1760.1  150169.30  78747.11  52.44
1763.7  148309.39  77818.13  52.47
1767.2  146821.07  77162.87  52.56
1770.8  145540.00  76638.54  52.66
1774.4  144161.85  75996.53  52.72
1777.9  143348.52  75803.27  52.88
1781.5  142496.67  75476.14  52.97
1785.1  141310.00  74928.75  53.02
1788.6  140058.51  74343.39  53.08
1792.2  138698.50  73682.79  53.12
1795.8  137959.39  73434.73  53.23
1799.3  137201.20  73118.96  53.29
1802.9  136479.38  72826.00  53.36
1806.4  135855.29  72617.83  53.45
1810.0  135078.44  72320.73  53.54
1813.5  134665.64  72180.82  53.60
1817.1  134405.20  72159.94  53.69
1820.6  133803.03  71970.56  53.79
1824.2  133752.67  72084.63  53.89
1827.7  133019.99  71825.22  54.00
1831.2  132748.00  71892.00  54.16
1834.8  132676.17  72038.57  54.30
1838.3  132414.00  72082.61  54.44
1841.8  131748.20  71870.42  54.55
1845.4  130917.66  71500.98  54.62
1848.9  130135.20  71124.56  54.65
1852.4  129474.13  70750.26  54.64
1856.0  128809.63  70218.66  54.51
1859.5  128061.27  69613.42  54.36
1863.0  127496.38  68958.57  54.09
1866.6  127320.71  68439.37  53.75
1870.1  127162.69  67754.15  53.28
1873.6  126528.75  66535.71  52.59
1877.1  125462.17  64914.00  51.74
1880.6  124321.64  62986.16  50.66
1884.2  123461.85  60931.61  49.35
1887.7  122690.47  58565.79  47.73
1891.2  121789.85  55752.75  45.78
1894.7  120938.21  52703.94  43.58
1898.2  120445.74  49641.50  41.21
1902.2  127932.48  49402.08  38.62
1904.9  127292.58  46668.84  36.66
1907.6  126489.76  44017.68  34.80
1910.4  125884.71  41680.94  33.11
1913.1  124850.64  39513.20  31.65
1915.8  124138.28  37835.00  30.48
1918.6  123593.92  36516.96  29.55
1921.3  123083.11  35480.25  28.83
1924.0  122277.26  34674.08  28.36
1926.7  121470.04  34137.48  28.10
1929.4  120677.20  33756.08  27.97
1932.2  120084.38  33556.77  27.94
1934.9  119508.48  33527.52  28.05
1937.6  118912.52  33628.40  28.28
1940.3  118371.00  33813.00  28.57
1943.0  117878.85  34062.00  28.90
1945.7  117173.43  34309.33  29.28
1948.4  116449.31  34549.48  29.67
1951.1  115880.76  34848.36  30.07
1953.8  115310.58  35167.44  30.50
1956.4  114809.92  35511.41  30.93
1959.1  114180.52  35814.32  31.37
1961.8  113368.92  36042.72  31.79
1964.5  112700.61  36310.77  32.22
1967.2  111922.74  36534.77  32.64
1969.9  111320.90  36820.60  33.08
1972.5  110586.30  37054.61  33.51
1975.2  110064.52  37352.05  33.94
1977.9  109679.02  37688.40  34.36
1980.6  109072.88  37924.60  34.77
1983.2  108216.96  38082.72  35.19
1985.9  107359.20  38203.20  35.58
1988.5  106505.50  38305.63  35.97
1991.2  105836.22  38476.62  36.35
1993.8  105197.40  38623.20  36.71
1996.5  104747.28  38790.18  37.03
1999.2  104120.94  38872.69  37.33
2001.8  103731.72  39015.60  37.61
2004.4  103253.08  39085.71  37.85
2007.1  102603.76  39044.04  38.05
2009.7  101998.98  38988.54  38.22
2012.4  101590.08  38971.20  38.36
2015.0  101143.20  38887.00  38.45
2017.6  100612.25  38710.20  38.47
2020.3  100104.84  38477.12  38.44
2022.9  99880.64  38329.44  38.38
2025.5  99659.55  38139.45  38.27
2028.1  99439.91  37910.48  38.12
2030.8  99064.68  37574.70  37.93
2033.4  98938.08  37284.66  37.68
2036.0  98563.64  36885.92  37.42
2038.6  98168.46  36484.56  37.17
2041.2  97853.12  36099.00  36.89
2043.8  97516.38  35696.18  36.61
2046.4  97151.78  35281.96  36.32
2049.0  96653.64  34800.20  36.01
2051.6  96398.13  34409.73  35.70
2054.2  96069.00  33991.50  35.38
2056.8  95695.60  33602.80  35.11
2059.4  95125.30  33159.28  34.86
2062.0  94627.50  32736.00  34.59
2064.6  94048.67  32281.76  34.32
2067.1  93458.88  31828.95  34.06
2069.7  92862.50  31381.66  33.79
2072.3  92441.96  31018.86  33.55
2074.9  91973.49  30652.65  33.33
2077.4  91610.40  30349.84  33.13
2080.0  91111.84  29999.29  32.93
2082.6  90683.20  29665.15  32.71
2085.1  90253.71  29350.80  32.52
2087.7  89871.60  29062.80  32.34
2090.3  89405.16  28742.88  32.15
2092.8  88658.01  28368.41  32.00
2095.4  87875.19  27964.82  31.82
2097.9  87226.16  27605.34  31.65
2100.5  86541.20  27261.20  31.50
2103.0  85934.46  26962.06  31.38
2105.6  85367.61  26663.73  31.23
2108.1  84866.67  26384.04  31.09
2110.7  84365.40  26103.56  30.94
2113.2  83877.27  25826.68  30.79
2115.7  83328.25  25568.40  30.68
2118.3  82717.83  25305.15  30.59
2120.8  82338.66  25106.76  30.49
2123.3  81940.32  24911.69  30.40
2125.8  81568.06  24723.44  30.31
2128.4  81124.68  24527.10  30.23
2130.9  80593.40  24309.00  30.16
2133.4  80225.04  24129.84  30.08
2135.9  79860.80  23990.80  30.04
2138.4  79419.12  23856.69  30.04
2140.9  79103.18  23796.28  30.08
2143.4  78750.63  23742.88  30.15
2145.9  78443.61  23677.09  30.18
2148.4  78173.14  23618.61  30.21
2150.9  77873.43  23589.37  30.29
2153.4  77566.41  23582.06  30.40
2155.9  77228.88  23536.63  30.48
2158.4  76961.85  23505.30  30.54
2160.9  76756.05  23512.65  30.63
2163.4  76416.74  23473.32  30.72
2165.9  75836.88  23370.56  30.82
2168.4  75357.18  23298.66  30.92
2170.8  75019.23  23252.35  31.00
2173.3  74656.05  23214.11  31.09
2175.8  74348.56  23200.76  31.21
2178.2  73985.95  23147.15  31.29
2180.7  73604.23  23099.16  31.38
2183.2  73199.97  23048.19  31.49
2185.6  72810.36  23012.64  31.61
2188.1  72318.96  22959.72  31.75
2190.6  71750.64  22876.36  31.88
2193.0  71118.30  22747.23  31.99
2195.5  70556.16  22671.36  32.13
2197.9  69971.92  22612.64  32.32
2200.4  69268.40  22474.55  32.45
2202.8  68797.04  22411.64  32.58
2205.3  68202.08  22327.68  32.74
2207.7  67824.90  22293.96  32.87
2210.1  67420.36  22224.44  32.96
2212.6  67066.27  22171.62  33.06
2215.0  66841.75  22160.90  33.15
2217.4  66524.31  22116.04  33.25
2219.9  66260.66  22064.54  33.30
2222.3  66044.00  22011.88  33.33
2224.7  65871.90  21954.51  33.33
2227.1  65601.41  21830.78  33.28
2229.5  65312.06  21647.34  33.14
2231.9  64880.48  21420.48  33.02
2234.4  64405.44  21151.76  32.84
2236.8  64017.90  20876.52  32.61
2239.2  63629.28  20574.84  32.34
2241.6  63197.40  20250.72  32.04
2244.0  62795.52  19941.12  31.76
2246.4  62432.67  19628.88  31.44
2248.8  62003.15  19291.80  31.11
2251.2  61656.90  18974.70  30.77
2253.6  61230.60  18652.80  30.46
2255.9  60917.04  18378.48  30.17
2258.3  60618.24  18136.36  29.92
2260.7  60255.20  17893.44  29.70
2263.1  59856.00  17643.60  29.48
2265.5  59456.98  17414.76  29.29
2267.9  59125.20  17234.70  29.15
2270.2  58685.60  17047.60  29.05
2272.6  58306.56  16854.24  28.91
2275.0  57912.12  16660.98  28.77
2277.3  57489.60  16452.15  28.62
2279.7  57091.35  16284.00  28.52
2282.1  56784.72  16145.20  28.43
2284.4  56420.10  15965.40  28.30
2286.8  56134.23  15790.87  28.13
2289.1  55723.96  15572.20  27.95
2291.5  55405.14  15387.26  27.77
2293.8  54978.86  15185.34  27.62
2296.2  54552.96  14968.80  27.44
2298.5  54039.36  14722.74  27.24
2300.8  53466.00  14520.24  27.16
2303.2  52844.40  14306.20  27.07
2305.5  52172.64  14083.64  26.99
2307.9  51522.34  13879.26  26.94
2310.2  50866.20  13712.16  26.96
2312.5  50259.60  13570.00  27.00
2314.8  49677.36  13442.76  27.06
2317.1  49071.25  13292.25  27.09
2319.5  48454.29  13154.13  27.15
2321.8  47914.12  13029.36  27.19
2324.1  47340.86  12888.12  27.22
2326.4  46827.00  12771.00  27.27
2328.7  46293.50  12597.00  27.21
2331.0  45826.32  12418.80  27.10
2333.3  45493.88  12292.06  27.02
2335.6  45105.76  12176.08  26.99
2337.9  44628.12  12049.02  27.00
2340.2  44213.00  11922.50  26.97
2342.5  43850.61  11782.89  26.87
2344.8  43366.55  11651.00  26.87
2347.1  42832.44  11534.04  26.93
2349.4  42308.28  11403.48  26.95
2351.7  41850.88  11282.56  26.96
2353.9  41374.31  11185.92  27.04
2356.2  40872.00  11105.25  27.17
2358.5  40369.64  11010.79  27.27
2360.8  39885.30  10908.80  27.35
2363.1  39432.96  10806.90  27.41
2365.3  38985.94  10682.98  27.40
2367.6  38460.00  10530.00  27.38
2369.8  37958.85  10411.80  27.43
2372.1  37426.74  10281.96  27.47
2374.4  36802.40  10115.52  27.49
2376.6  36177.12  9955.96  27.52
2378.9  35586.60  9790.20  27.51
2381.1  35006.40  9609.60  27.45
2383.4  34444.78  9466.30  27.48
2385.6  33962.50  9363.20  27.57
2387.9  33470.64  9197.64  27.48
2390.1  32991.00  9040.50  27.40
2392.3  32516.64  8918.91  27.43
2394.6  32062.68  8790.36  27.42
2396.8  31649.63  8636.54  27.29
2399.0  31201.20  8517.20  27.30
2401.3  30739.62  8396.32  27.31
2403.5  30292.08  8233.68  27.18
2405.7  29871.69  8077.27  27.04
2407.9  29470.32  7927.56  26.90
2410.1  29038.32  7789.68  26.83
2412.4  28668.10  7650.10  26.69
2414.6  28278.96  7478.64  26.45
2416.8  27870.48  7349.10  26.37
2419.0  27489.37  7193.48  26.17
2421.2  27080.30  7037.50  25.99
2423.4  26676.58  6891.64  25.83
2425.6  26357.58  6766.56  25.67
2427.8  26026.11  6595.11  25.34
2430.0  25692.80  6457.61  25.13
2432.2  25401.60  6336.00  24.94
2434.4  25100.82  6211.35  24.75
2436.5  24776.08  6070.96  24.50
2438.7  24479.22  5957.28  24.34
2440.9  24189.21  5835.90  24.13
2443.1  23927.04  5704.38  23.84
2445.3  23672.98  5583.02  23.58
2447.4  23353.92  5471.28  23.43
2449.6  23038.40  5371.52  23.32
2451.8  22728.60  5253.66  23.11
2453.9  22408.59  5125.17  22.87
2456.1  22080.48  4986.32  22.58
2458.3  21810.36  4893.35  22.44
2460.4  21515.91  4785.59  22.24
2462.6  21250.95  4713.80  22.18
2464.7  20981.74  4634.89  22.09
2466.9  20721.36  4542.40  21.92
2469.0  20472.26  4470.64  21.84
2471.2  20215.08  4389.72  21.72
2473.3  19920.92  4323.81  21.70
2475.4  19667.32  4231.10  21.51
2477.6  19452.96  4097.73  21.06
2479.7  19215.36  4008.96  20.86
2481.9  18872.49  3886.89  20.60
2484.0  18648.31  3797.24  20.36
2486.1  18380.52  3749.76  20.40
2488.2  18165.45  3699.40  20.37
2490.4  17921.50  3631.75  20.26
2492.5  17646.36  3582.92  20.30
2494.6  17360.55  3552.39  20.46
2496.7  17072.94  3530.90  20.68
2498.8  16842.33  3506.13  20.82
2500.9  16617.11  3491.18  21.01
2503.0  16525.76  3434.86  20.78
2505.1  16502.85  3371.55  20.43
2507.2  16586.55  3425.19  20.65
2509.4  16576.89  3500.53  21.12
2511.4  16489.83  3567.06  21.63
2513.5  16576.16  3578.56  21.59
2515.6  16697.58  3575.42  21.41
