# Supplementary material for: Using reflectance spectra and Pl@ntNet to identify herbarium specimens: a case study with Lithocarpus
Source: New Phytol. 2025 Jun 4;251(2):800–10. doi: 10.1111/nph.70258 (PMC13278665; doi:10.1111/nph.70258)
Supplement: Supplementary file 1 — Dataset S1 Original spectral data collected for this study. [file NPH-251-800-s003.zip › lithocarpus_spectra/gr020822_0249.sig]

/*** Spectra Vista SIG Data ***/
name= gr020822_0249.sig
instrument= HI: 1132003 (HR-1024i)
integration= 50.0, 9.0, 5.0, 200.0, 9.0, 5.0
scan method= Time-based, Time-based
scan coadds= 100, 425, 645, 25, 425, 645
scan time= 5, 5
scan settings= AI, AI
external data set1= 0,0,0,0,0,0,0,0,0,0,0,0,0,0,0,0,0,0,0,0,0,0,0,0,0,0,0,0,0,0,0,0
external data set2= 0,0,0,0,0,0,0,0,0,0,0,0,0,0,0,0,0,0,0,0,0,0,0,0,0,0,0,0,0,0,0,0
external data dark= 0,0,0,0,0,0,0,0,0,0,0,0,0,0,0,0
external data mask= 0
optic= LENS 4(1), LENS 4(1)
temp= 36.0, -5.0, -9.9, 36.0, -5.0, -9.9
battery= 7.44, 7.42
error= 0, 0
units= Radiance, Radiance
time= 08/02/2022 14:19:12, 08/02/2022 14:20:23
longitude=                 ,                 
latitude=                 ,                 
gpstime=                 ,                 
comm= 
memory slot= 0, 0
factors= 0.973, 0.985, 1.000 [Overlap: Remove @ 990,1900, Matching Type: None]
inclinometer x offset= 1, 1
inclinometer y offset= 90, 90
data= 
340.5  1215.20  781.20  64.29
341.9  1254.93  771.04  61.44
343.4  1200.48  738.00  61.48
344.9  1202.50  721.50  60.00
346.4  1194.61  722.12  60.45
347.8  1216.23  710.90  58.45
349.3  1209.92  684.56  56.58
350.8  1257.45  666.60  53.01
352.2  1272.81  676.64  53.16
353.7  1282.47  682.61  53.23
355.2  1323.10  691.03  52.23
356.6  1374.45  703.59  51.19
358.1  1440.98  723.80  50.23
359.6  1499.94  737.15  49.15
361.0  1563.37  747.83  47.83
362.5  1615.23  786.04  48.66
364.0  1707.16  831.29  48.69
365.5  1786.15  867.38  48.56
366.9  1858.88  888.62  47.80
368.4  1914.03  913.23  47.71
369.9  2006.16  967.72  48.24
371.3  2101.98  1017.94  48.43
372.8  2189.37  1048.80  47.90
374.2  2297.46  1087.08  47.32
375.7  2399.13  1130.74  47.13
377.2  2483.10  1181.48  47.58
378.6  2562.74  1231.83  48.07
380.1  2653.74  1265.98  47.71
381.6  2786.81  1317.75  47.29
383.0  2922.15  1372.53  46.97
384.5  3057.60  1455.55  47.60
386.0  3160.08  1523.61  48.21
387.4  3265.55  1581.56  48.43
388.9  3381.42  1618.09  47.85
390.4  3519.51  1680.03  47.73
391.8  3662.12  1753.57  47.88
393.3  3789.93  1819.63  48.01
394.7  3893.05  1872.75  48.10
396.2  4025.04  1934.08  48.05
397.7  4169.28  1999.50  47.96
399.1  4337.19  2072.55  47.79
400.6  4480.56  2156.46  48.13
402.0  4613.70  2238.41  48.52
403.5  4753.00  2317.70  48.76
405.0  4911.64  2399.90  48.86
406.4  5087.28  2494.03  49.02
407.9  5280.64  2595.72  49.16
409.3  5408.48  2682.29  49.59
410.8  5549.76  2768.54  49.89
412.2  5716.44  2862.24  50.07
413.7  5921.18  2981.85  50.36
415.1  6132.22  3096.43  50.49
416.6  6312.15  3210.23  50.86
418.0  6496.00  3309.63  50.95
419.5  6661.24  3406.63  51.14
420.9  6861.76  3512.88  51.20
422.4  7092.44  3642.45  51.36
423.8  7317.62  3774.50  51.58
425.3  7570.65  3919.09  51.77
426.7  7779.75  4046.70  52.02
428.2  7976.96  4160.24  52.15
429.6  8183.40  4281.46  52.32
431.1  8397.62  4412.63  52.55
432.5  8653.32  4564.24  52.75
434.0  8910.00  4719.00  52.96
435.4  9196.00  4885.38  53.13
436.8  9480.14  5050.60  53.28
438.3  9740.60  5214.95  53.54
439.7  9985.95  5364.25  53.72
441.2  10202.76  5506.05  53.97
442.6  10478.40  5673.49  54.14
444.0  10756.20  5844.93  54.34
445.5  11066.34  6034.09  54.53
446.9  11389.56  6242.15  54.81
448.4  11690.42  6430.01  55.00
449.8  12017.55  6637.34  55.23
451.2  12310.75  6822.38  55.42
452.7  12564.30  6998.66  55.70
454.1  12843.16  7181.65  55.92
455.5  13150.34  7378.77  56.11
457.0  13476.32  7594.73  56.36
458.4  13790.92  7804.94  56.59
459.8  14123.52  8029.44  56.85
461.2  14509.36  8286.04  57.11
462.7  14877.24  8529.64  57.33
464.1  15205.35  8762.05  57.62
465.5  15526.44  8988.75  57.89
467.0  15841.70  9214.05  58.16
468.4  16187.20  9455.62  58.41
469.8  16533.04  9695.43  58.64
471.2  16926.24  9971.65  58.91
472.7  17340.16  10260.38  59.17
474.1  17741.30  10553.63  59.49
475.5  18221.06  10879.12  59.71
476.9  18647.72  11191.99  60.02
478.4  19043.75  11479.69  60.28
479.8  19368.70  11735.34  60.59
481.2  19667.84  11970.08  60.86
482.6  19996.20  12224.39  61.13
484.0  20385.84  12516.93  61.40
485.4  20820.23  12839.93  61.67
486.9  21299.85  13193.21  61.94
488.3  21812.40  13569.24  62.21
489.7  22273.86  13917.50  62.48
491.1  22696.80  14244.30  62.76
492.5  23120.16  14576.52  63.05
493.9  23495.34  14884.65  63.35
495.3  23843.10  15179.10  63.66
496.8  24263.84  15511.01  63.93
498.2  24744.51  15886.82  64.20
499.6  25217.19  16260.55  64.48
501.0  25757.75  16682.39  64.77
502.4  26254.08  17084.76  65.07
503.8  26755.96  17485.14  65.35
505.2  27259.28  17899.38  65.66
506.6  27764.22  18305.82  65.93
508.0  28254.24  18718.56  66.25
509.4  28680.00  19083.75  66.54
510.8  29180.25  19499.29  66.82
512.2  29670.40  19915.28  67.12
513.6  30187.20  20356.80  67.44
515.0  30764.96  20834.08  67.72
516.4  31255.04  21252.36  68.00
517.8  31808.10  21713.78  68.26
519.2  32398.56  22207.19  68.54
520.7  32970.07  22686.85  68.81
522.0  33455.40  23109.09  69.07
523.4  34027.56  23593.50  69.34
524.8  34536.30  24026.49  69.57
526.2  35134.80  24522.26  69.79
527.6  35745.18  25036.08  70.04
529.0  36264.80  25487.00  70.28
530.4  36906.50  26015.18  70.49
531.8  37455.72  26479.72  70.70
533.2  37982.88  26946.27  70.94
534.6  38502.72  27415.44  71.20
536.0  39032.37  27890.71  71.46
537.4  39561.39  28359.96  71.69
538.8  40135.80  28858.13  71.90
540.2  40758.99  29390.44  72.11
541.6  41334.16  29881.99  72.29
543.0  41841.94  30335.52  72.50
544.3  42543.00  30931.76  72.71
545.7  43326.00  31576.65  72.88
547.1  43826.25  32013.83  73.05
548.5  44461.38  32559.83  73.23
549.9  45159.93  33162.06  73.43
551.3  45884.02  33774.33  73.61
552.7  46384.00  34228.27  73.79
554.1  47075.76  34824.38  73.98
555.4  47686.96  35355.31  74.14
556.8  48154.26  35783.06  74.31
558.2  48490.20  36124.69  74.50
559.6  48838.95  36381.60  74.49
561.0  49452.48  36146.88  73.09
562.3  49918.05  35600.34  71.32
563.7  50529.92  35051.52  69.37
565.1  51114.80  34425.60  67.35
566.5  51732.93  33720.36  65.18
567.9  52554.80  33172.70  63.12
569.2  53461.80  32860.80  61.47
570.6  54419.72  32782.56  60.24
572.0  55240.96  32782.56  59.34
573.4  55929.85  32940.09  58.90
574.8  56627.00  33253.06  58.72
576.1  57473.85  33723.60  58.68
577.5  58118.80  34112.64  58.69
578.9  59007.60  34739.67  58.87
580.3  59800.53  35440.46  59.26
581.6  60575.20  36301.04  59.93
583.0  61366.05  37320.48  60.82
584.4  61990.53  38260.58  61.72
585.8  62519.71  39044.26  62.45
587.1  63022.30  39589.44  62.82
588.5  63637.80  39898.58  62.70
589.9  64152.90  39899.85  62.19
591.2  64759.84  39744.65  61.37
592.6  65542.18  39591.97  60.41
594.0  66184.74  39354.72  59.46
595.3  67027.04  39275.23  58.60
596.7  67870.40  39271.46  57.86
598.1  68664.53  39354.72  57.31
599.5  69452.65  39512.46  56.89
600.8  70291.96  39745.92  56.54
602.2  70977.90  39979.36  56.33
603.5  71842.68  40370.55  56.19
604.9  72683.28  40838.67  56.19
606.3  73460.64  41308.08  56.23
607.6  74193.96  41778.83  56.31
609.0  74925.00  42248.25  56.39
610.4  75675.60  42716.31  56.45
611.7  76374.11  43107.49  56.44
613.1  77050.65  43420.43  56.35
614.5  77807.52  43655.13  56.11
615.8  78426.90  43656.53  55.67
617.2  79247.16  43655.13  55.09
618.5  79936.12  43495.88  54.41
619.9  80773.20  43339.42  53.66
621.2  81531.47  43104.73  52.87
622.6  82439.50  43027.88  52.19
624.0  83135.07  42951.02  51.66
625.3  83944.85  43107.49  51.35
626.7  84767.54  43339.42  51.13
628.0  85446.08  43498.66  50.91
629.4  86268.00  43810.20  50.78
630.8  86963.16  44123.13  50.74
632.1  87510.78  44356.41  50.69
633.5  88431.20  44750.42  50.60
634.8  89169.58  45140.15  50.62
636.2  89825.88  45531.32  50.69
637.5  90650.41  45922.48  50.66
638.9  91374.51  46233.93  50.60
640.2  92150.16  46861.27  50.85
641.6  92996.64  48349.23  51.99
642.9  93772.77  49832.51  53.14
644.3  94600.24  50536.58  53.42
645.6  95368.00  50851.13  53.32
647.0  96112.53  51400.40  53.48
648.3  96915.10  52181.08  53.84
649.7  97752.03  52965.10  54.18
651.0  98543.51  54056.93  54.86
652.4  99073.26  54922.73  55.44
653.7  100144.35  55623.31  55.54
655.0  101055.92  56640.33  56.05
656.4  101668.60  57890.20  56.94
657.7  102717.33  59220.11  57.65
659.1  103572.70  60237.10  58.16
660.4  104279.84  61336.24  58.82
661.8  104952.00  62590.00  59.64
663.1  105933.90  63600.99  60.04
664.5  106473.66  64307.12  60.40
665.8  106700.40  65009.13  60.93
667.1  106876.53  65478.51  61.27
668.5  107368.80  65717.40  61.21
669.8  107850.60  65560.93  60.79
671.2  108168.32  65089.44  60.17
672.5  108520.78  64383.29  59.33
673.8  109189.64  63522.76  58.18
675.2  110187.84  62425.55  56.65
676.5  111368.34  61492.71  55.22
677.8  112584.38  60864.89  54.06
679.2  113538.24  60469.86  53.26
680.5  114354.72  60317.26  52.75
681.9  115091.90  60237.10  52.34
683.2  115900.40  60239.03  51.97
684.5  116693.50  60237.10  51.62
685.9  117410.92  60158.87  51.24
687.2  118110.72  60078.72  50.87
688.5  118775.96  59926.10  50.45
689.9  119566.00  59769.63  49.99
691.2  120253.22  59533.03  49.51
692.5  120870.68  59296.45  49.06
693.8  121607.85  59059.88  48.57
695.2  122225.25  58752.61  48.07
696.5  122926.32  58516.04  47.60
697.8  123662.55  58283.21  47.13
699.2  124324.98  57970.28  46.63
700.5  125039.34  57731.90  46.17
701.8  125685.00  57495.38  45.75
703.1  126365.16  57264.36  45.32
704.5  127050.12  57033.32  44.89
705.8  127799.33  56876.85  44.50
707.1  128470.00  56716.75  44.15
708.4  129127.80  56558.48  43.80
709.8  129915.87  56556.68  43.53
711.1  130472.62  56482.06  43.29
712.4  131288.48  56482.06  43.02
713.7  131967.16  56482.06  42.80
715.0  132670.50  56560.29  42.63
716.3  133407.25  56716.75  42.51
717.7  134116.96  56873.21  42.41
719.0  134874.80  57109.73  42.34
720.3  135591.82  57418.99  42.35
721.6  136411.60  57888.35  42.44
722.9  137186.55  58435.94  42.60
724.2  137992.68  59139.99  42.86
725.6  138722.60  59924.18  43.20
726.9  139221.00  60628.25  43.55
728.2  139755.84  61330.36  43.88
729.5  140392.72  62036.39  44.19
730.8  140887.34  62740.46  44.53
732.1  141507.24  63522.76  44.89
733.4  142008.37  64226.83  45.23
734.7  142432.56  64772.37  45.48
736.0  142930.92  65241.74  45.65
737.3  143244.18  65480.60  45.71
738.6  143553.87  65480.60  45.61
740.0  143912.25  65324.14  45.39
741.2  144343.68  65091.52  45.09
742.6  144933.12  64774.44  44.69
743.9  145526.64  64459.46  44.29
745.2  146242.02  64307.12  43.97
746.5  146967.21  64226.83  43.70
747.8  147575.40  64150.65  43.47
749.1  148256.18  64230.94  43.32
750.4  148930.08  64387.41  43.23
751.7  149621.64  64622.11  43.19
753.0  150140.19  64856.82  43.20
754.2  150762.18  65243.82  43.28
755.5  151313.65  65637.07  43.38
756.8  151869.36  66026.12  43.48
758.1  152857.32  66656.22  43.61
759.4  153785.20  67277.80  43.75
760.7  154642.88  67903.64  43.91
762.0  155233.75  68453.44  44.10
763.3  155787.66  69003.27  44.29
764.6  156190.32  69472.68  44.48
765.9  156580.25  70022.56  44.72
767.2  157103.94  70641.69  44.96
768.4  157420.90  71191.58  45.22
769.7  158068.00  71893.37  45.48
771.0  158489.19  72523.85  45.76
772.3  158847.15  73149.73  46.05
773.6  159347.20  73851.48  46.35
774.8  159818.10  74553.19  46.65
776.1  160259.58  75259.67  46.96
777.4  160603.40  75966.19  47.30
778.7  161136.38  76826.77  47.68
780.0  161586.88  77611.60  48.03
781.2  161953.26  78393.98  48.41
782.5  162473.22  79325.22  48.82
783.8  162959.58  80263.98  49.25
785.0  163308.54  81202.74  49.72
786.3  163758.00  82146.75  50.16
787.6  164217.76  83239.38  50.69
788.9  164608.68  84256.40  51.19
790.1  165156.80  85270.70  51.63
791.4  165522.72  86371.44  52.18
792.7  166182.69  87544.97  52.68
793.9  166607.28  88718.49  53.25
795.2  167106.50  89964.50  53.84
796.5  167600.84  91216.18  54.42
797.7  168092.22  92470.82  55.01
799.0  168720.00  93885.00  55.65
800.2  169145.60  95127.68  56.24
801.5  169613.30  96535.82  56.92
802.8  170165.45  98181.79  57.70
804.0  170626.82  99671.39  58.41
805.3  171138.32  101079.62  59.06
806.5  171531.40  102487.85  59.75
807.8  172008.90  104049.23  60.49
809.0  172496.63  105535.64  61.18
810.3  172986.84  107100.29  61.91
811.5  173347.20  108664.94  62.69
812.8  173853.00  110307.83  63.45
814.0  174281.49  111950.71  64.24
815.3  174810.43  113671.82  65.03
816.5  175185.75  115389.25  65.87
817.8  175657.98  117114.05  66.67
819.0  176052.10  118835.17  67.50
820.2  176559.00  120634.52  68.33
821.5  177032.80  122441.69  69.16
822.7  177363.12  124151.01  70.00
824.0  177806.07  126028.53  70.88
825.2  178313.10  127910.14  71.73
826.4  178790.04  129952.49  72.68
827.7  179115.50  131830.19  73.60
828.9  179601.30  133781.85  74.49
830.1  179989.38  135576.92  75.32
831.4  180438.22  137610.97  76.26
832.6  180903.94  139723.25  77.24
833.8  181289.60  141614.40  78.12
835.0  181639.36  143487.58  79.00
836.3  182103.60  145673.57  79.99
837.5  182555.10  147854.70  80.99
838.7  182996.82  149966.91  81.95
839.9  183377.52  152088.84  82.94
841.2  183863.87  154362.59  83.95
842.4  184272.09  156548.24  84.95
843.6  184669.10  158822.13  86.00
844.8  185139.63  161067.15  87.00
846.0  185534.43  161456.57  87.02
847.2  185926.86  161858.81  87.06
848.5  186449.28  162346.88  87.07
849.7  186846.27  162724.41  87.09
850.9  187209.10  163098.00  87.12
852.1  187626.95  163497.88  87.14
853.3  187946.10  163853.07  87.18
854.5  188431.46  164261.48  87.17
855.7  188820.60  164628.69  87.19
856.9  189238.20  165019.02  87.20
858.1  189597.39  165428.09  87.25
859.3  189981.68  165810.12  87.28
860.5  190442.70  166239.08  87.29
861.7  190935.20  166649.80  87.28
862.9  191361.43  167005.31  87.27
864.1  191670.35  167391.26  87.33
865.3  192094.88  167820.21  87.36
866.5  192559.68  168253.20  87.38
867.7  192974.11  168632.67  87.39
868.9  193430.23  169022.63  87.38
870.1  193900.41  169451.57  87.39
871.3  194295.26  169862.48  87.42
872.5  194840.10  170299.80  87.40
873.7  195263.84  170758.70  87.45
874.9  195814.26  171232.07  87.45
876.0  196321.32  171678.06  87.45
877.2  196747.16  172056.70  87.45
878.4  197298.09  172559.52  87.46
879.6  197773.80  173004.30  87.48
880.8  198224.25  173397.88  87.48
882.0  198616.96  173767.24  87.49
883.1  199143.00  174215.79  87.48
884.3  199642.07  174652.06  87.48
885.5  200130.84  175106.66  87.50
886.7  200471.04  175420.08  87.50
887.8  200946.00  175835.78  87.50
889.0  201487.68  176285.45  87.49
890.2  201941.25  176702.72  87.50
891.4  202452.08  177170.64  87.51
892.5  203104.98  177733.82  87.51
893.7  203731.98  178312.81  87.52
894.9  204351.84  178825.32  87.51
896.0  204971.90  179359.28  87.50
897.2  205661.68  179909.00  87.48
898.4  206211.85  180403.41  87.48
899.5  206888.36  180980.90  87.48
900.7  207236.90  181337.00  87.50
901.9  207751.80  181696.74  87.46
903.0  208138.03  182018.90  87.45
904.2  208583.60  182382.60  87.44
905.4  209024.46  182791.35  87.45
906.5  209572.51  183218.35  87.42
907.7  209946.92  183522.78  87.41
908.8  210353.64  183860.08  87.41
910.0  210769.52  184194.14  87.39
911.2  211049.63  184435.64  87.39
912.3  211279.92  184639.04  87.39
913.5  211546.20  184779.36  87.35
914.6  211740.48  184932.72  87.34
915.8  212059.89  185281.51  87.37
916.9  212321.10  185523.18  87.38
918.1  212623.30  185777.53  87.37
919.2  212893.65  185949.68  87.34
920.4  213116.64  186121.38  87.33
921.5  213393.73  186339.26  87.32
922.7  213531.20  186522.80  87.35
923.8  213839.46  186845.39  87.38
925.0  214071.69  187030.92  87.37
926.1  214480.14  187330.08  87.34
927.3  214898.88  187683.96  87.34
928.4  215364.50  188153.88  87.37
929.6  215987.20  188756.48  87.39
930.7  216685.00  189405.65  87.41
931.8  217497.48  190134.71  87.42
933.0  218243.52  190768.86  87.41
934.1  218799.63  191228.81  87.40
935.3  218965.90  191409.07  87.42
936.4  219010.39  191405.10  87.40
937.6  218778.87  191262.75  87.42
938.7  218667.06  191186.46  87.43
939.9  218747.24  191253.96  87.43
941.0  219228.46  191782.39  87.48
942.1  219986.28  192279.02  87.41
943.3  220440.60  192725.01  87.43
944.4  220842.72  193054.81  87.42
945.6  220918.94  193257.41  87.48
946.7  221111.99  193425.22  87.48
947.9  221360.58  193749.26  87.53
949.0  221630.47  193936.70  87.50
950.1  222010.92  194269.86  87.50
951.3  222302.52  194472.41  87.48
952.4  222580.84  194714.83  87.48
953.6  222939.14  195038.32  87.49
954.7  223021.65  195201.19  87.53
955.8  223324.49  195420.70  87.51
957.0  223797.30  195774.11  87.48
958.1  224044.80  196039.20  87.50
959.3  224013.30  196153.13  87.56
960.4  224486.44  196478.68  87.52
961.6  225043.05  196734.72  87.42
962.7  225355.20  196945.76  87.39
963.9  225602.58  197140.34  87.38
965.0  225487.20  197241.33  87.47
966.2  225821.42  197500.99  87.46
967.3  225933.39  197389.07  87.37
968.5  226082.88  197575.92  87.39
969.6  226311.92  197734.44  87.37
970.8  226288.48  197862.39  87.44
971.9  226438.08  197826.64  87.36
973.1  226595.36  197935.96  87.35
974.2  226616.11  197847.99  87.31
975.4  226713.33  198037.50  87.35
976.5  226976.49  198216.33  87.33
977.7  227023.38  198497.99  87.44
978.8  227255.49  198436.23  87.32
980.0  227151.00  198376.75  87.33
981.2  227710.56  198599.84  87.22
982.3  227457.44  198595.92  87.31
983.5  227383.13  198639.77  87.36
984.6  227803.68  198818.82  87.28
985.8  227831.56  198799.37  87.26
987.0  227958.08  198834.96  87.22
988.1  228195.30  199131.62  87.26
989.3  228215.68  199158.26  87.27
990.2  235482.70  203000.32  86.21
994.0  236098.80  203658.16  86.26
997.9  236362.42  204021.33  86.32
1001.7  237103.03  204786.40  86.37
1005.6  238118.89  205683.33  86.38
1009.4  239042.24  206598.99  86.43
1013.3  239960.00  207440.00  86.45
1017.1  240637.42  208204.32  86.52
1021.0  241465.28  208977.22  86.55
1024.8  242631.39  210055.72  86.57
1028.6  244157.71  211528.03  86.64
1032.5  245428.40  212777.60  86.70
1036.3  246057.53  213357.28  86.71
1040.1  246390.91  213765.22  86.76
1044.0  246961.33  214407.19  86.82
1047.8  247467.15  214885.65  86.83
1051.6  247944.89  215390.76  86.87
1055.5  247701.90  215305.00  86.92
1059.3  247621.95  215333.40  86.96
1063.1  247642.52  215417.63  86.99
1067.0  247985.61  215801.41  87.02
1070.8  248679.20  216481.07  87.05
1074.6  249106.19  216954.47  87.09
1078.4  249027.67  216962.00  87.12
1082.3  248428.23  216541.54  87.16
1086.1  248058.49  216352.76  87.22
1089.9  248126.66  216459.36  87.24
1093.7  248408.14  216845.46  87.29
1097.5  248625.18  217103.60  87.32
1101.4  248579.26  217213.80  87.38
1105.2  248538.40  217257.60  87.41
1109.0  248899.03  217624.77  87.43
1112.8  249566.11  218246.16  87.45
1116.6  250179.96  218823.20  87.47
1120.4  250798.80  219275.78  87.43
1124.2  251223.16  219592.54  87.41
1128.1  251618.54  219808.33  87.36
1131.8  251619.20  219640.40  87.29
1135.7  251385.87  219165.31  87.18
1139.5  251107.60  218536.80  87.03
1143.3  250545.18  217601.00  86.85
1147.1  250060.89  216638.67  86.63
1150.9  249626.67  215661.42  86.39
1154.7  249542.80  214974.93  86.15
1158.5  249415.60  214249.73  85.90
1162.3  249192.24  213459.57  85.66
1166.1  248587.96  212400.44  85.44
1169.9  248182.07  211478.80  85.21
1173.7  247640.00  210400.00  84.96
1177.5  246995.96  209271.37  84.73
1181.2  246938.18  208575.47  84.46
1185.0  247224.44  208144.56  84.19
1188.8  247042.44  207416.22  83.96
1192.6  247028.13  206819.83  83.72
1196.4  247038.52  206414.48  83.56
1200.2  246419.91  205547.38  83.41
1204.0  246079.90  204932.80  83.28
1207.8  245785.13  204430.70  83.17
1211.6  245303.78  203803.44  83.08
1215.3  244949.53  203376.02  83.03
1219.1  244760.00  203175.42  83.01
1222.9  244408.89  202986.67  83.05
1226.7  244070.13  202899.13  83.13
1230.4  243467.97  202662.71  83.24
1234.2  242803.71  202465.82  83.39
1238.0  242176.82  202254.05  83.52
1241.8  241566.81  202091.06  83.66
1245.5  241084.80  201918.67  83.75
1249.3  240884.15  201908.20  83.82
1253.1  240925.42  202085.14  83.88
1256.8  240883.57  202143.50  83.92
1260.6  240635.10  202011.03  83.95
1264.4  240313.51  201795.91  83.97
1268.1  239822.00  201408.53  83.98
1271.9  239796.14  201424.38  84.00
1275.7  240084.82  201793.66  84.05
1279.4  240408.00  202295.70  84.15
1283.2  239999.94  202254.53  84.27
1286.9  239611.74  202247.79  84.41
1290.7  239354.13  202279.73  84.51
1294.4  238726.84  201987.15  84.61
1298.2  237945.36  201486.64  84.68
1302.0  236840.00  200661.42  84.72
1305.7  235596.78  199596.53  84.72
1309.5  234167.98  198335.18  84.70
1313.2  233211.00  197414.42  84.65
1317.0  232564.80  196700.40  84.58
1320.7  231892.02  195860.00  84.46
1324.4  231036.60  194797.37  84.31
1328.2  230188.80  193663.20  84.13
1331.9  229120.04  192241.68  83.90
1335.7  228187.92  190836.11  83.63
1339.4  227195.87  189309.16  83.32
1343.2  226381.49  187798.65  82.96
1346.9  225777.95  186357.70  82.54
1350.6  225784.22  185242.63  82.04
1354.4  225985.72  184245.06  81.53
1358.1  225709.47  182763.47  80.97
1361.8  225030.00  180998.49  80.43
1365.6  223970.80  179010.95  79.93
1369.3  222732.89  177080.44  79.50
1373.0  221355.38  175285.98  79.19
1376.7  219880.30  173511.77  78.91
1380.5  218362.80  171648.93  78.61
1384.2  217038.47  169859.99  78.26
1387.9  215817.27  168067.27  77.87
1391.6  214575.78  166068.22  77.39
1395.3  213425.30  163865.35  76.78
1399.1  212741.82  161690.90  76.00
1402.8  211824.67  159080.67  75.10
1406.5  211178.80  156350.13  74.04
1410.2  210654.56  153455.44  72.85
1413.9  210575.44  150708.44  71.57
1417.6  210123.80  147793.15  70.34
1421.3  209594.93  145060.80  69.21
1425.1  208938.13  142440.53  68.17
1428.8  208549.95  140261.70  67.26
1432.5  208329.36  138496.92  66.48
1436.2  208119.34  136965.04  65.81
1439.9  207538.32  135390.82  65.24
1443.6  207175.78  134106.67  64.73
1447.3  206642.56  132792.29  64.26
1451.0  206165.50  131541.25  63.80
1454.7  205605.96  130243.11  63.35
1458.4  205205.47  128968.00  62.85
1462.1  204569.50  127481.30  62.32
1465.8  203939.42  125937.47  61.75
1469.4  203332.92  124438.56  61.20
1473.1  203706.23  123520.60  60.64
1476.8  203812.48  122595.92  60.15
1480.5  202726.42  121161.67  59.77
1484.2  201829.58  120153.38  59.53
1487.9  201201.76  119494.33  59.39
1491.6  200497.92  118999.83  59.35
1495.3  200200.00  118916.42  59.40
1498.9  199615.97  118793.10  59.51
1502.6  198744.10  118646.22  59.70
1506.3  197703.02  118505.96  59.94
1510.0  196791.80  118492.15  60.21
1513.7  196079.03  118567.41  60.47
1517.3  195389.44  118528.34  60.66
1521.0  194524.20  118216.66  60.77
1524.7  193758.04  117828.91  60.81
1528.3  192961.57  117347.92  60.81
1532.0  192097.60  116720.53  60.76
1535.7  191285.11  116148.51  60.72
1539.3  190437.53  115621.93  60.71
1543.0  189848.94  115337.44  60.75
1546.7  189498.83  115353.33  60.87
1550.3  189005.51  115323.38  61.02
1554.0  188246.10  115203.90  61.20
1557.6  187484.49  115054.81  61.37
1561.3  186660.59  114823.73  61.51
1565.0  185796.40  114513.33  61.63
1568.6  184873.42  114147.31  61.74
1572.3  184179.00  113953.41  61.87
1575.9  183574.67  113754.58  61.97
1579.6  182981.24  113567.30  62.06
1583.2  182323.29  113358.84  62.17
1586.9  181584.76  113208.88  62.34
1590.5  180944.00  113323.78  62.63
1594.1  180207.34  113604.74  63.04
1597.8  179399.34  114023.82  63.56
1601.4  178651.28  114600.27  64.15
1605.1  177678.63  115053.91  64.75
1608.7  176837.50  115631.75  65.39
1612.3  176095.07  116215.00  66.00
1616.0  175270.65  116715.65  66.59
1619.6  174588.33  117248.22  67.16
1623.2  173772.07  117589.67  67.67
1626.9  173107.98  117974.07  68.15
1630.5  172307.05  118197.45  68.60
1634.1  171652.05  118471.76  69.02
1637.8  170949.33  118683.29  69.43
1641.4  170149.43  118760.13  69.80
1645.0  169370.97  118832.00  70.16
1648.6  168450.52  118748.42  70.49
1652.2  167733.87  118765.76  70.81
1655.8  167038.89  118722.44  71.07
1659.5  166355.95  118615.70  71.30
1663.1  165175.87  118073.07  71.48
1666.7  163970.17  117408.33  71.60
1670.3  162817.55  116717.67  71.69
1673.9  161745.08  115926.31  71.67
1677.5  160948.47  115246.16  71.60
1681.1  160527.24  114677.69  71.44
1684.7  160548.25  114373.45  71.24
1688.3  160429.58  113917.46  71.01
1691.9  160064.33  113221.53  70.74
1695.6  159706.17  112412.10  70.39
1699.2  159596.07  111702.57  69.99
1702.8  159540.57  111148.66  69.67
1706.3  159051.13  110570.70  69.52
1709.9  158091.91  109831.38  69.47
1713.5  157382.93  109297.77  69.45
1717.1  156644.13  108666.68  69.37
1720.7  155956.83  108017.93  69.26
1724.3  155592.99  107555.36  69.13
1727.9  155232.35  107115.56  69.00
1731.5  155148.44  106836.83  68.86
1735.1  155250.40  106746.40  68.76
1738.7  154999.60  106417.82  68.66
1742.2  154526.39  105957.31  68.57
1745.8  153842.00  105367.87  68.49
1749.4  153453.88  104945.62  68.39
1753.0  152383.35  104028.28  68.27
1756.5  150866.49  102763.51  68.12
1760.1  149180.95  101380.75  67.96
1763.7  147328.03  99898.75  67.81
1767.2  145866.60  98745.60  67.70
1770.8  144599.50  97755.00  67.60
1774.4  143215.02  96742.37  67.55
1777.9  142437.00  96170.02  67.52
1781.5  141597.67  95604.00  67.52
1785.1  140443.33  94824.17  67.52
1788.6  139184.99  94034.10  67.56
1792.2  137811.00  93175.67  67.61
1795.8  137007.36  92725.61  67.68
1799.3  136237.40  92268.60  67.73
1802.9  135546.69  91845.31  67.76
1806.4  134941.96  91467.29  67.78
1810.0  134168.78  90928.73  67.77
1813.5  133748.45  90652.97  67.78
1817.1  133465.93  90465.53  67.78
1820.6  132856.47  90092.40  67.81
1824.2  132769.29  90085.38  67.85
1827.7  132031.24  89731.94  67.96
1831.2  131726.00  89712.00  68.11
1834.8  131641.77  89920.97  68.31
1838.3  131370.00  90016.00  68.52
1841.8  130714.53  89869.93  68.75
1845.4  129936.57  89582.07  68.94
1848.9  129174.90  89264.25  69.10
1852.4  128573.37  88983.93  69.21
1856.0  127879.33  88555.70  69.25
1859.5  127185.79  88000.61  69.19
1863.0  126572.04  87426.53  69.07
1866.6  126302.40  86986.04  68.87
1870.1  126110.24  86467.96  68.57
1873.6  125562.75  85542.75  68.13
1877.1  124612.25  84141.75  67.52
1880.6  123508.47  82471.36  66.77
1884.2  122666.90  80779.15  65.85
1887.7  121904.13  78880.47  64.71
1891.2  120994.65  76637.40  63.34
1894.7  120123.14  74226.77  61.79
1898.2  119595.09  71832.67  60.06
1902.2  126416.16  73681.92  58.29
1904.9  125845.88  71449.96  56.78
1907.6  125024.08  69186.40  55.34
1910.4  124422.48  67100.11  53.93
1913.1  123438.96  64964.96  52.63
1915.8  122756.48  63168.00  51.46
1918.6  122228.80  61594.72  50.39
1921.3  121760.94  60189.06  49.43
1924.0  120999.06  58855.30  48.64
1926.7  120206.92  57737.88  48.03
1929.4  119398.64  56822.56  47.59
1932.2  118788.79  56175.20  47.29
1934.9  118198.08  55682.64  47.11
1937.6  117619.12  55312.92  47.03
1940.3  117096.00  55105.50  47.06
1943.0  116646.13  55042.57  47.19
1945.7  115970.69  54974.59  47.40
1948.4  115268.39  54950.63  47.67
1951.1  114714.72  55054.80  47.99
1953.8  114163.50  55205.04  48.36
1956.4  113681.09  55413.33  48.74
1959.1  113092.20  55568.76  49.14
1961.8  112319.34  55642.02  49.54
1964.5  111662.55  55785.06  49.96
1967.2  110880.51  55890.47  50.41
1969.9  110277.20  56054.50  50.83
1972.5  109545.32  56148.75  51.26
1975.2  109007.59  56355.22  51.70
1977.9  108617.68  56640.90  52.15
1980.6  108020.22  56807.59  52.59
1983.2  107168.68  56822.52  53.02
1985.9  106322.40  56808.00  53.43
1988.5  105458.62  56764.16  53.83
1991.2  104786.46  56825.55  54.23
1993.8  104181.00  56882.10  54.60
1996.5  103752.66  57027.30  54.96
1999.2  103132.22  57040.42  55.31
2001.8  102743.52  57125.28  55.60
2004.4  102262.82  57102.53  55.84
2007.1  101624.32  56926.24  56.02
2009.7  101039.58  56766.96  56.18
2012.4  100640.64  56664.64  56.30
2015.0  100188.60  56469.40  56.36
2017.6  99651.20  56180.45  56.38
2020.3  99139.92  55823.24  56.31
2022.9  98903.04  55550.24  56.17
2025.5  98680.65  55209.96  55.95
2028.1  98471.12  54807.98  55.66
2030.8  98100.84  54246.12  55.30
2033.4  97955.10  53751.48  54.87
2036.0  97570.44  53075.08  54.40
2038.6  97200.72  52341.78  53.85
2041.2  96913.40  51608.20  53.25
2043.8  96572.97  50790.74  52.59
2046.4  96201.94  49927.88  51.90
2049.0  95721.56  49002.96  51.19
2051.6  95465.22  48195.21  50.48
2054.2  95123.50  47383.50  49.81
2056.8  94763.90  46615.80  49.19
2059.4  94202.50  45770.88  48.59
2062.0  93720.75  44957.75  47.97
2064.6  93137.24  44122.56  47.37
2067.1  92558.43  43276.41  46.76
2069.7  91963.20  42454.78  46.16
2072.3  91555.04  41739.70  45.59
2074.9  91087.71  41025.60  45.04
2077.4  90753.50  40422.31  44.54
2080.0  90270.52  39791.32  44.08
2082.6  89796.15  39202.90  43.66
2085.1  89346.36  38668.89  43.28
2087.7  88990.20  38235.60  42.97
2090.3  88549.35  37809.84  42.70
2092.8  87812.11  37265.74  42.44
2095.4  87031.49  36708.62  42.18
2097.9  86394.49  36242.50  41.95
2100.5  85712.80  35803.60  41.77
2103.0  85123.40  35459.24  41.66
2105.6  84569.43  35202.75  41.63
2108.1  84059.91  35041.77  41.69
2110.7  83526.94  34911.10  41.80
2113.2  83052.54  34846.70  41.96
2115.7  82523.65  34784.05  42.15
2118.3  81917.55  34723.26  42.39
2120.8  81534.24  34781.94  42.66
2123.3  81149.59  34851.24  42.95
2125.8  80796.38  34948.20  43.25
2128.4  80368.86  35049.30  43.61
2130.9  79846.00  35098.20  43.96
2133.4  79490.46  35193.06  44.27
2135.9  79106.00  35283.20  44.60
2138.4  78637.90  35324.41  44.92
2140.9  78325.14  35393.48  45.19
2143.4  77990.39  35431.57  45.43
2145.9  77705.30  35460.81  45.63
2148.4  77420.21  35511.98  45.87
2150.9  77135.12  35555.84  46.10
2153.4  76842.72  35585.08  46.31
2155.9  76495.88  35601.81  46.54
2158.4  76190.10  35625.45  46.76
2160.9  75969.60  35662.20  46.94
2163.4  75646.04  35657.72  47.14
2165.9  75088.20  35547.62  47.34
2168.4  74633.94  35468.28  47.52
2170.8  74296.97  35479.18  47.75
2173.3  73952.37  35484.53  47.98
2175.8  73633.67  35508.66  48.22
2178.2  73255.85  35514.15  48.48
2180.7  72862.72  35510.09  48.74
2183.2  72479.01  35499.77  48.98
2185.6  72077.04  35486.64  49.23
2188.1  71585.64  35448.84  49.52
2190.6  71026.80  35370.14  49.80
2193.0  70404.84  35240.37  50.05
2195.5  69857.28  35120.64  50.27
2197.9  69273.52  34974.32  50.49
2200.4  68577.60  34759.80  50.69
2202.8  68119.59  34645.59  50.86
2205.3  67536.42  34461.94  51.03
2207.7  67155.92  34383.96  51.20
2210.1  66778.88  34282.64  51.34
2212.6  66432.56  34212.11  51.50
2215.0  66198.80  34176.55  51.63
2217.4  65895.06  34088.57  51.73
2219.9  65640.54  34039.56  51.86
2222.3  65417.00  33975.04  51.94
2224.7  65252.52  33915.24  51.98
2227.1  64997.33  33778.14  51.97
2229.5  64689.72  33614.77  51.96
2231.9  64269.92  33326.40  51.85
2234.4  63797.68  32998.80  51.72
2236.8  63392.29  32651.70  51.51
2239.2  62985.78  32252.22  51.21
2241.6  62568.87  31788.12  50.81
2244.0  62190.72  31259.52  50.26
2246.4  61799.76  30683.13  49.65
2248.8  61360.09  30032.64  48.94
2251.2  61056.60  29379.90  48.12
2253.6  60665.10  28631.70  47.20
2255.9  60365.16  27900.60  46.22
2258.3  60039.42  27169.46  45.25
2260.7  59662.24  26412.88  44.27
2263.1  59273.10  25682.40  43.33
2265.5  58874.75  25027.20  42.51
2267.9  58559.70  24507.90  41.85
2270.2  58136.24  24102.08  41.46
2272.6  57763.44  23853.48  41.30
2275.0  57365.28  23708.16  41.33
2277.3  56940.90  23620.65  41.48
2279.7  56551.50  23594.10  41.72
2282.1  56249.52  23629.08  42.01
2284.4  55896.94  23605.34  42.23
2286.8  55608.17  23572.93  42.39
2289.1  55224.56  23453.64  42.47
2291.5  54900.79  23310.14  42.46
2293.8  54471.76  23068.44  42.35
2296.2  54026.28  22804.32  42.21
2298.5  53544.87  22503.96  42.03
2300.8  52997.00  22146.18  41.79
2303.2  52341.12  21734.24  41.52
2305.5  51698.85  21283.39  41.17
2307.9  51048.55  20846.76  40.84
2310.2  50422.68  20411.16  40.48
2312.5  49818.00  20019.20  40.18
2314.8  49216.36  19629.38  39.88
2317.1  48581.00  19230.75  39.58
2319.5  47990.79  18845.91  39.27
2321.8  47457.44  18500.20  38.98
2324.1  46881.24  18159.68  38.74
2326.4  46401.30  17832.10  38.43
2328.7  45904.00  17480.00  38.08
2331.0  45418.68  17177.76  37.82
2333.3  45029.85  16960.77  37.67
2335.6  44639.28  16755.20  37.53
2337.9  44198.82  16561.44  37.47
2340.2  43766.50  16416.00  37.51
2342.5  43403.64  16271.61  37.49
2344.8  42927.25  16101.30  37.51
2347.1  42426.72  15910.02  37.50
2349.4  41897.52  15726.24  37.54
2351.7  41421.44  15586.72  37.63
2353.9  40956.78  15458.32  37.74
2356.2  40482.00  15317.25  37.84
2358.5  39969.07  15153.27  37.91
2360.8  39466.48  15038.56  38.10
2363.1  39012.42  14914.50  38.23
2365.3  38569.72  14775.81  38.31
2367.6  38070.00  14590.00  38.32
2369.8  37576.95  14431.80  38.41
2372.1  37051.56  14277.12  38.53
2374.4  36442.60  14114.44  38.73
2376.6  35804.16  13934.20  38.92
2378.9  35203.28  13747.72  39.05
2381.1  34632.00  13592.80  39.25
2383.4  34068.22  13430.64  39.42
2385.6  33607.20  13271.50  39.49
2387.9  33115.68  13081.32  39.50
2390.1  32613.00  12925.50  39.63
2392.3  32137.56  12751.83  39.68
2394.6  31704.32  12605.84  39.76
2396.8  31278.28  12466.75  39.86
2399.0  30858.80  12315.70  39.91
2401.3  30447.48  12140.04  39.87
2403.5  29986.32  11946.48  39.84
2405.7  29543.79  11760.68  39.81
2407.9  29118.96  11583.90  39.78
2410.1  28681.20  11360.88  39.61
2412.4  28340.40  11141.80  39.31
2414.6  27963.12  10975.44  39.25
2416.8  27556.32  10804.86  39.21
2419.0  27154.27  10622.67  39.12
2421.2  26742.50  10404.24  38.91
2423.4  26345.69  10177.72  38.63
2425.6  26037.54  9966.96  38.28
2427.8  25740.36  9784.08  38.01
2430.0  25417.52  9565.98  37.64
2432.2  25102.08  9365.76  37.31
2434.4  24764.13  9137.07  36.90
2436.5  24447.92  8907.20  36.43
2438.7  24183.72  8734.98  36.12
2440.9  23903.37  8539.47  35.72
2443.1  23625.54  8321.40  35.22
2445.3  23380.42  8118.54  34.72
2447.4  23072.40  7919.28  34.32
2449.6  22792.00  7724.64  33.89
2451.8  22492.62  7538.94  33.52
2453.9  22171.66  7319.89  33.01
2456.1  21841.84  7134.08  32.66
2458.3  21556.16  6965.08  32.31
2460.4  21246.48  6787.07  31.94
2462.6  20979.00  6604.50  31.48
2464.7  20706.01  6433.70  31.07
2466.9  20467.52  6292.56  30.74
2469.0  20213.29  6119.87  30.28
2471.2  19977.42  5969.46  29.88
2473.3  19721.14  5807.89  29.45
2475.4  19463.06  5690.10  29.24
2477.6  19167.77  5538.69  28.90
2479.7  18938.88  5391.36  28.47
2481.9  18685.17  5276.18  28.24
2484.0  18455.23  5197.07  28.16
2486.1  18179.64  5155.92  28.36
2488.2  17938.60  5077.95  28.31
2490.4  17702.50  5000.50  28.25
2492.5  17416.44  4943.28  28.38
2494.6  17099.64  4917.15  28.76
2496.7  16823.70  4860.18  28.89
2498.8  16627.23  4839.75  29.11
2500.9  16458.42  4828.71  29.34
2503.0  16357.62  4779.98  29.22
2505.1  16249.35  4791.15  29.49
2507.2  16235.94  4854.60  29.90
2509.4  16229.73  4975.96  30.66
2511.4  16239.51  5100.27  31.41
2513.5  16339.84  5165.28  31.61
2515.6  16402.70  5234.12  31.91
