# Supplementary material for: Using reflectance spectra and Pl@ntNet to identify herbarium specimens: a case study with Lithocarpus
Source: New Phytol. 2025 Jun 4;251(2):800–10. doi: 10.1111/nph.70258 (PMC13278665; doi:10.1111/nph.70258)
Supplement: Supplementary file 1 — Dataset S1 Original spectral data collected for this study. [file NPH-251-800-s003.zip › lithocarpus_spectra/gr021422_0328.sig]

/*** Spectra Vista SIG Data ***/
name= gr021422_0328.sig
instrument= HI: 1132003 (HR-1024i)
integration= 50.0, 9.0, 5.0, 200.0, 14.0, 5.0
scan method= Time-based, Time-based
scan coadds= 100, 425, 645, 25, 298, 645
scan time= 5, 5
scan settings= AI, AI
external data set1= 0,0,0,0,0,0,0,0,0,0,0,0,0,0,0,0,0,0,0,0,0,0,0,0,0,0,0,0,0,0,0,0
external data set2= 0,0,0,0,0,0,0,0,0,0,0,0,0,0,0,0,0,0,0,0,0,0,0,0,0,0,0,0,0,0,0,0
external data dark= 0,0,0,0,0,0,0,0,0,0,0,0,0,0,0,0
external data mask= 0
optic= LENS 4(1), LENS 4(1)
temp= 33.1, -5.0, -9.9, 33.1, -5.1, -9.9
battery= 7.46, 7.46
error= 0, 0
units= Radiance, Radiance
time= 14/02/2022 16:07:08, 14/02/2022 16:07:39
longitude=                 ,                 
latitude=                 ,                 
gpstime=                 ,                 
comm= 
memory slot= 0, 0
factors= 0.955, 0.926, 1.000 [Overlap: Remove @ 990,1900, Matching Type: None]
inclinometer x offset= 1, 1
inclinometer y offset= 90, 90
data= 
340.5  1258.60  173.60  13.79
341.9  1254.93  159.53  12.71
343.4  1220.16  152.52  12.50
344.9  1221.00  148.00  12.12
346.4  1230.27  142.64  11.59
347.8  1233.36  137.04  11.11
349.3  1225.84  139.30  11.36
350.8  1242.30  128.78  10.37
352.2  1287.44  128.01  9.94
353.7  1310.05  127.56  9.74
355.2  1349.30  124.45  9.22
356.6  1413.72  117.81  8.33
358.1  1467.42  115.68  7.88
359.6  1512.76  118.59  7.84
361.0  1551.06  120.02  7.74
362.5  1627.56  126.38  7.77
364.0  1732.64  130.59  7.54
365.5  1799.00  128.50  7.14
366.9  1871.44  128.74  6.88
368.4  1951.56  128.23  6.57
369.9  2019.02  138.25  6.85
371.3  2128.42  152.03  7.14
372.8  2228.70  144.21  6.47
374.2  2310.44  142.78  6.18
375.7  2425.35  147.49  6.08
377.2  2523.15  156.86  6.22
378.6  2602.37  155.22  5.96
380.1  2692.20  157.05  5.83
381.6  2812.03  157.63  5.61
383.0  2947.45  167.61  5.69
384.5  3083.08  181.55  5.89
386.0  3210.24  184.97  5.76
387.4  3301.70  186.78  5.66
388.9  3404.66  191.73  5.63
390.4  3542.29  196.48  5.55
391.8  3708.04  203.77  5.50
393.3  3847.88  208.62  5.42
394.7  3949.80  207.14  5.24
396.2  4057.50  210.99  5.20
397.7  4210.56  219.30  5.21
399.1  4377.63  230.00  5.25
400.6  4561.84  231.14  5.07
402.0  4684.68  240.83  5.14
403.5  4811.80  247.45  5.14
405.0  4958.24  256.30  5.17
406.4  5141.40  259.33  5.04
407.9  5352.00  267.60  5.00
409.3  5496.28  276.57  5.03
410.8  5617.44  285.53  5.08
412.2  5780.76  297.48  5.15
413.7  5990.75  303.40  5.06
415.1  6215.60  314.57  5.06
416.6  6409.26  326.81  5.10
418.0  6561.25  335.31  5.11
419.5  6723.43  342.05  5.09
420.9  6933.92  354.24  5.11
422.4  7174.47  367.56  5.12
423.8  7422.51  385.63  5.20
425.3  7681.35  401.29  5.22
426.7  7896.60  412.05  5.22
428.2  8086.40  421.04  5.21
429.6  8284.21  431.41  5.21
431.1  8500.94  452.03  5.32
432.5  8765.12  470.96  5.37
434.0  9042.00  485.38  5.37
435.4  9350.00  503.25  5.38
436.8  9641.67  524.97  5.44
438.3  9898.80  543.81  5.49
439.7  10128.20  563.31  5.56
441.2  10343.76  578.10  5.59
442.6  10617.15  598.01  5.63
444.0  10898.16  612.89  5.62
445.5  11223.81  639.38  5.70
446.9  11575.20  663.39  5.73
448.4  11883.97  689.87  5.81
449.8  12220.95  710.49  5.81
451.2  12512.00  734.56  5.87
452.7  12755.37  751.25  5.89
454.1  13022.34  774.52  5.95
455.5  13322.54  799.30  6.00
457.0  13665.08  829.40  6.07
458.4  14002.56  853.71  6.10
459.8  14348.16  887.04  6.18
461.2  14749.62  914.16  6.20
462.7  15116.04  941.77  6.23
464.1  15454.22  968.17  6.26
465.5  15771.24  999.09  6.33
467.0  16073.50  1029.38  6.40
468.4  16398.60  1057.00  6.45
469.8  16747.60  1087.70  6.49
471.2  17156.73  1119.95  6.53
472.7  17593.43  1157.39  6.58
474.1  18018.60  1191.80  6.61
475.5  18514.08  1233.38  6.66
476.9  18983.77  1273.94  6.71
478.4  19381.25  1310.94  6.76
479.8  19679.36  1342.50  6.82
481.2  19939.60  1366.70  6.85
482.6  20219.76  1397.25  6.91
484.0  20597.94  1434.71  6.97
485.4  21069.29  1473.61  6.99
486.9  21580.65  1516.61  7.03
488.3  22121.92  1566.58  7.08
489.7  22596.16  1611.50  7.13
491.1  23026.08  1649.34  7.16
492.5  23437.68  1690.50  7.21
493.9  23792.16  1728.54  7.27
495.3  24122.40  1765.58  7.32
496.8  24525.16  1807.00  7.37
498.2  25021.44  1852.99  7.41
499.6  25514.55  1900.98  7.45
501.0  26076.78  1954.71  7.50
502.4  26599.80  2003.37  7.53
503.8  27108.55  2061.89  7.61
505.2  27630.12  2113.28  7.65
506.6  28138.66  2161.89  7.68
508.0  28637.28  2213.82  7.73
509.4  29065.00  2263.75  7.79
510.8  29546.55  2316.60  7.84
512.2  30021.76  2371.68  7.90
513.6  30542.40  2428.80  7.95
515.0  31133.12  2488.62  7.99
516.4  31640.16  2540.40  8.03
517.8  32197.40  2607.17  8.10
519.2  32801.73  2672.70  8.15
520.7  33392.13  2735.53  8.19
522.0  33890.52  2791.65  8.24
523.4  34468.56  2855.48  8.28
524.8  34983.06  2921.46  8.35
526.2  35593.65  2992.36  8.41
527.6  36226.98  3063.81  8.46
529.0  36762.00  3129.50  8.51
530.4  37419.40  3205.63  8.57
531.8  37976.70  3275.55  8.63
533.2  38478.96  3345.03  8.69
534.6  38971.36  3418.52  8.77
536.0  39493.94  3499.48  8.86
537.4  40010.39  3578.53  8.94
538.8  40592.09  3658.07  9.01
540.2  41230.95  3741.81  9.08
541.6  41841.94  3823.54  9.14
543.0  42367.08  3897.32  9.20
544.3  43078.05  3993.30  9.27
545.7  43869.75  4092.26  9.33
547.1  44383.05  4168.39  9.39
548.5  45035.16  4260.65  9.46
549.9  45761.36  4362.56  9.53
551.3  46511.66  4467.52  9.61
552.7  47035.16  4550.32  9.67
554.1  47746.20  4655.71  9.75
555.4  48369.38  4747.17  9.81
556.8  48828.78  4832.52  9.90
558.2  49141.20  4898.78  9.97
559.6  49457.40  4967.36  10.04
561.0  50043.84  5062.37  10.12
562.3  50486.80  5147.19  10.20
563.7  51107.84  5249.44  10.27
565.1  51708.80  5350.40  10.35
566.5  52332.02  5455.38  10.42
567.9  53182.32  5584.08  10.50
569.2  54096.00  5723.55  10.58
570.6  55073.36  5871.24  10.66
572.0  55919.74  6004.27  10.74
573.4  56624.50  6127.66  10.82
574.8  57328.25  6252.81  10.91
576.1  58206.55  6394.96  10.99
577.5  58873.08  6521.47  11.08
578.9  59793.48  6676.65  11.17
580.3  60624.99  6817.65  11.25
581.6  61438.24  6963.48  11.33
583.0  62253.27  7107.30  11.42
584.4  62875.62  7237.20  11.51
585.8  63368.01  7350.27  11.60
587.1  63811.66  7457.18  11.69
588.5  64372.20  7570.95  11.76
589.9  64841.40  7680.60  11.85
591.2  65410.08  7805.42  11.93
592.6  66189.86  7956.85  12.02
594.0  66858.76  8089.50  12.10
595.3  67724.82  8247.86  12.18
596.7  68588.26  8408.50  12.26
598.1  69419.03  8564.83  12.34
599.5  70240.45  8730.19  12.43
600.8  71109.84  8893.81  12.51
602.2  71821.05  9039.59  12.59
603.5  72709.56  9208.02  12.66
604.9  73575.90  9376.43  12.74
606.3  74363.52  9543.60  12.83
607.6  75117.78  9706.79  12.92
609.0  75859.20  9864.45  13.00
610.4  76603.80  10021.83  13.08
611.7  77294.28  10182.48  13.17
613.1  77955.30  10338.26  13.26
614.5  78689.16  10511.33  13.36
615.8  79275.06  10664.78  13.45
617.2  80073.00  10847.52  13.55
618.5  80747.88  11012.97  13.64
619.9  81582.04  11204.65  13.73
621.2  82335.93  11391.93  13.84
622.6  83264.50  11599.50  13.93
624.0  83991.51  11780.17  14.03
625.3  84820.94  11974.61  14.12
626.7  85648.40  12167.23  14.21
628.0  86341.24  12345.98  14.30
629.4  87175.20  12541.20  14.39
630.8  87876.84  12715.38  14.47
632.1  88440.66  12873.74  14.56
633.5  89369.28  13085.93  14.64
634.8  90110.09  13269.56  14.73
636.2  90762.90  13438.38  14.81
637.5  91601.35  13628.67  14.88
638.9  92331.93  13805.76  14.95
640.2  93102.57  13992.64  15.03
641.6  93942.18  14175.38  15.09
642.9  94728.27  14338.87  15.14
644.3  95588.62  14523.70  15.19
645.6  96356.00  14706.25  15.26
647.0  97098.03  14866.27  15.31
648.3  97902.26  15024.18  15.35
649.7  98747.22  15188.50  15.38
651.0  99545.46  15335.02  15.41
652.4  100098.18  15440.49  15.43
653.7  101182.41  15622.45  15.44
655.0  102091.24  15772.34  15.45
656.4  102741.60  15876.70  15.45
657.7  103822.55  16037.05  15.45
659.1  104712.30  16173.85  15.45
660.4  105416.64  16273.88  15.44
661.8  106088.00  16378.00  15.44
663.1  107080.23  16534.39  15.44
664.5  107608.02  16635.23  15.46
665.8  107805.63  16696.87  15.49
667.1  107939.52  16754.65  15.52
668.5  108402.00  16863.00  15.56
669.8  108856.20  16996.74  15.61
671.2  109166.72  17120.48  15.68
672.5  109516.61  17262.43  15.76
673.8  110180.28  17458.00  15.84
675.2  111177.36  17707.62  15.93
676.5  112342.98  18001.37  16.02
677.8  113564.66  18312.18  16.12
679.2  114519.95  18588.72  16.23
680.5  115357.02  18858.66  16.35
681.9  116085.20  19115.25  16.47
683.2  116878.30  19388.60  16.59
684.5  117694.50  19661.95  16.71
685.9  118426.00  19936.33  16.83
687.2  119139.84  20202.24  16.96
688.5  119779.42  20461.78  17.08
689.9  120574.48  20748.33  17.21
691.2  121265.35  21020.72  17.33
692.5  121893.98  21288.43  17.46
693.8  122627.10  21585.45  17.60
695.2  123246.61  21878.51  17.75
696.5  123951.08  22195.03  17.91
697.8  124675.75  22525.08  18.07
699.2  125347.56  22869.11  18.24
700.5  126057.78  23239.62  18.44
701.8  126699.30  23610.04  18.63
703.1  127375.32  24004.11  18.85
704.5  128078.01  24421.50  19.07
705.8  128838.94  24854.31  19.29
707.1  129506.75  25288.00  19.53
708.4  130161.69  25727.96  19.77
709.8  130949.76  26196.10  20.00
711.1  131505.08  26623.75  20.25
712.4  132349.82  27114.71  20.49
713.7  133021.28  27584.01  20.74
715.0  133726.08  28054.21  20.98
716.3  134465.75  28537.81  21.22
717.7  135192.92  29025.48  21.47
719.0  135962.50  29526.68  21.72
720.3  136714.84  30038.95  21.97
721.6  137566.00  30586.05  22.23
722.9  138374.28  31131.23  22.50
724.2  139217.40  31691.52  22.76
725.6  139963.52  32250.52  23.04
726.9  140445.50  32772.81  23.33
728.2  140955.36  33318.04  23.64
729.5  141574.29  33904.72  23.95
730.8  142074.30  34479.99  24.27
732.1  142676.52  35092.61  24.60
733.4  143149.56  35688.87  24.93
734.7  143508.96  36272.61  25.28
736.0  143940.06  36889.91  25.63
737.3  144181.62  37464.12  25.98
738.6  144424.35  38039.56  26.34
740.0  144705.50  38622.93  26.69
741.2  145075.84  39243.36  27.05
742.6  145628.64  39911.67  27.41
743.9  146235.28  40602.60  27.77
745.2  146981.82  41324.00  28.12
746.5  147747.16  42055.73  28.46
747.8  148379.00  42750.70  28.81
749.1  149068.97  43463.74  29.16
750.4  149769.54  44178.64  29.50
751.7  150464.16  44895.17  29.84
753.0  151010.64  45553.55  30.17
754.2  151637.88  46245.30  30.50
755.5  152219.77  46914.78  30.82
756.8  152780.88  47580.50  31.14
758.1  153768.96  48389.34  31.47
759.4  154679.60  49170.50  31.79
760.7  155536.92  49933.87  32.10
762.0  156126.25  50618.75  32.42
763.3  156696.12  51303.74  32.74
764.6  157087.20  51939.12  33.06
765.9  157484.20  52574.54  33.38
767.2  157979.85  53245.40  33.70
768.4  158285.40  53860.63  34.03
769.7  158922.67  54584.01  34.35
771.0  159369.84  55239.93  34.66
772.3  159744.75  55877.94  34.98
773.6  160215.68  56559.76  35.30
774.8  160666.27  57230.03  35.62
776.1  161096.52  57897.97  35.94
777.4  161428.75  58514.89  36.25
778.7  161961.26  59204.78  36.55
780.0  162420.16  59872.16  36.86
781.2  162774.90  60505.77  37.17
782.5  163274.28  61189.83  37.48
783.8  163729.08  61857.54  37.78
785.0  164107.80  62487.60  38.08
786.3  164545.50  63141.75  38.37
787.6  165005.12  63794.78  38.66
788.9  165394.89  64434.22  38.96
790.1  165919.80  65119.33  39.25
791.4  166284.48  65740.44  39.53
792.7  166910.04  66471.40  39.82
793.9  167355.72  67104.45  40.10
795.2  167842.50  67766.63  40.38
796.5  168323.76  68429.63  40.65
797.7  168801.42  69084.95  40.93
799.0  169440.00  69810.00  41.20
800.2  169850.88  70433.76  41.47
801.5  170341.36  71069.15  41.72
802.8  170880.80  71748.35  41.99
804.0  171340.26  72395.05  42.25
805.3  171823.08  73056.14  42.52
806.5  172212.60  73654.75  42.77
807.8  172673.90  74300.45  43.03
809.0  173171.13  74943.70  43.28
810.3  173643.96  75585.91  43.53
811.5  174013.92  76179.71  43.78
812.8  174501.60  76827.38  44.03
814.0  174911.13  77434.99  44.27
815.3  175420.69  78076.96  44.51
816.5  175805.25  78680.19  44.75
817.8  176256.78  79296.09  44.99
819.0  176659.70  79888.01  45.22
820.2  177144.96  80523.24  45.46
821.5  177627.50  81156.99  45.69
822.7  177934.44  81706.70  45.92
824.0  178369.92  82318.07  46.15
825.2  178869.00  82939.46  46.37
826.4  179388.00  83581.52  46.59
827.7  179688.40  84127.84  46.82
828.9  180148.50  84743.33  47.04
830.1  180561.27  85315.59  47.25
831.4  181001.10  85905.16  47.46
832.6  181457.60  86513.84  47.68
833.8  181850.70  87079.10  47.88
835.0  182207.90  87633.11  48.10
836.3  182643.58  88240.18  48.31
837.5  183103.20  88834.73  48.52
838.7  183552.75  89418.47  48.72
839.9  183960.72  89973.18  48.91
841.2  184416.31  90575.50  49.11
842.4  184832.37  91150.55  49.32
843.6  185217.20  91725.55  49.52
844.8  185716.71  92307.04  49.70
846.0  186140.82  92861.31  49.89
847.2  186541.95  93424.75  50.08
848.5  187030.32  94047.78  50.28
849.7  187413.33  94573.61  50.46
850.9  187805.80  95134.98  50.66
852.1  188232.56  95680.77  50.83
853.3  188560.08  96207.26  51.02
854.5  189007.21  96766.30  51.20
855.7  189310.74  97286.96  51.39
856.9  189758.28  97828.23  51.55
858.1  190171.71  98376.23  51.73
859.3  190562.96  98926.59  51.91
860.5  191006.43  99498.35  52.09
861.7  191456.00  100049.40  52.26
862.9  191838.14  100566.99  52.42
864.1  192228.49  101099.45  52.59
865.3  192684.60  101649.78  52.75
866.5  193104.00  102215.52  52.93
867.7  193524.94  102775.70  53.11
868.9  193934.30  103294.56  53.26
870.1  194410.18  103852.22  53.42
871.3  194838.06  104387.23  53.58
872.5  195361.65  104989.39  53.74
873.7  195846.80  105543.52  53.89
874.9  196348.35  106136.33  54.06
876.0  196861.68  106692.66  54.20
877.2  197293.60  107224.47  54.35
878.4  197821.35  107835.17  54.51
879.6  198332.40  108383.10  54.65
880.8  198789.50  108929.63  54.80
882.0  199159.30  109439.69  54.95
883.1  199722.88  109994.08  55.07
884.3  200167.20  110547.59  55.23
885.5  200725.35  111118.61  55.36
886.7  201072.96  111624.48  55.51
887.8  201523.80  112141.35  55.65
889.0  202040.86  112718.56  55.79
890.2  202534.71  113268.44  55.93
891.4  203087.25  113829.15  56.05
892.5  203715.72  114437.41  56.18
893.7  204317.12  115091.88  56.33
894.9  204875.64  115698.69  56.47
896.0  205503.65  116320.31  56.60
897.2  206237.36  116944.00  56.70
898.4  206832.86  117507.88  56.81
899.5  207445.31  118166.23  56.96
900.7  207840.10  118660.75  57.09
901.9  208249.18  119189.47  57.23
903.0  208720.18  119660.93  57.33
904.2  209135.20  120160.15  57.46
905.4  209624.76  120660.30  57.56
906.5  210101.22  121186.43  57.68
907.7  210401.44  121687.40  57.84
908.8  210857.28  122185.16  57.95
910.0  211281.20  122600.66  58.03
911.2  211569.35  123022.06  58.15
912.3  211763.70  123407.88  58.28
913.5  211992.50  123747.83  58.37
914.6  212148.72  124093.62  58.49
915.8  212520.99  124531.58  58.60
916.9  212789.80  124931.99  58.71
918.1  213051.88  125371.56  58.85
919.2  213231.96  125706.33  58.95
920.4  213460.06  125998.35  59.03
921.5  213692.95  126383.05  59.14
922.7  213886.24  126723.92  59.25
923.8  214200.24  127200.72  59.38
925.0  214438.70  127483.55  59.45
926.1  214693.50  127895.99  59.57
927.3  215115.84  128345.40  59.66
928.4  215585.50  128856.81  59.77
929.6  216268.80  129465.60  59.86
930.7  217086.80  130125.80  59.94
931.8  217790.13  130799.92  60.06
933.0  218482.56  131427.18  60.15
934.1  218982.42  131943.92  60.25
935.3  219151.99  132263.47  60.35
936.4  219263.07  132404.32  60.39
937.6  219164.61  132517.76  60.46
938.7  218928.78  132626.61  60.58
939.9  218947.07  132886.95  60.69
941.0  219500.54  133404.23  60.78
942.1  220055.94  133921.35  60.86
943.3  220583.28  134351.06  60.91
944.4  220915.75  134758.61  61.00
945.6  221142.92  135003.95  61.05
946.7  221417.71  135319.32  61.11
947.9  221673.90  135647.98  61.19
949.0  221951.79  135898.28  61.23
950.1  222258.24  136273.32  61.31
951.3  222556.29  136570.56  61.36
952.4  222841.27  136855.97  61.41
953.6  223028.28  137186.46  61.51
954.7  223204.83  137385.00  61.55
955.8  223512.87  137682.23  61.60
957.0  224088.45  137980.84  61.57
958.1  224344.86  138252.65  61.63
959.3  224322.00  138271.88  61.64
960.4  224592.53  138686.15  61.75
961.6  225043.05  138995.57  61.76
962.7  225355.20  139166.72  61.75
963.9  225602.58  139342.77  61.76
965.0  225607.14  139460.24  61.82
966.2  225945.09  139623.43  61.80
967.3  225933.39  139663.28  61.82
968.5  225951.36  139904.40  61.92
969.6  226176.16  140002.50  61.90
970.8  226288.48  140065.01  61.90
971.9  226149.44  140098.64  61.95
973.1  226446.48  140207.74  61.92
974.2  226309.25  140235.02  61.97
975.4  226713.33  140448.20  61.95
976.5  226649.67  140491.75  61.99
977.7  226686.30  140604.50  62.03
978.8  226734.66  140407.09  61.93
980.0  226793.00  140559.75  61.98
981.2  227156.07  140794.25  61.98
982.3  227075.80  140872.87  62.04
983.5  226988.71  140857.24  62.05
984.6  227192.40  140849.10  62.00
985.8  227410.04  140893.06  61.96
987.0  227739.52  141025.84  61.92
988.1  227968.24  141174.56  61.93
989.3  227744.16  141043.42  61.93
990.2  239506.55  152581.39  63.71
994.0  240039.18  153512.80  63.95
997.9  240167.25  154161.86  64.19
1001.7  240879.02  155229.10  64.44
1005.6  241900.00  156473.57  64.69
1009.4  243008.00  157792.47  64.93
1013.3  244000.00  159042.86  65.18
1017.1  244719.14  160014.33  65.39
1021.0  245504.33  161120.69  65.63
1024.8  246745.50  162437.54  65.83
1028.6  248410.87  164114.37  66.07
1032.5  249775.40  165517.20  66.27
1036.3  250385.97  166446.30  66.48
1040.1  250659.98  167108.14  66.67
1044.0  251338.87  168075.25  66.87
1047.8  251943.30  168932.25  67.05
1051.6  252521.87  169818.00  67.25
1055.5  252210.30  170068.24  67.43
1059.3  252062.70  170365.18  67.59
1063.1  251929.58  170722.04  67.77
1067.0  252282.60  171414.24  67.95
1070.8  252989.41  172269.80  68.09
1074.6  253508.25  173035.41  68.26
1078.4  253288.33  173286.21  68.41
1082.3  252587.37  173175.34  68.56
1086.1  252222.67  173342.37  68.73
1089.9  252253.72  173710.96  68.86
1093.7  252578.74  174321.15  69.02
1097.5  252780.76  174702.59  69.11
1101.4  252675.77  174951.34  69.24
1105.2  252588.80  175115.31  69.33
1109.0  252904.25  175532.30  69.41
1112.8  253753.14  176235.58  69.45
1116.6  254503.42  176818.83  69.48
1120.4  255113.91  177360.80  69.52
1124.2  255595.42  177647.73  69.50
1128.1  256082.34  177885.33  69.46
1131.8  256027.80  177702.30  69.41
1135.7  255820.29  177277.03  69.30
1139.5  255580.20  176765.53  69.16
1143.3  255018.82  175863.12  68.96
1147.1  254447.56  174893.71  68.73
1150.9  253906.58  173824.55  68.46
1154.7  253839.73  172995.09  68.15
1158.5  253726.80  172158.17  67.85
1162.3  253479.33  171366.12  67.61
1166.1  252852.69  170356.39  67.37
1169.9  252471.53  169600.14  67.18
1173.7  251860.00  168814.29  67.03
1177.5  251215.93  168044.62  66.89
1181.2  251196.40  167717.27  66.77
1185.0  251543.19  167641.54  66.65
1188.8  251410.83  167425.75  66.59
1192.6  251403.41  167289.31  66.54
1196.4  251407.45  167258.93  66.53
1200.2  250740.62  166902.40  66.56
1204.0  250337.70  166798.32  66.63
1207.8  249986.00  166770.47  66.71
1211.6  249490.44  166655.50  66.80
1215.3  249069.75  166800.57  66.97
1219.1  248909.67  167202.43  67.17
1222.9  248551.11  167542.86  67.41
1226.7  248222.42  167986.73  67.68
1230.4  247593.38  168121.99  67.90
1234.2  246905.01  168164.15  68.11
1238.0  246229.63  168182.28  68.30
1241.8  245577.97  168206.95  68.49
1245.5  245058.91  168202.74  68.64
1249.3  244816.15  168461.63  68.81
1253.1  244991.25  168831.25  68.91
1256.8  244965.79  169145.00  69.05
1260.6  244722.22  169139.64  69.11
1264.4  244414.92  169181.47  69.22
1268.1  243968.27  169012.80  69.28
1271.9  243913.56  169150.45  69.35
1275.7  244207.27  169527.60  69.42
1279.4  244526.10  169941.47  69.50
1283.2  244103.06  169916.20  69.61
1286.9  243739.91  169907.01  69.71
1290.7  243435.87  169894.37  69.79
1294.4  242800.01  169584.91  69.85
1298.2  241912.46  169102.85  69.90
1302.0  240771.42  168400.61  69.94
1305.7  239515.83  167477.16  69.92
1309.5  237979.98  166271.27  69.87
1313.2  237062.83  165443.52  69.79
1317.0  236402.40  164749.37  69.69
1320.7  235638.23  163882.86  69.55
1324.4  234605.38  162731.93  69.36
1328.2  233852.00  161619.43  69.11
1331.9  232905.08  160196.14  68.78
1335.7  232007.50  158711.96  68.41
1339.4  230886.40  157010.57  68.00
1343.2  230005.61  155378.79  67.55
1346.9  229604.23  154001.58  67.07
1350.6  229915.08  153096.35  66.59
1354.4  230450.11  152354.61  66.11
1358.1  230332.40  151245.34  65.66
1361.8  229658.82  149789.20  65.22
1365.6  228560.15  148148.84  64.82
1369.3  227231.11  146358.86  64.41
1373.0  225800.12  144508.57  64.00
1376.7  224259.27  142566.28  63.57
1380.5  222777.60  140376.09  63.01
1384.2  221418.17  137976.59  62.31
1387.9  220044.73  135236.19  61.46
1391.6  218709.94  132191.32  60.44
1395.3  217541.70  128932.43  59.27
1399.1  216807.60  125613.48  57.94
1402.8  215814.67  121866.00  56.47
1406.5  215057.23  118069.33  54.90
1410.2  214433.06  114360.96  53.33
1413.9  214269.53  111140.77  51.87
1417.6  213732.22  108138.55  50.60
1421.3  213116.80  105572.74  49.54
1425.1  212409.60  103350.17  48.66
1428.8  211986.15  101645.36  47.95
1432.5  211747.22  100320.03  47.38
1436.2  211483.36  99260.01  46.94
1439.9  210874.41  98210.41  46.57
1443.6  210492.78  97385.29  46.27
1447.3  209945.09  96674.39  46.05
1451.0  209443.75  96073.88  45.87
1454.7  208878.04  95562.63  45.75
1458.4  208463.97  95189.85  45.66
1462.1  207810.55  94826.85  45.63
1465.8  207178.78  94559.61  45.64
1469.4  206588.61  94448.96  45.72
1473.1  207036.97  94910.71  45.84
1476.8  207120.48  95400.41  46.06
1480.5  205980.64  95313.01  46.27
1484.2  205077.28  95343.19  46.49
1487.9  204438.62  95560.45  46.74
1491.6  203739.25  95682.32  46.96
1495.3  203465.17  96042.38  47.20
1498.9  202846.97  96245.34  47.45
1502.6  201932.13  96286.61  47.68
1506.3  200847.73  96254.00  47.92
1510.0  199914.00  96282.26  48.16
1513.7  199161.48  96426.31  48.42
1517.3  198453.91  96538.34  48.65
1521.0  197561.43  96512.88  48.85
1524.7  196784.20  96546.67  49.06
1528.3  195968.05  96484.18  49.23
1532.0  195052.40  96394.63  49.42
1535.7  194219.67  96280.80  49.57
1539.3  193357.40  96114.56  49.71
1543.0  192743.06  96075.00  49.85
1546.7  192382.67  96141.96  49.97
1550.3  191876.09  96127.77  50.10
1554.0  191090.20  95946.30  50.21
1557.6  190326.95  95777.63  50.32
1561.3  189471.50  95537.19  50.42
1565.0  188596.93  95242.71  50.50
1568.6  187644.49  94906.33  50.58
1572.3  186966.38  94720.63  50.66
1575.9  186357.69  94596.97  50.76
1579.6  185755.46  94468.85  50.86
1583.2  185128.62  94349.37  50.96
1586.9  184339.41  94124.80  51.06
1590.5  183714.27  94086.37  51.21
1594.1  182956.68  93997.74  51.38
1597.8  182150.15  93866.85  51.53
1601.4  181391.62  93805.78  51.71
1605.1  180406.02  93580.90  51.87
1608.7  179563.50  93445.23  52.04
1612.3  178771.54  93319.14  52.20
1616.0  177947.45  93122.94  52.33
1619.6  177227.67  92975.36  52.46
1623.2  176378.47  92697.86  52.56
1626.9  175740.84  92526.46  52.65
1630.5  174971.90  92224.13  52.71
1634.1  174292.12  91983.09  52.78
1637.8  173585.69  91663.60  52.81
1641.4  172762.25  91169.06  52.77
1645.0  171929.16  90624.56  52.71
1648.6  170981.32  89896.13  52.58
1652.2  170254.64  89243.61  52.42
1655.8  169535.56  88519.57  52.21
1659.5  168853.50  87829.94  52.02
1663.1  167644.92  86922.83  51.85
1666.7  166403.50  86012.25  51.69
1670.3  165262.15  85186.09  51.55
1673.9  164143.97  84370.64  51.40
1677.5  163327.79  83683.47  51.24
1681.1  162882.49  83113.31  51.03
1684.7  162878.50  82713.63  50.78
1688.3  162761.90  82236.60  50.53
1691.9  162381.13  81605.14  50.26
1695.6  162030.50  80970.69  49.97
1699.2  161920.40  80435.91  49.68
1702.8  161831.67  79907.96  49.38
1706.3  161331.70  79128.83  49.05
1709.9  160369.16  78152.63  48.73
1713.5  159637.88  77314.99  48.43
1717.1  158927.61  76513.95  48.14
1720.7  158223.97  75763.52  47.88
1724.3  157832.71  75319.00  47.72
1727.9  157508.56  75041.75  47.64
1731.5  157388.06  75112.23  47.72
1735.1  157506.40  75503.49  47.94
1738.7  157260.09  75637.17  48.10
1742.2  156756.67  75603.69  48.23
1745.8  156105.33  75360.69  48.28
1749.4  155845.40  75234.29  48.27
1753.0  154906.85  74754.83  48.26
1756.5  153413.63  74012.58  48.24
1760.1  151646.83  73202.08  48.27
1763.7  149662.33  72342.38  48.34
1767.2  148081.33  71765.70  48.46
1770.8  146718.00  71313.11  48.61
1774.4  145284.38  70731.80  48.69
1777.9  144490.42  70529.50  48.81
1781.5  143623.00  70175.14  48.86
1785.1  142404.17  69628.93  48.90
1788.6  141113.54  69026.89  48.92
1792.2  139787.17  68380.61  48.92
1795.8  139106.72  68122.69  48.97
1799.3  138409.00  67801.50  48.99
1802.9  137669.79  67516.51  49.04
1806.4  137073.07  67294.40  49.09
1810.0  136274.71  66985.59  49.15
1813.5  135892.69  66858.29  49.20
1817.1  135666.13  66866.23  49.29
1820.6  135112.67  66677.38  49.35
1824.2  135054.98  66796.60  49.46
1827.7  134306.71  66548.69  49.55
1831.2  134092.00  66600.00  49.67
1834.8  134098.47  66709.56  49.75
1838.3  133864.00  66750.75  49.86
1841.8  133224.87  66535.44  49.94
1845.4  132317.15  66158.58  50.00
1848.9  131488.35  65764.96  50.02
1852.4  130832.67  65396.29  49.98
1856.0  130094.33  64874.19  49.87
1859.5  129359.39  64295.86  49.70
1863.0  128759.63  63670.06  49.45
1866.6  128609.51  63192.11  49.13
1870.1  128532.54  62545.60  48.66
1873.6  127874.25  61434.64  48.04
1877.1  126691.83  59857.13  47.25
1880.6  125342.84  58013.89  46.28
1884.2  124399.48  56083.29  45.08
1887.7  123589.13  53944.07  43.65
1891.2  122634.75  51407.55  41.92
1894.7  121809.48  48710.94  39.99
1898.2  121359.40  46016.11  37.92
1902.2  129710.88  46275.84  35.68
1904.9  129011.60  43877.56  34.01
1907.6  128113.04  41527.60  32.41
1910.4  127391.25  39406.36  30.93
1913.1  126262.32  37451.04  29.66
1915.8  125533.24  35953.12  28.64
1918.6  125009.60  34772.64  27.82
1921.3  124490.19  33891.22  27.22
1924.0  123660.04  33140.24  26.80
1926.7  122810.72  32608.44  26.55
1929.4  121976.72  32278.40  26.46
1932.2  121340.41  32152.39  26.50
1934.9  120744.00  32123.52  26.60
1937.6  120152.40  32192.28  26.79
1940.3  119569.50  32334.00  27.04
1943.0  119038.58  32545.43  27.34
1945.7  118290.26  32716.09  27.66
1948.4  117509.11  32899.22  28.00
1951.1  116884.44  33150.96  28.36
1953.8  116247.12  33425.04  28.75
1956.4  115708.67  33692.34  29.12
1959.1  115089.84  33931.24  29.48
1961.8  114289.98  34129.20  29.86
1964.5  113624.91  34355.52  30.24
1967.2  112830.26  34563.75  30.63
1969.9  112215.50  34782.90  31.00
1972.5  111463.29  34937.00  31.34
1975.2  110905.75  35180.67  31.72
1977.9  110516.54  35471.86  32.10
1980.6  109902.03  35675.08  32.46
1983.2  109042.66  35785.12  32.82
1985.9  108180.00  35863.20  33.15
1988.5  107305.20  35921.07  33.48
1991.2  106638.12  36070.92  33.83
1993.8  106025.04  36198.36  34.14
1996.5  105567.66  36343.56  34.43
1999.2  104942.45  36415.43  34.70
2001.8  104558.88  36541.44  34.95
2004.4  104051.20  36587.89  35.16
2007.1  103375.44  36543.50  35.35
2009.7  102766.50  36508.86  35.53
2012.4  102377.60  36535.04  35.69
2015.0  101912.80  36489.40  35.80
2017.6  101357.25  36348.55  35.86
2020.3  100845.36  36225.64  35.92
2022.9  100632.64  36156.16  35.93
2025.5  100405.02  36038.58  35.89
2028.1  100183.40  35875.27  35.81
2030.8  99780.03  35609.37  35.69
2033.4  99646.74  35402.52  35.53
2036.0  99274.16  35113.44  35.37
2038.6  98877.12  34785.30  35.18
2041.2  98578.92  34486.96  34.98
2043.8  98237.36  34162.18  34.78
2046.4  97841.18  33811.24  34.56
2049.0  97356.52  33402.08  34.31
2051.6  97099.74  33091.32  34.08
2054.2  96766.50  32759.25  33.85
2056.8  96396.30  32447.80  33.66
2059.4  95817.40  32082.68  33.48
2062.0  95325.00  31744.00  33.30
2064.6  94734.19  31401.49  33.15
2067.1  94140.09  31085.10  33.02
2069.7  93550.66  30756.06  32.88
2072.3  93118.82  30497.60  32.75
2074.9  92633.94  30209.76  32.61
2077.4  92303.71  29975.92  32.48
2080.0  91812.94  29687.69  32.33
2082.6  91358.30  29437.50  32.22
2085.1  90916.47  29193.00  32.11
2087.7  90550.20  28969.20  31.99
2090.3  90083.64  28719.75  31.88
2092.8  89350.11  28383.79  31.77
2095.4  88573.16  28018.51  31.63
2097.9  87912.86  27696.90  31.50
2100.5  87210.00  27375.20  31.39
2103.0  86616.66  27090.92  31.28
2105.6  86052.84  26799.27  31.14
2108.1  85531.50  26540.91  31.03
2110.7  84988.68  26266.80  30.91
2113.2  84508.82  25982.71  30.75
2115.7  83961.50  25695.05  30.60
2118.3  83340.27  25423.71  30.51
2120.8  82958.58  25224.84  30.41
2123.3  82568.47  25000.37  30.28
2125.8  82198.76  24775.38  30.14
2128.4  81754.53  24549.33  30.03
2130.9  81222.40  24323.80  29.95
2133.4  80863.16  24144.68  29.86
2135.9  80489.80  23976.00  29.79
2138.4  80038.20  23797.73  29.73
2140.9  79697.72  23686.18  29.72
2143.4  79328.12  23582.06  29.73
2145.9  79028.41  23487.03  29.72
2148.4  78750.63  23406.62  29.72
2150.9  78458.23  23340.83  29.75
2153.4  78143.90  23275.04  29.78
2155.9  77807.95  23199.45  29.82
2158.4  77527.80  23145.15  29.85
2160.9  77292.60  23115.75  29.91
2163.4  76974.58  23054.94  29.95
2165.9  76402.06  22922.82  30.00
2168.4  75918.06  22811.58  30.05
2170.8  75586.72  22751.19  30.10
2173.3  75220.46  22701.01  30.18
2175.8  74916.05  22684.86  30.28
2178.2  74537.25  22633.10  30.36
2180.7  74158.49  22582.35  30.45
2183.2  73755.71  22522.49  30.54
2185.6  73339.56  22468.32  30.64
2188.1  72840.60  22392.72  30.74
2190.6  72270.90  22318.40  30.88
2193.0  71642.01  22208.34  31.00
2195.5  71086.08  22126.08  31.13
2197.9  70491.84  22022.88  31.24
2200.4  69770.80  21854.40  31.32
2202.8  69291.18  21797.95  31.46
2205.3  68683.28  21718.16  31.62
2207.7  68300.44  21689.46  31.76
2210.1  67923.80  21615.44  31.82
2212.6  67584.76  21554.37  31.89
2215.0  67351.10  21534.65  31.97
2217.4  67052.88  21478.40  32.03
2219.9  66813.74  21427.66  32.07
2222.3  66570.68  21368.16  32.10
2224.7  66382.47  21284.91  32.06
2227.1  66096.42  21151.19  32.00
2229.5  65799.84  21008.18  31.93
2231.9  65372.32  20792.96  31.81
2234.4  64876.24  20526.88  31.64
2236.8  64489.25  20276.62  31.44
2239.2  64109.76  20008.56  31.21
2241.6  63688.17  19725.51  30.97
2244.0  63288.00  19422.72  30.69
2246.4  62866.17  19082.67  30.35
2248.8  62428.96  18744.33  30.03
2251.2  62126.70  18444.00  29.69
2253.6  61717.80  18113.40  29.35
2255.9  61407.60  17826.60  29.03
2258.3  61091.82  17548.77  28.73
2260.7  60717.36  17291.76  28.48
2263.1  60308.40  17017.20  28.22
2265.5  59900.17  16763.01  27.98
2267.9  59586.30  16547.40  27.77
2270.2  59147.76  16306.40  27.57
2272.6  58753.32  16092.12  27.39
2275.0  58335.48  15911.28  27.28
2277.3  57914.40  15708.75  27.12
2279.7  57533.85  15514.05  26.97
2282.1  57230.72  15351.32  26.82
2284.4  56844.04  15135.56  26.63
2286.8  56515.17  14947.36  26.45
2289.1  56105.32  14700.52  26.20
2291.5  55808.62  14442.75  25.88
2293.8  55412.20  14180.36  25.59
2296.2  54959.52  13933.92  25.35
2298.5  54449.88  13687.11  25.14
2300.8  53897.48  13469.68  24.99
2303.2  53245.16  13243.72  24.87
2305.5  52572.11  13024.58  24.77
2307.9  51921.81  12838.78  24.73
2310.2  51254.28  12723.48  24.82
2312.5  50655.20  12659.20  24.99
2314.8  50055.38  12631.40  25.23
2317.1  49432.00  12552.25  25.39
2319.5  48815.82  12431.07  25.47
2321.8  48268.28  12339.68  25.56
2324.1  47687.92  12250.28  25.69
2326.4  47177.02  12127.72  25.71
2328.7  46664.00  11941.50  25.59
2331.0  46186.56  11793.12  25.53
2333.3  45806.39  11676.51  25.49
2335.6  45400.88  11547.76  25.44
2337.9  44933.40  11400.30  25.37
2340.2  44507.50  11219.50  25.21
2342.5  44135.91  11050.62  25.04
2344.8  43672.15  10915.65  24.99
2347.1  43170.54  10780.56  24.97
2349.4  42601.68  10650.42  25.00
2351.7  42114.40  10589.60  25.14
2353.9  41646.19  10535.35  25.30
2356.2  41145.00  10442.25  25.38
2358.5  40652.97  10365.97  25.50
2360.8  40167.76  10285.44  25.61
2363.1  39697.02  10180.98  25.65
2365.3  39253.51  10068.56  25.65
2367.6  38720.00  9950.00  25.70
2369.8  38210.10  9838.95  25.75
2372.1  37649.82  9683.70  25.72
2374.4  37018.28  9529.56  25.74
2376.6  36415.40  9386.16  25.78
2378.9  35824.88  9210.04  25.71
2381.1  35193.60  9037.60  25.68
2383.4  34622.60  8880.54  25.65
2385.6  34150.60  8767.55  25.67
2387.9  33658.56  8644.32  25.68
2390.1  33201.00  8494.50  25.59
2392.3  32716.71  8350.29  25.52
2394.6  32241.86  8210.66  25.47
2396.8  31830.00  8095.43  25.43
2399.0  31383.10  7982.20  25.43
2401.3  30934.38  7855.32  25.39
2403.5  30477.72  7698.60  25.26
2405.7  30046.57  7563.56  25.17
2407.9  29635.02  7422.48  25.05
2410.1  29205.72  7287.48  24.95
2412.4  28826.30  7164.20  24.85
2414.6  28414.32  7038.72  24.77
2416.8  28016.34  6922.74  24.71
2419.0  27645.75  6802.53  24.61
2421.2  27282.98  6654.66  24.39
2423.4  26870.55  6503.70  24.20
2425.6  26517.60  6389.37  24.09
2427.8  26174.70  6275.07  23.97
2430.0  25864.85  6136.45  23.73
2432.2  25562.88  6013.44  23.52
2434.4  25274.97  5874.66  23.24
2436.5  24951.88  5754.52  23.06
2438.7  24632.88  5638.14  22.89
2440.9  24332.13  5526.24  22.71
2443.1  24083.82  5414.94  22.48
2445.3  23819.26  5327.03  22.36
2447.4  23500.80  5214.24  22.19
2449.6  23210.88  5112.80  22.03
2451.8  22902.48  5030.10  21.96
2453.9  22583.17  4925.65  21.81
2456.1  22256.32  4835.60  21.73
2458.3  21975.59  4740.83  21.57
2460.4  21682.70  4657.29  21.48
2462.6  21367.50  4558.40  21.33
2464.7  21099.91  4477.33  21.22
2466.9  20854.96  4422.16  21.20
2469.0  20567.67  4361.60  21.21
2471.2  20298.96  4291.86  21.14
2473.3  20049.35  4209.65  21.00
2475.4  19856.99  4085.20  20.57
2477.6  19618.07  3992.66  20.35
2479.7  19353.60  3916.80  20.24
2481.9  19044.20  3824.45  20.08
2484.0  18809.21  3781.15  20.10
2486.1  18614.88  3716.28  19.96
2488.2  18374.85  3681.95  20.04
2490.4  18104.00  3631.75  20.06
2492.5  17818.80  3525.44  19.78
2494.6  17501.04  3431.97  19.61
2496.7  17239.10  3427.05  19.88
2498.8  17014.41  3441.60  20.23
2500.9  16843.81  3377.83  20.05
2503.0  16741.94  3362.80  20.09
2505.1  16604.25  3371.55  20.31
2507.2  16613.52  3398.22  20.45
2509.4  16605.82  3384.81  20.38
2511.4  16646.28  3410.61  20.49
2513.5  16677.44  3443.52  20.65
2515.6  16734.44  3464.84  20.70
