# Supplementary material for: Using reflectance spectra and Pl@ntNet to identify herbarium specimens: a case study with Lithocarpus
Source: New Phytol. 2025 Jun 4;251(2):800–10. doi: 10.1111/nph.70258 (PMC13278665; doi:10.1111/nph.70258)
Supplement: Supplementary file 1 — Dataset S1 Original spectral data collected for this study. [file NPH-251-800-s003.zip › lithocarpus_spectra/gr021022_0396.sig]

/*** Spectra Vista SIG Data ***/
name= gr021022_0396.sig
instrument= HI: 1132003 (HR-1024i)
integration= 50.0, 9.0, 6.0, 50.0, 9.0, 6.0
scan method= Time-based, Time-based
scan coadds= 100, 425, 571, 100, 425, 571
scan time= 5, 5
scan settings= AI, AI
external data set1= 0,0,0,0,0,0,0,0,0,0,0,0,0,0,0,0,0,0,0,0,0,0,0,0,0,0,0,0,0,0,0,0
external data set2= 0,0,0,0,0,0,0,0,0,0,0,0,0,0,0,0,0,0,0,0,0,0,0,0,0,0,0,0,0,0,0,0
external data dark= 0,0,0,0,0,0,0,0,0,0,0,0,0,0,0,0
external data mask= 0
optic= LENS 4(1), LENS 4(1)
temp= 35.6, -5.0, -9.9, 35.5, -5.0, -9.9
battery= 7.42, 7.43
error= 0, 0
units= Radiance, Radiance
time= 10/02/2022 16:10:57, 10/02/2022 16:14:10
longitude=                 ,                 
latitude=                 ,                 
gpstime=                 ,                 
comm= 
memory slot= 0, 0
factors= 0.971, 0.986, 1.000 [Overlap: Remove @ 990,1900, Matching Type: None]
inclinometer x offset= 1, 1
inclinometer y offset= 90, 90
data= 
340.5  1236.90  781.20  63.16
341.9  1212.39  765.72  63.16
343.4  1200.48  728.16  60.66
344.9  1165.50  703.00  60.32
346.4  1158.95  695.37  60.00
347.8  1181.97  668.07  56.52
349.3  1194.00  652.72  54.67
350.8  1242.30  636.30  51.22
352.2  1243.55  629.09  50.59
353.7  1268.68  620.55  48.91
355.2  1296.90  628.80  48.48
356.6  1374.45  641.41  46.67
358.1  1427.76  674.22  47.22
359.6  1487.12  717.92  48.28
361.0  1526.44  726.29  47.58
362.5  1590.57  764.46  48.06
364.0  1668.94  828.10  49.62
365.5  1747.60  848.10  48.53
366.9  1821.20  891.76  48.97
368.4  1901.52  938.25  49.34
369.9  1967.58  1015.94  51.63
371.3  2075.54  1070.82  51.59
372.8  2163.15  1127.46  52.12
374.2  2245.54  1194.16  53.18
375.7  2346.69  1245.45  53.07
377.2  2443.05  1294.95  53.01
378.6  2523.11  1360.63  53.93
380.1  2602.46  1410.20  54.19
381.6  2723.76  1475.37  54.17
383.0  2871.55  1568.60  54.63
384.5  2993.90  1656.20  55.32
386.0  3097.38  1730.52  55.87
387.4  3205.30  1795.45  56.02
388.9  3311.70  1847.58  55.79
390.4  3439.78  1890.74  54.97
391.8  3604.72  1986.04  55.10
393.3  3743.57  2086.20  55.73
394.7  3836.30  2156.50  56.21
396.2  3927.66  2207.28  56.20
397.7  4076.40  2280.72  55.95
399.1  4236.09  2375.85  56.09
400.6  4409.44  2479.04  56.22
402.0  4552.86  2565.42  56.35
403.5  4674.60  2655.80  56.81
405.0  4818.44  2740.08  56.87
406.4  4988.06  2841.30  56.96
407.9  5164.68  2970.36  57.51
409.3  5320.68  3055.44  57.43
410.8  5448.24  3138.66  57.61
412.2  5619.96  3240.12  57.65
413.7  5812.96  3354.82  57.71
415.1  6026.10  3501.96  58.11
416.6  6207.57  3622.95  58.36
418.0  6365.50  3726.50  58.54
419.5  6529.95  3841.96  58.84
420.9  6737.12  3962.24  58.81
422.4  6966.24  4114.12  59.06
423.8  7194.22  4263.47  59.26
425.3  7435.35  4421.85  59.47
426.7  7644.45  4575.60  59.86
428.2  7831.04  4699.84  60.02
429.6  8047.01  4838.88  60.13
431.1  8254.12  4999.54  60.57
432.5  8502.39  5170.75  60.82
434.0  8761.50  5340.50  60.95
435.4  9047.50  5538.50  61.22
436.8  9335.32  5737.10  61.46
438.3  9588.05  5909.90  61.64
439.7  9815.25  6082.61  61.97
441.2  10027.92  6249.12  62.32
442.6  10295.25  6438.00  62.53
444.0  10581.48  6639.36  62.75
445.5  10892.58  6858.09  62.96
446.9  11214.84  7098.00  63.29
448.4  11502.40  7316.19  63.61
449.8  11831.10  7554.05  63.85
451.2  12115.25  7768.25  64.12
452.7  12373.23  7967.04  64.39
454.1  12640.86  8167.14  64.61
455.5  12932.22  8397.62  64.94
457.0  13253.24  8642.92  65.21
458.4  13556.40  8888.88  65.57
459.8  13898.88  9135.36  65.73
461.2  14286.68  9422.88  65.96
462.7  14638.44  9695.28  66.23
464.1  14962.55  9966.94  66.61
465.5  15275.52  10214.28  66.87
467.0  15579.40  10467.60  67.19
468.4  15915.40  10733.08  67.44
469.8  16252.92  11002.16  67.69
471.2  16642.56  11311.74  67.97
472.7  17045.66  11638.64  68.28
474.1  17452.20  11965.20  68.56
475.5  17922.06  12330.76  68.80
476.9  18354.44  12678.25  69.07
478.4  18731.25  13006.25  69.44
479.8  19045.36  13275.96  69.71
481.2  19339.20  13537.44  70.00
482.6  19660.86  13811.04  70.25
484.0  20034.36  14137.98  70.57
485.4  20470.36  14492.92  70.80
486.9  20937.15  14888.25  71.11
488.3  21444.48  15306.64  71.38
489.7  21892.96  15681.36  71.63
491.1  22314.60  16052.40  71.94
492.5  22720.32  16416.96  72.26
493.9  23093.76  16749.96  72.53
495.3  23432.70  17065.80  72.83
496.8  23846.84  17430.60  73.09
498.2  24315.54  17837.55  73.36
499.6  24781.77  18250.47  73.64
501.0  25313.20  18712.94  73.93
502.4  25805.16  19159.08  74.25
503.8  26296.06  19581.52  74.47
505.2  26797.00  20030.44  74.75
506.6  27283.52  20467.70  75.02
508.0  27770.40  20910.96  75.30
509.4  28180.00  21305.00  75.60
510.8  28665.45  21750.30  75.88
512.2  29148.24  22184.48  76.11
513.6  29659.20  22646.40  76.36
515.0  30226.88  23156.32  76.61
516.4  30702.88  23603.68  76.88
517.8  31249.34  24099.96  77.12
519.2  31832.31  24611.49  77.32
520.7  32390.86  25126.04  77.57
522.0  32864.88  25569.96  77.80
523.4  33432.21  26089.56  78.04
524.8  33927.48  26542.80  78.23
526.2  34514.26  27076.52  78.45
527.6  35127.60  27624.66  78.64
529.0  35635.60  28102.80  78.86
530.4  36259.80  28664.42  79.05
531.8  36802.21  29152.03  79.21
533.2  37313.64  29624.40  79.39
534.6  37825.28  30118.24  79.62
536.0  38342.30  30623.57  79.87
537.4  38860.95  31115.70  80.07
538.8  39427.00  31656.78  80.29
540.2  40033.57  32224.38  80.49
541.6  40605.04  32749.64  80.65
543.0  41108.48  33227.04  80.83
544.3  41799.15  33869.10  81.03
545.7  42569.10  34565.10  81.20
547.1  43073.70  35034.90  81.34
548.5  43690.50  35609.40  81.50
549.9  44374.12  36257.01  81.71
551.3  45084.00  36920.26  81.89
552.7  45590.12  37401.56  82.04
554.1  46269.42  38038.41  82.21
555.4  46857.98  38586.50  82.35
556.8  47299.56  39029.76  82.52
558.2  47620.65  39376.20  82.69
559.6  47978.70  39748.20  82.85
561.0  48579.30  40314.12  82.99
562.3  49026.25  40754.35  83.13
563.7  49629.44  41319.04  83.26
565.1  50204.00  41870.40  83.40
566.5  50806.28  42427.64  83.51
567.9  51634.72  43167.44  83.60
569.2  52529.40  43965.60  83.70
570.6  53460.21  44795.29  83.79
572.0  54268.88  45524.35  83.89
573.4  54944.71  46154.23  84.00
574.8  55624.00  46796.75  84.13
576.1  56461.00  47569.47  84.25
577.5  57098.56  48178.00  84.38
578.9  57973.08  48986.52  84.50
580.3  58745.04  49707.69  84.62
581.6  59512.64  50422.88  84.73
583.0  60292.80  51143.94  84.83
584.4  60909.84  51736.20  84.94
585.8  61421.91  52245.30  85.06
587.1  61909.10  52720.14  85.16
588.5  62505.60  53300.10  85.27
589.9  63010.50  53789.70  85.37
591.2  63596.52  54356.00  85.47
592.6  64368.26  55067.98  85.55
594.0  65012.75  55682.10  85.65
595.3  65837.30  56439.86  85.73
596.7  66655.56  57207.92  85.83
598.1  67437.21  57940.57  85.92
599.5  68205.30  58670.90  86.02
600.8  69042.28  59430.92  86.08
602.2  69720.84  60068.05  86.16
603.5  70557.84  60857.04  86.25
604.9  71388.72  61627.32  86.33
606.3  72140.64  62346.24  86.42
607.6  72864.30  63022.68  86.49
609.0  73591.20  63703.80  86.56
610.4  74337.90  64400.70  86.63
611.7  75018.65  65056.57  86.72
613.1  75657.60  65695.35  86.83
614.5  76406.94  66396.42  86.90
615.8  77009.58  66976.74  86.97
617.2  77824.26  67730.04  87.03
618.5  78501.64  68376.88  87.10
619.9  79321.72  69155.82  87.18
621.2  80054.79  69866.80  87.27
622.6  80943.50  70713.50  87.36
624.0  81641.79  71386.47  87.44
625.3  82435.11  72131.41  87.50
626.7  83227.42  72884.24  87.57
628.0  83889.28  73531.00  87.65
629.4  84694.40  74312.00  87.74
630.8  85389.60  74966.88  87.79
632.1  85934.52  75507.39  87.87
633.5  86835.32  76350.56  87.93
634.8  87542.44  77041.04  88.00
636.2  88173.00  77662.08  88.08
637.5  88989.20  78440.81  88.15
638.9  89696.07  79140.81  88.23
640.2  90466.97  79864.67  88.28
641.6  91309.50  80624.28  88.30
642.9  92052.87  81325.79  88.35
644.3  92856.04  82113.06  88.43
645.6  93606.50  82849.00  88.51
647.0  94358.34  83550.69  88.55
648.3  95134.21  84322.14  88.63
649.7  95957.98  85098.90  88.68
651.0  96740.00  85836.02  88.73
652.4  97248.06  86360.04  88.80
653.7  98302.86  87353.46  88.86
655.0  99202.48  88204.92  88.91
656.4  99840.80  88800.00  88.94
657.7  100862.68  89772.63  89.00
659.1  101701.60  90590.50  89.07
660.4  102398.24  91273.28  89.14
661.8  103048.00  91928.00  89.21
663.1  104007.09  92852.73  89.28
664.5  104533.74  93387.42  89.34
665.8  104747.55  93662.01  89.42
667.1  104909.58  93877.92  89.48
668.5  105361.20  94374.00  89.57
669.8  105822.64  94861.60  89.64
671.2  106163.20  95214.08  89.69
672.5  106529.12  95599.68  89.74
673.8  107192.12  96254.48  89.80
675.2  108168.90  97156.50  89.82
676.5  109309.02  98226.42  89.86
677.8  110514.90  99335.04  89.88
679.2  111458.87  100203.99  89.90
680.5  112265.31  100977.87  89.95
681.9  112966.70  101686.20  90.01
683.2  113729.00  102440.80  90.07
684.5  114499.00  103187.70  90.12
685.9  115203.89  103891.90  90.18
687.2  115914.24  104570.88  90.21
688.5  116546.90  105202.44  90.27
689.9  117304.56  105966.80  90.33
691.2  117962.61  106608.49  90.37
692.5  118581.52  107234.26  90.43
693.8  119297.55  107927.25  90.47
695.2  119912.17  108542.03  90.52
696.5  120607.52  109208.00  90.55
697.8  121300.90  109902.40  90.60
699.2  121953.78  110557.20  90.66
700.5  122662.98  111253.50  90.70
701.8  123296.25  111881.70  90.74
703.1  123949.56  112537.68  90.79
704.5  124629.84  113213.70  90.84
705.8  125356.61  113935.44  90.89
707.1  126019.50  114600.75  90.94
708.4  126655.14  115231.74  90.98
709.8  127435.98  115983.66  91.01
711.1  127967.28  116516.36  91.05
712.4  128783.14  117310.56  91.09
713.7  129432.94  117967.58  91.14
715.0  130125.54  118644.30  91.18
716.3  130855.25  119356.75  91.21
717.7  131550.65  120034.97  91.25
719.0  132283.30  120756.60  91.29
720.3  133000.80  121462.32  91.32
721.6  133806.80  122240.60  91.36
722.9  134557.11  122986.08  91.40
724.2  135339.12  123734.52  91.43
725.6  136064.58  124421.38  91.44
726.9  136547.25  124906.75  91.48
728.2  137082.40  125424.32  91.50
729.5  137696.52  126031.49  91.53
730.8  138176.58  126523.52  91.57
732.1  138787.04  127094.24  91.58
733.4  139266.23  127558.77  91.59
734.7  139658.76  127950.84  91.62
736.0  140145.36  128452.68  91.66
737.3  140448.60  128755.71  91.67
738.6  140758.29  129057.03  91.69
740.0  141089.95  129374.90  91.70
741.2  141498.24  129792.00  91.73
742.6  142059.96  130335.48  91.75
743.9  142650.88  130917.12  91.77
745.2  143365.02  131593.98  91.79
746.5  144085.50  132279.52  91.81
747.8  144664.40  132815.40  91.81
749.1  145341.63  133453.55  91.82
750.4  145991.97  134091.39  91.85
751.7  146656.30  134728.86  91.87
753.0  147155.79  135218.19  91.89
754.2  147776.46  135783.54  91.88
755.5  148335.20  136312.33  91.89
756.8  148873.16  136846.16  91.92
758.1  149841.24  137759.88  91.94
759.4  150732.20  138597.60  91.95
760.7  151587.52  139392.12  91.95
762.0  152171.25  139938.75  91.96
763.3  152718.30  140484.96  91.99
764.6  153091.20  140863.44  92.01
765.9  153492.50  141248.90  92.02
767.2  153979.56  141725.85  92.04
768.4  154290.50  142032.80  92.06
769.7  154915.83  142637.99  92.07
771.0  155337.39  143063.91  92.10
772.3  155705.55  143438.35  92.12
773.6  156175.36  143912.80  92.15
774.8  156635.08  144341.38  92.15
776.1  157065.74  144790.62  92.18
777.4  157389.39  145115.95  92.20
778.7  157925.24  145640.42  92.22
780.0  158382.72  146081.92  92.23
781.2  158726.82  146442.30  92.26
782.5  159228.42  146938.74  92.28
783.8  159676.38  147405.42  92.32
785.0  160028.46  147759.30  92.33
786.3  160471.50  148197.00  92.35
787.6  160919.36  148662.08  92.38
788.9  161313.06  149046.03  92.40
790.1  161843.20  149569.80  92.42
791.4  162221.76  149934.24  92.43
792.7  162836.88  150572.64  92.47
793.9  163250.64  151003.44  92.50
795.2  163737.00  151478.00  92.51
796.5  164231.10  151964.78  92.53
797.7  164723.52  152430.72  92.54
799.0  165348.00  153048.00  92.56
800.2  165752.96  153483.52  92.60
801.5  166207.46  153941.50  92.62
802.8  166739.30  154440.30  92.62
804.0  167199.76  154918.40  92.65
805.3  167688.68  155401.76  92.67
806.5  168073.00  155785.20  92.69
807.8  168537.60  156248.40  92.71
809.0  169029.70  156726.82  92.72
810.3  169495.89  157202.27  92.75
811.5  169860.81  157595.94  92.78
812.8  170356.20  158075.10  92.79
814.0  170789.85  158454.63  92.78
815.3  171294.17  158929.14  92.78
816.5  171645.75  159314.75  92.82
817.8  172110.09  159759.84  92.82
819.0  172497.64  160163.36  92.85
820.2  172981.56  160645.56  92.87
821.5  173464.60  161085.45  92.86
822.7  173776.50  161397.90  92.88
824.0  174197.43  161824.95  92.90
825.2  174699.75  162306.45  92.91
826.4  175185.67  162794.61  92.93
827.7  175475.90  163108.00  92.95
828.9  175959.00  163544.40  92.94
830.1  176350.08  163941.80  92.96
831.4  176779.50  164360.96  92.98
832.6  177224.78  164794.22  92.99
833.8  177579.10  165162.50  93.01
835.0  177934.68  165500.16  93.01
836.3  178379.60  165904.20  93.01
837.5  178850.70  166376.70  93.03
838.7  179277.84  166779.00  93.03
839.9  179645.04  167164.56  93.05
841.2  180115.17  167606.35  93.06
842.4  180490.20  167983.95  93.07
843.6  180873.00  168388.50  93.10
844.8  181347.39  168857.73  93.11
846.0  181749.72  169224.63  93.11
847.2  182151.48  169616.37  93.12
848.5  182640.24  170072.56  93.12
849.7  183007.71  170466.96  93.15
850.9  183385.80  170833.00  93.15
852.1  183791.42  171185.76  93.14
853.3  184125.78  171527.82  93.16
854.5  184585.45  171965.01  93.16
855.7  184969.50  172295.88  93.15
856.9  185337.60  172713.84  93.19
858.1  185696.80  173133.55  93.23
859.3  186082.26  173487.86  93.23
860.5  186570.12  173922.96  93.22
861.7  187016.80  174319.20  93.21
862.9  187372.12  174701.67  93.24
864.1  187763.37  175078.37  93.24
865.3  188171.96  175480.16  93.26
866.5  188645.76  175919.04  93.25
867.7  189092.07  176291.83  93.23
868.9  189477.26  176716.33  93.27
870.1  189902.74  177104.83  93.26
871.3  190332.82  177522.74  93.27
872.5  190804.95  178013.25  93.30
873.7  191294.16  178441.28  93.28
874.9  191822.64  178892.04  93.26
876.0  192339.72  179342.64  93.24
877.2  192720.76  179721.24  93.25
878.4  193228.29  180234.00  93.28
879.6  193687.20  180692.40  93.29
880.8  194178.25  181088.25  93.26
882.0  194609.67  181503.12  93.27
883.1  195083.84  181899.20  93.24
884.3  195533.70  182343.67  93.25
885.5  196031.85  182827.47  93.26
886.7  196416.00  183173.76  93.26
887.8  196837.20  183579.90  93.26
889.0  197355.10  184013.70  93.24
890.2  197820.00  184434.18  93.23
891.4  198306.76  184934.76  93.26
892.5  198897.66  185495.31  93.26
893.7  199532.74  186074.52  93.26
894.9  200196.36  186577.56  93.20
896.0  200788.80  187176.00  93.22
897.2  201380.06  187671.68  93.19
898.4  201937.84  188202.56  93.20
899.5  202618.41  188843.18  93.20
900.7  203014.50  189216.30  93.20
901.9  203428.42  189578.30  93.19
903.0  203830.12  189897.33  93.16
904.2  204289.00  190223.20  93.11
905.4  204822.36  190655.28  93.08
906.5  205302.16  191108.33  93.09
907.7  205608.32  191394.24  93.09
908.8  206030.73  191718.96  93.05
910.0  206462.88  192007.92  93.00
911.2  206675.32  192296.40  93.04
912.3  206881.92  192500.46  93.05
913.5  207083.20  192712.34  93.06
914.6  207385.92  192825.36  92.98
915.8  207725.55  193154.79  92.99
916.9  208009.06  193432.49  92.99
918.1  208242.26  193670.54  93.00
919.2  208495.62  193899.96  93.00
920.4  208701.24  194081.36  92.99
921.5  208955.30  194243.65  92.96
922.7  209220.00  194460.48  92.95
923.8  209458.56  194821.20  93.01
925.0  209667.57  194934.74  92.97
926.1  209946.24  195277.74  93.01
927.3  210342.72  195589.44  92.99
928.4  210889.25  196027.00  92.95
929.6  211594.24  196669.44  92.95
930.7  212380.00  197456.00  92.97
931.8  213166.26  198182.58  92.97
933.0  213701.76  198821.52  93.04
934.1  214168.95  199180.17  93.00
935.3  214375.68  199302.39  92.97
936.4  214462.15  199364.52  92.96
937.6  214278.57  199299.00  93.01
938.7  214086.96  199103.49  93.00
939.9  214151.15  199163.90  93.00
941.0  214671.12  199638.70  93.00
942.1  215249.40  200133.18  92.98
943.3  215803.50  200608.08  92.96
944.4  216095.77  200832.50  92.94
945.6  216215.36  201134.04  93.02
946.7  216526.19  201316.62  92.98
947.9  216895.77  201464.76  92.89
949.0  217051.66  201628.30  92.89
950.1  217311.84  201978.00  92.94
951.3  217565.48  202254.69  92.96
952.4  217979.91  202354.11  92.83
953.6  218303.86  202704.36  92.85
954.7  218442.15  202780.26  92.83
955.8  218709.18  203167.83  92.89
957.0  219138.90  203513.85  92.87
958.1  219543.90  203640.72  92.76
959.3  219588.60  203639.10  92.74
960.4  219924.57  203904.98  92.72
961.6  220115.10  204236.15  92.79
962.7  220384.96  204457.60  92.77
963.9  220596.95  204648.78  92.77
965.0  220929.48  204617.64  92.62
966.2  221121.96  204797.52  92.62
967.3  221091.05  204907.44  92.68
968.5  221348.16  204908.16  92.57
969.6  221424.56  204997.60  92.58
970.8  221667.49  205003.92  92.48
971.9  221675.52  205078.72  92.51
973.1  221831.20  205007.76  92.42
974.2  221859.78  205135.91  92.46
975.4  222118.86  205166.85  92.37
976.5  222237.60  205406.37  92.43
977.7  222135.72  205618.80  92.56
978.8  222047.19  205554.24  92.57
980.0  222318.00  205313.00  92.35
981.2  222720.15  205346.13  92.20
982.3  223068.58  205322.32  92.04
983.5  222650.09  205492.82  92.29
984.6  222913.44  206001.36  92.41
985.8  222984.08  205701.76  92.25
987.0  223149.76  205664.96  92.16
988.1  223427.04  205943.42  92.17
989.3  223500.48  205818.48  92.09
990.2  230875.68  209706.73  90.83
994.0  231402.73  210351.40  90.90
997.9  231734.92  210808.33  90.97
1001.7  232493.37  211602.81  91.01
1005.6  233472.22  212562.22  91.04
1009.4  234359.28  213475.78  91.09
1013.3  235200.00  214320.00  91.12
1017.1  235967.35  215117.50  91.16
1021.0  236829.14  216001.67  91.21
1024.8  238011.44  217204.83  91.26
1028.6  239472.59  218672.01  91.31
1032.5  240695.00  219861.60  91.34
1036.3  241286.77  220560.82  91.41
1040.1  241685.58  220994.60  91.44
1044.0  242306.33  221651.72  91.48
1047.8  242716.95  222163.20  91.53
1051.6  243155.73  222635.11  91.56
1055.5  242933.40  222587.80  91.63
1059.3  242923.35  222610.50  91.64
1063.1  242981.42  222783.32  91.69
1067.0  243342.54  223155.32  91.70
1070.8  243940.82  223845.53  91.76
1074.6  244341.94  224309.81  91.80
1078.4  244269.00  224349.00  91.85
1082.3  243735.88  223953.33  91.88
1086.1  243472.62  223811.38  91.92
1089.9  243470.48  223972.73  91.99
1093.7  243799.89  224311.34  92.01
1097.5  243912.14  224578.57  92.07
1101.4  243865.80  224641.81  92.12
1105.2  243853.60  224699.60  92.15
1109.0  244198.30  225059.60  92.16
1112.8  244811.34  225697.66  92.19
1116.6  245461.33  226307.91  92.20
1120.4  246052.18  226838.58  92.19
1124.2  246509.31  227152.92  92.15
1128.1  246861.67  227338.18  92.09
1131.8  246881.60  227141.60  92.00
1135.7  246667.47  226614.27  91.87
1139.5  246399.60  225962.60  91.71
1143.3  245832.67  224919.52  91.49
1147.1  245381.78  223887.11  91.24
1150.9  244988.33  222850.83  90.96
1154.7  244861.07  222050.98  90.68
1158.5  244724.00  221223.73  90.40
1162.3  244488.93  220327.23  90.12
1166.1  243905.12  219132.03  89.84
1169.9  243487.93  218155.80  89.60
1173.7  242940.00  217020.00  89.33
1177.5  242344.17  215807.42  89.05
1181.2  242312.20  215040.22  88.75
1185.0  242541.00  214497.92  88.44
1188.8  242363.33  213667.22  88.16
1192.6  242320.54  212967.38  87.89
1196.4  242334.87  212492.23  87.69
1200.2  241750.76  211523.20  87.50
1204.0  241438.20  210883.25  87.34
1207.8  241171.07  210336.02  87.21
1211.6  240750.78  209664.78  87.09
1215.3  240404.92  209211.52  87.02
1219.1  240205.92  208977.92  87.00
1222.9  239840.00  208728.89  87.03
1226.7  239513.17  208634.92  87.11
1230.4  238859.26  208410.66  87.25
1234.2  238212.96  208204.27  87.40
1238.0  237602.68  208038.98  87.56
1241.8  237033.86  207895.83  87.71
1245.5  236586.44  207769.91  87.82
1249.3  236362.35  207806.20  87.92
1253.1  236396.81  207969.03  87.97
1256.8  236342.31  208012.71  88.01
1260.6  236108.33  207889.32  88.05
1264.4  235774.40  207615.70  88.06
1268.1  235304.67  207200.40  88.06
1271.9  235271.69  207216.93  88.08
1275.7  235581.84  207644.36  88.14
1279.4  235924.20  208210.50  88.25
1283.2  235528.19  208216.86  88.40
1286.9  235159.80  208253.87  88.56
1290.7  234836.80  208313.60  88.71
1294.4  234231.74  208007.66  88.80
1298.2  233464.31  207525.62  88.89
1302.0  232447.00  206709.75  88.93
1305.7  231240.47  205620.86  88.92
1309.5  229800.07  204291.43  88.90
1313.2  228833.92  203303.58  88.84
1317.0  228150.00  202472.40  88.75
1320.7  227477.40  201580.36  88.62
1324.4  226656.03  200464.53  88.44
1328.2  225826.40  199256.80  88.23
1331.9  224745.89  197690.96  87.96
1335.7  223824.72  196172.08  87.65
1339.4  222869.51  194603.07  87.32
1343.2  222102.26  193011.79  86.90
1346.9  221543.17  191463.95  86.42
1350.6  221532.27  190221.19  85.87
1354.4  221754.14  189051.81  85.25
1358.1  221506.80  187452.07  84.63
1361.8  220875.60  185511.91  83.99
1365.6  219868.00  183416.20  83.42
1369.3  218595.56  181333.78  82.95
1373.0  217255.50  179436.95  82.59
1376.7  215897.10  177584.33  82.25
1380.5  214350.49  175711.56  81.97
1384.2  213008.14  173877.83  81.63
1387.9  211806.27  172014.60  81.21
1391.6  210579.42  169926.78  80.69
1395.3  209459.50  167529.95  79.98
1399.1  208777.69  165083.28  79.07
1402.8  207885.33  162158.67  78.00
1406.5  207262.47  159154.73  76.79
1410.2  206761.56  155987.17  75.44
1413.9  206614.78  152929.97  74.02
1417.6  206160.87  149679.66  72.60
1421.3  205659.47  146602.40  71.28
1425.1  205037.33  143716.27  70.09
1428.8  204628.20  141332.40  69.07
1432.5  204395.14  139394.41  68.20
1436.2  204172.40  137742.29  67.46
1439.9  203608.61  136079.41  66.83
1443.6  203276.22  134748.67  66.29
1447.3  202754.47  133366.13  65.78
1451.0  202288.00  132070.00  65.29
1454.7  201763.29  130720.53  64.79
1458.4  201352.43  129391.03  64.26
1462.1  200736.00  127864.65  63.70
1465.8  200150.42  126323.39  63.11
1469.4  199556.31  124781.89  62.53
1473.1  199820.38  123745.01  61.93
1476.8  199904.11  122725.42  61.39
1480.5  198856.22  121277.89  60.99
1484.2  198063.63  120280.07  60.73
1487.9  197437.14  119646.79  60.60
1491.6  196756.08  119178.58  60.57
1495.3  196398.58  119047.50  60.62
1498.9  195798.60  118912.77  60.73
1502.6  194948.82  118786.36  60.93
1506.3  193943.56  118659.64  61.18
1510.0  193040.50  118701.85  61.49
1513.7  192320.82  118804.52  61.77
1517.3  191683.58  118789.66  61.97
1521.0  190827.72  118499.19  62.10
1524.7  190085.98  118092.05  62.13
1528.3  189313.38  117549.93  62.09
1532.0  188466.40  116946.00  62.05
1535.7  187667.82  116376.09  62.01
1539.3  186847.53  115837.33  62.00
1543.0  186290.61  115562.81  62.03
1546.7  185923.83  115567.83  62.16
1550.3  185444.09  115573.51  62.32
1554.0  184676.10  115477.60  62.53
1557.6  183934.36  115361.46  62.72
1561.3  183144.02  115129.52  62.86
1565.0  182272.00  114833.73  63.00
1568.6  181348.71  114471.95  63.12
1572.3  180697.71  114294.48  63.25
1575.9  180092.98  114127.20  63.37
1579.6  179539.81  113930.17  63.46
1583.2  178886.76  113709.51  63.57
1586.9  178141.46  113559.05  63.75
1590.5  177519.16  113709.51  64.05
1594.1  176793.59  114028.60  64.50
1597.8  176004.73  114515.45  65.06
1601.4  175275.84  115141.28  65.69
1605.1  174319.13  115686.01  66.36
1608.7  173500.50  116360.25  67.07
1612.3  172737.75  116989.77  67.73
1616.0  171948.55  117599.95  68.39
1619.6  171283.22  118199.33  69.01
1623.2  170477.87  118639.47  69.59
1626.9  169801.87  119068.09  70.12
1630.5  169032.75  119356.60  70.61
1634.1  168360.84  119667.49  71.08
1637.8  167698.22  119936.44  71.52
1641.4  166939.07  120095.83  71.94
1645.0  166176.18  120211.30  72.34
1648.6  165298.73  120177.85  72.70
1652.2  164585.92  120225.16  73.05
1655.8  163912.11  120232.33  73.35
1659.5  163260.90  120181.15  73.61
1663.1  162098.50  119671.39  73.83
1666.7  160892.00  119038.67  73.99
1670.3  159761.80  118383.35  74.10
1673.9  158710.49  117629.52  74.12
1677.5  157929.02  116961.20  74.06
1681.1  157550.31  116423.20  73.90
1684.7  157536.85  116106.20  73.70
1688.3  157425.64  115651.43  73.46
1691.9  157059.73  114922.93  73.17
1695.6  156696.77  114063.60  72.79
1699.2  156598.90  113280.67  72.34
1702.8  156534.26  112676.06  71.98
1706.3  156059.42  112078.82  71.82
1709.9  155132.71  111365.78  71.79
1713.5  154433.22  110857.94  71.78
1717.1  153701.26  110205.28  71.70
1720.7  153043.69  109541.54  71.58
1724.3  152667.90  109024.02  71.41
1727.9  152335.36  108564.05  71.27
1731.5  152219.72  108239.67  71.11
1735.1  152342.67  108087.47  70.95
1738.7  152064.71  107729.16  70.84
1742.2  151620.66  107257.24  70.74
1745.8  150957.87  106648.27  70.65
1749.4  150538.01  106160.57  70.52
1753.0  149427.25  105157.85  70.37
1756.5  147939.99  103858.23  70.20
1760.1  146325.72  102458.95  70.02
1763.7  144555.44  100956.33  69.84
1767.2  143142.20  99783.47  69.71
1770.8  141901.50  98762.00  69.60
1774.4  140579.52  97728.24  69.52
1777.9  139802.62  97131.62  69.48
1781.5  138993.67  96544.33  69.46
1785.1  137865.00  95810.00  69.50
1788.6  136643.83  95021.07  69.54
1792.2  135266.83  94134.17  69.59
1795.8  134468.61  93641.02  69.64
1799.3  133687.60  93147.00  69.68
1802.9  133006.34  92716.64  69.71
1806.4  132408.98  92331.91  69.73
1810.0  131676.56  91801.01  69.72
1813.5  131281.96  91532.97  69.72
1817.1  131021.27  91340.47  69.71
1820.6  130431.70  90974.13  69.75
1824.2  130324.13  90989.02  69.82
1827.7  129647.42  90652.97  69.92
1831.2  129374.00  90678.00  70.09
1834.8  129271.27  90883.53  70.30
1838.3  128992.00  91002.00  70.55
1841.8  128366.63  90829.77  70.76
1845.4  127555.98  90563.16  71.00
1848.9  126832.35  90268.20  71.17
1852.4  126240.23  89973.30  71.27
1856.0  125575.73  89530.30  71.30
1859.5  124876.34  88966.66  71.24
1863.0  124322.83  88397.08  71.10
1866.6  124106.67  87972.53  70.88
1870.1  123921.81  87420.17  70.54
1873.6  123354.75  86405.25  70.05
1877.1  122388.00  84901.25  69.37
1880.6  121333.69  83152.16  68.53
1884.2  120506.27  81370.27  67.52
1887.7  119792.27  79374.73  66.26
1891.2  118882.40  77010.15  64.78
1894.7  118071.44  74451.62  63.06
1898.2  117515.72  71895.68  61.18
1902.2  123973.20  73460.40  59.26
1904.9  123409.18  71129.42  57.64
1907.6  122678.47  68713.60  56.01
1910.4  122098.67  66489.62  54.46
1913.1  121053.87  64206.07  53.04
1915.8  120381.10  62334.53  51.78
1918.6  119922.00  60735.20  50.65
1921.3  119409.74  59315.70  49.67
1924.0  118582.10  57916.02  48.84
1926.7  117817.33  56785.00  48.20
1929.4  117087.80  55867.13  47.71
1932.2  116512.44  55210.93  47.39
1934.9  115947.00  54748.20  47.22
1937.6  115365.33  54434.30  47.18
1940.3  114827.92  54244.17  47.24
1943.0  114371.28  54181.56  47.37
1945.7  113720.11  54123.30  47.59
1948.4  113026.41  54138.12  47.90
1951.1  112477.35  54279.90  48.26
1953.8  111906.85  54437.90  48.65
1956.4  111445.00  54649.99  49.04
1959.1  110878.57  54857.53  49.48
1961.8  110110.70  54995.85  49.95
1964.5  109476.23  55197.30  50.42
1967.2  108748.78  55337.45  50.89
1969.9  108138.92  55522.00  51.34
1972.5  107365.92  55643.71  51.83
1975.2  106831.42  55902.25  52.33
1977.9  106519.07  56219.73  52.78
1980.6  105974.98  56400.23  53.22
1983.2  105139.13  56452.75  53.69
1985.9  104262.00  56448.00  54.14
1988.5  103379.40  56403.08  54.56
1991.2  102734.33  56503.58  55.00
1993.8  102172.40  56597.75  55.39
1996.5  101761.00  56755.05  55.77
1999.2  101137.82  56754.47  56.12
2001.8  100729.30  56809.30  56.40
2004.4  100220.72  56773.68  56.65
2007.1  99539.30  56620.78  56.88
2009.7  98953.50  56487.75  57.09
2012.4  98587.20  56432.80  57.24
2015.0  98173.33  56209.17  57.26
2017.6  97638.46  55856.38  57.21
2020.3  97140.27  55520.30  57.15
2022.9  96939.07  55290.80  57.04
2025.5  96747.95  54969.00  56.82
2028.1  96553.57  54566.41  56.51
2030.8  96164.38  53958.73  56.11
2033.4  96005.65  53428.90  55.65
2036.0  95652.80  52747.83  55.15
2038.6  95307.15  52012.85  54.57
2041.2  95003.40  51251.67  53.95
2043.8  94666.98  50430.25  53.27
2046.4  94307.37  49534.67  52.52
2049.0  93831.93  48571.30  51.76
2051.6  93599.40  47744.18  51.01
2054.2  93277.71  46900.42  50.28
2056.8  92926.17  46090.92  49.60
2059.4  92376.13  45217.20  48.95
2062.0  91902.08  44394.58  48.31
2064.6  91344.24  43552.59  47.68
2067.1  90743.18  42706.13  47.06
2069.7  90132.02  41830.48  46.41
2072.3  89735.82  41097.85  45.80
2074.9  89296.73  40384.58  45.23
2077.4  88987.77  39761.46  44.68
2080.0  88513.88  39138.26  44.22
2082.6  88044.29  38556.58  43.79
2085.1  87572.43  37990.35  43.38
2087.7  87256.00  37557.00  43.04
2090.3  86840.30  37117.23  42.74
2092.8  86115.18  36578.77  42.48
2095.4  85360.71  36029.83  42.21
2097.9  84737.51  35549.44  41.95
2100.5  84056.00  35105.67  41.76
2103.0  83468.43  34779.57  41.67
2105.6  82942.95  34518.78  41.62
2108.1  82468.80  34337.10  41.64
2110.7  81941.53  34212.38  41.75
2113.2  81438.99  34147.04  41.93
2115.7  80907.00  34108.58  42.16
2118.3  80324.40  34086.00  42.44
2120.8  79950.00  34157.10  42.72
2123.3  79547.19  34209.54  43.01
2125.8  79171.40  34305.13  43.33
2128.4  78774.48  34431.80  43.71
2130.9  78267.33  34496.33  44.08
2133.4  77916.18  34601.93  44.41
2135.9  77552.00  34699.83  44.74
2138.4  77090.20  34761.83  45.09
2140.9  76776.40  34883.35  45.43
2143.4  76456.51  34947.89  45.71
2145.9  76164.11  34990.53  45.94
2148.4  75883.89  35063.63  46.21
2150.9  75585.40  35118.46  46.46
2153.4  75305.18  35167.19  46.70
2155.9  74985.90  35196.22  46.94
2158.4  74706.63  35231.00  47.16
2160.9  74467.75  35286.13  47.38
2163.4  74164.58  35311.52  47.61
2165.9  73644.67  35219.77  47.82
2168.4  73178.85  35147.25  48.03
2170.8  72864.73  35173.33  48.27
2173.3  72512.03  35190.11  48.53
2175.8  72201.43  35222.46  48.78
2178.2  71830.42  35226.08  49.04
2180.7  71473.33  35259.18  49.33
2183.2  71075.89  35284.48  49.64
2185.6  70667.10  35280.00  49.92
2188.1  70200.90  35248.50  50.21
2190.6  69675.88  35186.67  50.50
2193.0  69043.70  35059.48  50.78
2195.5  68480.00  34937.60  51.02
2197.9  67912.93  34823.00  51.28
2200.4  67248.33  34651.21  51.53
2202.8  66795.24  34569.88  51.75
2205.3  66211.78  34385.75  51.93
2207.7  65836.77  34302.02  52.10
2210.1  65433.67  34198.73  52.26
2212.6  65085.58  34099.63  52.39
2215.0  64851.67  34068.00  52.53
2217.4  64533.08  33993.48  52.68
2219.9  64302.53  33925.03  52.76
2222.3  64114.23  33844.07  52.79
2224.7  63974.70  33786.90  52.81
2227.1  63715.06  33657.88  52.83
2229.5  63397.38  33485.82  52.82
2231.9  62978.13  33213.33  52.74
2234.4  62516.53  32877.53  52.59
2236.8  62118.22  32537.43  52.38
2239.2  61747.40  32132.10  52.04
2241.6  61360.60  31656.10  51.59
2244.0  60969.60  31147.20  51.09
2246.4  60545.50  30561.75  50.48
2248.8  60120.32  29893.60  49.72
2251.2  59805.25  29188.50  48.81
2253.6  59413.75  28427.25  47.85
2255.9  59151.90  27710.80  46.85
2258.3  58883.24  26967.75  45.80
2260.7  58511.20  26189.07  44.76
2263.1  58094.25  25425.75  43.77
2265.5  57701.60  24730.29  42.86
2267.9  57412.75  24222.25  42.19
2270.2  57007.00  23805.60  41.76
2272.6  56618.80  23520.60  41.54
2275.0  56205.45  23358.30  41.56
2277.3  55814.00  23305.00  41.75
2279.7  55452.63  23305.00  42.03
2282.1  55133.03  23340.67  42.34
2284.4  54728.85  23331.73  42.63
2286.8  54435.12  23302.34  42.81
2289.1  54101.67  23184.27  42.85
2291.5  53820.26  23047.27  42.82
2293.8  53399.17  22834.87  42.76
2296.2  52922.10  22568.70  42.65
2298.5  52426.83  22236.50  42.41
2300.8  51918.30  21894.48  42.17
2303.2  51322.13  21498.13  41.89
2305.5  50684.69  21065.08  41.56
2307.9  50018.91  20600.58  41.19
2310.2  49387.80  20158.60  40.82
2312.5  48829.00  19757.00  40.46
2314.8  48282.07  19377.37  40.13
2317.1  47683.75  18962.50  39.77
2319.5  47060.70  18555.45  39.43
2321.8  46499.03  18205.07  39.15
2324.1  45922.92  17837.63  38.84
2326.4  45423.77  17508.88  38.55
2328.7  44919.17  17187.08  38.26
2331.0  44453.30  16898.10  38.01
2333.3  44114.42  16667.20  37.78
2335.6  43736.47  16469.60  37.66
2337.9  43287.75  16265.70  37.58
2340.2  42900.42  16102.50  37.53
2342.5  42549.33  15968.88  37.53
2344.8  42091.63  15797.29  37.53
2347.1  41586.30  15641.15  37.61
2349.4  41043.40  15468.70  37.69
2351.7  40585.33  15315.07  37.74
2353.9  40134.67  15155.69  37.76
2356.2  39650.00  15006.88  37.85
2358.5  39177.70  14899.25  38.03
2360.8  38708.38  14772.33  38.16
2363.1  38256.10  14637.40  38.26
2365.3  37814.91  14518.15  38.39
2367.6  37308.33  14358.33  38.49
2369.8  36816.50  14212.38  38.60
2372.1  36258.95  14060.80  38.78
2374.4  35620.20  13878.00  38.96
2376.6  35008.17  13675.20  39.06
2378.9  34464.27  13519.80  39.23
2381.1  33921.33  13355.33  39.37
2383.4  33384.83  13153.45  39.40
2385.6  32917.50  13010.25  39.52
2387.9  32451.00  12849.90  39.60
2390.1  31990.00  12687.50  39.66
2392.3  31537.35  12521.93  39.71
2394.6  31101.78  12375.72  39.79
2396.8  30689.43  12245.71  39.90
2399.0  30227.50  12099.92  40.03
2401.3  29782.05  11947.08  40.12
2403.5  29338.40  11757.20  40.07
2405.7  28946.28  11567.58  39.96
2407.9  28566.30  11373.45  39.81
2410.1  28132.50  11169.30  39.70
2412.4  27750.92  10989.25  39.60
2414.6  27372.80  10791.20  39.42
2416.8  26993.45  10621.60  39.35
2419.0  26612.53  10453.26  39.28
2421.2  26254.57  10237.22  38.99
2423.4  25843.65  9993.26  38.67
2425.6  25517.48  9820.28  38.48
2427.8  25212.68  9610.73  38.12
2430.0  24909.02  9386.28  37.68
2432.2  24624.00  9177.60  37.27
2434.4  24322.95  8968.73  36.87
2436.5  23986.93  8731.40  36.40
2438.7  23679.40  8510.40  35.94
2440.9  23403.15  8337.00  35.62
2443.1  23145.15  8140.50  35.17
2445.3  22907.04  7943.82  34.68
2447.4  22623.60  7731.60  34.17
2449.6  22330.00  7546.00  33.79
2451.8  22035.15  7358.85  33.40
2453.9  21718.58  7180.64  33.06
2456.1  21404.33  6981.27  32.62
2458.3  21109.19  6799.85  32.21
2460.4  20805.98  6618.14  31.81
2462.6  20568.92  6442.63  31.32
2464.7  20318.68  6291.46  30.96
2466.9  20073.40  6134.47  30.56
2469.0  19808.93  5974.48  30.16
2471.2  19548.70  5813.35  29.74
2473.3  19300.18  5672.33  29.39
2475.4  19039.95  5544.20  29.12
2477.6  18800.03  5378.58  28.61
2479.7  18598.40  5248.00  28.22
2481.9  18341.75  5125.28  27.94
2484.0  18114.66  5014.72  27.68
2486.1  17883.90  4980.15  27.85
2488.2  17653.58  4944.17  28.01
2490.4  17398.33  4881.88  28.06
2492.5  17052.40  4837.90  28.37
2494.6  16741.73  4766.63  28.47
2496.7  16512.15  4725.18  28.62
2498.8  16311.75  4696.35  28.79
2500.9  16152.38  4647.35  28.77
2503.0  16053.37  4663.88  29.05
2505.1  15907.13  4732.00  29.75
2507.2  15979.73  4832.13  30.24
2509.4  16007.93  4845.78  30.27
2511.4  16010.05  4849.95  30.29
2513.5  16036.00  4895.20  30.53
2515.6  16156.97  4976.10  30.80
