# Supplementary material for: Using reflectance spectra and Pl@ntNet to identify herbarium specimens: a case study with Lithocarpus
Source: New Phytol. 2025 Jun 4;251(2):800–10. doi: 10.1111/nph.70258 (PMC13278665; doi:10.1111/nph.70258)
Supplement: Supplementary file 1 — Dataset S1 Original spectral data collected for this study. [file NPH-251-800-s003.zip › lithocarpus_spectra/gr020322_0241.sig]

/*** Spectra Vista SIG Data ***/
name= gr020322_0241.sig
instrument= HI: 1132003 (HR-1024i)
integration= 50.0, 9.0, 6.0, 70.0, 14.0, 6.0
scan method= Time-based, Time-based
scan coadds= 100, 425, 571, 71, 298, 571
scan time= 5, 5
scan settings= AI, AI
external data set1= 0,0,0,0,0,0,0,0,0,0,0,0,0,0,0,0,0,0,0,0,0,0,0,0,0,0,0,0,0,0,0,0
external data set2= 0,0,0,0,0,0,0,0,0,0,0,0,0,0,0,0,0,0,0,0,0,0,0,0,0,0,0,0,0,0,0,0
external data dark= 0,0,0,0,0,0,0,0,0,0,0,0,0,0,0,0
external data mask= 0
optic= LENS 4(1), LENS 4(1)
temp= 36.1, -5.0, -9.9, 36.1, -5.0, -9.9
battery= 7.43, 7.43
error= 0, 0
units= Radiance, Radiance
time= 03/02/2022 14:22:18, 03/02/2022 14:23:43
longitude=                 ,                 
latitude=                 ,                 
gpstime=                 ,                 
comm= 
memory slot= 0, 0
factors= 0.973, 0.951, 1.000 [Overlap: Remove @ 990,1900, Matching Type: None]
inclinometer x offset= 1, 1
inclinometer y offset= 90, 90
data= 
340.5  1236.90  186.00  15.04
341.9  1233.66  182.31  14.78
343.4  1220.16  154.63  12.67
344.9  1221.00  158.57  12.99
346.4  1230.27  140.09  11.39
347.8  1250.49  159.06  12.72
349.3  1225.84  147.83  12.06
350.8  1242.30  140.68  11.32
352.2  1287.44  125.40  9.74
353.7  1310.05  118.20  9.02
355.2  1349.30  131.00  9.71
356.6  1413.72  130.90  9.26
358.1  1467.42  113.31  7.72
359.6  1525.58  119.04  7.80
361.0  1563.37  114.31  7.31
362.5  1627.56  123.30  7.58
364.0  1719.90  118.30  6.88
365.5  1811.85  119.32  6.59
366.9  1896.56  134.57  7.10
368.4  1964.07  134.04  6.82
369.9  2044.74  137.79  6.74
371.3  2128.42  141.64  6.65
372.8  2215.59  131.10  5.92
374.2  2323.42  139.07  5.99
375.7  2425.35  149.83  6.18
377.2  2536.50  152.57  6.02
378.6  2602.37  150.97  5.80
380.1  2705.02  146.51  5.42
381.6  2824.64  162.13  5.74
383.0  2947.45  162.64  5.52
384.5  3070.34  163.80  5.33
386.0  3210.24  170.19  5.30
387.4  3325.80  172.14  5.18
388.9  3427.90  174.30  5.08
390.4  3565.07  187.12  5.25
391.8  3696.56  205.00  5.55
393.3  3824.70  206.96  5.41
394.7  3961.15  194.57  4.91
396.2  4089.96  193.21  4.72
397.7  4231.20  199.03  4.70
399.1  4397.85  209.42  4.76
400.6  4541.52  217.71  4.79
402.0  4684.68  217.29  4.64
403.5  4821.60  231.00  4.79
405.0  4976.88  233.00  4.68
406.4  5177.48  238.39  4.60
407.9  5352.00  248.49  4.64
409.3  5487.50  250.86  4.57
410.8  5625.90  265.89  4.73
412.2  5796.84  269.91  4.66
413.7  6006.21  276.07  4.60
415.1  6215.60  292.37  4.70
416.6  6401.79  293.46  4.58
418.0  6575.75  305.54  4.65
419.5  6730.34  315.89  4.69
420.9  6947.04  318.63  4.59
422.4  7180.78  333.53  4.64
423.8  7416.34  352.57  4.75
425.3  7656.75  355.82  4.65
426.7  7859.70  369.00  4.69
428.2  8056.00  390.86  4.85
429.6  8266.42  393.92  4.77
431.1  8489.46  410.00  4.83
432.5  8748.35  423.24  4.84
434.0  9009.00  440.00  4.88
435.4  9284.00  455.71  4.91
436.8  9569.26  473.45  4.95
438.3  9831.00  488.32  4.97
439.7  10065.61  508.04  5.05
441.2  10298.64  523.71  5.09
442.6  10567.20  543.11  5.14
444.0  10843.56  553.80  5.11
445.5  11147.79  577.91  5.18
446.9  11482.38  600.60  5.23
448.4  11778.90  616.20  5.23
449.8  12107.95  641.68  5.30
451.2  12402.75  665.36  5.36
452.7  12656.94  682.39  5.39
454.1  12929.86  701.86  5.43
455.5  13224.96  721.60  5.46
457.0  13550.68  747.69  5.52
458.4  13871.00  772.20  5.57
459.8  14209.92  798.17  5.62
461.2  14597.26  824.59  5.65
462.7  14954.85  844.33  5.65
464.1  15284.26  871.48  5.70
465.5  15599.88  904.89  5.80
467.0  15921.00  932.43  5.86
468.4  16277.80  962.09  5.91
469.8  16616.48  983.40  5.92
471.2  17008.98  1013.14  5.96
472.7  17416.73  1047.58  6.01
474.1  17835.70  1078.86  6.05
475.5  18304.78  1119.11  6.11
476.9  18739.37  1156.54  6.17
478.4  19125.00  1187.50  6.21
479.8  19444.78  1213.66  6.24
481.2  19731.04  1250.46  6.34
482.6  20058.30  1277.49  6.37
484.0  20452.50  1307.23  6.39
485.4  20897.32  1342.72  6.43
486.9  21375.90  1383.11  6.47
488.3  21876.64  1430.80  6.54
489.7  22326.60  1473.37  6.60
491.1  22749.72  1512.00  6.65
492.5  23173.08  1549.80  6.69
493.9  23559.36  1588.03  6.74
495.3  23905.80  1628.57  6.81
496.8  24313.88  1668.00  6.86
498.2  24798.81  1706.57  6.88
499.6  25264.98  1756.09  6.95
501.0  25810.05  1815.56  7.03
502.4  26310.84  1861.29  7.07
503.8  26796.84  1905.30  7.11
505.2  27299.92  1952.17  7.15
506.6  27794.58  2005.93  7.22
508.0  28289.52  2062.80  7.29
509.4  28720.00  2110.71  7.35
510.8  29209.95  2163.86  7.41
512.2  29689.92  2220.40  7.48
513.6  30206.40  2280.00  7.55
515.0  30779.12  2343.14  7.61
516.4  31264.32  2396.23  7.66
517.8  31812.68  2460.11  7.73
519.2  32398.56  2527.09  7.80
520.7  32965.58  2597.79  7.88
522.0  33442.08  2657.66  7.95
523.4  34014.33  2727.90  8.02
524.8  34514.40  2793.81  8.09
526.2  35108.58  2868.59  8.17
527.6  35710.14  2943.99  8.24
529.0  36229.60  3014.00  8.32
530.4  36866.36  3096.51  8.40
531.8  37414.59  3172.89  8.48
533.2  37936.08  3255.94  8.58
534.6  38442.40  3344.11  8.70
536.0  38959.25  3434.03  8.81
537.4  39480.57  3524.65  8.93
538.8  40038.34  3613.61  9.03
540.2  40654.11  3711.38  9.13
541.6  41230.00  3800.60  9.22
543.0  41733.44  3881.20  9.30
544.3  42421.20  3989.57  9.40
545.7  43199.85  4107.64  9.51
547.1  43704.45  4203.96  9.62
548.5  44321.22  4308.04  9.72
549.9  45006.28  4415.09  9.81
551.3  45716.06  4533.66  9.92
552.7  46210.06  4641.59  10.04
554.1  46903.62  4766.21  10.16
555.4  47485.44  4877.70  10.27
556.8  47932.50  4976.40  10.38
558.2  48257.70  5065.18  10.50
559.6  48601.80  5164.82  10.63
561.0  49207.62  5289.90  10.75
562.3  49658.70  5398.25  10.87
563.7  50261.12  5516.80  10.98
565.1  50837.60  5641.43  11.10
566.5  51444.16  5775.40  11.23
567.9  52270.72  5936.00  11.36
569.2  53176.20  6102.00  11.48
570.6  54122.23  6282.01  11.61
572.0  54935.09  6443.62  11.73
573.4  55614.10  6600.68  11.87
574.8  56299.75  6760.54  12.01
576.1  57141.98  6942.18  12.15
577.5  57778.72  7097.46  12.28
578.9  58652.40  7291.11  12.43
580.3  59429.07  7474.50  12.58
581.6  60199.36  7656.00  12.72
583.0  60984.45  7846.65  12.87
584.4  61609.11  8019.60  13.02
585.8  62120.51  8176.47  13.16
587.1  62602.32  8327.31  13.30
588.5  63209.40  8495.14  13.44
589.9  63714.30  8655.43  13.58
591.2  64302.64  8824.69  13.72
592.6  65066.54  9014.03  13.85
594.0  65706.89  9186.94  13.98
595.3  66535.08  9380.23  14.10
596.7  67358.36  9581.03  14.22
598.1  68146.44  9779.76  14.35
599.5  68932.50  9962.93  14.45
600.8  69763.64  10156.37  14.56
602.2  70441.35  10329.50  14.66
603.5  71290.56  10537.46  14.78
604.9  72124.74  10734.56  14.88
606.3  72879.84  10922.06  14.99
607.6  73606.56  11103.39  15.08
609.0  74331.00  11297.57  15.20
610.4  75069.54  11501.10  15.32
611.7  75751.48  11693.01  15.44
613.1  76406.85  11888.89  15.56
614.5  77149.08  12104.61  15.69
615.8  77757.30  12299.91  15.82
617.2  78555.24  12535.07  15.96
618.5  79230.00  12752.26  16.10
619.9  80047.46  12999.21  16.24
621.2  80787.62  13239.74  16.39
622.6  81686.00  13510.36  16.54
624.0  82377.45  13744.61  16.68
625.3  83173.45  13991.46  16.82
626.7  83964.24  14245.71  16.97
628.0  84628.76  14483.80  17.11
629.4  85444.80  14744.00  17.26
630.8  86128.44  14978.23  17.39
632.1  86665.95  15187.50  17.52
633.5  87561.76  15464.43  17.66
634.8  88281.00  15706.76  17.79
636.2  88917.96  15926.01  17.91
637.5  89740.56  16171.85  18.02
638.9  90446.64  16396.03  18.13
640.2  91215.72  16626.53  18.23
641.6  92063.46  16853.74  18.31
642.9  92823.64  17048.85  18.37
644.3  93618.32  17257.43  18.43
645.6  94386.50  17443.21  18.48
647.0  95120.46  17602.91  18.51
648.3  95901.26  17746.96  18.51
649.7  96716.22  17892.14  18.50
651.0  97507.01  18015.36  18.48
652.4  98020.26  18056.44  18.42
653.7  99070.74  18186.36  18.36
655.0  99969.92  18265.49  18.27
656.4  100610.40  18299.14  18.19
657.7  101627.25  18405.91  18.11
659.1  102463.90  18480.00  18.04
660.4  103158.72  18524.80  17.96
661.8  103824.00  18571.43  17.89
663.1  104795.70  18687.39  17.83
664.5  105331.08  18753.34  17.80
665.8  105528.69  18792.47  17.81
667.1  105679.62  18844.46  17.83
668.5  106134.00  18960.00  17.86
669.8  106585.22  19106.40  17.93
671.2  106895.36  19254.86  18.01
672.5  107228.67  19446.31  18.14
673.8  107857.96  19708.40  18.27
675.2  108831.24  20041.20  18.41
676.5  109992.84  20430.39  18.57
677.8  111215.10  20833.73  18.73
679.2  112146.84  21213.33  18.92
680.5  112959.21  21576.99  19.10
681.9  113675.10  21928.50  19.29
683.2  114452.80  22297.00  19.48
684.5  115230.50  22660.00  19.66
685.9  115926.75  23020.56  19.86
687.2  116628.48  23374.63  20.04
688.5  117274.60  23729.59  20.23
689.9  118060.92  24104.20  20.42
691.2  118716.00  24482.46  20.62
692.5  119324.36  24846.16  20.82
693.8  120037.45  25265.54  21.05
695.2  120648.15  25684.20  21.29
696.5  121340.56  26142.60  21.54
697.8  122045.90  26623.11  21.81
699.2  122694.78  27147.06  22.13
700.5  123378.84  27701.36  22.45
701.8  124009.20  28281.75  22.81
703.1  124659.60  28898.31  23.18
704.5  125329.68  29560.95  23.59
705.8  126061.80  30274.36  24.02
707.1  126722.75  30983.39  24.45
708.4  127349.22  31703.55  24.89
709.8  128115.60  32478.19  25.35
711.1  128638.74  33206.84  25.81
712.4  129454.60  34016.51  26.28
713.7  130104.40  34790.09  26.74
715.0  130790.70  35581.93  27.21
716.3  131500.50  36363.93  27.65
717.7  132175.87  37149.70  28.11
719.0  132911.10  37954.79  28.56
720.3  133610.02  38749.96  29.00
721.6  134421.00  39579.43  29.44
722.9  135177.12  40418.04  29.90
724.2  135959.04  41261.40  30.35
725.6  136685.04  42086.23  30.79
726.9  137159.50  42857.50  31.25
728.2  137670.40  43652.00  31.71
729.5  138283.34  44492.96  32.18
730.8  138754.02  45290.09  32.64
732.1  139347.32  46115.80  33.09
733.4  139824.51  46926.01  33.56
734.7  140221.80  47722.37  34.03
736.0  140704.14  48568.59  34.52
737.3  140992.65  49341.15  35.00
738.6  141277.23  50136.30  35.49
740.0  141599.30  50917.11  35.96
741.2  141989.12  51768.23  36.46
742.6  142548.48  52690.37  36.96
743.9  143128.80  53642.40  37.48
745.2  143841.78  54651.26  37.99
746.5  144561.68  55687.26  38.52
747.8  145140.00  56679.57  39.05
749.1  145801.39  57716.30  39.59
750.4  146452.85  58756.32  40.12
751.7  147127.12  59808.30  40.65
753.0  147620.03  60801.23  41.19
754.2  148243.50  61829.19  41.71
755.5  148788.26  62835.11  42.23
756.8  149320.48  63818.46  42.74
758.1  150284.28  64971.09  43.23
759.4  151179.40  66109.43  43.73
760.7  152021.52  67214.20  44.21
762.0  152591.25  68193.75  44.69
763.3  153141.66  69161.40  45.16
764.6  153517.44  70037.83  45.62
765.9  153904.20  70915.96  46.08
767.2  154394.94  71840.10  46.53
768.4  154681.80  72683.00  46.99
769.7  155292.62  73657.85  47.43
771.0  155708.19  74537.42  47.87
772.3  156088.90  75374.36  48.29
773.6  156562.40  76275.20  48.72
774.8  157006.75  77165.77  49.15
776.1  157440.92  78059.43  49.58
777.4  157758.37  78866.01  49.99
778.7  158259.12  79752.43  50.39
780.0  158710.08  80614.17  50.79
781.2  159047.46  81433.97  51.20
782.5  159573.18  82344.04  51.60
783.8  160025.22  83201.27  51.99
785.0  160360.62  84018.69  52.39
786.3  160776.00  84847.50  52.77
787.6  161238.56  85697.60  53.15
788.9  161625.39  86498.49  53.52
790.1  162137.50  87394.64  53.90
791.4  162497.76  88185.94  54.27
792.7  163116.63  89128.35  54.64
793.9  163545.48  89942.40  55.00
795.2  164024.50  90792.50  55.35
796.5  164522.60  91639.27  55.70
797.7  164995.38  92483.06  56.05
799.0  165612.00  93402.86  56.40
800.2  166020.48  94205.26  56.74
801.5  166466.60  95018.00  57.08
802.8  167002.85  95873.04  57.41
804.0  167441.82  96678.40  57.74
805.3  167947.08  97509.09  58.06
806.5  168321.90  98259.36  58.38
807.8  168777.00  99075.50  58.70
809.0  169245.54  99883.81  59.02
810.3  169728.62  100689.95  59.32
811.5  170110.83  101426.76  59.62
812.8  170595.90  102225.00  59.92
814.0  170961.57  102970.67  60.23
815.3  171468.53  103764.96  60.52
816.5  171837.50  104482.68  60.80
817.8  172289.73  105249.79  61.09
819.0  172710.30  105961.10  61.35
820.2  173182.02  106728.43  61.63
821.5  173652.40  107493.14  61.90
822.7  173935.20  108165.39  62.19
824.0  174358.53  108903.60  62.46
825.2  174863.25  109650.11  62.71
826.4  175384.99  110397.18  62.95
827.7  175661.25  111029.46  63.21
828.9  176130.00  111772.93  63.46
830.1  176506.05  112446.94  63.71
831.4  176937.81  113141.39  63.94
832.6  177403.38  113883.01  64.19
833.8  177742.00  114534.21  64.44
835.0  178099.74  115175.20  64.67
836.3  178509.94  115869.60  64.91
837.5  178983.00  116572.50  65.13
838.7  179431.20  117265.63  65.35
839.9  179800.56  117931.37  65.59
841.2  180233.55  118619.58  65.81
842.4  180610.26  119259.60  66.03
843.6  181015.10  119929.50  66.25
844.8  181512.27  120642.11  66.46
846.0  181917.00  121278.00  66.67
847.2  182299.95  121912.05  66.87
848.5  182747.84  122617.89  67.10
849.7  183116.76  123257.66  67.31
850.9  183496.30  123886.29  67.51
852.1  183948.43  124518.54  67.69
853.3  184262.22  125086.24  67.88
854.5  184654.54  125743.80  68.10
855.7  185016.18  126319.41  68.27
856.9  185408.52  126980.57  68.49
858.1  185816.45  127632.36  68.69
859.3  186203.36  128244.90  68.87
860.5  186668.16  128870.08  69.04
861.7  187091.20  129473.71  69.20
862.9  187472.48  130127.49  69.41
864.1  187814.11  130727.99  69.60
865.3  188197.60  131368.37  69.80
866.5  188645.76  132025.37  69.99
867.7  189118.30  132611.39  70.12
868.9  189530.32  133218.50  70.29
870.1  189929.57  133881.70  70.49
871.3  190359.96  134498.09  70.65
872.5  190804.95  135171.64  70.84
873.7  191321.92  135786.06  70.97
874.9  191822.64  136474.05  71.15
876.0  192282.84  137121.43  71.31
877.2  192720.76  137739.86  71.47
878.4  193228.29  138414.73  71.63
879.6  193687.20  139041.00  71.79
880.8  194148.50  139633.75  71.92
882.0  194609.67  140212.11  72.05
883.1  195083.84  140871.60  72.21
884.3  195533.70  141520.33  72.38
885.5  195969.27  142146.00  72.53
886.7  196384.32  142650.51  72.64
887.8  196837.20  143280.64  72.79
889.0  197387.64  143919.77  72.91
890.2  197787.03  144526.35  73.07
891.4  198273.33  145133.96  73.20
892.5  198863.73  145850.53  73.34
893.7  199498.32  146555.44  73.46
894.9  200091.60  147287.57  73.61
896.0  200753.35  147978.43  73.71
897.2  201380.06  148674.50  73.83
898.4  201864.78  149303.33  73.96
899.5  202544.15  150031.72  74.07
900.7  202939.10  150584.57  74.20
901.9  203428.42  151154.33  74.30
903.0  203791.31  151691.66  74.43
904.2  204170.80  152252.86  74.57
905.4  204622.26  152847.81  74.70
906.5  205098.81  153471.15  74.83
907.7  205484.36  153887.49  74.89
908.8  205946.79  154449.60  74.99
910.0  206377.60  154935.49  75.07
911.2  206588.70  155421.03  75.23
912.3  206837.94  155814.86  75.33
913.5  206993.94  156109.36  75.42
914.6  207249.84  156492.00  75.51
915.8  207633.33  157037.49  75.63
916.9  207962.19  157449.72  75.71
918.1  208099.40  157860.30  75.86
919.2  208253.97  158211.71  75.97
920.4  208505.00  158533.89  76.03
921.5  208805.69  158942.81  76.12
922.7  209067.84  159369.49  76.23
923.8  209355.48  159810.81  76.33
925.0  209510.28  160098.75  76.42
926.1  209732.88  160477.20  76.52
927.3  210125.76  160976.57  76.61
928.4  210723.50  161645.71  76.71
929.6  211368.96  162362.51  76.81
930.7  212150.40  163057.00  76.86
931.8  212815.08  163800.39  76.97
933.0  213522.48  164510.74  77.05
934.1  214047.09  165076.78  77.12
935.3  214251.62  165398.56  77.20
936.4  214272.64  165595.64  77.28
937.6  214149.99  165684.51  77.37
938.7  213890.67  165678.11  77.46
939.9  213884.71  165811.32  77.52
941.0  214467.06  166357.49  77.57
942.1  215040.42  166935.21  77.63
943.3  215518.14  167547.09  77.74
944.4  215876.68  167969.00  77.81
945.6  216140.70  168198.31  77.82
946.7  216449.76  168473.56  77.83
947.9  216582.45  168801.15  77.94
949.0  216891.00  169037.27  77.94
950.1  217146.96  169473.09  78.05
951.3  217396.30  169723.79  78.07
952.4  217632.67  170085.59  78.15
953.6  218125.58  170448.41  78.14
954.7  218258.97  170684.51  78.20
955.8  218520.80  170887.57  78.20
957.0  218944.80  171154.61  78.17
958.1  219143.82  171534.30  78.27
959.3  219279.90  171549.00  78.23
960.4  219712.39  172017.36  78.29
961.6  220005.59  172321.81  78.33
962.7  220272.00  172425.37  78.28
963.9  220480.54  172619.40  78.29
965.0  220569.66  172713.60  78.30
966.2  220874.62  172872.99  78.27
967.3  220836.19  172940.71  78.31
968.5  221216.64  173136.69  78.27
969.6  221288.80  173384.91  78.35
970.8  221107.37  173437.16  78.44
971.9  221242.56  173184.00  78.28
973.1  221384.56  173232.51  78.25
974.2  221552.92  173266.31  78.21
975.4  221960.43  173480.85  78.16
976.5  221747.37  173681.49  78.32
977.7  221967.18  173836.97  78.32
978.8  222047.19  173485.99  78.13
980.0  222139.00  173502.14  78.11
981.2  222535.32  173740.20  78.07
982.3  222496.12  173782.50  78.11
983.5  222452.88  173826.53  78.14
984.6  222709.68  173923.71  78.09
985.8  222562.56  173877.00  78.13
987.0  222931.20  173755.20  77.94
988.1  223427.04  173863.09  77.82
989.3  223264.72  173788.80  77.84
990.2  230584.10  183360.10  79.52
994.0  231024.89  184395.80  79.82
997.9  231220.75  185033.89  80.02
1001.7  231904.91  186155.13  80.27
1005.6  232880.00  187487.14  80.51
1009.4  233895.20  188900.75  80.76
1013.3  234800.00  190131.43  80.98
1017.1  235378.99  191099.99  81.19
1021.0  236021.33  192143.64  81.41
1024.8  237100.94  193459.57  81.59
1028.6  238708.36  195258.29  81.80
1032.5  239954.40  196732.80  81.99
1036.3  240496.91  197582.63  82.16
1040.1  240688.42  198177.99  82.34
1044.0  241227.36  199010.92  82.50
1047.8  241742.55  199782.45  82.64
1051.6  242276.71  200644.40  82.82
1055.5  242008.60  200741.46  82.95
1059.3  241834.65  200994.08  83.11
1063.1  241744.21  201222.65  83.24
1067.0  242102.47  201855.74  83.38
1070.8  242827.59  202694.10  83.47
1074.6  243366.81  203519.45  83.63
1078.4  243245.33  203664.21  83.73
1082.3  242536.13  203323.35  83.83
1086.1  242128.49  203314.29  83.97
1089.9  242068.33  203541.49  84.08
1093.7  242435.43  204061.50  84.17
1097.5  242594.52  204397.96  84.25
1101.4  242631.91  204617.56  84.33
1105.2  242584.80  204651.51  84.36
1109.0  242879.22  205026.66  84.42
1112.8  243557.60  205554.95  84.40
1116.6  244159.64  206062.00  84.40
1120.4  244734.93  206473.20  84.37
1124.2  245142.97  206633.52  84.29
1128.1  245554.09  206755.10  84.20
1131.8  245499.80  206452.20  84.09
1135.7  245247.58  205868.29  83.94
1139.5  244987.20  205201.54  83.76
1143.3  244464.52  204147.53  83.51
1147.1  243919.56  203040.00  83.24
1150.9  243386.00  201772.02  82.90
1154.7  243364.62  200851.86  82.53
1158.5  243244.67  199913.79  82.19
1162.3  243052.97  199006.25  81.88
1166.1  242483.54  197880.04  81.61
1169.9  242091.83  197071.22  81.40
1173.7  241520.00  196161.43  81.22
1177.5  240911.34  195299.19  81.07
1181.2  240879.89  194904.91  80.91
1185.0  241178.19  194800.30  80.77
1188.8  241029.06  194450.75  80.68
1192.6  240935.96  194241.22  80.62
1196.4  240925.53  194110.50  80.57
1200.2  240287.29  193659.20  80.59
1204.0  239920.05  193429.51  80.62
1207.8  239587.13  193300.13  80.68
1211.6  239093.56  193031.50  80.73
1215.3  238671.95  193060.32  80.89
1219.1  238517.92  193358.89  81.07
1222.9  238240.00  193577.14  81.25
1226.7  237929.67  193876.95  81.48
1230.4  237323.02  193854.61  81.68
1234.2  236693.96  193770.15  81.87
1238.0  236038.73  193598.27  82.02
1241.8  235403.31  193437.46  82.17
1245.5  234895.33  193283.13  82.28
1249.3  234674.87  193401.74  82.41
1253.1  234760.56  193693.75  82.51
1256.8  234719.26  193859.62  82.59
1260.6  234463.72  193760.04  82.64
1264.4  234185.71  193682.25  82.70
1268.1  233707.47  193323.43  82.72
1271.9  233674.82  193395.31  82.76
1275.7  233901.16  193674.48  82.80
1279.4  234207.00  194033.38  82.85
1283.2  233733.08  193861.70  82.94
1286.9  233379.02  193728.96  83.01
1290.7  233142.80  193644.94  83.06
1294.4  232544.06  193224.15  83.09
1298.2  231713.65  192561.25  83.10
1302.0  230632.50  191648.04  83.10
1305.7  229426.69  190578.54  83.07
1309.5  228021.13  189276.01  83.01
1313.2  227130.83  188291.89  82.90
1317.0  226558.80  187584.43  82.80
1320.7  225907.41  186666.57  82.63
1324.4  225017.15  185427.94  82.41
1328.2  224245.60  184152.34  82.12
1331.9  223228.93  182530.82  81.77
1335.7  222322.64  180902.95  81.37
1339.4  221293.78  179082.69  80.93
1343.2  220387.77  177332.54  80.46
1346.9  219800.23  175762.96  79.96
1350.6  219823.41  174704.05  79.47
1354.4  220042.33  173861.73  79.01
1358.1  219681.27  172572.00  78.56
1361.8  218965.09  170998.07  78.09
1365.6  217895.50  169308.13  77.70
1369.3  216752.44  167504.00  77.28
1373.0  215416.30  165618.32  76.88
1376.7  213969.33  163592.98  76.46
1380.5  212413.51  161285.74  75.93
1384.2  211161.43  158856.37  75.23
1387.9  209985.40  156240.73  74.41
1391.6  208762.89  153203.09  73.39
1395.3  207639.75  149860.45  72.17
1399.1  206960.79  146515.02  70.79
1402.8  206086.67  142638.43  69.21
1406.5  205418.00  138705.88  67.52
1410.2  204942.28  134823.75  65.79
1413.9  204939.11  131387.50  64.11
1417.6  204527.59  128006.55  62.59
1421.3  203992.53  124958.23  61.26
1425.1  203295.47  122236.46  60.13
1428.8  202947.45  120101.59  59.18
1432.5  202747.68  118419.21  58.41
1436.2  202569.33  117083.72  57.80
1439.9  201958.37  115756.71  57.32
1443.6  201611.78  114795.71  56.94
1447.3  201079.78  113952.46  56.67
1451.0  200619.50  113265.80  56.46
1454.7  200086.49  112682.46  56.32
1458.4  199660.30  112227.15  56.21
1462.1  199005.12  111756.48  56.16
1465.8  198314.39  111377.05  56.16
1469.4  197709.44  111162.09  56.22
1473.1  198261.31  111713.71  56.35
1476.8  198409.03  112201.05  56.55
1480.5  197287.22  111989.24  56.76
1484.2  196301.58  111853.16  56.98
1487.9  195642.79  111965.93  57.23
1491.6  194968.58  112045.61  57.47
1495.3  194801.75  112428.64  57.71
1498.9  194290.80  112661.89  57.99
1502.6  193419.03  112659.69  58.25
1506.3  192300.27  112548.40  58.53
1510.0  191421.15  112534.01  58.79
1513.7  190720.32  112690.44  59.09
1517.3  190020.69  112794.77  59.36
1521.0  189203.16  112738.37  59.59
1524.7  188435.34  112724.93  59.82
1528.3  187685.37  112603.07  60.00
1532.0  186828.80  112422.26  60.17
1535.7  186026.87  112219.80  60.32
1539.3  185220.07  111946.46  60.44
1543.0  184653.78  111813.00  60.55
1546.7  184279.33  111823.45  60.68
1550.3  183824.18  111694.74  60.76
1554.0  183045.80  111429.90  60.88
1557.6  182306.73  111154.21  60.97
1561.3  181509.23  110824.95  61.06
1565.0  180670.00  110438.83  61.13
1568.6  179748.67  109999.81  61.20
1572.3  179098.20  109758.89  61.28
1575.9  178509.33  109560.91  61.38
1579.6  177924.44  109375.88  61.47
1583.2  177320.44  109197.60  61.58
1586.9  176565.71  108921.84  61.69
1590.5  175964.53  108799.34  61.83
1594.1  175235.63  108637.94  62.00
1597.8  174447.89  108442.78  62.16
1601.4  173723.37  108292.11  62.34
1605.1  172774.00  107976.23  62.50
1608.7  171973.00  107736.59  62.65
1612.3  171223.43  107544.15  62.81
1616.0  170430.90  107250.40  62.93
1619.6  169761.44  107045.86  63.06
1623.2  168957.47  106683.99  63.14
1626.9  168371.22  106476.53  63.24
1630.5  167622.65  106098.08  63.30
1634.1  166987.53  105804.15  63.36
1637.8  166291.38  105366.40  63.36
1641.4  165474.48  104764.58  63.31
1645.0  164667.20  104114.41  63.23
1648.6  163775.57  103318.40  63.09
1652.2  163066.22  102618.52  62.93
1655.8  162390.33  101871.64  62.73
1659.5  161731.30  101143.09  62.54
1663.1  160559.82  100119.21  62.36
1666.7  159383.33  99152.25  62.21
1670.3  158239.92  98259.05  62.09
1673.9  157211.18  97401.74  61.96
1677.5  156431.38  96719.71  61.83
1681.1  156043.91  96163.66  61.63
1684.7  156078.95  95796.32  61.38
1688.3  155935.89  95353.95  61.15
1691.9  155563.47  94683.69  60.86
1695.6  155216.53  94017.54  60.57
1699.2  155106.43  93506.36  60.29
1702.8  155031.10  92953.20  59.96
1706.3  154563.57  92126.49  59.60
1709.9  153634.84  91069.77  59.28
1713.5  152921.80  90157.73  58.96
1717.1  152235.92  89317.30  58.67
1720.7  151581.02  88574.91  58.43
1724.3  151199.23  88167.21  58.31
1727.9  150874.69  87945.18  58.29
1731.5  150767.67  87998.79  58.37
1735.1  150876.27  88282.11  58.51
1738.7  150591.02  88314.29  58.65
1742.2  150104.07  88081.41  58.68
1745.8  149470.53  87748.97  58.71
1749.4  149310.28  87582.88  58.66
1753.0  148441.88  87068.48  58.65
1756.5  147007.85  86206.33  58.64
1760.1  145257.50  85209.89  58.66
1763.7  143288.25  84108.50  58.70
1767.2  141724.40  83328.51  58.80
1770.8  140429.00  82684.61  58.88
1774.4  139037.27  81913.85  58.92
1777.9  138260.05  81592.19  59.01
1781.5  137443.67  81129.21  59.03
1785.1  136294.17  80444.46  59.02
1788.6  135044.27  79718.22  59.03
1792.2  133728.50  78931.71  59.02
1795.8  133064.97  78597.68  59.07
1799.3  132370.00  78216.81  59.09
1802.9  131705.49  77867.25  59.12
1806.4  131081.60  77573.31  59.18
1810.0  130305.84  77191.24  59.24
1813.5  129856.59  77001.37  59.30
1817.1  129605.93  76940.83  59.37
1820.6  128979.43  76680.24  59.45
1824.2  128888.93  76757.57  59.55
1827.7  128157.53  76413.89  59.62
1831.2  127806.00  76401.00  59.78
1834.8  127762.77  76480.95  59.86
1838.3  127527.50  76519.61  60.00
1841.8  126934.27  76246.63  60.07
1845.4  126142.06  75878.78  60.15
1848.9  125362.80  75399.14  60.14
1852.4  124793.10  75031.54  60.12
1856.0  124113.83  74490.45  60.02
1859.5  123427.27  73882.99  59.86
1863.0  122766.87  73197.30  59.62
1866.6  122451.91  72612.63  59.30
1870.1  122234.55  71985.43  58.89
1873.6  121716.00  70927.07  58.27
1877.1  120796.67  69471.00  57.51
1880.6  119669.51  67690.97  56.56
1884.2  118753.30  65793.03  55.40
1887.7  117950.00  63620.79  53.94
1891.2  117018.65  61024.50  52.15
1894.7  116188.37  58160.43  50.06
1898.2  115688.40  55251.74  47.76
1902.2  122304.00  55567.20  45.43
1904.9  121735.55  53003.12  43.54
1907.6  121023.67  50471.40  41.70
1910.4  120510.89  48150.20  39.96
1913.1  119519.93  45994.93  38.48
1915.8  118889.63  44316.30  37.28
1918.6  118426.27  42997.07  36.31
1921.3  117954.14  41949.58  35.56
1924.0  117168.33  41047.65  35.03
1926.7  116413.87  40432.77  34.73
1929.4  115655.53  40042.33  34.62
1932.2  115070.15  39864.94  34.64
1934.9  114504.00  39842.40  34.80
1937.6  113945.57  39917.00  35.03
1940.3  113439.58  40084.58  35.34
1943.0  113026.37  40360.77  35.71
1945.7  112411.93  40598.98  36.12
1948.4  111745.82  40827.53  36.54
1951.1  111198.15  41125.05  36.98
1953.8  110636.35  41418.30  37.44
1956.4  110186.75  41731.96  37.87
1959.1  109625.57  41999.37  38.31
1961.8  108855.25  42197.40  38.76
1964.5  108226.05  42446.70  39.22
1967.2  107508.03  42640.44  39.66
1969.9  106896.42  42860.33  40.10
1972.5  106135.99  43005.78  40.52
1975.2  105591.14  43229.88  40.94
1977.9  105279.63  43542.62  41.36
1980.6  104719.24  43752.68  41.78
1983.2  103906.57  43845.87  42.20
1985.9  103062.00  43878.00  42.57
1988.5  102204.08  43880.51  42.93
1991.2  101574.00  44001.23  43.32
1993.8  100974.50  44116.60  43.69
1996.5  100544.95  44273.90  44.03
1999.2  99944.33  44316.71  44.34
2001.8  99552.00  44401.90  44.60
2004.4  99044.48  44407.74  44.84
2007.1  98376.83  44272.67  45.00
2009.7  97809.60  44163.15  45.15
2012.4  97458.67  44135.47  45.29
2015.0  97020.17  43974.50  45.33
2017.6  96477.50  43694.25  45.29
2020.3  95993.33  43427.63  45.24
2022.9  95786.00  43265.07  45.17
2025.5  95587.08  43040.23  45.03
2028.1  95395.78  42763.19  44.83
2030.8  95009.78  42337.43  44.56
2033.4  94862.65  42011.60  44.29
2036.0  94513.17  41580.70  43.99
2038.6  94170.50  41116.25  43.66
2041.2  93876.50  40702.10  43.36
2043.8  93542.04  40305.85  43.09
2046.4  93177.52  39857.53  42.78
2049.0  92730.50  39352.37  42.44
2051.6  92500.73  38974.05  42.13
2054.2  92173.33  38569.17  41.84
2056.8  91828.92  38192.00  41.59
2059.4  91267.48  37738.68  41.35
2062.0  90784.79  37309.79  41.10
2064.6  90221.18  36853.19  40.85
2067.1  89640.45  36402.98  40.61
2069.7  89030.70  35952.45  40.38
2072.3  88646.62  35612.95  40.17
2074.9  88215.40  35262.85  39.97
2077.4  87910.15  34964.12  39.77
2080.0  87442.75  34620.06  39.59
2082.6  86978.00  34284.88  39.42
2085.1  86527.00  33946.73  39.23
2087.7  86209.50  33670.00  39.06
2090.3  85812.30  33371.45  38.89
2092.8  85109.08  32951.65  38.72
2095.4  84331.65  32527.19  38.57
2097.9  83669.31  32147.73  38.42
2100.5  83004.67  31780.67  38.29
2103.0  82438.82  31457.00  38.16
2105.6  81913.85  31130.28  38.00
2108.1  81441.68  30832.43  37.86
2110.7  80946.02  30520.93  37.71
2113.2  80454.52  30233.91  37.58
2115.7  79895.04  29949.00  37.49
2118.3  79311.70  29652.35  37.39
2120.8  78972.15  29458.50  37.30
2123.3  78586.49  29215.13  37.18
2125.8  78194.43  28999.83  37.09
2128.4  77798.83  28812.55  37.03
2130.9  77311.50  28582.50  36.97
2133.4  76963.95  28412.42  36.92
2135.9  76583.83  28243.33  36.88
2138.4  76138.24  28073.56  36.87
2140.9  75840.55  27971.52  36.88
2143.4  75518.39  27863.28  36.90
2145.9  75219.90  27759.73  36.90
2148.4  74939.68  27680.53  36.94
2150.9  74659.47  27613.53  36.99
2153.4  74391.43  27528.24  37.00
2155.9  74069.65  27426.42  37.03
2158.4  73775.63  27348.13  37.07
2160.9  73573.50  27305.25  37.11
2163.4  73289.90  27237.52  37.16
2165.9  72757.75  27084.60  37.23
2168.4  72287.10  26949.30  37.28
2170.8  71974.19  26869.79  37.33
2173.3  71644.64  26797.26  37.40
2175.8  71341.60  26734.68  37.47
2178.2  70973.67  26639.96  37.53
2180.7  70611.98  26577.02  37.64
2183.2  70224.76  26510.30  37.75
2185.6  69810.30  26434.80  37.87
2188.1  69363.00  26340.30  37.97
2190.6  68833.92  26220.35  38.09
2193.0  68215.13  26052.68  38.19
2195.5  67667.20  25913.60  38.30
2197.9  67104.60  25789.07  38.43
2200.4  66450.25  25610.63  38.54
2202.8  65998.24  25504.00  38.64
2205.3  65416.47  25363.25  38.77
2207.7  65064.35  25308.40  38.90
2210.1  64675.80  25232.90  39.01
2212.6  64324.31  25149.51  39.10
2215.0  64107.13  25119.58  39.18
2217.4  63826.93  25044.15  39.24
2219.9  63590.23  24972.40  39.27
2222.3  63375.77  24912.80  39.31
2224.7  63221.40  24831.00  39.28
2227.1  62980.93  24673.59  39.18
2229.5  62689.54  24508.14  39.09
2231.9  62236.13  24252.80  38.97
2234.4  61760.40  23946.60  38.77
2236.8  61396.91  23646.06  38.51
2239.2  61032.40  23344.75  38.25
2241.6  60614.40  23017.40  37.97
2244.0  60220.80  22687.20  37.67
2246.4  59851.90  22354.15  37.35
2248.8  59432.36  21985.70  36.99
2251.2  59116.50  21634.00  36.60
2253.6  58746.75  21286.00  36.23
2255.9  58487.60  20980.20  35.87
2258.3  58196.26  20675.28  35.53
2260.7  57849.93  20383.00  35.23
2263.1  57449.00  20053.50  34.91
2265.5  57049.85  19769.75  34.65
2267.9  56745.75  19567.75  34.48
2270.2  56316.67  19351.13  34.36
2272.6  55910.70  19126.00  34.21
2275.0  55514.55  18926.25  34.09
2277.3  55150.25  18754.63  34.01
2279.7  54825.75  18585.00  33.90
2282.1  54530.93  18382.63  33.71
2284.4  54127.52  18175.30  33.58
2286.8  53845.57  18011.51  33.45
2289.1  53496.33  17781.67  33.24
2291.5  53193.64  17537.63  32.97
2293.8  52761.45  17249.08  32.69
2296.2  52290.70  17001.60  32.51
2298.5  51773.73  16762.90  32.38
2300.8  51300.78  16540.07  32.24
2303.2  50724.10  16294.47  32.12
2305.5  50088.58  16071.70  32.09
2307.9  49438.28  15870.42  32.10
2310.2  48802.60  15723.40  32.22
2312.5  48246.33  15609.33  32.35
2314.8  47705.82  15497.28  32.49
2317.1  47128.75  15347.29  32.56
2319.5  46512.23  15171.90  32.62
2321.8  45970.90  15020.73  32.67
2324.1  45391.38  14828.22  32.67
2326.4  44895.58  14623.58  32.57
2328.7  44388.75  14432.08  32.51
2331.0  43931.90  14299.00  32.55
2333.3  43593.57  14165.54  32.49
2335.6  43189.07  13978.53  32.37
2337.9  42747.15  13785.30  32.25
2340.2  42385.83  13616.67  32.13
2342.5  42050.05  13456.65  32.00
2344.8  41582.29  13274.50  31.92
2347.1  41063.05  13121.50  31.95
2349.4  40538.10  12982.95  32.03
2351.7  40105.47  12899.47  32.16
2353.9  39665.35  12817.20  32.31
2356.2  39178.75  12723.75  32.48
2358.5  38705.48  12587.02  32.52
2360.8  38237.62  12467.20  32.60
2363.1  37783.40  12355.40  32.70
2365.3  37344.18  12222.33  32.73
2367.6  36858.33  12066.67  32.74
2369.8  36381.00  11926.00  32.78
2372.1  35811.10  11753.95  32.82
2374.4  35183.30  11547.87  32.82
2376.6  34585.13  11352.83  32.83
2378.9  34023.97  11171.53  32.83
2381.1  33479.33  10980.67  32.80
2383.4  32940.28  10826.10  32.87
2385.6  32482.08  10702.54  32.95
2387.9  32024.70  10561.80  32.98
2390.1  31578.75  10403.75  32.95
2392.3  31151.25  10240.43  32.87
2394.6  30715.32  10109.62  32.91
2396.8  30291.55  9999.93  33.01
2399.0  29861.92  9835.08  32.94
2401.3  29412.37  9638.82  32.77
2403.5  28965.30  9473.10  32.70
2405.7  28554.63  9326.93  32.66
2407.9  28163.70  9168.30  32.55
2410.1  27741.90  8993.10  32.42
2412.4  27393.08  8814.00  32.18
2414.6  27015.60  8629.20  31.94
2416.8  26628.80  8471.10  31.81
2419.0  26296.04  8312.34  31.61
2421.2  25898.00  8144.73  31.45
2423.4  25453.81  7977.49  31.34
2425.6  25165.05  7829.55  31.11
2427.8  24898.35  7677.15  30.83
2430.0  24603.15  7531.97  30.61
2432.2  24288.00  7401.60  30.47
2434.4  23994.00  7265.93  30.28
2436.5  23684.17  7090.60  29.94
2438.7  23413.45  6954.10  29.70
2440.9  23135.18  6808.55  29.43
2443.1  22873.80  6663.15  29.13
2445.3  22612.45  6531.81  28.89
2447.4  22327.80  6415.80  28.73
2449.6  22022.00  6283.20  28.53
2451.8  21735.00  6158.25  28.33
2453.9  21438.01  6037.56  28.16
2456.1  21132.20  5871.80  27.79
2458.3  20854.99  5751.28  27.58
2460.4  20570.77  5677.28  27.60
2462.6  20277.54  5579.29  27.51
2464.7  20001.37  5459.89  27.30
2466.9  19783.93  5366.27  27.12
2469.0  19581.77  5247.55  26.80
2471.2  19362.30  5149.30  26.59
2473.3  19109.91  5065.85  26.51
2475.4  18833.26  4972.76  26.40
2477.6  18549.86  4878.25  26.30
2479.7  18342.40  4761.60  25.96
2481.9  18068.58  4656.98  25.77
2484.0  17846.49  4558.83  25.54
2486.1  17590.95  4477.95  25.46
2488.2  17362.75  4406.13  25.38
2490.4  17139.79  4349.58  25.38
2492.5  16860.80  4295.03  25.47
2494.6  16541.03  4214.70  25.48
2496.7  16304.45  4136.69  25.37
2498.8  16078.73  4104.83  25.53
2500.9  15944.57  4061.71  25.47
2503.0  15873.22  4023.35  25.35
2505.1  15738.13  4013.75  25.50
2507.2  15754.98  4045.50  25.68
2509.4  15790.96  4146.63  26.26
2511.4  15801.45  4198.08  26.57
2513.5  15895.33  4248.13  26.73
2515.6  15849.80  4361.77  27.52
