# Supplementary material for: Using reflectance spectra and Pl@ntNet to identify herbarium specimens: a case study with Lithocarpus
Source: New Phytol. 2025 Jun 4;251(2):800–10. doi: 10.1111/nph.70258 (PMC13278665; doi:10.1111/nph.70258)
Supplement: Supplementary file 1 — Dataset S1 Original spectral data collected for this study. [file NPH-251-800-s003.zip › lithocarpus_spectra/gr021022_0382.sig]

/*** Spectra Vista SIG Data ***/
name= gr021022_0382.sig
instrument= HI: 1132003 (HR-1024i)
integration= 50.0, 9.0, 5.0, 100.0, 14.0, 5.0
scan method= Time-based, Time-based
scan coadds= 100, 425, 645, 50, 298, 645
scan time= 5, 5
scan settings= AI, AI
external data set1= 0,0,0,0,0,0,0,0,0,0,0,0,0,0,0,0,0,0,0,0,0,0,0,0,0,0,0,0,0,0,0,0
external data set2= 0,0,0,0,0,0,0,0,0,0,0,0,0,0,0,0,0,0,0,0,0,0,0,0,0,0,0,0,0,0,0,0
external data dark= 0,0,0,0,0,0,0,0,0,0,0,0,0,0,0,0
external data mask= 0
optic= LENS 4(1), LENS 4(1)
temp= 35.6, -5.0, -9.9, 35.6, -5.0, -10.1
battery= 7.42, 7.44
error= 0, 0
units= Radiance, Radiance
time= 10/02/2022 16:04:04, 10/02/2022 16:04:59
longitude=                 ,                 
latitude=                 ,                 
gpstime=                 ,                 
comm= 
memory slot= 0, 0
factors= 0.971, 0.952, 1.000 [Overlap: Remove @ 990,1900, Matching Type: None]
inclinometer x offset= 1, 1
inclinometer y offset= 90, 90
data= 
340.5  1280.30  184.45  14.41
341.9  1276.20  191.43  15.00
343.4  1239.84  177.12  14.29
344.9  1221.00  166.50  13.64
346.4  1212.44  160.47  13.24
347.8  1216.23  162.74  13.38
349.3  1241.76  143.28  11.54
350.8  1257.45  143.93  11.45
352.2  1272.81  124.36  9.77
353.7  1296.26  124.11  9.57
355.2  1336.20  137.55  10.29
356.6  1400.63  137.45  9.81
358.1  1454.20  132.20  9.09
359.6  1512.76  121.79  8.05
361.0  1551.06  123.10  7.94
362.5  1627.56  129.47  7.95
364.0  1719.90  133.77  7.78
365.5  1786.15  134.93  7.55
366.9  1846.32  138.16  7.48
368.4  1926.54  131.36  6.82
369.9  2031.88  141.46  6.96
371.3  2128.42  145.42  6.83
372.8  2202.48  150.77  6.85
374.2  2297.46  162.25  7.06
375.7  2399.13  150.77  6.28
377.2  2509.80  153.53  6.12
378.6  2602.37  165.13  6.35
380.1  2679.38  173.07  6.46
381.6  2799.42  170.24  6.08
383.0  2922.15  177.10  6.06
384.5  3070.34  178.36  5.81
386.0  3197.70  194.37  6.08
387.4  3301.70  192.80  5.84
388.9  3381.42  191.73  5.67
390.4  3519.51  205.02  5.83
391.8  3685.08  212.38  5.76
393.3  3824.70  214.42  5.61
394.7  3938.45  209.98  5.33
396.2  4046.68  210.99  5.21
397.7  4179.60  221.88  5.31
399.1  4347.30  232.53  5.35
400.6  4521.20  238.76  5.28
402.0  4664.40  238.29  5.11
403.5  4802.00  245.00  5.10
405.0  4930.28  246.98  5.01
406.4  5123.36  252.56  4.93
407.9  5316.32  267.60  5.03
409.3  5452.38  272.18  4.99
410.8  5583.60  279.18  5.00
412.2  5764.68  281.40  4.88
413.7  5967.56  286.01  4.79
415.1  6177.70  295.62  4.79
416.6  6364.44  310.01  4.87
418.0  6532.25  319.00  4.88
419.5  6702.70  321.32  4.79
420.9  6914.24  337.84  4.89
422.4  7142.92  350.21  4.90
423.8  7379.32  367.12  4.97
425.3  7632.15  381.30  5.00
426.7  7835.10  390.53  4.98
428.2  8037.76  407.36  5.07
429.6  8236.77  426.96  5.18
431.1  8460.76  444.85  5.26
432.5  8725.99  458.38  5.25
434.0  8987.00  481.25  5.35
435.4  9278.50  497.75  5.36
436.8  9563.69  523.58  5.47
438.3  9825.35  550.88  5.61
439.7  10071.30  569.00  5.65
441.2  10293.00  592.20  5.75
442.6  10556.10  607.73  5.76
444.0  10843.56  636.09  5.87
445.5  11164.08  659.75  5.91
446.9  11498.76  685.23  5.96
448.4  11806.55  718.90  6.09
449.8  12136.20  745.80  6.15
451.2  12425.75  773.38  6.22
452.7  12674.31  799.02  6.30
454.1  12947.20  829.43  6.41
455.5  13265.14  861.00  6.49
457.0  13590.72  895.18  6.59
458.4  13911.04  926.64  6.66
459.8  14256.00  959.04  6.73
461.2  14638.28  999.13  6.83
462.7  15002.61  1038.78  6.92
464.1  15351.03  1074.39  7.00
465.5  15667.20  1113.84  7.11
467.0  15975.90  1146.80  7.18
468.4  16320.08  1177.80  7.22
469.8  16658.20  1218.82  7.32
471.2  17068.08  1258.83  7.38
472.7  17481.52  1301.69  7.45
474.1  17900.60  1345.20  7.51
475.5  18376.54  1393.34  7.58
476.9  18818.80  1435.85  7.63
478.4  19206.25  1487.50  7.74
479.8  19539.88  1518.43  7.77
481.2  19832.16  1548.40  7.81
482.6  20145.24  1586.66  7.88
484.0  20537.34  1627.11  7.92
485.4  20980.34  1675.23  7.98
486.9  21475.35  1728.68  8.05
488.3  21993.44  1781.20  8.10
489.7  22449.66  1822.46  8.12
491.1  22873.20  1875.72  8.20
492.5  23296.56  1919.82  8.24
493.9  23675.76  1958.43  8.27
495.3  24031.20  2006.40  8.35
496.8  24436.20  2040.52  8.35
498.2  24929.13  2093.27  8.40
499.6  25408.35  2139.93  8.42
501.0  25956.49  2199.22  8.47
502.4  26465.64  2257.50  8.53
503.8  26960.36  2309.72  8.57
505.2  27477.72  2367.28  8.62
506.6  27971.68  2423.74  8.66
508.0  28470.96  2484.72  8.73
509.4  28900.00  2535.00  8.77
510.8  29393.10  2596.28  8.83
512.2  29880.24  2664.48  8.92
513.6  30398.40  2733.60  8.99
515.0  30982.08  2810.76  9.07
516.4  31477.76  2872.16  9.12
517.8  32037.10  2949.52  9.21
519.2  32629.59  3032.84  9.29
520.7  33208.04  3116.06  9.38
522.0  33695.16  3187.92  9.46
523.4  34278.93  3270.02  9.54
524.8  34785.96  3346.32  9.62
526.2  35383.89  3432.64  9.70
527.6  36007.98  3521.52  9.78
529.0  36528.80  3597.00  9.85
530.4  37169.64  3679.50  9.90
531.8  37720.78  3763.40  9.98
533.2  38249.64  3844.62  10.05
534.6  38771.84  3930.08  10.14
536.0  39302.00  4023.89  10.24
537.4  39830.79  4112.84  10.33
538.8  40414.89  4204.07  10.40
540.2  41038.67  4304.45  10.49
541.6  41637.96  4409.44  10.59
543.0  42150.08  4507.09  10.69
544.3  42860.55  4630.58  10.80
545.7  43643.55  4767.60  10.92
547.1  44165.55  4878.53  11.05
548.5  44798.64  5004.15  11.17
549.9  45506.74  5136.30  11.29
551.3  46233.20  5270.85  11.40
552.7  46749.72  5385.45  11.52
554.1  47451.75  5522.07  11.64
555.4  48057.94  5644.85  11.75
556.8  48519.24  5756.52  11.86
558.2  48852.90  5856.68  11.99
559.6  49210.95  5956.65  12.10
561.0  49812.84  6079.92  12.21
562.3  50277.50  6194.83  12.32
563.7  50906.24  6332.48  12.44
565.1  51502.00  6461.40  12.55
566.5  52112.21  6600.77  12.67
567.9  52949.12  6762.80  12.77
569.2  53856.60  6942.60  12.89
570.6  54817.77  7131.38  13.01
572.0  55643.20  7307.36  13.13
573.4  56334.01  7466.44  13.25
574.8  57030.75  7630.88  13.38
576.1  57887.61  7820.50  13.51
577.5  58546.08  7983.16  13.64
578.9  59447.16  8182.92  13.77
580.3  60244.47  8369.18  13.89
581.6  61025.28  8551.52  14.01
583.0  61823.97  8738.64  14.13
584.4  62450.19  8902.25  14.25
585.8  62978.79  9046.87  14.36
587.1  63477.70  9191.49  14.48
588.5  64086.60  9350.85  14.59
589.9  64591.50  9486.00  14.69
591.2  65196.72  9634.22  14.78
592.6  65987.46  9803.75  14.86
594.0  66652.53  9956.89  14.94
595.3  67493.90  10135.38  15.02
596.7  68337.26  10301.04  15.07
598.1  69137.35  10464.92  15.14
599.5  69937.45  10615.10  15.18
600.8  70794.88  10779.76  15.23
602.2  71494.01  10927.74  15.28
603.5  72353.52  11094.00  15.33
604.9  73205.28  11256.93  15.38
606.3  73978.08  11415.36  15.43
607.6  74722.62  11577.12  15.49
609.0  75470.40  11742.30  15.56
610.4  76216.14  11921.91  15.64
611.7  76914.09  12102.72  15.74
613.1  77577.90  12279.38  15.83
614.5  78337.62  12488.04  15.94
615.8  78962.58  12677.76  16.06
617.2  79782.84  12909.33  16.18
618.5  80475.44  13129.94  16.32
619.9  81310.58  13370.79  16.44
621.2  82065.94  13601.44  16.57
622.6  82989.50  13865.50  16.71
624.0  83706.03  14101.07  16.85
625.3  84512.38  14356.31  16.99
626.7  85338.16  14614.52  17.13
628.0  86024.32  14845.20  17.26
629.4  86850.40  15094.80  17.38
630.8  87555.36  15329.52  17.51
632.1  88106.13  15532.97  17.63
633.5  89026.08  15790.06  17.74
634.8  89769.66  16005.98  17.83
636.2  90425.34  16205.79  17.92
637.5  91255.02  16424.26  18.00
638.9  91983.24  16618.92  18.07
640.2  92767.13  16807.94  18.12
641.6  93620.82  16982.64  18.14
642.9  94384.29  17113.01  18.13
644.3  95201.02  17244.97  18.11
645.6  95992.00  17361.50  18.09
647.0  96749.82  17417.07  18.00
648.3  97548.75  17442.05  17.88
649.7  98374.87  17456.45  17.74
651.0  99179.23  17427.02  17.57
652.4  99712.08  17325.36  17.38
653.7  100791.36  17298.63  17.16
655.0  101700.28  17223.96  16.94
656.4  102356.80  17086.60  16.69
657.7  103406.20  17017.36  16.46
659.1  104273.40  16920.75  16.23
660.4  104977.60  16793.28  16.00
661.8  105672.00  16684.00  15.79
663.1  106649.34  16654.31  15.62
664.5  107188.80  16587.96  15.48
665.8  107415.06  16511.97  15.37
667.1  107579.61  16476.35  15.32
668.5  108057.60  16556.40  15.32
669.8  108537.76  16701.34  15.39
671.2  108883.84  16893.76  15.52
672.5  109245.02  17159.55  15.71
673.8  109944.80  17531.08  15.95
675.2  110945.94  18018.84  16.24
676.5  112115.04  18584.97  16.58
677.8  113315.70  19212.71  16.96
679.2  114272.59  19839.05  17.36
680.5  115087.17  20477.76  17.79
681.9  115823.40  21086.45  18.21
683.2  116624.20  21717.85  18.62
684.5  117425.00  22337.70  19.02
685.9  118133.78  22927.74  19.41
687.2  118832.64  23485.44  19.76
688.5  119503.66  23991.12  20.08
689.9  120291.80  24501.48  20.37
691.2  120968.56  24983.63  20.65
692.5  121590.78  25446.06  20.93
693.8  122325.10  25934.25  21.20
695.2  122946.21  26405.16  21.48
696.5  123651.88  26883.12  21.74
697.8  124377.75  27397.38  22.03
699.2  125036.34  27935.70  22.34
700.5  125769.96  28501.56  22.66
701.8  126405.30  29087.63  23.01
703.1  127089.84  29715.54  23.38
704.5  127771.83  30388.37  23.78
705.8  128526.33  31111.97  24.21
707.1  129187.75  31867.38  24.67
708.4  129843.57  32636.22  25.14
709.8  130667.79  33471.29  25.62
711.1  131201.84  34244.46  26.10
712.4  132032.14  35118.08  26.60
713.7  132703.60  35951.99  27.09
715.0  133407.96  36800.70  27.59
716.3  134154.00  37638.38  28.06
717.7  134858.50  38458.30  28.52
719.0  135612.10  39284.95  28.97
720.3  136340.50  40091.08  29.41
721.6  137181.20  40914.60  29.83
722.9  137963.43  41708.75  30.23
724.2  138763.80  42513.66  30.64
725.6  139496.26  43275.17  31.02
726.9  139988.25  43958.00  31.40
728.2  140524.16  44656.64  31.78
729.5  141161.93  45391.32  32.16
730.8  141665.28  46094.95  32.54
732.1  142286.76  46832.10  32.91
733.4  142780.11  47540.01  33.30
734.7  143186.04  48214.44  33.67
736.0  143681.52  48918.27  34.05
737.3  143980.74  49579.70  34.43
738.6  144282.06  50245.11  34.82
740.0  144622.00  50918.30  35.21
741.2  145050.88  51604.80  35.58
742.6  145620.36  52358.58  35.96
743.9  146227.04  53115.04  36.32
745.2  146965.38  53902.65  36.68
746.5  147697.90  54699.13  37.03
747.8  148305.20  55444.30  37.39
749.1  148978.66  56205.66  37.73
750.4  149662.55  56947.49  38.05
751.7  150348.52  57691.97  38.37
753.0  150861.42  58361.60  38.69
754.2  151487.76  59080.56  39.00
755.5  152060.36  59753.58  39.30
756.8  152628.96  60413.52  39.58
758.1  153615.60  61237.50  39.86
759.4  154524.80  62027.50  40.14
760.7  155380.68  62799.80  40.42
762.0  155986.25  63463.75  40.69
763.3  156555.00  64099.35  40.94
764.6  156954.00  64659.72  41.20
765.9  157349.95  65218.65  41.45
767.2  157862.46  65815.16  41.69
768.4  158185.30  66343.55  41.94
769.7  158821.58  67004.29  42.19
771.0  159240.06  67569.03  42.43
772.3  159623.20  68110.08  42.67
773.6  160111.84  68694.88  42.90
774.8  160580.50  69268.81  43.14
776.1  161048.42  69841.20  43.37
777.4  161370.49  70358.66  43.60
778.7  161882.70  70964.23  43.84
780.0  162340.80  71538.08  44.07
781.2  162744.84  72063.84  44.28
782.5  163264.14  72658.17  44.50
783.8  163729.08  73225.62  44.72
785.0  164076.66  73760.28  44.95
786.3  164503.50  74319.00  45.18
787.6  164994.48  74894.96  45.39
788.9  165384.12  75427.70  45.61
790.1  165919.80  76016.60  45.82
791.4  166295.52  76562.40  46.04
792.7  166943.61  77211.00  46.25
793.9  167367.06  77758.38  46.46
795.2  167877.00  78320.75  46.65
796.5  168393.72  78897.39  46.85
797.7  168872.34  79483.59  47.07
799.0  169512.00  80130.00  47.27
800.2  169911.68  80669.44  47.48
801.5  170390.72  81221.88  47.67
802.8  170931.00  81800.90  47.86
804.0  171429.44  82370.47  48.05
805.3  171926.44  82939.94  48.24
806.5  172304.30  83447.00  48.43
807.8  172780.30  83996.15  48.61
809.0  173279.05  84562.07  48.80
810.3  173794.55  85117.58  48.98
811.5  174152.82  85604.07  49.15
812.8  174642.60  86158.05  49.33
814.0  175039.92  86654.21  49.51
815.3  175580.52  87230.86  49.68
816.5  175967.50  87725.63  49.85
817.8  176421.45  88248.15  50.02
819.0  176826.79  88755.17  50.19
820.2  177299.16  89274.09  50.35
821.5  177830.95  89823.18  50.51
822.7  178140.75  90276.50  50.68
824.0  178595.46  90787.91  50.83
825.2  179097.90  91331.10  51.00
826.4  179587.32  91853.30  51.15
827.7  179890.60  92304.30  51.31
828.9  180387.90  92844.45  51.47
830.1  180803.89  93313.39  51.61
831.4  181229.77  93798.68  51.76
832.6  181671.92  94300.80  51.91
833.8  182049.80  94771.60  52.06
835.0  182446.32  95230.45  52.20
836.3  182885.64  95734.73  52.35
837.5  183348.90  96248.25  52.49
838.7  183801.96  96712.65  52.62
839.9  184194.00  97180.56  52.76
841.2  184672.80  97693.10  52.90
842.4  185032.47  98169.06  53.06
843.6  185440.50  98658.00  53.20
844.8  185943.42  99144.41  53.32
846.0  186349.92  99594.33  53.44
847.2  186732.84  100068.78  53.59
848.5  187245.52  100595.24  53.72
849.7  187609.62  101067.54  53.87
850.9  188026.80  101505.30  53.98
852.1  188456.86  101944.35  54.09
853.3  188787.48  102364.11  54.22
854.5  189237.51  102851.98  54.35
855.7  189614.16  103326.18  54.49
856.9  190018.32  103767.78  54.61
858.1  190434.94  104227.12  54.73
859.3  190805.16  104642.51  54.84
860.5  191300.55  105123.39  54.95
861.7  191753.60  105610.80  55.08
862.9  192139.22  106067.98  55.20
864.1  192482.19  106515.95  55.34
865.3  192915.36  106944.44  55.44
866.5  193415.04  107425.44  55.54
867.7  193865.93  107897.11  55.66
868.9  194252.66  108348.52  55.78
870.1  194732.14  108835.90  55.89
871.3  195136.60  109252.07  55.99
872.5  195636.15  109731.38  56.09
873.7  196096.64  110207.20  56.20
874.9  196657.56  110725.29  56.30
876.0  197174.52  111243.06  56.42
877.2  197609.96  111675.08  56.51
878.4  198112.05  112152.06  56.61
879.6  198567.60  112616.70  56.71
880.8  199087.00  113094.63  56.81
882.0  199520.86  113514.78  56.89
883.1  200028.08  114007.46  57.00
884.3  200476.10  114478.34  57.10
885.5  200944.38  114943.82  57.20
886.7  201358.08  115346.88  57.28
887.8  201876.90  115768.65  57.35
889.0  202398.80  116265.42  57.44
890.2  202831.44  116713.80  57.54
891.4  203354.69  117188.87  57.63
892.5  203953.23  117737.10  57.73
893.7  204626.90  118284.33  57.80
894.9  205259.76  118762.92  57.86
896.0  205893.60  119324.70  57.95
897.2  206525.20  119849.38  58.03
898.4  207052.04  120311.56  58.11
899.5  207742.35  120858.15  58.18
900.7  208179.40  121280.90  58.26
901.9  208631.78  121724.19  58.34
903.0  209030.66  122076.86  58.40
904.2  209489.80  122455.20  58.45
905.4  209944.92  122921.43  58.55
906.5  210467.25  123352.11  58.61
907.7  210855.96  123774.06  58.70
908.8  211235.01  124189.23  58.79
910.0  211664.96  124551.44  58.84
911.2  212002.45  124841.08  58.89
912.3  212247.48  125123.10  58.95
913.5  212394.17  125365.67  59.03
914.6  212602.32  125692.56  59.12
915.8  212982.09  126064.74  59.19
916.9  213305.37  126338.09  59.23
918.1  213575.70  126621.58  59.29
919.2  213811.92  126914.58  59.36
920.4  213999.72  127138.99  59.41
921.5  214291.39  127492.66  59.49
922.7  214494.88  127789.04  59.58
923.8  214818.72  128102.67  59.63
925.0  215015.43  128322.43  59.68
926.1  215333.58  128576.07  59.71
927.3  215766.72  128928.48  59.75
928.4  216359.00  129450.75  59.83
929.6  216944.64  130014.72  59.93
930.7  217718.20  130585.00  59.98
931.8  218492.49  131136.47  60.02
933.0  219259.44  131621.40  60.03
934.1  219713.58  132035.31  60.09
935.3  219896.35  132309.99  60.17
936.4  219894.77  132530.66  60.27
937.6  219743.22  132469.55  60.28
938.7  219648.51  132430.32  60.29
939.9  219746.39  132553.90  60.32
941.0  220248.76  133047.12  60.41
942.1  220822.20  133538.22  60.47
943.3  221225.34  133976.52  60.56
944.4  221646.05  134229.14  60.56
945.6  221889.52  134350.67  60.55
946.7  222105.58  134631.45  60.62
947.9  222378.87  134923.43  60.67
949.0  222674.76  135115.06  60.68
950.1  222917.76  135448.92  60.76
951.3  223233.01  135682.36  60.78
952.4  223448.94  135857.65  60.80
953.6  223830.54  136072.21  60.79
954.7  223937.55  136240.13  60.84
955.8  224266.39  136481.31  60.86
957.0  224767.80  136791.98  60.86
958.1  225245.04  136977.39  60.81
959.3  225145.20  137062.80  60.88
960.4  225547.34  137280.46  60.87
961.6  225809.62  137599.32  60.94
962.7  226145.92  137698.24  60.89
963.9  226417.45  137887.65  60.90
965.0  226566.66  137990.97  60.91
966.2  226687.11  138139.39  60.94
967.3  226697.97  138070.41  60.91
968.5  227003.52  138161.76  60.86
969.6  227262.24  138407.32  60.90
970.8  227408.72  138419.66  60.87
971.9  227159.68  138475.04  60.96
973.1  227339.76  138607.28  60.97
974.2  227229.83  138470.58  60.94
975.4  227663.91  138626.25  60.89
976.5  228120.36  138653.39  60.78
977.7  228203.16  138792.69  60.82
978.8  228123.54  138714.39  60.81
980.0  227867.00  138814.50  60.92
981.2  228449.88  139084.58  60.88
982.3  228602.36  139012.37  60.81
983.5  228566.39  138934.45  60.79
984.6  228618.72  138862.44  60.74
985.8  228463.84  138785.46  60.75
987.0  228613.76  139113.44  60.85
988.1  229330.60  139414.84  60.79
989.3  229394.48  139216.28  60.69
990.2  236823.98  146358.17  61.80
994.0  237340.29  147093.30  61.98
997.9  237699.25  147551.14  62.07
1001.7  238476.12  148451.23  62.25
1005.6  239440.00  149415.71  62.40
1009.4  240392.29  150279.84  62.51
1013.3  241280.00  151174.29  62.66
1017.1  241997.99  151929.69  62.78
1021.0  242870.17  152811.77  62.92
1024.8  244148.89  153831.14  63.01
1028.6  245619.73  155142.87  63.16
1032.5  246909.60  156181.50  63.25
1036.3  247510.88  156778.40  63.34
1040.1  247886.64  157292.39  63.45
1044.0  248502.72  157928.50  63.55
1047.8  248989.65  158381.33  63.61
1051.6  249399.82  158944.97  63.73
1055.5  249204.70  159013.99  63.81
1059.3  249169.05  159185.54  63.89
1063.1  249224.99  159439.21  63.97
1067.0  249600.58  159845.72  64.04
1070.8  250220.60  160434.05  64.12
1074.6  250638.56  160891.95  64.19
1078.4  250521.67  160960.71  64.25
1082.3  249974.58  160783.64  64.32
1086.1  249639.82  160821.60  64.42
1089.9  249713.99  160989.61  64.47
1093.7  249978.56  161312.85  64.53
1097.5  250170.85  161524.56  64.57
1101.4  250084.60  161593.61  64.62
1105.2  250075.60  161672.66  64.65
1109.0  250433.97  161964.59  64.67
1112.8  251103.72  162366.66  64.66
1116.6  251760.58  162727.71  64.64
1120.4  252365.87  163140.40  64.64
1124.2  252862.76  163330.51  64.59
1128.1  253196.66  163450.44  64.55
1131.8  253198.40  163263.90  64.48
1135.7  252958.67  162897.14  64.40
1139.5  252734.00  162458.10  64.28
1143.3  252108.78  161706.95  64.14
1147.1  251669.33  161008.57  63.98
1150.9  251292.25  160270.98  63.78
1154.7  251188.89  159664.51  63.56
1158.5  251042.87  159061.54  63.36
1162.3  250773.89  158415.66  63.17
1166.1  250155.88  157575.63  62.99
1169.9  249760.27  156892.16  62.82
1173.7  249180.00  156188.57  62.68
1177.5  248585.81  155439.38  62.53
1181.2  248525.33  155087.77  62.40
1185.0  248760.00  154895.05  62.27
1188.8  248596.06  154559.50  62.17
1192.6  248523.48  154282.14  62.08
1196.4  248588.78  154144.58  62.01
1200.2  247970.49  153742.40  62.00
1204.0  247650.40  153505.16  61.98
1207.8  247369.07  153422.64  62.02
1211.6  246926.11  153187.14  62.04
1215.3  246541.03  153204.61  62.14
1219.1  246377.67  153332.95  62.23
1222.9  245955.56  153417.14  62.38
1226.7  245618.44  153610.81  62.54
1230.4  244969.69  153541.28  62.68
1234.2  244322.71  153440.70  62.80
1238.0  243673.50  153360.79  62.94
1241.8  243115.83  153248.93  63.04
1245.5  242606.80  153145.81  63.13
1249.3  242424.18  153253.21  63.22
1253.1  242445.97  153425.00  63.28
1256.8  242408.26  153557.39  63.35
1260.6  242165.73  153469.25  63.37
1264.4  241837.36  153393.01  63.43
1268.1  241322.40  153123.77  63.45
1271.9  241299.08  153178.43  63.48
1275.7  241638.67  153484.04  63.52
1279.4  241950.30  153812.06  63.57
1283.2  241570.67  153729.29  63.64
1286.9  241198.26  153640.65  63.70
1290.7  240886.80  153549.00  63.74
1294.4  240252.25  153248.18  63.79
1298.2  239439.04  152789.35  63.81
1302.0  238368.00  152131.50  63.82
1305.7  237135.25  151330.14  63.82
1309.5  235676.90  150322.14  63.78
1313.2  234675.33  149553.00  63.73
1317.0  234000.00  148974.43  63.66
1320.7  233291.02  148313.99  63.57
1324.4  232445.73  147499.50  63.46
1328.2  231617.60  146600.74  63.29
1331.9  230489.72  145416.82  63.09
1335.7  229518.33  144227.59  62.84
1339.4  228522.80  142997.80  62.57
1343.2  227761.44  141803.30  62.26
1346.9  227221.32  140696.15  61.92
1350.6  227223.97  139922.40  61.58
1354.4  227437.33  139290.11  61.24
1358.1  227167.27  138403.76  60.93
1361.8  226530.20  137293.03  60.61
1365.6  225483.05  136009.51  60.32
1369.3  224202.22  134618.00  60.04
1373.0  222798.64  133202.42  59.79
1376.7  221322.93  131765.68  59.54
1380.5  219846.98  130171.91  59.21
1384.2  218460.93  128519.33  58.83
1387.9  217217.93  126780.34  58.37
1391.6  215966.36  124814.25  57.79
1395.3  214843.45  122647.56  57.09
1399.1  214126.73  120508.56  56.28
1402.8  213218.00  117998.14  55.34
1406.5  212568.47  115413.62  54.29
1410.2  212041.28  112815.21  53.20
1413.9  211908.36  110438.95  52.12
1417.6  211427.89  108016.46  51.09
1421.3  210898.40  105822.51  50.18
1425.1  210238.40  103831.20  49.39
1428.8  209857.20  102173.59  48.69
1432.5  209595.69  100889.09  48.14
1436.2  209370.22  99868.97  47.70
1439.9  208808.64  98874.41  47.35
1443.6  208459.78  98149.57  47.08
1447.3  207919.07  97525.11  46.91
1451.0  207446.25  97010.52  46.76
1454.7  206898.49  96588.17  46.68
1458.4  206497.43  96270.30  46.62
1462.1  205870.57  95909.69  46.59
1465.8  205284.28  95627.14  46.58
1469.4  204670.71  95407.91  46.62
1473.1  204946.40  95647.22  46.67
1476.8  205001.48  95907.45  46.78
1480.5  203935.13  95611.87  46.88
1484.2  203130.97  95469.05  47.00
1487.9  202503.54  95477.51  47.15
1491.6  201820.67  95437.18  47.29
1495.3  201439.33  95575.07  47.45
1498.9  200788.70  95622.21  47.62
1502.6  199923.56  95550.91  47.79
1506.3  198897.07  95418.00  47.97
1510.0  197980.10  95331.12  48.15
1513.7  197264.59  95397.42  48.36
1517.3  196577.22  95408.25  48.53
1521.0  195713.19  95264.19  48.68
1524.7  194942.19  95185.67  48.83
1528.3  194161.78  95009.80  48.93
1532.0  193284.27  94800.26  49.05
1535.7  192470.91  94571.40  49.14
1539.3  191634.20  94283.66  49.20
1543.0  191058.78  94145.88  49.28
1546.7  190702.42  94142.52  49.37
1550.3  190196.62  94037.37  49.44
1554.0  189400.40  93789.00  49.52
1557.6  188628.55  93540.90  49.59
1561.3  187813.18  93253.85  49.65
1565.0  186923.73  92916.00  49.71
1568.6  185998.08  92536.09  49.75
1572.3  185308.07  92323.88  49.82
1575.9  184692.53  92156.63  49.90
1579.6  184093.27  91985.60  49.97
1583.2  183445.42  91847.11  50.07
1586.9  182670.28  91611.10  50.15
1590.5  182031.07  91569.09  50.30
1594.1  181295.62  91457.06  50.45
1597.8  180511.37  91345.98  50.60
1601.4  179745.06  91265.38  50.77
1605.1  178767.24  91060.03  50.94
1608.7  177930.25  90960.11  51.12
1612.3  177151.57  90866.55  51.29
1616.0  176346.15  90718.43  51.44
1619.6  175670.22  90621.36  51.59
1623.2  174833.93  90378.47  51.69
1626.9  174153.91  90238.80  51.82
1630.5  173334.75  89942.53  51.89
1634.1  172658.36  89737.93  51.97
1637.8  171989.69  89459.60  52.01
1641.4  171203.93  89060.06  52.02
1645.0  170420.18  88654.13  52.02
1648.6  169516.73  88088.41  51.96
1652.2  168783.19  87584.34  51.89
1655.8  168097.00  87044.50  51.78
1659.5  167407.55  86485.56  51.66
1663.1  166237.44  85672.97  51.54
1666.7  164980.00  84807.75  51.40
1670.3  163872.08  83984.34  51.25
1673.9  162764.61  83206.32  51.12
1677.5  161975.08  82518.83  50.95
1681.1  161567.38  82006.57  50.76
1684.7  161564.00  81638.13  50.53
1688.3  161443.10  81216.10  50.31
1691.9  161065.87  80635.50  50.06
1695.6  160721.53  80082.02  49.83
1699.2  160586.97  79680.94  49.62
1702.8  160522.47  79307.91  49.41
1706.3  160019.76  78703.20  49.18
1709.9  159078.31  77925.60  48.99
1713.5  158358.04  77283.65  48.80
1717.1  157621.02  76631.70  48.62
1720.7  156944.13  76014.26  48.43
1724.3  156559.87  75680.92  48.34
1727.9  156218.30  75464.30  48.31
1731.5  156083.67  75476.13  48.36
1735.1  156228.00  75769.37  48.50
1738.7  155986.22  75781.69  48.58
1742.2  155482.22  75661.04  48.66
1745.8  154824.93  75369.00  48.68
1749.4  154374.68  75135.64  48.67
1753.0  153260.57  74561.70  48.65
1756.5  151722.77  73845.35  48.67
1760.1  150059.48  73067.30  48.69
1763.7  148223.64  72262.75  48.75
1767.2  146793.27  71694.21  48.84
1770.8  145530.50  71215.39  48.94
1774.4  144171.61  70593.75  48.97
1777.9  143358.53  70387.83  49.10
1781.5  142517.33  70015.71  49.13
1785.1  141385.83  69503.57  49.16
1788.6  140137.92  68932.09  49.19
1792.2  138745.83  68289.32  49.22
1795.8  137922.78  67981.46  49.29
1799.3  137103.60  67636.80  49.33
1802.9  136405.75  67358.72  49.38
1806.4  135806.58  67153.49  49.45
1810.0  135053.52  66857.42  49.50
1813.5  134653.24  66722.84  49.55
1817.1  134366.60  66659.44  49.61
1820.6  133790.07  66460.65  49.68
1824.2  133699.51  66540.31  49.77
1827.7  132965.81  66287.48  49.85
1831.2  132678.00  66312.00  49.98
1834.8  132575.60  66377.08  50.07
1838.3  132283.50  66405.86  50.20
1841.8  131615.30  66212.68  50.31
1845.4  130816.66  65917.43  50.39
1848.9  130047.90  65596.60  50.44
1852.4  129444.60  65329.84  50.47
1856.0  128765.33  64921.65  50.42
1859.5  128061.27  64460.83  50.34
1863.0  127511.78  63996.88  50.19
1866.6  127288.89  63621.71  49.98
1870.1  127095.87  63179.22  49.71
1873.6  126511.50  62332.88  49.27
1877.1  125516.42  61170.75  48.74
1880.6  124435.11  59800.99  48.06
1884.2  123604.53  58363.31  47.22
1887.7  122870.20  56673.77  46.12
1891.2  121988.65  54650.48  44.80
1894.7  121134.94  52432.92  43.28
1898.2  120571.76  50228.86  41.66
1902.2  127689.12  51068.16  39.99
1904.9  127088.34  49136.74  38.66
1907.6  126316.40  47169.68  37.34
1910.4  125722.24  45417.75  36.13
1913.1  124656.88  43706.72  35.06
1915.8  123993.52  42388.36  34.19
1918.6  123454.88  41332.80  33.48
1921.3  122973.94  40441.42  32.89
1924.0  122184.30  39647.44  32.45
1926.7  121359.24  39001.60  32.14
1929.4  120530.48  38503.52  31.95
1932.2  119945.92  38254.52  31.89
1934.9  119358.72  38132.64  31.95
1937.6  118769.80  38079.48  32.06
1940.3  118252.00  38105.50  32.22
1943.0  117789.64  38214.32  32.44
1945.7  117118.76  38292.43  32.70
1948.4  116388.75  38379.90  32.98
1951.1  115777.44  38567.88  33.31
1953.8  115201.68  38746.62  33.63
1956.4  114745.21  38948.23  33.94
1959.1  114151.88  39122.24  34.27
1961.8  113361.78  39241.44  34.62
1964.5  112707.72  39389.40  34.95
1967.2  111936.92  39498.39  35.29
1969.9  111306.70  39639.30  35.61
1972.5  110543.52  39721.23  35.93
1975.2  110021.38  39904.50  36.27
1977.9  109650.14  40128.76  36.60
1980.6  109044.04  40239.01  36.90
1983.2  108173.88  40272.62  37.23
1985.9  107316.00  40284.00  37.54
1988.5  106469.15  40275.80  37.83
1991.2  105807.06  40335.57  38.12
1993.8  105182.88  40401.90  38.41
1996.5  104718.24  40518.06  38.69
1999.2  104091.86  40515.71  38.92
2001.8  103687.80  40589.40  39.15
2004.4  103186.57  40578.49  39.33
2007.1  102522.14  40468.68  39.47
2009.7  101947.32  40368.60  39.60
2012.4  101531.20  40310.72  39.70
2015.0  101084.00  40189.40  39.76
2017.6  100560.10  39954.35  39.73
2020.3  100045.00  39733.76  39.72
2022.9  99805.44  39592.80  39.67
2025.5  99599.31  39396.96  39.56
2028.1  99409.87  39164.65  39.40
2030.8  99004.44  38802.09  39.19
2033.4  98869.50  38519.10  38.96
2036.0  98502.52  38146.52  38.73
2038.6  98115.12  37787.58  38.51
2041.2  97784.36  37420.72  38.27
2043.8  97447.35  37046.10  38.02
2046.4  97098.16  36653.10  37.75
2049.0  96600.16  36198.32  37.47
2051.6  96351.87  35843.79  37.20
2054.2  96038.00  35495.00  36.96
2056.8  95680.20  35181.30  36.77
2059.4  95094.54  34804.94  36.60
2062.0  94604.25  34448.75  36.41
2064.6  94025.30  34065.67  36.23
2067.1  93419.73  33715.98  36.09
2069.7  92799.94  33360.12  35.95
2072.3  92387.50  33072.78  35.80
2074.9  91926.87  32773.86  35.65
2077.4  91602.61  32546.62  35.53
2080.0  91104.05  32281.76  35.43
2082.6  90643.95  32020.15  35.33
2085.1  90206.37  31765.14  35.21
2087.7  89848.20  31551.00  35.12
2090.3  89397.45  31310.31  35.02
2092.8  88642.63  30983.01  34.95
2095.4  87859.85  30641.65  34.88
2097.9  87210.90  30344.51  34.79
2100.5  86533.60  30020.00  34.69
2103.0  85957.20  29759.08  34.62
2105.6  85390.20  29502.54  34.55
2108.1  84881.61  29259.99  34.47
2110.7  84365.40  29049.30  34.43
2113.2  83877.27  28872.98  34.42
2115.7  83313.35  28637.80  34.37
2118.3  82725.24  28380.30  34.31
2120.8  82360.80  28221.12  34.27
2123.3  81969.88  28074.61  34.25
2125.8  81582.90  27928.88  34.23
2128.4  81132.09  27757.86  34.21
2130.9  80608.20  27572.40  34.21
2133.4  80269.56  27431.74  34.17
2135.9  79897.80  27298.60  34.17
2138.4  79419.12  27158.45  34.20
2140.9  79088.50  27077.26  34.24
2143.4  78750.63  26973.90  34.25
2145.9  78443.61  26908.11  34.30
2148.4  78173.14  26842.32  34.34
2150.9  77895.36  26776.53  34.38
2153.4  77610.27  26688.81  34.39
2155.9  77265.53  26622.56  34.46
2158.4  76954.50  26548.20  34.50
2160.9  76719.30  26482.05  34.52
2163.4  76394.72  26409.32  34.57
2165.9  75822.20  26255.18  34.63
2168.4  75357.18  26132.58  34.68
2170.8  75033.97  26060.32  34.73
2173.3  74663.38  25992.18  34.81
2175.8  74341.19  25927.66  34.88
2178.2  73963.60  25829.15  34.92
2180.7  73581.76  25743.13  34.99
2183.2  73192.46  25669.18  35.07
2185.6  72787.68  25583.04  35.15
2188.1  72281.16  25484.76  35.26
2190.6  71712.94  25357.02  35.36
2193.0  71095.53  25183.62  35.42
2195.5  70556.16  25044.48  35.50
2197.9  69987.44  24894.08  35.57
2200.4  69276.25  24696.10  35.65
2202.8  68805.01  24587.45  35.73
2205.3  68202.08  24428.92  35.82
2207.7  67816.84  24349.26  35.90
2210.1  67396.00  24246.32  35.98
2212.6  67016.89  24146.82  36.03
2215.0  66783.30  24073.05  36.05
2217.4  66490.75  23970.23  36.05
2219.9  66260.66  23866.24  36.02
2222.3  66035.64  23767.48  35.99
2224.7  65871.90  23661.99  35.92
2227.1  65601.41  23475.22  35.78
2229.5  65295.24  23245.24  35.60
2231.9  64855.04  22980.80  35.43
2234.4  64379.76  22675.44  35.22
2236.8  63992.19  22350.56  34.93
2239.2  63612.12  21999.12  34.58
2241.6  63180.18  21628.32  34.23
2244.0  62778.24  21254.40  33.86
2246.4  62397.99  20886.03  33.47
2248.8  61985.77  20517.09  33.10
2251.2  61656.90  20175.30  32.72
2253.6  61230.60  19783.80  32.31
2255.9  60917.04  19447.20  31.92
2258.3  60583.16  19144.91  31.60
2260.7  60194.16  18843.92  31.31
2263.1  59812.50  18539.70  31.00
2265.5  59422.22  18283.76  30.77
2267.9  59099.10  18069.90  30.58
2270.2  58668.16  17849.84  30.43
2272.6  58289.04  17642.64  30.27
2275.0  57894.48  17454.78  30.15
2277.3  57498.45  17301.75  30.09
2279.7  57091.35  17151.30  30.04
2282.1  56757.96  16983.68  29.92
2284.4  56365.98  16804.26  29.81
2286.8  56079.81  16652.52  29.69
2289.1  55705.80  16452.96  29.54
2291.5  55395.97  16258.41  29.35
2293.8  54997.30  16052.02  29.19
2296.2  54543.72  15846.60  29.05
2298.5  54030.03  15618.42  28.91
2300.8  53494.14  15411.34  28.81
2303.2  52863.04  15172.96  28.70
2305.5  52181.93  14975.48  28.70
2307.9  51522.34  14789.68  28.71
2310.2  50884.68  14626.92  28.75
2312.5  50287.20  14517.60  28.87
2314.8  49686.58  14438.52  29.06
2317.1  49071.25  14309.75  29.16
2319.5  48454.29  14173.83  29.25
2321.8  47914.12  14035.92  29.29
2324.1  47312.72  13873.02  29.32
2326.4  46817.54  13717.00  29.30
2328.7  46331.50  13537.50  29.22
2331.0  45835.80  13366.80  29.16
2333.3  45446.53  13258.00  29.17
2335.6  45067.68  13137.60  29.15
2337.9  44628.12  12993.48  29.12
2340.2  44165.50  12825.00  29.04
2342.5  43784.04  12686.34  28.97
2344.8  43309.25  12548.70  28.97
2347.1  42803.46  12442.08  29.07
2349.4  42259.38  12313.02  29.14
2351.7  41792.32  12209.76  29.22
2353.9  41335.47  12108.37  29.29
2356.2  40833.00  11992.50  29.37
2358.5  40340.33  11880.32  29.45
2360.8  39846.34  11785.40  29.58
2363.1  39384.06  11657.76  29.60
2365.3  38906.66  11525.33  29.62
2367.6  38400.00  11370.00  29.61
2369.8  37918.65  11245.95  29.66
2372.1  37376.04  11103.30  29.71
2374.4  36740.72  10937.92  29.77
2376.6  36114.96  10764.04  29.80
2378.9  35534.80  10567.20  29.74
2381.1  34964.80  10368.80  29.65
2383.4  34402.94  10208.96  29.67
2385.6  33910.25  10063.35  29.68
2387.9  33418.44  9918.00  29.68
2390.1  32949.00  9765.00  29.64
2392.3  32485.05  9624.42  29.63
2394.6  32031.06  9486.00  29.62
2396.8  31585.97  9368.63  29.66
2399.0  31115.60  9223.40  29.64
2401.3  30685.52  9056.34  29.51
2403.5  30248.40  8921.64  29.49
2405.7  29827.97  8776.79  29.42
2407.9  29415.42  8630.28  29.34
2410.1  28971.36  8459.28  29.20
2412.4  28577.70  8316.80  29.10
2414.6  28211.28  8200.56  29.07
2416.8  27836.82  8055.96  28.94
2419.0  27433.52  7886.02  28.75
2421.2  27024.00  7724.36  28.58
2423.4  26608.12  7553.42  28.39
2425.6  26277.57  7429.50  28.27
2427.8  25968.96  7315.20  28.17
2430.0  25635.45  7191.69  28.05
2432.2  25367.04  7084.80  27.93
2434.4  25054.38  6966.00  27.80
2436.5  24729.20  6821.04  27.58
2438.7  24455.58  6678.30  27.31
2440.9  24153.48  6538.59  27.07
2443.1  23854.68  6440.04  27.00
2445.3  23587.65  6338.80  26.87
2447.4  23304.96  6230.16  26.73
2449.6  23001.44  6110.72  26.57
2451.8  22678.92  5986.44  26.40
2453.9  22346.24  5873.37  26.28
2456.1  22030.24  5752.48  26.11
2458.3  21734.10  5643.24  25.96
2460.4  21438.93  5529.73  25.79
2462.6  21173.25  5477.85  25.87
2464.7  20902.96  5396.43  25.82
2466.9  20641.20  5263.84  25.50
2469.0  20390.48  5165.77  25.33
2471.2  20159.16  5102.70  25.31
2473.3  19892.38  5037.31  25.32
2475.4  19623.55  4960.60  25.28
2477.6  19347.89  4833.22  24.98
2479.7  19138.56  4700.16  24.56
2481.9  18888.10  4589.34  24.30
2484.0  18648.31  4537.38  24.33
2486.1  18363.78  4536.54  24.70
2488.2  18113.10  4502.10  24.86
2490.4  17885.00  4380.00  24.49
2492.5  17550.56  4272.68  24.34
2494.6  17280.27  4194.63  24.27
2496.7  17052.17  4216.31  24.73
2498.8  16799.31  4194.45  24.97
2500.9  16662.45  4148.61  24.90
2503.0  16645.86  4131.44  24.82
2505.1  16553.55  4056.00  24.50
2507.2  16478.67  3964.59  24.06
2509.4  16432.24  3963.41  24.12
2511.4  16427.25  4098.99  24.95
2513.5  16474.88  4220.00  25.61
2515.6  16697.58  4275.76  25.61
