# Supplementary material for: Using reflectance spectra and Pl@ntNet to identify herbarium specimens: a case study with Lithocarpus
Source: New Phytol. 2025 Jun 4;251(2):800–10. doi: 10.1111/nph.70258 (PMC13278665; doi:10.1111/nph.70258)
Supplement: Supplementary file 1 — Dataset S1 Original spectral data collected for this study. [file NPH-251-800-s003.zip › lithocarpus_spectra/gr020322_0255.sig]

/*** Spectra Vista SIG Data ***/
name= gr020322_0255.sig
instrument= HI: 1132003 (HR-1024i)
integration= 50.0, 9.0, 6.0, 100.0, 14.0, 6.0
scan method= Time-based, Time-based
scan coadds= 100, 425, 571, 50, 298, 571
scan time= 5, 5
scan settings= AI, AI
external data set1= 0,0,0,0,0,0,0,0,0,0,0,0,0,0,0,0,0,0,0,0,0,0,0,0,0,0,0,0,0,0,0,0
external data set2= 0,0,0,0,0,0,0,0,0,0,0,0,0,0,0,0,0,0,0,0,0,0,0,0,0,0,0,0,0,0,0,0
external data dark= 0,0,0,0,0,0,0,0,0,0,0,0,0,0,0,0
external data mask= 0
optic= LENS 4(1), LENS 4(1)
temp= 36.1, -5.0, -9.9, 36.1, -5.0, -10.1
battery= 7.42, 7.43
error= 0, 0
units= Radiance, Radiance
time= 03/02/2022 14:34:45, 03/02/2022 14:35:32
longitude=                 ,                 
latitude=                 ,                 
gpstime=                 ,                 
comm= 
memory slot= 0, 0
factors= 0.973, 0.941, 1.000 [Overlap: Remove @ 990,1900, Matching Type: None]
inclinometer x offset= 1, 1
inclinometer y offset= 90, 90
data= 
340.5  1258.60  162.75  12.93
341.9  1254.93  159.53  12.71
343.4  1259.52  157.44  12.50
344.9  1239.50  157.25  12.69
346.4  1230.27  151.56  12.32
347.8  1216.23  145.61  11.97
349.3  1225.84  135.32  11.04
350.8  1257.45  128.78  10.24
352.2  1302.07  131.67  10.11
353.7  1337.63  131.01  9.79
355.2  1362.40  124.45  9.13
356.6  1413.72  117.81  8.33
358.1  1467.42  118.98  8.11
359.6  1525.58  134.61  8.82
361.0  1575.68  123.10  7.81
362.5  1664.55  117.14  7.04
364.0  1732.64  121.03  6.99
365.5  1799.00  141.35  7.86
366.9  1884.00  144.44  7.67
368.4  1976.58  143.87  7.28
369.9  2057.60  154.32  7.50
371.3  2154.86  138.81  6.44
372.8  2228.70  157.32  7.06
374.2  2323.42  162.25  6.98
375.7  2425.35  163.88  6.76
377.2  2536.50  173.55  6.84
378.6  2628.79  171.73  6.53
380.1  2717.84  179.48  6.60
381.6  2837.25  176.54  6.22
383.0  2960.10  202.40  6.84
384.5  3095.82  216.58  7.00
386.0  3222.78  225.72  7.00
387.4  3337.85  216.90  6.50
388.9  3427.90  214.97  6.27
390.4  3553.68  222.11  6.25
391.8  3719.52  235.34  6.33
393.3  3859.47  243.39  6.31
394.7  3961.15  249.70  6.30
396.2  4089.96  243.45  5.95
397.7  4241.52  247.68  5.84
399.1  4397.85  252.75  5.75
400.6  4561.84  264.16  5.79
402.0  4715.10  273.78  5.81
403.5  4860.80  279.30  5.75
405.0  5004.84  274.94  5.49
406.4  5186.50  297.66  5.74
407.9  5360.92  303.28  5.66
409.3  5505.06  316.08  5.74
410.8  5642.82  325.71  5.77
412.2  5820.96  325.62  5.59
413.7  6029.40  340.12  5.64
415.1  6238.34  344.89  5.53
416.6  6424.20  362.30  5.64
418.0  6604.75  369.75  5.60
419.5  6764.89  383.51  5.67
420.9  6960.16  390.32  5.61
422.4  7199.71  407.00  5.65
423.8  7434.85  419.56  5.64
425.3  7681.35  436.65  5.68
426.7  7890.45  455.10  5.77
428.2  8086.40  468.16  5.79
429.6  8290.14  477.37  5.76
431.1  8512.42  487.90  5.73
432.5  8776.30  508.69  5.80
434.0  9036.50  528.00  5.84
435.4  9317.00  550.00  5.90
436.8  9597.11  570.93  5.95
438.3  9859.25  584.78  5.93
439.7  10094.06  597.45  5.92
441.2  10321.20  617.58  5.98
442.6  10600.50  638.25  6.02
444.0  10881.78  657.93  6.05
445.5  11185.80  681.47  6.09
446.9  11520.60  698.88  6.07
448.4  11812.08  724.43  6.13
449.8  12147.50  751.45  6.19
451.2  12437.25  776.25  6.24
452.7  12697.47  796.13  6.27
454.1  12976.10  814.98  6.28
455.5  13270.88  840.91  6.34
457.0  13602.16  869.44  6.39
458.4  13922.48  895.18  6.43
459.8  14261.76  918.72  6.44
461.2  14638.28  946.39  6.47
462.7  14996.64  979.08  6.53
464.1  15332.82  1007.62  6.57
465.5  15661.08  1034.28  6.60
467.0  15982.00  1061.40  6.64
468.4  16326.12  1093.24  6.70
469.8  16664.16  1120.48  6.72
471.2  17056.26  1152.45  6.76
472.7  17463.85  1186.84  6.80
474.1  17877.00  1221.30  6.83
475.5  18352.62  1258.79  6.86
476.9  18794.36  1292.27  6.88
478.4  19162.50  1328.13  6.93
479.8  19501.84  1359.93  6.97
481.2  19800.56  1387.24  7.01
482.6  20132.82  1412.78  7.02
484.0  20525.22  1448.34  7.06
485.4  20956.62  1488.43  7.10
486.9  21434.40  1529.78  7.14
488.3  21940.88  1576.80  7.19
489.7  22396.92  1611.50  7.20
491.1  22820.28  1652.28  7.24
492.5  23243.64  1684.62  7.25
493.9  23629.20  1722.72  7.29
495.3  23979.90  1758.45  7.33
496.8  24397.28  1801.44  7.38
498.2  24880.26  1840.77  7.40
499.6  25344.63  1882.40  7.43
501.0  25888.50  1932.49  7.46
502.4  26388.24  1984.02  7.52
503.8  26873.49  2031.23  7.56
505.2  27381.20  2077.72  7.59
506.6  27875.54  2125.20  7.62
508.0  28370.16  2172.24  7.66
509.4  28795.00  2220.00  7.71
510.8  29294.10  2272.05  7.76
512.2  29772.88  2322.88  7.80
513.6  30292.80  2376.00  7.84
515.0  30878.24  2435.52  7.89
516.4  31366.40  2487.04  7.93
517.8  31904.28  2548.77  7.99
519.2  32498.22  2609.28  8.03
520.7  33068.85  2667.06  8.07
522.0  33548.64  2726.16  8.13
523.4  34120.17  2793.74  8.19
524.8  34619.52  2849.19  8.23
526.2  35209.09  2919.16  8.29
527.6  35819.64  2984.97  8.33
529.0  36335.20  3044.80  8.38
530.4  36964.48  3119.77  8.44
531.8  37515.13  3187.58  8.50
533.2  38043.72  3257.28  8.56
534.6  38563.04  3338.48  8.66
536.0  39082.64  3422.93  8.76
537.4  39601.80  3497.71  8.83
538.8  40162.38  3572.80  8.90
540.2  40776.47  3659.88  8.98
541.6  41355.86  3743.25  9.05
543.0  41859.30  3821.37  9.13
544.3  42551.70  3912.83  9.20
545.7  43321.65  4015.05  9.27
547.1  43826.25  4091.18  9.33
548.5  44448.24  4182.90  9.41
549.9  45142.37  4282.45  9.49
551.3  45853.08  4386.85  9.57
552.7  46343.86  4464.46  9.63
554.1  47025.93  4566.24  9.71
555.4  47622.84  4664.73  9.80
556.8  48075.72  4744.74  9.87
558.2  48401.85  4822.05  9.96
559.6  48755.25  4891.80  10.03
561.0  49364.70  4989.60  10.11
562.3  49817.95  5070.98  10.18
563.7  50426.88  5176.64  10.27
565.1  51000.40  5275.60  10.34
566.5  51612.25  5372.42  10.41
567.9  52440.32  5492.92  10.47
569.2  53344.20  5623.80  10.54
570.6  54285.64  5761.25  10.61
572.0  55106.88  5897.43  10.70
573.4  55782.50  6016.09  10.78
574.8  56474.00  6141.25  10.87
576.1  57314.38  6279.67  10.96
577.5  57944.40  6400.48  11.05
578.9  58830.00  6549.00  11.13
580.3  59610.27  6688.55  11.22
581.6  60371.04  6839.36  11.33
583.0  61156.17  6985.67  11.42
584.4  61780.26  7112.51  11.51
585.8  62305.14  7228.02  11.60
587.1  62799.66  7349.65  11.70
588.5  63418.50  7489.35  11.81
589.9  63928.50  7611.75  11.91
591.2  64521.08  7747.00  12.01
592.6  65294.24  7898.66  12.10
594.0  65938.27  8037.94  12.19
595.3  66766.00  8207.70  12.29
596.7  67594.30  8383.40  12.40
598.1  68387.88  8551.00  12.50
599.5  69159.75  8721.35  12.61
600.8  69987.16  8902.70  12.72
602.2  70671.30  9065.14  12.83
603.5  71522.76  9254.46  12.94
604.9  72354.42  9445.59  13.05
606.3  73106.88  9628.08  13.17
607.6  73841.52  9814.92  13.29
609.0  74574.00  10006.20  13.42
610.4  75315.24  10199.28  13.54
611.7  76004.94  10389.11  13.67
613.1  76656.60  10583.85  13.81
614.5  77400.18  10788.93  13.94
615.8  78013.98  10984.23  14.08
617.2  78828.66  11215.80  14.23
618.5  79513.56  11434.14  14.38
619.9  80335.54  11672.78  14.53
621.2  81074.14  11898.85  14.68
622.6  81961.00  12149.50  14.82
624.0  82657.44  12368.97  14.96
625.3  83454.46  12604.13  15.10
626.7  84257.86  12847.26  15.25
628.0  84912.32  13060.44  15.38
629.4  85730.40  13297.20  15.51
630.8  86410.44  13516.26  15.64
632.1  86955.12  13718.57  15.78
633.5  87864.92  13988.26  15.92
634.8  88586.81  14214.40  16.05
636.2  89214.78  14424.87  16.17
637.5  90034.06  14675.00  16.30
638.9  90748.05  14902.07  16.42
640.2  91533.19  15145.72  16.55
641.6  92384.82  15378.93  16.65
642.9  93129.40  15593.76  16.74
644.3  93921.94  15836.69  16.86
645.6  94692.00  16081.00  16.98
647.0  95442.39  16306.74  17.09
648.3  96221.42  16548.27  17.20
649.7  97047.95  16776.06  17.29
651.0  97824.87  16998.60  17.38
652.4  98350.20  17167.41  17.46
653.7  99404.91  17426.61  17.53
655.0  100310.20  17658.36  17.60
656.4  100928.60  17845.10  17.68
657.7  101952.76  18096.09  17.75
659.1  102771.90  18314.45  17.82
660.4  103480.16  18506.32  17.88
661.8  104168.00  18692.00  17.94
663.1  105153.42  18959.16  18.03
664.5  105668.10  19152.60  18.13
665.8  105869.40  19295.82  18.23
667.1  106006.05  19443.51  18.34
668.5  106478.40  19664.40  18.47
669.8  106962.32  19898.31  18.60
671.2  107278.08  20121.92  18.76
672.5  107599.02  20377.48  18.94
673.8  108247.72  20681.64  19.11
675.2  109222.26  21059.22  19.28
676.5  110385.84  21473.52  19.45
677.8  111604.10  21916.26  19.64
679.2  112541.07  22320.38  19.83
680.5  113360.13  22698.24  20.02
681.9  114067.80  23049.95  20.21
683.2  114853.20  23423.40  20.39
684.5  115623.20  23796.85  20.58
685.9  116349.70  24146.60  20.75
687.2  117043.20  24499.20  20.93
688.5  117672.92  24833.72  21.10
689.9  118442.92  25196.72  21.27
691.2  119119.33  25542.97  21.44
692.5  119733.68  25885.70  21.62
693.8  120460.25  26258.90  21.80
695.2  121061.20  26622.95  21.99
696.5  121744.48  27014.02  22.19
697.8  122448.20  27423.45  22.40
699.2  123102.33  27831.96  22.61
700.5  123799.50  28276.47  22.84
701.8  124428.15  28716.45  23.08
703.1  125076.84  29184.84  23.33
704.5  125752.50  29663.01  23.59
705.8  126490.73  30163.23  23.85
707.1  127150.50  30660.25  24.11
708.4  127775.79  31161.30  24.39
709.8  128549.40  31710.78  24.67
711.1  129079.16  32208.42  24.95
712.4  129887.80  32764.36  25.23
713.7  130537.60  33284.20  25.50
715.0  131231.73  33832.79  25.78
716.3  131935.50  34394.00  26.07
717.7  132619.34  34950.53  26.35
719.0  133356.40  35525.45  26.64
720.3  134057.76  36101.79  26.93
721.6  134872.40  36718.80  27.22
722.9  135617.85  37320.12  27.52
724.2  136389.96  37951.20  27.83
725.6  137106.34  38579.59  28.14
726.9  137585.75  39149.13  28.45
728.2  138101.60  39748.80  28.78
729.5  138735.35  40387.49  29.11
730.8  139219.18  40998.24  29.45
732.1  139810.16  41659.66  29.80
733.4  140292.48  42293.82  30.15
734.7  140685.48  42911.10  30.50
736.0  141171.18  43572.33  30.86
737.3  141469.74  44185.23  31.23
738.6  141787.80  44808.80  31.60
740.0  142108.65  45440.70  31.98
741.2  142513.28  46092.80  32.34
742.6  143061.84  46815.12  32.72
743.9  143656.16  47540.68  33.09
745.2  144367.86  48317.16  33.47
746.5  145087.12  49099.91  33.84
747.8  145664.80  49835.50  34.21
749.1  146318.62  50614.65  34.59
750.4  146979.57  51392.24  34.97
751.7  147647.50  52170.16  35.33
753.0  148142.30  52886.06  35.70
754.2  148752.24  53651.22  36.07
755.5  149308.44  54400.76  36.44
756.8  149835.32  55125.86  36.79
758.1  150795.48  56031.78  37.16
759.4  151686.80  56901.90  37.51
760.7  152542.32  57774.08  37.87
762.0  153125.00  58546.25  38.23
763.3  153670.86  59305.68  38.59
764.6  154050.24  60015.48  38.96
765.9  154432.25  60716.80  39.32
767.2  154909.65  61462.70  39.68
768.4  155227.80  62143.90  40.03
769.7  155844.02  62960.69  40.40
771.0  156264.39  63703.44  40.77
772.3  156621.85  64416.83  41.13
773.6  157091.04  65173.76  41.49
774.8  157540.43  65923.78  41.85
776.1  157979.64  66671.41  42.20
777.4  158302.13  67367.98  42.56
778.7  158818.86  68165.53  42.92
780.0  159265.60  68914.24  43.27
781.2  159618.60  69633.99  43.63
782.5  160120.74  70407.09  43.97
783.8  160558.74  71158.23  44.32
785.0  160921.14  71865.93  44.66
786.3  161353.50  72612.75  45.00
787.6  161813.12  73373.44  45.34
788.9  162174.66  74097.60  45.69
790.1  162704.30  74872.10  46.02
791.4  163060.80  75579.84  46.35
792.7  163698.51  76416.51  46.68
793.9  164112.48  77151.69  47.01
795.2  164599.50  77901.00  47.33
796.5  165082.28  78670.02  47.66
797.7  165562.74  79430.40  47.98
799.0  166200.00  80262.00  48.29
800.2  166592.00  80979.52  48.61
801.5  167046.58  81721.65  48.92
802.8  167567.60  82503.70  49.24
804.0  168027.86  83255.90  49.55
805.3  168528.48  84018.76  49.85
806.5  168898.30  84717.70  50.16
807.8  169362.20  85445.85  50.45
809.0  169866.08  86201.10  50.75
810.3  170317.29  86945.19  51.05
811.5  170666.43  87659.79  51.36
812.8  171174.00  88399.95  51.64
814.0  171591.21  89101.22  51.93
815.3  172078.79  89846.26  52.21
816.5  172442.25  90542.88  52.51
817.8  172888.53  91257.12  52.78
819.0  173302.71  91967.86  53.07
820.2  173783.40  92697.33  53.34
821.5  174247.10  93446.15  53.63
822.7  174554.13  94085.30  53.90
824.0  174954.60  94799.30  54.19
825.2  175451.85  95533.05  54.45
826.4  175982.95  96271.56  54.71
827.7  176284.70  96912.78  54.98
828.9  176745.60  97623.90  55.23
830.1  177147.26  98313.09  55.50
831.4  177535.87  98996.52  55.76
832.6  177992.76  99712.38  56.02
833.8  178357.40  100382.60  56.28
835.0  178741.64  101044.23  56.53
836.3  179161.64  101758.30  56.80
837.5  179606.70  102438.00  57.03
838.7  180006.30  103115.43  57.28
839.9  180383.76  103751.28  57.52
841.2  180884.64  104460.49  57.75
842.4  181250.58  105132.54  58.00
843.6  181644.40  105813.75  58.25
844.8  182089.35  106522.79  58.50
846.0  182523.39  107163.75  58.71
847.2  182893.83  107810.43  58.95
848.5  183393.44  108514.60  59.17
849.7  183749.25  109169.96  59.41
850.9  184115.10  109825.95  59.65
852.1  184531.61  110467.75  59.86
853.3  184898.94  111073.53  60.07
854.5  185322.41  111707.02  60.28
855.7  185646.36  112347.09  60.52
856.9  186023.16  112999.20  60.74
858.1  186438.63  113655.54  60.96
859.3  186857.30  114282.07  61.16
860.5  187305.42  114939.65  61.36
861.7  187711.20  115580.40  61.57
862.9  188074.64  116191.79  61.78
864.1  188448.36  116803.48  61.98
865.3  188915.52  117482.48  62.19
866.5  189345.60  118143.36  62.40
867.7  189774.05  118730.10  62.56
868.9  190140.51  119345.21  62.77
870.1  190627.15  120037.42  62.97
871.3  191038.46  120664.44  63.16
872.5  191518.65  121329.00  63.35
873.7  192015.92  121977.44  63.52
874.9  192497.28  122643.93  63.71
876.0  192993.84  123301.62  63.89
877.2  193411.00  123926.84  64.07
878.4  193925.97  124623.09  64.26
879.6  194392.80  125214.60  64.41
880.8  194832.75  125842.50  64.59
882.0  195272.53  126425.48  64.74
883.1  195785.80  127131.06  64.93
884.3  196213.28  127776.49  65.12
885.5  196720.23  128382.87  65.26
886.7  197081.28  128921.76  65.42
887.8  197511.30  129507.45  65.57
889.0  198038.44  130192.54  65.74
890.2  198413.46  130759.02  65.90
891.4  198975.36  131430.05  66.05
892.5  199542.33  132123.42  66.21
893.7  200255.56  132809.57  66.32
894.9  200824.92  133534.08  66.49
896.0  201391.45  134178.25  66.63
897.2  202027.70  134925.00  66.79
898.4  202558.85  135581.10  66.93
899.5  203286.75  136285.67  67.04
900.7  203655.40  136813.30  67.18
901.9  204078.84  137372.53  67.31
903.0  204528.70  137930.74  67.44
904.2  204958.80  138471.30  67.56
905.4  205422.66  139009.47  67.67
906.5  205830.87  139599.78  67.82
907.7  206228.12  140116.12  67.94
908.8  206702.25  140641.47  68.04
910.0  207059.84  141159.72  68.17
911.2  207281.66  141580.39  68.30
912.3  207541.62  141989.43  68.41
913.5  207752.65  142369.70  68.53
914.6  207975.60  142747.92  68.64
915.8  208371.09  143240.72  68.74
916.9  208618.37  143679.99  68.87
918.1  208813.70  144121.93  69.02
919.2  209123.91  144458.37  69.08
920.4  209289.96  144874.18  69.22
921.5  209553.74  145271.31  69.32
922.7  209777.92  145642.48  69.43
923.8  210025.50  146038.59  69.53
925.0  210191.87  146410.78  69.66
926.1  210532.98  146845.02  69.75
927.3  210993.60  147342.96  69.83
928.4  211497.00  147904.25  69.93
929.6  212101.12  148572.16  70.05
930.7  212781.80  149297.40  70.16
931.8  213634.50  149983.13  70.21
933.0  214359.12  150684.84  70.30
934.1  214839.18  151289.19  70.42
935.3  214933.95  151539.29  70.51
936.4  215030.68  151734.34  70.56
937.6  214857.18  151820.84  70.66
938.7  214741.26  151895.75  70.73
939.9  214817.25  152137.24  70.82
941.0  215215.28  152670.89  70.94
942.1  215806.68  153252.00  71.01
943.3  216231.54  153737.70  71.10
944.4  216753.04  154129.82  71.11
945.6  216887.30  154359.55  71.17
946.7  217061.20  154732.54  71.29
947.9  217444.08  155132.57  71.34
949.0  217613.97  155358.22  71.39
950.1  217888.92  155687.94  71.45
951.3  218157.61  155983.96  71.50
952.4  218500.77  156258.00  71.51
953.6  218838.70  156618.98  71.57
954.7  218900.10  156893.67  71.67
955.8  219368.51  157156.02  71.64
957.0  219624.15  157415.10  71.67
958.1  220044.00  157731.54  71.68
959.3  220000.20  157848.60  71.75
960.4  220348.93  158286.28  71.83
961.6  220772.16  158570.48  71.83
962.7  221062.72  158878.24  71.87
963.9  221179.00  159074.27  71.92
965.0  221529.18  159160.38  71.85
966.2  221616.64  159286.96  71.88
967.3  221728.20  159287.50  71.84
968.5  221742.72  159599.52  71.98
969.6  222103.36  159721.64  71.91
970.8  222087.58  159704.22  71.91
971.9  222252.80  159690.08  71.85
973.1  221980.08  159971.56  72.07
974.2  222166.64  159797.35  71.93
975.4  222594.15  160172.73  71.96
976.5  222891.24  160305.21  71.92
977.7  223315.50  160365.81  71.81
978.8  222915.24  160155.23  71.85
980.0  222855.00  160294.50  71.93
981.2  223089.81  160432.44  71.91
982.3  223259.40  160575.03  71.92
983.5  223241.72  160430.34  71.86
984.6  223524.72  160359.12  71.74
985.8  223405.60  160282.98  71.75
987.0  223586.88  160423.04  71.75
988.1  223654.10  160985.54  71.98
989.3  223972.00  160788.32  71.79
990.2  231400.53  171138.59  73.96
994.0  231942.51  172146.70  74.22
997.9  232094.83  172704.91  74.41
1001.7  232738.57  173702.75  74.63
1005.6  233745.56  174923.57  74.84
1009.4  234781.17  176207.92  75.05
1013.3  235680.00  177325.71  75.24
1017.1  236261.53  178240.21  75.44
1021.0  236899.39  179160.96  75.63
1024.8  237977.72  180365.71  75.79
1028.6  239505.82  182014.65  76.00
1032.5  240791.60  183422.70  76.17
1036.3  241318.37  184197.87  76.33
1040.1  241498.61  184716.39  76.49
1044.0  242059.71  185574.41  76.66
1047.8  242564.70  186236.55  76.78
1051.6  243095.11  187082.34  76.96
1055.5  242817.80  187160.53  77.08
1059.3  242636.85  187456.95  77.26
1063.1  242607.38  187683.26  77.36
1067.0  242938.80  188284.99  77.50
1070.8  243655.38  189133.45  77.62
1074.6  244202.64  189925.21  77.77
1078.4  244047.67  190075.93  77.88
1082.3  243389.28  189834.73  78.00
1086.1  242998.22  189844.71  78.13
1089.9  242941.37  190105.84  78.25
1093.7  243310.74  190622.90  78.35
1097.5  243506.72  191008.16  78.44
1101.4  243495.63  191228.10  78.53
1105.2  243463.20  191334.34  78.59
1109.0  243766.60  191736.47  78.66
1112.8  244409.20  192294.32  78.68
1116.6  245019.69  192837.57  78.70
1120.4  245620.67  193274.80  78.69
1124.2  246008.32  193516.72  78.66
1128.1  246410.78  193726.02  78.62
1131.8  246377.13  193508.40  78.54
1135.7  246099.51  193103.33  78.47
1139.5  245821.80  192613.76  78.36
1143.3  245289.75  191806.25  78.20
1147.1  244776.00  191021.43  78.04
1150.9  244271.50  190170.16  77.85
1154.7  244219.73  189582.71  77.63
1158.5  244132.27  189031.63  77.43
1162.3  243927.03  188370.29  77.22
1166.1  243319.76  187397.40  77.02
1169.9  242941.63  186743.55  76.87
1173.7  242380.00  185914.29  76.70
1177.5  241755.34  185040.88  76.54
1181.2  241731.53  184652.00  76.39
1185.0  242022.75  184484.66  76.23
1188.8  241851.56  184169.50  76.15
1192.6  241785.17  183975.52  76.09
1196.4  241718.28  183895.35  76.08
1200.2  241123.56  183534.40  76.12
1204.0  240740.20  183355.88  76.16
1207.8  240396.32  183316.92  76.26
1211.6  239913.44  183084.43  76.31
1215.3  239538.43  183147.55  76.46
1219.1  239379.50  183456.96  76.64
1222.9  239057.78  183668.57  76.83
1226.7  238756.61  183980.08  77.06
1230.4  238151.55  184012.08  77.27
1234.2  237520.97  183972.60  77.46
1238.0  236896.38  183847.01  77.61
1241.8  236251.19  183741.48  77.77
1245.5  235723.98  183607.56  77.89
1249.3  235510.42  183743.76  78.02
1253.1  235586.94  184025.00  78.11
1256.8  235555.38  184237.25  78.21
1260.6  235294.17  184140.08  78.26
1264.4  235012.48  184125.80  78.35
1268.1  234530.27  183833.57  78.38
1271.9  234473.26  183955.01  78.45
1275.7  234725.64  184297.05  78.52
1279.4  234986.10  184690.99  78.60
1283.2  234518.44  184547.27  78.69
1286.9  234188.47  184477.01  78.77
1290.7  233965.60  184455.86  78.84
1294.4  233371.67  184127.32  78.90
1298.2  232548.83  183568.18  78.94
1302.0  231460.17  182756.30  78.96
1305.7  230236.42  181854.36  78.99
1309.5  228831.18  180709.22  78.97
1313.2  227958.50  179870.84  78.91
1317.0  227370.00  179290.80  78.85
1320.7  226700.18  178532.39  78.75
1324.4  225828.93  177491.72  78.60
1328.2  225036.00  176452.46  78.41
1331.9  224009.50  175079.61  78.16
1335.7  223123.75  173711.34  77.85
1339.4  222067.82  172214.03  77.55
1343.2  221182.29  170719.53  77.18
1346.9  220603.62  169407.87  76.79
1350.6  220630.74  168562.55  76.40
1354.4  220877.69  167892.91  76.01
1358.1  220521.80  166771.76  75.63
1361.8  219772.89  165384.69  75.25
1365.6  218697.65  163838.67  74.92
1369.3  217512.89  162217.71  74.58
1373.0  216169.86  160503.04  74.25
1376.7  214633.20  158676.90  73.93
1380.5  213168.18  156676.89  73.50
1384.2  211897.62  154637.10  72.98
1387.9  210749.40  152475.30  72.35
1391.6  209502.03  149925.29  71.56
1395.3  208355.10  147165.78  70.63
1399.1  207672.31  144497.56  69.58
1402.8  206796.00  141384.43  68.37
1406.5  206176.00  138267.32  67.06
1410.2  205705.61  135232.68  65.74
1413.9  205675.39  132611.61  64.48
1417.6  205249.27  129959.98  63.32
1421.3  204719.47  127544.57  62.30
1425.1  204031.47  125367.09  61.44
1428.8  203682.00  123703.20  60.73
1432.5  203485.35  122442.13  60.17
1436.2  203273.71  121432.30  59.74
1439.9  202694.45  120404.69  59.40
1443.6  202337.00  119648.93  59.13
1447.3  201817.58  119004.13  58.97
1451.0  201359.75  118485.32  58.84
1454.7  200796.80  118012.29  58.77
1458.4  200380.60  117607.35  58.69
1462.1  199725.35  117148.28  58.65
1465.8  199027.75  116707.21  58.64
1469.4  198431.62  116390.65  58.66
1473.1  198958.17  116846.48  58.73
1476.8  199115.37  117188.27  58.85
1480.5  197972.93  116763.49  58.98
1484.2  196981.07  116421.16  59.10
1487.9  196334.73  116316.10  59.24
1491.6  195659.75  116167.07  59.37
1495.3  195492.92  116373.91  59.53
1498.9  194972.90  116392.93  59.70
1502.6  194084.67  116218.08  59.88
1506.3  192974.13  115907.60  60.06
1510.0  192085.20  115746.91  60.26
1513.7  191384.23  115739.01  60.47
1517.3  190685.84  115749.79  60.70
1521.0  189862.40  115561.18  60.87
1524.7  189105.17  115454.63  61.05
1528.3  188327.07  115261.54  61.20
1532.0  187481.47  115038.86  61.36
1535.7  186673.67  114791.60  61.49
1539.3  185866.27  114485.10  61.60
1543.0  185306.14  114359.75  61.71
1546.7  184958.58  114359.14  61.83
1550.3  184503.11  114252.23  61.92
1554.0  183736.00  113977.35  62.03
1557.6  182990.81  113701.81  62.14
1561.3  182156.09  113350.23  62.23
1565.0  181310.80  112941.00  62.29
1568.6  180386.37  112489.30  62.36
1572.3  179745.06  112246.36  62.45
1575.9  179138.13  112046.17  62.55
1579.6  178579.96  111851.60  62.63
1583.2  177928.27  111662.29  62.76
1586.9  177184.33  111383.01  62.86
1590.5  176584.04  111279.06  63.02
1594.1  175865.69  111134.44  63.19
1597.8  175079.99  110941.08  63.37
1601.4  174346.71  110817.39  63.56
1605.1  173394.39  110519.68  63.74
1608.7  172572.25  110312.36  63.92
1612.3  171833.86  110109.94  64.08
1616.0  171040.35  109831.60  64.21
1619.6  170355.89  109621.50  64.35
1623.2  169548.73  109251.60  64.44
1626.9  168960.31  109050.14  64.54
1630.5  168220.15  108640.86  64.58
1634.1  167591.31  108338.52  64.64
1637.8  166882.49  107912.40  64.66
1641.4  166048.60  107310.44  64.63
1645.0  165244.86  106698.71  64.57
1648.6  164337.97  105909.46  64.45
1652.2  163645.16  105192.70  64.28
1655.8  162961.00  104386.14  64.06
1659.5  162304.90  103586.01  63.82
1663.1  161156.21  102488.58  63.60
1666.7  159955.17  101365.71  63.37
1670.3  158839.08  100315.91  63.16
1673.9  157798.91  99314.00  62.94
1677.5  157023.19  98497.73  62.73
1681.1  156617.78  97862.20  62.48
1684.7  156628.65  97409.57  62.19
1688.3  156497.60  96892.55  61.91
1691.9  156154.73  96242.87  61.63
1695.6  155791.50  95637.58  61.39
1699.2  155693.63  95228.64  61.16
1702.8  155625.09  94846.86  60.95
1706.3  155139.84  94199.49  60.72
1709.9  154219.38  93293.09  60.49
1713.5  153506.87  92555.46  60.29
1717.1  152797.63  91758.65  60.05
1720.7  152117.33  91011.82  59.83
1724.3  151737.74  90535.43  59.67
1727.9  151422.44  90198.78  59.57
1731.5  151296.81  90150.50  59.59
1735.1  151415.20  90401.14  59.70
1738.7  151140.53  90425.80  59.83
1742.2  150639.33  90244.32  59.91
1745.8  150026.67  89968.89  59.97
1749.4  149821.83  89909.54  60.01
1753.0  148970.62  89463.23  60.05
1756.5  147517.28  88679.92  60.11
1760.1  145776.63  87732.11  60.18
1763.7  143783.69  86693.25  60.29
1767.2  142234.07  85979.44  60.45
1770.8  140913.50  85414.50  60.61
1774.4  139544.84  84712.50  60.71
1777.9  138760.88  84489.87  60.89
1781.5  137939.67  84111.86  60.98
1785.1  136792.50  83501.79  61.04
1788.6  135554.77  82810.39  61.09
1792.2  134237.33  82081.07  61.15
1795.8  133540.98  81775.48  61.24
1799.3  132845.80  81424.54  61.29
1802.9  132159.56  81093.97  61.36
1806.4  131544.36  80814.34  61.44
1810.0  130754.44  80435.58  61.52
1813.5  130327.58  80220.39  61.55
1817.1  130043.40  80150.14  61.63
1820.6  129446.23  79881.15  61.71
1824.2  129354.04  79952.60  61.81
1827.7  128631.59  79626.82  61.90
1831.2  128310.00  79605.00  62.04
1834.8  128208.13  79685.74  62.15
1838.3  128020.50  79744.82  62.29
1841.8  127377.27  79502.68  62.42
1845.4  126632.61  79125.03  62.48
1848.9  125842.95  78682.24  62.52
1852.4  125280.40  78344.55  62.54
1856.0  124586.37  77812.95  62.46
1859.5  123895.20  77259.84  62.36
1863.0  123244.44  76584.32  62.14
1866.6  122913.33  76028.97  61.86
1870.1  122735.72  75379.05  61.42
1873.6  122181.75  74331.48  60.84
1877.1  121266.83  72830.63  60.06
1880.6  120142.29  70985.56  59.08
1884.2  119222.12  68977.20  57.86
1887.7  118444.27  66682.67  56.30
1891.2  117515.65  64043.78  54.50
1894.7  116638.06  61159.70  52.44
1898.2  116129.48  58330.29  50.23
1902.2  122772.00  59139.60  48.17
1904.9  122189.42  56704.97  46.41
1907.6  121496.47  54293.20  44.69
1910.4  120978.61  52175.03  43.13
1913.1  120004.33  50158.47  41.80
1915.8  119372.17  48571.37  40.69
1918.6  118879.20  47315.73  39.80
1921.3  118378.69  46275.95  39.09
1924.0  117594.40  45347.05  38.56
1926.7  116838.60  44689.33  38.25
1929.4  116074.73  44199.40  38.08
1932.2  115515.20  43919.84  38.02
1934.9  114948.60  43781.40  38.09
1937.6  114376.70  43715.43  38.22
1940.3  113864.58  43739.58  38.41
1943.0  113452.14  43834.55  38.64
1945.7  112834.98  43885.69  38.89
1948.4  112162.17  43918.62  39.16
1951.1  111604.05  44052.45  39.47
1953.8  111041.70  44183.15  39.79
1956.4  110582.20  44308.38  40.07
1959.1  110037.27  44409.90  40.36
1961.8  109283.65  44428.65  40.65
1964.5  108652.65  44490.83  40.95
1967.2  107921.62  44513.38  41.25
1969.9  107322.42  44582.08  41.54
1972.5  106557.85  44562.50  41.82
1975.2  106010.56  44637.92  42.11
1977.9  105670.72  44818.15  42.41
1980.6  105103.78  44918.30  42.74
1983.2  104283.52  44910.90  43.07
1985.9  103446.00  44862.00  43.37
1988.5  102579.70  44771.08  43.65
1991.2  101944.58  44827.43  43.97
1993.8  101349.60  44891.00  44.29
1996.5  100914.00  45024.10  44.62
1999.2  100313.88  45067.94  44.93
2001.8  99911.90  45176.60  45.22
2004.4  99401.66  45214.48  45.49
2007.1  98747.83  45175.43  45.75
2009.7  98197.05  45159.45  45.99
2012.4  97838.93  45239.47  46.24
2015.0  97384.00  45220.17  46.43
2017.6  96831.38  45091.13  46.57
2020.3  96348.63  44998.43  46.70
2022.9  96155.73  45007.20  46.81
2025.5  95951.03  44929.00  46.82
2028.1  95758.76  44797.15  46.78
2030.8  95361.18  44502.30  46.67
2033.4  95192.85  44310.30  46.55
2036.0  94850.60  44006.40  46.40
2038.6  94519.75  43649.90  46.18
2041.2  94233.03  43312.43  45.96
2043.8  93906.37  42964.78  45.75
2046.4  93534.98  42595.98  45.54
2049.0  93048.83  42172.80  45.32
2051.6  92815.55  41878.15  45.12
2054.2  92509.17  41559.38  44.92
2056.8  92175.42  41246.33  44.75
2059.4  91613.53  40865.94  44.61
2062.0  91133.54  40558.33  44.50
2064.6  90571.73  40215.88  44.40
2067.1  89973.23  39887.33  44.33
2069.7  89369.57  39562.68  44.27
2072.3  88977.27  39353.83  44.23
2074.9  88532.68  39121.95  44.19
2077.4  88221.75  38956.49  44.16
2080.0  87773.83  38729.28  44.12
2082.6  87311.63  38471.54  44.06
2085.1  86849.18  38207.33  43.99
2087.7  86534.50  38018.50  43.93
2090.3  86120.70  37804.70  43.90
2092.8  85403.86  37437.48  43.84
2095.4  84651.23  37039.71  43.76
2097.9  83993.58  36681.23  43.67
2100.5  83315.00  36315.33  43.59
2103.0  82754.65  35986.05  43.49
2105.6  82221.33  35673.38  43.39
2108.1  81752.93  35389.13  43.29
2110.7  81242.82  35084.23  43.18
2113.2  80745.53  34784.78  43.08
2115.7  80186.83  34450.04  42.96
2118.3  79601.93  34110.70  42.85
2120.8  79248.90  33898.80  42.78
2123.3  78869.78  33655.29  42.67
2125.8  78497.42  33396.18  42.54
2128.4  78119.93  33153.58  42.44
2130.9  77626.00  32862.17  42.33
2133.4  77254.57  32641.82  42.25
2135.9  76892.17  32430.50  42.18
2138.4  76457.61  32176.19  42.08
2140.9  76140.27  32014.63  42.05
2143.4  75829.07  31847.23  42.00
2145.9  75548.85  31682.76  41.94
2148.4  75268.63  31548.74  41.91
2150.9  74976.23  31414.73  41.90
2153.4  74696.02  31292.89  41.89
2155.9  74375.07  31158.61  41.89
2158.4  74088.00  31059.88  41.92
2160.9  73873.63  30980.25  41.94
2163.4  73583.50  30895.28  41.99
2165.9  73039.12  30693.43  42.02
2168.4  72563.85  30522.45  42.06
2170.8  72256.71  30419.68  42.10
2173.3  71931.73  30333.98  42.17
2175.8  71599.55  30259.99  42.26
2178.2  71222.00  30147.67  42.33
2180.7  70867.88  30041.14  42.39
2183.2  70468.83  29946.13  42.50
2185.6  70056.00  29849.40  42.61
2188.1  69602.40  29704.50  42.68
2190.6  69072.68  29550.52  42.78
2193.0  68442.83  29348.00  42.88
2195.5  67891.20  29177.60  42.98
2197.9  67350.33  28996.53  43.05
2200.4  66705.38  28770.25  43.13
2202.8  66257.27  28625.58  43.20
2205.3  65690.48  28437.58  43.29
2207.7  65326.30  28344.33  43.39
2210.1  64912.63  28223.77  43.48
2212.6  64543.78  28119.17  43.57
2215.0  64308.92  28062.96  43.64
2217.4  64015.70  27973.66  43.70
2219.9  63799.73  27898.42  43.73
2222.3  63598.70  27824.87  43.75
2224.7  63458.55  27739.58  43.71
2227.1  63218.65  27561.15  43.60
2229.5  62906.80  27346.52  43.47
2231.9  62455.20  27030.00  43.28
2234.4  61974.40  26678.67  43.05
2236.8  61618.30  26324.18  42.72
2239.2  61268.35  25961.65  42.37
2241.6  60858.35  25578.88  42.03
2244.0  60458.40  25200.00  41.68
2246.4  60061.43  24767.30  41.24
2248.8  59635.13  24317.52  40.78
2251.2  59334.00  23896.00  40.27
2253.6  58949.75  23453.75  39.79
2255.9  58670.10  23060.70  39.31
2258.3  58386.28  22692.38  38.87
2260.7  58038.87  22323.20  38.46
2263.1  57652.00  21967.50  38.10
2265.5  57259.86  21652.58  37.81
2267.9  56963.25  21387.50  37.55
2270.2  56541.93  21102.40  37.32
2272.6  56166.20  20856.10  37.13
2275.0  55757.10  20616.75  36.98
2277.3  55378.88  20406.63  36.85
2279.7  55032.25  20185.38  36.68
2282.1  54731.63  19973.37  36.49
2284.4  54337.98  19731.25  36.31
2286.8  54042.08  19500.50  36.08
2289.1  53685.50  19257.17  35.87
2291.5  53399.97  19020.11  35.62
2293.8  52991.95  18755.02  35.39
2296.2  52537.10  18472.30  35.16
2298.5  52038.08  18185.73  34.95
2300.8  51527.47  17970.52  34.88
2303.2  50926.03  17739.07  34.83
2305.5  50258.90  17480.68  34.78
2307.9  49616.34  17256.18  34.78
2310.2  48987.40  17094.00  34.89
2312.5  48422.67  16997.00  35.10
2314.8  47882.53  16918.70  35.33
2317.1  47290.63  16804.17  35.53
2319.5  46674.45  16655.10  35.68
2321.8  46134.00  16519.70  35.81
2324.1  45555.53  16360.28  35.91
2326.4  45069.02  16192.37  35.93
2328.7  44570.83  16007.50  35.91
2331.0  44121.50  15807.90  35.83
2333.3  43782.97  15649.18  35.74
2335.6  43411.20  15470.00  35.64
2337.9  42953.85  15303.75  35.63
2340.2  42560.00  15120.83  35.53
2342.5  42192.70  14946.55  35.42
2344.8  41725.54  14754.75  35.36
2347.1  41224.05  14570.50  35.34
2349.4  40676.65  14425.50  35.46
2351.7  40219.33  14314.67  35.59
2353.9  39778.63  14176.60  35.64
2356.2  39276.25  14056.25  35.79
2358.5  38811.33  13930.39  35.89
2360.8  38367.48  13790.22  35.94
2363.1  37921.95  13651.25  36.00
2365.3  37484.58  13527.15  36.09
2367.6  36975.00  13358.33  36.13
2369.8  36498.25  13190.63  36.14
2372.1  35946.30  13004.55  36.18
2374.4  35337.50  12790.03  36.19
2376.6  34731.90  12544.23  36.12
2378.9  34170.73  12319.77  36.05
2381.1  33600.67  12098.67  36.01
2383.4  33044.88  11898.25  36.01
2385.6  32577.88  11730.13  36.01
2387.9  32129.10  11579.70  36.04
2390.1  31683.75  11401.25  35.98
2392.3  31221.45  11223.23  35.95
2394.6  30794.37  11075.78  35.97
2396.8  30415.33  10919.46  35.90
2399.0  29968.92  10744.58  35.85
2401.3  29475.48  10558.52  35.82
2403.5  29056.30  10374.00  35.70
2405.7  28709.47  10201.33  35.53
2407.9  28310.10  10055.85  35.52
2410.1  27853.50  9885.90  35.49
2412.4  27468.42  9708.58  35.34
2414.6  27090.80  9531.60  35.18
2416.8  26703.60  9368.70  35.08
2419.0  26351.89  9205.94  34.93
2421.2  25963.68  9036.15  34.80
2423.4  25529.88  8852.26  34.67
2425.6  25250.78  8696.33  34.44
2427.8  24965.03  8553.45  34.26
2430.0  24650.94  8392.22  34.04
2432.2  24364.80  8265.60  33.92
2434.4  24081.08  8136.68  33.79
2436.5  23742.77  7989.13  33.65
2438.7  23462.70  7840.60  33.42
2440.9  23194.73  7691.88  33.16
2443.1  22934.10  7557.60  32.95
2445.3  22683.56  7446.06  32.83
2447.4  22409.40  7303.20  32.59
2449.6  22104.13  7145.60  32.33
2451.8  21838.50  6996.60  32.04
2453.9  21531.53  6868.89  31.90
2456.1  21184.53  6751.00  31.87
2458.3  20886.77  6640.98  31.80
2460.4  20592.15  6511.23  31.62
2462.6  20353.08  6388.67  31.39
2464.7  20110.78  6269.58  31.18
2466.9  19895.27  6167.87  31.00
2469.0  19615.84  6076.71  30.98
2471.2  19339.00  5976.45  30.90
2473.3  19109.91  5874.48  30.74
2475.4  18894.05  5775.21  30.57
2477.6  18662.43  5678.78  30.43
2479.7  18419.20  5593.60  30.37
2481.9  18120.61  5463.50  30.15
2484.0  17886.72  5376.74  30.06
2486.1  17646.75  5259.15  29.80
2488.2  17406.38  5205.92  29.91
2490.4  17155.00  5125.21  29.88
2492.5  16876.77  5013.53  29.71
2494.6  16574.48  4933.88  29.77
2496.7  16304.45  4898.26  30.04
2498.8  16114.58  4875.60  30.26
2500.9  15963.46  4817.38  30.18
2503.0  15933.27  4783.98  30.03
2505.1  15843.75  4816.50  30.40
2507.2  15822.40  4809.65  30.40
2509.4  15742.74  4773.45  30.32
2511.4  15723.23  4797.80  30.51
2513.5  15810.93  4867.07  30.78
2515.6  15880.52  4976.10  31.33
