# Supplementary material for: Using reflectance spectra and Pl@ntNet to identify herbarium specimens: a case study with Lithocarpus
Source: New Phytol. 2025 Jun 4;251(2):800–10. doi: 10.1111/nph.70258 (PMC13278665; doi:10.1111/nph.70258)
Supplement: Supplementary file 1 — Dataset S1 Original spectral data collected for this study. [file NPH-251-800-s003.zip › lithocarpus_spectra/gr022322_0314.sig]

/*** Spectra Vista SIG Data ***/
name= gr022322_0314.sig
instrument= HI: 1132003 (HR-1024i)
integration= 50.0, 9.0, 5.0, 50.0, 9.0, 5.0
scan method= Time-based, Time-based
scan coadds= 100, 425, 645, 100, 425, 645
scan time= 5, 5
scan settings= AI, AI
external data set1= 0,0,0,0,0,0,0,0,0,0,0,0,0,0,0,0,0,0,0,0,0,0,0,0,0,0,0,0,0,0,0,0
external data set2= 0,0,0,0,0,0,0,0,0,0,0,0,0,0,0,0,0,0,0,0,0,0,0,0,0,0,0,0,0,0,0,0
external data dark= 0,0,0,0,0,0,0,0,0,0,0,0,0,0,0,0
external data mask= 0
optic= LENS 4(1), LENS 4(1)
temp= 34.6, -5.1, -9.9, 34.5, -5.1, -9.9
battery= 7.44, 7.43
error= 0, 0
units= Radiance, Radiance
time= 23/02/2022 14:48:20, 23/02/2022 14:50:46
longitude=                 ,                 
latitude=                 ,                 
gpstime=                 ,                 
comm= 
memory slot= 0, 0
factors= 0.967, 0.981, 1.000 [Overlap: Remove @ 990,1900, Matching Type: None]
inclinometer x offset= 0, 0
inclinometer y offset= 90, 90
data= 
340.5  1258.60  933.10  74.14
341.9  1276.20  957.15  75.00
343.4  1220.16  944.64  77.42
344.9  1221.00  925.00  75.76
346.4  1230.27  891.50  72.46
347.8  1233.36  890.76  72.22
349.3  1257.68  859.68  68.35
350.8  1287.75  878.70  68.24
352.2  1302.07  907.06  69.66
353.7  1310.05  910.14  69.47
355.2  1362.40  930.10  68.27
356.6  1413.72  955.57  67.59
358.1  1493.86  991.50  66.37
359.6  1512.76  1012.78  66.95
361.0  1563.37  1058.66  67.72
362.5  1639.89  1097.37  66.92
364.0  1732.64  1146.60  66.18
365.5  1824.70  1195.05  65.49
366.9  1871.44  1230.88  65.77
368.4  1964.07  1288.53  65.61
369.9  2044.74  1350.30  66.04
371.3  2128.42  1427.76  67.08
372.8  2228.70  1455.21  65.29
374.2  2336.40  1531.64  65.56
375.7  2451.57  1599.42  65.24
377.2  2536.50  1682.10  66.32
378.6  2602.37  1717.30  65.99
380.1  2692.20  1781.98  66.19
381.6  2824.64  1853.67  65.63
383.0  2985.40  1935.45  64.83
384.5  3108.56  2038.40  65.57
386.0  3222.78  2131.80  66.15
387.4  3325.80  2193.10  65.94
388.9  3439.52  2254.28  65.54
390.4  3565.07  2323.56  65.18
391.8  3731.00  2422.28  64.92
393.3  3871.06  2526.62  65.27
394.7  3972.50  2587.80  65.14
396.2  4089.96  2661.72  65.08
397.7  4231.20  2755.44  65.12
399.1  4407.96  2861.13  64.91
400.6  4582.16  2956.56  64.52
402.0  4725.24  3062.28  64.81
403.5  4821.60  3126.20  64.84
405.0  4995.52  3234.04  64.74
406.4  5195.52  3373.48  64.93
407.9  5378.76  3469.88  64.51
409.3  5513.84  3564.68  64.65
410.8  5642.82  3646.26  64.62
412.2  5812.92  3770.76  64.87
413.7  6037.13  3919.11  64.92
415.1  6261.08  4047.72  64.65
416.6  6439.14  4175.73  64.85
418.0  6597.50  4284.75  64.95
419.5  6764.89  4401.67  65.07
420.9  6973.28  4539.52  65.10
422.4  7224.95  4694.64  64.98
423.8  7459.53  4855.79  65.10
425.3  7724.40  5043.00  65.29
426.7  7951.95  5196.75  65.35
428.2  8147.20  5338.24  65.52
429.6  8337.58  5473.39  65.65
431.1  8558.34  5625.20  65.73
432.5  8821.02  5813.60  65.91
434.0  9091.50  6011.50  66.12
435.4  9399.50  6231.50  66.30
436.8  9702.94  6455.63  66.53
438.3  9972.25  6655.70  66.74
439.7  10196.48  6828.00  66.96
441.2  10417.08  6987.96  67.08
442.6  10683.75  7187.25  67.27
444.0  10974.60  7409.22  67.51
445.5  11299.83  7661.73  67.80
446.9  11646.18  7938.84  68.17
448.4  11955.86  8173.34  68.36
449.8  12300.05  8429.80  68.53
451.2  12604.00  8653.75  68.66
452.7  12848.01  8858.70  68.95
454.1  13114.82  9091.94  69.33
455.5  13414.38  9327.50  69.53
457.0  13762.32  9603.88  69.78
458.4  14094.08  9861.28  69.97
459.8  14446.08  10154.88  70.30
461.2  14849.24  10489.40  70.64
462.7  15211.56  10787.79  70.92
464.1  15551.34  11071.68  71.19
465.5  15869.16  11334.24  71.42
467.0  16183.30  11602.20  71.69
468.4  16519.40  11898.80  72.03
469.8  16860.84  12200.12  72.36
471.2  17274.93  12541.02  72.60
472.7  17711.23  12899.10  72.83
474.1  18148.40  13257.30  73.05
475.5  18645.64  13682.24  73.38
476.9  19112.08  14077.44  73.66
478.4  19512.50  14418.75  73.89
479.8  19825.18  14696.12  74.13
481.2  20091.28  14940.48  74.36
482.6  20387.43  15208.29  74.60
484.0  20767.62  15543.90  74.85
485.4  21223.47  15939.84  75.10
486.9  21738.60  16374.15  75.32
488.3  22285.44  16830.88  75.52
489.7  22766.10  17234.26  75.70
491.1  23202.48  17610.60  75.90
492.5  23614.08  17975.16  76.12
493.9  23972.58  18292.26  76.30
495.3  24321.90  18587.70  76.42
496.8  24725.32  18954.04  76.66
498.2  25216.92  19374.24  76.83
499.6  25711.02  19795.68  76.99
501.0  26280.75  20271.48  77.13
502.4  26806.20  20717.40  77.29
503.8  27318.06  21160.51  77.46
505.2  27838.40  21605.24  77.61
506.6  28351.18  22046.42  77.76
508.0  28854.00  22483.44  77.92
509.4  29285.00  22850.00  78.03
510.8  29779.20  23269.95  78.14
512.2  30265.76  23692.40  78.28
513.6  30782.40  24139.20  78.42
515.0  31373.84  24643.12  78.55
516.4  31886.08  25069.92  78.62
517.8  32453.88  25556.40  78.75
519.2  33064.47  26074.68  78.86
520.7  33652.55  26576.31  78.97
522.0  34152.48  27012.96  79.10
523.4  34741.98  27522.81  79.22
524.8  35254.62  27975.06  79.35
526.2  35873.33  28509.88  79.47
527.6  36516.06  29070.06  79.61
529.0  37056.80  29550.40  79.74
530.4  37709.30  30140.68  79.93
531.8  38264.61  30641.85  80.08
533.2  38783.16  31122.00  80.25
534.6  39296.16  31616.96  80.46
536.0  39822.98  32136.24  80.70
537.4  40356.12  32660.26  80.93
538.8  40950.92  33242.72  81.18
540.2  41593.66  33863.13  81.41
541.6  42206.50  34442.24  81.60
543.0  42735.98  34967.38  81.82
544.3  43456.50  35661.30  82.06
545.7  44261.25  36426.90  82.30
547.1  44783.25  36948.90  82.51
548.5  45433.74  37584.78  82.72
549.9  46169.63  38285.19  82.92
551.3  46922.72  39019.76  83.16
552.7  47458.86  39546.82  83.33
554.1  48181.08  40244.52  83.53
555.4  48790.74  40839.86  83.70
556.8  49263.06  41312.04  83.86
558.2  49587.60  41659.35  84.01
559.6  49931.70  42012.75  84.14
561.0  50524.32  42596.40  84.31
562.3  50982.75  43047.55  84.44
563.7  51605.12  43630.72  84.55
565.1  52206.00  44189.20  84.64
566.5  52836.29  44772.28  84.74
567.9  53686.88  45537.60  84.82
569.2  54616.80  46376.40  84.91
570.6  55592.92  47246.44  84.99
572.0  56439.30  47996.45  85.04
573.4  57150.75  48646.55  85.12
574.8  57872.25  49300.00  85.19
576.1  58749.61  50090.82  85.26
577.5  59418.08  50711.16  85.35
578.9  60344.04  51530.64  85.39
580.3  61173.12  52276.20  85.46
581.6  61999.68  53007.36  85.50
583.0  62835.21  53748.36  85.54
584.4  63457.53  54327.90  85.61
585.8  63961.82  54790.20  85.66
587.1  64408.74  55204.60  85.71
588.5  64994.40  55722.60  85.73
589.9  65484.00  56166.30  85.77
591.2  66070.48  56697.88  85.81
592.6  66862.84  57395.58  85.84
594.0  67527.75  57990.87  85.88
595.3  68397.50  58754.08  85.90
596.7  69276.00  59522.14  85.92
598.1  70113.17  60254.37  85.94
599.5  70932.30  60988.85  85.98
600.8  71805.80  61757.56  86.01
602.2  72526.23  62382.88  86.01
603.5  73411.32  63173.88  86.05
604.9  74280.60  63945.00  86.09
606.3  75081.60  64643.04  86.10
607.6  75844.02  65318.88  86.12
609.0  76599.00  65998.80  86.16
610.4  77357.28  66677.52  86.19
611.7  78060.17  67310.16  86.23
613.1  78721.20  67915.35  86.27
614.5  79470.36  68589.36  86.31
615.8  80084.16  69147.36  86.34
617.2  80898.84  69883.92  86.38
618.5  81581.88  70523.04  86.44
619.9  82429.66  71288.72  86.48
621.2  83206.51  71988.15  86.52
622.6  84144.50  72842.00  86.57
624.0  84869.91  73522.08  86.63
625.3  85708.05  74296.84  86.69
626.7  86545.88  75061.46  86.73
628.0  87247.52  75699.40  86.76
629.4  88104.80  76484.80  86.81
630.8  88818.72  77155.20  86.87
632.1  89381.88  77701.68  86.93
633.5  90324.52  78558.48  86.97
634.8  91079.45  79262.49  87.03
636.2  91746.48  79873.68  87.06
637.5  92587.51  80665.54  87.12
638.9  93330.72  81362.97  87.18
640.2  94126.86  82110.92  87.23
641.6  94980.42  82892.34  87.27
642.9  95753.84  83612.62  87.32
644.3  96609.30  84412.82  87.38
645.6  97383.00  85156.50  87.44
647.0  98149.23  85883.04  87.50
648.3  98976.13  86669.98  87.57
649.7  99816.88  87488.71  87.65
651.0  100623.42  88240.70  87.69
652.4  101172.24  88781.94  87.75
653.7  102284.46  89820.63  87.81
655.0  103220.68  90717.20  87.89
656.4  103866.40  91360.40  87.96
657.7  104950.48  92369.14  88.01
659.1  105836.50  93231.60  88.09
660.4  106553.44  93946.72  88.17
661.8  107256.00  94640.00  88.24
663.1  108250.95  95608.80  88.32
664.5  108783.48  96174.00  88.41
665.8  108993.96  96445.86  88.49
667.1  109153.17  96690.24  88.58
668.5  109620.00  97188.00  88.66
669.8  110104.82  97702.42  88.74
671.2  110431.36  98092.80  88.83
672.5  110792.26  98488.41  88.89
673.8  111463.24  99185.80  88.99
675.2  112462.14  100156.98  89.06
676.5  113639.88  101283.96  89.13
677.8  114902.82  102454.82  89.17
679.2  115864.97  103388.75  89.23
680.5  116706.27  104223.78  89.30
681.9  117448.10  104989.50  89.39
683.2  118256.60  105798.00  89.46
684.5  119080.50  106614.20  89.53
685.9  119817.89  107352.40  89.60
687.2  120537.60  108103.68  89.68
688.5  121204.18  108772.00  89.74
689.9  121995.52  109595.80  89.84
691.2  122688.42  110306.95  89.91
692.5  123326.60  110948.46  89.96
693.8  124084.25  111709.80  90.03
695.2  124711.06  112357.11  90.09
696.5  125417.16  113082.64  90.17
697.8  126158.30  113828.55  90.23
699.2  126844.38  114506.73  90.27
700.5  127570.68  115260.84  90.35
701.8  128220.75  115931.55  90.42
703.1  128912.52  116629.56  90.47
704.5  129616.20  117347.13  90.53
705.8  130380.18  118115.69  90.59
707.1  131072.75  118820.25  90.65
708.4  131737.83  119497.44  90.71
709.8  132554.82  120299.97  90.75
711.1  133107.92  120870.02  90.81
712.4  133959.88  121714.76  90.86
713.7  134638.56  122407.88  90.92
715.0  135367.29  123126.90  90.96
716.3  136133.25  123880.75  91.00
717.7  136865.02  124600.53  91.04
719.0  137634.20  125377.50  91.09
720.3  138395.70  126123.22  91.13
721.6  139260.60  126969.20  91.17
722.9  140084.91  127759.41  91.20
724.2  140925.96  128580.48  91.24
725.6  141671.70  129323.78  91.28
726.9  142173.75  129828.00  91.32
728.2  142719.36  130355.68  91.34
729.5  143358.54  130987.74  91.37
730.8  143862.76  131503.94  91.41
732.1  144479.16  132112.40  91.44
733.4  144972.18  132591.50  91.46
734.7  145355.40  132985.08  91.49
736.0  145816.56  133448.34  91.52
737.3  146073.24  133727.49  91.55
738.6  146349.45  134012.07  91.57
740.0  146651.05  134326.45  91.60
741.2  147064.32  134717.44  91.60
742.6  147632.40  135278.64  91.63
743.9  148245.84  135885.84  91.66
745.2  149003.94  136599.96  91.68
746.5  149783.24  137345.09  91.70
747.8  150412.60  137956.80  91.72
749.1  151113.26  138634.06  91.74
750.4  151810.58  139300.98  91.76
751.7  152520.90  139990.48  91.78
753.0  153074.85  140507.21  91.79
754.2  153739.56  141137.82  91.80
755.5  154317.27  141681.93  91.81
756.8  154882.44  142239.32  91.84
758.1  155890.44  143170.08  91.84
759.4  156821.00  144050.00  91.86
760.7  157706.92  144886.56  91.87
762.0  158322.50  145477.50  91.89
763.3  158883.48  146023.92  91.91
764.6  159289.44  146413.44  91.92
765.9  159694.85  146815.80  91.94
767.2  160210.26  147297.36  91.94
768.4  160542.20  147620.20  91.95
769.7  161183.41  148225.51  91.96
771.0  161631.72  148662.99  91.98
772.3  162016.80  149029.65  91.98
773.6  162519.04  149501.28  91.99
774.8  163001.12  149954.55  92.00
776.1  163463.04  150418.32  92.02
777.4  163788.28  150738.04  92.03
778.7  164327.88  151247.64  92.04
780.0  164791.04  151676.80  92.04
781.2  165179.70  152023.44  92.04
782.5  165707.88  152525.88  92.05
783.8  166191.48  152997.12  92.06
785.0  166547.10  153364.50  92.08
786.3  166981.50  153783.00  92.10
787.6  167452.32  154226.80  92.10
788.9  167861.22  154614.12  92.11
790.1  168405.00  155128.80  92.12
791.4  168812.64  155509.44  92.12
792.7  169450.17  156134.07  92.14
793.9  169884.54  156526.02  92.14
795.2  170384.00  157009.50  92.15
796.5  170912.28  157503.28  92.15
797.7  171413.64  157962.48  92.15
799.0  172080.00  158580.00  92.15
800.2  172489.60  158992.00  92.17
801.5  172957.44  159445.14  92.19
802.8  173491.20  159962.30  92.20
804.0  173977.44  160409.34  92.20
805.3  174497.52  160892.76  92.20
806.5  174898.10  161274.10  92.21
807.8  175387.10  161728.00  92.21
809.0  175882.62  162190.27  92.22
810.3  176368.27  162637.20  92.21
811.5  176778.03  163026.93  92.22
812.8  177293.40  163503.60  92.22
814.0  177701.58  163892.43  92.23
815.3  178181.39  164377.89  92.25
816.5  178593.00  164728.00  92.24
817.8  179071.14  165164.01  92.23
819.0  179485.04  165555.81  92.24
820.2  179966.82  166027.14  92.25
821.5  180460.15  166484.70  92.26
822.7  180791.04  166793.70  92.26
824.0  181237.50  167221.80  92.27
825.2  181746.60  167669.25  92.25
826.4  182244.92  168143.03  92.26
827.7  182603.45  168466.30  92.26
828.9  183089.70  168948.00  92.28
830.1  183490.04  169296.77  92.26
831.4  183903.45  169708.32  92.28
832.6  184386.64  170134.36  92.27
833.8  184764.80  170502.00  92.28
835.0  185178.98  170873.78  92.27
836.3  185622.78  171304.00  92.29
837.5  186089.40  171763.20  92.30
838.7  186543.27  172146.60  92.28
839.9  186973.92  172530.00  92.27
841.2  187435.00  172972.91  92.28
842.4  187853.88  173346.63  92.28
843.6  188282.50  173768.00  92.29
844.8  188766.99  174216.33  92.29
846.0  189172.77  174598.50  92.30
847.2  189574.98  174961.29  92.29
848.5  190107.68  175452.56  92.29
849.7  190510.35  175854.03  92.31
850.9  190899.80  176225.40  92.31
852.1  191283.04  176613.82  92.33
853.3  191629.98  176917.20  92.32
854.5  192093.23  177284.94  92.29
855.7  192461.64  177664.08  92.31
856.9  192878.76  178080.12  92.33
858.1  193330.47  178493.87  92.33
859.3  193687.34  178864.70  92.35
860.5  194168.22  179266.14  92.33
861.7  194605.60  179676.00  92.33
862.9  195024.57  180070.93  92.33
864.1  195399.74  180431.44  92.34
865.3  195863.96  180813.28  92.32
866.5  196369.92  181310.40  92.33
867.7  196777.46  181721.44  92.35
868.9  197197.49  182101.92  92.34
870.1  197656.61  182524.49  92.34
871.3  198122.00  182896.46  92.32
872.5  198628.20  183366.00  92.32
873.7  199150.24  183854.48  92.32
874.9  199665.33  184317.27  92.31
876.0  200160.72  184803.12  92.33
877.2  200601.00  185243.16  92.34
878.4  201135.33  185728.23  92.34
879.6  201654.60  186131.40  92.30
880.8  202151.25  186592.00  92.30
882.0  202533.86  187016.91  92.34
883.1  203080.08  187514.88  92.34
884.3  203595.99  187903.87  92.29
885.5  204135.96  188334.51  92.26
886.7  204526.08  188654.40  92.24
887.8  204958.50  189133.20  92.28
889.0  205457.56  189643.12  92.30
890.2  205963.59  190039.08  92.27
891.4  206530.54  190517.57  92.25
892.5  207142.65  191059.83  92.24
893.7  207862.38  191719.40  92.23
894.9  208507.32  192269.52  92.21
896.0  209084.10  192812.55  92.22
897.2  209799.38  193392.50  92.18
898.4  210339.74  193901.24  92.18
899.5  211046.92  194486.94  92.15
900.7  211459.30  194909.00  92.17
901.9  211922.14  195317.30  92.16
903.0  212329.51  195641.21  92.14
904.2  212760.00  195975.60  92.11
905.4  213266.58  196378.14  92.08
906.5  213761.52  196842.80  92.09
907.7  214202.88  197179.04  92.05
908.8  214592.61  197468.85  92.02
910.0  215033.52  197764.32  91.97
911.2  215294.01  197970.01  91.95
912.3  215545.98  198217.86  91.96
913.5  215786.05  198424.98  91.95
914.6  215958.96  198586.08  91.96
915.8  216302.01  198872.43  91.94
916.9  216633.14  199103.76  91.91
918.1  216909.10  199337.32  91.90
919.2  217146.69  199651.23  91.94
920.4  217286.74  199772.32  91.94
921.5  217632.68  200028.57  91.91
922.7  217842.40  200191.84  91.90
923.8  218220.36  200490.60  91.88
925.0  218318.52  200702.04  91.93
926.1  218640.66  200985.12  91.92
927.3  219129.60  201393.12  91.91
928.4  219729.25  201883.50  91.88
929.6  220380.16  202470.40  91.87
930.7  221104.80  203081.20  91.85
931.8  221887.23  203918.52  91.90
933.0  222725.52  204618.24  91.87
934.1  223247.52  205029.45  91.84
935.3  223370.03  205195.24  91.86
936.4  223305.95  205176.16  91.88
937.6  223150.59  205085.10  91.90
938.7  223050.87  204992.19  91.90
939.9  223210.11  204958.97  91.82
941.0  223717.78  205488.42  91.85
942.1  224235.54  205984.62  91.86
943.3  224721.00  206529.30  91.90
944.4  225224.52  206893.99  91.86
945.6  225473.20  207032.18  91.82
946.7  225774.22  207201.73  91.77
947.9  225982.05  207339.51  91.75
949.0  226128.95  207572.72  91.79
950.1  226462.68  207996.12  91.85
951.3  226870.38  208260.58  91.80
952.4  227181.77  208517.62  91.78
953.6  227574.42  208765.88  91.74
954.7  227692.74  208825.20  91.71
955.8  227939.80  209101.80  91.74
957.0  228455.70  209530.95  91.72
958.1  228745.74  209741.94  91.69
959.3  228746.70  209710.20  91.68
960.4  229048.31  210164.29  91.76
961.6  229423.45  210478.22  91.74
962.7  229760.64  210670.40  91.69
963.9  230142.57  210818.51  91.60
965.0  230164.86  210614.64  91.51
966.2  230273.54  210981.02  91.62
967.3  230393.44  211024.08  91.59
968.5  230686.08  211221.12  91.56
969.6  230792.00  211106.80  91.47
970.8  230909.47  211025.21  91.39
971.9  230767.68  210995.84  91.43
973.1  231061.76  211260.72  91.43
974.2  231219.01  211426.54  91.44
975.4  231307.80  211504.05  91.44
976.5  231388.56  211615.95  91.45
977.7  231573.96  211517.70  91.34
978.8  231422.13  211456.98  91.37
980.0  231268.00  211578.00  91.49
981.2  232146.48  211630.35  91.16
982.3  232037.12  211810.20  91.28
983.5  232116.17  211803.54  91.25
984.6  232082.64  211910.40  91.31
985.8  232257.52  212024.56  91.29
987.0  232766.40  212221.76  91.17
988.1  232736.50  212301.10  91.22
989.3  232695.12  212419.76  91.29
990.2  241664.27  216938.00  89.77
994.0  242198.29  217692.38  89.88
997.9  242378.17  217955.25  89.92
1001.7  243134.81  218811.52  90.00
1005.6  244223.33  219805.56  90.00
1009.4  245286.20  220858.83  90.04
1013.3  246160.00  221760.00  90.09
1017.1  246999.02  222655.81  90.14
1021.0  247892.64  223482.70  90.15
1024.8  249139.78  224758.61  90.21
1028.6  250770.04  226314.39  90.25
1032.5  252126.00  227589.60  90.27
1036.3  252755.56  228238.27  90.30
1040.1  253152.87  228660.23  90.32
1044.0  253866.75  229420.32  90.37
1047.8  254409.75  229988.85  90.40
1051.6  254946.76  230546.31  90.43
1055.5  254637.90  230390.80  90.48
1059.3  254526.60  230346.00  90.50
1063.1  254519.08  230407.96  90.53
1067.0  254906.94  230797.63  90.54
1070.8  255558.41  231495.44  90.58
1074.6  255987.89  231971.61  90.62
1078.4  255806.00  231902.00  90.66
1082.3  255226.82  231471.77  90.69
1086.1  254884.58  231322.71  90.76
1089.9  254952.19  231459.66  90.79
1093.7  255281.91  231905.96  90.84
1097.5  255416.00  232129.56  90.88
1101.4  255316.29  232119.18  90.91
1105.2  255224.00  232166.00  90.97
1109.0  255590.38  232566.38  90.99
1112.8  256378.91  233385.71  91.03
1116.6  257083.56  234094.80  91.06
1120.4  257748.40  234696.62  91.06
1124.2  258282.54  235145.97  91.04
1128.1  258720.04  235431.63  91.00
1131.8  258725.60  235300.80  90.95
1135.7  258529.00  234871.47  90.85
1139.5  258276.60  234265.80  90.70
1143.3  257668.25  233215.28  90.51
1147.1  257121.33  232221.78  90.32
1150.9  256668.50  231178.75  90.07
1154.7  256597.47  230431.07  89.80
1158.5  256431.87  229698.20  89.57
1162.3  256205.59  228901.41  89.34
1166.1  255549.51  227766.03  89.13
1169.9  255122.10  226795.43  88.90
1173.7  254520.00  225620.00  88.65
1177.5  253924.56  224365.13  88.36
1181.2  253906.18  223537.31  88.04
1185.0  254192.03  223001.06  87.73
1188.8  254061.11  222111.56  87.42
1192.6  254061.81  221404.11  87.15
1196.4  254067.57  220877.77  86.94
1200.2  253441.07  219851.02  86.75
1204.0  253077.35  219102.20  86.58
1207.8  252792.32  218479.50  86.43
1211.6  252281.56  217759.00  86.32
1215.3  251916.77  217257.43  86.24
1219.1  251740.58  217013.50  86.21
1222.9  251342.22  216782.22  86.25
1226.7  250967.16  216710.77  86.35
1230.4  250320.63  216488.86  86.48
1234.2  249622.33  216305.60  86.65
1238.0  248953.93  216127.80  86.81
1241.8  248333.61  215934.47  86.95
1245.5  247832.33  215751.96  87.06
1249.3  247683.23  215817.65  87.13
1253.1  247751.39  216034.58  87.20
1256.8  247736.45  216111.57  87.23
1260.6  247474.10  215982.13  87.27
1264.4  247187.02  215769.89  87.29
1268.1  246694.80  215363.87  87.30
1271.9  246668.93  215404.79  87.33
1275.7  246997.84  215857.53  87.39
1279.4  247324.50  216430.80  87.51
1283.2  246907.92  216439.11  87.66
1286.9  246508.21  216494.01  87.82
1290.7  246178.53  216573.87  87.97
1294.4  245542.51  216283.82  88.08
1298.2  244707.09  215764.97  88.17
1302.0  243652.33  214938.67  88.22
1305.7  242349.86  213815.25  88.23
1309.5  240775.45  212376.05  88.21
1313.2  239784.58  211389.25  88.16
1317.0  239023.20  210553.20  88.09
1320.7  238265.24  209616.83  87.98
1324.4  237301.12  208413.88  87.83
1328.2  236542.40  207312.80  87.64
1331.9  235556.08  205894.33  87.41
1335.7  234625.42  204469.31  87.15
1339.4  233526.44  202785.82  86.84
1343.2  232695.81  201207.86  86.47
1346.9  232232.25  199797.35  86.03
1350.6  232390.90  198778.92  85.54
1354.4  232764.47  197788.86  84.97
1358.1  232551.93  196277.67  84.40
1361.8  231915.53  194346.42  83.80
1365.6  230848.25  192226.70  83.27
1369.3  229551.11  190201.33  82.86
1373.0  228111.89  188326.42  82.56
1376.7  226621.10  186469.93  82.28
1380.5  225079.33  184729.82  82.07
1384.2  223651.69  182949.18  81.80
1387.9  222349.47  181131.67  81.46
1391.6  221052.64  179059.53  81.00
1395.3  219888.55  176729.10  80.37
1399.1  219145.42  174320.22  79.55
1402.8  218196.00  171405.33  78.56
1406.5  217482.83  168351.80  77.41
1410.2  216913.89  165134.44  76.13
1413.9  216719.56  162019.19  74.76
1417.6  216175.81  158707.03  73.42
1421.3  215623.47  155551.20  72.14
1425.1  214961.07  152548.27  70.97
1428.8  214525.95  150097.20  69.97
1432.5  214255.28  148123.47  69.13
1436.2  214009.40  146437.71  68.43
1439.9  213415.07  144734.26  67.82
1443.6  213072.67  143368.11  67.29
1447.3  212509.82  141950.38  66.80
1451.0  212017.00  140635.75  66.33
1454.7  211451.47  139279.20  65.87
1458.4  211025.03  137966.03  65.38
1462.1  210389.45  136437.75  64.85
1465.8  209798.33  134907.11  64.30
1469.4  209216.84  133365.08  63.74
1473.1  209505.49  132402.56  63.20
1476.8  209557.33  131448.63  62.73
1480.5  208479.42  130006.18  62.36
1484.2  207657.02  129044.25  62.14
1487.9  207042.19  128454.35  62.04
1491.6  206337.08  127985.00  62.03
1495.3  205943.83  127889.67  62.10
1498.9  205288.17  127756.13  62.23
1502.6  204407.82  127591.40  62.42
1506.3  203377.69  127443.56  62.66
1510.0  202453.70  127416.05  62.94
1513.7  201710.42  127459.08  63.19
1517.3  200995.76  127389.17  63.38
1521.0  200104.23  127034.05  63.48
1524.7  199296.03  126572.48  63.51
1528.3  198511.08  125963.33  63.45
1532.0  197580.00  125288.27  63.41
1535.7  196711.04  124640.76  63.36
1539.3  195846.47  124058.43  63.34
1543.0  195233.89  123746.97  63.38
1546.7  194873.25  123706.92  63.48
1550.3  194365.51  123708.80  63.65
1554.0  193565.40  123545.80  63.83
1557.6  192780.19  123405.27  64.01
1561.3  191917.81  123162.36  64.17
1565.0  191041.47  122831.87  64.30
1568.6  190079.32  122460.52  64.43
1572.3  189400.93  122256.75  64.55
1575.9  188768.09  122045.42  64.65
1579.6  188166.81  121819.72  64.74
1583.2  187513.16  121576.13  64.84
1586.9  186743.88  121379.44  65.00
1590.5  186110.49  121517.69  65.29
1594.1  185339.43  121829.83  65.73
1597.8  184538.08  122276.23  66.26
1601.4  183755.60  122903.61  66.88
1605.1  182782.25  123435.08  67.53
1608.7  181901.75  124068.25  68.21
1612.3  181107.58  124725.69  68.87
1616.0  180301.60  125307.70  69.50
1619.6  179581.67  125927.11  70.12
1623.2  178743.53  126362.13  70.69
1626.9  177989.00  126810.40  71.25
1630.5  177170.70  127088.25  71.73
1634.1  176494.16  127410.12  72.19
1637.8  175808.27  127668.18  72.62
1641.4  174988.42  127840.55  73.06
1645.0  174192.62  127968.39  73.46
1648.6  173266.07  127957.72  73.85
1652.2  172534.19  128076.94  74.23
1655.8  171818.22  128126.56  74.57
1659.5  171124.00  128163.75  74.90
1663.1  169911.19  127722.64  75.17
1666.7  168630.00  127166.00  75.41
1670.3  167467.08  126591.93  75.59
1673.9  166338.96  125941.67  75.71
1677.5  165525.94  125355.26  75.73
1681.1  165118.18  124911.64  75.65
1684.7  165125.10  124662.40  75.50
1688.3  164996.53  124223.63  75.29
1691.9  164613.47  123478.20  75.01
1695.6  164256.97  122565.77  74.62
1699.2  164134.63  121746.13  74.17
1702.8  164062.16  121125.24  73.83
1706.3  163550.96  120502.20  73.68
1709.9  162573.33  119792.80  73.69
1713.5  161844.07  119292.66  73.71
1717.1  161125.61  118728.63  73.69
1720.7  160417.97  118061.58  73.60
1724.3  160023.47  117579.01  73.48
1727.9  159687.38  117048.09  73.30
1731.5  159603.06  116681.28  73.11
1735.1  159712.27  116509.87  72.95
1738.7  159458.13  116096.71  72.81
1742.2  158974.20  115541.13  72.68
1745.8  158329.87  114822.13  72.52
1749.4  157904.41  114281.51  72.37
1753.0  156817.50  113233.05  72.21
1756.5  155267.08  111792.30  72.00
1760.1  153563.63  110225.98  71.78
1763.7  151663.17  108549.97  71.57
1767.2  150157.07  107206.07  71.40
1770.8  148855.50  106086.50  71.27
1774.4  147441.58  104922.18  71.16
1777.9  146613.95  104293.53  71.13
1781.5  145741.33  103653.67  71.12
1785.1  144549.17  102830.00  71.14
1788.6  143257.64  101975.21  71.18
1792.2  141869.83  101080.33  71.25
1795.8  141096.22  100610.39  71.31
1799.3  140324.40  100125.40  71.35
1802.9  139596.53  99662.72  71.39
1806.4  138948.44  99212.36  71.40
1810.0  138156.34  98642.16  71.40
1813.5  137739.46  98337.52  71.39
1817.1  137480.33  98146.93  71.39
1820.6  136876.13  97755.70  71.42
1824.2  136782.53  97766.36  71.48
1827.7  136067.49  97398.10  71.58
1831.2  135800.00  97440.00  71.75
1834.8  135750.63  97693.33  71.97
1838.3  135459.00  97860.50  72.24
1841.8  134790.13  97681.50  72.47
1845.4  133904.21  97344.22  72.70
1848.9  133117.95  97033.95  72.89
1852.4  132471.77  96721.67  73.01
1856.0  131762.97  96249.13  73.05
1859.5  131004.68  95623.31  72.99
1863.0  130454.24  95052.28  72.86
1866.6  130264.27  94655.20  72.66
1870.1  130152.98  94152.51  72.34
1873.6  129513.00  93081.00  71.87
1877.1  128391.67  91501.67  71.27
1880.6  127215.04  89638.67  70.46
1884.2  126356.28  87831.78  69.51
1887.7  125588.67  85822.67  68.34
1891.2  124647.60  83471.15  66.97
1894.7  123804.97  80915.89  65.36
1898.2  123281.24  78417.33  63.61
1902.2  130946.40  80907.84  61.79
1904.9  130305.12  78530.28  60.27
1907.6  129531.44  76152.32  58.79
1910.4  128912.56  73953.39  57.37
1913.1  127840.08  71663.52  56.06
1915.8  127099.28  69734.84  54.87
1918.6  126564.32  68116.96  53.82
1921.3  126067.09  66751.39  52.95
1924.0  125251.98  65432.22  52.24
1926.7  124428.40  64297.24  51.67
1929.4  123601.12  63351.60  51.25
1932.2  123001.93  62732.27  51.00
1934.9  122391.36  62290.80  50.89
1937.6  121766.92  61967.24  50.89
1940.3  121193.00  61803.50  51.00
1943.0  120684.91  61798.20  51.21
1945.7  119977.22  61753.67  51.47
1948.4  119212.36  61756.06  51.80
1951.1  118618.74  61881.30  52.17
1953.8  118025.82  62036.70  52.56
1956.4  117513.36  62251.02  52.97
1959.1  116887.00  62456.68  53.43
1961.8  116074.98  62560.68  53.90
1964.5  115402.41  62731.53  54.36
1967.2  114602.76  62824.49  54.82
1969.9  113983.40  63012.50  55.28
1972.5  113231.53  63114.76  55.74
1975.2  112674.49  63336.71  56.21
1977.9  112285.44  63651.52  56.69
1980.6  111682.90  63815.71  57.14
1983.2  110794.58  63815.84  57.60
1985.9  109908.00  63777.60  58.03
1988.5  109020.92  63707.01  58.44
1991.2  108336.69  63743.76  58.84
1993.8  107702.10  63786.36  59.22
1996.5  107251.98  63895.26  59.57
1999.2  106592.74  63852.41  59.90
2001.8  106176.60  63896.28  60.18
2004.4  105669.61  63834.82  60.41
2007.1  105015.26  63633.92  60.59
2009.7  104427.00  63445.86  60.76
2012.4  104018.88  63318.08  60.87
2015.0  103563.00  63077.60  60.91
2017.6  103003.70  62699.20  60.87
2020.3  102476.00  62300.92  60.80
2022.9  102249.44  62009.92  60.65
2025.5  102054.09  61640.58  60.40
2028.1  101850.62  61206.50  60.09
2030.8  101436.63  60571.32  59.71
2033.4  101269.80  60022.74  59.27
2036.0  100886.20  59271.12  58.75
2038.6  100515.42  58445.40  58.15
2041.2  100198.60  57613.24  57.50
2043.8  99840.39  56719.65  56.81
2046.4  99465.10  55764.80  56.06
2049.0  98960.92  54717.68  55.29
2051.6  98695.71  53800.38  54.51
2054.2  98332.00  52855.00  53.75
2056.8  97974.80  51936.50  53.01
2059.4  97401.54  50938.56  52.30
2062.0  96906.00  50003.00  51.60
2064.6  96276.61  49061.42  50.96
2067.1  95659.11  48115.35  50.30
2069.7  95052.10  47170.24  49.63
2072.3  94635.92  46345.46  48.97
2074.9  94149.09  45555.51  48.39
2077.4  93814.97  44870.40  47.83
2080.0  93316.41  44161.51  47.32
2082.6  92865.50  43520.40  46.86
2085.1  92415.57  42937.38  46.46
2087.7  92032.20  42447.60  46.12
2090.3  91556.25  41965.53  45.84
2092.8  90788.14  41372.20  45.57
2095.4  89984.44  40773.72  45.31
2097.9  89332.04  40255.88  45.06
2100.5  88646.40  39778.40  44.87
2103.0  88041.70  39400.84  44.75
2105.6  87453.42  39110.82  44.72
2108.1  86920.92  38918.70  44.77
2110.7  86391.06  38791.76  44.90
2113.2  85905.66  38717.73  45.07
2115.7  85324.85  38658.05  45.31
2118.3  84696.30  38620.92  45.60
2120.8  84309.12  38722.86  45.93
2123.3  83920.84  38790.11  46.22
2125.8  83549.20  38910.48  46.57
2128.4  83103.15  39035.88  46.97
2130.9  82547.00  39131.20  47.40
2133.4  82183.92  39303.74  47.82
2135.9  81792.20  39427.20  48.20
2138.4  81327.95  39473.72  48.54
2140.9  80996.90  39584.62  48.87
2143.4  80658.54  39693.30  49.21
2145.9  80336.90  39810.26  49.55
2148.4  80044.50  39890.67  49.84
2150.9  79759.41  39971.08  50.11
2153.4  79459.70  40066.11  50.42
2155.9  79112.69  40124.42  50.72
2158.4  78806.70  40197.15  51.01
2160.9  78564.15  40292.70  51.29
2163.4  78222.38  40333.30  51.56
2165.9  77657.20  40230.54  51.81
2168.4  77187.42  40184.10  52.06
2170.8  76839.62  40218.09  52.34
2173.3  76459.23  40263.69  52.66
2175.8  76139.47  40328.64  52.97
2178.2  75759.05  40349.20  53.26
2180.7  75379.36  40356.12  53.54
2183.2  74972.33  40351.23  53.82
2185.6  74549.16  40347.72  54.12
2188.1  74042.64  40287.24  54.41
2190.6  73469.76  40165.58  54.67
2193.0  72833.64  40006.89  54.93
2195.5  72276.48  39866.88  55.16
2197.9  71679.12  39715.68  55.41
2200.4  70964.00  39469.80  55.62
2202.8  70478.71  39347.89  55.83
2205.3  69838.16  39121.56  56.02
2207.7  69444.96  39034.58  56.21
2210.1  69036.24  38902.92  56.35
2212.6  68662.89  38771.53  56.47
2215.0  68428.25  38710.60  56.57
2217.4  68143.58  38610.78  56.66
2219.9  67911.52  38531.24  56.74
2222.3  67665.84  38439.28  56.81
2224.7  67478.94  38359.71  56.85
2227.1  67195.51  38199.67  56.85
2229.5  66884.73  38013.20  56.83
2231.9  66440.80  37719.04  56.77
2234.4  65946.24  37338.72  56.62
2236.8  65543.36  36970.98  56.41
2239.2  65165.10  36567.96  56.12
2241.6  64738.59  36067.29  55.71
2244.0  64316.16  35527.68  55.24
2246.4  63897.90  34888.08  54.60
2248.8  63437.00  34195.15  53.90
2251.2  63118.50  33503.70  53.08
2253.6  62718.30  32712.00  52.16
2255.9  62415.00  31930.20  51.16
2258.3  62074.06  31098.42  50.10
2260.7  61702.72  30249.68  49.02
2263.1  61291.50  29440.80  48.03
2265.5  60890.83  28711.76  47.15
2267.9  60552.00  28127.10  46.45
2270.2  60115.68  27642.40  45.98
2272.6  59690.64  27366.24  45.85
2275.0  59279.22  27192.06  45.87
2277.3  58887.90  27098.70  46.02
2279.7  58516.20  27072.15  46.26
2282.1  58194.08  27081.12  46.54
2284.4  57800.16  27032.94  46.77
2286.8  57485.66  27010.46  46.99
2289.1  57076.88  26867.72  47.07
2291.5  56771.47  26730.55  47.08
2293.8  56343.42  26442.96  46.93
2296.2  55855.80  26112.24  46.75
2298.5  55326.90  25732.14  46.51
2300.8  54788.58  25335.38  46.24
2303.2  54130.56  24856.44  45.92
2305.5  53445.37  24321.22  45.51
2307.9  52795.07  23773.11  45.03
2310.2  52122.84  23284.80  44.67
2312.5  51510.80  22834.40  44.33
2314.8  50912.84  22386.16  43.97
2317.1  50273.75  21931.75  43.62
2319.5  49650.12  21497.13  43.30
2321.8  49107.08  21109.80  42.99
2324.1  48503.98  20701.66  42.68
2326.4  48018.96  20329.54  42.34
2328.7  47481.00  19940.50  42.00
2331.0  46973.40  19604.64  41.74
2333.3  46592.40  19375.62  41.59
2335.6  46200.56  19173.28  41.50
2337.9  45725.22  18955.98  41.46
2340.2  45277.00  18762.50  41.44
2342.5  44887.20  18611.07  41.46
2344.8  44407.50  18431.50  41.51
2347.1  43895.04  18247.74  41.57
2349.4  43354.74  18044.10  41.62
2351.7  42856.16  17860.80  41.68
2353.9  42355.02  17691.62  41.77
2356.2  41866.50  17520.75  41.85
2358.5  41366.18  17351.52  41.95
2360.8  40859.30  17210.58  42.12
2363.1  40381.62  17075.88  42.29
2365.3  39927.39  16916.37  42.37
2367.6  39380.00  16730.00  42.48
2369.8  38863.35  16562.40  42.62
2372.1  38308.92  16386.24  42.77
2374.4  37686.48  16180.72  42.94
2376.6  37068.08  15964.76  43.07
2378.9  36456.84  15788.64  43.31
2381.1  35859.20  15579.20  43.45
2383.4  35281.58  15355.28  43.52
2385.6  34788.05  15162.95  43.59
2387.9  34264.08  14960.52  43.66
2390.1  33778.50  14763.00  43.71
2392.3  33295.86  14573.52  43.77
2394.6  32842.64  14408.18  43.87
2396.8  32434.77  14259.84  43.96
2399.0  31982.30  14059.80  43.96
2401.3  31518.66  13871.24  44.01
2403.5  31045.56  13671.84  44.04
2405.7  30614.93  13454.83  43.95
2407.9  30184.02  13219.92  43.80
2410.1  29730.24  12967.92  43.62
2412.4  29312.20  12746.40  43.48
2414.6  28933.20  12554.64  43.39
2416.8  28577.34  12353.22  43.23
2419.0  28181.91  12141.79  43.08
2421.2  27744.64  11946.86  43.06
2423.4  27292.72  11718.07  42.93
2425.6  26997.66  11464.29  42.46
2427.8  26689.05  11189.97  41.93
2430.0  26346.59  10953.85  41.58
2432.2  26023.68  10736.64  41.26
2434.4  25704.54  10495.44  40.83
2436.5  25338.64  10243.28  40.43
2438.7  25046.58  9987.90  39.88
2440.9  24772.80  9742.38  39.33
2443.1  24505.92  9527.40  38.88
2445.3  24245.91  9325.35  38.46
2447.4  23929.20  9094.32  38.01
2449.6  23629.76  8895.04  37.64
2451.8  23312.34  8669.16  37.19
2453.9  22982.21  8454.66  36.79
2456.1  22658.24  8264.48  36.47
2458.3  22344.18  8070.85  36.12
2460.4  22016.28  7877.62  35.78
2462.6  21730.10  7666.40  35.28
2464.7  21467.55  7470.97  34.80
2466.9  21229.04  7294.56  34.36
2469.0  20962.94  7128.49  34.01
2471.2  20718.36  6920.10  33.40
2473.3  20448.91  6721.17  32.87
2475.4  20207.15  6580.09  32.56
2477.6  19933.28  6454.30  32.38
2479.7  19676.16  6297.60  32.01
2481.9  19340.79  6150.34  31.80
2484.0  19147.10  6049.84  31.60
2486.1  18916.20  5925.96  31.33
2488.2  18671.50  5828.30  31.21
2490.4  18359.50  5803.50  31.61
2492.5  18048.72  5748.00  31.85
2494.6  17741.88  5679.81  32.01
2496.7  17488.34  5649.44  32.30
2498.8  17229.51  5635.62  32.71
2500.9  17047.84  5576.82  32.71
2503.0  16982.14  5548.62  32.67
2505.1  16857.75  5602.35  33.23
2507.2  16856.25  5717.64  33.92
2509.4  16837.26  5814.93  34.54
2511.4  16802.73  5819.94  34.64
2513.5  16880.00  5874.24  34.80
2515.6  17029.32  6118.76  35.93
