# Supplementary material for: Using reflectance spectra and Pl@ntNet to identify herbarium specimens: a case study with Lithocarpus
Source: New Phytol. 2025 Jun 4;251(2):800–10. doi: 10.1111/nph.70258 (PMC13278665; doi:10.1111/nph.70258)
Supplement: Supplementary file 1 — Dataset S1 Original spectral data collected for this study. [file NPH-251-800-s003.zip › lithocarpus_spectra/gr022422_0171.sig]

/*** Spectra Vista SIG Data ***/
name= gr022422_0171.sig
instrument= HI: 1132003 (HR-1024i)
integration= 50.0, 9.0, 5.0, 100.0, 14.0, 5.0
scan method= Time-based, Time-based
scan coadds= 100, 425, 645, 50, 298, 645
scan time= 5, 5
scan settings= AI, AI
external data set1= 0,0,0,0,0,0,0,0,0,0,0,0,0,0,0,0,0,0,0,0,0,0,0,0,0,0,0,0,0,0,0,0
external data set2= 0,0,0,0,0,0,0,0,0,0,0,0,0,0,0,0,0,0,0,0,0,0,0,0,0,0,0,0,0,0,0,0
external data dark= 0,0,0,0,0,0,0,0,0,0,0,0,0,0,0,0
external data mask= 0
optic= LENS 4(1), LENS 4(1)
temp= 34.0, -5.1, -9.9, 34.0, -5.1, -9.9
battery= 7.45, 7.42
error= 0, 0
units= Radiance, Radiance
time= 24/02/2022 12:35:20, 24/02/2022 12:35:53
longitude=                 ,                 
latitude=                 ,                 
gpstime=                 ,                 
comm= 
memory slot= 0, 0
factors= 0.967, 0.938, 1.000 [Overlap: Remove @ 990,1900, Matching Type: None]
inclinometer x offset= 0, 0
inclinometer y offset= 90, 90
data= 
340.5  1193.50  151.90  12.73
341.9  1191.12  138.26  11.61
343.4  1180.80  157.44  13.33
344.9  1165.50  138.75  11.90
346.4  1176.78  151.56  12.88
347.8  1181.97  137.04  11.59
349.3  1194.00  119.40  10.00
350.8  1212.00  106.05  8.75
352.2  1243.55  109.73  8.82
353.7  1254.89  110.32  8.79
355.2  1296.90  111.35  8.59
356.6  1348.27  104.72  7.77
358.1  1414.54  112.37  7.94
359.6  1448.66  115.38  7.96
361.0  1501.82  110.79  7.38
362.5  1590.57  117.14  7.36
364.0  1668.94  108.29  6.49
365.5  1734.75  115.65  6.67
366.9  1783.52  113.04  6.34
368.4  1876.50  118.85  6.33
369.9  1993.30  122.17  6.13
371.3  2088.76  125.59  6.01
372.8  2150.04  137.66  6.40
374.2  2245.54  123.31  5.49
375.7  2346.69  124.55  5.31
377.2  2469.75  133.50  5.41
378.6  2536.32  138.71  5.47
380.1  2602.46  141.02  5.42
381.6  2736.37  138.71  5.07
383.0  2884.20  151.80  5.26
384.5  3019.38  146.51  4.85
386.0  3135.00  156.75  5.00
387.4  3229.40  162.68  5.04
388.9  3334.94  156.87  4.70
390.4  3473.95  159.46  4.59
391.8  3639.16  166.46  4.57
393.3  3778.34  168.06  4.45
394.7  3870.35  170.25  4.40
396.2  3981.76  173.12  4.35
397.7  4117.68  170.28  4.14
399.1  4296.75  166.82  3.88
400.6  4480.56  172.72  3.85
402.0  4613.70  187.59  4.07
403.5  4704.00  186.20  3.96
405.0  4865.04  186.40  3.83
406.4  5069.24  184.91  3.65
407.9  5262.80  191.78  3.64
409.3  5390.92  197.55  3.66
410.8  5499.00  198.81  3.62
412.2  5660.16  209.04  3.69
413.7  5890.26  208.71  3.54
415.1  6109.48  216.03  3.54
416.6  6304.68  216.63  3.44
418.0  6438.00  224.75  3.49
419.5  6592.14  231.49  3.51
420.9  6796.16  239.44  3.52
422.4  7041.96  249.25  3.54
423.8  7305.28  252.97  3.46
425.3  7570.65  267.53  3.53
426.7  7798.20  273.68  3.51
428.2  7964.80  285.76  3.59
429.6  8135.96  293.54  3.61
431.1  8345.96  301.35  3.61
432.5  8614.19  307.45  3.57
434.0  8899.00  321.75  3.62
435.4  9212.50  341.00  3.70
436.8  9513.56  359.27  3.78
438.3  9780.15  367.25  3.76
439.7  9991.64  378.39  3.79
441.2  10185.84  391.98  3.85
442.6  10434.00  405.15  3.88
444.0  10723.44  420.42  3.92
445.5  11060.91  439.83  3.98
446.9  11411.40  455.91  4.00
448.4  11723.60  475.58  4.06
449.8  12074.05  494.38  4.09
451.2  12356.75  511.75  4.14
452.7  12587.46  529.79  4.21
454.1  12825.82  549.10  4.28
455.5  13115.90  568.26  4.33
457.0  13459.16  586.30  4.36
458.4  13802.36  609.18  4.41
459.8  14163.84  630.72  4.45
461.2  14567.96  656.32  4.51
462.7  14930.97  686.55  4.60
464.1  15259.98  716.26  4.69
465.5  15557.04  740.52  4.76
467.0  15847.80  759.45  4.79
468.4  16169.08  782.18  4.84
469.8  16503.24  813.54  4.93
471.2  16908.51  845.13  5.00
472.7  17351.94  871.72  5.02
474.1  17794.40  902.70  5.07
475.5  18316.74  941.85  5.14
476.9  18800.47  980.66  5.22
478.4  19193.75  1018.75  5.31
479.8  19476.48  1042.93  5.35
481.2  19686.80  1071.24  5.44
482.6  19927.89  1099.17  5.52
484.0  20294.94  1133.22  5.58
485.4  20760.93  1174.14  5.66
486.9  21288.15  1213.88  5.70
488.3  21853.28  1255.60  5.75
489.7  22355.90  1300.92  5.82
491.1  22785.00  1346.52  5.91
492.5  23178.96  1396.50  6.02
493.9  23501.16  1425.90  6.07
495.3  23791.80  1462.05  6.15
496.8  24180.44  1503.98  6.22
498.2  24668.49  1550.27  6.28
499.6  25174.71  1606.28  6.38
501.0  25752.52  1663.14  6.46
502.4  26290.20  1718.28  6.54
503.8  26791.73  1773.17  6.62
505.2  27325.32  1833.88  6.71
506.6  27840.12  1894.97  6.81
508.0  28334.88  1953.00  6.89
509.4  28745.00  2007.50  6.98
510.8  29209.95  2061.68  7.06
512.2  29660.64  2120.36  7.15
513.6  30172.80  2181.60  7.23
515.0  30760.24  2253.80  7.33
516.4  31264.32  2322.32  7.43
517.8  31826.42  2390.76  7.51
519.2  32425.74  2459.79  7.59
520.7  33010.48  2536.85  7.68
522.0  33517.56  2606.28  7.78
523.4  34106.94  2683.49  7.87
524.8  34619.52  2757.21  7.96
526.2  35222.20  2840.50  8.06
527.6  35854.68  2925.84  8.16
529.0  36401.20  3011.80  8.27
530.4  37062.60  3099.70  8.36
531.8  37611.10  3187.58  8.48
533.2  38095.20  3268.98  8.58
534.6  38549.12  3361.68  8.72
536.0  39050.65  3459.49  8.86
537.4  39570.37  3558.33  8.99
538.8  40144.66  3654.75  9.10
540.2  40798.32  3758.20  9.21
541.6  41403.60  3858.26  9.32
543.0  41915.72  3951.57  9.43
544.3  42630.00  4065.08  9.54
545.7  43426.05  4189.05  9.65
547.1  43943.70  4295.63  9.78
548.5  44597.16  4408.47  9.89
549.9  45339.92  4526.09  9.98
551.3  46100.60  4654.26  10.10
552.7  46633.76  4763.28  10.21
554.1  47352.09  4896.93  10.34
555.4  47961.76  5012.81  10.45
556.8  48412.98  5116.65  10.57
558.2  48699.45  5208.00  10.69
559.6  48992.40  5301.00  10.82
561.0  49540.26  5419.26  10.94
562.3  49954.45  5530.53  11.07
563.7  50556.80  5653.76  11.18
565.1  51150.00  5783.80  11.31
566.5  51776.03  5921.94  11.44
567.9  52635.36  6088.64  11.57
569.2  53566.80  6266.40  11.70
570.6  54537.04  6448.41  11.82
572.0  55383.42  6618.11  11.95
573.4  56089.83  6776.00  12.08
574.8  56809.75  6942.38  12.22
576.1  57680.73  7124.43  12.35
577.5  58354.24  7285.56  12.49
578.9  59291.76  7479.18  12.61
580.3  60153.87  7669.29  12.75
581.6  61006.72  7862.48  12.89
583.0  61852.59  8061.30  13.03
584.4  62450.19  8229.87  13.18
585.8  62893.96  8375.72  13.32
587.1  63275.30  8510.92  13.45
588.5  63760.20  8664.90  13.59
589.9  64168.20  8802.60  13.72
591.2  64703.96  8966.20  13.86
592.6  65456.16  9161.13  14.00
594.0  66124.38  9343.23  14.13
595.3  67001.94  9553.06  14.26
596.7  67890.48  9768.92  14.39
598.1  68745.01  9989.58  14.53
599.5  69578.90  10208.58  14.67
600.8  70464.68  10434.32  14.81
602.2  71192.52  10639.02  14.94
603.5  72090.36  10874.70  15.08
604.9  72970.38  11110.77  15.23
606.3  73772.16  11338.80  15.37
607.6  74525.04  11563.77  15.52
609.0  75276.00  11788.20  15.66
610.4  76008.66  12014.73  15.81
611.7  76688.18  12234.96  15.95
613.1  77317.05  12454.20  16.11
614.5  78019.56  12688.92  16.26
615.8  78571.98  12903.75  16.42
617.2  79330.86  13160.43  16.59
618.5  79980.60  13396.82  16.75
619.9  80806.44  13667.18  16.91
621.2  81553.51  13926.53  17.08
622.6  82478.00  14214.75  17.23
624.0  83222.91  14468.90  17.39
625.3  84077.09  14744.76  17.54
626.7  84922.66  15013.40  17.68
628.0  85618.44  15253.86  17.82
629.4  86458.40  15526.00  17.96
630.8  87183.12  15772.26  18.09
632.1  87743.25  15995.07  18.23
633.5  88671.44  16290.56  18.37
634.8  89406.15  16542.59  18.50
636.2  90047.04  16779.06  18.63
637.5  90891.08  17052.35  18.76
638.9  91628.64  17310.39  18.89
640.2  92407.73  17571.67  19.02
641.6  93256.20  17850.93  19.14
642.9  94021.20  18097.17  19.25
644.3  94845.72  18365.78  19.36
645.6  95628.00  18638.75  19.49
647.0  96381.90  18898.61  19.61
648.3  97188.57  19156.24  19.71
649.7  98049.91  19429.90  19.82
651.0  98847.55  19683.14  19.91
652.4  99382.14  19880.64  20.00
653.7  100478.52  20188.85  20.09
655.0  101396.20  20463.86  20.18
656.4  102046.00  20675.60  20.26
657.7  103171.53  20984.04  20.34
659.1  104080.90  21236.60  20.40
660.4  104758.08  21446.32  20.47
661.8  105432.00  21660.00  20.54
663.1  106421.70  21942.87  20.62
664.5  106933.98  22148.79  20.71
665.8  107107.59  22299.89  20.82
667.1  107219.70  22435.79  20.93
668.5  107612.40  22659.00  21.06
669.8  108026.58  22898.35  21.20
671.2  108309.76  23137.92  21.36
672.5  108627.77  23393.78  21.54
673.8  109254.60  23718.52  21.71
675.2  110219.76  24123.54  21.89
676.5  111384.06  24586.08  22.07
677.8  112631.06  25074.94  22.26
679.2  113607.81  25509.00  22.45
680.5  114447.24  25921.02  22.65
681.9  115192.00  26318.60  22.85
683.2  116000.50  26719.00  23.03
684.5  116824.40  27123.25  23.22
685.9  117580.10  27514.82  23.40
687.2  118279.68  27889.92  23.58
688.5  118936.82  28246.25  23.75
689.9  119749.36  28642.36  23.92
691.2  120420.64  29016.93  24.10
692.5  121060.18  29372.50  24.26
693.8  121804.15  29762.10  24.43
695.2  122428.02  30130.12  24.61
696.5  123120.80  30529.62  24.80
697.8  123856.25  30943.58  24.98
699.2  124525.05  31359.12  25.18
700.5  125245.98  31789.35  25.38
701.8  125898.15  32215.05  25.59
703.1  126584.76  32665.50  25.81
704.5  127276.11  33136.70  26.04
705.8  128017.43  33638.29  26.28
707.1  128702.00  34125.75  26.52
708.4  129359.16  34606.40  26.75
709.8  130161.69  35152.26  27.01
711.1  130718.10  35634.31  27.26
712.4  131562.84  36204.69  27.52
713.7  132241.52  36735.36  27.78
715.0  132952.47  37288.73  28.05
716.3  133711.75  37845.00  28.30
717.7  134451.38  38396.51  28.56
719.0  135247.10  38978.35  28.82
720.3  136017.54  39555.26  29.08
721.6  136914.80  40159.80  29.33
722.9  137769.21  40771.26  29.59
724.2  138650.40  41394.78  29.86
725.6  139419.66  41988.29  30.12
726.9  139895.25  42501.00  30.38
728.2  140390.88  43033.76  30.65
729.5  140995.40  43599.14  30.92
730.8  141480.82  44138.07  31.20
732.1  142091.88  44724.96  31.48
733.4  142533.81  45269.94  31.76
734.7  142846.56  45775.98  32.05
736.0  143231.16  46312.02  32.33
737.3  143394.84  46775.75  32.62
738.6  143553.87  47257.02  32.92
740.0  143753.60  47745.30  33.21
741.2  144069.12  48280.96  33.51
742.6  144585.36  48880.98  33.81
743.9  145188.80  49505.92  34.10
745.2  145937.88  50203.65  34.40
746.5  146729.12  50914.32  34.70
747.8  147386.80  51590.30  35.00
749.1  148141.24  52297.70  35.30
750.4  148872.47  53005.32  35.60
751.7  149621.64  53702.39  35.89
753.0  150173.35  54336.81  36.18
754.2  150828.90  55027.32  36.48
755.5  151422.72  55684.43  36.77
756.8  152004.40  56349.66  37.07
758.1  153002.16  57164.94  37.36
759.4  153922.80  57938.20  37.64
760.7  154790.44  58715.86  37.93
762.0  155391.25  59390.63  38.22
763.3  155972.88  60068.61  38.51
764.6  156359.04  60663.72  38.80
765.9  156777.15  61267.23  39.08
767.2  157284.54  61905.17  39.36
768.4  157593.80  62471.50  39.64
769.7  158224.23  63167.47  39.92
771.0  158665.32  63800.78  40.21
772.3  159043.50  64402.80  40.49
773.6  159536.00  65046.32  40.77
774.8  160008.70  65699.82  41.06
776.1  160461.60  66339.52  41.34
777.4  160797.60  66926.18  41.62
778.7  161313.14  67600.88  41.91
780.0  161775.36  68239.68  42.18
781.2  162153.66  68842.41  42.46
782.5  162686.16  69529.98  42.74
783.8  163144.26  70183.53  43.02
785.0  163495.38  70791.60  43.30
786.3  163926.00  71431.50  43.58
787.6  164398.64  72091.32  43.85
788.9  164802.54  72724.43  44.13
790.1  165353.00  73416.95  44.40
791.4  165721.44  74050.80  44.68
792.7  166350.54  74788.37  44.96
793.9  166766.04  75433.68  45.23
795.2  167279.00  76124.25  45.51
796.5  167775.74  76804.42  45.78
797.7  168281.34  77486.01  46.05
799.0  168924.00  78246.00  46.32
800.2  169340.16  78881.92  46.58
801.5  169810.74  79562.15  46.85
802.8  170341.15  80263.53  47.12
804.0  170817.92  80943.59  47.39
805.3  171332.12  81641.48  47.65
806.5  171701.70  82268.00  47.91
807.8  172168.50  82938.80  48.17
809.0  172672.00  83631.26  48.43
810.3  173151.12  84330.40  48.70
811.5  173555.55  84965.13  48.96
812.8  174022.20  85650.45  49.22
814.0  174438.90  86289.30  49.47
815.3  174941.20  86969.32  49.71
816.5  175333.25  87600.25  49.96
817.8  175777.74  88293.06  50.23
819.0  176204.00  88937.45  50.47
820.2  176651.52  89621.04  50.73
821.5  177142.35  90300.50  50.98
822.7  177474.21  90895.43  51.22
824.0  177918.84  91553.13  51.46
825.2  178411.20  92263.05  51.71
826.4  178889.70  92941.26  51.95
827.7  179216.60  93551.20  52.20
828.9  179703.90  94229.55  52.44
830.1  180128.02  94890.42  52.68
831.4  180543.76  95522.50  52.91
832.6  181011.10  96193.96  53.14
833.8  181398.20  96807.85  53.37
835.0  181767.74  97422.08  53.60
836.3  182252.56  98108.78  53.83
837.5  182706.30  98761.95  54.06
838.7  183169.35  99415.62  54.28
839.9  183533.04  100028.52  54.50
841.2  184001.98  100692.06  54.72
842.4  184412.16  101330.64  54.95
843.6  184831.50  101956.75  55.16
844.8  185345.73  102627.50  55.37
846.0  185764.44  103253.58  55.58
847.2  186160.17  103844.16  55.78
848.5  186621.44  104511.88  56.00
849.7  186998.94  105124.20  56.22
850.9  187408.00  105737.45  56.42
852.1  187828.82  106340.63  56.62
853.3  188150.76  106900.74  56.82
854.5  188569.64  107492.53  57.00
855.7  188913.96  108064.20  57.20
856.9  189285.48  108684.90  57.42
858.1  189717.04  109288.31  57.61
859.3  190102.78  109861.92  57.79
860.5  190540.74  110454.32  57.97
861.7  190984.80  111091.60  58.17
862.9  191336.34  111663.05  58.36
864.1  191721.09  112236.88  58.54
865.3  192146.16  112854.46  58.73
866.5  192637.44  113477.76  58.91
867.7  193052.80  114048.04  59.08
868.9  193456.76  114622.87  59.25
870.1  193927.24  115248.27  59.43
871.3  194376.68  115887.80  59.62
872.5  194840.10  116484.08  59.78
873.7  195347.12  117077.80  59.93
874.9  195870.48  117710.63  60.10
876.0  196406.64  118324.62  60.24
877.2  196833.44  118936.98  60.43
878.4  197385.30  119593.98  60.59
879.6  197891.40  120201.90  60.74
880.8  198313.50  120799.88  60.91
882.0  198767.61  121363.64  61.06
883.1  199295.60  121973.18  61.20
884.3  199796.52  122586.97  61.36
885.5  200349.87  123173.09  61.48
886.7  200692.80  123678.72  61.63
887.8  201138.60  124259.10  61.78
889.0  201682.92  124872.25  61.92
890.2  202139.07  125434.37  62.05
891.4  202686.09  126064.53  62.20
892.5  203376.42  126711.59  62.30
893.7  204007.34  127371.21  62.43
894.9  204596.28  128051.64  62.59
896.0  205255.50  128701.23  62.70
897.2  205913.54  129348.10  62.82
898.4  206467.56  129992.01  62.96
899.5  207148.27  130641.91  63.07
900.7  207613.90  131158.30  63.17
901.9  208019.62  131652.66  63.29
903.0  208409.70  132148.05  63.41
904.2  208938.20  132679.50  63.50
905.4  209344.62  133206.57  63.63
906.5  209816.53  133783.97  63.76
907.7  210236.16  134186.70  63.83
908.8  210689.40  134702.72  63.93
910.0  211025.36  135190.12  64.06
911.2  211309.49  135625.27  64.18
912.3  211543.80  135964.17  64.27
913.5  211724.72  136277.71  64.37
914.6  211921.92  136647.00  64.48
915.8  212290.44  137108.09  64.59
916.9  212555.45  137516.58  64.70
918.1  212813.78  137907.52  64.80
919.2  212941.98  138247.97  64.92
920.4  213214.76  138496.38  64.96
921.5  213443.60  138887.95  65.07
922.7  213683.36  139251.76  65.17
923.8  213994.08  139699.17  65.28
925.0  214124.12  139988.10  65.38
926.1  214586.82  140364.21  65.41
927.3  214953.12  140807.04  65.51
928.4  215475.00  141357.13  65.60
929.6  216099.84  142010.88  65.72
930.7  216857.20  142725.10  65.82
931.8  217731.60  143398.50  65.86
933.0  218422.80  144051.48  65.95
934.1  218921.49  144525.96  66.02
935.3  219089.96  144902.08  66.14
936.4  219136.73  145069.91  66.20
937.6  218971.74  145134.68  66.28
938.7  218863.35  145189.17  66.34
939.9  218947.07  145442.94  66.43
941.0  219500.54  146038.94  66.53
942.1  220195.26  146529.81  66.55
943.3  220654.62  147067.41  66.65
944.4  221061.81  147411.06  66.68
945.6  221292.24  147752.14  66.77
946.7  221570.57  148044.91  66.82
947.9  221908.89  148435.35  66.89
949.0  222032.12  148731.00  66.99
950.1  222423.12  149010.30  66.99
951.3  222810.06  149301.35  67.01
952.4  223101.70  149530.23  67.02
953.6  223563.12  150022.62  67.11
954.7  223662.78  150253.40  67.18
955.8  223889.63  150515.62  67.23
957.0  224282.55  150864.23  67.27
958.1  224644.92  151130.22  67.28
959.3  224836.50  151211.55  67.25
960.4  225335.16  151549.57  67.26
961.6  225590.60  151835.62  67.31
962.7  225807.04  152100.64  67.36
963.9  225951.81  152206.08  67.36
965.0  225966.96  152323.80  67.41
966.2  226192.43  152485.11  67.41
967.3  226315.68  152597.43  67.43
968.5  226345.92  152694.72  67.46
969.6  226583.44  152797.88  67.44
970.8  226568.54  152912.76  67.49
971.9  226582.40  152762.72  67.42
973.1  226744.24  152974.20  67.47
974.2  226616.11  152816.28  67.43
975.4  226713.33  152964.17  67.47
976.5  226813.08  153196.88  67.54
977.7  227023.38  153371.40  67.56
978.8  226908.27  153124.02  67.48
980.0  227151.00  153134.50  67.42
981.2  227156.07  153224.07  67.45
982.3  227266.62  153419.28  67.51
983.5  227383.13  153429.38  67.48
984.6  227599.92  153533.16  67.46
985.8  227620.80  153644.04  67.50
987.0  227739.52  153647.68  67.47
988.1  227968.24  153606.09  67.38
989.3  227979.92  153715.52  67.43
990.2  237232.20  164278.05  69.25
994.0  237610.18  165137.30  69.50
997.9  237699.25  165598.39  69.67
1001.7  238230.92  166578.10  69.92
1005.6  239348.89  167836.43  70.12
1009.4  240476.67  169156.35  70.34
1013.3  241520.00  170434.29  70.57
1017.1  242328.94  171384.82  70.72
1021.0  243221.39  172500.29  70.92
1024.8  244621.00  173927.18  71.10
1028.6  246383.97  175691.88  71.31
1032.5  247843.40  177171.30  71.49
1036.3  248553.49  178084.34  71.65
1040.1  248946.12  178806.91  71.83
1044.0  249735.83  179827.24  72.01
1047.8  250359.90  180618.53  72.14
1051.6  250945.69  181528.91  72.34
1055.5  250591.90  181642.69  72.49
1059.3  250401.00  181894.76  72.64
1063.1  250289.56  182171.33  72.78
1067.0  250581.11  182760.28  72.93
1070.8  251191.11  183536.70  73.07
1074.6  251641.56  184265.43  73.23
1078.4  251351.67  184384.50  73.36
1082.3  250561.12  184161.63  73.50
1086.1  250166.93  184219.69  73.64
1089.9  250163.73  184578.52  73.78
1093.7  250493.44  185144.85  73.91
1097.5  250601.61  185534.96  74.04
1101.4  250504.12  185707.33  74.13
1105.2  250392.80  185844.34  74.22
1109.0  250793.72  186355.64  74.31
1112.8  251671.46  187139.10  74.36
1116.6  252434.67  187861.60  74.42
1120.4  253160.76  188500.60  74.46
1124.2  253728.10  188890.70  74.45
1128.1  254256.24  189276.71  74.44
1131.8  254338.93  189179.70  74.38
1135.7  254160.11  188834.30  74.30
1139.5  253953.80  188431.59  74.20
1143.3  253368.35  187604.08  74.04
1147.1  252755.56  186791.43  73.90
1150.9  252198.83  185900.79  73.71
1154.7  252108.13  185308.69  73.50
1158.5  251972.73  184670.61  73.29
1162.3  251752.01  183968.74  73.08
1166.1  251096.63  182975.88  72.87
1169.9  250711.23  182230.07  72.69
1173.7  250100.00  181350.00  72.51
1177.5  249488.68  180511.06  72.35
1181.2  249512.47  180122.80  72.19
1185.0  249911.67  180017.84  72.03
1188.8  249784.11  179763.25  71.97
1192.6  249815.76  179631.89  71.91
1196.4  249821.95  179557.88  71.87
1200.2  249207.47  179188.80  71.90
1204.0  248837.00  179059.44  71.96
1207.8  248488.15  179055.79  72.06
1211.6  247990.22  178890.29  72.14
1215.3  247566.67  179043.75  72.32
1219.1  247379.92  179432.89  72.53
1222.9  247022.22  179691.43  72.74
1226.7  246656.52  180100.50  73.02
1230.4  246022.62  180239.29  73.26
1234.2  245301.62  180272.75  73.49
1238.0  244615.23  180247.04  73.69
1241.8  243963.72  180219.48  73.87
1245.5  243469.27  180237.41  74.03
1249.3  243292.50  180499.86  74.19
1253.1  243454.17  180933.13  74.32
1256.8  243490.29  181233.56  74.43
1260.6  243305.57  181261.41  74.50
1264.4  243069.40  181322.44  74.60
1268.1  242661.47  181178.49  74.66
1271.9  242661.11  181358.43  74.74
1275.7  242954.68  181779.41  74.82
1279.4  243270.00  182248.07  74.92
1283.2  242836.86  182218.66  75.04
1286.9  242444.80  182166.63  75.14
1290.7  242161.33  182174.14  75.23
1294.4  241485.56  181832.25  75.30
1298.2  240627.57  181317.33  75.35
1302.0  239498.08  180525.70  75.38
1305.7  238171.69  179595.23  75.41
1309.5  236582.25  178299.49  75.36
1313.2  235614.42  177435.59  75.31
1317.0  234873.60  176753.57  75.25
1320.7  234083.79  175914.26  75.15
1324.4  233043.08  174803.65  75.01
1328.2  232362.40  173843.49  74.82
1331.9  231402.84  172551.70  74.57
1335.7  230548.33  171173.13  74.25
1339.4  229393.60  169548.31  73.91
1343.2  228486.27  167995.47  73.53
1346.9  228024.70  166676.75  73.10
1350.6  228233.13  165803.20  72.65
1354.4  228615.06  165058.16  72.20
1358.1  228323.00  163858.97  71.77
1361.8  227632.91  162425.50  71.35
1365.6  226627.10  160846.10  70.97
1369.3  225491.11  159218.29  70.61
1373.0  224190.82  157514.34  70.26
1376.7  222727.27  155640.26  69.88
1380.5  221104.76  153596.23  69.47
1384.2  219733.67  151420.51  68.91
1387.9  218504.00  149061.86  68.22
1391.6  217206.61  146381.71  67.39
1395.3  216048.25  143446.50  66.40
1399.1  215295.64  140568.82  65.29
1402.8  214358.00  137223.43  64.02
1406.5  213642.30  133824.90  62.64
1410.2  213071.78  130448.21  61.22
1413.9  212923.92  127429.55  59.85
1417.6  212402.80  124457.82  58.60
1421.3  211825.87  121807.89  57.50
1425.1  211084.80  119468.57  56.60
1428.8  210641.55  117652.50  55.85
1432.5  210394.83  116285.25  55.27
1436.2  210171.76  115264.66  54.84
1439.9  209568.47  114291.34  54.54
1443.6  209208.78  113649.29  54.32
1447.3  208680.29  113101.73  54.20
1451.0  208221.75  112638.86  54.10
1454.7  207690.31  112240.80  54.04
1458.4  207309.20  111947.85  54.00
1462.1  206695.35  111577.25  53.98
1465.8  206102.89  111301.88  54.00
1469.4  205534.95  111116.43  54.06
1473.1  205938.53  111501.11  54.14
1476.8  206084.52  111845.36  54.27
1480.5  205016.00  111503.60  54.39
1484.2  204167.47  111312.70  54.52
1487.9  203559.04  111302.48  54.68
1491.6  202881.25  111210.59  54.82
1495.3  202595.25  111379.13  54.98
1498.9  201997.33  111454.11  55.18
1502.6  201091.33  111375.97  55.39
1506.3  200032.00  111226.00  55.60
1510.0  199098.50  111185.94  55.84
1513.7  198343.44  111272.86  56.10
1517.3  197634.34  111351.62  56.34
1521.0  196737.38  111247.50  56.55
1524.7  195946.92  111210.14  56.76
1528.3  195112.45  111082.85  56.93
1532.0  194209.87  110934.69  57.12
1535.7  193357.27  110764.50  57.28
1539.3  192483.83  110515.59  57.42
1543.0  191889.06  110417.63  57.54
1546.7  191500.83  110467.50  57.69
1550.3  190982.76  110362.40  57.79
1554.0  190185.80  110121.75  57.90
1557.6  189442.37  109872.83  58.00
1561.3  188601.18  109569.87  58.10
1565.0  187730.67  109218.26  58.18
1568.6  186798.09  108799.78  58.24
1572.3  186131.34  108609.66  58.35
1575.9  185530.93  108453.03  58.46
1579.6  184959.48  108314.85  58.56
1583.2  184322.09  108160.63  58.68
1586.9  183569.04  107916.36  58.79
1590.5  182977.87  107875.09  58.96
1594.1  182234.98  107776.32  59.14
1597.8  181482.93  107652.65  59.32
1601.4  180744.76  107596.53  59.53
1605.1  179785.63  107359.18  59.72
1608.7  178952.50  107230.50  59.92
1612.3  178172.86  107098.91  60.11
1616.0  177373.85  106912.38  60.28
1619.6  176680.78  106763.07  60.43
1623.2  175871.67  106443.51  60.52
1626.9  175175.80  106260.13  60.66
1630.5  174350.50  105890.66  60.73
1634.1  173676.50  105644.33  60.83
1637.8  172994.58  105298.00  60.87
1641.4  172152.98  104802.24  60.88
1645.0  171351.50  104235.67  60.83
1648.6  170383.77  103469.05  60.73
1652.2  169663.65  102742.58  60.56
1655.8  168976.78  101932.79  60.32
1659.5  168279.90  101073.95  60.06
1663.1  167072.38  99927.51  59.81
1666.7  165795.17  98714.25  59.54
1670.3  164615.05  97519.51  59.24
1673.9  163508.27  96345.38  58.92
1677.5  162687.67  95291.08  58.57
1681.1  162248.84  94395.94  58.18
1684.7  162233.20  93706.78  57.76
1688.3  162102.50  93038.20  57.39
1691.9  161741.60  92240.19  57.03
1695.6  161357.67  91524.56  56.72
1699.2  161259.80  91005.51  56.43
1702.8  161177.07  90490.66  56.14
1706.3  160681.86  89753.96  55.86
1709.9  159735.91  88760.34  55.57
1713.5  159016.24  87861.86  55.25
1717.1  158317.06  86954.45  54.92
1720.7  157614.52  86098.83  54.63
1724.3  157245.24  85523.61  54.39
1727.9  156912.12  85190.78  54.29
1731.5  156822.00  85237.95  54.35
1735.1  156967.47  85639.37  54.56
1738.7  156723.07  85857.54  54.78
1742.2  156272.38  85844.76  54.93
1745.8  155639.73  85628.83  55.02
1749.4  155359.42  85535.74  55.06
1753.0  154438.20  85052.25  55.07
1756.5  152947.56  84290.17  55.11
1760.1  151217.55  83438.56  55.18
1763.7  149281.22  82528.25  55.28
1767.2  147738.47  81964.33  55.48
1770.8  146423.50  81542.57  55.69
1774.4  145001.31  80972.60  55.84
1777.9  144179.90  80858.11  56.08
1781.5  143323.33  80538.00  56.19
1785.1  142111.67  79991.79  56.29
1788.6  140818.59  79360.87  56.36
1792.2  139491.33  78688.29  56.41
1795.8  138789.37  78417.21  56.50
1799.3  138067.40  78059.96  56.54
1802.9  137301.62  77741.02  56.62
1806.4  136634.67  77471.54  56.70
1810.0  135813.65  77111.14  56.78
1813.5  135372.12  76929.66  56.83
1817.1  135048.53  76874.66  56.92
1820.6  134399.50  76630.22  57.02
1824.2  134270.93  76714.86  57.13
1827.7  133521.13  76405.18  57.22
1831.2  133196.00  76446.00  57.39
1834.8  133092.80  76545.60  57.51
1838.3  132834.50  76603.50  57.67
1841.8  132176.43  76370.04  57.78
1845.4  131307.21  76008.63  57.89
1848.9  130513.50  75623.63  57.94
1852.4  129858.07  75297.34  57.98
1856.0  129178.80  74813.21  57.91
1859.5  128453.72  74251.73  57.80
1863.0  127835.30  73642.96  57.61
1866.6  127575.29  73103.60  57.30
1870.1  127363.16  72447.22  56.88
1873.6  126735.75  71304.11  56.26
1877.1  125733.42  69726.75  55.46
1880.6  124605.31  67873.33  54.47
1884.2  123747.22  65871.65  53.23
1887.7  122960.07  63563.01  51.69
1891.2  122038.35  60848.78  49.86
1894.7  121163.05  57961.69  47.84
1898.2  120634.77  55150.48  45.72
1902.2  128400.48  55972.80  43.59
1904.9  127752.12  53561.94  41.93
1907.6  126931.04  51204.24  40.34
1910.4  126327.81  49125.02  38.89
1913.1  125293.52  47125.20  37.61
1915.8  124598.88  45573.08  36.58
1918.6  124048.96  44328.48  35.73
1921.3  123556.18  43352.62  35.09
1924.0  122753.68  42529.20  34.65
1926.7  121957.56  41871.32  34.33
1929.4  121190.72  41416.96  34.18
1932.2  120658.00  41181.96  34.13
1934.9  120088.80  41052.96  34.19
1937.6  119492.32  40996.32  34.31
1940.3  118957.50  41072.00  34.53
1943.0  118487.10  41223.13  34.79
1945.7  117798.23  41353.95  35.11
1948.4  117070.05  41483.60  35.43
1951.1  116500.68  41697.00  35.79
1953.8  115949.46  41897.46  36.13
1956.4  115457.02  42126.21  36.49
1959.1  114839.24  42337.08  36.87
1961.8  114054.36  42483.00  37.25
1964.5  113397.39  42674.22  37.63
1967.2  112624.65  42816.51  38.02
1969.9  112016.70  43004.70  38.39
1972.5  111263.65  43115.11  38.75
1975.2  110726.00  43326.94  39.13
1977.9  110328.82  43608.80  39.53
1980.6  109721.78  43800.75  39.92
1983.2  108855.98  43862.62  40.29
1985.9  107992.80  43891.20  40.64
1988.5  107123.45  43910.80  40.99
1991.2  106455.87  44017.02  41.35
1993.8  105850.80  44119.02  41.68
1996.5  105422.46  44271.48  41.99
1999.2  104804.32  44310.65  42.28
2001.8  104405.16  44425.08  42.55
2004.4  103896.01  44465.63  42.80
2007.1  103204.78  44401.28  43.02
2009.7  102618.90  44324.28  43.19
2012.4  102208.32  44292.48  43.34
2015.0  101779.60  44178.00  43.41
2017.6  101260.40  43962.45  43.42
2020.3  100733.16  43720.60  43.40
2022.9  100482.24  43563.36  43.35
2025.5  100254.42  43350.21  43.24
2028.1  100055.73  43099.89  43.08
2030.8  99659.55  42710.16  42.86
2033.4  99501.96  42405.30  42.62
2036.0  99121.36  42004.72  42.38
2038.6  98732.34  41582.34  42.12
2041.2  98418.48  41187.24  41.85
2043.8  98068.62  40766.05  41.57
2046.4  97703.30  40345.22  41.29
2049.0  97196.08  39896.08  41.05
2051.6  96945.54  39567.72  40.81
2054.2  96611.50  39207.25  40.58
2056.8  96226.90  38854.20  40.38
2059.4  95640.53  38450.00  40.20
2062.0  95139.00  38099.00  40.05
2064.6  94531.65  37734.76  39.92
2067.1  93928.68  37380.42  39.80
2069.7  93339.52  37043.34  39.69
2072.3  92924.32  36760.50  39.56
2074.9  92431.92  36464.61  39.45
2077.4  92108.96  36278.03  39.39
2080.0  91625.98  36020.96  39.31
2082.6  91185.60  35772.45  39.23
2085.1  90727.11  35505.00  39.13
2087.7  90331.80  35287.20  39.06
2090.3  89860.05  35018.82  38.97
2092.8  89127.10  34651.14  38.88
2095.4  88343.06  34269.56  38.79
2097.9  87699.22  33945.87  38.71
2100.5  87012.40  33607.20  38.62
2103.0  86412.00  33321.68  38.56
2105.6  85834.47  33049.17  38.50
2108.1  85329.81  32785.83  38.42
2110.7  84795.76  32514.44  38.34
2113.2  84300.78  32275.92  38.29
2115.7  83738.00  32005.20  38.22
2118.3  83140.20  31722.21  38.16
2120.8  82774.08  31534.74  38.10
2123.3  82398.50  31348.38  38.04
2125.8  82035.52  31156.58  37.98
2128.4  81584.10  30929.34  37.91
2130.9  81030.00  30695.20  37.88
2133.4  80655.40  30525.88  37.85
2135.9  80282.60  30347.40  37.80
2138.4  79817.10  30158.04  37.78
2140.9  79492.20  30013.26  37.76
2143.4  79152.68  29868.66  37.74
2145.9  78867.59  29722.46  37.69
2148.4  78575.19  29598.19  37.67
2150.9  78282.79  29481.23  37.66
2153.4  77990.39  29371.58  37.66
2155.9  77646.69  29239.37  37.66
2158.4  77344.05  29135.40  37.67
2160.9  77101.50  29054.55  37.68
2163.4  76791.08  28948.96  37.70
2165.9  76247.92  28758.12  37.72
2168.4  75792.60  28612.26  37.75
2170.8  75446.69  28514.53  37.79
2173.3  75095.85  28425.74  37.85
2175.8  74776.02  28381.87  37.96
2178.2  74395.70  28295.10  38.03
2180.7  74016.18  28199.85  38.10
2183.2  73620.53  28109.93  38.18
2185.6  73211.04  28040.04  38.30
2188.1  72727.20  27926.64  38.40
2190.6  72165.34  27792.44  38.51
2193.0  71543.34  27620.01  38.61
2195.5  70986.24  27486.72  38.72
2197.9  70390.96  27346.24  38.85
2200.4  69660.90  27168.85  39.00
2202.8  69179.60  27058.15  39.11
2205.3  68611.10  26899.08  39.21
2207.7  68252.08  26807.56  39.28
2210.1  67842.60  26714.80  39.38
2212.6  67477.77  26624.05  39.46
2215.0  67242.55  26553.00  39.49
2217.4  66935.42  26436.89  39.50
2219.9  66696.42  26355.10  39.52
2222.3  66453.64  26258.76  39.51
2224.7  66290.40  26122.77  39.41
2227.1  66029.30  25908.32  39.24
2229.5  65715.74  25692.55  39.10
2231.9  65270.56  25372.16  38.87
2234.4  64799.20  24995.20  38.57
2236.8  64394.98  24621.61  38.24
2239.2  64015.38  24264.24  37.90
2241.6  63584.85  23858.31  37.52
2244.0  63184.32  23405.76  37.04
2246.4  62822.82  22958.16  36.54
2248.8  62394.20  22498.41  36.06
2251.2  62057.10  22071.90  35.57
2253.6  61639.50  21602.10  35.05
2255.9  61337.52  21172.92  34.52
2258.3  61012.89  20784.90  34.07
2260.7  60638.88  20422.24  33.68
2263.1  60230.10  20079.60  33.34
2265.5  59813.27  19743.68  33.01
2267.9  59499.30  19435.80  32.67
2270.2  59060.56  19122.96  32.38
2272.6  58648.20  18851.52  32.14
2275.0  58247.28  18601.38  31.94
2277.3  57843.60  18372.60  31.76
2279.7  57463.05  18142.50  31.57
2282.1  57132.60  17911.36  31.35
2284.4  56726.78  17679.20  31.17
2286.8  56433.54  17459.75  30.94
2289.1  56059.92  17188.44  30.66
2291.5  55753.60  16946.16  30.39
2293.8  55338.44  16660.54  30.11
2296.2  54885.60  16373.28  29.83
2298.5  54356.58  16084.92  29.59
2300.8  53813.06  15833.44  29.42
2303.2  53179.92  15592.36  29.32
2305.5  52507.08  15374.95  29.28
2307.9  51838.20  15161.28  29.25
2310.2  51198.84  15024.24  29.34
2312.5  50609.20  14931.60  29.50
2314.8  50000.06  14881.08  29.76
2317.1  49367.25  14818.50  30.02
2319.5  48732.39  14748.57  30.26
2321.8  48221.68  14660.36  30.40
2324.1  47641.02  14510.86  30.46
2326.4  47120.26  14360.28  30.48
2328.7  46559.50  14202.50  30.50
2331.0  46082.28  14030.40  30.45
2333.3  45740.10  13873.55  30.33
2335.6  45362.80  13727.84  30.26
2337.9  44885.70  13527.72  30.14
2340.2  44460.00  13338.00  30.00
2342.5  44069.34  13161.84  29.87
2344.8  43586.20  12988.00  29.80
2347.1  43083.60  12828.48  29.78
2349.4  42552.78  12674.88  29.79
2351.7  42055.84  12609.92  29.98
2353.9  41597.64  12535.61  30.14
2356.2  41115.75  12441.00  30.26
2358.5  40584.58  12339.51  30.40
2360.8  40109.32  12243.18  30.52
2363.1  39638.34  12117.42  30.57
2365.3  39164.32  11991.10  30.62
2367.6  38640.00  11860.00  30.69
2369.8  38159.85  11738.40  30.76
2372.1  37629.54  11579.88  30.77
2374.4  37008.00  11369.68  30.72
2376.6  36384.32  11157.72  30.67
2378.9  35783.44  10960.88  30.63
2381.1  35183.20  10795.20  30.68
2383.4  34612.14  10637.82  30.73
2385.6  34129.70  10450.00  30.62
2387.9  33658.56  10272.96  30.52
2390.1  33190.50  10132.50  30.53
2392.3  32695.65  10003.50  30.60
2394.6  32231.32  9854.90  30.58
2396.8  31808.78  9718.76  30.55
2399.0  31351.00  9587.20  30.58
2401.3  30912.74  9435.04  30.52
2403.5  30444.96  9271.08  30.45
2405.7  30035.64  9104.69  30.31
2407.9  29602.08  8948.70  30.23
2410.1  29149.92  8794.08  30.17
2412.4  28781.10  8655.80  30.07
2414.6  28414.32  8516.40  29.97
2416.8  28027.56  8370.12  29.86
2419.0  27623.41  8232.29  29.80
2421.2  27226.68  8062.16  29.61
2423.4  26824.91  7884.31  29.39
2425.6  26483.31  7749.54  29.26
2427.8  26186.13  7612.38  29.07
2430.0  25876.32  7478.44  28.90
2432.2  25539.84  7338.24  28.73
2434.4  25240.14  7186.59  28.47
2436.5  24940.16  7043.72  28.24
2438.7  24656.52  6902.88  28.00
2440.9  24379.77  6764.88  27.75
2443.1  24083.82  6657.12  27.64
2445.3  23807.07  6570.41  27.60
2447.4  23488.56  6426.00  27.36
2449.6  23210.88  6307.84  27.18
2451.8  22914.90  6197.58  27.05
2453.9  22583.17  6085.36  26.95
2456.1  22231.20  5966.00  26.84
2458.3  21924.75  5859.31  26.72
2460.4  21644.21  5735.01  26.50
2462.6  21354.55  5633.25  26.38
2464.7  21060.52  5540.86  26.31
2466.9  20814.88  5504.32  26.44
2469.0  20581.30  5411.11  26.29
2471.2  20312.94  5284.44  26.02
2473.3  20020.81  5180.01  25.87
2475.4  19769.45  5091.91  25.76
2477.6  19513.00  4998.33  25.62
2479.7  19276.80  4899.84  25.42
2481.9  19028.59  4807.88  25.27
2484.0  18841.39  4746.55  25.19
2486.1  18598.14  4687.20  25.20
2488.2  18339.95  4606.80  25.12
2490.4  18049.25  4562.50  25.28
2492.5  17703.84  4502.60  25.43
2494.6  17400.69  4395.33  25.26
2496.7  17197.56  4320.16  25.12
2498.8  16971.39  4323.51  25.48
2500.9  16798.47  4307.30  25.64
2503.0  16717.92  4275.56  25.57
2505.1  16654.95  4258.80  25.57
2507.2  16613.52  4288.23  25.81
2509.4  16547.96  4310.57  26.05
2511.4  16614.99  4255.44  25.61
2513.5  16677.44  4287.52  25.71
2515.6  16660.72  4423.20  26.55
