# Supplementary material for: Using reflectance spectra and Pl@ntNet to identify herbarium specimens: a case study with Lithocarpus
Source: New Phytol. 2025 Jun 4;251(2):800–10. doi: 10.1111/nph.70258 (PMC13278665; doi:10.1111/nph.70258)
Supplement: Supplementary file 1 — Dataset S1 Original spectral data collected for this study. [file NPH-251-800-s003.zip › lithocarpus_spectra/gr021522_0032.sig]

/*** Spectra Vista SIG Data ***/
name= gr021522_0032.sig
instrument= HI: 1132003 (HR-1024i)
integration= 50.0, 9.0, 5.0, 50.0, 9.0, 5.0
scan method= Time-based, Time-based
scan coadds= 100, 425, 645, 100, 425, 645
scan time= 5, 5
scan settings= AI, AI
external data set1= 0,0,0,0,0,0,0,0,0,0,0,0,0,0,0,0,0,0,0,0,0,0,0,0,0,0,0,0,0,0,0,0
external data set2= 0,0,0,0,0,0,0,0,0,0,0,0,0,0,0,0,0,0,0,0,0,0,0,0,0,0,0,0,0,0,0,0
external data dark= 0,0,0,0,0,0,0,0,0,0,0,0,0,0,0,0
external data mask= 0
optic= LENS 4(1), LENS 4(1)
temp= 27.1, -5.0, -9.8, 27.3, -5.0, -9.8
battery= 7.46, 7.46
error= 0, 0
units= Radiance, Radiance
time= 15/02/2022 10:20:00, 15/02/2022 10:21:53
longitude=                 ,                 
latitude=                 ,                 
gpstime=                 ,                 
comm= 
memory slot= 0, 0
factors= 0.918, 0.936, 1.000 [Overlap: Remove @ 990,1900, Matching Type: None]
inclinometer x offset= 1, 1
inclinometer y offset= 90, 90
data= 
340.5  1193.50  824.60  69.09
341.9  1212.39  786.99  64.91
343.4  1200.48  767.52  63.93
344.9  1184.00  703.00  59.38
346.4  1194.61  695.37  58.21
347.8  1199.10  685.20  57.14
349.3  1194.00  668.64  56.00
350.8  1227.15  666.60  54.32
352.2  1258.18  658.35  52.33
353.7  1282.47  648.13  50.54
355.2  1323.10  641.90  48.51
356.6  1400.63  667.59  47.66
358.1  1454.20  727.10  50.00
359.6  1487.12  717.92  48.28
361.0  1563.37  738.60  47.24
362.5  1652.22  789.12  47.76
364.0  1732.64  866.32  50.00
365.5  1773.30  912.35  51.45
366.9  1833.76  954.56  52.05
368.4  1951.56  1000.80  51.28
369.9  2057.60  1093.10  53.13
371.3  2141.64  1163.36  54.32
372.8  2215.59  1219.23  55.03
374.2  2297.46  1298.00  56.50
375.7  2438.46  1389.66  56.99
377.2  2549.85  1441.80  56.54
378.6  2642.00  1505.94  57.00
380.1  2717.84  1551.22  57.08
381.6  2849.86  1639.30  57.52
383.0  2998.05  1758.35  58.65
384.5  3134.04  1834.56  58.54
386.0  3247.86  1906.08  58.69
387.4  3349.90  1976.20  58.99
388.9  3462.76  2021.88  58.39
390.4  3610.63  2141.32  59.31
391.8  3788.40  2261.56  59.70
393.3  3940.60  2341.18  59.41
394.7  4017.90  2394.85  59.60
396.2  4111.60  2434.50  59.21
397.7  4282.80  2538.72  59.28
399.1  4488.84  2679.15  59.68
400.6  4693.92  2794.00  59.52
402.0  4816.50  2879.76  59.79
403.5  4900.00  2940.00  60.00
405.0  5042.12  3029.00  60.07
406.4  5276.70  3175.04  60.17
407.9  5494.72  3318.24  60.39
409.3  5619.20  3406.64  60.63
410.8  5727.42  3468.60  60.56
412.2  5877.24  3577.80  60.88
413.7  6122.16  3733.59  60.98
415.1  6382.36  3888.54  60.93
416.6  6566.13  4018.86  61.21
418.0  6699.00  4118.00  61.47
419.5  6840.90  4208.19  61.52
420.9  7065.12  4349.28  61.56
422.4  7338.53  4530.58  61.74
423.8  7607.61  4720.05  62.04
425.3  7902.75  4907.70  62.10
426.7  8142.60  5073.75  62.31
428.2  8311.36  5192.32  62.47
429.6  8479.90  5313.28  62.66
431.1  8678.88  5458.74  62.90
432.5  8960.77  5645.90  63.01
434.0  9273.00  5852.00  63.11
435.4  9614.00  6088.50  63.33
436.8  9953.59  6316.38  63.46
438.3  10220.85  6520.10  63.79
439.7  10424.08  6674.37  64.03
441.2  10591.92  6807.48  64.27
442.6  10844.70  6987.45  64.43
444.0  11149.32  7201.74  64.59
445.5  11506.17  7449.96  64.75
446.9  11891.88  7736.82  65.06
448.4  12243.42  7979.79  65.18
449.8  12593.85  8249.00  65.50
451.2  12885.75  8458.25  65.64
452.7  13108.56  8632.89  65.86
454.1  13357.58  8826.06  66.08
455.5  13638.24  9057.72  66.41
457.0  13996.84  9323.60  66.61
458.4  14351.48  9586.72  66.80
459.8  14739.84  9884.16  67.06
461.2  15183.26  10213.98  67.27
462.7  15581.70  10519.14  67.51
464.1  15921.61  10798.53  67.82
465.5  16205.76  11034.36  68.09
467.0  16470.00  11260.60  68.37
468.4  16785.16  11506.20  68.55
469.8  17140.96  11788.88  68.78
471.2  17576.34  12139.14  69.07
472.7  18041.07  12510.36  69.34
474.1  18520.10  12879.70  69.54
475.5  19082.18  13317.46  69.79
476.9  19631.43  13741.39  70.00
478.4  20050.00  14106.25  70.36
479.8  20294.34  14347.42  70.70
481.2  20464.16  14510.72  70.91
482.6  20660.67  14692.86  71.12
484.0  21003.96  14998.50  71.41
485.4  21490.32  15412.07  71.72
486.9  22066.20  15876.90  71.95
488.3  22700.08  16392.88  72.22
489.7  23240.76  16847.50  72.49
491.1  23696.40  17234.28  72.73
492.5  24078.60  17575.32  72.99
493.9  24374.16  17861.58  73.28
495.3  24641.10  18131.70  73.58
496.8  25014.44  18470.32  73.84
498.2  25521.00  18912.69  74.11
499.6  26050.86  19376.19  74.38
501.0  26673.00  19905.38  74.63
502.4  27244.80  20412.96  74.92
503.8  27793.29  20894.79  75.18
505.2  28361.64  21396.96  75.44
506.6  28897.66  21889.56  75.75
508.0  29408.40  22347.36  75.99
509.4  29815.00  22735.00  76.25
510.8  30264.30  23151.15  76.50
512.2  30724.48  23585.04  76.76
513.6  31243.20  24062.40  77.02
515.0  31841.12  24605.36  77.28
516.4  32364.00  25088.48  77.52
517.8  32953.10  25625.10  77.76
519.2  33594.48  26187.93  77.95
520.7  34209.31  26742.44  78.17
522.0  34729.68  27226.08  78.39
523.4  35341.74  27787.41  78.62
524.8  35863.44  28277.28  78.85
526.2  36506.98  28855.11  79.04
527.6  37186.20  29459.88  79.22
529.0  37765.20  30003.60  79.45
530.4  38449.66  30617.90  79.63
531.8  39018.66  31144.55  79.82
533.2  39461.76  31566.60  79.99
534.6  39876.16  31983.52  80.21
536.0  40371.38  32465.28  80.42
537.4  40885.94  32961.09  80.62
538.8  41486.95  33521.81  80.80
540.2  42144.28  34125.33  80.97
541.6  42796.74  34720.00  81.13
543.0  43360.94  35253.82  81.30
544.3  44087.25  35913.60  81.46
545.7  44922.45  36657.45  81.60
547.1  45483.60  37183.80  81.75
548.5  46143.30  37799.40  81.92
549.9  46902.76  38495.91  82.08
551.3  47727.16  39240.76  82.22
552.7  48333.02  39805.50  82.36
554.1  49096.14  40507.26  82.51
555.4  49729.64  41100.92  82.65
556.8  50168.58  41529.18  82.78
558.2  50429.25  41808.15  82.90
559.6  50652.45  42063.90  83.04
561.0  51138.78  42536.34  83.18
562.3  51533.30  42929.25  83.30
563.7  52120.32  43487.36  83.44
565.1  52725.20  44052.80  83.55
566.5  53375.04  44660.22  83.67
567.9  54276.24  45478.24  83.79
569.2  55267.80  46376.40  83.91
570.6  56296.84  47288.34  84.00
572.0  57180.93  48084.44  84.09
573.4  57933.81  48768.64  84.18
574.8  58679.75  49465.75  84.30
576.1  59602.99  50306.32  84.40
577.5  60316.24  50977.12  84.52
578.9  61307.52  51890.28  84.64
580.3  62242.20  52738.26  84.73
581.6  63182.88  53592.00  84.82
583.0  64089.72  54416.16  84.91
584.4  64699.59  54997.83  85.00
585.8  65094.55  55403.97  85.11
587.1  65400.50  55720.72  85.20
588.5  65795.10  56120.40  85.30
589.9  66126.60  56457.00  85.38
591.2  66619.12  56931.56  85.46
592.6  67373.90  57633.40  85.54
594.0  68050.87  58272.55  85.63
595.3  68969.78  59115.52  85.71
596.7  69923.58  59978.96  85.78
598.1  70852.58  60822.76  85.84
599.5  71745.35  61650.40  85.93
600.8  72689.72  62514.48  86.00
602.2  73466.47  63231.14  86.07
603.5  74417.52  64102.68  86.14
604.9  75361.14  64952.46  86.19
606.3  76206.24  65741.28  86.27
607.6  76997.46  66488.34  86.35
609.0  77770.80  67197.60  86.40
610.4  78514.80  67895.10  86.47
611.7  79189.72  68544.40  86.56
613.1  79809.00  69119.70  86.61
614.5  80485.92  69766.74  86.68
615.8  81004.86  70263.36  86.74
617.2  81730.26  70944.12  86.80
618.5  82349.16  71534.96  86.87
619.9  83155.40  72297.00  86.94
621.2  83911.79  73013.01  87.01
622.6  84859.50  73892.50  87.08
624.0  85627.53  74614.59  87.14
625.3  86507.00  75420.88  87.18
626.7  87371.34  76241.48  87.26
628.0  88103.76  76922.60  87.31
629.4  88972.80  77728.00  87.36
630.8  89698.56  78412.92  87.42
632.1  90283.41  78966.09  87.46
633.5  91234.00  79839.76  87.51
634.8  91996.88  80560.74  87.57
636.2  92660.22  81200.64  87.63
637.5  93514.97  81992.16  87.68
638.9  94264.50  82698.63  87.73
640.2  95037.34  83428.72  87.79
641.6  95870.34  84202.50  87.83
642.9  96690.23  84956.69  87.86
644.3  97571.84  85782.34  87.92
645.6  98358.00  86534.50  87.98
647.0  99108.45  87243.03  88.03
648.3  99949.95  88037.33  88.08
649.7  100798.53  88849.48  88.15
651.0  101625.37  89615.79  88.18
652.4  102204.18  90164.88  88.22
653.7  103336.74  91214.19  88.27
655.0  104277.72  92107.28  88.33
656.4  104983.80  92759.00  88.36
657.7  106146.54  93822.58  88.39
659.1  107068.50  94717.70  88.46
660.4  107807.84  95420.64  88.51
661.8  108544.00  96128.00  88.56
663.1  109568.01  97072.20  88.60
664.5  110065.80  97563.18  88.64
665.8  110173.98  97717.29  88.69
667.1  110207.79  97803.45  88.74
668.5  110535.60  98154.00  88.80
669.8  110884.16  98515.28  88.85
671.2  111088.64  98758.40  88.90
672.5  111360.13  99039.82  88.94
673.8  111999.16  99656.76  88.98
675.2  112964.88  100555.98  89.02
676.5  114142.92  101653.38  89.06
677.8  115377.40  102797.14  89.10
679.2  116351.96  103697.95  89.12
680.5  117230.55  104516.76  89.15
681.9  118002.50  105259.00  89.20
683.2  118849.50  106067.50  89.25
684.5  119681.10  106876.00  89.30
685.9  120440.78  107590.79  89.33
687.2  121190.40  108303.36  89.37
688.5  121862.94  108971.16  89.42
689.9  122675.48  109748.60  89.46
691.2  123380.93  110413.49  89.49
692.5  124016.38  111031.84  89.53
693.8  124763.75  111747.55  89.57
695.2  125394.47  112357.11  89.60
696.5  126105.32  113045.24  89.64
697.8  126828.80  113754.05  89.69
699.2  127511.28  114402.99  89.72
700.5  128257.02  115098.48  89.74
701.8  128889.60  115725.75  89.79
703.1  129578.64  116380.68  89.81
704.5  130272.30  117062.82  89.86
705.8  131027.21  117788.54  89.90
707.1  131718.00  118443.25  89.92
708.4  132366.84  119085.33  89.97
709.8  133169.37  119851.71  90.00
711.1  133736.06  120400.72  90.03
712.4  134573.58  121202.14  90.06
713.7  135266.70  121851.94  90.08
715.0  135989.07  122534.04  90.11
716.3  136764.00  123271.75  90.13
717.7  137519.32  123997.12  90.17
719.0  138335.00  124757.00  90.18
720.3  139137.04  125521.34  90.21
721.6  140082.00  126399.40  90.23
722.9  141003.72  127258.92  90.25
724.2  141946.56  128142.00  90.27
725.6  142759.42  128917.80  90.30
726.9  143227.75  129355.25  90.31
728.2  143660.16  129767.68  90.33
729.5  144214.98  130305.76  90.36
730.8  144680.80  130750.06  90.37
732.1  145266.80  131316.64  90.40
733.4  145661.82  131696.61  90.41
734.7  145901.88  131925.24  90.42
736.0  146158.50  132197.34  90.45
737.3  146198.79  132229.26  90.44
738.6  146190.42  132254.37  90.47
740.0  146250.25  132339.15  90.49
741.2  146465.28  132545.92  90.50
742.6  146903.76  132968.52  90.51
743.9  147487.76  133488.00  90.51
745.2  148239.48  134191.50  90.52
746.5  149077.18  134964.19  90.53
747.8  149797.60  135628.00  90.54
749.1  150579.61  136376.31  90.57
750.4  151349.70  137087.11  90.58
751.7  152116.16  137785.06  90.58
753.0  152693.51  138326.94  90.59
754.2  153372.60  138944.40  90.59
755.5  153964.89  139500.53  90.61
756.8  154536.40  140028.04  90.61
758.1  155541.12  140963.40  90.63
759.4  156459.80  141805.40  90.63
760.7  157333.68  142612.40  90.64
762.0  157928.75  143167.50  90.65
763.3  158486.58  143686.62  90.66
764.6  158863.20  144051.36  90.68
765.9  159247.35  144408.25  90.68
767.2  159731.67  144868.29  90.69
768.4  160032.60  145172.30  90.71
769.7  160659.58  145762.59  90.73
771.0  161084.79  146160.09  90.73
772.3  161437.10  146486.45  90.74
773.6  161905.44  146933.60  90.75
774.8  162353.08  147362.39  90.77
776.1  162780.02  147782.44  90.79
777.4  163069.74  148087.21  90.81
778.7  163571.74  148566.78  90.83
780.0  164017.28  148968.64  90.82
781.2  164368.08  149318.04  90.84
782.5  164856.12  149798.22  90.87
783.8  165309.12  150237.18  90.88
785.0  165644.04  150561.90  90.89
786.3  166068.00  150969.00  90.91
787.6  166494.72  151396.56  90.93
788.9  166859.61  151749.30  90.94
790.1  167380.40  152240.30  90.95
791.4  167730.72  152594.88  90.98
792.7  168364.74  153202.29  90.99
793.9  168773.22  153611.64  91.02
795.2  169245.50  154042.50  91.02
796.5  169711.30  154495.00  91.03
797.7  170184.36  154948.38  91.05
799.0  170832.00  155556.00  91.06
800.2  171200.64  155915.52  91.07
801.5  171661.74  156347.80  91.08
802.8  172173.45  156837.35  91.09
804.0  172627.00  157275.30  91.11
805.3  173115.08  157740.28  91.12
806.5  173483.30  158090.80  91.13
807.8  173924.10  158522.70  91.14
809.0  174385.23  158952.67  91.15
810.3  174848.68  159392.67  91.16
811.5  175222.35  159748.89  91.17
812.8  175686.00  160176.00  91.17
814.0  176070.24  160543.89  91.18
815.3  176554.03  161021.46  91.20
816.5  176926.25  161379.75  91.21
817.8  177364.56  161780.79  91.21
819.0  177753.38  162153.25  91.22
820.2  178193.52  162573.06  91.23
821.5  178660.40  163010.40  91.24
822.7  178965.99  163302.30  91.25
824.0  179384.85  163725.93  91.27
825.2  179899.05  164170.35  91.26
826.4  180384.60  164621.71  91.26
827.7  180699.40  164910.95  91.26
828.9  181174.50  165391.20  91.29
830.1  181566.41  165761.45  91.30
831.4  182021.32  166172.73  91.29
832.6  182475.62  166598.08  91.30
833.8  182846.20  166918.20  91.29
835.0  183234.94  167279.14  91.29
836.3  183686.30  167710.34  91.30
837.5  184161.60  168153.30  91.31
838.7  184568.76  168561.81  91.33
839.9  185010.48  168933.60  91.31
841.2  185462.00  169382.05  91.33
842.4  185832.87  169744.83  91.34
843.6  186293.10  170174.90  91.35
844.8  186809.04  170609.58  91.33
846.0  187207.23  171001.98  91.34
847.2  187602.45  171398.01  91.36
848.5  188084.80  171858.72  91.37
849.7  188460.21  172189.95  91.37
850.9  188844.50  172578.90  91.39
852.1  189286.77  172935.30  91.36
853.3  189560.64  173256.06  91.40
854.5  189974.47  173623.17  91.39
855.7  190314.36  173929.68  91.39
856.9  190656.60  174274.08  91.41
858.1  191081.05  174617.21  91.38
859.3  191434.88  174989.50  91.41
860.5  191864.28  175369.05  91.40
861.7  192274.40  175757.60  91.41
862.9  192666.11  176106.71  91.41
864.1  193014.96  176448.35  91.42
865.3  193428.16  176864.72  91.44
866.5  193881.60  177266.88  91.43
867.7  194338.07  177629.56  91.40
868.9  194756.73  178016.30  91.40
870.1  195188.25  178446.33  91.42
871.3  195625.12  178825.46  91.41
872.5  196075.35  179275.95  91.43
873.7  196596.32  179746.00  91.43
874.9  197107.32  180241.32  91.44
876.0  197629.56  180679.32  91.42
877.2  198070.12  181072.96  91.42
878.4  198606.24  181571.22  91.42
879.6  199126.20  182044.80  91.42
880.8  199592.75  182427.00  91.40
882.0  199972.81  182798.71  91.41
883.1  200546.92  183211.56  91.36
884.3  200970.34  183671.94  91.39
885.5  201538.89  184172.94  91.38
886.7  201896.64  184504.32  91.39
887.8  202326.30  184896.00  91.39
889.0  202854.36  185347.84  91.37
890.2  203293.02  185720.01  91.36
891.4  203856.14  186238.53  91.36
892.5  204462.18  186750.72  91.34
893.7  205074.36  187313.64  91.34
894.9  205713.72  187834.68  91.31
896.0  206354.45  188381.30  91.29
897.2  206956.96  188930.98  91.29
898.4  207490.40  189444.58  91.30
899.5  208150.78  189994.21  91.28
900.7  208556.40  190347.30  91.27
901.9  208976.12  190687.84  91.25
903.0  209379.95  191061.63  91.25
904.2  209765.60  191326.40  91.21
905.4  210225.06  191735.82  91.21
906.5  210670.60  192084.41  91.18
907.7  211021.24  192385.92  91.17
908.8  211360.92  192726.24  91.18
910.0  211750.24  192946.00  91.12
911.2  211959.14  193075.98  91.09
912.3  212115.54  193292.10  91.13
913.5  212304.91  193426.42  91.11
914.6  212511.60  193551.12  91.08
915.8  212797.65  193754.22  91.05
916.9  213071.02  193901.19  91.00
918.1  213194.74  194146.74  91.07
919.2  213425.28  194334.93  91.06
920.4  213558.18  194473.84  91.06
921.5  213792.69  194692.48  91.07
922.7  213886.24  194663.36  91.01
923.8  214200.24  194924.28  91.00
925.0  214333.84  194987.17  90.97
926.1  214586.82  195384.42  91.05
927.3  214953.12  195697.92  91.04
928.4  215475.00  196137.50  91.03
929.6  216099.84  196669.44  91.01
930.7  216914.60  197341.20  90.98
931.8  217673.07  198124.05  91.02
933.0  218363.04  198761.76  91.02
934.1  218799.63  199119.24  91.01
935.3  218903.87  199240.36  91.02
936.4  218947.22  199111.84  90.94
937.6  218714.58  199106.13  91.03
938.7  218536.20  198972.63  91.05
939.9  218680.63  199030.68  91.01
941.0  219160.44  199502.66  91.03
942.1  219707.64  199993.86  91.03
943.3  220226.58  200251.38  90.93
944.4  220623.63  200759.47  91.00
945.6  220769.62  200910.06  91.00
946.7  221035.56  201087.33  90.98
947.9  221360.58  201229.77  90.91
949.0  221469.81  201387.31  90.93
950.1  221763.60  201813.12  91.00
951.3  222133.34  202170.10  91.01
952.4  222494.03  202267.30  90.91
953.6  222850.00  202526.08  90.88
954.7  222930.06  202780.26  90.96
955.8  223230.30  202885.26  90.89
957.0  223603.20  203125.65  90.84
958.1  223944.78  203440.68  90.84
959.3  223807.50  203433.30  90.90
960.4  224168.17  203586.71  90.82
961.6  224605.01  203907.62  90.78
962.7  224677.44  204005.76  90.80
963.9  224904.12  203950.32  90.68
965.0  224887.50  203898.00  90.67
966.2  224955.73  204055.50  90.71
967.3  224786.52  204015.43  90.76
968.5  225030.72  204119.04  90.71
969.6  224954.32  204047.28  90.71
970.8  225028.21  203883.68  90.60
971.9  224994.88  203635.52  90.51
973.1  224957.68  203816.72  90.60
974.2  224621.52  203755.04  90.71
975.4  224812.17  203582.55  90.56
976.5  224852.16  203282.04  90.41
977.7  225000.90  203596.32  90.49
978.8  224824.95  203297.31  90.42
980.0  224824.00  203344.00  90.45
981.2  224938.11  203682.66  90.55
982.3  224976.78  203795.76  90.59
983.5  224819.40  203323.51  90.44
984.6  224951.04  203556.24  90.49
985.8  225091.68  203594.16  90.45
987.0  225116.80  203916.48  90.58
988.1  225470.58  203672.82  90.33
989.3  225622.32  203696.64  90.28
990.2  247262.67  219095.72  88.61
994.0  247596.07  219635.58  88.71
997.9  247262.75  219394.92  88.73
1001.7  247597.35  219792.30  88.77
1005.6  248733.33  220853.33  88.79
1009.4  250306.68  222377.63  88.84
1013.3  251600.00  223640.00  88.89
1017.1  252294.22  224384.10  88.94
1021.0  252915.12  224992.96  88.96
1024.8  254299.28  226309.83  88.99
1028.6  256451.99  228341.29  89.04
1032.5  258179.60  229940.20  89.06
1036.3  258758.50  230576.26  89.11
1040.1  258917.67  230779.19  89.13
1044.0  259908.99  231701.58  89.15
1047.8  260773.80  232546.65  89.18
1051.6  261584.89  233334.93  89.20
1055.5  261053.70  232991.80  89.25
1059.3  260543.10  232638.00  89.29
1063.1  260100.89  232249.38  89.29
1067.0  260444.01  232585.64  89.30
1070.8  261295.84  233436.47  89.34
1074.6  261838.72  234005.47  89.37
1078.4  261339.33  233645.00  89.40
1082.3  260212.44  232751.50  89.45
1086.1  259575.87  232245.16  89.47
1089.9  259476.09  232253.32  89.51
1093.7  259941.66  232755.52  89.54
1097.5  260002.34  232940.41  89.59
1101.4  259906.36  232908.87  89.61
1105.2  259640.40  232800.40  89.66
1109.0  260051.28  233189.95  89.67
1112.8  261322.92  234355.59  89.68
1116.6  262243.82  235164.04  89.67
1120.4  262949.24  235809.47  89.68
1124.2  263520.16  236193.49  89.63
1128.1  264378.70  236829.39  89.58
1131.8  264340.53  236572.93  89.50
1135.7  264099.33  236051.07  89.38
1139.5  263883.40  235442.80  89.22
1143.3  263292.87  234344.55  89.01
1147.1  262427.11  232952.89  88.77
1150.9  261559.83  231516.08  88.51
1154.7  261621.24  230815.87  88.23
1158.5  261503.87  229972.93  87.94
1162.3  261325.12  229130.33  87.68
1166.1  260587.75  227807.84  87.42
1169.9  260261.37  226835.90  87.16
1173.7  259560.00  225580.00  86.91
1177.5  258910.02  224266.99  86.62
1181.2  258977.33  223498.60  86.30
1185.0  259585.67  223250.58  86.00
1188.8  259581.00  222458.83  85.70
1192.6  259637.07  221884.09  85.46
1196.4  259563.97  221265.33  85.25
1200.2  258807.11  220182.04  85.08
1204.0  258172.75  219276.70  84.93
1207.8  257699.07  218531.15  84.80
1211.6  256974.11  217636.89  84.69
1215.3  256443.70  216992.18  84.62
1219.1  256400.17  216890.42  84.59
1222.9  256053.33  216675.56  84.62
1226.7  255770.44  216657.99  84.71
1230.4  255101.96  216402.55  84.83
1234.2  254348.11  216170.58  84.99
1238.0  253477.62  215825.10  85.15
1241.8  252687.19  215477.92  85.27
1245.5  252026.29  215126.24  85.36
1249.3  251828.22  215129.55  85.43
1253.1  252246.94  215571.81  85.46
1256.8  252326.89  215734.49  85.50
1260.6  252098.57  215575.05  85.51
1264.4  251920.67  215478.09  85.53
1268.1  251647.73  215218.67  85.52
1271.9  251537.81  215169.96  85.54
1275.7  251738.66  215477.00  85.60
1279.4  251999.10  215937.90  85.69
1283.2  251427.75  215814.03  85.84
1286.9  251105.86  215911.21  85.98
1290.7  250889.47  216057.60  86.12
1294.4  250134.97  215667.17  86.22
1298.2  249075.71  214913.73  86.28
1302.0  247854.33  213935.92  86.32
1305.7  246382.28  212681.64  86.32
1309.5  244698.63  211121.27  86.28
1313.2  243763.75  210179.58  86.22
1317.0  243094.80  209367.60  86.13
1320.7  242182.44  208295.56  86.01
1324.4  240915.85  206759.68  85.82
1328.2  240372.80  205808.00  85.62
1331.9  239606.22  204568.83  85.38
1335.7  238774.03  203196.11  85.10
1339.4  237216.98  201044.22  84.75
1343.2  236194.47  199228.54  84.35
1346.9  235976.83  197931.87  83.88
1350.6  236817.78  197366.09  83.34
1354.4  237721.86  196748.08  82.76
1358.1  237634.53  195227.00  82.15
1361.8  236775.16  193051.38  81.53
1365.6  235648.00  190780.20  80.96
1369.3  234436.00  188783.56  80.53
1373.0  232990.88  186832.07  80.19
1376.7  231395.83  184874.10  79.90
1380.5  229783.42  182906.04  79.60
1384.2  228418.20  181052.56  79.26
1387.9  226984.40  179017.93  78.87
1391.6  225487.47  176729.36  78.38
1395.3  224168.10  174194.00  77.71
1399.1  223363.67  171626.64  76.84
1402.8  222198.67  168466.67  75.82
1406.5  221234.93  165155.57  74.65
1410.2  220552.44  161775.78  73.35
1413.9  220400.94  158655.17  71.98
1417.6  219758.91  155199.90  70.62
1421.3  218944.80  151816.27  69.34
1425.1  217990.93  148672.00  68.20
1428.8  217601.10  146212.80  67.19
1432.5  217365.78  144250.72  66.36
1436.2  217033.37  142515.06  65.67
1439.9  216311.89  140697.71  65.04
1443.6  215878.44  139230.78  64.49
1447.3  215285.36  137757.80  63.99
1451.0  214766.50  136347.00  63.49
1454.7  214199.56  134889.24  62.97
1458.4  213746.17  133472.73  62.44
1462.1  213049.67  131802.70  61.86
1465.8  212265.86  130030.53  61.26
1469.4  211726.69  128380.91  60.64
1473.1  212623.62  127630.87  60.03
1476.8  212865.32  126633.79  59.49
1480.5  211594.18  124962.13  59.06
1484.2  210386.47  123654.45  58.77
1487.9  209704.39  122918.84  58.62
1491.6  209018.33  122408.00  58.56
1495.3  208994.50  122443.75  58.59
1498.9  208483.27  122383.10  58.70
1502.6  207444.04  122149.56  58.88
1506.3  206144.09  121875.29  59.12
1510.0  205156.50  121835.70  59.39
1513.7  204389.78  121886.97  59.63
1517.3  203620.74  121818.49  59.83
1521.0  202647.03  121454.02  59.93
1524.7  201807.87  120998.60  59.96
1528.3  200911.52  120390.05  59.92
1532.0  199941.47  119699.07  59.87
1535.7  199046.71  119035.16  59.80
1539.3  198144.07  118434.10  59.77
1543.0  197475.64  118112.94  59.81
1546.7  197065.92  118094.17  59.93
1550.3  196521.42  118110.58  60.10
1554.0  195683.60  117988.50  60.30
1557.6  194903.19  117885.47  60.48
1561.3  194011.29  117658.16  60.65
1565.0  193106.27  117361.33  60.78
1568.6  192131.54  117011.13  60.90
1572.3  191459.13  116834.88  61.02
1575.9  190829.16  116665.69  61.14
1579.6  190262.10  116470.28  61.22
1583.2  189628.84  116269.38  61.31
1586.9  188844.88  116126.94  61.49
1590.5  188237.87  116339.51  61.80
1594.1  187458.71  116720.66  62.26
1597.8  186680.20  117277.96  62.82
1601.4  185919.64  117999.23  63.47
1605.1  184912.66  118635.81  64.16
1608.7  184075.50  119356.50  64.84
1612.3  183267.53  120077.09  65.52
1616.0  182392.85  120706.95  66.18
1619.6  181674.11  121349.89  66.80
1623.2  180855.20  121861.27  67.38
1626.9  180285.24  122434.31  67.91
1630.5  179548.75  122810.15  68.40
1634.1  178897.45  123195.48  68.86
1637.8  178113.60  123424.00  69.30
1641.4  177109.13  123481.95  69.72
1645.0  176184.94  123535.77  70.12
1648.6  175129.02  123481.95  70.51
1652.2  174343.36  123529.90  70.85
1655.8  173577.78  123513.67  71.16
1659.5  172844.80  123455.45  71.43
1663.1  171593.01  122903.82  71.63
1666.7  170296.83  122238.50  71.78
1670.3  169072.85  121499.02  71.86
1673.9  167946.21  120712.09  71.88
1677.5  167083.98  119956.49  71.79
1681.1  166612.62  119352.31  71.63
1684.7  166594.95  118974.20  71.42
1688.3  166449.66  118484.41  71.18
1691.9  166037.33  117698.27  70.89
1695.6  165663.80  116779.40  70.49
1699.2  165529.23  115947.53  70.05
1702.8  165444.09  115306.58  69.70
1706.3  164936.47  114702.69  69.54
1709.9  163937.24  113996.18  69.54
1713.5  163221.41  113441.99  69.50
1717.1  162493.26  112830.67  69.44
1720.7  161795.31  112125.59  69.30
1724.3  161418.71  111618.67  69.15
1727.9  161075.02  111095.87  68.97
1731.5  160981.28  110762.31  68.80
1735.1  161103.47  110631.73  68.67
1738.7  160831.91  110251.91  68.55
1742.2  160299.62  109742.41  68.46
1745.8  159726.67  109209.07  68.37
1749.4  160040.16  109242.69  68.26
1753.0  159593.35  108738.82  68.13
1756.5  158226.10  107532.62  67.96
1760.1  156169.28  105843.30  67.77
1763.7  153740.22  103938.53  67.61
1767.2  151788.00  102396.67  67.46
1770.8  150204.50  101165.50  67.35
1774.4  148642.20  99992.82  67.27
1777.9  147765.87  99355.32  67.24
1781.5  146795.33  98704.00  67.24
1785.1  145426.67  97803.33  67.25
1788.6  144029.07  96915.59  67.29
1792.2  142828.33  96181.33  67.34
1795.8  142451.04  96021.11  67.41
1799.3  141910.40  95709.00  67.44
1802.9  141142.83  95220.17  67.46
1806.4  140409.78  94743.11  67.48
1810.0  139564.44  94143.69  67.46
1813.5  139127.64  93838.34  67.45
1817.1  138947.13  93707.93  67.44
1820.6  138354.33  93334.07  67.46
1824.2  138284.18  93367.73  67.52
1827.7  137435.48  92928.43  67.62
1831.2  137242.00  93030.00  67.79
1834.8  137359.70  93397.70  67.99
1838.3  137257.00  93655.50  68.23
1841.8  136576.90  93517.30  68.47
1845.4  135534.54  93116.88  68.70
1848.9  134558.40  92683.50  68.88
1852.4  133815.53  92321.20  68.99
1856.0  132988.60  91789.60  69.02
1859.5  132182.05  91125.16  68.94
1863.0  131517.23  90461.42  68.78
1866.6  131330.31  90025.07  68.55
1870.1  131238.84  89525.07  68.22
1873.6  130496.25  88389.00  67.73
1877.1  129042.67  86528.75  67.05
1880.6  127404.16  84343.56  66.20
1884.2  126132.07  82205.98  65.17
1887.7  125206.73  80026.27  63.92
1891.2  124100.90  77507.15  62.45
1894.7  123327.18  74929.41  60.76
1898.2  122997.69  72462.78  58.91
1902.2  134952.48  76677.12  56.82
1904.9  134100.58  74088.06  55.25
1907.6  132998.64  71487.36  53.75
1910.4  132117.65  69049.75  52.26
1913.1  130857.20  66611.92  50.90
1915.8  130020.80  64576.12  49.67
1918.6  129383.04  62833.44  48.56
1921.3  128869.12  61329.28  47.59
1924.0  128064.02  59854.62  46.74
1926.7  127209.48  58657.52  46.11
1929.4  126346.88  57681.92  45.65
1932.2  125701.90  56996.07  45.34
1934.9  125068.32  56459.52  45.14
1937.6  124389.40  56053.28  45.06
1940.3  123743.00  55794.00  45.09
1943.0  123126.02  55675.15  45.22
1945.7  122273.36  55552.53  45.43
1948.4  121362.24  55488.10  45.72
1951.1  120640.86  55549.26  46.05
1953.8  119942.46  55662.42  46.41
1956.4  119361.19  55851.92  46.79
1959.1  118691.32  56041.32  47.22
1961.8  117852.84  56170.38  47.66
1964.5  117130.14  56368.08  48.12
1967.2  116297.27  56486.03  48.57
1969.9  115659.00  56693.50  49.02
1972.5  114899.95  56826.10  49.46
1975.2  114342.57  57088.60  49.93
1977.9  113960.48  57435.10  50.40
1980.6  113326.78  57651.16  50.87
1983.2  112424.44  57705.66  51.33
1985.9  111549.60  57736.80  51.76
1988.5  110678.48  57738.34  52.17
1991.2  109998.81  57838.86  52.58
1993.8  109342.86  57927.54  52.98
1996.5  108885.48  58094.52  53.35
1999.2  108243.03  58130.92  53.70
2001.8  107838.24  58259.88  54.03
2004.4  107332.36  58277.54  54.30
2007.1  106655.08  58135.70  54.51
2009.7  106028.46  57977.28  54.68
2012.4  105593.92  57871.68  54.81
2015.0  105146.60  57646.00  54.82
2017.6  104627.80  57327.75  54.79
2020.3  104076.72  56960.20  54.73
2022.9  103798.56  56670.72  54.60
2025.5  103552.56  56286.75  54.36
2028.1  103330.09  55836.85  54.04
2030.8  102897.45  55209.96  53.66
2033.4  102732.84  54650.64  53.20
2036.0  102337.80  53907.84  52.68
2038.6  101925.12  53111.40  52.11
2041.2  101589.08  52318.72  51.50
2043.8  101220.99  51458.03  50.84
2046.4  100828.58  50510.04  50.09
2049.0  100297.92  49491.92  49.34
2051.6  100021.83  48626.97  48.62
2054.2  99672.75  47755.50  47.91
2056.8  99283.80  46900.70  47.24
2059.4  98685.77  45993.89  46.61
2062.0  98169.25  45143.75  45.99
2064.6  97538.59  44254.99  45.37
2067.1  96919.74  43370.37  44.75
2069.7  96272.02  42486.06  44.13
2072.3  95834.04  41724.14  43.54
2074.9  95353.44  40971.21  42.97
2077.4  94999.05  40321.04  42.44
2080.0  94484.91  39682.26  42.00
2082.6  94019.45  39085.15  41.57
2085.1  93551.73  38534.76  41.19
2087.7  93178.80  38064.00  40.85
2090.3  92712.75  37586.25  40.54
2092.8  91941.64  37019.66  40.26
2095.4  91134.94  36478.52  40.03
2097.9  90476.54  36005.97  39.80
2100.5  89778.80  35552.80  39.60
2103.0  89186.28  35209.10  39.48
2105.6  88582.92  34924.14  39.43
2108.1  88048.89  34742.97  39.46
2110.7  87511.48  34621.72  39.56
2113.2  86983.01  34579.22  39.75
2115.7  86397.65  34530.75  39.97
2118.3  85778.16  34486.14  40.20
2120.8  85416.12  34590.06  40.50
2123.3  85029.34  34681.27  40.79
2125.8  84654.78  34762.70  41.06
2128.4  84177.60  34886.28  41.44
2130.9  83590.40  34965.00  41.83
2133.4  83200.46  35104.02  42.19
2135.9  82820.80  35201.80  42.50
2138.4  82345.01  35243.34  42.80
2140.9  82024.50  35320.08  43.06
2143.4  81681.94  35343.85  43.27
2145.9  81352.99  35387.71  43.50
2148.4  81045.97  35468.12  43.76
2150.9  80775.50  35541.22  44.00
2153.4  80490.41  35592.39  44.22
2155.9  80138.89  35594.48  44.42
2158.4  79821.00  35610.75  44.61
2160.9  79593.15  35662.20  44.81
2163.4  79264.66  35694.42  45.03
2165.9  78706.82  35606.34  45.24
2168.4  78220.62  35549.46  45.45
2170.8  77878.79  35582.36  45.69
2173.3  77514.75  35609.14  45.94
2175.8  77208.12  35648.69  46.17
2178.2  76816.95  35685.50  46.46
2180.7  76427.96  35719.81  46.74
2183.2  76001.20  35740.09  47.03
2185.6  75577.32  35758.80  47.31
2188.1  75063.24  35736.12  47.61
2190.6  74457.50  35679.28  47.92
2193.0  73789.98  35574.33  48.21
2195.5  73228.80  35489.28  48.46
2197.9  72633.60  35385.60  48.72
2200.4  71921.70  35199.40  48.94
2202.8  71435.11  35131.76  49.18
2205.3  70816.60  34983.24  49.40
2207.7  70428.28  34932.04  49.60
2210.1  70026.88  34826.68  49.73
2212.6  69650.49  34755.29  49.90
2215.0  69396.85  34727.65  50.04
2217.4  69091.65  34617.14  50.10
2219.9  68858.46  34550.74  50.18
2222.3  68610.52  34493.36  50.27
2224.7  68441.49  34442.55  50.32
2227.1  68168.75  34306.71  50.33
2229.5  67860.29  34136.19  50.30
2231.9  67390.56  33852.16  50.23
2234.4  66887.84  33486.72  50.06
2236.8  66494.63  33114.48  49.80
2239.2  66091.74  32706.96  49.49
2241.6  65651.25  32210.01  49.06
2244.0  65232.00  31656.96  48.53
2246.4  64816.92  31047.27  47.90
2248.8  64358.14  30345.48  47.15
2251.2  64023.30  29623.50  46.27
2253.6  63614.40  28814.40  45.30
2255.9  63299.76  28032.00  44.28
2258.3  62951.06  27222.08  43.24
2260.7  62574.72  26404.16  42.20
2263.1  62144.10  25630.20  41.24
2265.5  61725.07  24940.30  40.41
2267.9  61387.20  24420.90  39.78
2270.2  60935.36  23971.28  39.34
2272.6  60522.84  23704.56  39.17
2275.0  60099.48  23584.68  39.24
2277.3  59675.55  23523.30  39.42
2279.7  59250.75  23523.30  39.70
2282.1  58925.52  23566.64  39.99
2284.4  58539.80  23551.22  40.23
2286.8  58229.40  23509.44  40.37
2289.1  57803.28  23371.92  40.43
2291.5  57477.56  23245.95  40.44
2293.8  57053.36  23040.78  40.38
2296.2  56595.00  22767.36  40.23
2298.5  56063.97  22438.65  40.02
2300.8  55473.32  22080.52  39.80
2303.2  54801.60  21659.68  39.52
2305.5  54123.54  21209.07  39.19
2307.9  53454.66  20772.44  38.86
2310.2  52769.64  20318.76  38.50
2312.5  52136.40  19890.40  38.15
2314.8  51530.58  19509.52  37.86
2317.1  50884.25  19101.25  37.54
2319.5  50243.40  18688.32  37.20
2321.8  49694.24  18323.12  36.87
2324.1  49085.54  17962.70  36.59
2326.4  48577.10  17642.90  36.32
2328.7  48022.50  17299.50  36.02
2331.0  47513.76  16997.64  35.77
2333.3  47132.19  16790.31  35.62
2335.6  46724.16  16612.40  35.55
2337.9  46221.30  16399.26  35.48
2340.2  45790.00  16197.50  35.37
2342.5  45381.72  16043.37  35.35
2344.8  44875.45  15891.20  35.41
2347.1  44358.72  15736.14  35.47
2349.4  43814.40  15550.20  35.49
2351.7  43305.12  15391.52  35.54
2353.9  42830.81  15264.12  35.64
2356.2  42324.75  15132.00  35.75
2358.5  41805.83  15016.49  35.92
2360.8  41278.12  14892.46  36.08
2363.1  40802.16  14758.02  36.17
2365.3  40353.52  14617.25  36.22
2367.6  39820.00  14440.00  36.26
2369.8  39295.50  14281.05  36.34
2372.1  38714.52  14155.44  36.56
2374.4  38056.56  14021.92  36.84
2376.6  37409.96  13840.96  37.00
2378.9  36798.72  13685.56  37.19
2381.1  36192.00  13509.60  37.33
2383.4  35616.30  13326.04  37.42
2385.6  35122.45  13146.10  37.43
2387.9  34629.48  12966.48  37.44
2390.1  34135.50  12799.50  37.50
2392.3  33643.35  12636.00  37.56
2394.6  33190.46  12500.44  37.66
2396.8  32742.46  12392.48  37.85
2399.0  32292.60  12251.50  37.94
2401.3  31843.26  12064.30  37.89
2403.5  31351.32  11880.96  37.90
2405.7  30920.97  11706.03  37.86
2407.9  30502.44  11496.06  37.69
2410.1  30042.72  11293.92  37.59
2412.4  29617.30  11107.90  37.50
2414.6  29237.76  10896.48  37.27
2416.8  28869.06  10715.10  37.12
2419.0  28472.33  10555.65  37.07
2421.2  28082.44  10370.46  36.93
2423.4  27646.43  10154.90  36.73
2425.6  27271.98  9955.53  36.50
2427.8  26940.51  9726.93  36.11
2430.0  26610.40  9520.10  35.78
2432.2  26323.20  9331.20  35.45
2434.4  26018.01  9148.68  35.16
2436.5  25690.24  8895.48  34.63
2438.7  25401.18  8628.60  33.97
2440.9  25082.46  8408.46  33.52
2443.1  24783.30  8224.92  33.19
2445.3  24514.09  8021.02  32.72
2447.4  24210.72  7821.36  32.31
2449.6  23913.12  7650.72  31.99
2451.8  23585.58  7439.58  31.54
2453.9  23244.08  7220.13  31.06
2456.1  22909.44  7058.72  30.81
2458.3  22611.09  6914.24  30.58
2460.4  22311.37  6748.58  30.25
2462.6  22040.90  6552.70  29.73
2464.7  21756.41  6354.92  29.21
2466.9  21509.60  6172.32  28.70
2469.0  21235.54  6024.46  28.37
2471.2  20970.00  5885.58  28.07
2473.3  20705.77  5736.54  27.71
2475.4  20455.18  5558.79  27.18
2477.6  20188.45  5403.60  26.77
2479.7  19952.64  5314.56  26.64
2481.9  19652.99  5198.13  26.45
2484.0  19420.63  5084.44  26.18
2486.1  19150.56  5038.74  26.31
2488.2  18898.35  5008.15  26.50
2490.4  18669.75  4964.00  26.59
2492.5  18374.44  4904.96  26.69
2494.6  18083.07  4877.01  26.97
2496.7  17799.89  4839.41  27.19
2498.8  17573.67  4796.73  27.29
2500.9  17387.89  4738.03  27.25
2503.0  17294.40  4876.06  28.19
2505.1  17238.00  4943.25  28.68
2507.2  17233.83  4962.48  28.79
2509.4  17184.42  4918.10  28.62
2511.4  17209.50  4975.11  28.91
2513.5  17285.12  5097.76  29.49
2515.6  17471.64  5234.12  29.96
