# Supplementary material for: Using reflectance spectra and Pl@ntNet to identify herbarium specimens: a case study with Lithocarpus
Source: New Phytol. 2025 Jun 4;251(2):800–10. doi: 10.1111/nph.70258 (PMC13278665; doi:10.1111/nph.70258)
Supplement: Supplementary file 1 — Dataset S1 Original spectral data collected for this study. [file NPH-251-800-s003.zip › lithocarpus_spectra/gr022422_0159.sig]

/*** Spectra Vista SIG Data ***/
name= gr022422_0159.sig
instrument= HI: 1132003 (HR-1024i)
integration= 50.0, 9.0, 5.0, 150.0, 14.0, 5.0
scan method= Time-based, Time-based
scan coadds= 100, 425, 645, 33, 298, 645
scan time= 5, 5
scan settings= AI, AI
external data set1= 0,0,0,0,0,0,0,0,0,0,0,0,0,0,0,0,0,0,0,0,0,0,0,0,0,0,0,0,0,0,0,0
external data set2= 0,0,0,0,0,0,0,0,0,0,0,0,0,0,0,0,0,0,0,0,0,0,0,0,0,0,0,0,0,0,0,0
external data dark= 0,0,0,0,0,0,0,0,0,0,0,0,0,0,0,0
external data mask= 0
optic= LENS 4(1), LENS 4(1)
temp= 33.9, -5.0, -9.9, 34.0, -5.0, -10.1
battery= 7.44, 7.44
error= 0, 0
units= Radiance, Radiance
time= 24/02/2022 12:27:27, 24/02/2022 12:28:01
longitude=                 ,                 
latitude=                 ,                 
gpstime=                 ,                 
comm= 
memory slot= 0, 0
factors= 0.966, 0.955, 1.000 [Overlap: Remove @ 990,1900, Matching Type: None]
inclinometer x offset= 0, 0
inclinometer y offset= 90, 90
data= 
340.5  1193.50  188.07  15.76
341.9  1212.39  184.34  15.20
343.4  1200.48  177.12  14.75
344.9  1165.50  166.50  14.29
346.4  1176.78  160.47  13.64
347.8  1181.97  137.04  11.59
349.3  1178.08  143.28  12.16
350.8  1196.85  136.35  11.39
352.2  1228.92  141.42  11.51
353.7  1254.89  128.71  10.26
355.2  1283.80  117.90  9.18
356.6  1348.27  113.45  8.41
358.1  1427.76  114.57  8.02
359.6  1448.66  119.65  8.26
361.0  1501.82  131.31  8.74
362.5  1602.90  123.30  7.69
364.0  1694.42  118.91  7.02
365.5  1747.60  115.65  6.62
366.9  1808.64  121.41  6.71
368.4  1876.50  120.93  6.44
369.9  1980.44  124.31  6.28
371.3  2075.54  132.20  6.37
372.8  2136.93  131.10  6.13
374.2  2245.54  129.80  5.78
375.7  2359.80  131.10  5.56
377.2  2456.40  133.50  5.43
378.6  2536.32  132.10  5.21
380.1  2602.46  145.29  5.58
381.6  2748.98  134.51  4.89
383.0  2884.20  134.93  4.68
384.5  3019.38  144.39  4.78
386.0  3122.46  150.48  4.82
387.4  3217.35  156.65  4.87
388.9  3323.32  154.93  4.66
390.4  3462.56  155.66  4.50
391.8  3627.68  145.41  4.01
393.3  3778.34  142.94  3.78
394.7  3859.00  151.33  3.92
396.2  3960.12  147.87  3.73
397.7  4117.68  144.48  3.51
399.1  4296.75  148.28  3.45
400.6  4480.56  152.40  3.40
402.0  4613.70  148.72  3.22
403.5  4723.60  160.07  3.39
405.0  4837.08  155.33  3.21
406.4  5051.20  159.35  3.15
407.9  5253.88  160.56  3.06
409.3  5390.92  163.89  3.04
410.8  5499.00  169.20  3.08
412.2  5644.08  171.52  3.04
413.7  5867.07  177.79  3.03
415.1  6101.90  184.45  3.02
416.6  6297.21  194.22  3.08
418.0  6430.75  195.75  3.04
419.5  6585.23  205.00  3.11
420.9  6783.04  212.11  3.13
422.4  7035.65  227.16  3.23
423.8  7299.11  234.46  3.21
425.3  7564.50  248.05  3.28
426.7  7785.90  260.35  3.34
428.2  7952.64  275.63  3.47
429.6  8124.10  288.59  3.55
431.1  8340.22  298.48  3.58
432.5  8603.01  314.90  3.66
434.0  8893.50  331.83  3.73
435.4  9207.00  352.00  3.82
436.8  9507.99  371.33  3.91
438.3  9768.85  387.97  3.97
439.7  9985.95  405.89  4.06
441.2  10180.20  423.00  4.16
442.6  10422.90  440.30  4.22
444.0  10712.52  455.00  4.25
445.5  11050.05  476.03  4.31
446.9  11395.02  502.32  4.41
448.4  11718.07  521.66  4.45
449.8  12057.10  549.93  4.56
451.2  12339.50  571.17  4.63
452.7  12570.09  590.58  4.70
454.1  12820.04  608.83  4.75
455.5  13110.16  633.31  4.83
457.0  13447.72  657.80  4.89
458.4  13785.20  684.49  4.97
459.8  14152.32  708.48  5.01
461.2  14556.24  738.36  5.07
462.7  14930.97  766.15  5.13
464.1  15259.98  801.24  5.25
465.5  15544.80  832.32  5.35
467.0  15829.50  858.07  5.42
468.4  16138.88  887.88  5.50
469.8  16479.40  915.85  5.56
471.2  16896.69  951.51  5.63
472.7  17334.27  995.41  5.74
474.1  17776.70  1030.53  5.80
475.5  18304.78  1072.41  5.86
476.9  18788.25  1112.02  5.92
478.4  19181.25  1152.08  6.01
479.8  19457.46  1185.58  6.09
481.2  19661.52  1215.55  6.18
482.6  19909.26  1244.07  6.25
484.0  20270.70  1280.68  6.32
485.4  20737.21  1324.37  6.39
486.9  21258.90  1370.85  6.45
488.3  21829.92  1424.96  6.53
489.7  22332.46  1474.77  6.60
491.1  22761.48  1520.96  6.68
492.5  23143.68  1569.96  6.78
493.9  23477.88  1612.14  6.87
495.3  23780.40  1653.00  6.95
496.8  24163.76  1697.65  7.03
498.2  24641.34  1757.51  7.13
499.6  25148.16  1816.02  7.22
501.0  25721.14  1882.80  7.32
502.4  26254.08  1950.48  7.43
503.8  26771.29  2016.75  7.53
505.2  27305.00  2086.19  7.64
506.6  27814.82  2155.56  7.75
508.0  28309.68  2222.64  7.85
509.4  28710.00  2286.67  7.96
510.8  29175.30  2356.20  8.08
512.2  29636.24  2422.11  8.17
513.6  30153.60  2499.20  8.29
515.0  30731.92  2580.27  8.40
516.4  31227.20  2655.63  8.50
517.8  31789.78  2740.37  8.62
519.2  32398.56  2826.72  8.72
520.7  32983.54  2914.01  8.83
522.0  33477.60  2997.00  8.95
523.4  34062.84  3091.41  9.08
524.8  34575.72  3174.04  9.18
526.2  35195.98  3270.22  9.29
527.6  35828.40  3375.52  9.42
529.0  36379.20  3471.60  9.54
530.4  37026.92  3579.89  9.67
531.8  37574.54  3678.85  9.79
533.2  38043.72  3775.20  9.92
534.6  38512.00  3885.23  10.09
536.0  39023.23  4003.32  10.26
537.4  39534.45  4114.34  10.41
538.8  40100.36  4223.27  10.53
540.2  40745.88  4342.32  10.66
541.6  41355.86  4464.41  10.80
543.0  41876.66  4581.59  10.94
544.3  42595.20  4719.75  11.08
545.7  43382.55  4866.20  11.22
547.1  43891.50  4982.20  11.35
548.5  44548.98  5115.84  11.48
549.9  45291.63  5259.22  11.61
551.3  46056.40  5413.03  11.75
552.7  46584.70  5542.29  11.90
554.1  47306.79  5698.74  12.05
555.4  47915.96  5841.03  12.19
556.8  48362.16  5965.96  12.34
558.2  48648.30  6071.35  12.48
559.6  48936.60  6186.05  12.64
561.0  49475.58  6334.02  12.80
562.3  49890.75  6461.00  12.95
563.7  50494.08  6612.48  13.10
565.1  51084.00  6764.27  13.24
566.5  51720.00  6929.04  13.40
567.9  52571.76  7127.44  13.56
569.2  53508.00  7341.60  13.72
570.6  54478.38  7560.16  13.88
572.0  55320.57  7762.67  14.03
573.4  56022.47  7949.88  14.19
574.8  56737.50  8140.17  14.35
576.1  57624.70  8355.65  14.50
577.5  58293.20  8549.96  14.67
578.9  59229.60  8776.40  14.82
580.3  60085.92  8996.58  14.97
581.6  60951.04  9219.68  15.13
583.0  61795.35  9444.60  15.28
584.4  62396.40  9641.45  15.45
585.8  62839.07  9808.68  15.61
587.1  63209.52  9961.45  15.76
588.5  63688.80  10132.00  15.91
589.9  64086.60  10300.30  16.07
591.2  64622.68  10485.12  16.23
592.6  65375.20  10705.27  16.38
594.0  66038.87  10910.07  16.52
595.3  66911.58  11149.42  16.66
596.7  67805.14  11403.77  16.82
598.1  68664.53  11644.45  16.96
599.5  69503.15  11889.38  17.11
600.8  70388.48  12137.81  17.24
602.2  71115.87  12366.20  17.39
603.5  72012.96  12628.24  17.54
604.9  72892.08  12889.92  17.68
606.3  73698.24  13136.64  17.82
607.6  74450.28  13378.48  17.97
609.0  75195.00  13615.20  18.11
610.4  75932.22  13857.48  18.25
611.7  76605.53  14090.91  18.39
613.1  77233.80  14319.00  18.54
614.5  77935.86  14563.80  18.69
615.8  78482.70  14779.56  18.83
617.2  79236.00  15041.82  18.98
618.5  79886.08  15280.73  19.13
619.9  80706.72  15554.47  19.27
621.2  81465.35  15817.37  19.42
622.6  82390.00  16111.33  19.55
624.0  83124.09  16365.69  19.69
625.3  83961.38  16647.55  19.83
626.7  84817.40  16932.09  19.96
628.0  85529.48  17178.55  20.08
629.4  86374.40  17453.33  20.21
630.8  87075.96  17703.96  20.33
632.1  87635.52  17917.20  20.45
633.5  88568.48  18201.04  20.55
634.8  89302.29  18439.00  20.65
636.2  89959.74  18653.10  20.73
637.5  90791.29  18893.57  20.81
638.9  91528.17  19105.06  20.87
640.2  92305.90  19315.75  20.93
641.6  93144.96  19532.92  20.97
642.9  93919.28  19730.01  21.01
644.3  94729.44  19931.25  21.04
645.6  95511.00  20113.17  21.06
647.0  96283.35  20281.59  21.06
648.3  97088.52  20456.89  21.07
649.7  97941.59  20628.19  21.06
651.0  98736.99  20787.58  21.05
652.4  99269.82  20893.86  21.05
653.7  100371.87  21116.70  21.04
655.0  101294.84  21290.43  21.02
656.4  101942.40  21398.33  20.99
657.7  103050.41  21579.55  20.94
659.1  103957.70  21714.00  20.89
660.4  104656.16  21805.65  20.84
661.8  105336.00  21885.33  20.78
663.1  106324.14  22026.88  20.72
664.5  106827.12  22081.66  20.67
665.8  106991.25  22087.98  20.64
667.1  107085.78  22088.43  20.63
668.5  107478.00  22164.80  20.62
669.8  107892.50  22265.66  20.64
671.2  108168.32  22375.25  20.69
672.5  108496.09  22525.51  20.76
673.8  109116.56  22765.77  20.86
675.2  110084.10  23096.78  20.98
676.5  111250.44  23501.40  21.12
677.8  112483.24  23967.59  21.31
679.2  113453.21  24408.76  21.51
680.5  114300.75  24867.32  21.76
681.9  115053.40  25338.13  22.02
683.2  115861.90  25869.43  22.33
684.5  116685.80  26439.23  22.66
685.9  117418.61  27032.91  23.02
687.2  118133.76  27648.00  23.40
688.5  118791.28  28270.51  23.80
689.9  119596.56  28937.77  24.20
691.2  120291.27  29590.22  24.60
692.5  120923.74  30229.04  25.00
693.8  121653.15  30897.12  25.40
695.2  122285.33  31529.48  25.78
696.5  122986.16  32178.96  26.16
697.8  123699.80  32827.18  26.54
699.2  124376.85  33458.62  26.90
700.5  125098.38  34105.44  27.26
701.8  125743.80  34731.20  27.62
703.1  126431.04  35377.56  27.98
704.5  127123.02  36029.61  28.34
705.8  127872.03  36713.50  28.71
707.1  128549.75  37371.33  29.07
708.4  129207.33  38041.85  29.44
709.8  130017.09  38767.26  29.82
711.1  130566.48  39428.42  30.20
712.4  131396.78  40184.11  30.58
713.7  132082.68  40901.30  30.97
715.0  132793.41  41623.11  31.34
716.3  133574.00  42378.67  31.73
717.7  134305.98  43123.22  32.11
719.0  135086.50  43885.17  32.49
720.3  135863.40  44644.33  32.86
721.6  136752.00  45445.87  33.23
722.9  137604.87  46239.30  33.60
724.2  138484.08  47045.88  33.97
725.6  139258.80  47816.27  34.34
726.9  139740.25  48484.00  34.70
728.2  140241.92  49156.80  35.05
729.5  140836.80  49874.41  35.41
730.8  141312.40  50542.04  35.77
732.1  141913.24  51261.56  36.12
733.4  142361.40  51920.04  36.47
734.7  142680.96  52533.84  36.82
736.0  143056.02  53175.84  37.17
737.3  143193.96  53718.66  37.51
738.6  143352.99  54262.71  37.85
740.0  143561.55  54817.75  38.18
741.2  143861.12  55408.43  38.52
742.6  144370.08  56077.68  38.84
743.9  144974.56  56773.60  39.16
745.2  145724.16  57526.30  39.48
746.5  146523.87  58285.53  39.78
747.8  147181.80  58996.27  40.08
749.1  147944.20  59733.22  40.38
750.4  148674.95  60468.55  40.67
751.7  149415.14  61203.85  40.96
753.0  149990.97  61857.22  41.24
754.2  150637.08  62552.78  41.53
755.5  151212.97  63215.85  41.81
756.8  151784.96  63887.99  42.09
758.1  152797.68  64734.96  42.37
759.4  153716.40  65554.93  42.65
760.7  154590.80  66355.71  42.92
762.0  155181.25  67060.00  43.21
763.3  155761.20  67755.24  43.50
764.6  156163.68  68390.80  43.79
765.9  156562.35  69019.42  44.08
767.2  157076.85  69705.58  44.38
768.4  157393.60  70315.70  44.68
769.7  158031.24  71069.33  44.97
771.0  158461.38  71728.17  45.27
772.3  158837.80  72353.42  45.55
773.6  159328.32  73030.99  45.84
774.8  159808.57  73708.20  46.12
776.1  160249.96  74365.81  46.41
777.4  160574.27  74951.49  46.68
778.7  161097.10  75630.37  46.95
780.0  161567.04  76268.27  47.21
781.2  161933.22  76866.76  47.47
782.5  162452.94  77537.20  47.73
783.8  162918.54  78170.94  47.98
785.0  163287.78  78746.14  48.23
786.3  163726.50  79352.00  48.47
787.6  164185.84  79977.33  48.71
788.9  164565.60  80563.19  48.96
790.1  165102.30  81194.10  49.18
791.4  165478.56  81762.24  49.41
792.7  166137.93  82447.92  49.63
793.9  166561.92  83035.26  49.85
795.2  167049.00  83651.00  50.08
796.5  167542.54  84259.05  50.29
797.7  168044.94  84859.72  50.50
799.0  168708.00  85544.00  50.71
800.2  169121.28  86109.01  50.92
801.5  169600.96  86696.73  51.12
802.8  170115.25  87314.53  51.33
804.0  170588.60  87893.26  51.52
805.3  171086.64  88502.00  51.73
806.5  171465.90  89040.70  51.93
807.8  171955.70  89619.83  52.12
809.0  172442.67  90212.13  52.31
810.3  172932.08  90782.95  52.50
811.5  173305.53  91312.86  52.69
812.8  173796.60  91894.40  52.87
814.0  174195.63  92428.29  53.06
815.3  174708.72  93006.53  53.24
816.5  175097.25  93534.67  53.42
817.8  175538.22  94076.47  53.59
819.0  175945.77  94598.26  53.77
820.2  176404.80  95172.24  53.95
821.5  176891.95  95731.05  54.12
822.7  177236.16  96198.65  54.28
824.0  177693.30  96729.81  54.44
825.2  178182.30  97287.95  54.60
826.4  178657.16  97843.97  54.77
827.7  178963.85  98314.13  54.94
828.9  179464.50  98855.10  55.08
830.1  179868.07  99358.67  55.24
831.4  180297.50  99876.02  55.40
832.6  180761.06  100379.15  55.53
833.8  181144.80  100865.27  55.68
835.0  181529.32  101352.95  55.83
836.3  181973.26  101857.61  55.97
837.5  182441.70  102387.60  56.12
838.7  182920.14  102885.39  56.25
839.9  183299.76  103362.48  56.39
841.2  183745.49  103871.87  56.53
842.4  184152.03  104338.81  56.66
843.6  184608.20  104815.67  56.78
844.8  185098.41  105351.45  56.92
846.0  185471.70  105811.57  57.05
847.2  185884.44  106240.89  57.15
848.5  186406.24  106753.55  57.27
849.7  186780.84  107217.96  57.40
850.9  187142.80  107678.57  57.54
852.1  187582.09  108112.60  57.63
853.3  187900.62  108492.54  57.74
854.5  188293.28  108947.25  57.86
855.7  188633.88  109363.46  57.98
856.9  189025.44  109807.80  58.09
858.1  189453.81  110229.56  58.18
859.3  189836.36  110661.18  58.29
860.5  190271.13  111103.83  58.39
861.7  190687.20  111533.87  58.49
862.9  191060.35  111951.58  58.59
864.1  191442.02  112338.36  58.68
865.3  191889.76  112798.91  58.78
866.5  192404.16  113253.12  58.86
867.7  192764.27  113663.33  58.96
868.9  193138.40  114061.31  59.06
870.1  193632.11  114510.44  59.14
871.3  194078.14  114946.95  59.23
872.5  194593.05  115408.95  59.31
873.7  195069.52  115842.48  59.39
874.9  195589.38  116319.18  59.47
876.0  196093.80  116765.16  59.55
877.2  196517.08  117168.24  59.62
878.4  197123.67  117655.98  59.69
879.6  197626.80  118090.00  59.75
880.8  198045.75  118524.00  59.85
882.0  198466.31  118923.11  59.92
883.1  198959.88  119384.07  60.00
884.3  199518.51  119812.01  60.05
885.5  200036.97  120257.90  60.12
886.7  200407.68  120658.56  60.21
887.8  200849.70  121081.20  60.28
889.0  201357.52  121558.59  60.37
890.2  201842.34  121989.00  60.44
891.4  202385.22  122431.80  60.49
892.5  203003.19  122962.32  60.57
893.7  203697.56  123510.43  60.63
894.9  204351.84  124000.92  60.68
896.0  204971.90  124559.48  60.77
897.2  205553.74  125078.47  60.85
898.4  206102.26  125577.96  60.93
899.5  206814.10  126130.61  60.99
900.7  207274.60  126558.90  61.06
901.9  207713.54  126946.68  61.12
903.0  208099.22  127335.61  61.19
904.2  208504.80  127708.53  61.25
905.4  209064.48  128117.36  61.28
906.5  209491.17  128544.31  61.36
907.7  209864.28  128945.95  61.44
908.8  210269.70  129309.57  61.50
910.0  210684.24  129668.24  61.55
911.2  210963.01  129944.44  61.60
912.3  211191.96  130180.80  61.64
913.5  211412.31  130438.61  61.70
914.6  211559.04  130712.40  61.79
915.8  211921.56  131044.62  61.84
916.9  212274.23  131298.49  61.85
918.1  212528.06  131558.19  61.90
919.2  212748.66  131812.02  61.96
920.4  212920.40  132036.81  62.01
921.5  213094.51  132271.86  62.07
922.7  213277.60  132480.64  62.12
923.8  213633.30  132801.40  62.16
925.0  213966.83  133032.39  62.17
926.1  214213.44  133332.22  62.24
927.3  214519.20  133683.52  62.32
928.4  215088.25  134054.92  62.33
929.6  215818.24  134548.48  62.34
930.7  216627.60  135138.73  62.38
931.8  217438.95  135770.09  62.44
933.0  218004.48  136332.48  62.54
934.1  218434.05  136665.99  62.57
935.3  218655.75  136838.18  62.58
936.4  218820.88  136994.67  62.61
937.6  218714.58  137066.28  62.67
938.7  218601.63  137010.42  62.68
939.9  218614.02  137149.99  62.74
941.0  219160.44  137559.11  62.77
942.1  219707.64  138042.90  62.83
943.3  220297.92  138423.38  62.83
944.4  220696.66  138708.31  62.85
945.6  220993.60  138942.26  62.87
946.7  221264.85  139153.55  62.89
947.9  221517.24  139375.18  62.92
949.0  221710.80  139533.21  62.93
950.1  222093.36  139900.68  62.99
951.3  222556.29  140137.43  62.97
952.4  222754.46  140371.77  63.02
953.6  223206.56  140633.21  63.01
954.7  223204.83  140712.77  63.04
955.8  223512.87  140939.64  63.06
957.0  223991.40  141240.10  63.06
958.1  224444.88  141394.94  63.00
959.3  224424.90  141418.90  63.01
960.4  224910.80  141806.97  63.05
961.6  225152.56  142070.97  63.10
962.7  225355.20  142141.33  63.07
963.9  225718.99  142253.02  63.02
965.0  225847.02  142208.86  62.97
966.2  225945.09  142302.95  62.98
967.3  225805.96  142381.79  63.05
968.5  226082.88  142611.52  63.08
969.6  226311.92  142638.51  63.03
970.8  226288.48  142597.22  63.02
971.9  226149.44  142443.84  62.99
973.1  226297.60  142527.79  62.98
974.2  226155.82  142434.18  62.98
975.4  226396.47  142639.81  63.00
976.5  226813.08  142765.87  62.94
977.7  226854.84  142753.38  62.93
978.8  226734.66  142591.68  62.89
980.0  226435.00  142484.00  62.92
981.2  226786.41  142627.15  62.89
982.3  226884.98  142924.18  62.99
983.5  227185.92  142977.25  62.93
984.6  227396.16  142835.76  62.81
985.8  227199.28  142754.77  62.83
987.0  227083.84  142573.97  62.78
988.1  227741.18  142896.43  62.75
989.3  227979.92  143106.32  62.77
990.2  236940.62  150257.06  63.42
994.0  237286.31  150875.60  63.58
997.9  237442.17  151120.93  63.65
1001.7  237936.69  151824.40  63.81
1005.6  239030.00  152783.57  63.92
1009.4  240181.34  153832.74  64.05
1013.3  241200.00  154774.29  64.17
1017.1  242071.54  155522.86  64.25
1021.0  242905.29  156334.03  64.36
1024.8  244317.50  157429.79  64.44
1028.6  246084.92  158816.91  64.54
1032.5  247585.80  160031.70  64.64
1036.3  248269.14  160617.13  64.69
1040.1  248665.67  161058.43  64.77
1044.0  249427.55  161753.35  64.85
1047.8  250116.30  162296.33  64.89
1051.6  250642.58  162881.09  64.99
1055.5  250360.70  162841.18  65.04
1059.3  250114.50  162832.28  65.10
1063.1  249973.07  162861.05  65.15
1067.0  250292.72  163201.33  65.20
1070.8  250934.21  163737.05  65.25
1074.6  251362.94  164151.70  65.30
1078.4  251102.67  164091.00  65.35
1082.3  250321.17  163680.18  65.39
1086.1  249877.02  163566.34  65.46
1089.9  249846.27  163676.74  65.51
1093.7  250158.77  164010.50  65.56
1097.5  250297.54  164130.84  65.57
1101.4  250158.63  164147.76  65.62
1105.2  250075.60  164103.94  65.62
1109.0  250457.95  164400.61  65.64
1112.8  251387.59  164906.26  65.60
1116.6  252109.24  165387.54  65.60
1120.4  252865.51  165856.00  65.59
1124.2  253409.29  166082.70  65.54
1128.1  253985.71  166363.51  65.50
1131.8  254031.87  166224.90  65.43
1135.7  253854.29  165888.27  65.35
1139.5  253675.60  165525.94  65.25
1143.3  253064.32  164834.15  65.14
1147.1  252463.11  164137.43  65.01
1150.9  251903.67  163388.30  64.86
1154.7  251808.84  162921.57  64.70
1158.5  251698.00  162430.80  64.53
1162.3  251460.66  161853.96  64.37
1166.1  250824.86  161016.08  64.19
1169.9  250387.50  160352.06  64.04
1173.7  249820.00  159582.86  63.88
1177.5  249194.27  158808.35  63.73
1181.2  249222.13  158434.90  63.57
1185.0  249623.75  158300.70  63.42
1188.8  249509.94  157990.50  63.32
1192.6  249557.30  157842.50  63.25
1196.4  249575.32  157745.93  63.21
1200.2  248946.13  157371.20  63.21
1204.0  248540.35  157162.18  63.23
1207.8  248212.68  157086.10  63.29
1211.6  247676.22  156887.86  63.34
1215.3  247266.05  157001.48  63.49
1219.1  247116.17  157311.80  63.66
1222.9  246720.00  157588.57  63.87
1226.7  246392.60  157908.88  64.09
1230.4  245746.44  157957.66  64.28
1234.2  245031.58  157921.75  64.45
1238.0  244329.35  157825.62  64.60
1241.8  243670.22  157682.88  64.71
1245.5  243147.96  157581.36  64.81
1249.3  242964.83  157687.24  64.90
1253.1  243173.19  157951.25  64.95
1256.8  243211.58  158152.52  65.03
1260.6  243012.47  158116.98  65.07
1264.4  242793.81  158113.91  65.12
1268.1  242403.33  157915.37  65.15
1271.9  242379.31  158039.48  65.20
1275.7  242685.13  158305.26  65.23
1279.4  243015.60  158595.69  65.26
1283.2  242548.36  158417.41  65.31
1286.9  242201.97  158271.83  65.35
1290.7  241903.20  158143.54  65.37
1294.4  241209.69  157775.73  65.41
1298.2  240338.47  157229.10  65.42
1302.0  239211.58  156500.63  65.42
1305.7  237896.39  155661.00  65.43
1309.5  236280.47  154549.37  65.41
1313.2  235327.92  153809.57  65.36
1317.0  234592.80  153236.57  65.32
1320.7  233788.44  152560.95  65.26
1324.4  232721.43  151684.23  65.18
1328.2  232073.60  150958.80  65.05
1331.9  231137.74  150018.20  64.90
1335.7  230305.14  149009.73  64.70
1339.4  229144.80  147751.66  64.48
1343.2  228235.37  146597.29  64.23
1346.9  227765.98  145676.94  63.96
1350.6  227977.48  145164.30  63.67
1354.4  228327.47  144765.93  63.40
1358.1  228047.20  143950.71  63.12
1361.8  227350.82  142873.44  62.84
1365.6  226350.95  141664.95  62.59
1369.3  225233.33  140343.43  62.31
1373.0  223935.37  138966.34  62.06
1376.7  222433.63  137436.81  61.79
1380.5  220853.20  135767.23  61.47
1384.2  219484.11  134038.07  61.07
1387.9  218262.07  132272.96  60.60
1391.6  216968.58  130282.63  60.05
1395.3  215797.25  128133.71  59.38
1399.1  215028.82  125981.03  58.59
1402.8  214079.33  123339.86  57.61
1406.5  213377.00  120505.76  56.48
1410.2  212791.89  117558.79  55.25
1413.9  212644.64  114804.93  53.99
1417.6  212136.92  111972.15  52.78
1421.3  211562.67  109359.60  51.69
1425.1  210827.20  106922.40  50.72
1428.8  210405.00  104990.85  49.90
1432.5  210136.64  103513.08  49.26
1436.2  209904.58  102453.14  48.81
1439.9  209295.41  101530.40  48.51
1443.6  208935.33  100923.93  48.30
1447.3  208410.93  100423.61  48.19
1451.0  207951.50  100009.29  48.09
1454.7  207422.49  99664.80  48.05
1458.4  207057.67  99408.75  48.01
1462.1  206451.40  99143.27  48.02
1465.8  205845.61  98927.48  48.06
1469.4  205262.66  98802.29  48.13
1473.1  205690.50  99215.86  48.24
1476.8  205837.31  99615.70  48.40
1480.5  204783.56  99384.94  48.53
1484.2  203948.65  99267.09  48.67
1487.9  203347.94  99315.01  48.84
1491.6  202654.83  99282.86  48.99
1495.3  202368.83  99512.68  49.17
1498.9  201758.00  99622.50  49.38
1502.6  200846.10  99582.25  49.58
1506.3  199807.38  99484.00  49.79
1510.0  198865.50  99427.76  50.00
1513.7  198130.04  99497.75  50.22
1517.3  197408.67  99562.08  50.43
1521.0  196501.93  99449.21  50.61
1524.7  195707.70  99407.09  50.79
1528.3  194874.78  99257.24  50.93
1532.0  193972.53  99079.89  51.08
1535.7  193117.71  98875.70  51.20
1539.3  192244.50  98607.04  51.29
1543.0  191628.11  98507.38  51.41
1546.7  191262.50  98532.11  51.52
1550.3  190756.44  98417.26  51.59
1554.0  189959.70  98164.80  51.68
1557.6  189206.48  97923.38  51.75
1561.3  188365.96  97623.94  51.83
1565.0  187517.07  97287.17  51.88
1568.6  186554.61  96918.79  51.95
1572.3  185896.12  96709.10  52.02
1575.9  185274.76  96565.71  52.12
1579.6  184725.37  96410.30  52.19
1583.2  184100.00  96273.03  52.29
1586.9  183358.94  96045.71  52.38
1590.5  182744.09  96002.51  52.53
1594.1  182017.32  95912.46  52.69
1597.8  181237.12  95793.25  52.86
1601.4  180521.29  95711.08  53.02
1605.1  179563.22  95477.20  53.17
1608.7  178729.25  95333.63  53.34
1612.3  177961.56  95190.65  53.49
1616.0  177158.75  94989.70  53.62
1619.6  176478.67  94809.64  53.72
1623.2  175654.47  94497.51  53.80
1626.9  174959.40  94280.84  53.89
1630.5  174147.35  93898.83  53.92
1634.1  173498.92  93588.95  53.94
1637.8  172793.60  93206.40  53.94
1641.4  171953.80  92720.68  53.92
1645.0  171139.30  92178.16  53.86
1648.6  170172.87  91455.28  53.74
1652.2  169470.67  90771.06  53.56
1655.8  168762.78  90009.93  53.34
1659.5  168064.80  89235.77  53.10
1663.1  166845.76  88172.69  52.85
1666.7  165588.33  87083.79  52.59
1670.3  164399.35  85971.86  52.29
1673.9  163304.36  84833.28  51.95
1677.5  162482.34  83776.64  51.56
1681.1  162045.60  82844.31  51.12
1684.7  162053.95  82052.97  50.63
1688.3  161907.12  81247.50  50.18
1691.9  161524.40  80325.21  49.73
1695.6  161174.17  79437.15  49.29
1699.2  161051.83  78752.96  48.90
1702.8  160983.11  78084.43  48.50
1706.3  160473.42  77213.47  48.12
1709.9  159528.89  76187.66  47.76
1713.5  158809.03  75301.21  47.42
1717.1  158109.47  74472.95  47.10
1720.7  157431.69  73765.41  46.86
1724.3  157061.66  73312.69  46.68
1727.9  156753.88  73116.80  46.64
1731.5  156649.72  73316.50  46.80
1735.1  156779.47  73892.06  47.13
1738.7  156523.24  74240.20  47.43
1742.2  156081.21  74292.83  47.60
1745.8  155445.73  74105.23  47.67
1749.4  155193.17  74009.30  47.69
1753.0  154245.93  73565.18  47.69
1756.5  152784.98  72911.66  47.72
1760.1  151057.82  72220.15  47.81
1763.7  149119.25  71527.75  47.97
1767.2  147562.40  71175.94  48.23
1770.8  146214.50  70958.89  48.53
1774.4  144806.08  70612.58  48.76
1777.9  143989.58  70632.53  49.05
1781.5  143147.67  70460.79  49.22
1785.1  141927.50  70032.86  49.34
1788.6  140637.08  69522.81  49.43
1792.2  139313.83  68951.14  49.49
1795.8  138630.70  68742.56  49.59
1799.3  137908.80  68483.83  49.66
1802.9  137142.08  68202.88  49.73
1806.4  136476.36  67991.14  49.82
1810.0  135639.19  67698.55  49.91
1813.5  135186.21  67535.56  49.96
1817.1  134868.40  67511.40  50.06
1820.6  134217.97  67310.89  50.15
1824.2  134098.18  67411.69  50.27
1827.7  133317.97  67166.90  50.38
1831.2  133000.00  67194.00  50.52
1834.8  132906.03  67309.89  50.64
1838.3  132660.50  67393.93  50.80
1841.8  131984.47  67228.41  50.94
1845.4  131119.64  66928.40  51.04
1848.9  130338.90  66634.84  51.12
1852.4  129710.40  66412.03  51.20
1856.0  129001.60  66013.33  51.17
1859.5  128287.68  65605.85  51.14
1863.0  127650.43  65135.79  51.03
1866.6  127400.27  64777.54  50.85
1870.1  127162.69  64285.36  50.55
1873.6  126546.00  63375.27  50.08
1877.1  125552.58  62112.38  49.47
1880.6  124397.29  60579.04  48.70
1884.2  123543.38  58926.76  47.70
1887.7  122757.87  56933.74  46.38
1891.2  121814.70  54618.53  44.84
1894.7  120966.31  52053.50  43.03
1898.2  120445.74  49519.98  41.11
1902.2  128325.60  50225.76  39.14
1904.9  127632.98  47928.32  37.55
1907.6  126757.68  45735.52  36.08
1910.4  126150.57  43733.97  34.67
1913.1  125141.28  41796.80  33.40
1915.8  124454.12  40243.28  32.34
1918.6  123909.92  38981.76  31.46
1921.3  123422.75  37954.77  30.75
1924.0  122660.72  37079.42  30.23
1926.7  121857.84  36397.80  29.87
1929.4  121064.96  35894.00  29.65
1932.2  120529.43  35613.89  29.55
1934.9  119957.76  35465.04  29.56
1937.6  119376.36  35421.32  29.67
1940.3  118830.00  35487.50  29.86
1943.0  118341.12  35643.45  30.12
1945.7  117649.84  35777.61  30.41
1948.4  116941.36  35934.79  30.73
1951.1  116367.84  36147.24  31.06
1953.8  115782.48  36387.12  31.43
1956.4  115270.08  36676.19  31.82
1959.1  114674.56  36924.12  32.20
1961.8  113897.28  37106.58  32.58
1964.5  113233.86  37313.28  32.95
1967.2  112454.49  37477.74  33.33
1969.9  111853.40  37672.60  33.68
1972.5  111121.05  37817.52  34.03
1975.2  110596.58  38035.10  34.39
1977.9  110220.52  38309.32  34.76
1980.6  109606.42  38501.40  35.13
1983.2  108719.56  38585.32  35.49
1985.9  107863.20  38642.40  35.83
1988.5  107028.94  38683.67  36.14
1991.2  106353.81  38797.38  36.48
1993.8  105720.12  38906.34  36.80
1996.5  105291.78  39044.28  37.08
1999.2  104673.46  39076.25  37.33
2001.8  104288.04  39162.00  37.55
2004.4  103785.16  39152.22  37.72
2007.1  103108.32  39029.20  37.85
2009.7  102500.82  38922.12  37.97
2012.4  102090.56  38853.44  38.06
2015.0  101646.40  38687.20  38.06
2017.6  101111.40  38427.10  38.00
2020.3  100591.04  38133.04  37.91
2022.9  100354.40  37900.80  37.77
2025.5  100141.47  37634.94  37.58
2028.1  99950.59  37309.68  37.33
2030.8  99554.13  36874.41  37.04
2033.4  99387.66  36499.80  36.72
2036.0  99006.76  36014.96  36.38
2038.6  98625.66  35509.20  36.00
2041.2  98303.88  35029.40  35.63
2043.8  97938.23  34545.68  35.27
2046.4  97550.10  34041.04  34.90
2049.0  97058.56  33524.32  34.54
2051.6  96806.76  33122.16  34.21
2054.2  96472.00  32736.00  33.93
2056.8  96111.40  32370.80  33.68
2059.4  95532.87  31967.33  33.46
2062.0  95061.50  31604.50  33.25
2064.6  94461.54  31237.90  33.07
2067.1  93834.72  30897.18  32.93
2069.7  93230.04  30560.56  32.78
2072.3  92799.84  30295.32  32.65
2074.9  92338.68  30023.28  32.51
2077.4  92007.69  29804.54  32.39
2080.0  91485.76  29547.47  32.30
2082.6  91028.60  29288.35  32.17
2085.1  90585.09  29035.20  32.05
2087.7  90214.80  28828.80  31.96
2090.3  89752.11  28604.10  31.87
2092.8  89011.75  28276.13  31.77
2095.4  88228.01  27941.81  31.67
2097.9  87577.14  27666.38  31.59
2100.5  86890.80  27375.20  31.51
2103.0  86290.72  27106.08  31.41
2105.6  85713.99  26859.51  31.34
2108.1  85202.82  26660.43  31.29
2110.7  84669.62  26444.88  31.23
2113.2  84174.47  26235.33  31.17
2115.7  83626.25  26015.40  31.11
2118.3  83036.46  25801.62  31.07
2120.8  82692.90  25652.88  31.02
2123.3  82302.43  25488.11  30.97
2125.8  81924.22  25324.46  30.91
2128.4  81472.95  25171.77  30.90
2130.9  80911.60  24982.40  30.88
2133.4  80558.94  24871.84  30.87
2135.9  80186.40  24760.40  30.88
2138.4  79743.40  24615.80  30.87
2140.9  79418.80  24515.60  30.87
2143.4  79079.58  24422.71  30.88
2145.9  78765.25  24334.99  30.90
2148.4  78472.85  24247.27  30.90
2150.9  78187.76  24196.10  30.95
2153.4  77895.36  24144.93  31.00
2155.9  77551.40  24093.71  31.07
2158.4  77248.50  24049.20  31.13
2160.9  77028.00  24027.15  31.19
2163.4  76703.00  23979.78  31.26
2165.9  76145.16  23862.34  31.34
2168.4  75681.90  23756.22  31.39
2170.8  75343.51  23701.92  31.46
2173.3  75000.56  23661.24  31.55
2175.8  74694.95  23635.59  31.64
2178.2  74306.30  23586.70  31.74
2180.7  73926.30  23526.09  31.82
2183.2  73537.92  23476.26  31.92
2185.6  73127.88  23458.68  32.08
2188.1  72636.48  23390.64  32.20
2190.6  72052.24  23291.06  32.33
2193.0  71429.49  23141.91  32.40
2195.5  70878.72  23040.00  32.51
2197.9  70321.12  22938.56  32.62
2200.4  69598.10  22780.70  32.73
2202.8  69115.84  22674.65  32.81
2205.3  68530.90  22528.18  32.87
2207.7  68163.42  22447.10  32.93
2210.1  67761.40  22362.48  33.00
2212.6  67387.24  22295.07  33.09
2215.0  67142.35  22219.35  33.09
2217.4  66843.13  22099.26  33.06
2219.9  66595.86  22014.26  33.06
2222.3  66361.68  21886.48  32.98
2224.7  66198.33  21711.78  32.80
2227.1  65928.62  21470.01  32.57
2229.5  65623.23  21201.61  32.31
2231.9  65211.20  20860.80  31.99
2234.4  64730.72  20458.40  31.61
2236.8  64334.99  20062.37  31.18
2239.2  63938.16  19665.36  30.76
2241.6  63515.97  19217.52  30.26
2244.0  63123.84  18800.64  29.78
2246.4  62718.78  18345.72  29.25
2248.8  62272.54  17875.33  28.70
2251.2  61926.60  17426.10  28.14
2253.6  61509.00  16982.40  27.61
2255.9  61232.40  16573.92  27.07
2258.3  60925.19  16180.65  26.56
2260.7  60551.68  15818.08  26.12
2263.1  60143.10  15494.70  25.76
2265.5  59743.75  15190.12  25.43
2267.9  59429.70  14920.50  25.11
2270.2  58990.80  14658.32  24.85
2272.6  58569.36  14445.24  24.66
2275.0  58159.08  14217.84  24.45
2277.3  57737.40  14000.70  24.25
2279.7  57356.85  13788.30  24.04
2282.1  57052.32  13603.00  23.84
2284.4  56681.68  13385.68  23.62
2286.8  56388.19  13160.57  23.34
2289.1  55987.28  12902.68  23.05
2291.5  55671.07  12654.60  22.73
2293.8  55255.46  12373.24  22.39
2296.2  54802.44  12122.88  22.12
2298.5  54281.94  11895.75  21.91
2300.8  53738.02  11687.48  21.75
2303.2  53096.04  11472.92  21.61
2305.5  52423.47  11287.35  21.53
2307.9  51782.46  11138.71  21.51
2310.2  51115.68  11069.52  21.66
2312.5  50508.00  11049.20  21.88
2314.8  49917.08  11082.44  22.20
2317.1  49302.50  11100.00  22.51
2319.5  48704.58  11068.38  22.73
2321.8  48156.44  11025.56  22.90
2324.1  47565.98  10946.46  23.01
2326.4  47044.58  10850.62  23.06
2328.7  46512.00  10716.00  23.04
2331.0  46044.36  10589.16  23.00
2333.3  45692.75  10473.82  22.92
2335.6  45296.16  10338.72  22.82
2337.9  44809.38  10179.18  22.72
2340.2  44374.50  10022.50  22.59
2342.5  44012.28  9880.89  22.45
2344.8  43548.00  9721.90  22.32
2347.1  43035.30  9592.38  22.29
2349.4  42494.10  9506.16  22.37
2351.7  42007.04  9467.20  22.54
2353.9  41529.67  9428.41  22.70
2356.2  41037.75  9369.75  22.83
2358.5  40545.50  9320.58  22.99
2360.8  40070.36  9262.74  23.12
2363.1  39589.44  9173.64  23.17
2365.3  39124.68  9097.38  23.25
2367.6  38620.00  8990.00  23.28
2369.8  38119.65  8904.30  23.36
2372.1  37538.28  8791.38  23.42
2374.4  36915.48  8655.76  23.45
2376.6  36311.80  8484.84  23.37
2378.9  35721.28  8360.52  23.40
2381.1  35110.40  8195.20  23.34
2383.4  34549.38  8043.74  23.28
2385.6  34087.90  7931.55  23.27
2387.9  33585.48  7850.88  23.38
2390.1  33106.50  7749.00  23.41
2392.3  32632.47  7623.72  23.36
2394.6  32178.62  7515.02  23.35
2396.8  31766.34  7405.78  23.31
2399.0  31318.90  7297.40  23.30
2401.3  30869.46  7195.30  23.31
2403.5  30412.20  7054.32  23.20
2405.7  30002.85  6940.55  23.13
2407.9  29569.14  6807.60  23.02
2410.1  29138.76  6684.84  22.94
2412.4  28758.50  6587.90  22.91
2414.6  28369.20  6508.56  22.94
2416.8  27993.90  6395.40  22.85
2419.0  27601.07  6288.71  22.78
2421.2  27181.64  6181.74  22.74
2423.4  26756.45  6070.12  22.69
2425.6  26437.59  5920.74  22.40
2427.8  26128.98  5795.01  22.18
2430.0  25784.56  5700.59  22.11
2432.2  25493.76  5633.28  22.10
2434.4  25182.09  5514.75  21.90
2436.5  24858.12  5379.48  21.64
2438.7  24561.96  5259.90  21.41
2440.9  24284.49  5145.12  21.19
2443.1  24011.46  5053.14  21.04
2445.3  23746.12  4985.71  21.00
2447.4  23451.84  4883.76  20.82
2449.6  23173.92  4755.52  20.52
2451.8  22877.64  4657.50  20.36
2453.9  22533.29  4588.96  20.37
2456.1  22206.08  4509.04  20.31
2458.3  21912.04  4423.08  20.19
2460.4  21618.55  4323.71  20.00
2462.6  21341.60  4247.60  19.90
2464.7  21073.65  4201.60  19.94
2466.9  20788.16  4141.60  19.92
2469.0  20554.04  4061.74  19.76
2471.2  20326.92  3970.32  19.53
2473.3  20035.08  3909.98  19.52
2475.4  19740.27  3822.58  19.36
2477.6  19467.97  3752.50  19.28
2479.7  19261.44  3701.76  19.22
2481.9  18997.37  3605.91  18.98
2484.0  18777.03  3539.80  18.85
2486.1  18531.18  3515.40  18.97
2488.2  18305.05  3542.35  19.35
2490.4  18067.50  3485.75  19.29
2492.5  17723.00  3391.32  19.14
2494.6  17400.69  3231.27  18.57
2496.7  17135.25  3198.58  18.67
2498.8  16906.86  3248.01  19.21
2500.9  16730.46  3264.48  19.51
2503.0  16645.86  3218.68  19.34
2505.1  16553.55  3168.75  19.14
2507.2  16613.52  3263.37  19.64
2509.4  16605.82  3298.02  19.86
2511.4  16552.41  3348.03  20.23
2513.5  16542.40  3342.24  20.20
2515.6  16734.44  3427.98  20.48
