# Supplementary material for: Using reflectance spectra and Pl@ntNet to identify herbarium specimens: a case study with Lithocarpus
Source: New Phytol. 2025 Jun 4;251(2):800–10. doi: 10.1111/nph.70258 (PMC13278665; doi:10.1111/nph.70258)
Supplement: Supplementary file 1 — Dataset S1 Original spectral data collected for this study. [file NPH-251-800-s003.zip › lithocarpus_spectra/gr020222_0173.sig]

/*** Spectra Vista SIG Data ***/
name= gr020222_0173.sig
instrument= HI: 1132003 (HR-1024i)
integration= 50.0, 9.0, 6.0, 150.0, 14.0, 6.0
scan method= Time-based, Time-based
scan coadds= 100, 425, 571, 33, 298, 571
scan time= 5, 5
scan settings= AI, AI
external data set1= 0,0,0,0,0,0,0,0,0,0,0,0,0,0,0,0,0,0,0,0,0,0,0,0,0,0,0,0,0,0,0,0
external data set2= 0,0,0,0,0,0,0,0,0,0,0,0,0,0,0,0,0,0,0,0,0,0,0,0,0,0,0,0,0,0,0,0
external data dark= 0,0,0,0,0,0,0,0,0,0,0,0,0,0,0,0
external data mask= 0
optic= LENS 4(1), LENS 4(1)
temp= 35.6, -5.0, -9.9, 35.6, -5.0, -9.9
battery= 7.44, 7.44
error= 0, 0
units= Radiance, Radiance
time= 02/02/2022 13:46:03, 02/02/2022 13:46:30
longitude=                 ,                 
latitude=                 ,                 
gpstime=                 ,                 
comm= 
memory slot= 0, 0
factors= 0.968, 0.949, 1.000 [Overlap: Remove @ 990,1900, Matching Type: None]
inclinometer x offset= 1, 1
inclinometer y offset= 90, 90
data= 
340.5  1215.20  188.07  15.48
341.9  1254.93  191.43  15.25
343.4  1239.84  170.56  13.76
344.9  1221.00  172.67  14.14
346.4  1248.10  166.41  13.33
347.8  1216.23  154.17  12.68
349.3  1225.84  153.89  12.55
350.8  1257.45  151.50  12.05
352.2  1287.44  136.55  10.61
353.7  1310.05  133.30  10.18
355.2  1349.30  135.37  10.03
356.6  1387.54  130.90  9.43
358.1  1440.98  123.39  8.56
359.6  1499.94  128.20  8.55
361.0  1563.37  131.31  8.40
362.5  1652.22  143.85  8.71
364.0  1719.90  140.14  8.15
365.5  1799.00  145.63  8.10
366.9  1871.44  138.16  7.38
368.4  1939.05  145.95  7.53
369.9  2044.74  145.75  7.13
371.3  2141.64  158.64  7.41
372.8  2202.48  157.32  7.14
374.2  2310.44  160.09  6.93
375.7  2399.13  166.06  6.92
377.2  2523.15  169.10  6.70
378.6  2615.58  171.73  6.57
380.1  2679.38  179.48  6.70
381.6  2799.42  176.54  6.31
383.0  2934.80  185.53  6.32
384.5  3083.08  186.85  6.06
386.0  3210.24  196.46  6.12
387.4  3313.75  208.87  6.30
388.9  3416.28  213.03  6.24
390.4  3530.90  197.43  5.59
391.8  3685.08  202.81  5.50
393.3  3836.29  204.76  5.34
394.7  3949.80  219.43  5.56
396.2  4089.96  220.01  5.38
397.7  4220.88  216.72  5.13
399.1  4377.63  212.31  4.85
400.6  4531.36  226.91  5.01
402.0  4674.54  229.84  4.92
403.5  4821.60  235.20  4.88
405.0  4976.88  233.00  4.68
406.4  5177.48  237.53  4.59
407.9  5352.00  252.73  4.72
409.3  5487.50  254.62  4.64
410.8  5625.90  259.44  4.61
412.2  5796.84  265.32  4.58
413.7  6013.94  270.55  4.50
415.1  6215.60  272.88  4.39
416.6  6394.32  278.88  4.36
418.0  6561.25  287.58  4.38
419.5  6737.25  297.13  4.41
420.9  6947.04  303.95  4.38
422.4  7187.09  307.09  4.27
423.8  7416.34  320.84  4.33
425.3  7650.60  334.15  4.37
426.7  7872.00  344.40  4.38
428.2  8068.16  354.67  4.40
429.6  8278.28  367.66  4.44
431.1  8500.94  373.10  4.39
432.5  8759.53  387.57  4.42
434.0  9020.00  397.83  4.41
435.4  9300.50  410.67  4.42
436.8  9597.11  423.32  4.41
438.3  9847.95  436.93  4.44
439.7  10082.68  449.51  4.46
441.2  10321.20  460.60  4.46
442.6  10589.40  473.60  4.47
444.0  10876.32  476.84  4.38
445.5  11180.37  492.32  4.40
446.9  11504.22  509.60  4.43
448.4  11806.55  523.51  4.43
449.8  12147.50  538.63  4.43
451.2  12437.25  546.25  4.39
452.7  12697.47  561.63  4.42
454.1  12970.32  576.07  4.44
455.5  13265.14  591.22  4.46
457.0  13596.44  602.51  4.43
458.4  13928.20  612.04  4.39
459.8  14256.00  633.60  4.44
461.2  14655.86  654.37  4.46
462.7  15008.58  670.63  4.47
464.1  15351.03  685.91  4.47
465.5  15673.32  703.80  4.49
467.0  16000.30  721.83  4.51
468.4  16344.24  730.84  4.47
469.8  16682.04  752.95  4.51
471.2  17079.90  772.24  4.52
472.7  17499.19  791.22  4.52
474.1  17918.30  810.27  4.52
475.5  18388.50  835.21  4.54
476.9  18824.91  853.36  4.53
478.4  19212.50  872.92  4.54
479.8  19552.56  885.49  4.53
481.2  19851.12  897.44  4.52
482.6  20170.08  923.22  4.58
484.0  20561.58  941.32  4.58
485.4  21009.99  960.66  4.57
486.9  21492.90  978.90  4.55
488.3  21999.28  1012.27  4.60
489.7  22461.38  1039.17  4.63
491.1  22890.84  1064.28  4.65
492.5  23320.08  1093.68  4.69
493.9  23699.04  1117.44  4.72
495.3  24059.70  1141.90  4.75
496.8  24464.00  1173.16  4.80
498.2  24950.85  1205.46  4.83
499.6  25434.90  1246.08  4.90
501.0  25982.64  1288.32  4.96
502.4  26491.44  1329.56  5.02
503.8  26980.80  1374.59  5.09
505.2  27487.88  1419.01  5.16
506.6  27986.86  1467.40  5.24
508.0  28486.08  1520.40  5.34
509.4  28920.00  1571.67  5.43
510.8  29422.80  1625.25  5.52
512.2  29899.76  1678.72  5.61
513.6  30422.40  1739.20  5.72
515.0  31010.40  1801.47  5.81
516.4  31505.60  1860.64  5.91
517.8  32060.00  1929.71  6.02
519.2  32656.77  1999.24  6.12
520.7  33221.51  2066.90  6.22
522.0  33704.04  2128.24  6.31
523.4  34283.34  2199.12  6.41
524.8  34794.72  2268.84  6.52
526.2  35388.26  2345.23  6.63
527.6  36003.60  2422.14  6.73
529.0  36524.40  2491.87  6.82
530.4  37165.18  2571.93  6.92
531.8  37720.78  2652.12  7.03
533.2  38244.96  2731.56  7.14
534.6  38744.00  2821.12  7.28
536.0  39279.15  2918.71  7.43
537.4  39803.85  3005.31  7.55
538.8  40370.59  3092.14  7.66
540.2  41003.71  3195.93  7.79
541.6  41590.22  3298.40  7.93
543.0  42076.30  3395.33  8.07
544.3  42777.90  3507.55  8.20
545.7  43565.25  3632.25  8.34
547.1  44074.20  3736.65  8.48
548.5  44711.04  3858.78  8.63
549.9  45418.94  3981.73  8.77
551.3  46135.96  4106.18  8.90
552.7  46624.84  4211.73  9.03
554.1  47320.38  4341.25  9.17
555.4  47920.54  4463.97  9.32
556.8  48380.64  4576.88  9.46
558.2  48699.45  4673.25  9.60
559.6  49043.55  4774.00  9.73
561.0  49651.14  4900.28  9.87
562.3  50109.15  5008.03  9.99
563.7  50713.60  5135.57  10.13
565.1  51299.60  5268.27  10.27
566.5  51913.95  5401.87  10.41
567.9  52749.84  5558.64  10.54
569.2  53659.20  5721.80  10.66
570.6  54620.84  5893.93  10.79
572.0  55446.27  6060.14  10.93
573.4  56131.93  6213.96  11.07
574.8  56831.00  6367.92  11.21
576.1  57685.04  6541.14  11.34
577.5  58323.72  6691.15  11.47
578.9  59211.84  6868.68  11.60
580.3  60004.38  7041.13  11.73
581.6  60779.36  7221.39  11.88
583.0  61575.93  7399.86  12.02
584.4  62210.58  7559.94  12.15
585.8  62729.29  7702.90  12.28
587.1  63219.64  7843.00  12.41
588.5  63831.60  8003.60  12.54
589.9  64341.60  8148.10  12.66
591.2  64927.48  8307.49  12.80
592.6  65709.16  8492.37  12.92
594.0  66370.85  8649.92  13.03
595.3  67197.72  8836.87  13.15
596.7  68031.04  9025.96  13.27
598.1  68830.52  9209.93  13.38
599.5  69619.30  9391.32  13.49
600.8  70474.84  9577.49  13.59
602.2  71166.97  9753.29  13.70
603.5  72012.96  9951.92  13.82
604.9  72865.98  10156.38  13.94
606.3  73634.88  10352.32  14.06
607.6  74370.18  10548.28  14.18
609.0  75114.00  10758.60  14.32
610.4  75861.24  10978.24  14.47
611.7  76550.43  11199.99  14.63
613.1  77211.60  11427.45  14.80
614.5  77958.18  11680.80  14.98
615.8  78577.56  11920.74  15.17
617.2  79397.82  12199.74  15.37
618.5  80080.68  12469.23  15.57
619.9  80911.70  12760.47  15.77
621.2  81641.67  13045.84  15.98
622.6  82544.00  13359.50  16.18
624.0  83250.36  13642.65  16.39
625.3  84066.07  13947.65  16.59
626.7  84861.72  14248.88  16.79
628.0  85535.04  14524.57  16.98
629.4  86357.60  14823.20  17.16
630.8  87047.76  15098.28  17.34
632.1  87607.17  15343.02  17.51
633.5  88517.00  15642.29  17.67
634.8  89238.82  15900.20  17.82
636.2  89889.90  16136.92  17.95
637.5  90720.85  16391.00  18.07
638.9  91451.34  16624.83  18.18
640.2  92234.02  16849.87  18.27
641.6  93089.34  17065.04  18.33
642.9  93842.84  17232.97  18.36
644.3  94651.92  17388.17  18.37
645.6  95426.50  17526.17  18.37
647.0  96191.37  17611.98  18.31
648.3  96968.46  17651.04  18.20
649.7  97819.73  17676.47  18.07
651.0  98612.61  17668.87  17.92
652.4  99115.38  17571.06  17.73
653.7  100201.23  17523.78  17.49
655.0  101092.12  17412.20  17.22
656.4  101705.60  17232.13  16.94
657.7  102793.03  17120.82  16.66
659.1  103680.50  16965.67  16.36
660.4  104373.92  16777.60  16.07
661.8  105032.00  16597.33  15.80
663.1  106023.33  16498.48  15.56
664.5  106555.86  16387.94  15.38
665.8  106758.57  16290.37  15.26
667.1  106893.27  16260.12  15.21
668.5  107335.20  16349.20  15.23
669.8  107808.70  16516.98  15.32
671.2  108135.04  16748.16  15.49
672.5  108471.40  17074.51  15.74
673.8  109108.44  17541.91  16.08
675.2  110068.14  18130.56  16.47
676.5  111242.58  18819.46  16.92
677.8  112483.24  19577.07  17.40
679.2  113445.48  20353.09  17.94
680.5  114277.62  21153.67  18.51
681.9  114991.80  21962.97  19.10
683.2  115784.90  22792.00  19.68
684.5  116578.00  23597.93  20.24
685.9  117318.64  24367.05  20.77
687.2  118026.24  25118.72  21.28
688.5  118668.72  25821.86  21.76
689.9  119443.76  26531.17  22.21
691.2  120123.85  27175.31  22.62
692.5  120756.98  27788.28  23.01
693.8  121494.60  28400.58  23.38
695.2  122120.11  28986.10  23.74
696.5  122821.60  29585.89  24.09
697.8  123521.00  30184.92  24.44
699.2  124191.60  30781.14  24.79
700.5  124913.88  31399.44  25.14
701.8  125552.70  32026.40  25.51
703.1  126211.44  32669.16  25.88
704.5  126889.74  33327.45  26.26
705.8  127632.12  34026.02  26.66
707.1  128303.25  34717.83  27.06
708.4  128954.28  35417.36  27.47
709.8  129735.12  36166.87  27.88
711.1  130270.46  36855.69  28.29
712.4  131100.76  37642.67  28.71
713.7  131750.56  38386.33  29.14
715.0  132453.60  39135.99  29.55
716.3  133182.50  39908.83  29.97
717.7  133884.32  40663.53  30.37
719.0  134626.60  41442.10  30.78
720.3  135342.26  42214.79  31.19
721.6  136160.00  43013.73  31.59
722.9  136932.57  43796.61  31.98
724.2  137743.20  44586.36  32.37
725.6  138469.82  45362.52  32.76
726.9  138973.00  46068.58  33.15
728.2  139473.60  46794.35  33.55
729.5  140099.31  47558.85  33.95
730.8  140574.56  48269.71  34.34
732.1  141182.44  49036.68  34.73
733.4  141671.76  49766.28  35.13
734.7  142059.96  50480.40  35.53
736.0  142530.60  51229.84  35.94
737.3  142825.68  51913.53  36.35
738.6  143127.00  52599.87  36.75
740.0  143444.65  53298.05  37.16
741.2  143844.48  54021.76  37.56
742.6  144394.92  54821.88  37.97
743.9  144982.80  55628.24  38.37
745.2  145699.50  56476.88  38.76
746.5  146433.56  57335.90  39.15
747.8  147026.00  58143.47  39.55
749.1  147706.11  58980.64  39.93
750.4  148353.98  59807.41  40.31
751.7  149059.96  60639.41  40.68
753.0  149568.18  61390.21  41.04
754.2  150195.06  62196.94  41.41
755.5  150743.13  62966.95  41.77
756.8  151295.44  63724.81  42.12
758.1  152269.44  64658.28  42.46
759.4  153174.60  65566.40  42.81
760.7  154026.60  66456.97  43.15
762.0  154612.50  67229.17  43.48
763.3  155152.62  67984.56  43.82
764.6  155550.96  68651.28  44.13
765.9  155953.75  69335.65  44.46
767.2  156453.78  70057.75  44.78
768.4  156756.60  70700.93  45.10
769.7  157378.75  71479.82  45.42
771.0  157793.94  72166.95  45.73
772.3  158173.95  72830.27  46.04
773.6  158648.64  73543.89  46.36
774.8  159112.88  74254.58  46.67
776.1  159547.70  74952.63  46.98
777.4  159865.44  75582.64  47.28
778.7  160390.06  76304.67  47.57
780.0  160832.96  77002.35  47.88
781.2  161201.76  77651.66  48.17
782.5  161712.72  78382.20  48.47
783.8  162169.56  79080.66  48.76
785.0  162519.66  79728.78  49.06
786.3  162960.00  80391.50  49.33
787.6  163409.12  81080.35  49.62
788.9  163790.16  81737.12  49.90
790.1  164317.50  82458.50  50.18
791.4  164683.68  83120.16  50.47
792.7  165321.06  83880.24  50.74
793.9  165722.76  84554.82  51.02
795.2  166221.00  85241.83  51.28
796.5  166726.34  85941.97  51.55
797.7  167205.72  86624.84  51.81
799.0  167844.00  87400.00  52.07
800.2  168257.92  88046.51  52.33
801.5  168712.48  88724.60  52.59
802.8  169236.75  89439.67  52.85
804.0  169709.54  90101.53  53.09
805.3  170208.08  90784.53  53.34
806.5  170601.30  91416.17  53.58
807.8  171064.60  92075.90  53.83
809.0  171552.33  92761.74  54.07
810.3  172014.85  93434.25  54.32
811.5  172374.90  94049.19  54.56
812.8  172880.10  94723.80  54.79
814.0  173294.10  95337.99  55.02
815.3  173793.33  96014.24  55.25
816.5  174197.50  96632.17  55.47
817.8  174625.05  97265.08  55.70
819.0  175034.37  97884.36  55.92
820.2  175510.44  98528.66  56.14
821.5  175999.90  99184.48  56.35
822.7  176315.70  99737.66  56.57
824.0  176742.81  100359.93  56.78
825.2  177217.65  101021.20  57.00
826.4  177727.00  101686.42  57.21
827.7  178053.95  102228.95  57.41
828.9  178524.00  102856.50  57.61
830.1  178914.92  103436.99  57.81
831.4  179347.64  104050.71  58.02
832.6  179778.76  104689.37  58.23
833.8  180149.30  105269.60  58.43
835.0  180538.96  105815.69  58.61
836.3  180986.40  106407.09  58.79
837.5  181440.00  107005.50  58.98
838.7  181884.96  107620.38  59.17
839.9  182250.00  108196.56  59.37
841.2  182719.53  108817.53  59.55
842.4  183111.51  109354.65  59.72
843.6  183532.30  109924.50  59.89
844.8  184006.08  110545.17  60.08
846.0  184384.38  111136.65  60.27
847.2  184781.52  111691.86  60.45
848.5  185244.16  112305.71  60.63
849.7  185668.53  112852.21  60.78
850.9  186037.80  113395.10  60.95
852.1  186438.16  113959.35  61.12
853.3  186763.62  114465.58  61.29
854.5  187210.87  115034.85  61.45
855.7  187583.58  115548.56  61.60
856.9  188008.92  116119.68  61.76
858.1  188400.89  116658.75  61.92
859.3  188794.90  117184.43  62.07
860.5  189217.20  117754.21  62.23
861.7  189670.40  118329.07  62.39
862.9  190031.66  118834.60  62.53
864.1  190376.48  119357.39  62.70
865.3  190864.16  119909.73  62.82
866.5  191341.44  120458.88  62.95
867.7  191741.30  121007.73  63.11
868.9  192156.79  121533.93  63.25
870.1  192558.91  122094.39  63.41
871.3  193019.68  122618.52  63.53
872.5  193549.95  123186.45  63.65
873.7  194014.64  123763.33  63.79
874.9  194493.09  124330.53  63.93
876.0  194956.20  124899.00  64.07
877.2  195395.44  125431.95  64.19
878.4  195960.87  126008.76  64.30
879.6  196450.80  126547.40  64.42
880.8  196915.25  127072.17  64.53
882.0  197291.24  127570.42  64.66
883.1  197769.60  128143.31  64.79
884.3  198252.02  128667.15  64.90
885.5  198754.08  129175.55  64.99
886.7  199140.48  129655.68  65.11
887.8  199565.70  130176.20  65.23
889.0  200088.46  130702.33  65.32
890.2  200523.54  131220.60  65.44
891.4  201048.02  131781.06  65.55
892.5  201645.99  132372.24  65.65
893.7  202286.34  132975.93  65.74
894.9  202989.96  133569.00  65.80
896.0  203553.90  134190.07  65.92
897.2  204150.52  134817.06  66.04
898.4  204677.59  135355.83  66.13
899.5  205366.03  135970.06  66.21
900.7  205804.30  136436.30  66.29
901.9  206221.40  136945.29  66.41
903.0  206624.44  137374.46  66.49
904.2  207007.60  137794.93  66.57
905.4  207463.68  138269.10  66.65
906.5  207986.38  138779.60  66.73
907.7  208335.44  139220.85  66.83
908.8  208800.75  139732.12  66.92
910.0  209234.48  140143.47  66.98
911.2  209490.47  140468.77  67.05
912.3  209608.68  140794.64  67.17
913.5  209850.26  141060.55  67.22
914.6  210107.52  141417.36  67.31
915.8  210446.04  141818.99  67.39
916.9  210774.39  142219.20  67.47
918.1  211004.22  142558.41  67.56
919.2  211153.77  142863.48  67.66
920.4  211399.54  143140.73  67.71
921.5  211648.28  143492.61  67.80
922.7  211857.44  143774.29  67.86
923.8  212138.64  144243.28  67.99
925.0  212341.50  144532.03  68.07
926.1  212719.92  144871.44  68.10
927.3  213163.20  145254.72  68.14
928.4  213651.75  145804.75  68.24
929.6  214241.28  146432.00  68.35
930.7  215020.40  147097.07  68.41
931.8  215800.11  147729.72  68.46
933.0  216510.48  148324.32  68.51
934.1  217032.66  148791.06  68.56
935.3  217105.00  149099.44  68.68
936.4  217115.29  149270.71  68.75
937.6  217043.04  149281.38  68.78
938.7  216835.02  149354.88  68.88
939.9  216948.77  149495.04  68.91
941.0  217459.94  150006.77  68.98
942.1  217966.14  150488.82  69.04
943.3  218443.08  150955.44  69.11
944.4  218870.91  151293.82  69.12
945.6  219127.10  151559.80  69.17
946.7  219354.10  151789.98  69.20
947.9  219558.99  152064.64  69.26
949.0  219702.55  152332.46  69.34
950.1  220032.36  152568.96  69.34
951.3  220272.36  152825.93  69.38
952.4  220671.02  153190.71  69.42
953.6  221067.20  153409.94  69.40
954.7  221189.85  153474.31  69.39
955.8  221346.50  153749.48  69.46
957.0  221759.25  154147.75  69.51
958.1  222144.42  154430.88  69.52
959.3  222264.00  154418.60  69.48
960.4  222576.82  154679.22  69.49
961.6  223071.87  154956.65  69.46
962.7  223321.92  155131.73  69.47
963.9  223507.20  155368.55  69.51
965.0  223568.16  155402.26  69.51
966.2  223842.70  155494.41  69.47
967.3  224021.94  155507.08  69.42
968.5  224110.08  155588.16  69.42
969.6  224139.76  155761.97  69.49
970.8  224188.03  155853.39  69.52
971.9  224273.28  155721.28  69.43
973.1  224511.04  155827.73  69.41
974.2  224468.09  155782.59  69.40
975.4  224653.74  155947.93  69.42
976.5  224688.75  155947.61  69.41
977.7  225169.44  156236.58  69.39
978.8  225172.17  155901.78  69.24
980.0  225003.00  155968.67  69.32
981.2  225122.94  156181.35  69.38
982.3  225167.60  156090.76  69.32
983.5  225608.24  155927.37  69.11
984.6  225766.08  156012.24  69.10
985.8  225934.72  156032.65  69.06
987.0  225553.92  156197.55  69.25
988.1  225924.70  156217.28  69.15
989.3  225858.08  155915.95  69.03
990.2  234782.90  165027.84  70.29
994.0  235235.16  165831.30  70.50
997.9  235334.08  166259.46  70.65
1001.7  236024.17  167114.03  70.80
1005.6  237071.11  168246.43  70.97
1009.4  238198.47  169454.69  71.14
1013.3  239080.00  170511.43  71.32
1017.1  239681.34  171266.63  71.46
1021.0  240200.88  172048.71  71.63
1024.8  241316.22  173146.75  71.75
1028.6  242895.06  174709.28  71.93
1032.5  244269.20  176012.10  72.06
1036.3  244762.16  176621.97  72.16
1040.1  244895.17  177044.08  72.29
1044.0  245512.42  177805.81  72.42
1047.8  246036.00  178445.70  72.53
1051.6  246611.20  179268.57  72.69
1055.5  246314.70  179301.79  72.79
1059.3  246103.50  179482.02  72.93
1063.1  245973.73  179637.31  73.03
1067.0  246341.79  180201.86  73.15
1070.8  247166.34  181022.75  73.24
1074.6  247741.00  181757.93  73.37
1078.4  247589.00  181876.71  73.46
1082.3  246855.23  181539.31  73.54
1086.1  246398.09  181474.94  73.65
1089.9  246327.68  181670.30  73.75
1093.7  246734.76  182132.75  73.82
1097.5  246927.47  182488.87  73.90
1101.4  246999.88  182629.66  73.94
1105.2  246903.60  182628.77  73.97
1109.0  247244.18  182902.04  73.98
1112.8  247957.53  183322.11  73.93
1116.6  248599.33  183632.77  73.87
1120.4  249163.60  183872.40  73.80
1124.2  249560.78  183781.59  73.64
1128.1  250017.89  183682.47  73.47
1131.8  249974.20  183116.70  73.25
1135.7  249682.00  182332.46  73.03
1139.5  249438.40  181525.50  72.77
1143.3  248851.28  180456.19  72.52
1147.1  248306.22  179298.29  72.21
1150.9  247729.17  178012.61  71.86
1154.7  247704.31  177049.23  71.48
1158.5  247598.13  176043.69  71.10
1162.3  247444.11  175112.12  70.77
1166.1  246831.89  173958.11  70.48
1169.9  246502.70  173125.07  70.23
1173.7  245940.00  172131.43  69.99
1177.5  245307.97  171186.47  69.78
1181.2  245273.60  170716.00  69.60
1185.0  245631.31  170553.61  69.43
1188.8  245434.00  170257.50  69.37
1192.6  245385.09  170149.47  69.34
1196.4  245329.70  170158.13  69.36
1200.2  244677.69  169881.60  69.43
1204.0  244247.65  169872.01  69.55
1207.8  243908.52  169946.95  69.68
1211.6  243367.44  169840.36  69.79
1215.3  242951.32  169994.94  69.97
1219.1  242825.83  170390.04  70.17
1222.9  242560.00  170685.71  70.37
1226.7  242293.09  171085.86  70.61
1230.4  241724.60  171195.70  70.82
1234.2  241099.06  171245.55  71.03
1238.0  240377.43  171187.66  71.22
1241.8  239740.58  171100.02  71.37
1245.5  239156.93  171007.57  71.50
1249.3  238918.15  171126.26  71.63
1253.1  239090.83  171434.38  71.70
1256.8  239063.79  171653.35  71.80
1260.6  238811.37  171547.24  71.83
1264.4  238514.08  171515.87  71.91
1268.1  238079.60  171263.40  71.94
1271.9  238011.41  171314.27  71.98
1275.7  238229.72  171606.94  72.03
1279.4  238484.10  171975.54  72.11
1283.2  237996.47  171884.18  72.22
1286.9  237669.08  171884.37  72.32
1290.7  237466.53  171916.80  72.40
1294.4  236876.87  171598.32  72.44
1298.2  236001.97  171054.28  72.48
1302.0  234882.25  170242.39  72.48
1305.7  233637.25  169361.50  72.49
1309.5  232230.22  168231.73  72.44
1313.2  231396.50  167428.55  72.36
1317.0  230864.40  166805.23  72.25
1320.7  230197.68  165981.36  72.10
1324.4  229259.87  164848.91  71.90
1328.2  228486.40  163700.74  71.65
1331.9  227485.26  162203.33  71.30
1335.7  226585.69  160578.84  70.87
1339.4  225454.27  158698.86  70.39
1343.2  224527.62  156794.58  69.83
1346.9  223953.32  155165.81  69.28
1350.6  224075.37  154099.75  68.77
1354.4  224369.78  153252.57  68.30
1358.1  223989.00  151937.66  67.83
1361.8  223170.78  150226.07  67.31
1365.6  222090.35  148427.81  66.83
1369.3  220928.44  146624.00  66.37
1373.0  219580.04  144869.84  65.98
1376.7  218016.37  143042.29  65.61
1380.5  216463.56  141200.83  65.23
1384.2  215179.28  139235.96  64.71
1387.9  214021.87  137192.57  64.10
1391.6  212746.72  134792.63  63.36
1395.3  211593.00  132175.70  62.47
1399.1  210899.52  129566.72  61.44
1402.8  209975.33  126483.00  60.24
1406.5  209309.07  123275.16  58.90
1410.2  208848.00  120118.68  57.51
1413.9  208887.08  117310.27  56.16
1417.6  208452.53  114454.64  54.91
1421.3  207865.33  111800.91  53.79
1425.1  207147.20  109406.40  52.82
1428.8  206819.40  107527.98  51.99
1432.5  206657.32  106050.12  51.32
1436.2  206443.41  104810.89  50.77
1439.9  205828.72  103591.08  50.33
1443.6  205475.67  102735.29  50.00
1447.3  204944.44  102012.14  49.78
1451.0  204497.00  101444.46  49.61
1454.7  203929.16  100974.80  49.51
1458.4  203490.47  100606.80  49.44
1462.1  202792.15  100211.18  49.42
1465.8  202033.22  99837.14  49.42
1469.4  201415.02  99631.86  49.47
1473.1  202123.54  100104.23  49.53
1476.8  202317.41  100463.30  49.66
1480.5  201122.56  100094.73  49.77
1484.2  200032.98  99822.35  49.90
1487.9  199348.77  99805.06  50.07
1491.6  198662.75  99773.14  50.22
1495.3  198615.08  100079.57  50.39
1498.9  198120.13  100191.77  50.57
1502.6  197179.28  100100.24  50.77
1506.3  196012.44  99886.80  50.96
1510.0  195102.55  99802.22  51.15
1513.7  194371.83  99886.44  51.39
1517.3  193690.92  99928.59  51.59
1521.0  192852.54  99820.04  51.76
1524.7  192095.44  99760.79  51.93
1528.3  191345.43  99601.01  52.05
1532.0  190460.00  99423.17  52.20
1535.7  189644.16  99206.80  52.31
1539.3  188810.07  98922.45  52.39
1543.0  188223.97  98797.13  52.49
1546.7  187878.17  98784.91  52.58
1550.3  187409.42  98677.60  52.65
1554.0  186627.70  98424.90  52.74
1557.6  185880.44  98196.33  52.83
1561.3  185049.32  97888.57  52.90
1565.0  184194.40  97523.66  52.95
1568.6  183284.98  97120.04  52.99
1572.3  182626.53  96905.68  53.06
1575.9  182025.96  96700.46  53.12
1579.6  181436.11  96545.75  53.21
1583.2  180815.42  96355.69  53.29
1586.9  180055.70  96090.74  53.37
1590.5  179436.13  96032.57  53.52
1594.1  178706.67  95897.73  53.66
1597.8  177912.74  95763.15  53.83
1601.4  177181.14  95665.72  53.99
1605.1  176203.73  95432.05  54.16
1608.7  175368.75  95295.86  54.34
1612.3  174615.97  95152.92  54.49
1616.0  173812.75  94958.97  54.63
1619.6  173114.11  94802.00  54.76
1623.2  172312.00  94528.54  54.86
1626.9  171749.47  94365.86  54.94
1630.5  171028.40  94029.43  54.98
1634.1  170397.13  93748.78  55.02
1637.8  169672.53  93366.00  55.03
1641.4  168790.30  92796.00  54.98
1645.0  167932.72  92223.64  54.92
1648.6  167009.37  91402.55  54.73
1652.2  166274.48  90647.00  54.52
1655.8  165588.44  89750.07  54.20
1659.5  164921.95  88797.89  53.84
1663.1  163744.53  87620.60  53.51
1666.7  162510.17  86473.71  53.21
1670.3  161367.57  85486.53  52.98
1673.9  160305.75  84571.11  52.76
1677.5  159535.37  83846.52  52.56
1681.1  159116.49  83351.57  52.38
1684.7  159138.15  83120.79  52.23
1688.3  159025.30  82817.50  52.08
1691.9  158628.40  82318.80  51.89
1695.6  158299.33  81788.57  51.67
1699.2  158189.23  81387.49  51.45
1702.8  158110.14  80975.58  51.21
1706.3  157641.11  80334.80  50.96
1709.9  156691.47  79506.97  50.74
1713.5  155981.21  78788.11  50.51
1717.1  155276.49  78131.05  50.32
1720.7  154579.49  77534.39  50.16
1724.3  154222.24  77215.15  50.07
1727.9  153869.06  77052.78  50.08
1731.5  153770.22  77121.55  50.15
1735.1  153859.20  77380.80  50.29
1738.7  153588.36  77363.31  50.37
1742.2  153099.01  77209.49  50.43
1745.8  152471.07  76940.40  50.46
1749.4  152405.19  76927.91  50.48
1753.0  151638.32  76562.48  50.49
1756.5  150194.48  75893.90  50.53
1760.1  148332.37  75056.84  50.60
1763.7  146241.86  74143.13  50.70
1767.2  144569.27  73517.10  50.85
1770.8  143184.00  73041.43  51.01
1774.4  141789.90  72476.25  51.12
1777.9  140974.57  72326.06  51.30
1781.5  140130.33  72035.14  51.41
1785.1  138937.50  71558.04  51.50
1788.6  137642.14  71010.55  51.59
1792.2  136343.67  70442.14  51.67
1795.8  135713.57  70272.61  51.78
1799.3  135066.20  70013.19  51.84
1802.9  134344.02  69749.18  51.92
1806.4  133724.18  69525.54  51.99
1810.0  132935.13  69212.57  52.06
1813.5  132496.61  69049.45  52.11
1817.1  132230.73  69016.80  52.19
1820.6  131624.63  68802.99  52.27
1824.2  131520.13  68881.06  52.37
1827.7  130744.52  68586.16  52.46
1831.2  130396.00  68598.00  52.61
1834.8  130363.13  68713.71  52.71
1838.3  130166.50  68792.14  52.85
1841.8  129547.97  68604.88  52.96
1845.4  128767.92  68319.65  53.06
1848.9  127967.25  67953.70  53.10
1852.4  127362.50  67674.58  53.14
1856.0  126668.47  67237.91  53.08
1859.5  125932.95  66770.28  53.02
1863.0  125262.57  66205.38  52.85
1866.6  124902.22  65769.71  52.66
1870.1  124706.97  65262.64  52.33
1873.6  124200.00  64395.48  51.85
1877.1  123201.75  63100.50  51.22
1880.6  121976.67  61527.30  50.44
1884.2  120975.08  59804.70  49.44
1887.7  120129.27  57872.53  48.18
1891.2  119155.75  55593.00  46.66
1894.7  118296.28  53119.50  44.90
1898.2  117799.27  50674.44  43.02
1902.2  124987.20  51433.20  41.15
1904.9  124430.38  49258.72  39.59
1907.6  123663.47  47161.80  38.14
1910.4  123034.10  45208.51  36.74
1913.1  122034.20  43319.20  35.50
1915.8  121401.00  41859.77  34.48
1918.6  120912.13  40721.87  33.68
1921.3  120380.14  39776.29  33.04
1924.0  119569.80  38936.68  32.56
1926.7  118805.30  38299.87  32.24
1929.4  118048.47  37850.27  32.06
1932.2  117476.72  37606.73  32.01
1934.9  116906.40  37502.40  32.08
1937.6  116309.37  37478.87  32.22
1940.3  115777.08  37555.83  32.44
1943.0  115337.72  37704.74  32.69
1945.7  114715.88  37832.94  32.98
1948.4  113997.89  37963.55  33.30
1951.1  113412.15  38173.05  33.66
1953.8  112838.55  38369.10  34.00
1956.4  112385.69  38574.35  34.32
1959.1  111821.30  38777.37  34.68
1961.8  111050.80  38907.05  35.04
1964.5  110400.53  39075.38  35.39
1967.2  109664.58  39184.07  35.73
1969.9  109056.00  39334.00  36.07
1972.5  108274.99  39417.02  36.40
1975.2  107730.17  39580.95  36.74
1977.9  107385.47  39830.33  37.09
1980.6  106816.15  40003.48  37.45
1983.2  105988.77  40046.45  37.78
1985.9  105120.00  40050.00  38.10
1988.5  104215.45  40027.41  38.41
1991.2  103566.60  40107.15  38.73
1993.8  102983.10  40202.25  39.04
1996.5  102535.40  40335.35  39.34
1999.2  101925.40  40360.62  39.60
2001.8  101540.60  40424.70  39.81
2004.4  101033.62  40417.14  40.00
2007.1  100349.32  40309.15  40.17
2009.7  99777.60  40227.15  40.32
2012.4  99415.20  40210.13  40.45
2015.0  98975.00  40083.33  40.50
2017.6  98408.29  39863.71  40.51
2020.3  97906.97  39656.47  40.50
2022.9  97697.33  39517.60  40.45
2025.5  97500.95  39325.43  40.33
2028.1  97304.57  39089.55  40.17
2030.8  96917.38  38723.03  39.95
2033.4  96767.65  38436.55  39.72
2036.0  96416.80  38079.03  39.49
2038.6  96050.10  37699.95  39.25
2041.2  95761.03  37334.13  38.99
2043.8  95414.80  36943.83  38.72
2046.4  95035.07  36512.67  38.42
2049.0  94564.10  36073.53  38.15
2051.6  94331.85  35755.13  37.90
2054.2  94026.88  35404.58  37.65
2056.8  93689.75  35067.08  37.43
2059.4  93119.49  34662.68  37.22
2062.0  92625.42  34300.21  37.03
2064.6  92045.34  33925.45  36.86
2067.1  91454.40  33558.08  36.69
2069.7  90842.33  33189.38  36.54
2072.3  90429.53  32909.40  36.39
2074.9  89996.03  32627.53  36.25
2077.4  89682.38  32406.40  36.13
2080.0  89201.99  32140.24  36.03
2082.6  88724.63  31864.46  35.91
2085.1  88269.38  31599.45  35.80
2087.7  87945.00  31369.00  35.67
2090.3  87540.63  31109.85  35.54
2092.8  86820.10  30740.78  35.41
2095.4  86051.01  30366.81  35.29
2097.9  85411.49  30036.77  35.17
2100.5  84740.00  29703.33  35.05
2103.0  84156.95  29410.40  34.95
2105.6  83608.10  29147.38  34.86
2108.1  83122.43  28896.45  34.76
2110.7  82596.97  28635.02  34.67
2113.2  82101.50  28388.79  34.58
2115.7  81565.08  28129.96  34.49
2118.3  80966.60  27830.73  34.37
2120.8  80595.75  27613.50  34.26
2123.3  80193.82  27423.06  34.20
2125.8  79802.10  27231.40  34.12
2128.4  79385.80  27027.98  34.05
2130.9  78859.33  26800.33  33.98
2133.4  78497.42  26625.43  33.92
2135.9  78137.83  26436.50  33.83
2138.4  77710.51  26237.20  33.76
2140.9  77418.65  26142.63  33.77
2143.4  77090.04  26047.97  33.79
2145.9  76767.18  25938.32  33.79
2148.4  76480.88  25846.94  33.80
2150.9  76194.57  25773.84  33.83
2153.4  75920.44  25712.93  33.87
2155.9  75615.06  25673.33  33.95
2158.4  75331.38  25645.38  34.04
2160.9  75110.88  25614.75  34.10
2163.4  74800.72  25573.78  34.19
2165.9  74244.10  25469.80  34.31
2168.4  73756.95  25368.75  34.40
2170.8  73435.91  25315.95  34.47
2173.3  73110.64  25270.18  34.56
2175.8  72803.32  25236.11  34.66
2178.2  72420.21  25181.00  34.77
2180.7  72053.80  25116.47  34.86
2183.2  71657.92  25052.11  34.96
2185.6  71259.30  24992.10  35.07
2188.1  70780.50  24916.50  35.20
2190.6  70235.10  24819.17  35.34
2193.0  69619.28  24667.50  35.43
2195.5  69075.20  24537.60  35.52
2197.9  68494.93  24424.60  35.66
2200.4  67810.92  24276.13  35.80
2202.8  67366.43  24169.03  35.88
2205.3  66799.92  24033.27  35.98
2207.7  66421.12  23971.78  36.09
2210.1  66002.07  23899.87  36.21
2212.6  65641.11  23839.57  36.32
2215.0  65422.25  23790.54  36.36
2217.4  65134.37  23708.74  36.40
2219.9  64882.15  23659.53  36.47
2222.3  64671.57  23589.13  36.48
2224.7  64518.75  23498.78  36.42
2227.1  64260.41  23366.15  36.36
2229.5  63979.08  23204.59  36.27
2231.9  63557.60  22945.47  36.10
2234.4  63072.93  22634.07  35.89
2236.8  62675.27  22339.13  35.64
2239.2  62283.65  22036.30  35.38
2241.6  61862.85  21704.38  35.08
2244.0  61480.80  21376.80  34.77
2246.4  61101.83  21024.75  34.41
2248.8  60677.93  20617.03  33.98
2251.2  60341.75  20249.25  33.56
2253.6  59950.25  19879.50  33.16
2255.9  59677.50  19585.90  32.82
2258.3  59387.52  19279.38  32.46
2260.7  59034.40  18973.27  32.14
2263.1  58630.75  18661.50  31.83
2265.5  58230.24  18372.11  31.55
2267.9  57927.50  18161.25  31.35
2270.2  57486.60  17934.13  31.20
2272.6  57086.00  17724.40  31.05
2275.0  56683.20  17522.40  30.91
2277.3  56308.13  17316.50  30.75
2279.7  55954.13  17124.75  30.60
2282.1  55631.07  16940.57  30.45
2284.4  55224.95  16717.07  30.27
2286.8  54926.41  16514.96  30.07
2289.1  54578.37  16298.60  29.86
2291.5  54286.40  16108.63  29.67
2293.8  53867.85  15858.40  29.44
2296.2  53407.20  15600.20  29.21
2298.5  52885.55  15355.63  29.04
2300.8  52387.30  15133.07  28.89
2303.2  51772.60  14927.53  28.83
2305.5  51110.48  14709.17  28.78
2307.9  50460.18  14507.88  28.75
2310.2  49811.30  14337.40  28.78
2312.5  49243.00  14244.67  28.93
2314.8  48673.92  14168.07  29.11
2317.1  48061.46  14083.13  29.30
2319.5  47431.50  13959.08  29.43
2321.8  46918.43  13824.67  29.47
2324.1  46337.20  13686.98  29.54
2326.4  45802.17  13527.80  29.54
2328.7  45275.42  13347.50  29.48
2331.0  44824.60  13200.90  29.45
2333.3  44493.22  13084.38  29.41
2335.6  44109.33  12963.07  29.39
2337.9  43629.60  12807.45  29.35
2340.2  43232.92  12642.92  29.24
2342.5  42874.25  12489.80  29.13
2344.8  42402.00  12351.33  29.13
2347.1  41892.20  12211.85  29.15
2349.4  41361.25  12086.45  29.22
2351.7  40902.53  12004.80  29.35
2353.9  40425.97  11902.84  29.44
2356.2  39942.50  11765.00  29.45
2358.5  39454.52  11683.29  29.61
2360.8  38984.35  11590.60  29.73
2363.1  38541.35  11475.20  29.77
2365.3  38103.95  11330.43  29.74
2367.6  37575.00  11191.67  29.78
2369.8  37076.13  11071.75  29.86
2372.1  36546.25  10917.40  29.87
2374.4  35920.03  10725.47  29.86
2376.6  35301.70  10541.30  29.86
2378.9  34706.00  10377.27  29.90
2381.1  34129.33  10218.00  29.94
2383.4  33594.03  10067.75  29.97
2385.6  33135.21  9918.79  29.93
2387.9  32659.80  9761.40  29.89
2390.1  32191.25  9625.00  29.90
2392.3  31747.95  9503.33  29.93
2394.6  31303.80  9380.60  29.97
2396.8  30892.78  9239.54  29.91
2399.0  30459.33  9095.00  29.86
2401.3  30016.48  8962.57  29.86
2403.5  29538.60  8790.60  29.76
2405.7  29119.34  8634.70  29.65
2407.9  28712.70  8500.35  29.60
2410.1  28281.30  8342.10  29.50
2412.4  27920.42  8183.08  29.31
2414.6  27560.80  8027.60  29.13
2416.8  27171.10  7910.10  29.11
2419.0  26789.38  7781.77  29.05
2421.2  26385.93  7638.03  28.95
2423.4  25967.26  7464.04  28.74
2425.6  25660.35  7343.78  28.62
2427.8  25365.08  7219.95  28.46
2430.0  25052.39  7120.96  28.42
2432.2  24777.60  6988.80  28.21
2434.4  24458.40  6840.23  27.97
2436.5  24123.67  6709.70  27.81
2438.7  23876.40  6609.35  27.68
2440.9  23601.65  6471.10  27.42
2443.1  23316.00  6341.55  27.20
2445.3  23059.42  6227.06  27.00
2447.4  22756.20  6109.80  26.85
2449.6  22463.47  5975.20  26.60
2451.8  22190.40  5847.75  26.35
2453.9  21874.46  5725.81  26.18
2456.1  21550.87  5620.60  26.08
2458.3  21246.88  5528.85  26.02
2460.4  20944.98  5409.98  25.83
2462.6  20698.42  5309.50  25.65
2464.7  20449.98  5241.06  25.63
2466.9  20184.73  5154.73  25.54
2469.0  19945.23  5031.74  25.23
2471.2  19723.45  4939.60  25.04
2473.3  19442.88  4875.58  25.08
2475.4  19210.17  4802.54  25.00
2477.6  18962.63  4715.64  24.87
2479.7  18700.80  4620.80  24.71
2481.9  18419.80  4539.91  24.65
2484.0  18208.52  4478.38  24.59
2486.1  17967.60  4394.25  24.46
2488.2  17726.29  4318.88  24.36
2490.4  17474.38  4258.33  24.37
2492.5  17212.07  4183.27  24.30
2494.6  16892.25  4080.90  24.16
2496.7  16598.69  4032.84  24.30
2498.8  16347.60  4033.13  24.67
2500.9  16152.38  3986.14  24.68
2503.0  16153.45  3963.30  24.54
2505.1  16118.38  3992.63  24.77
2507.2  16069.63  4000.55  24.90
2509.4  15935.61  3977.88  24.96
2511.4  15983.98  3989.48  24.96
2513.5  16120.40  4051.20  25.13
2515.6  16279.83  4269.62  26.23
