# Supplementary material for: Using reflectance spectra and Pl@ntNet to identify herbarium specimens: a case study with Lithocarpus
Source: New Phytol. 2025 Jun 4;251(2):800–10. doi: 10.1111/nph.70258 (PMC13278665; doi:10.1111/nph.70258)
Supplement: Supplementary file 1 — Dataset S1 Original spectral data collected for this study. [file NPH-251-800-s003.zip › lithocarpus_spectra/gr020822_0275.sig]

/*** Spectra Vista SIG Data ***/
name= gr020822_0275.sig
instrument= HI: 1132003 (HR-1024i)
integration= 50.0, 9.0, 6.0, 100.0, 14.0, 6.0
scan method= Time-based, Time-based
scan coadds= 100, 425, 571, 50, 298, 571
scan time= 5, 5
scan settings= AI, AI
external data set1= 0,0,0,0,0,0,0,0,0,0,0,0,0,0,0,0,0,0,0,0,0,0,0,0,0,0,0,0,0,0,0,0
external data set2= 0,0,0,0,0,0,0,0,0,0,0,0,0,0,0,0,0,0,0,0,0,0,0,0,0,0,0,0,0,0,0,0
external data dark= 0,0,0,0,0,0,0,0,0,0,0,0,0,0,0,0
external data mask= 0
optic= LENS 4(1), LENS 4(1)
temp= 36.1, -5.0, -9.9, 36.2, -5.0, -10.1
battery= 7.41, 7.42
error= 0, 0
units= Radiance, Radiance
time= 08/02/2022 14:38:09, 08/02/2022 14:41:34
longitude=                 ,                 
latitude=                 ,                 
gpstime=                 ,                 
comm= 
memory slot= 0, 0
factors= 0.974, 0.957, 1.000 [Overlap: Remove @ 990,1900, Matching Type: None]
inclinometer x offset= 1, 1
inclinometer y offset= 90, 90
data= 
340.5  1193.50  227.85  19.09
341.9  1212.39  212.70  17.54
343.4  1220.16  206.64  16.94
344.9  1184.00  194.25  16.41
346.4  1194.61  178.30  14.93
347.8  1233.36  179.87  14.58
349.3  1225.84  167.16  13.64
350.8  1227.15  159.08  12.96
352.2  1243.55  168.25  13.53
353.7  1268.68  165.48  13.04
355.2  1336.20  150.65  11.27
356.6  1374.45  137.45  10.00
358.1  1440.98  145.42  10.09
359.6  1461.48  160.25  10.96
361.0  1514.13  160.03  10.57
362.5  1602.90  154.13  9.62
364.0  1694.42  152.88  9.02
365.5  1747.60  160.63  9.19
366.9  1808.64  163.28  9.03
368.4  1863.99  156.38  8.39
369.9  1993.30  173.61  8.71
371.3  2088.76  185.08  8.86
372.8  2163.15  163.88  7.58
374.2  2258.52  168.74  7.47
375.7  2359.80  176.99  7.50
377.2  2469.75  206.93  8.38
378.6  2549.53  198.15  7.77
380.1  2628.10  198.71  7.56
381.6  2736.37  189.15  6.91
383.0  2884.20  196.08  6.80
384.5  3019.38  216.58  7.17
386.0  3135.00  225.72  7.20
387.4  3241.45  228.95  7.06
388.9  3323.32  232.40  6.99
390.4  3439.78  233.50  6.79
391.8  3593.24  241.08  6.71
393.3  3743.57  237.60  6.35
394.7  3859.00  244.03  6.32
396.2  3970.94  243.45  6.13
397.7  4107.36  252.84  6.16
399.1  4266.42  262.86  6.16
400.6  4429.76  274.32  6.19
402.0  4563.00  283.92  6.22
403.5  4704.00  284.20  6.04
405.0  4846.40  293.58  6.06
406.4  5024.14  306.68  6.10
407.9  5191.44  316.66  6.10
409.3  5347.02  333.64  6.24
410.8  5473.62  338.40  6.18
412.2  5644.08  353.76  6.27
413.7  5851.61  363.31  6.21
415.1  6048.84  382.79  6.33
416.6  6229.98  399.65  6.41
418.0  6394.50  413.25  6.46
419.5  6571.41  428.42  6.52
420.9  6776.48  439.52  6.49
422.4  6997.79  463.79  6.63
423.8  7218.90  487.43  6.75
425.3  7459.95  504.30  6.76
426.7  7662.90  525.83  6.86
428.2  7861.44  544.16  6.92
429.6  8064.80  566.32  7.02
431.1  8288.56  591.22  7.13
432.5  8535.93  612.11  7.17
434.0  8789.00  635.25  7.23
435.4  9069.50  662.75  7.31
436.8  9352.03  687.90  7.36
438.3  9605.00  714.73  7.44
439.7  9838.01  745.39  7.58
441.2  10061.76  764.22  7.60
442.6  10339.65  790.88  7.65
444.0  10608.78  816.27  7.69
445.5  10914.30  844.37  7.74
446.9  11236.68  879.06  7.82
448.4  11524.52  909.69  7.89
449.8  11848.05  946.38  7.99
451.2  12138.25  977.50  8.05
452.7  12402.18  1001.67  8.08
454.1  12669.76  1034.62  8.17
455.5  12960.92  1061.90  8.19
457.0  13287.56  1098.24  8.27
458.4  13602.16  1135.42  8.35
459.8  13927.68  1169.28  8.40
461.2  14315.98  1201.30  8.39
462.7  14662.32  1241.76  8.47
464.1  14992.90  1280.77  8.54
465.5  15312.24  1315.80  8.59
467.0  15634.30  1357.25  8.68
468.4  15969.76  1395.24  8.74
469.8  16306.56  1433.38  8.79
471.2  16695.75  1471.59  8.81
472.7  17104.56  1516.68  8.87
474.1  17505.30  1560.55  8.91
475.5  17963.92  1611.61  8.97
476.9  18384.99  1668.03  9.07
478.4  18768.75  1712.50  9.12
479.8  19108.76  1756.18  9.19
481.2  19408.72  1791.72  9.23
482.6  19735.38  1831.95  9.28
484.0  20113.14  1872.54  9.31
485.4  20553.38  1930.22  9.39
486.9  21024.90  1983.15  9.43
488.3  21520.40  2041.08  9.48
489.7  21957.42  2100.81  9.57
491.1  22379.28  2157.96  9.64
492.5  22802.64  2210.88  9.70
493.9  23181.06  2266.89  9.78
495.3  23541.00  2319.90  9.85
496.8  23952.48  2374.12  9.91
498.2  24424.14  2435.36  9.97
499.6  24882.66  2501.01  10.05
501.0  25423.03  2575.78  10.13
502.4  25913.52  2647.08  10.22
503.8  26398.26  2718.52  10.30
505.2  26893.52  2796.54  10.40
506.6  27379.66  2871.55  10.49
508.0  27876.24  2948.40  10.58
509.4  28300.00  3022.50  10.68
510.8  28799.10  3098.70  10.76
512.2  29270.24  3181.76  10.87
513.6  29779.20  3266.40  10.97
515.0  30363.76  3363.00  11.08
516.4  30846.72  3447.52  11.18
517.8  31386.74  3544.92  11.29
519.2  31963.68  3646.65  11.41
520.7  32525.56  3751.40  11.53
522.0  33006.96  3842.82  11.64
523.4  33577.74  3949.16  11.76
524.8  34067.64  4049.31  11.89
526.2  34649.73  4164.61  12.02
527.6  35263.38  4285.83  12.15
529.0  35776.40  4389.00  12.27
530.4  36406.98  4515.75  12.40
531.8  36953.02  4636.27  12.55
533.2  37482.12  4750.20  12.67
534.6  38001.60  4881.28  12.84
536.0  38525.10  5022.43  13.04
537.4  39040.55  5147.79  13.19
538.8  39604.20  5280.56  13.33
540.2  40221.48  5423.17  13.48
541.6  40800.34  5555.20  13.62
543.0  41290.76  5683.23  13.76
544.3  41977.50  5846.40  13.93
545.7  42747.45  6018.23  14.08
547.1  43239.00  6150.90  14.23
548.5  43870.08  6298.44  14.36
549.9  44558.50  6459.89  14.50
551.3  45265.22  6632.21  14.65
552.7  45755.14  6770.28  14.80
554.1  46437.03  6942.23  14.95
555.4  47041.18  7101.29  15.10
556.8  47498.22  7239.54  15.24
558.2  47834.55  7363.28  15.39
559.6  48192.60  7493.48  15.55
561.0  48805.68  7659.96  15.69
562.3  49271.95  7803.25  15.84
563.7  49884.80  7967.68  15.97
565.1  50454.80  8133.40  16.12
566.5  51056.26  8303.22  16.26
567.9  51872.16  8513.92  16.41
569.2  52768.80  8736.00  16.56
570.6  53715.80  8970.79  16.70
572.0  54524.47  9184.48  16.84
573.4  55193.10  9379.88  16.99
574.8  55874.75  9583.75  17.15
576.1  56715.29  9805.25  17.29
577.5  57351.44  10004.02  17.44
578.9  58226.16  10243.08  17.59
580.3  58994.19  10466.57  17.74
581.6  59749.28  10692.88  17.90
583.0  60526.53  10920.92  18.04
584.4  61154.34  11129.64  18.20
585.8  61691.37  11319.82  18.35
587.1  62192.46  11501.38  18.49
588.5  62816.70  11707.05  18.64
589.9  63331.80  11898.30  18.79
591.2  63926.72  12108.18  18.94
592.6  64697.16  12338.81  19.07
594.0  65349.76  12549.85  19.20
595.3  66168.62  12793.47  19.33
596.7  66991.90  13034.43  19.46
598.1  67769.19  13269.14  19.58
599.5  68543.65  13501.18  19.70
600.8  69372.48  13738.86  19.80
602.2  70047.88  13960.52  19.93
603.5  70888.08  14205.48  20.04
604.9  71717.58  14454.18  20.15
606.3  72473.28  14691.60  20.27
607.6  73200.72  14927.97  20.39
609.0  73926.00  15174.00  20.53
610.4  74676.42  15424.50  20.66
611.7  75365.78  15659.42  20.78
613.1  76029.45  15900.75  20.91
614.5  76775.22  16173.63  21.07
615.8  77400.18  16421.94  21.22
617.2  78214.86  16714.89  21.37
618.5  78901.96  16980.24  21.52
619.9  79731.68  17282.03  21.68
621.2  80473.55  17557.62  21.82
622.6  81367.00  17872.25  21.96
624.0  82053.54  18147.20  22.12
625.3  82848.36  18439.22  22.26
626.7  83654.00  18730.74  22.39
628.0  84317.40  18995.74  22.53
629.4  85131.20  19289.20  22.66
630.8  85818.24  19551.06  22.78
632.1  86359.77  19776.96  22.90
633.5  87264.32  20082.92  23.01
634.8  87986.73  20339.25  23.12
636.2  88632.78  20573.70  23.21
637.5  89447.06  20844.37  23.30
638.9  90157.05  21083.93  23.39
640.2  90934.19  21333.39  23.46
641.6  91773.00  21580.56  23.52
642.9  92536.99  21794.96  23.55
644.3  93347.00  22009.22  23.58
645.6  94107.00  22204.00  23.59
647.0  94844.52  22367.57  23.58
648.3  95627.79  22524.59  23.55
649.7  96452.19  22659.19  23.49
651.0  97237.52  22782.27  23.43
652.4  97767.54  22818.51  23.34
653.7  98814.78  22968.86  23.24
655.0  99716.52  23063.02  23.13
656.4  100314.40  23080.60  23.01
657.7  101347.16  23194.48  22.89
659.1  102186.70  23261.70  22.76
660.4  102876.48  23296.56  22.65
661.8  103552.00  23336.00  22.54
663.1  104535.54  23475.38  22.46
664.5  105076.26  23554.41  22.42
665.8  105287.70  23596.25  22.41
667.1  105470.37  23653.62  22.43
668.5  105940.80  23801.40  22.47
669.8  106434.38  23991.94  22.54
671.2  106770.56  24186.24  22.65
672.5  107146.37  24414.30  22.79
673.8  107793.00  24729.46  22.94
675.2  108783.36  25144.98  23.11
676.5  109937.82  25619.67  23.30
677.8  111152.86  26148.58  23.52
679.2  112100.46  26637.58  23.76
680.5  112912.95  27108.36  24.01
681.9  113613.50  27566.00  24.26
683.2  114398.90  28039.55  24.51
684.5  115184.30  28524.65  24.76
685.9  115895.99  28987.46  25.01
687.2  116597.76  29429.76  25.24
688.5  117251.62  29862.51  25.47
689.9  118022.72  30307.88  25.68
691.2  118693.17  30725.38  25.89
692.5  119309.20  31127.27  26.09
693.8  120037.45  31570.33  26.30
695.2  120655.66  31988.85  26.51
696.5  121333.08  32437.02  26.73
697.8  122045.90  32914.10  26.97
699.2  122717.01  33404.28  27.22
700.5  123423.12  33940.62  27.50
701.8  124060.65  34478.85  27.79
703.1  124725.48  35059.14  28.11
704.5  125409.87  35673.62  28.45
705.8  126141.77  36339.10  28.81
707.1  126809.75  37022.13  29.20
708.4  127450.44  37718.91  29.59
709.8  128245.74  38478.06  30.00
711.1  128783.14  39179.33  30.42
712.4  129599.00  39973.53  30.84
713.7  130256.02  40728.02  31.27
715.0  130949.76  41500.20  31.69
716.3  131681.75  42292.88  32.12
717.7  132372.16  43067.48  32.54
719.0  133108.20  43865.70  32.95
720.3  133815.54  44660.23  33.37
721.6  134628.20  45495.20  33.79
722.9  135386.28  46328.94  34.22
724.2  136178.28  47181.96  34.65
725.6  136884.20  48055.01  35.11
726.9  137384.25  48863.75  35.57
728.2  137921.28  49705.60  36.04
729.5  138552.96  50617.19  36.53
730.8  139050.76  51488.40  37.03
732.1  139664.00  52422.72  37.53
733.4  140152.91  53340.37  38.06
734.7  140569.56  54234.00  38.58
736.0  141087.78  55164.93  39.10
737.3  141402.78  56028.78  39.62
738.6  141754.32  56890.89  40.13
740.0  142100.30  57761.13  40.65
741.2  142521.60  58651.84  41.15
742.6  143103.24  59603.58  41.65
743.9  143705.60  60547.52  42.13
745.2  144408.96  61526.70  42.61
746.5  145136.38  62498.63  43.06
747.8  145714.00  63406.50  43.51
749.1  146384.30  64341.77  43.95
750.4  147045.41  65255.67  44.38
751.7  147713.58  66166.73  44.79
753.0  148208.62  66979.06  45.19
754.2  148818.96  67845.90  45.59
755.5  149392.34  68672.15  45.97
756.8  149945.04  69494.96  46.35
758.1  150906.24  70503.00  46.72
759.4  151807.20  71474.60  47.08
760.7  152655.16  72434.60  47.45
762.0  153247.50  73268.13  47.81
763.3  153811.98  74079.18  48.16
764.6  154201.20  74805.12  48.51
765.9  154593.35  75529.05  48.86
767.2  155072.19  76317.05  49.21
768.4  155400.70  77022.40  49.56
769.7  156027.82  77866.87  49.91
771.0  156459.06  78623.51  50.25
772.3  156827.55  79320.73  50.58
773.6  157308.16  80098.40  50.92
774.8  157769.15  80847.76  51.24
776.1  158229.76  81592.03  51.57
777.4  158544.88  82263.12  51.89
778.7  159064.36  83033.01  52.20
780.0  159513.60  83759.52  52.51
781.2  159869.10  84438.54  52.82
782.5  160394.52  85176.00  53.10
783.8  160866.54  85891.59  53.39
785.0  161201.40  86548.44  53.69
786.3  161647.50  87234.00  53.97
787.6  162121.68  87939.60  54.24
788.9  162508.53  88599.41  54.52
790.1  163031.30  89330.95  54.79
791.4  163392.00  89964.96  55.06
792.7  164045.40  90750.90  55.32
793.9  164464.02  91406.07  55.58
795.2  164944.50  92092.00  55.83
796.5  165443.74  92778.62  56.08
797.7  165940.98  93454.83  56.32
799.0  166572.00  94230.00  56.57
800.2  166993.28  94860.16  56.80
801.5  167453.80  95523.94  57.04
802.8  167969.20  96214.58  57.28
804.0  168448.28  96881.33  57.51
805.3  168954.84  97552.46  57.74
806.5  169343.70  98171.40  57.97
807.8  169801.10  98832.30  58.20
809.0  170270.78  99482.01  58.43
810.3  170755.37  100121.82  58.63
811.5  171152.58  100716.39  58.85
812.8  171653.40  101400.15  59.07
814.0  172063.44  102008.84  59.29
815.3  172572.81  102661.72  59.49
816.5  172943.75  103242.63  59.70
817.8  173412.48  103861.86  59.89
819.0  173819.17  104461.63  60.10
820.2  174307.68  105110.43  60.30
821.5  174810.50  105754.88  60.50
822.7  175093.71  106297.26  60.71
824.0  175518.45  106897.91  60.90
825.2  176007.75  107533.95  61.10
826.4  176514.47  108164.32  61.28
827.7  176823.90  108682.50  61.46
828.9  177309.90  109320.30  61.65
830.1  177701.82  109898.20  61.84
831.4  178116.34  110482.79  62.03
832.6  178600.00  111098.13  62.21
833.8  178954.70  111640.80  62.38
835.0  179328.52  112185.78  62.56
836.3  179776.10  112772.03  62.73
837.5  180230.40  113371.65  62.90
838.7  180677.25  113927.31  63.06
839.9  181044.72  114491.88  63.24
841.2  181496.27  115114.69  63.43
842.4  181890.90  115657.80  63.59
843.6  182314.30  116217.50  63.75
844.8  182790.09  116796.87  63.90
846.0  183192.51  117346.92  64.06
847.2  183572.55  117895.79  64.22
848.5  184060.56  118521.40  64.39
849.7  184447.17  119028.08  64.53
850.9  184844.40  119561.00  64.68
852.1  185249.37  120112.65  64.84
853.3  185603.88  120590.22  64.97
854.5  186036.34  121172.35  65.13
855.7  186416.58  121706.43  65.29
856.9  186803.28  122230.62  65.43
858.1  187180.46  122736.97  65.57
859.3  187632.34  123231.36  65.68
860.5  188065.23  123800.01  65.83
861.7  188504.80  124384.40  65.98
862.9  188877.52  124898.02  66.13
864.1  189234.83  125391.23  66.26
865.3  189684.72  125930.86  66.39
866.5  190149.12  126489.60  66.52
867.7  190587.18  126992.55  66.63
868.9  191016.00  127529.71  66.76
870.1  191458.88  128086.42  66.90
871.3  191852.66  128589.32  67.03
872.5  192314.70  129152.25  67.16
873.7  192820.96  129694.72  67.26
874.9  193368.69  130289.85  67.38
876.0  193818.60  130838.22  67.51
877.2  194273.80  131361.30  67.62
878.4  194827.14  131948.73  67.73
879.6  195245.40  132461.70  67.84
880.8  195695.50  132982.50  67.95
882.0  196116.17  133490.97  68.07
883.1  196670.88  134043.84  68.16
884.3  197109.09  134572.29  68.27
885.5  197596.35  135110.22  68.38
886.7  197968.32  135574.56  68.48
887.8  198410.10  136087.95  68.59
889.0  198917.02  136635.46  68.69
890.2  199402.56  137122.23  68.77
891.4  199911.40  137698.17  68.88
892.5  200526.30  138332.61  68.98
893.7  201184.90  138970.75  69.08
894.9  201767.76  139557.78  69.17
896.0  202384.05  140151.58  69.25
897.2  202999.16  140789.74  69.35
898.4  203581.69  141371.10  69.44
899.5  204252.13  142040.82  69.54
900.7  204673.30  142524.85  69.64
901.9  204997.08  142977.62  69.75
903.0  205498.95  143402.95  69.78
904.2  205943.80  143869.10  69.86
905.4  206463.18  144412.17  69.95
906.5  206888.29  144988.55  70.08
907.7  207261.12  145384.42  70.15
908.8  207709.53  145803.78  70.20
910.0  208083.20  146255.20  70.29
911.2  208407.72  146690.97  70.39
912.3  208641.12  147003.15  70.46
913.5  208823.77  147301.32  70.54
914.6  209018.88  147578.76  70.61
915.8  209431.62  148036.16  70.68
916.9  209743.25  148437.29  70.77
918.1  210004.20  148812.50  70.86
919.2  210187.17  149122.22  70.95
920.4  210467.40  149387.70  70.98
921.5  210650.88  149734.68  71.08
922.7  210944.48  150080.48  71.15
923.8  211262.46  150496.80  71.24
925.0  211397.76  150788.68  71.33
926.1  211759.80  151165.56  71.39
927.3  212132.64  151600.80  71.47
928.4  212657.25  152103.25  71.53
929.6  213340.16  152768.00  71.61
930.7  214044.60  153487.60  71.71
931.8  214863.63  154255.82  71.79
933.0  215554.32  154868.04  71.85
934.1  216057.78  155371.50  71.91
935.3  216174.55  155602.26  71.98
936.4  216167.74  155745.64  72.05
937.6  216078.69  155838.96  72.12
938.7  215853.57  155919.69  72.23
939.9  215949.62  156067.23  72.27
941.0  216507.66  156480.01  72.27
942.1  217060.56  157013.64  72.34
943.3  217515.66  157518.72  72.42
944.4  217921.52  157890.86  72.45
945.6  218231.18  158129.88  72.46
946.7  218436.94  158477.61  72.55
947.9  218619.03  158774.91  72.63
949.0  218738.59  158973.07  72.68
950.1  219125.52  159315.30  72.71
951.3  219511.05  159579.04  72.70
952.4  219802.92  159860.62  72.73
953.6  220086.66  160184.58  72.78
954.7  220273.95  160374.09  72.81
955.8  220592.98  160593.95  72.80
957.0  220788.75  160908.90  72.88
958.1  221244.24  161282.25  72.90
959.3  221235.00  161244.30  72.88
960.4  221728.10  161468.98  72.82
961.6  221976.77  161801.03  72.89
962.7  222305.28  162041.12  72.89
963.9  222575.92  162159.13  72.86
965.0  222728.58  162278.82  72.86
966.2  223100.68  162440.55  72.81
967.3  223002.50  162473.25  72.86
968.5  223189.44  162690.24  72.89
969.6  223460.96  162776.24  72.84
970.8  223627.91  162784.88  72.79
971.9  223551.68  162648.64  72.76
973.1  223915.52  162874.72  72.74
974.2  223700.94  162865.95  72.81
975.4  224178.45  163103.69  72.76
976.5  224035.11  163164.89  72.83
977.7  224495.28  163315.26  72.75
978.8  224304.12  163106.60  72.72
980.0  224287.00  163158.50  72.75
981.2  224753.28  163389.72  72.70
982.3  224785.96  163246.51  72.62
983.5  224819.40  163191.28  72.59
984.6  224951.04  163313.64  72.60
985.8  225091.68  163444.38  72.61
987.0  225116.80  163373.60  72.57
988.1  225243.52  163369.67  72.53
989.3  225386.56  163499.56  72.54
990.2  232683.50  171101.10  73.53
994.0  233130.02  172007.90  73.78
997.9  233380.25  172671.86  73.99
1001.7  234160.69  173828.85  74.23
1005.6  235157.78  174982.14  74.41
1009.4  236089.02  176180.80  74.62
1013.3  236920.00  177274.29  74.82
1017.1  237622.10  178263.85  75.02
1021.0  238374.52  179319.01  75.23
1024.8  239562.67  180560.82  75.37
1028.6  241034.30  182164.17  75.58
1032.5  242272.80  183484.80  75.73
1036.3  242866.49  184319.73  75.89
1040.1  243181.31  184936.74  76.05
1044.0  243755.24  185772.59  76.21
1047.8  244209.00  186393.15  76.33
1051.6  244671.29  187199.26  76.51
1055.5  244465.10  187364.89  76.64
1059.3  244413.15  187696.38  76.79
1063.1  244477.57  188016.20  76.91
1067.0  244813.33  188600.15  77.04
1070.8  245482.22  189372.00  77.14
1074.6  245957.89  190086.41  77.28
1078.4  245818.33  190289.36  77.41
1082.3  245282.22  190143.24  77.52
1086.1  245001.24  190200.51  77.63
1089.9  244978.44  190462.99  77.75
1093.7  245318.81  190970.45  77.85
1097.5  245508.49  191301.37  77.92
1101.4  245469.86  191466.06  78.00
1105.2  245464.00  191553.94  78.04
1109.0  245757.22  191859.81  78.07
1112.8  246396.27  192294.32  78.04
1116.6  247018.71  192703.09  78.01
1120.4  247619.24  193041.20  77.96
1124.2  248035.04  193077.54  77.84
1128.1  248372.14  193001.38  77.71
1131.8  248395.00  192606.00  77.54
1135.7  248174.73  191993.94  77.36
1139.5  247897.60  191320.59  77.18
1143.3  247331.12  190326.42  76.95
1147.1  246864.89  189369.71  76.71
1150.9  246443.08  188381.09  76.44
1154.7  246357.51  187493.80  76.11
1158.5  246245.60  186586.20  75.77
1162.3  246008.14  185574.16  75.43
1166.1  245431.22  184373.56  75.12
1169.9  245025.67  183335.68  74.82
1173.7  244460.00  182288.57  74.57
1177.5  243835.88  181205.05  74.31
1181.2  243802.58  180558.30  74.06
1185.0  244038.17  180165.91  73.83
1188.8  243898.67  179681.00  73.67
1192.6  243834.36  179347.06  73.55
1196.4  243832.28  179172.83  73.48
1200.2  243249.07  178729.60  73.48
1204.0  242904.00  178554.63  73.51
1207.8  242634.48  178546.67  73.59
1211.6  242181.22  178464.14  73.69
1215.3  241819.58  178714.08  73.90
1219.1  241647.75  179218.13  74.17
1222.9  241280.00  179680.00  74.47
1226.7  240955.92  180236.23  74.80
1230.4  240378.23  180483.41  75.08
1234.2  239698.20  180630.80  75.36
1238.0  239082.55  180711.90  75.59
1241.8  238485.06  180764.55  75.80
1245.5  237990.07  180780.99  75.96
1249.3  237804.08  181015.94  76.12
1253.1  237867.78  181336.88  76.23
1256.8  237785.02  181570.81  76.36
1260.6  237541.27  181533.58  76.42
1264.4  237249.61  181520.44  76.51
1268.1  236724.40  181230.34  76.56
1271.9  236727.66  181368.49  76.61
1275.7  237008.84  181779.41  76.70
1279.4  237323.40  182227.63  76.78
1283.2  236922.61  182187.75  76.90
1286.9  236519.67  182145.81  77.01
1290.7  236256.53  182132.66  77.09
1294.4  235692.24  181821.82  77.14
1298.2  234877.69  181337.98  77.21
1302.0  233847.67  180576.86  77.22
1305.7  232633.19  179647.29  77.22
1309.5  231229.57  178483.29  77.19
1313.2  230266.42  177568.61  77.11
1317.0  229632.00  176873.91  77.02
1320.7  228954.12  176044.16  76.89
1324.4  228111.12  174941.50  76.69
1328.2  227270.40  173726.23  76.44
1331.9  226218.67  172172.98  76.11
1335.7  225269.58  170547.77  75.71
1339.4  224307.02  168846.34  75.27
1343.2  223496.14  167099.40  74.77
1346.9  222891.22  165442.50  74.23
1350.6  222904.73  164177.00  73.65
1354.4  223109.89  163121.38  73.11
1358.1  222846.40  161722.93  72.57
1361.8  222157.82  160043.31  72.04
1365.6  221117.25  158217.04  71.55
1369.3  219871.56  156276.86  71.08
1373.0  218519.95  154328.59  70.62
1376.7  216995.03  152324.57  70.20
1380.5  215570.53  150135.54  69.65
1384.2  214243.44  147770.76  68.97
1387.9  213041.40  145288.24  68.20
1391.6  211819.67  142459.63  67.26
1395.3  210727.05  139388.37  66.15
1399.1  210010.13  136256.19  64.88
1402.8  209114.00  132614.57  63.42
1406.5  208462.63  128830.22  61.80
1410.2  207957.44  125034.00  60.12
1413.9  207871.53  121586.48  58.49
1417.6  207452.31  118198.71  56.98
1421.3  206950.40  115144.63  55.64
1425.1  206300.80  112355.66  54.46
1428.8  205935.45  110113.14  53.47
1432.5  205698.35  108326.35  52.66
1436.2  205471.86  106895.40  52.02
1439.9  204890.81  105567.80  51.52
1443.6  204560.22  104592.50  51.13
1447.3  204019.27  103811.47  50.88
1451.0  203545.25  103181.79  50.69
1454.7  203009.24  102704.00  50.59
1458.4  202610.10  102363.45  50.52
1462.1  201990.60  102003.46  50.50
1465.8  201354.94  101731.64  50.52
1469.4  200740.20  101564.98  50.60
1473.1  201095.98  101964.48  50.70
1476.8  201199.05  102377.97  50.88
1480.5  200123.04  102171.79  51.05
1484.2  199249.85  102095.25  51.24
1487.9  198645.10  102172.40  51.43
1491.6  197947.75  102216.91  51.64
1495.3  197637.92  102485.04  51.85
1498.9  197079.03  102661.18  52.09
1502.6  196198.34  102682.70  52.34
1506.3  195173.07  102615.20  52.58
1510.0  194275.40  102625.68  52.82
1513.7  193565.66  102774.96  53.10
1517.3  192883.23  102898.89  53.35
1521.0  192052.03  102862.31  53.56
1524.7  191294.05  102859.58  53.77
1528.3  190501.72  102756.03  53.94
1532.0  189653.07  102596.66  54.10
1535.7  188865.60  102433.10  54.24
1539.3  188032.23  102184.22  54.34
1543.0  187453.00  102075.88  54.45
1546.7  187103.58  102102.00  54.57
1550.3  186623.29  102031.43  54.67
1554.0  185866.10  101783.25  54.76
1557.6  185113.81  101570.39  54.87
1561.3  184296.61  101260.65  54.94
1565.0  183434.93  100926.00  55.02
1568.6  182531.34  100541.23  55.08
1572.3  181850.30  100338.24  55.18
1575.9  181245.78  100173.83  55.27
1579.6  180675.25  100037.35  55.37
1583.2  180020.58  99887.40  55.49
1586.9  179261.99  99654.93  55.59
1590.5  178641.29  99624.40  55.77
1594.1  177904.78  99520.96  55.94
1597.8  177116.76  99405.25  56.12
1601.4  176381.38  99370.47  56.34
1605.1  175407.75  99141.88  56.52
1608.7  174581.50  99042.43  56.73
1612.3  173817.73  98926.13  56.91
1616.0  173012.10  98738.58  57.07
1619.6  172353.22  98585.21  57.20
1623.2  171527.67  98306.27  57.31
1626.9  170883.87  98098.76  57.41
1630.5  170084.35  97755.27  57.47
1634.1  169438.18  97462.81  57.52
1637.8  168762.22  97097.60  57.54
1641.4  167970.13  96524.41  57.47
1645.0  167201.81  95876.51  57.34
1648.6  166306.37  94957.73  57.10
1652.2  165599.06  94074.08  56.81
1655.8  164922.67  93112.93  56.46
1659.5  164252.75  92162.67  56.11
1663.1  163088.51  91002.13  55.80
1666.7  161889.67  89883.86  55.52
1670.3  160744.43  88814.48  55.25
1673.9  159706.03  87832.75  55.00
1677.5  158907.32  86967.76  54.73
1681.1  158494.80  86295.20  54.45
1684.7  158516.75  85786.49  54.12
1688.3  158402.53  85219.60  53.80
1691.9  158037.13  84483.04  53.46
1695.6  157699.90  83683.86  53.07
1699.2  157589.80  83031.13  52.69
1702.8  157516.16  82347.12  52.28
1706.3  157028.05  81414.65  51.85
1709.9  156082.58  80313.31  51.46
1713.5  155371.77  79391.46  51.10
1717.1  154665.93  78531.40  50.77
1720.7  153982.23  77738.12  50.49
1724.3  153598.06  77309.56  50.33
1727.9  153284.79  77162.33  50.34
1731.5  153154.94  77406.34  50.54
1735.1  153257.60  77960.91  50.87
1738.7  153026.36  78238.43  51.13
1742.2  152538.26  78241.79  51.29
1745.8  151902.00  77979.69  51.34
1749.4  151471.60  77782.94  51.35
1753.0  150424.63  77226.83  51.34
1756.5  148915.49  76548.88  51.40
1760.1  147244.18  75846.24  51.51
1763.7  145422.47  75153.75  51.68
1767.2  143994.73  74791.93  51.94
1770.8  142737.50  74513.25  52.20
1774.4  141379.93  74070.10  52.39
1777.9  140593.93  73993.83  52.63
1781.5  139768.67  73755.64  52.77
1785.1  138645.00  73299.11  52.87
1788.6  137392.57  72753.54  52.95
1792.2  136036.00  72100.50  53.00
1795.8  135225.35  71841.90  53.13
1799.3  134480.60  71526.86  53.19
1802.9  133791.77  71279.70  53.28
1806.4  133200.53  71075.60  53.36
1810.0  132436.69  70774.66  53.44
1813.5  132038.02  70658.96  53.51
1817.1  131767.53  70629.73  53.60
1820.6  131170.80  70470.13  53.72
1824.2  131081.60  70589.63  53.85
1827.7  130365.28  70371.13  53.98
1831.2  130074.00  70443.00  54.16
1834.8  129989.60  70625.51  54.33
1838.3  129702.50  70684.39  54.50
1841.8  129075.43  70531.93  54.64
1845.4  128291.80  70276.68  54.78
1848.9  127545.30  69964.71  54.85
1852.4  126949.03  69706.05  54.91
1856.0  126284.53  69288.36  54.87
1859.5  125600.87  68817.73  54.79
1863.0  125000.68  68265.32  54.61
1866.6  124743.11  67815.43  54.36
1870.1  124573.33  67260.15  53.99
1873.6  123993.00  66236.30  53.42
1877.1  123039.00  64832.63  52.69
1880.6  121976.67  63132.04  51.76
1884.2  121138.15  61285.40  50.59
1887.7  120398.87  59143.50  49.12
1891.2  119478.80  56599.43  47.37
1894.7  118633.55  53878.35  45.42
1898.2  118082.82  51099.76  43.27
1902.2  124456.80  51090.00  41.05
1904.9  123877.23  48705.57  39.32
1907.6  123125.00  46426.33  37.71
1910.4  122504.84  44383.85  36.23
1913.1  121515.20  42442.67  34.93
1915.8  120863.63  40872.77  33.82
1918.6  120406.53  39636.93  32.92
1921.3  119905.05  38644.16  32.23
1924.0  119095.32  37765.00  31.71
1926.7  118343.63  37108.77  31.36
1929.4  117559.40  36627.60  31.16
1932.2  116965.73  36370.48  31.09
1934.9  116383.80  36246.60  31.14
1937.6  115803.90  36207.77  31.27
1940.3  115281.25  36287.92  31.48
1943.0  114844.36  36440.93  31.73
1945.7  114195.22  36596.36  32.05
1948.4  113505.84  36764.97  32.39
1951.1  112950.90  36992.25  32.75
1953.8  112390.85  37231.70  33.13
1956.4  111918.34  37495.85  33.50
1959.1  111367.83  37739.17  33.89
1961.8  110604.55  37919.35  34.28
1964.5  109979.85  38133.30  34.67
1967.2  109239.18  38309.63  35.07
1969.9  108624.08  38505.67  35.45
1972.5  107841.25  38620.83  35.81
1975.2  107292.78  38820.01  36.18
1977.9  106952.27  39114.35  36.57
1980.6  106395.57  39324.54  36.96
1983.2  105551.98  39412.22  37.34
1985.9  104676.00  39468.00  37.70
1988.5  103803.48  39506.39  38.06
1991.2  103171.73  39627.23  38.41
1993.8  102589.85  39730.35  38.73
1996.5  102172.40  39869.50  39.02
1999.2  101580.08  39924.42  39.30
2001.8  101199.00  40028.20  39.55
2004.4  100694.91  40035.33  39.76
2007.1  100015.42  39925.78  39.92
2009.7  99433.20  39827.40  40.05
2012.4  99053.33  39799.20  40.18
2015.0  98623.50  39670.17  40.22
2017.6  98073.04  39422.92  40.20
2020.3  97582.83  39170.27  40.14
2022.9  97377.73  39003.73  40.05
2025.5  97174.65  38804.60  39.93
2028.1  96979.13  38532.56  39.73
2030.8  96572.25  38114.35  39.47
2033.4  96405.70  37788.85  39.20
2036.0  96053.90  37372.33  38.91
2038.6  95713.55  36931.60  38.59
2041.2  95410.87  36500.10  38.26
2043.8  95082.43  36061.78  37.93
2046.4  94741.43  35619.00  37.60
2049.0  94258.50  35144.00  37.28
2051.6  94004.18  34765.68  36.98
2054.2  93665.21  34384.17  36.71
2056.8  93330.42  34027.58  36.46
2059.4  92779.85  33579.67  36.19
2062.0  92308.96  33176.46  35.94
2064.6  91740.23  32776.43  35.73
2067.1  91147.73  32390.10  35.54
2069.7  90536.05  31996.83  35.34
2072.3  90124.82  31697.02  35.17
2074.9  89665.80  31410.23  35.03
2077.4  89364.28  31160.00  34.87
2080.0  88909.87  30848.40  34.70
2082.6  88430.25  30543.04  34.54
2085.1  87966.93  30238.43  34.37
2087.7  87646.00  30023.50  34.26
2090.3  87238.65  29773.45  34.13
2092.8  86499.68  29401.43  33.99
2095.4  85718.64  29037.34  33.88
2097.9  85074.50  28720.59  33.76
2100.5  84391.67  28398.67  33.65
2103.0  83822.17  28109.17  33.53
2105.6  83281.80  27829.63  33.42
2108.1  82780.05  27576.75  33.31
2110.7  82269.25  27336.52  33.23
2113.2  81791.92  27069.97  33.10
2115.7  81229.83  26795.17  32.99
2118.3  80620.80  26521.63  32.90
2120.8  80282.10  26303.55  32.76
2123.3  79892.06  26068.23  32.63
2125.8  79511.48  25858.70  32.52
2128.4  79095.58  25650.95  32.43
2130.9  78575.67  25412.83  32.34
2133.4  78206.80  25246.55  32.28
2135.9  77841.83  25104.50  32.25
2138.4  77403.43  24941.31  32.22
2140.9  77100.58  24864.25  32.25
2143.4  76785.46  24774.81  32.26
2145.9  76480.88  24695.62  32.29
2148.4  76200.66  24640.79  32.34
2150.9  75914.35  24610.33  32.42
2153.4  75621.95  24567.69  32.49
2155.9  75285.21  24531.07  32.58
2158.4  74982.25  24493.88  32.67
2160.9  74767.88  24475.50  32.74
2163.4  74488.77  24442.20  32.81
2165.9  73962.73  24356.57  32.93
2168.4  73504.80  24274.05  33.02
2170.8  73177.96  24247.30  33.13
2173.3  72817.44  24207.33  33.24
2175.8  72496.23  24185.88  33.36
2178.2  72109.79  24131.79  33.47
2180.7  71735.48  24067.87  33.55
2183.2  71357.52  24013.23  33.65
2185.6  70956.90  23977.80  33.79
2188.1  70497.00  23908.50  33.91
2190.6  69971.20  23820.12  34.04
2193.0  69340.98  23693.45  34.17
2195.5  68780.80  23584.00  34.29
2197.9  68223.33  23467.53  34.40
2200.4  67536.17  23314.50  34.52
2202.8  67067.55  23239.19  34.65
2205.3  66499.17  23124.33  34.77
2207.7  66139.02  23065.03  34.87
2210.1  65724.63  22959.30  34.93
2212.6  65353.06  22906.83  35.05
2215.0  65130.00  22872.04  35.12
2217.4  64847.71  22771.86  35.12
2219.9  64595.83  22688.85  35.12
2222.3  64392.90  22620.77  35.13
2224.7  64239.75  22508.33  35.04
2227.1  63987.73  22296.43  34.84
2229.5  63698.74  22069.24  34.65
2231.9  63267.87  21779.47  34.42
2234.4  62773.33  21428.53  34.14
2236.8  62396.74  21089.34  33.80
2239.2  62019.10  20742.15  33.44
2241.6  61611.73  20333.95  33.00
2244.0  61214.40  19922.40  32.55
2246.4  60798.38  19514.73  32.10
2248.8  60352.05  19074.55  31.61
2251.2  60066.25  18676.00  31.09
2253.6  59689.25  18277.25  30.62
2255.9  59392.80  17914.20  30.16
2258.3  59087.88  17547.31  29.70
2260.7  58751.00  17207.47  29.29
2263.1  58355.25  16885.25  28.94
2265.5  57962.30  16583.42  28.61
2267.9  57637.50  16334.25  28.34
2270.2  57225.00  16081.13  28.10
2272.6  56852.40  15826.40  27.84
2275.0  56448.00  15596.70  27.63
2277.3  56064.75  15391.63  27.45
2279.7  55688.63  15177.75  27.25
2282.1  55363.47  14941.00  26.99
2284.4  54969.38  14672.53  26.69
2286.8  54692.10  14428.86  26.38
2289.1  54343.80  14187.50  26.11
2291.5  54057.15  13953.68  25.81
2293.8  53637.35  13668.65  25.48
2296.2  53168.50  13390.30  25.18
2298.5  52644.53  13139.75  24.96
2300.8  52152.80  12928.77  24.79
2303.2  51562.90  12698.50  24.63
2305.5  50924.68  12502.79  24.55
2307.9  50274.38  12386.67  24.64
2310.2  49626.50  12327.70  24.84
2312.5  49043.67  12282.00  25.04
2314.8  48481.83  12254.92  25.28
2317.1  47876.46  12225.42  25.54
2319.5  47261.55  12151.43  25.71
2321.8  46732.03  12069.40  25.83
2324.1  46141.78  11943.87  25.89
2326.4  45620.85  11817.12  25.90
2328.7  45140.83  11661.25  25.83
2331.0  44706.10  11518.20  25.76
2333.3  44351.17  11395.57  25.69
2335.6  43950.67  11241.53  25.58
2337.9  43510.35  11050.50  25.40
2340.2  43114.17  10893.33  25.27
2342.5  42763.30  10762.15  25.17
2344.8  42274.67  10632.33  25.15
2347.1  41747.30  10529.40  25.22
2349.4  41214.55  10432.00  25.31
2351.7  40756.13  10370.00  25.44
2353.9  40312.68  10324.97  25.61
2356.2  39836.88  10261.88  25.76
2358.5  39348.68  10185.23  25.88
2360.8  38862.60  10089.02  25.96
2363.1  38419.10  10008.20  26.05
2365.3  37988.33  9934.78  26.15
2367.6  37466.67  9808.33  26.18
2369.8  36984.00  9681.50  26.18
2372.1  36427.95  9556.95  26.24
2374.4  35800.10  9380.50  26.20
2376.6  35206.73  9220.40  26.19
2378.9  34636.93  9090.90  26.25
2381.1  34068.67  8944.00  26.25
2383.4  33506.87  8786.40  26.22
2385.6  33013.29  8638.67  26.17
2387.9  32564.10  8517.30  26.16
2390.1  32112.50  8391.25  26.13
2392.3  31668.98  8274.83  26.13
2394.6  31215.97  8177.28  26.20
2396.8  30813.21  8054.76  26.14
2399.0  30370.17  7926.92  26.10
2401.3  29917.30  7808.43  26.10
2403.5  29438.50  7689.50  26.12
2405.7  29037.37  7569.03  26.07
2407.9  28666.95  7438.95  25.95
2410.1  28244.10  7300.50  25.85
2412.4  27854.50  7184.92  25.79
2414.6  27457.40  7068.80  25.74
2416.8  27086.95  6947.05  25.65
2419.0  26733.53  6813.70  25.49
2421.2  26320.25  6690.32  25.42
2423.4  25872.18  6551.24  25.32
2425.6  25584.15  6448.43  25.20
2427.8  25326.98  6343.65  25.05
2430.0  25033.28  6241.59  24.93
2432.2  24729.60  6134.40  24.81
2434.4  24419.70  6017.85  24.64
2436.5  24094.37  5860.00  24.32
2438.7  23807.45  5752.40  24.16
2440.9  23522.25  5667.18  24.09
2443.1  23255.70  5567.70  23.94
2445.3  22998.47  5455.03  23.72
2447.4  22705.20  5355.00  23.58
2449.6  22401.87  5225.73  23.33
2451.8  22117.95  5112.90  23.12
2453.9  21801.72  5019.18  23.02
2456.1  21477.60  4919.33  22.90
2458.3  21193.93  4829.80  22.79
2460.4  20891.52  4736.41  22.67
2462.6  20622.88  4662.00  22.61
2464.7  20384.33  4606.44  22.60
2466.9  20140.20  4520.13  22.44
2469.0  19899.80  4441.11  22.32
2471.2  19641.90  4368.75  22.24
2473.3  19359.63  4281.00  22.11
2475.4  19100.74  4218.94  22.09
2477.6  18850.06  4127.75  21.90
2479.7  18624.00  4044.80  21.72
2481.9  18367.77  3967.54  21.60
2484.0  18154.88  3901.83  21.49
2486.1  17883.90  3850.20  21.53
2488.2  17668.13  3824.46  21.65
2490.4  17443.96  3771.67  21.62
2492.5  17132.23  3704.27  21.62
2494.6  16842.08  3662.78  21.75
2496.7  16581.38  3617.44  21.82
2498.8  16329.68  3567.08  21.84
2500.9  16114.59  3532.74  21.92
2503.0  16013.33  3522.93  22.00
2505.1  15949.38  3506.75  21.99
2507.2  15979.73  3551.05  22.22
2509.4  15935.61  3568.03  22.39
2511.4  15931.83  3650.50  22.91
2513.5  16007.87  3713.60  23.20
2515.6  16156.97  3747.43  23.19
