# Supplementary material for: Using reflectance spectra and Pl@ntNet to identify herbarium specimens: a case study with Lithocarpus
Source: New Phytol. 2025 Jun 4;251(2):800–10. doi: 10.1111/nph.70258 (PMC13278665; doi:10.1111/nph.70258)
Supplement: Supplementary file 1 — Dataset S1 Original spectral data collected for this study. [file NPH-251-800-s003.zip › lithocarpus_spectra/gr021422_0314.sig]

/*** Spectra Vista SIG Data ***/
name= gr021422_0314.sig
instrument= HI: 1132003 (HR-1024i)
integration= 50.0, 9.0, 5.0, 100.0, 14.0, 5.0
scan method= Time-based, Time-based
scan coadds= 100, 425, 645, 50, 298, 645
scan time= 5, 5
scan settings= AI, AI
external data set1= 0,0,0,0,0,0,0,0,0,0,0,0,0,0,0,0,0,0,0,0,0,0,0,0,0,0,0,0,0,0,0,0
external data set2= 0,0,0,0,0,0,0,0,0,0,0,0,0,0,0,0,0,0,0,0,0,0,0,0,0,0,0,0,0,0,0,0
external data dark= 0,0,0,0,0,0,0,0,0,0,0,0,0,0,0,0
external data mask= 0
optic= LENS 4(1), LENS 4(1)
temp= 33.1, -5.0, -9.8, 33.1, -5.1, -9.9
battery= 7.46, 7.46
error= 0, 0
units= Radiance, Radiance
time= 14/02/2022 15:53:05, 14/02/2022 15:55:10
longitude=                 ,                 
latitude=                 ,                 
gpstime=                 ,                 
comm= 
memory slot= 0, 0
factors= 0.956, 0.926, 1.000 [Overlap: Remove @ 990,1900, Matching Type: None]
inclinometer x offset= 1, 1
inclinometer y offset= 90, 90
data= 
340.5  1323.70  141.05  10.66
341.9  1318.74  138.26  10.48
343.4  1279.20  147.60  11.54
344.9  1276.50  148.00  11.59
346.4  1283.76  142.64  11.11
347.8  1301.88  128.48  9.87
349.3  1321.36  103.48  7.83
350.8  1318.05  128.78  9.77
352.2  1345.96  117.04  8.70
353.7  1379.00  117.22  8.50
355.2  1427.90  117.90  8.26
356.6  1505.35  111.27  7.39
358.1  1559.96  105.76  6.78
359.6  1589.68  108.97  6.85
361.0  1649.54  110.79  6.72
362.5  1738.53  129.47  7.45
364.0  1834.56  121.03  6.60
365.5  1901.80  115.65  6.08
366.9  1984.48  113.04  5.70
368.4  2064.15  131.36  6.36
369.9  2160.48  128.60  5.95
371.3  2273.84  145.42  6.40
372.8  2359.80  150.77  6.39
374.2  2453.22  136.29  5.56
375.7  2556.45  131.10  5.13
377.2  2683.35  146.85  5.47
378.6  2760.89  151.92  5.50
380.1  2871.68  160.25  5.58
381.6  3001.18  170.24  5.67
383.0  3111.90  170.78  5.49
384.5  3274.18  165.62  5.06
386.0  3423.42  169.29  4.95
387.4  3518.60  180.75  5.14
388.9  3637.06  191.73  5.27
390.4  3758.70  193.63  5.15
391.8  3926.16  195.16  4.97
393.3  4091.27  197.03  4.82
394.7  4199.50  187.28  4.46
396.2  4317.18  194.76  4.51
397.7  4468.56  216.72  4.85
399.1  4650.60  227.48  4.89
400.6  4846.32  228.60  4.72
402.0  4978.74  233.22  4.68
403.5  5105.80  235.20  4.61
405.0  5275.12  246.98  4.68
406.4  5484.16  252.56  4.61
407.9  5682.04  263.14  4.63
409.3  5821.14  276.57  4.75
410.8  5955.84  279.18  4.69
412.2  6134.52  293.46  4.78
413.7  6377.25  301.47  4.73
415.1  6617.34  314.57  4.75
416.6  6797.70  324.95  4.78
418.0  6960.00  340.75  4.90
419.5  7138.03  352.41  4.94
420.9  7366.88  360.80  4.90
422.4  7628.79  372.29  4.88
423.8  7897.60  388.71  4.92
425.3  8161.05  402.83  4.94
426.7  8394.75  424.35  5.05
428.2  8578.88  428.64  5.00
429.6  8806.05  444.75  5.05
431.1  9034.76  456.33  5.05
432.5  9312.94  477.95  5.13
434.0  9603.00  495.00  5.15
435.4  9944.00  511.50  5.14
436.8  10259.94  531.94  5.18
438.3  10537.25  550.88  5.23
439.7  10765.48  569.00  5.29
441.2  10992.36  586.56  5.34
442.6  11283.15  596.63  5.29
444.0  11591.58  616.98  5.32
445.5  11935.14  635.31  5.32
446.9  12306.84  660.66  5.37
448.4  12636.05  682.96  5.40
449.8  13006.30  711.90  5.47
451.2  13311.25  727.38  5.46
452.7  13565.97  746.91  5.51
454.1  13837.32  765.85  5.53
455.5  14160.58  792.12  5.59
457.0  14528.80  809.38  5.57
458.4  14889.16  832.26  5.59
459.8  15269.76  861.12  5.64
461.2  15693.08  890.72  5.68
462.7  16083.18  919.38  5.72
464.1  16443.63  943.89  5.74
465.5  16768.80  963.90  5.75
467.0  17092.20  994.30  5.82
468.4  17449.56  1020.76  5.85
469.8  17814.44  1043.00  5.85
471.2  18250.08  1075.62  5.89
472.7  18712.53  1113.21  5.95
474.1  19175.00  1141.65  5.95
475.5  19716.06  1181.05  5.99
476.9  20205.77  1215.89  6.02
478.4  20618.75  1250.00  6.06
479.8  20947.36  1280.68  6.11
481.2  21216.24  1301.92  6.14
482.6  21517.65  1328.94  6.18
484.0  21931.14  1360.47  6.20
485.4  22421.33  1396.52  6.23
486.9  22961.25  1436.18  6.25
488.3  23541.04  1480.44  6.29
489.7  24055.30  1520.67  6.32
491.1  24513.72  1561.14  6.37
492.5  24948.84  1596.42  6.40
493.9  25322.82  1626.69  6.42
495.3  25667.10  1653.00  6.44
496.8  26109.76  1693.02  6.48
498.2  26628.72  1740.32  6.54
499.6  27155.34  1784.16  6.57
501.0  27750.38  1838.35  6.62
502.4  28312.92  1883.40  6.65
503.8  28861.28  1921.36  6.66
505.2  29418.28  1973.58  6.71
506.6  29960.26  2021.47  6.75
508.0  30492.00  2073.96  6.80
509.4  30940.00  2112.50  6.83
510.8  31457.25  2158.20  6.86
512.2  31959.12  2208.20  6.91
513.6  32515.20  2263.20  6.96
515.0  33143.84  2319.88  7.00
516.4  33686.40  2371.04  7.04
517.8  34281.30  2427.40  7.08
519.2  34930.83  2486.97  7.12
520.7  35547.33  2552.57  7.18
522.0  36079.44  2608.50  7.23
523.4  36704.43  2668.05  7.27
524.8  37251.90  2719.98  7.30
526.2  37901.01  2785.88  7.35
527.6  38583.42  2857.95  7.41
529.0  39160.00  2919.40  7.46
530.4  39854.56  2994.89  7.51
531.8  40435.36  3059.62  7.57
533.2  40964.04  3123.90  7.63
534.6  41490.88  3194.64  7.70
536.0  42053.14  3276.69  7.79
537.4  42610.10  3351.79  7.87
538.8  43241.23  3428.82  7.93
540.2  43927.24  3509.11  7.99
541.6  44571.80  3589.18  8.05
543.0  45140.34  3660.79  8.11
544.3  45901.20  3754.05  8.18
545.7  46749.45  3849.75  8.23
547.1  47301.90  3928.05  8.30
548.5  48000.42  4016.46  8.37
549.9  48786.07  4117.82  8.44
551.3  49596.82  4221.10  8.51
552.7  50170.54  4303.90  8.58
554.1  50939.85  4400.90  8.64
555.4  51598.28  4492.98  8.71
556.8  52085.88  4576.11  8.79
558.2  52428.75  4647.68  8.86
559.6  52772.85  4717.43  8.94
561.0  53393.34  4809.42  9.01
562.3  53862.90  4898.08  9.09
563.7  54512.64  4995.20  9.16
565.1  55158.40  5093.00  9.23
566.5  55823.12  5197.86  9.31
567.9  56718.48  5323.32  9.39
569.2  57699.60  5462.10  9.47
570.6  58731.23  5606.22  9.55
572.0  59619.51  5736.11  9.62
573.4  60375.61  5860.32  9.71
574.8  61136.25  5990.38  9.80
576.1  62076.93  6135.29  9.88
577.5  62788.36  6263.14  9.98
578.9  63767.28  6415.80  10.06
580.3  64656.69  6559.44  10.15
581.6  65540.00  6709.44  10.24
583.0  66427.02  6859.26  10.33
584.4  67076.13  6985.37  10.41
585.8  67589.55  7095.78  10.50
587.1  68051.94  7202.91  10.58
588.5  68640.90  7326.15  10.67
589.9  69150.90  7440.90  10.76
591.2  69763.64  7566.66  10.85
592.6  70587.00  7716.50  10.93
594.0  71310.31  7849.32  11.01
595.3  72237.80  8011.92  11.09
596.7  73166.50  8170.05  11.17
598.1  74056.69  8334.71  11.25
599.5  74936.95  8489.05  11.33
600.8  75864.72  8656.32  11.41
602.2  76629.56  8799.42  11.48
603.5  77575.44  8973.24  11.57
604.9  78503.58  9142.83  11.65
606.3  79353.12  9313.92  11.74
607.6  80158.74  9475.83  11.82
609.0  80956.80  9649.80  11.92
610.4  81752.58  9814.35  12.00
611.7  82479.19  9975.86  12.09
613.1  83183.40  10145.40  12.20
614.5  83967.84  10325.79  12.30
615.8  84587.22  10495.98  12.41
617.2  85429.80  10694.07  12.52
618.5  86157.76  10878.14  12.63
619.9  87050.02  11088.31  12.74
621.2  87856.95  11281.73  12.84
622.6  88847.00  11503.25  12.95
624.0  89618.76  11688.21  13.04
625.3  90512.77  11901.60  13.15
626.7  91398.92  12110.44  13.25
628.0  92151.44  12295.94  13.34
629.4  93049.60  12499.20  13.43
630.8  93798.84  12684.36  13.52
632.1  94399.83  12848.22  13.61
633.5  95398.16  13058.76  13.69
634.8  96191.67  13239.27  13.76
636.2  96908.82  13397.64  13.82
637.5  97794.20  13586.12  13.89
638.9  98578.80  13758.48  13.96
640.2  99410.04  13926.75  14.01
641.6  100270.50  14078.04  14.04
642.9  101104.64  14214.66  14.06
644.3  102029.24  14363.81  14.08
645.6  102856.00  14517.75  14.11
647.0  103648.32  14631.39  14.12
648.3  104505.56  14737.37  14.10
649.7  105388.59  14850.00  14.09
651.0  106261.98  14946.33  14.07
652.4  106851.42  15008.76  14.05
653.7  108015.12  15140.75  14.02
655.0  108969.24  15232.96  13.98
656.4  109638.40  15277.30  13.93
657.7  110817.23  15393.60  13.89
659.1  111765.50  15488.55  13.86
660.4  112527.52  15531.04  13.80
661.8  113264.00  15592.00  13.77
663.1  114340.32  15719.36  13.75
664.5  114899.16  15786.51  13.74
665.8  115135.05  15822.24  13.74
667.1  115288.38  15873.71  13.77
668.5  115768.80  16002.00  13.82
669.8  116264.12  16148.26  13.89
671.2  116613.12  16286.40  13.97
672.5  116989.45  16472.35  14.08
673.8  117691.28  16706.90  14.20
675.2  118734.42  17013.36  14.33
676.5  119967.18  17374.53  14.48
677.8  121266.86  17753.96  14.64
679.2  122273.14  18115.26  14.82
680.5  123174.96  18469.31  14.99
681.9  123962.30  18818.80  15.18
683.2  124824.70  19169.15  15.36
684.5  125687.10  19538.75  15.55
685.9  126469.74  19870.96  15.71
687.2  127234.56  20198.40  15.87
688.5  127937.32  20509.65  16.03
689.9  128779.84  20834.28  16.18
691.2  129506.98  21129.17  16.32
692.5  130178.92  21413.50  16.45
693.8  130969.85  21710.03  16.58
695.2  131627.77  22004.30  16.72
696.5  132373.56  22297.88  16.84
697.8  133153.85  22607.03  16.98
699.2  133876.47  22919.13  17.12
700.5  134640.72  23269.14  17.28
701.8  135328.20  23615.55  17.45
703.1  136042.20  23991.30  17.64
704.5  136782.27  24366.83  17.81
705.8  137584.75  24787.07  18.02
707.1  138308.25  25208.25  18.23
708.4  139011.21  25655.66  18.46
709.8  139864.35  26154.53  18.70
711.1  140450.66  26602.09  18.94
712.4  141338.72  27136.37  19.20
713.7  142046.28  27656.21  19.47
715.0  142806.96  28207.85  19.75
716.3  143615.25  28778.88  20.04
717.7  144382.20  29352.63  20.33
719.0  145211.60  29944.60  20.62
720.3  146014.62  30541.74  20.92
721.6  146934.40  31183.60  21.22
722.9  147801.42  31825.94  21.53
724.2  148705.20  32489.10  21.85
725.6  149507.88  33137.16  22.16
726.9  150016.75  33735.75  22.49
728.2  150567.20  34362.72  22.82
729.5  151233.03  35038.71  23.17
730.8  151754.44  35705.04  23.53
732.1  152404.28  36418.20  23.90
733.4  152919.46  37121.52  24.28
734.7  153279.36  37806.48  24.67
736.0  153739.56  38547.48  25.07
737.3  153991.26  39246.93  25.49
738.6  154242.36  39966.75  25.91
740.0  154541.80  40710.43  26.34
741.2  154935.04  41491.84  26.78
742.6  155523.24  42339.78  27.22
743.9  156172.72  43218.80  27.67
745.2  156960.90  44149.62  28.13
746.5  157779.78  45089.32  28.58
747.8  158448.60  46002.00  29.03
749.1  159224.74  46936.57  29.48
750.4  159966.51  47878.03  29.93
751.7  160714.82  48833.12  30.38
753.0  161290.24  49731.71  30.83
754.2  161971.14  50665.50  31.28
755.5  162589.81  51560.75  31.71
756.8  163178.96  52454.60  32.15
758.1  164231.52  53505.60  32.58
759.4  165214.60  54541.20  33.01
760.7  166143.88  55556.34  33.44
762.0  166766.25  56468.13  33.86
763.3  167385.96  57356.46  34.27
764.6  167805.36  58186.20  34.67
765.9  168224.20  59016.30  35.08
767.2  168752.64  59886.96  35.49
768.4  169087.10  60697.00  35.90
769.7  169766.87  61605.17  36.29
771.0  170225.01  62442.72  36.68
772.3  170637.50  63266.78  37.08
773.6  171147.20  64130.64  37.47
774.8  171635.30  64994.60  37.87
776.1  172111.42  65863.33  38.27
777.4  172459.31  66673.72  38.66
778.7  173038.22  67551.78  39.04
780.0  173510.72  68418.24  39.43
781.2  173897.10  69238.20  39.82
782.5  174458.70  70148.52  40.21
783.8  174943.26  71024.85  40.60
785.0  175328.58  71850.36  40.98
786.3  175791.00  72712.50  41.36
787.6  176262.24  73586.24  41.75
788.9  176703.39  74431.47  42.12
790.1  177266.70  75324.45  42.49
791.4  177655.68  76164.96  42.87
792.7  178346.22  77121.48  43.24
793.9  178797.78  77973.84  43.61
795.2  179296.50  78855.50  43.98
796.5  179832.18  79731.08  44.34
797.7  180349.56  80606.49  44.69
799.0  181032.00  81546.00  45.05
800.2  181475.84  82365.76  45.39
801.5  181965.64  83233.30  45.74
802.8  182527.20  84110.10  46.08
804.0  183035.58  84956.69  46.42
805.3  183580.28  85821.10  46.75
806.5  183976.40  86610.65  47.08
807.8  184444.40  87447.50  47.41
809.0  184988.37  88298.80  47.73
810.3  185485.81  89149.28  48.06
811.5  185917.65  89923.86  48.37
812.8  186430.20  90740.55  48.67
814.0  186845.67  91512.45  48.98
815.3  187393.41  92352.68  49.28
816.5  187797.00  93124.13  49.59
817.8  188307.63  93929.27  49.88
819.0  188720.56  94679.27  50.17
820.2  189234.24  95472.93  50.45
821.5  189724.95  96294.45  50.75
822.7  190059.12  97013.31  51.04
824.0  190532.97  97795.76  51.33
825.2  191066.10  98582.33  51.60
826.4  191612.96  99369.33  51.86
827.7  191988.90  100072.15  52.12
828.9  192477.60  100864.35  52.40
830.1  192917.56  101605.79  52.67
831.4  193366.87  102347.42  52.93
832.6  193870.30  103114.71  53.19
833.8  194249.20  103830.65  53.45
835.0  194660.76  104538.00  53.70
836.3  195156.22  105286.79  53.95
837.5  195615.00  106038.45  54.21
838.7  196089.93  106757.73  54.44
839.9  196518.96  107464.32  54.68
841.2  197043.51  108199.32  54.91
842.4  197458.68  108904.43  55.15
843.6  197925.00  109630.15  55.39
844.8  198433.08  110397.47  55.63
846.0  198875.01  111084.38  55.86
847.2  199289.16  111776.70  56.09
848.5  199813.20  112517.32  56.31
849.7  200259.42  113204.81  56.53
850.9  200668.00  113892.35  56.76
852.1  201129.81  114572.44  56.96
853.3  201453.66  115189.47  57.18
854.5  201880.98  115886.96  57.40
855.7  202287.78  116559.96  57.62
856.9  202736.64  117207.12  57.81
858.1  203189.63  117891.15  58.02
859.3  203617.54  118556.90  58.23
860.5  204070.26  119216.64  58.42
861.7  204525.60  119908.00  58.63
862.9  204985.30  120582.54  58.82
864.1  205370.15  121243.23  59.04
865.3  205812.28  121905.38  59.23
866.5  206323.20  122588.64  59.42
867.7  206771.09  123241.66  59.60
868.9  207225.83  123895.10  59.79
870.1  207717.86  124625.35  60.00
871.3  208190.94  125291.81  60.18
872.5  208702.35  125954.33  60.35
873.7  209199.36  126655.00  60.54
874.9  209784.93  127352.36  60.71
876.0  210313.80  128065.32  60.89
877.2  210810.80  128729.76  61.06
878.4  211367.97  129434.18  61.24
879.6  211885.80  130095.00  61.40
880.8  212355.50  130736.38  61.56
882.0  212808.19  131396.93  61.74
883.1  213365.32  132090.56  61.91
884.3  213882.36  132749.78  62.07
885.5  214430.37  133436.21  62.23
886.7  214822.08  134006.40  62.38
887.8  215358.90  134659.50  62.53
889.0  215902.90  135317.59  62.68
890.2  216382.11  135951.80  62.83
891.4  216927.27  136645.13  62.99
892.5  217593.09  137382.57  63.14
893.7  218326.06  138127.46  63.27
894.9  219018.24  138859.38  63.40
896.0  219683.65  139584.38  63.54
897.2  220305.54  140339.99  63.70
898.4  220860.38  140987.54  63.84
899.5  221591.84  141743.78  63.97
900.7  222090.70  142336.35  64.09
901.9  222596.68  142977.62  64.23
903.0  223002.26  143519.38  64.36
904.2  223398.00  144066.10  64.49
905.4  223951.92  144652.29  64.59
906.5  224457.73  145293.58  64.73
907.7  224904.76  145797.62  64.83
908.8  225336.93  146391.36  64.97
910.0  225693.52  146937.44  65.10
911.2  226078.20  147383.93  65.19
912.3  226277.10  147816.78  65.33
913.5  226497.25  148171.60  65.42
914.6  226709.28  148599.36  65.55
915.8  227091.75  149119.74  65.66
916.9  227366.37  149538.74  65.77
918.1  227671.22  149955.38  65.86
919.2  227875.95  150378.80  65.99
920.4  228079.94  150785.91  66.11
921.5  228304.86  151255.71  66.25
922.7  228595.04  151576.72  66.31
923.8  228889.14  152017.23  66.42
925.0  229066.67  152361.58  66.51
926.1  229415.34  152872.44  66.64
927.3  229814.88  153390.72  66.75
928.4  230392.50  153954.13  66.82
929.6  231137.28  154654.72  66.91
930.7  231953.40  155381.80  66.99
931.8  232715.28  156187.31  67.12
933.0  233482.32  156959.64  67.23
934.1  234032.13  157504.05  67.30
935.3  234287.31  157804.32  67.36
936.4  234297.53  158051.34  67.46
937.6  234015.60  158153.40  67.58
938.7  233912.25  158275.17  67.66
939.9  233934.32  158465.19  67.74
941.0  234600.98  159064.77  67.80
942.1  235172.16  159625.89  67.88
943.3  235707.36  160158.30  67.95
944.4  236105.99  160629.49  68.03
945.6  236373.56  160966.96  68.10
946.7  236627.28  161305.52  68.17
947.9  236869.92  161633.96  68.24
949.0  236973.50  161905.12  68.32
950.1  237427.20  162324.36  68.37
951.3  237782.49  162624.28  68.39
952.4  238293.45  162942.37  68.38
953.6  238449.50  163349.05  68.50
954.7  238591.95  163533.95  68.54
955.8  238865.84  163749.32  68.55
957.0  239228.25  164208.60  68.64
958.1  239647.92  164532.90  68.66
959.3  239859.90  164640.00  68.64
960.4  240187.76  165023.00  68.71
961.6  240483.96  165250.59  68.72
962.7  240717.76  165373.44  68.70
963.9  240968.70  165709.64  68.77
965.0  241079.40  165877.02  68.81
966.2  241280.17  166026.98  68.81
967.3  241352.42  165913.86  68.74
968.5  241602.24  166109.76  68.75
969.6  241652.80  166238.12  68.79
970.8  241831.81  166355.64  68.79
971.9  241880.32  166256.64  68.74
973.1  242078.88  166298.96  68.70
974.2  241805.68  166241.41  68.75
975.4  242081.04  166509.93  68.78
976.5  242173.62  166678.20  68.83
977.7  242360.52  166770.33  68.81
978.8  242359.56  166665.60  68.77
980.0  242366.00  166559.50  68.72
981.2  242681.79  166716.66  68.70
982.3  242913.86  166776.68  68.66
983.5  242765.51  166741.06  68.68
984.6  242881.92  166981.32  68.75
985.8  243006.28  166921.92  68.69
987.0  243257.28  166870.56  68.60
988.1  243635.38  166889.10  68.50
989.3  243540.08  166800.20  68.49
990.2  255951.85  180548.40  70.54
994.0  256394.44  181619.80  70.84
997.9  256517.75  182356.55  71.09
1001.7  257258.01  183475.50  71.32
1005.6  258345.56  184939.29  71.59
1009.4  259546.04  186459.82  71.84
1013.3  260600.00  187817.14  72.07
1017.1  261376.96  188948.81  72.29
1021.0  262187.39  190156.73  72.53
1024.8  263539.17  191638.57  72.72
1028.6  265357.03  193549.43  72.94
1032.5  266777.00  195138.90  73.15
1036.3  267415.38  196079.64  73.32
1040.1  267736.27  196855.87  73.53
1044.0  268509.94  197940.76  73.72
1047.8  269147.55  198901.58  73.90
1051.6  269738.58  199826.00  74.08
1055.5  269405.80  200016.90  74.24
1059.3  269195.40  200367.87  74.43
1063.1  269106.59  200723.24  74.59
1067.0  269470.58  201429.34  74.75
1070.8  270230.26  202382.15  74.89
1074.6  270698.56  203197.05  75.06
1078.4  270497.00  203379.64  75.19
1082.3  269757.12  203169.09  75.32
1086.1  269353.78  203314.29  75.48
1089.9  269370.47  203694.55  75.62
1093.7  269750.29  204326.30  75.75
1097.5  269884.51  204756.32  75.87
1101.4  269826.82  204966.57  75.96
1105.2  269717.60  205122.09  76.05
1109.0  270100.30  205612.54  76.12
1112.8  270998.04  206406.55  76.17
1116.6  271774.04  207033.29  76.18
1120.4  272465.20  207641.20  76.21
1124.2  273016.17  207951.05  76.17
1128.1  273509.20  208233.37  76.13
1131.8  273508.67  208031.40  76.06
1135.7  273230.31  207581.51  75.97
1139.5  272999.80  207058.76  75.85
1143.3  272370.43  206074.10  75.66
1147.1  271722.67  205000.57  75.44
1150.9  271173.83  203845.71  75.17
1154.7  271134.36  202940.77  74.85
1158.5  270971.60  202019.57  74.55
1162.3  270690.12  201066.55  74.28
1166.1  270016.16  199882.50  74.03
1169.9  269568.70  198983.27  73.82
1173.7  268960.00  198038.57  73.63
1177.5  268311.72  197103.55  73.46
1181.2  268287.36  196671.80  73.31
1185.0  268683.83  196515.46  73.14
1188.8  268518.83  196166.25  73.05
1192.6  268498.40  195914.59  72.97
1196.4  268478.00  195752.63  72.91
1200.2  267814.40  195227.20  72.90
1204.0  267368.90  195000.01  72.93
1207.8  267030.50  194838.56  72.96
1211.6  266463.89  194579.07  73.02
1215.3  266010.38  194697.29  73.19
1219.1  265842.42  195133.55  73.40
1222.9  265440.00  195497.14  73.65
1226.7  265095.49  195992.06  73.93
1230.4  264422.96  196184.86  74.19
1234.2  263681.52  196265.65  74.43
1238.0  262945.40  196300.95  74.65
1241.8  262274.86  196288.61  74.84
1245.5  261699.44  196272.77  75.00
1249.3  261494.38  196529.79  75.16
1253.1  261667.78  196945.00  75.27
1256.8  261606.15  197211.11  75.38
1260.6  261347.50  197162.09  75.44
1264.4  261031.31  197152.59  75.53
1268.1  260601.73  196901.57  75.56
1271.9  260524.10  197028.52  75.63
1275.7  260839.74  197445.84  75.70
1279.4  261173.40  197917.52  75.78
1283.2  260707.83  197859.48  75.89
1286.9  260317.33  197850.19  76.00
1290.7  260004.80  197835.00  76.09
1294.4  259287.43  197459.60  76.15
1298.2  258375.09  196856.45  76.19
1302.0  257181.50  195996.70  76.21
1305.7  255791.25  194971.86  76.22
1309.5  254133.33  193584.93  76.17
1313.2  253122.75  192599.63  76.09
1317.0  252392.40  191826.51  76.00
1320.7  251617.92  190873.56  75.86
1324.4  250534.72  189583.14  75.67
1328.2  249751.20  188354.06  75.42
1331.9  248722.71  186744.01  75.08
1335.7  247743.61  185032.14  74.69
1339.4  246560.80  183099.03  74.26
1343.2  245631.10  181284.21  73.80
1346.9  245195.32  179693.31  73.29
1350.6  245523.52  178622.50  72.75
1354.4  246089.17  177726.50  72.22
1358.1  245947.93  176345.96  71.70
1361.8  245225.00  174558.99  71.18
1365.6  244090.30  172596.57  70.71
1369.3  242684.89  170503.43  70.26
1373.0  241139.56  168327.85  69.81
1376.7  239553.73  166046.91  69.32
1380.5  237896.09  163574.00  68.76
1384.2  236466.37  160813.60  68.01
1387.9  235031.87  157763.27  67.12
1391.6  233605.47  154314.48  66.06
1395.3  232338.15  150530.08  64.79
1399.1  231546.04  146719.22  63.37
1402.8  230495.33  142280.14  61.73
1406.5  229699.27  137723.19  59.96
1410.2  229025.44  133253.46  58.18
1413.9  228830.06  129249.39  56.48
1417.6  228229.19  125458.95  54.97
1421.3  227567.73  122146.29  53.67
1425.1  226810.67  119279.31  52.59
1428.8  226365.90  116996.21  51.68
1432.5  226070.24  115170.84  50.94
1436.2  225825.94  113672.00  50.34
1439.9  225132.95  112215.40  49.84
1443.6  224759.44  111081.29  49.42
1447.3  224162.38  110097.83  49.12
1451.0  223637.75  109277.52  48.86
1454.7  223002.76  108580.29  48.69
1458.4  222549.83  108074.40  48.56
1462.1  221866.72  107574.48  48.49
1465.8  221177.03  107197.13  48.47
1469.4  220582.18  107006.64  48.51
1473.1  221033.13  107408.56  48.59
1476.8  221105.88  107826.83  48.77
1480.5  219892.44  107618.46  48.94
1484.2  218954.87  107559.09  49.12
1487.9  218300.86  107706.24  49.34
1491.6  217574.50  107801.57  49.55
1495.3  217240.83  108130.98  49.77
1498.9  216572.73  108338.51  50.02
1502.6  215548.42  108388.13  50.28
1506.3  214419.64  108368.40  50.54
1510.0  213439.65  108452.35  50.81
1513.7  212641.24  108658.71  51.10
1517.3  211887.68  108831.84  51.36
1521.0  210934.68  108803.08  51.58
1524.7  210108.88  108857.22  51.81
1528.3  209265.50  108752.87  51.97
1532.0  208271.87  108661.37  52.17
1535.7  207359.29  108493.00  52.32
1539.3  206436.97  108261.58  52.44
1543.0  205802.14  108175.88  52.56
1546.7  205395.67  108230.57  52.69
1550.3  204847.29  108157.14  52.80
1554.0  204001.70  107918.55  52.90
1557.6  203182.89  107696.76  53.00
1561.3  202279.35  107415.07  53.10
1565.0  201329.87  107082.26  53.19
1568.6  200317.22  106690.42  53.26
1572.3  199597.82  106469.98  53.34
1575.9  198945.33  106312.11  53.44
1579.6  198338.93  106162.70  53.53
1583.2  197635.73  105996.51  53.63
1586.9  196828.68  105740.33  53.72
1590.5  196139.56  105673.40  53.88
1594.1  195328.68  105537.58  54.03
1597.8  194476.10  105395.15  54.19
1601.4  193681.98  105313.19  54.37
1605.1  192626.62  105079.10  54.55
1608.7  191724.75  104926.66  54.73
1612.3  190886.07  104759.52  54.88
1616.0  190016.95  104553.96  55.02
1619.6  189259.22  104393.79  55.16
1623.2  188360.67  104062.07  55.25
1626.9  187654.87  103879.73  55.36
1630.5  186814.35  103516.88  55.41
1634.1  186095.49  103224.12  55.47
1637.8  185336.98  102828.00  55.48
1641.4  184455.48  102248.84  55.43
1645.0  183553.00  101605.91  55.36
1648.6  182545.67  100757.48  55.20
1652.2  181773.01  99959.04  54.99
1655.8  181008.33  99135.50  54.77
1659.5  180265.75  98316.06  54.54
1663.1  178976.31  97305.11  54.37
1666.7  177633.33  96313.07  54.22
1670.3  176394.67  95416.44  54.09
1673.9  175202.85  94541.07  53.96
1677.5  174354.80  93808.10  53.80
1681.1  173869.64  93189.29  53.60
1684.7  173884.45  92731.15  53.33
1688.3  173764.11  92206.10  53.06
1691.9  173337.67  91495.50  52.78
1695.6  172967.10  90761.72  52.47
1699.2  172844.77  90171.90  52.17
1702.8  172765.91  89524.34  51.82
1706.3  172231.83  88658.34  51.48
1709.9  171207.38  87531.26  51.13
1713.5  170425.04  86561.14  50.79
1717.1  169636.76  85643.50  50.49
1720.7  168913.62  84766.76  50.18
1724.3  168505.02  84193.94  49.97
1727.9  168134.91  83821.40  49.85
1731.5  168007.75  83869.39  49.92
1735.1  168134.67  84342.17  50.16
1738.7  167875.64  84572.97  50.38
1742.2  167372.79  84607.64  50.55
1745.8  166671.87  84365.06  50.62
1749.4  166409.02  84212.09  50.61
1753.0  165373.37  83661.75  50.59
1756.5  163764.77  82806.01  50.56
1760.1  161889.73  81853.35  50.56
1763.7  159771.31  80880.63  50.62
1767.2  158107.87  80242.71  50.75
1770.8  156674.00  79765.39  50.91
1774.4  155162.62  79121.48  50.99
1777.9  154276.70  78900.57  51.14
1781.5  153336.33  78498.64  51.19
1785.1  152067.50  77867.68  51.21
1788.6  150710.94  77187.60  51.22
1792.2  149289.33  76459.39  51.22
1795.8  148529.41  76133.90  51.26
1799.3  147754.20  75762.00  51.28
1802.9  146984.41  75405.79  51.30
1806.4  146340.36  75162.11  51.36
1810.0  145495.93  74804.05  51.41
1813.5  145076.97  74650.85  51.46
1817.1  144865.80  74624.83  51.51
1820.6  144254.17  74429.59  51.60
1824.2  144184.44  74519.34  51.68
1827.7  143408.58  74254.51  51.78
1831.2  143150.00  74313.00  51.91
1834.8  143163.83  74449.09  52.00
1838.3  142926.50  74506.18  52.13
1841.8  142217.77  74262.62  52.22
1845.4  141247.94  73856.83  52.29
1848.9  140378.40  73434.89  52.31
1852.4  139677.90  73076.01  52.32
1856.0  138910.03  72525.43  52.21
1859.5  138099.07  71913.17  52.07
1863.0  137479.18  71256.20  51.83
1866.6  137328.80  70751.03  51.52
1870.1  137252.84  70084.58  51.06
1873.6  136533.75  68886.64  50.45
1877.1  135299.50  67204.13  49.67
1880.6  133890.67  65223.07  48.71
1884.2  132858.57  63159.21  47.54
1887.7  132059.07  60818.87  46.05
1891.2  131058.90  58053.15  44.30
1894.7  130184.93  55052.76  42.29
1898.2  129676.87  52011.17  40.11
1902.2  138902.40  52303.68  37.65
1904.9  138117.30  49562.24  35.88
1907.6  137159.28  46901.76  34.20
1910.4  136400.95  44502.01  32.63
1913.1  135175.28  42295.04  31.29
1915.8  134403.08  40545.96  30.17
1918.6  133781.76  39184.00  29.29
1921.3  133223.79  38100.33  28.60
1924.0  132375.04  37218.86  28.12
1926.7  131497.44  36575.08  27.81
1929.4  130601.76  36166.48  27.69
1932.2  129944.71  35989.71  27.70
1934.9  129270.96  35942.40  27.80
1937.6  128572.88  35983.28  27.99
1940.3  127942.00  36133.50  28.24
1943.0  127383.77  36365.24  28.55
1945.7  126576.67  36566.42  28.89
1948.4  125745.27  36759.92  29.23
1951.1  125083.62  37054.98  29.62
1953.8  124407.36  37359.96  30.03
1956.4  123840.56  37661.22  30.41
1959.1  123166.32  37926.52  30.79
1961.8  122293.92  38141.88  31.19
1964.5  121581.00  38401.11  31.58
1967.2  120728.52  38597.96  31.97
1969.9  120075.20  38851.20  32.36
1972.5  119277.77  39029.62  32.72
1975.2  118699.71  39293.35  33.10
1977.9  118306.92  39623.36  33.49
1980.6  117652.78  39849.67  33.87
1983.2  116703.72  39978.24  34.26
1985.9  115776.00  40068.00  34.61
1988.5  114866.00  40130.40  34.94
1991.2  114154.11  40277.25  35.28
1993.8  113481.06  40409.16  35.61
1996.5  112987.38  40590.66  35.92
1999.2  112299.69  40682.92  36.23
2001.8  111864.24  40830.96  36.50
2004.4  111345.13  40903.65  36.74
2007.1  110654.46  40861.94  36.93
2009.7  109998.90  40811.40  37.10
2012.4  109546.24  40811.20  37.25
2015.0  109076.00  40714.80  37.33
2017.6  108531.60  40528.00  37.34
2020.3  107981.28  40354.60  37.37
2022.9  107731.52  40232.00  37.34
2025.5  107505.81  40044.54  37.25
2028.1  107280.35  39803.00  37.10
2030.8  106843.17  39457.20  36.93
2033.4  106687.62  39212.52  36.75
2036.0  106272.40  38864.68  36.57
2038.6  105857.04  38473.38  36.34
2041.2  105516.04  38115.96  36.12
2043.8  105155.70  37751.74  35.90
2046.4  104773.48  37380.80  35.68
2049.0  104255.44  36939.40  35.43
2051.6  103984.77  36591.66  35.19
2054.2  103625.25  36262.25  34.99
2056.8  103226.20  35920.50  34.80
2059.4  102592.29  35497.04  34.60
2062.0  102059.75  35107.50  34.40
2064.6  101402.43  34688.87  34.21
2067.1  100764.27  34279.74  34.02
2069.7  100135.10  33876.24  33.83
2072.3  99685.14  33555.14  33.66
2074.9  99184.05  33208.98  33.48
2077.4  98839.52  32928.33  33.31
2080.0  98302.01  32601.15  33.16
2082.6  97803.15  32294.90  33.02
2085.1  97323.15  31962.39  32.84
2087.7  96907.20  31668.00  32.68
2090.3  96428.97  31371.99  32.53
2092.8  95648.22  30975.32  32.38
2095.4  94793.53  30557.28  32.24
2097.9  94093.16  30176.65  32.07
2100.5  93366.00  29807.20  31.93
2103.0  92741.30  29471.04  31.78
2105.6  92137.08  29133.57  31.62
2108.1  91589.67  28834.20  31.48
2110.7  91021.14  28522.48  31.34
2113.2  90489.97  28219.14  31.18
2115.7  89899.15  27900.25  31.04
2118.3  89246.04  27580.02  30.90
2120.8  88847.82  27328.14  30.76
2123.3  88399.18  27069.57  30.62
2125.8  88001.20  26823.30  30.48
2128.4  87556.56  26594.49  30.37
2130.9  86987.00  26336.60  30.28
2133.4  86591.40  26133.24  30.18
2135.9  86187.80  25922.20  30.08
2138.4  85705.73  25713.93  30.00
2140.9  85342.18  25587.24  29.98
2143.4  84964.13  25482.66  29.99
2145.9  84642.49  25373.01  29.98
2148.4  84342.78  25263.36  29.95
2150.9  84028.45  25168.33  29.95
2153.4  83699.50  25087.92  29.97
2155.9  83342.10  25017.29  30.02
2158.4  83025.60  24960.60  30.06
2160.9  82768.35  24923.85  30.11
2163.4  82428.20  24845.90  30.14
2165.9  81833.66  24677.08  30.16
2168.4  81320.22  24560.64  30.20
2170.8  80959.45  24505.25  30.27
2173.3  80593.35  24460.21  30.35
2175.8  80266.67  24424.18  30.43
2178.2  79871.45  24339.15  30.47
2180.7  79461.41  24275.09  30.55
2183.2  79012.71  24204.73  30.63
2185.6  78540.84  24169.32  30.77
2188.1  78019.20  24108.84  30.90
2190.6  77413.18  24007.36  31.01
2193.0  76742.49  23878.14  31.11
2195.5  76131.84  23792.64  31.25
2197.9  75504.80  23699.04  31.39
2200.4  74739.85  23542.15  31.50
2202.8  74240.55  23447.74  31.58
2205.3  73607.56  23338.20  31.71
2207.7  73200.92  23325.64  31.87
2210.1  72771.44  23271.92  31.98
2212.6  72391.08  23216.83  32.07
2215.0  72127.30  23196.30  32.16
2217.4  71784.84  23164.79  32.27
2219.9  71548.44  23137.18  32.34
2222.3  71310.80  23090.32  32.38
2224.7  71111.52  23025.87  32.38
2227.1  70828.38  22904.70  32.34
2229.5  70517.85  22740.64  32.25
2231.9  70036.32  22522.88  32.16
2234.4  69524.32  22256.00  32.01
2236.8  69117.05  22007.76  31.84
2239.2  68691.48  21741.72  31.65
2241.6  68225.64  21447.51  31.44
2244.0  67780.80  21124.80  31.17
2246.4  67348.56  20790.66  30.87
2248.8  66904.31  20447.57  30.56
2251.2  66572.40  20123.10  30.23
2253.6  66120.00  19757.70  29.88
2255.9  65787.60  19464.72  29.59
2258.3  65441.74  19171.22  29.30
2260.7  65025.04  18870.08  29.02
2263.1  64571.40  18565.80  28.75
2265.5  64123.51  18292.45  28.53
2267.9  63788.40  18078.60  28.34
2270.2  63333.36  17849.84  28.18
2272.6  62914.32  17633.88  28.03
2275.0  62463.24  17410.68  27.87
2277.3  62029.65  17213.25  27.75
2279.7  61631.40  17009.70  27.60
2282.1  61289.32  16823.12  27.45
2284.4  60857.94  16596.80  27.27
2286.8  60533.18  16389.49  27.08
2289.1  60127.76  16126.08  26.82
2291.5  59788.40  15891.61  26.58
2293.8  59321.48  15646.34  26.38
2296.2  58831.08  15366.12  26.12
2298.5  58303.17  15058.62  25.83
2300.8  57715.14  14820.40  25.68
2303.2  57029.08  14585.80  25.58
2305.5  56315.98  14353.05  25.49
2307.9  55609.94  14120.80  25.39
2310.2  54894.84  13970.88  25.45
2312.5  54252.40  13910.40  25.64
2314.8  53614.30  13903.76  25.93
2317.1  52947.00  13856.50  26.17
2319.5  52273.53  13756.68  26.32
2321.8  51688.72  13635.16  26.38
2324.1  51064.72  13488.44  26.41
2326.4  50535.32  13348.06  26.41
2328.7  49979.50  13205.00  26.42
2331.0  49457.16  13044.48  26.38
2333.3  49054.60  12907.61  26.31
2335.6  48637.68  12756.80  26.23
2337.9  48148.38  12583.26  26.13
2340.2  47671.00  12397.50  26.01
2342.5  47264.70  12229.86  25.88
2344.8  46747.25  12080.75  25.84
2347.1  46203.78  11920.44  25.80
2349.4  45633.48  11794.68  25.85
2351.7  45120.48  11721.76  25.98
2353.9  44617.45  11671.42  26.16
2356.2  44060.25  11583.00  26.29
2358.5  43515.58  11489.52  26.40
2360.8  42982.62  11395.80  26.51
2363.1  42503.88  11286.12  26.55
2365.3  42028.31  11188.39  26.62
2367.6  41460.00  11050.00  26.65
2369.8  40913.55  10904.25  26.65
2372.1  40316.64  10728.12  26.61
2374.4  39649.96  10557.56  26.63
2376.6  38984.68  10380.72  26.63
2378.9  38363.08  10204.60  26.60
2381.1  37710.40  10015.20  26.56
2383.4  37101.62  9832.40  26.50
2385.6  36575.00  9687.15  26.49
2387.9  36059.76  9542.16  26.46
2390.1  35563.50  9408.00  26.45
2392.3  35043.84  9266.40  26.44
2394.6  34539.58  9138.18  26.46
2396.8  34111.15  9018.50  26.44
2399.0  33630.10  8870.30  26.38
2401.3  33141.66  8710.10  26.28
2403.5  32628.96  8550.36  26.20
2405.7  32188.85  8405.17  26.11
2407.9  31743.18  8267.94  26.05
2410.1  31281.48  8113.32  25.94
2412.4  30860.30  7966.50  25.81
2414.6  30433.44  7817.04  25.69
2416.8  30024.72  7674.48  25.56
2419.0  29589.33  7506.24  25.37
2421.2  29163.40  7330.26  25.14
2423.4  28718.97  7188.30  25.03
2425.6  28380.69  7075.17  24.93
2427.8  28072.08  6949.44  24.76
2430.0  27711.52  6801.71  24.54
2432.2  27383.04  6670.08  24.36
2434.4  27039.69  6548.04  24.22
2436.5  26686.44  6434.28  24.11
2438.7  26382.24  6311.88  23.92
2440.9  26082.90  6157.47  23.61
2443.1  25808.40  6054.12  23.46
2445.3  25501.48  5973.10  23.42
2447.4  25177.68  5826.24  23.14
2449.6  24861.76  5704.16  22.94
2451.8  24554.34  5601.42  22.81
2453.9  24216.74  5499.27  22.71
2456.1  23864.00  5388.24  22.58
2458.3  23526.21  5274.65  22.42
2460.4  23196.64  5157.66  22.23
2462.6  22895.60  5102.30  22.29
2464.7  22622.99  5041.92  22.29
2466.9  22364.64  4956.56  22.16
2469.0  22080.60  4865.91  22.04
2471.2  21766.86  4795.14  22.03
2473.3  21476.35  4709.10  21.93
2475.4  21228.45  4595.85  21.65
2477.6  20983.98  4487.99  21.39
2479.7  20751.36  4377.60  21.10
2481.9  20449.10  4261.53  20.84
2484.0  20192.95  4183.40  20.72
2486.1  19887.12  4084.56  20.54
2488.2  19613.80  4048.40  20.64
2490.4  19381.50  4033.25  20.81
2492.5  19064.20  3966.12  20.80
2494.6  18685.17  3873.51  20.73
2496.7  18402.22  3821.68  20.77
2498.8  18197.46  3828.78  21.04
2500.9  17954.64  3785.89  21.09
2503.0  17870.88  3795.16  21.24
2505.1  17821.05  3726.45  20.91
2507.2  17827.17  3694.89  20.73
2509.4  17791.95  3703.04  20.81
2511.4  17741.43  3817.38  21.52
2513.5  17859.04  3882.40  21.74
2515.6  17913.96  3833.44  21.40
