# Supplementary material for: Using reflectance spectra and Pl@ntNet to identify herbarium specimens: a case study with Lithocarpus
Source: New Phytol. 2025 Jun 4;251(2):800–10. doi: 10.1111/nph.70258 (PMC13278665; doi:10.1111/nph.70258)
Supplement: Supplementary file 1 — Dataset S1 Original spectral data collected for this study. [file NPH-251-800-s003.zip › lithocarpus_spectra/gr021422_0300.sig]

/*** Spectra Vista SIG Data ***/
name= gr021422_0300.sig
instrument= HI: 1132003 (HR-1024i)
integration= 50.0, 9.0, 5.0, 50.0, 9.0, 5.0
scan method= Time-based, Time-based
scan coadds= 100, 425, 645, 100, 425, 645
scan time= 5, 5
scan settings= AI, AI
external data set1= 0,0,0,0,0,0,0,0,0,0,0,0,0,0,0,0,0,0,0,0,0,0,0,0,0,0,0,0,0,0,0,0
external data set2= 0,0,0,0,0,0,0,0,0,0,0,0,0,0,0,0,0,0,0,0,0,0,0,0,0,0,0,0,0,0,0,0
external data dark= 0,0,0,0,0,0,0,0,0,0,0,0,0,0,0,0
external data mask= 0
optic= LENS 4(1), LENS 4(1)
temp= 33.1, -5.1, -9.9, 33.1, -5.0, -9.9
battery= 7.45, 7.45
error= 0, 0
units= Radiance, Radiance
time= 14/02/2022 15:43:19, 14/02/2022 15:45:12
longitude=                 ,                 
latitude=                 ,                 
gpstime=                 ,                 
comm= 
memory slot= 0, 0
factors= 0.956, 0.970, 1.000 [Overlap: Remove @ 990,1900, Matching Type: None]
inclinometer x offset= 1, 1
inclinometer y offset= 90, 90
data= 
340.5  1345.40  976.50  72.58
341.9  1361.28  999.69  73.44
343.4  1318.56  964.32  73.13
344.9  1313.50  925.00  70.42
346.4  1301.59  927.16  71.23
347.8  1301.88  942.15  72.37
349.3  1321.36  923.36  69.88
350.8  1348.35  924.15  68.54
352.2  1389.85  965.58  69.47
353.7  1420.37  965.30  67.96
355.2  1441.00  982.50  68.18
356.6  1505.35  1021.02  67.83
358.1  1573.18  1070.82  68.07
359.6  1615.32  1076.88  66.67
361.0  1661.85  1107.90  66.67
362.5  1763.19  1171.35  66.43
364.0  1860.04  1248.52  67.12
365.5  1914.65  1297.85  67.79
366.9  1971.92  1343.92  68.15
368.4  2064.15  1388.61  67.27
369.9  2186.20  1453.18  66.47
371.3  2287.06  1520.30  66.47
372.8  2386.02  1586.31  66.48
374.2  2479.18  1661.44  67.02
375.7  2608.89  1743.63  66.83
377.2  2710.05  1815.60  67.00
378.6  2787.31  1862.61  66.82
380.1  2871.68  1910.18  66.52
381.6  3013.79  2017.60  66.95
383.0  3175.15  2112.55  66.53
384.5  3312.40  2216.76  66.92
386.0  3435.96  2294.82  66.79
387.4  3554.75  2385.90  67.12
388.9  3660.30  2440.20  66.67
390.4  3804.26  2539.97  66.77
391.8  3983.56  2651.88  66.57
393.3  4126.04  2746.83  66.57
394.7  4233.55  2803.45  66.22
396.2  4360.46  2899.76  66.50
397.7  4520.16  3003.12  66.44
399.1  4711.26  3103.77  65.88
400.6  4886.96  3220.72  65.90
402.0  5039.58  3325.92  66.00
403.5  5164.60  3410.40  66.03
405.0  5312.40  3522.96  66.32
406.4  5538.28  3653.10  65.96
407.9  5744.48  3782.08  65.84
409.3  5882.60  3880.76  65.97
410.8  6023.52  3976.20  66.01
412.2  6190.80  4084.32  65.97
413.7  6439.09  4243.77  65.91
415.1  6677.98  4403.98  65.95
416.6  6887.34  4541.76  65.94
418.0  7047.00  4661.75  66.15
419.5  7220.95  4760.99  65.93
420.9  7432.48  4913.44  66.11
422.4  7698.20  5092.17  66.15
423.8  7965.47  5275.35  66.23
425.3  8241.00  5473.50  66.42
426.7  8480.85  5639.55  66.50
428.2  8670.08  5776.00  66.62
429.6  8877.21  5924.07  66.73
431.1  9115.12  6090.14  66.81
432.5  9407.97  6299.93  66.96
434.0  9707.50  6517.50  67.14
435.4  10032.00  6754.00  67.32
436.8  10349.06  6990.35  67.55
438.3  10633.30  7203.75  67.75
439.7  10873.59  7391.31  67.97
441.2  11093.88  7568.88  68.23
442.6  11383.05  7786.65  68.41
444.0  11695.32  8026.20  68.63
445.5  12049.17  8286.18  68.77
446.9  12421.50  8572.20  69.01
448.4  12752.18  8831.41  69.25
449.8  13124.95  9119.10  69.48
451.2  13426.25  9361.00  69.72
452.7  13681.77  9582.45  70.04
454.1  13964.48  9820.22  70.32
455.5  14292.60  10073.70  70.48
457.0  14660.36  10364.64  70.70
458.4  15015.00  10662.08  71.01
459.8  15390.72  10972.80  71.29
461.2  15833.72  11321.52  71.50
462.7  16226.46  11647.47  71.78
464.1  16583.24  11951.83  72.07
465.5  16903.44  12233.88  72.38
467.0  17232.50  12517.20  72.64
468.4  17594.52  12828.96  72.91
469.8  17957.48  13147.76  73.22
471.2  18397.83  13516.17  73.47
472.7  18865.67  13912.18  73.74
474.1  19322.50  14307.50  74.05
475.5  19865.56  14770.60  74.35
476.9  20370.74  15189.46  74.57
478.4  20800.00  15556.25  74.79
479.8  21131.22  15850.00  75.01
481.2  21380.56  16103.36  75.32
482.6  21672.90  16381.98  75.59
484.0  22082.64  16725.60  75.74
485.4  22587.37  17155.49  75.95
486.9  23148.45  17620.20  76.12
488.3  23733.76  18127.36  76.38
489.7  24236.96  18564.48  76.60
491.1  24701.88  18963.00  76.77
492.5  25142.88  19351.08  76.96
493.9  25520.70  19677.42  77.10
495.3  25866.60  19995.60  77.30
496.8  26298.80  20377.40  77.48
498.2  26818.77  20834.91  77.69
499.6  27351.81  21282.48  77.81
501.0  27959.58  21798.64  77.96
502.4  28534.80  22280.88  78.08
503.8  29070.79  22754.83  78.27
505.2  29631.64  23241.00  78.43
506.6  30177.84  23711.16  78.57
508.0  30713.76  24166.80  78.68
509.4  31160.00  24565.00  78.84
510.8  31675.05  25007.40  78.95
512.2  32178.72  25454.08  79.10
513.6  32745.60  25934.40  79.20
515.0  33375.12  26465.04  79.30
516.4  33913.76  26930.56  79.41
517.8  34519.46  27452.52  79.53
519.2  35166.39  28004.46  79.63
520.7  35794.28  28547.42  79.75
522.0  36328.08  29006.52  79.85
523.4  36955.80  29547.00  79.95
524.8  37505.94  30038.04  80.09
526.2  38158.84  30603.11  80.20
527.6  38846.22  31198.74  80.31
529.0  39424.00  31724.00  80.47
530.4  40117.70  32343.92  80.62
531.8  40704.99  32876.58  80.77
533.2  41235.48  33368.40  80.92
534.6  41769.28  33876.64  81.10
536.0  42318.20  34421.24  81.34
537.4  42883.99  34968.12  81.54
538.8  43511.46  35572.90  81.76
540.2  44206.92  36240.41  81.98
541.6  44853.90  36863.96  82.19
543.0  45422.44  37419.48  82.38
544.3  46188.30  38149.50  82.60
545.7  47040.90  38949.90  82.80
547.1  47606.40  39506.70  82.99
548.5  48302.64  40186.50  83.20
549.9  49088.98  40936.75  83.39
551.3  49906.22  41715.96  83.59
552.7  50487.20  42289.72  83.76
554.1  51261.48  43025.94  83.93
555.4  51928.04  43665.72  84.09
556.8  52409.28  44153.34  84.25
558.2  52749.60  44514.45  84.39
559.6  53089.05  44872.50  84.52
561.0  53716.74  45474.66  84.66
562.3  54190.50  45945.90  84.79
563.7  54844.16  46560.64  84.90
565.1  55484.00  47159.20  85.00
566.5  56150.68  47772.04  85.08
567.9  57049.20  48586.16  85.17
569.2  58031.40  49471.80  85.25
570.6  59070.62  50397.32  85.32
572.0  59967.28  51197.61  85.38
573.4  60725.04  51884.04  85.44
574.8  61489.00  52585.25  85.52
576.1  62426.04  53439.69  85.60
577.5  63141.52  54098.88  85.68
578.9  64135.80  54980.52  85.73
580.3  65028.15  55791.48  85.80
581.6  65915.84  56589.44  85.85
583.0  66799.08  57387.87  85.91
584.4  67452.66  57995.40  85.98
585.8  67968.79  58467.83  86.02
587.1  68426.38  58898.40  86.08
588.5  69018.30  59435.40  86.12
589.9  69507.90  59889.30  86.16
591.2  70124.32  60446.92  86.20
592.6  70971.56  61200.70  86.23
594.0  71682.53  61833.79  86.26
595.3  72609.28  62659.64  86.30
596.7  73548.02  63492.96  86.33
598.1  74449.03  64288.43  86.35
599.5  75335.90  65069.25  86.37
600.8  76266.04  65902.84  86.41
602.2  77033.25  66593.52  86.45
603.5  77988.24  67436.04  86.47
604.9  78915.96  68267.16  86.51
606.3  79770.24  69030.72  86.54
607.6  80569.92  69761.76  86.59
609.0  81367.20  70480.80  86.62
610.4  82167.54  71209.32  86.66
611.7  82914.48  71872.44  86.68
613.1  83605.20  72505.20  86.72
614.5  84386.34  73220.76  86.77
615.8  85016.88  73801.08  86.81
617.2  85859.46  74582.28  86.87
618.5  86585.88  75237.92  86.89
619.9  87471.06  76053.12  86.95
621.2  88286.73  76803.89  86.99
622.6  89276.00  77715.00  87.05
624.0  90052.47  78441.12  87.11
625.3  90948.06  79261.35  87.15
626.7  91842.12  80080.70  87.19
628.0  92590.68  80770.12  87.23
629.4  93492.00  81608.80  87.29
630.8  94244.40  82327.08  87.35
632.1  94859.10  82901.07  87.39
633.5  95861.48  83815.16  87.43
634.8  96659.04  84565.12  87.49
636.2  97368.60  85222.26  87.53
637.5  98263.80  86071.81  87.59
638.9  99039.78  86817.90  87.66
640.2  99871.27  87597.76  87.71
641.6  100752.54  88404.90  87.74
642.9  101588.76  89167.26  87.77
644.3  102494.36  90039.48  87.85
645.6  103324.00  90831.00  87.91
647.0  104121.36  91598.94  87.97
648.3  104985.80  92426.19  88.04
649.7  105896.34  93283.83  88.09
651.0  106752.59  94100.38  88.15
652.4  107328.78  94678.74  88.21
653.7  108505.71  95785.92  88.28
655.0  109468.80  96711.92  88.35
656.4  110156.40  97369.20  88.39
657.7  111331.99  98485.70  88.46
659.1  112289.10  99430.10  88.55
660.4  113044.96  100203.04  88.64
661.8  113784.00  100928.00  88.70
663.1  114868.77  101974.59  88.77
664.5  115458.12  102560.94  88.83
665.8  115666.89  102836.25  88.91
667.1  115815.69  103068.18  88.99
668.5  116298.00  103588.80  89.07
669.8  116783.68  104129.88  89.16
671.2  117137.28  104524.16  89.23
672.5  117507.94  104957.19  89.32
673.8  118227.20  105665.56  89.38
675.2  119253.12  106652.70  89.43
676.5  120485.94  107823.48  89.49
677.8  121795.90  109044.48  89.53
679.2  122821.97  110028.82  89.58
680.5  123706.95  110908.35  89.65
681.9  124493.60  111696.20  89.72
683.2  125348.30  112550.90  89.79
684.5  126218.40  113421.00  89.86
685.9  127008.04  114196.50  89.91
687.2  127772.16  114969.60  89.98
688.5  128473.52  115688.98  90.05
689.9  129329.92  116548.20  90.12
691.2  130062.51  117270.10  90.16
692.5  130732.26  117944.80  90.22
693.8  131521.00  118746.40  90.29
695.2  132191.02  119431.53  90.35
696.5  132934.56  120181.16  90.41
697.8  133712.60  120958.20  90.46
699.2  134432.22  121679.61  90.51
700.5  135201.60  122448.96  90.57
701.8  135894.15  123149.25  90.62
703.1  136613.16  123891.00  90.69
704.5  137358.18  124637.13  90.74
705.8  138159.08  125429.31  90.79
707.1  138873.75  126157.25  90.84
708.4  139575.15  126864.81  90.89
709.8  140435.52  127717.95  90.94
711.1  141021.04  128313.84  90.99
712.4  141909.10  129180.24  91.03
713.7  142631.10  129909.46  91.08
715.0  143399.82  130667.79  91.12
716.3  144209.75  131471.50  91.17
717.7  144971.07  132219.49  91.20
719.0  145810.20  133020.60  91.23
720.3  146616.50  133808.20  91.26
721.6  147541.20  134709.60  91.30
722.9  148413.96  135565.56  91.34
724.2  149317.56  136442.88  91.38
725.6  150120.68  137228.90  91.41
726.9  150629.00  137733.00  91.44
728.2  151178.72  138274.08  91.46
729.5  151843.64  138925.67  91.49
730.8  152380.00  139459.78  91.52
732.1  153029.52  140086.24  91.54
733.4  153518.79  140579.83  91.57
734.7  153900.36  140958.72  91.59
736.0  154356.72  141421.38  91.62
737.3  154602.27  141670.62  91.64
738.6  154845.00  141921.72  91.65
740.0  155134.65  142217.20  91.67
741.2  155525.76  142621.44  91.70
742.6  156119.40  143194.32  91.72
743.9  156782.48  143829.20  91.74
745.2  157560.96  144598.02  91.77
746.5  158387.32  145366.26  91.78
747.8  159055.40  146025.60  91.81
749.1  159815.86  146753.75  91.83
750.4  160567.30  147465.14  91.84
751.7  161334.32  148192.66  91.85
753.0  161903.70  148739.18  91.87
754.2  162588.30  149386.08  91.88
755.5  163210.67  149979.64  91.89
756.8  163811.96  150552.72  91.91
758.1  164870.52  151545.24  91.92
759.4  165868.20  152469.40  91.92
760.7  166786.20  153340.88  91.94
762.0  167431.25  153965.00  91.96
763.3  168038.64  154535.22  91.96
764.6  168444.72  154938.24  91.98
765.9  168859.65  155345.15  92.00
767.2  169411.83  155857.80  92.00
768.4  169760.50  156183.30  92.00
769.7  170437.74  156836.54  92.02
771.0  170892.45  157284.09  92.04
772.3  171282.65  157669.05  92.05
773.6  171798.56  158157.76  92.06
774.8  172302.40  158636.38  92.07
776.1  172794.44  159095.56  92.07
777.4  173129.30  159409.07  92.08
778.7  173696.16  159938.34  92.08
780.0  174175.36  160416.32  92.10
781.2  174578.46  160800.96  92.11
782.5  175138.08  161327.40  92.11
783.8  175620.42  161800.20  92.13
785.0  176003.28  162145.98  92.13
786.3  176473.50  162603.00  92.14
787.6  176953.84  163068.64  92.15
788.9  177381.90  163467.06  92.16
790.1  177942.50  164001.40  92.17
791.4  178351.20  164363.52  92.16
792.7  179028.81  165018.93  92.17
793.9  179478.18  165439.26  92.18
795.2  179986.50  165956.50  92.20
796.5  180508.46  166446.50  92.21
797.7  181046.94  166945.68  92.21
799.0  181728.00  167568.00  92.21
800.2  182168.96  168002.56  92.22
801.5  182669.02  168465.68  92.22
802.8  183242.55  169023.40  92.24
804.0  183723.54  169480.22  92.25
805.3  184265.04  169988.44  92.25
806.5  184670.70  170365.50  92.25
807.8  185162.60  170825.20  92.26
809.0  185689.85  171323.00  92.26
810.3  186197.69  171809.50  92.27
811.5  186598.26  172208.22  92.29
812.8  187135.20  172696.80  92.28
814.0  187561.17  173093.76  92.29
815.3  188119.91  173589.91  92.28
816.5  188505.00  173976.25  92.29
817.8  188996.25  174445.41  92.30
819.0  189434.49  174852.09  92.30
820.2  189943.56  175356.24  92.32
821.5  190476.15  175796.45  92.29
822.7  190789.14  176125.26  92.31
824.0  191257.92  176565.60  92.32
825.2  191801.85  177037.80  92.30
826.4  192343.80  177544.29  92.31
827.7  192696.60  177868.60  92.31
828.9  193195.80  178387.20  92.33
830.1  193610.76  178741.62  92.32
831.4  194088.06  179189.33  92.32
832.6  194602.56  179653.74  92.32
833.8  194991.30  180022.60  92.32
835.0  195412.70  180428.92  92.33
836.3  195863.78  180837.44  92.33
837.5  196371.00  181326.60  92.34
838.7  196837.56  181769.94  92.35
839.9  197277.12  182152.80  92.33
841.2  197793.25  182640.61  92.34
842.4  198199.05  183051.48  92.36
843.6  198655.80  183451.10  92.35
844.8  199175.04  183944.25  92.35
846.0  199606.86  184384.38  92.37
847.2  200031.51  184739.10  92.35
848.5  200544.88  185265.68  92.38
849.7  200979.15  185646.72  92.37
850.9  201419.40  186015.70  92.35
852.1  201870.00  186438.16  92.36
853.3  202181.34  186763.62  92.37
854.5  202640.97  187210.87  92.39
855.7  203034.66  187560.24  92.38
856.9  203445.84  187961.64  92.39
858.1  203907.53  188376.96  92.38
859.3  204368.36  188746.46  92.36
860.5  204805.56  189192.69  92.38
861.7  205269.60  189596.00  92.36
862.9  205687.82  190031.66  92.39
864.1  206080.51  190427.22  92.40
865.3  206555.84  190838.52  92.39
866.5  207074.88  191315.52  92.39
867.7  207531.76  191688.84  92.37
868.9  207968.67  192103.73  92.37
870.1  208469.10  192612.57  92.39
871.3  208923.72  193073.96  92.41
872.5  209470.95  193522.50  92.39
873.7  210004.40  193959.12  92.36
874.9  210543.90  194464.98  92.36
876.0  211081.68  194984.64  92.37
877.2  211529.80  195452.96  92.40
878.4  212123.79  195989.94  92.39
879.6  212650.20  196421.40  92.37
880.8  213158.75  196855.75  92.35
882.0  213561.44  197261.11  92.37
883.1  214128.32  197800.12  92.37
884.3  214592.83  198252.02  92.39
885.5  215181.33  198722.79  92.35
886.7  215614.08  199077.12  92.33
887.8  216065.10  199533.60  92.35
889.0  216618.78  199990.84  92.32
890.2  217140.42  200391.66  92.29
891.4  217729.59  200947.73  92.29
892.5  218339.55  201578.13  92.32
893.7  219083.30  202148.66  92.27
894.9  219786.48  202710.60  92.23
896.0  220428.10  203341.20  92.25
897.2  221133.08  203934.64  92.22
898.4  221664.04  204494.94  92.25
899.5  222445.83  205143.25  92.22
900.7  222882.40  205502.70  92.20
901.9  223361.88  205877.06  92.17
903.0  223739.65  206236.34  92.18
904.2  224186.00  206613.60  92.16
905.4  224672.28  207023.46  92.14
906.5  225271.13  207457.67  92.09
907.7  225648.52  207715.64  92.05
908.8  226050.42  208171.20  92.09
910.0  226503.68  208509.60  92.06
911.2  226771.16  208710.89  92.04
912.3  227068.74  208905.00  92.00
913.5  227255.96  209046.92  91.99
914.6  227435.04  209245.68  92.00
915.8  227875.62  209569.95  91.97
916.9  228163.16  209790.12  91.95
918.1  228385.52  210051.82  91.97
919.2  228649.23  210187.17  91.93
920.4  228913.96  210418.34  91.92
921.5  229152.65  210650.88  91.93
922.7  229355.84  210792.32  91.91
923.8  229662.24  211056.30  91.90
925.0  229748.26  211345.33  91.99
926.1  230162.10  211599.78  91.94
927.3  230682.72  211969.92  91.89
928.4  231276.50  212491.50  91.88
929.6  231925.76  213114.88  91.89
930.7  232699.60  213987.20  91.96
931.8  233534.70  214746.57  91.95
933.0  234378.72  215375.04  91.89
934.1  234946.08  215874.99  91.88
935.3  234969.64  215988.46  91.92
936.4  234992.40  216041.40  91.94
937.6  234787.08  215950.11  91.98
938.7  234697.41  215722.71  91.92
939.9  234800.25  215816.40  91.91
941.0  235349.20  216235.58  91.88
942.1  235938.42  216781.92  91.88
943.3  236563.44  217301.64  91.86
944.4  236909.32  217702.43  91.89
945.6  237194.82  217857.88  91.85
946.7  237544.44  218131.22  91.83
947.9  237731.55  218305.71  91.83
949.0  237937.46  218417.27  91.80
950.1  238334.04  218878.20  91.84
951.3  238628.39  219172.69  91.85
952.4  238987.93  219455.68  91.83
953.6  239340.90  219640.96  91.77
954.7  239507.85  219724.41  91.74
955.8  239807.74  219933.65  91.71
957.0  240101.70  220400.55  91.79
958.1  240548.10  220644.12  91.73
959.3  240580.20  220617.60  91.70
960.4  241036.48  220985.47  91.68
961.6  241360.04  221319.71  91.70
962.7  241621.44  221401.60  91.63
963.9  241899.98  221528.23  91.58
965.0  241918.98  221649.12  91.62
966.2  242269.53  221616.64  91.48
967.3  242244.43  221728.20  91.53
968.5  242522.88  221874.24  91.49
969.6  242603.12  222103.36  91.55
970.8  242671.99  221947.55  91.46
971.9  242601.92  221675.52  91.37
973.1  243121.04  221831.20  91.24
974.2  242879.69  221706.35  91.28
975.4  243031.62  222118.86  91.40
976.5  243154.08  222074.19  91.33
977.7  243203.22  222304.26  91.41
978.8  243227.61  222047.19  91.29
980.0  243440.00  221781.00  91.10
981.2  243605.94  222350.49  91.27
982.3  243486.32  222496.12  91.38
983.5  243159.93  222255.67  91.40
984.6  243696.96  222709.68  91.39
985.8  243849.32  222351.80  91.18
987.0  244131.52  222494.08  91.14
988.1  244316.56  222518.80  91.08
989.3  244011.60  222557.44  91.21
990.2  256651.65  230584.10  89.84
994.0  257150.13  231240.80  89.92
997.9  257289.00  231477.83  89.97
1001.7  257993.59  232248.18  90.02
1005.6  259165.56  233381.11  90.05
1009.4  260305.44  234570.22  90.11
1013.3  261360.00  235600.00  90.14
1017.1  262185.94  236371.84  90.15
1021.0  262995.20  237250.61  90.21
1024.8  264314.78  238618.44  90.28
1028.6  266154.50  240303.29  90.29
1032.5  267646.40  241725.40  90.32
1036.3  268300.02  242424.17  90.36
1040.1  268608.78  242807.38  90.39
1044.0  269373.12  243601.10  90.43
1047.8  270000.15  244239.45  90.46
1051.6  270617.60  244883.47  90.49
1055.5  270243.90  244667.40  90.54
1059.3  270083.55  244585.05  90.56
1063.1  269940.99  244563.89  90.60
1067.0  270306.91  245015.20  90.64
1070.8  271058.04  245739.12  90.66
1074.6  271562.25  246292.22  90.69
1078.4  271354.67  246178.00  90.72
1082.3  270583.62  245628.82  90.78
1086.1  270170.80  245396.58  90.83
1089.9  270190.59  245507.56  90.86
1093.7  270522.62  245988.17  90.93
1097.5  270695.35  246268.66  90.98
1101.4  270616.51  246308.90  91.02
1105.2  270522.80  246366.80  91.07
1109.0  270867.77  246788.50  91.11
1112.8  271825.99  247697.32  91.12
1116.6  272610.84  248529.60  91.17
1120.4  273282.80  249140.89  91.17
1124.2  273813.20  249606.33  91.16
1128.1  274365.89  249995.34  91.12
1131.8  274342.13  249798.73  91.05
1135.7  274082.24  249310.64  90.96
1139.5  273813.00  248668.00  90.82
1143.3  273217.38  247591.72  90.62
1147.1  272620.89  246405.33  90.38
1150.9  272038.25  245241.33  90.15
1154.7  271946.71  244454.89  89.89
1158.5  271774.67  243625.07  89.64
1162.3  271522.57  242719.99  89.39
1166.1  270831.47  241480.07  89.16
1169.9  270418.50  240473.17  88.93
1173.7  269800.00  239180.00  88.65
1177.5  269136.09  237810.16  88.36
1181.2  269119.64  236892.64  88.03
1185.0  269490.00  236360.39  87.71
1188.8  269359.61  235381.22  87.39
1192.6  269329.15  234585.34  87.10
1196.4  269341.22  233966.95  86.87
1200.2  268615.82  232830.58  86.68
1204.0  268189.05  231997.75  86.51
1207.8  267822.47  231271.48  86.35
1211.6  267283.78  230458.56  86.22
1215.3  266823.82  229901.02  86.16
1219.1  266668.83  229691.08  86.13
1222.9  266275.56  229457.78  86.17
1226.7  265904.84  229431.56  86.28
1230.4  265216.97  229193.03  86.42
1234.2  264474.78  228997.69  86.59
1238.0  263735.78  228790.75  86.75
1241.8  263041.22  228587.58  86.90
1245.5  262477.36  228384.56  87.01
1249.3  262280.78  228432.82  87.09
1253.1  262411.53  228727.92  87.16
1256.8  262409.48  228833.66  87.20
1260.6  262145.38  228731.98  87.25
1264.4  261841.87  228511.82  87.27
1268.1  261360.00  228109.20  87.28
1271.9  261322.53  228148.41  87.31
1275.7  261616.67  228605.40  87.38
1279.4  261968.40  229198.50  87.49
1283.2  261509.22  229245.31  87.66
1286.9  261110.59  229315.61  87.82
1290.7  260795.33  229464.40  87.99
1294.4  260066.37  229136.22  88.11
1298.2  259146.03  228565.67  88.20
1302.0  257961.42  227608.33  88.23
1305.7  256552.39  226430.72  88.26
1309.5  254863.97  224908.00  88.25
1313.2  253870.83  223915.67  88.20
1317.0  253125.60  223064.40  88.12
1320.7  252332.97  222052.39  88.00
1324.4  251254.60  220713.17  87.84
1328.2  250496.00  219564.00  87.65
1331.9  249444.37  218030.02  87.41
1335.7  248458.89  216528.89  87.15
1339.4  247238.09  214645.29  86.82
1343.2  246328.04  212972.28  86.46
1346.9  245903.38  211494.07  86.01
1350.6  246223.21  210485.26  85.49
1354.4  246760.19  209525.00  84.91
1358.1  246617.73  207900.67  84.30
1361.8  245930.22  205783.84  83.68
1365.6  244787.25  203509.40  83.14
1369.3  243355.11  201298.67  82.72
1373.0  241803.71  199272.21  82.41
1376.7  240179.30  197334.37  82.16
1380.5  238587.87  195446.09  81.92
1384.2  237152.64  193617.68  81.64
1387.9  235719.47  191649.40  81.30
1391.6  234294.50  189357.36  80.82
1395.3  233028.40  186806.75  80.16
1399.1  232219.44  184192.44  79.32
1402.8  231166.67  181006.67  78.30
1406.5  230356.20  177675.20  77.13
1410.2  229712.44  174179.94  75.83
1413.9  229490.17  170867.22  74.46
1417.6  228900.23  167253.28  73.07
1421.3  228244.53  163848.27  71.79
1425.1  227473.07  160619.73  70.61
1428.8  227025.75  158002.95  69.60
1432.5  226734.14  155881.26  68.75
1436.2  226433.17  154040.13  68.03
1439.9  225785.92  152190.02  67.40
1443.6  225377.67  150703.56  66.87
1447.3  224806.49  149187.84  66.36
1451.0  224272.25  147779.75  65.89
1454.7  223678.13  146312.44  65.41
1458.4  223235.83  144906.07  64.91
1462.1  222528.87  143245.12  64.37
1465.8  221855.31  141584.64  63.82
1469.4  221233.32  139947.51  63.26
1473.1  221682.74  139004.97  62.70
1476.8  221776.89  137970.44  62.21
1480.5  220531.67  136421.64  61.86
1484.2  219588.28  135332.35  61.63
1487.9  218957.61  134716.98  61.53
1491.6  218229.92  134241.25  61.51
1495.3  217908.17  134193.58  61.58
1498.9  217218.93  134074.53  61.72
1502.6  216225.73  133874.04  61.91
1506.3  215058.04  133697.51  62.17
1510.0  214080.40  133672.10  62.44
1513.7  213281.44  133706.96  62.69
1517.3  212540.96  133636.88  62.88
1521.0  211582.15  133238.01  62.97
1524.7  210730.86  132732.45  62.99
1528.3  209883.43  132107.02  62.94
1532.0  208888.93  131375.87  62.89
1535.7  207982.13  130689.53  62.84
1539.3  207047.27  130077.67  62.83
1543.0  206371.47  129748.69  62.87
1546.7  205979.58  129712.92  62.97
1550.3  205430.93  129712.00  63.14
1554.0  204608.60  129579.10  63.33
1557.6  203772.62  129432.23  63.52
1561.3  202879.17  129184.04  63.68
1565.0  201935.07  128836.40  63.80
1568.6  200920.13  128443.26  63.93
1572.3  200185.87  128231.39  64.06
1575.9  199515.91  128019.02  64.16
1579.6  198889.09  127789.55  64.25
1583.2  198185.11  127549.16  64.36
1586.9  197388.95  127355.62  64.52
1590.5  196712.31  127502.40  64.82
1594.1  195912.91  127844.00  65.26
1597.8  195073.08  128351.42  65.80
1601.4  194270.03  129042.91  66.42
1605.1  193200.19  129603.91  67.08
1608.7  192288.75  130319.25  67.77
1612.3  191437.80  131029.48  68.44
1616.0  190566.65  131665.10  69.09
1619.6  189806.11  132347.11  69.73
1623.2  188915.73  132805.73  70.30
1626.9  188195.87  133350.49  70.86
1630.5  187352.10  133672.70  71.35
1634.1  186640.08  134063.58  71.83
1637.8  185892.62  134347.73  72.27
1641.4  184994.45  134507.33  72.71
1645.0  184095.29  134652.69  73.14
1648.6  183084.63  134636.22  73.54
1652.2  182303.69  134770.86  73.93
1655.8  181543.33  134855.67  74.28
1659.5  180803.50  134879.65  74.60
1663.1  179524.98  134437.98  74.89
1666.7  178180.83  133857.67  75.12
1670.3  176921.93  133254.67  75.32
1673.9  175730.61  132586.59  75.45
1677.5  174837.91  131985.96  75.49
1681.1  174383.73  131499.16  75.41
1684.7  174386.35  131246.85  75.26
1688.3  174264.77  130781.00  75.05
1691.9  173868.60  129982.13  74.76
1695.6  173468.67  129000.50  74.37
1699.2  173370.80  128095.23  73.89
1702.8  173275.04  127428.80  73.54
1706.3  172746.79  126779.89  73.39
1709.9  171694.49  126052.18  73.42
1713.5  170924.79  125533.37  73.44
1717.1  170137.41  124931.88  73.43
1720.7  169401.18  124229.16  73.33
1724.3  168982.34  123710.69  73.21
1727.9  168621.79  123134.20  73.02
1731.5  168512.28  122747.92  72.84
1735.1  168648.53  122550.93  72.67
1738.7  168375.20  122128.84  72.53
1742.2  167857.08  121505.53  72.39
1745.8  167163.33  120771.47  72.25
1749.4  166895.00  120305.08  72.08
1753.0  165866.05  119289.45  71.92
1756.5  164252.52  117775.37  71.70
1760.1  162368.93  116056.25  71.48
1763.7  160257.22  114219.00  71.27
1767.2  158571.20  112747.53  71.10
1770.8  157139.50  111520.50  70.97
1774.4  155631.16  110300.56  70.87
1777.9  154757.50  109602.37  70.82
1781.5  153822.00  108934.00  70.82
1785.1  152544.17  108040.83  70.83
1788.6  151164.72  107136.93  70.87
1792.2  149739.00  106216.00  70.93
1795.8  148968.81  105773.34  71.00
1799.3  148193.40  105298.20  71.05
1802.9  147426.21  104804.78  71.09
1806.4  146766.58  104339.20  71.09
1810.0  145919.61  103738.75  71.09
1813.5  145523.17  103419.24  71.07
1817.1  145290.40  103255.00  71.07
1820.6  144656.13  102864.57  71.11
1824.2  144596.40  102895.87  71.16
1827.7  143814.91  102504.36  71.28
1831.2  143556.00  102578.00  71.46
1834.8  143566.10  102922.80  71.69
1838.3  143318.00  103109.50  71.94
1841.8  142601.70  102953.20  72.20
1845.4  141637.49  102567.07  72.42
1848.9  140785.80  102199.20  72.59
1852.4  140076.60  101860.47  72.72
1856.0  139293.97  101328.87  72.74
1859.5  138476.43  100664.85  72.69
1863.0  137848.91  100012.87  72.55
1866.6  137694.76  99619.47  72.35
1870.1  137603.66  99097.36  72.02
1873.6  136913.25  97980.00  71.56
1877.1  135661.17  96203.33  70.91
1880.6  134268.89  94139.51  70.11
1884.2  133245.85  92091.90  69.11
1887.7  132418.53  89889.13  67.88
1891.2  131431.65  87347.75  66.46
1894.7  130550.31  84682.04  64.87
1898.2  130086.44  82040.47  63.07
1902.2  139276.80  85250.88  61.21
1904.9  138525.78  82700.18  59.70
1907.6  137553.28  80108.08  58.24
1910.4  136814.51  77704.97  56.80
1913.1  135618.16  75234.24  55.48
1915.8  134837.36  73209.08  54.29
1918.6  134198.88  71441.28  53.24
1921.3  133624.08  69929.45  52.33
1924.0  132758.50  68476.66  51.58
1926.7  131874.16  67255.60  51.00
1929.4  130979.04  66254.56  50.58
1932.2  130350.20  65580.59  50.31
1934.9  129692.16  65089.44  50.19
1937.6  129001.04  64723.52  50.17
1940.3  128350.00  64515.00  50.26
1943.0  127781.16  64466.39  50.45
1945.7  126982.79  64393.45  50.71
1948.4  126138.91  64375.28  51.04
1951.1  125467.38  64508.58  51.41
1953.8  124828.44  64679.34  51.81
1956.4  124286.34  64918.51  52.23
1959.1  123610.24  65098.72  52.66
1961.8  122722.32  65209.62  53.14
1964.5  121986.27  65390.67  53.60
1967.2  121139.74  65504.51  54.07
1969.9  120479.90  65717.60  54.55
1972.5  119669.92  65824.16  55.00
1975.2  119087.97  66061.72  55.47
1977.9  118675.14  66395.12  55.95
1980.6  118013.28  66591.56  56.43
1983.2  117084.26  66601.68  56.88
1985.9  116150.40  66571.20  57.31
1988.5  115236.77  66513.23  57.72
1991.2  114518.61  66579.57  58.14
1993.8  113851.32  66639.54  58.53
1996.5  113350.38  66748.44  58.89
1999.2  112677.73  66724.06  59.22
2001.8  112274.16  66787.68  59.49
2004.4  111729.41  66746.48  59.74
2007.1  111025.46  66549.98  59.94
2009.7  110404.80  66338.82  60.09
2012.4  109958.40  66210.56  60.21
2015.0  109460.80  65985.80  60.28
2017.6  108874.30  65612.15  60.26
2020.3  108310.40  65188.20  60.19
2022.9  108069.92  64882.56  60.04
2025.5  107859.72  64517.04  59.82
2028.1  107625.81  64082.83  59.54
2030.8  107189.55  63425.19  59.17
2033.4  107045.76  62849.76  58.71
2036.0  106639.12  62052.08  58.19
2038.6  106230.42  61188.60  57.60
2041.2  105905.68  60310.16  56.95
2043.8  105516.19  59365.80  56.26
2046.4  105110.52  58338.56  55.50
2049.0  104583.96  57208.32  54.70
2051.6  104308.59  56259.87  53.94
2054.2  103950.75  55273.00  53.17
2056.8  103557.30  54315.80  52.45
2059.4  102938.34  53268.63  51.75
2062.0  102416.25  52289.25  51.06
2064.6  101768.56  51289.36  50.40
2067.1  101116.62  50276.43  49.72
2069.7  100463.54  49273.82  49.05
2072.3  100019.68  48407.16  48.40
2074.9  99510.39  47560.17  47.79
2077.4  99143.33  46849.06  47.25
2080.0  98613.61  46109.01  46.76
2082.6  98132.85  45435.80  46.30
2085.1  97654.53  44823.09  45.90
2087.7  97266.00  44311.80  45.56
2090.3  96768.21  43792.80  45.26
2092.8  95971.20  43187.04  45.00
2095.4  95138.68  42560.83  44.74
2097.9  94436.51  42018.41  44.49
2100.5  93677.60  41503.60  44.30
2103.0  93029.34  41113.92  44.19
2105.6  92445.81  40805.07  44.14
2108.1  91895.94  40614.39  44.20
2110.7  91317.94  40468.68  44.32
2113.2  90787.17  40396.91  44.50
2115.7  90204.60  40349.20  44.73
2118.3  89549.85  40310.40  45.01
2120.8  89157.78  40405.50  45.32
2123.3  88731.73  40511.98  45.66
2125.8  88335.10  40639.34  46.01
2128.4  87867.78  40747.59  46.37
2130.9  87283.00  40833.20  46.78
2133.4  86873.36  41017.76  47.22
2135.9  86476.40  41151.40  47.59
2138.4  85978.42  41220.41  47.94
2140.9  85621.10  41360.90  48.31
2143.4  85241.91  41462.32  48.64
2145.9  84927.58  41564.66  48.94
2148.4  84605.94  41667.00  49.25
2150.9  84284.30  41783.96  49.58
2153.4  83991.90  41871.68  49.85
2155.9  83642.63  41949.59  50.15
2158.4  83312.25  42019.95  50.44
2160.9  83047.65  42130.20  50.73
2163.4  82714.46  42190.32  51.01
2165.9  82112.58  42109.58  51.28
2168.4  81600.66  42051.24  51.53
2170.8  81232.14  42090.07  51.81
2173.3  80849.90  42118.18  52.09
2175.8  80517.25  42200.62  52.41
2178.2  80109.85  42226.60  52.71
2180.7  79678.62  42236.11  53.01
2183.2  79238.01  42228.73  53.29
2185.6  78805.44  42222.60  53.58
2188.1  78268.68  42177.24  53.89
2190.6  77654.46  42058.12  54.16
2193.0  76977.78  41896.80  54.43
2195.5  76392.96  41771.52  54.68
2197.9  75760.88  41624.64  54.94
2200.4  74998.90  41377.35  55.17
2202.8  74511.53  41244.75  55.35
2205.3  73872.22  41014.28  55.52
2207.7  73474.96  40912.56  55.68
2210.1  73031.28  40794.88  55.86
2212.6  72637.98  40689.12  56.02
2215.0  72361.10  40631.10  56.15
2217.4  72028.15  40498.53  56.23
2219.9  71757.94  40391.60  56.29
2222.3  71519.80  40311.92  56.36
2224.7  71354.25  40251.33  56.41
2227.1  71071.69  40079.03  56.39
2229.5  70728.10  39880.22  56.39
2231.9  70256.80  39593.12  56.35
2234.4  69729.76  39196.24  56.21
2236.8  69305.59  38787.82  55.97
2239.2  68914.56  38344.02  55.64
2241.6  68458.11  37815.12  55.24
2244.0  68014.08  37247.04  54.76
2246.4  67573.98  36613.41  54.18
2248.8  67104.18  35881.01  53.47
2251.2  66772.50  35104.50  52.57
2253.6  66320.10  34225.80  51.61
2255.9  66006.60  33384.36  50.58
2258.3  65660.99  32519.16  49.53
2260.7  65234.32  31636.16  48.50
2263.1  64797.60  30780.60  47.50
2265.5  64366.83  29997.88  46.60
2267.9  64023.30  29406.00  45.93
2270.2  63542.64  28906.80  45.49
2272.6  63107.04  28583.88  45.29
2275.0  62674.92  28365.12  45.26
2277.3  62242.05  28284.60  45.44
2279.7  61834.95  28284.60  45.74
2282.1  61485.56  28321.00  46.06
2284.4  61047.36  28286.72  46.34
2286.8  60714.58  28243.98  46.52
2289.1  60309.36  28084.44  46.57
2291.5  59990.14  27904.31  46.51
2293.8  59533.54  27613.90  46.38
2296.2  59043.60  27285.72  46.21
2298.5  58499.10  26889.06  45.96
2300.8  57921.50  26442.22  45.65
2303.2  57234.12  25937.56  45.32
2305.5  56511.07  25370.99  44.90
2307.9  55805.03  24832.17  44.50
2310.2  55088.88  24310.44  44.13
2312.5  54436.40  23818.80  43.76
2314.8  53807.92  23345.04  43.39
2317.1  53150.50  22884.50  43.06
2319.5  52477.47  22414.86  42.71
2321.8  51856.48  22004.52  42.43
2324.1  51214.80  21583.38  42.14
2326.4  50715.06  21190.40  41.78
2328.7  50179.00  20786.00  41.42
2331.0  49646.76  20448.36  41.19
2333.3  49225.06  20208.98  41.05
2335.6  48809.04  19992.00  40.96
2337.9  48320.10  19785.96  40.95
2340.2  47851.50  19560.50  40.88
2342.5  47445.39  19390.89  40.87
2344.8  46947.80  19214.60  40.93
2347.1  46368.00  19020.54  41.02
2349.4  45770.40  18806.94  41.09
2351.7  45266.88  18602.56  41.10
2353.9  44753.39  18439.29  41.20
2356.2  44206.50  18271.50  41.33
2358.5  43691.44  18103.81  41.44
2360.8  43148.20  17950.82  41.60
2363.1  42640.80  17809.38  41.77
2365.3  42157.14  17629.89  41.82
2367.6  41610.00  17430.00  41.89
2369.8  41044.20  17245.80  42.02
2372.1  40438.32  17045.34  42.15
2374.4  39773.32  16848.92  42.36
2376.6  39119.36  16638.16  42.53
2378.9  38466.68  16441.32  42.74
2381.1  37835.20  16265.60  42.99
2383.4  37237.60  16056.10  43.12
2385.6  36710.85  15821.30  43.10
2387.9  36174.60  15597.36  43.12
2390.1  35668.50  15382.50  43.13
2392.3  35149.14  15173.73  43.17
2394.6  34676.60  14987.88  43.22
2396.8  34227.86  14843.39  43.37
2399.0  33726.40  14659.00  43.46
2401.3  33228.22  14487.98  43.60
2403.5  32738.16  14283.36  43.63
2405.7  32298.15  14034.12  43.45
2407.9  31863.96  13757.94  43.18
2410.1  31404.24  13503.60  43.00
2412.4  30984.60  13300.10  42.92
2414.6  30534.96  13073.52  42.81
2416.8  30114.48  12846.90  42.66
2419.0  29712.20  12622.10  42.48
2421.2  29298.52  12397.26  42.31
2423.4  28844.48  12128.83  42.05
2425.6  28483.56  11898.63  41.77
2427.8  28117.80  11647.17  41.42
2430.0  27780.34  11378.24  40.96
2432.2  27452.16  11128.32  40.54
2434.4  27132.57  10890.18  40.14
2436.5  26791.92  10665.20  39.81
2438.7  26512.26  10437.06  39.37
2440.9  26202.00  10183.05  38.86
2443.1  25892.82  9925.38  38.33
2445.3  25599.00  9691.05  37.86
2447.4  25263.36  9473.76  37.50
2449.6  24935.68  9252.32  37.10
2451.8  24604.02  9029.34  36.70
2453.9  24254.15  8778.88  36.20
2456.1  23901.68  8578.48  35.89
2458.3  23589.76  8375.89  35.51
2460.4  23273.62  8159.88  35.06
2462.6  22986.25  7938.35  34.54
2464.7  22688.64  7746.70  34.14
2466.9  22418.08  7548.40  33.67
2469.0  22176.01  7360.20  33.19
2471.2  21920.64  7171.74  32.72
2473.3  21633.32  6992.30  32.32
2475.4  21345.17  6798.94  31.85
2477.6  21044.02  6664.44  31.67
2479.7  20782.08  6543.36  31.49
2481.9  20495.93  6384.49  31.15
2484.0  20241.22  6259.01  30.92
2486.1  19987.56  6177.06  30.90
2488.2  19718.50  6124.95  31.06
2490.4  19418.00  6077.25  31.30
2492.5  19064.20  6016.24  31.56
2494.6  18725.31  5920.65  31.62
2496.7  18506.07  5836.37  31.54
2498.8  18348.03  5764.68  31.42
2500.9  18181.34  5735.51  31.55
2503.0  18039.02  5788.82  32.09
2505.1  17871.75  5906.55  33.05
2507.2  17854.14  6014.31  33.69
2509.4  17907.67  6075.30  33.93
2511.4  17929.17  6164.13  34.38
2513.5  17994.08  6279.36  34.90
2515.6  18282.56  6376.78  34.88
