# Supplementary material for: Using reflectance spectra and Pl@ntNet to identify herbarium specimens: a case study with Lithocarpus
Source: New Phytol. 2025 Jun 4;251(2):800–10. doi: 10.1111/nph.70258 (PMC13278665; doi:10.1111/nph.70258)
Supplement: Supplementary file 1 — Dataset S1 Original spectral data collected for this study. [file NPH-251-800-s003.zip › lithocarpus_spectra/gr020822_0261.sig]

/*** Spectra Vista SIG Data ***/
name= gr020822_0261.sig
instrument= HI: 1132003 (HR-1024i)
integration= 50.0, 9.0, 5.0, 100.0, 14.0, 5.0
scan method= Time-based, Time-based
scan coadds= 100, 425, 645, 50, 298, 645
scan time= 5, 5
scan settings= AI, AI
external data set1= 0,0,0,0,0,0,0,0,0,0,0,0,0,0,0,0,0,0,0,0,0,0,0,0,0,0,0,0,0,0,0,0
external data set2= 0,0,0,0,0,0,0,0,0,0,0,0,0,0,0,0,0,0,0,0,0,0,0,0,0,0,0,0,0,0,0,0
external data dark= 0,0,0,0,0,0,0,0,0,0,0,0,0,0,0,0
external data mask= 0
optic= LENS 4(1), LENS 4(1)
temp= 36.0, -5.0, -10.1, 36.0, -5.1, -9.9
battery= 7.42, 7.43
error= 0, 0
units= Radiance, Radiance
time= 08/02/2022 14:26:04, 08/02/2022 14:27:07
longitude=                 ,                 
latitude=                 ,                 
gpstime=                 ,                 
comm= 
memory slot= 0, 0
factors= 0.973, 0.956, 1.000 [Overlap: Remove @ 990,1900, Matching Type: None]
inclinometer x offset= 1, 1
inclinometer y offset= 90, 90
data= 
340.5  1258.60  217.00  17.24
341.9  1276.20  212.70  16.67
343.4  1239.84  216.48  17.46
344.9  1221.00  194.25  15.91
346.4  1230.27  187.22  15.22
347.8  1250.49  171.30  13.70
349.3  1241.76  167.16  13.46
350.8  1242.30  166.65  13.41
352.2  1287.44  168.25  13.07
353.7  1310.05  158.59  12.11
355.2  1349.30  157.20  11.65
356.6  1413.72  157.08  11.11
358.1  1467.42  158.64  10.81
359.6  1512.76  153.84  10.17
361.0  1551.06  160.03  10.32
362.5  1627.56  178.79  10.98
364.0  1719.90  171.99  10.00
365.5  1786.15  173.48  9.71
366.9  1858.88  175.84  9.46
368.4  1939.05  181.40  9.35
369.9  2031.88  199.33  9.81
371.3  2128.42  198.30  9.32
372.8  2215.59  196.65  8.88
374.2  2310.44  201.19  8.71
375.7  2399.13  222.87  9.29
377.2  2523.15  226.95  8.99
378.6  2602.37  231.18  8.88
380.1  2679.38  230.76  8.61
381.6  2786.81  239.59  8.60
383.0  2909.50  253.00  8.70
384.5  3044.86  273.91  9.00
386.0  3185.16  269.61  8.46
387.4  3301.70  277.15  8.39
388.9  3404.66  278.88  8.19
390.4  3519.51  279.06  7.93
391.8  3673.60  309.96  8.44
393.3  3801.52  324.52  8.54
394.7  3904.40  329.15  8.43
396.2  4035.86  324.60  8.04
397.7  4169.28  330.24  7.92
399.1  4347.30  343.74  7.91
400.6  4511.04  355.60  7.88
402.0  4633.98  370.11  7.99
403.5  4772.60  372.40  7.80
405.0  4920.96  382.12  7.77
406.4  5114.34  387.86  7.58
407.9  5307.40  405.86  7.65
409.3  5434.82  417.05  7.67
410.8  5575.14  427.23  7.66
412.2  5740.56  426.12  7.42
413.7  5944.37  448.34  7.54
415.1  6162.54  462.38  7.50
416.6  6356.97  485.55  7.64
418.0  6510.50  500.25  7.68
419.5  6681.97  514.80  7.70
420.9  6874.88  524.80  7.63
422.4  7117.68  545.82  7.67
423.8  7348.47  570.73  7.77
425.3  7589.10  596.55  7.86
426.7  7804.35  615.00  7.88
428.2  7995.20  641.44  8.02
429.6  8195.26  667.13  8.14
431.1  8426.32  691.67  8.21
432.5  8686.86  721.11  8.30
434.0  8948.50  748.00  8.36
435.4  9223.50  781.00  8.47
436.8  9513.56  816.01  8.58
438.3  9774.50  844.68  8.64
439.7  10014.40  876.26  8.75
441.2  10242.24  908.04  8.87
442.6  10511.70  932.40  8.87
444.0  10788.96  966.42  8.96
445.5  11098.92  1001.84  9.03
446.9  11444.16  1034.67  9.04
448.4  11734.66  1070.06  9.12
449.8  12062.75  1104.58  9.16
451.2  12351.00  1141.38  9.24
452.7  12610.62  1178.27  9.34
454.1  12889.40  1210.91  9.39
455.5  13196.26  1248.45  9.46
457.0  13527.80  1281.28  9.47
458.4  13836.68  1321.32  9.55
459.8  14175.36  1359.36  9.59
461.2  14556.24  1412.26  9.70
462.7  14919.03  1453.70  9.74
464.1  15253.91  1490.19  9.77
465.5  15581.52  1530.00  9.82
467.0  15896.60  1570.75  9.88
468.4  16247.60  1615.70  9.94
469.8  16592.64  1659.86  10.00
471.2  16985.34  1705.04  10.04
472.7  17399.06  1755.22  10.09
474.1  17806.20  1805.40  10.14
475.5  18280.86  1868.75  10.22
476.9  18727.15  1927.71  10.29
478.4  19112.50  1975.00  10.33
479.8  19438.44  2009.78  10.34
481.2  19737.36  2050.84  10.39
482.6  20058.30  2102.09  10.48
484.0  20470.68  2157.36  10.54
485.4  20903.25  2208.93  10.57
486.9  21381.75  2269.80  10.62
488.3  21888.32  2327.24  10.63
489.7  22338.32  2393.81  10.72
491.1  22773.24  2449.02  10.75
492.5  23196.60  2504.88  10.80
493.9  23582.64  2549.16  10.81
495.3  23940.00  2590.65  10.82
496.8  24363.92  2646.56  10.86
498.2  24831.39  2712.29  10.92
499.6  25312.77  2771.82  10.95
501.0  25862.35  2834.66  10.96
502.4  26357.28  2897.34  10.99
503.8  26853.05  2966.36  11.05
505.2  27350.72  3035.30  11.10
506.6  27855.30  3109.37  11.16
508.0  28355.04  3177.72  11.21
509.4  28785.00  3237.50  11.25
510.8  29289.15  3311.55  11.31
512.2  29768.00  3386.72  11.38
513.6  30297.60  3470.40  11.45
515.0  30878.24  3563.60  11.54
516.4  31371.04  3644.72  11.62
517.8  31922.60  3737.28  11.71
519.2  32516.34  3834.65  11.79
520.7  33095.79  3928.75  11.87
522.0  33575.28  4013.76  11.95
523.4  34151.04  4110.12  12.04
524.8  34654.56  4200.42  12.12
526.2  35248.42  4293.53  12.18
527.6  35867.82  4388.76  12.24
529.0  36392.40  4470.40  12.28
530.4  37031.38  4573.73  12.35
531.8  37583.68  4659.12  12.40
533.2  38118.60  4747.86  12.46
534.6  38646.56  4841.84  12.53
536.0  39174.04  4937.89  12.60
537.4  39691.60  5031.05  12.68
538.8  40273.13  5134.37  12.75
540.2  40903.20  5248.37  12.83
541.6  41486.06  5364.24  12.93
543.0  41998.18  5474.91  13.04
544.3  42699.60  5609.33  13.14
545.7  43478.25  5763.75  13.26
547.1  43978.50  5874.68  13.36
548.5  44619.06  6009.36  13.47
549.9  45326.75  6150.39  13.57
551.3  46047.56  6296.29  13.67
552.7  46549.02  6415.71  13.78
554.1  47243.37  6559.44  13.88
555.4  47851.84  6693.67  13.99
556.8  48315.96  6802.95  14.08
558.2  48662.25  6895.95  14.17
559.6  49024.95  6993.60  14.27
561.0  49641.90  7128.66  14.36
562.3  50104.60  7243.60  14.46
563.7  50722.56  7374.08  14.54
565.1  51317.20  7515.20  14.64
566.5  51926.88  7652.41  14.74
567.9  52754.08  7829.16  14.84
569.2  53663.40  8019.90  14.94
570.6  54616.65  8218.69  15.05
572.0  55442.08  8405.14  15.16
573.4  56131.93  8569.46  15.27
574.8  56822.50  8742.25  15.39
576.1  57680.73  8941.10  15.50
577.5  58323.72  9105.86  15.61
578.9  59220.72  9312.90  15.73
580.3  60004.38  9499.41  15.83
581.6  60774.72  9695.28  15.95
583.0  61571.16  9892.98  16.07
584.4  62210.58  10061.18  16.17
585.8  62744.26  10204.55  16.26
587.1  63244.94  10352.76  16.37
588.5  63872.40  10511.10  16.46
589.9  64392.60  10653.90  16.55
591.2  64998.60  10795.00  16.61
592.6  65785.06  10954.90  16.65
594.0  66431.21  11091.15  16.70
595.3  67273.02  11249.82  16.72
596.7  68116.38  11397.91  16.73
598.1  68921.06  11528.76  16.73
599.5  69695.05  11640.25  16.70
600.8  70540.88  11752.58  16.66
602.2  71233.40  11842.43  16.62
603.5  72095.52  11950.56  16.58
604.9  72939.06  12052.98  16.52
606.3  73714.08  12149.28  16.48
607.6  74444.94  12241.95  16.44
609.0  75189.60  12349.80  16.42
610.4  75943.14  12465.18  16.41
611.7  76644.10  12579.33  16.41
613.1  77317.05  12701.18  16.43
614.5  78075.36  12847.95  16.46
615.8  78694.74  12990.24  16.51
617.2  79526.16  13171.59  16.56
618.5  80230.80  13332.88  16.62
619.9  81072.36  13539.76  16.70
621.2  81817.99  13730.92  16.78
622.6  82725.50  13956.25  16.87
624.0  83431.53  14153.22  16.96
625.3  84253.41  14372.84  17.06
626.7  85072.24  14606.21  17.17
628.0  85751.88  14811.84  17.27
629.4  86576.00  15047.20  17.38
630.8  87267.72  15253.38  17.48
632.1  87822.63  15422.40  17.56
633.5  88745.80  15652.78  17.64
634.8  89492.70  15847.31  17.71
636.2  90134.34  16022.46  17.78
637.5  90967.39  16204.14  17.81
638.9  91687.74  16355.93  17.84
640.2  92485.60  16508.44  17.85
641.6  93330.36  16652.01  17.84
642.9  94104.01  16756.29  17.81
644.3  94936.16  16860.60  17.76
645.6  95699.50  16919.50  17.68
647.0  96447.60  16924.32  17.55
648.3  97261.94  16911.79  17.39
649.7  98090.53  16877.61  17.21
651.0  98889.01  16794.76  16.98
652.4  99417.24  16637.40  16.73
653.7  100485.63  16537.86  16.46
655.0  101396.20  16394.98  16.17
656.4  102023.80  16180.10  15.86
657.7  103065.55  16018.12  15.54
659.1  103934.60  15827.35  15.23
660.4  104624.80  15625.12  14.93
661.8  105304.00  15436.00  14.66
663.1  106316.01  15316.92  14.41
664.5  106868.22  15170.01  14.20
665.8  107090.97  15036.95  14.04
667.1  107253.18  14944.64  13.93
668.5  107738.40  14960.40  13.89
669.8  108227.70  15042.10  13.90
671.2  108600.96  15179.84  13.98
672.5  108948.74  15385.99  14.12
673.8  109603.76  15687.84  14.31
675.2  110594.82  16087.68  14.55
676.5  111769.20  16568.88  14.82
677.8  112996.72  17100.44  15.13
679.2  113947.93  17624.40  15.47
680.5  114794.19  18149.34  15.81
681.9  115507.70  18660.95  16.16
683.2  116308.50  19176.85  16.49
684.5  117109.30  19685.05  16.81
685.9  117833.87  20155.49  17.11
687.2  118540.80  20624.64  17.40
688.5  119197.26  21065.00  17.67
689.9  119993.84  21518.06  17.93
691.2  120671.77  21943.44  18.18
692.5  121310.32  22361.00  18.43
693.8  122045.75  22816.10  18.69
695.2  122668.34  23265.98  18.97
696.5  123367.64  23756.48  19.26
697.8  124087.20  24279.55  19.57
699.2  124754.76  24827.21  19.90
700.5  125489.52  25431.48  20.27
701.8  126133.35  26048.40  20.65
703.1  126804.36  26714.34  21.07
704.5  127502.10  27424.98  21.51
705.8  128257.34  28163.98  21.96
707.1  128934.00  28931.13  22.44
708.4  129576.06  29704.46  22.92
709.8  130371.36  30528.68  23.42
711.1  130927.48  31280.65  23.89
712.4  131750.56  32092.90  24.36
713.7  132414.80  32843.78  24.80
715.0  133125.99  33594.20  25.23
716.3  133878.50  34317.88  25.63
717.7  134582.24  35008.69  26.01
719.0  135342.00  35667.80  26.35
720.3  136061.58  36281.62  26.67
721.6  136877.80  36889.00  26.95
722.9  137657.16  37450.85  27.21
724.2  138461.40  37992.78  27.44
725.6  139189.86  38483.84  27.65
726.9  139693.75  38866.25  27.82
728.2  140226.24  39227.44  27.97
729.5  140868.52  39602.42  28.11
730.8  141376.56  39907.52  28.23
732.1  141994.44  40234.60  28.34
733.4  142492.76  40524.56  28.44
734.7  142921.08  40795.56  28.54
736.0  143431.32  41141.22  28.68
737.3  143746.38  41473.35  28.85
738.6  144081.18  41870.93  29.06
740.0  144438.30  42330.33  29.31
741.2  144884.48  42897.92  29.61
742.6  145454.76  43590.06  29.97
743.9  146054.00  44384.76  30.39
745.2  146776.32  45320.97  30.88
746.5  147525.49  46353.66  31.42
747.8  148116.60  47437.00  32.03
749.1  148798.04  48631.94  32.68
750.4  149456.80  49910.84  33.39
751.7  150150.28  51253.30  34.13
753.0  150679.04  52587.62  34.90
754.2  151312.62  53976.48  35.67
755.5  151859.00  55344.64  36.44
756.8  152426.40  56704.14  37.20
758.1  153402.60  58217.16  37.95
759.4  154327.00  59679.70  38.67
760.7  155181.04  61094.18  39.37
762.0  155785.00  62409.38  40.06
763.3  156360.96  63684.81  40.73
764.6  156749.76  64877.28  41.39
765.9  157153.05  66064.43  42.04
767.2  157654.77  67296.08  42.69
768.4  157976.00  68450.20  43.33
769.7  158610.21  69733.72  43.97
771.0  159054.66  70934.04  44.60
772.3  159426.85  72102.53  45.23
773.6  159923.04  73306.32  45.84
774.8  160399.43  74505.54  46.45
776.1  160856.02  75680.54  47.05
777.4  161176.29  76762.41  47.63
778.7  161696.12  77931.52  48.20
780.0  162172.16  79042.56  48.74
781.2  162534.42  80094.87  49.28
782.5  163071.48  81190.98  49.79
783.8  163513.62  82254.42  50.30
785.0  163889.82  83237.22  50.79
786.3  164335.50  84236.25  51.26
787.6  164813.60  85231.72  51.71
788.9  165211.80  86181.54  52.16
790.1  165745.40  87178.20  52.60
791.4  166118.88  88071.60  53.02
792.7  166753.38  89105.97  53.44
793.9  167196.96  90005.58  53.83
795.2  167693.00  90913.25  54.21
796.5  168218.82  91822.50  54.59
797.7  168706.86  92727.90  54.96
799.0  169344.00  93714.00  55.34
800.2  169753.60  94550.08  55.70
801.5  170230.30  95394.37  56.04
802.8  170767.85  96283.60  56.38
804.0  171251.08  97123.39  56.71
805.3  171758.48  97985.28  57.05
806.5  172147.10  98760.90  57.37
807.8  172607.40  99583.75  57.69
809.0  173117.17  100399.33  58.00
810.3  173630.27  101217.02  58.29
811.5  174000.03  101966.49  58.60
812.8  174487.50  102767.85  58.90
814.0  174911.13  103511.39  59.18
815.3  175449.75  104310.87  59.45
816.5  175849.50  105020.00  59.72
817.8  176286.72  105770.54  60.00
819.0  176690.08  106497.09  60.27
820.2  177175.80  107246.10  60.53
821.5  177674.45  107992.83  60.78
822.7  178029.66  108638.09  61.02
824.0  178450.47  109362.74  61.28
825.2  178934.40  110092.73  61.53
826.4  179437.83  110838.53  61.77
827.7  179755.80  111462.75  62.01
828.9  180268.20  112193.10  62.24
830.1  180665.25  112852.96  62.47
831.4  181106.64  113525.86  62.68
832.6  181564.76  114223.63  62.91
833.8  181941.20  114844.50  63.12
835.0  182336.28  115505.32  63.35
836.3  182773.92  116198.11  63.57
837.5  183216.60  116858.70  63.78
838.7  183667.77  117531.27  63.99
839.9  184038.48  118146.60  64.20
841.2  184514.96  118853.52  64.41
842.4  184892.40  119489.72  64.63
843.6  185318.70  120135.40  64.83
844.8  185819.76  120805.52  65.01
846.0  186224.46  121434.83  65.21
847.2  186626.79  122052.95  65.40
848.5  187116.40  122760.84  65.61
849.7  187500.57  123390.08  65.81
850.9  187894.20  124003.10  66.00
852.1  188322.28  124609.87  66.17
853.3  188651.04  125195.07  66.36
854.5  189076.30  125824.41  66.55
855.7  189427.44  126432.78  66.74
856.9  189876.48  127053.18  66.91
858.1  190315.29  127630.66  67.06
859.3  190732.50  128257.01  67.24
860.5  191202.51  128873.58  67.40
861.7  191604.80  129518.00  67.60
862.9  191963.59  130104.20  67.78
864.1  192355.34  130680.87  67.94
865.3  192838.44  131302.44  68.09
866.5  193311.36  131945.76  68.26
867.7  193734.78  132553.31  68.42
868.9  194146.54  133140.81  68.58
870.1  194597.99  133801.21  68.76
871.3  195082.32  134410.85  68.90
872.5  195553.80  135026.55  69.05
873.7  196041.12  135663.12  69.20
874.9  196545.12  136291.34  69.34
876.0  197032.32  136952.82  69.51
877.2  197494.92  137530.32  69.64
878.4  198053.91  138184.25  69.77
879.6  198508.80  138782.70  69.91
880.8  198938.25  139363.88  70.05
882.0  199370.21  139938.79  70.19
883.1  199844.96  140575.12  70.34
884.3  200352.54  141182.75  70.47
885.5  200881.80  141806.28  70.59
886.7  201263.04  142338.24  70.72
887.8  201716.40  142941.30  70.86
889.0  202203.56  143550.21  70.99
890.2  202666.59  144111.87  71.11
891.4  203220.97  144701.76  71.20
892.5  203851.44  145407.02  71.33
893.7  204489.22  146130.11  71.46
894.9  205120.08  146803.68  71.57
896.0  205716.35  147472.00  71.69
897.2  206381.28  148147.65  71.78
898.4  206942.45  148804.96  71.91
899.5  207630.96  149522.51  72.01
900.7  208066.30  150083.70  72.13
901.9  208555.26  150610.49  72.22
903.0  208953.04  151126.14  72.33
904.2  209332.20  151630.90  72.44
905.4  209784.84  152256.09  72.58
906.5  210304.57  152817.53  72.66
907.7  210732.00  153317.86  72.75
908.8  211151.07  153862.02  72.87
910.0  211622.32  154378.12  72.95
911.2  211915.83  154768.29  73.03
912.3  212071.56  155183.43  73.18
913.5  212260.28  155557.87  73.29
914.6  212511.60  155925.00  73.37
915.8  212889.87  156451.23  73.49
916.9  213258.50  156873.89  73.56
918.1  213528.08  157336.48  73.68
919.2  213715.26  157773.29  73.82
920.4  213901.60  158071.32  73.90
921.5  214141.78  158461.93  74.00
922.7  214393.44  158880.40  74.11
923.8  214715.64  159387.45  74.23
925.0  214910.57  159780.43  74.35
926.1  215226.90  160233.36  74.45
927.3  215549.76  160686.00  74.55
928.4  216138.00  161274.75  74.62
929.6  216888.32  162004.48  74.69
930.7  217660.80  162815.10  74.80
931.8  218433.96  163679.15  74.93
933.0  219139.92  164459.52  75.05
934.1  219591.72  164937.51  75.11
935.3  219834.32  165216.91  75.16
936.4  219831.60  165442.23  75.26
937.6  219678.93  165514.61  75.34
938.7  219452.22  165636.05  75.48
939.9  219546.56  165892.21  75.56
941.0  220180.74  166444.94  75.59
942.1  220752.54  166975.02  75.64
943.3  221225.34  167541.99  75.73
944.4  221573.02  168042.03  75.84
945.6  221740.20  168358.30  75.93
946.7  222105.58  168642.80  75.93
947.9  222378.87  168996.98  76.00
949.0  222433.77  169215.15  76.07
950.1  222752.88  169620.30  76.15
951.3  223233.01  169941.31  76.13
952.4  223362.13  170277.82  76.23
953.6  223830.54  170613.96  76.22
954.7  223937.55  170861.15  76.30
955.8  224266.39  171001.95  76.25
957.0  224767.80  171487.35  76.30
958.1  225045.00  171834.36  76.36
959.3  225145.20  171637.20  76.23
960.4  225441.25  172024.94  76.31
961.6  225809.62  172368.74  76.33
962.7  226145.92  172659.36  76.35
963.9  226417.45  172810.65  76.32
965.0  226326.78  172833.54  76.36
966.2  226687.11  172952.50  76.30
967.3  226825.40  173113.66  76.32
968.5  227003.52  173343.36  76.36
969.6  226990.72  173433.40  76.41
970.8  227128.66  173357.14  76.33
971.9  227159.68  173328.32  76.30
973.1  227637.52  173519.64  76.23
974.2  227536.69  173452.62  76.23
975.4  227822.34  173876.93  76.32
976.5  227630.13  173786.54  76.35
977.7  227866.08  173849.01  76.29
978.8  228123.54  173610.00  76.10
980.0  228225.00  173719.50  76.12
981.2  228634.71  174017.45  76.11
982.3  228411.54  173932.43  76.15
983.5  228566.39  174037.83  76.14
984.6  228618.72  174011.04  76.11
985.8  228885.36  173877.00  75.97
987.0  229050.88  173973.76  75.95
988.1  229330.60  174268.55  75.99
989.3  229158.72  174226.64  76.03
990.2  236532.40  182347.89  77.09
994.0  237016.42  183458.90  77.40
997.9  237287.92  184273.66  77.66
1001.7  238083.81  185524.63  77.92
1005.6  239030.00  186842.86  78.17
1009.4  240012.59  188276.96  78.44
1013.3  240880.00  189591.43  78.71
1017.1  241630.27  190792.68  78.96
1021.0  242378.46  192053.33  79.24
1024.8  243609.33  193481.25  79.42
1028.6  245121.32  195301.01  79.68
1032.5  246362.20  196857.00  79.91
1036.3  247005.37  197826.36  80.09
1040.1  247325.74  198598.66  80.30
1044.0  247916.99  199565.82  80.50
1047.8  248411.10  200369.70  80.66
1051.6  248854.22  201267.94  80.88
1055.5  248597.80  201521.76  81.06
1059.3  248567.40  201914.97  81.23
1063.1  248563.23  202350.93  81.41
1067.0  248937.29  203023.72  81.56
1070.8  249621.17  203905.20  81.69
1074.6  250081.33  204737.38  81.87
1078.4  249940.67  204944.79  82.00
1082.3  249361.37  204848.74  82.15
1086.1  249060.00  204957.74  82.29
1089.9  249079.06  205293.22  82.42
1093.7  249386.43  205848.90  82.54
1097.5  249588.06  206254.94  82.64
1101.4  249541.69  206457.81  82.73
1105.2  249514.40  206643.60  82.82
1109.0  249858.37  206984.73  82.84
1112.8  250535.99  207531.88  82.84
1116.6  251179.47  207989.63  82.81
1120.4  251752.67  208371.20  82.77
1124.2  252225.13  208478.07  82.66
1128.1  252587.96  208436.27  82.52
1131.8  252584.27  207989.10  82.34
1135.7  252347.02  207300.66  82.15
1139.5  252070.60  206467.20  81.91
1143.3  251522.43  205152.70  81.56
1147.1  251000.89  203792.00  81.19
1150.9  250596.50  202259.95  80.71
1154.7  250504.80  200879.34  80.19
1158.5  250387.73  199614.90  79.72
1162.3  250149.56  198471.11  79.34
1166.1  249528.71  197194.64  79.03
1169.9  249133.03  196264.78  78.78
1173.7  248580.00  195325.71  78.58
1177.5  247957.72  194378.09  78.39
1181.2  247905.96  193921.93  78.22
1185.0  248184.17  193726.79  78.06
1188.8  247992.89  193393.25  77.98
1192.6  247951.18  193208.71  77.92
1196.4  247972.20  193147.88  77.89
1200.2  247343.29  192785.60  77.94
1204.0  246987.30  192666.70  78.01
1207.8  246732.05  192669.26  78.09
1211.6  246245.78  192493.21  78.17
1215.3  245869.07  192628.34  78.35
1219.1  245709.50  192951.96  78.53
1222.9  245333.33  193291.43  78.79
1226.7  245037.83  193729.91  79.06
1230.4  244382.81  193832.41  79.32
1234.2  243715.11  193900.35  79.56
1238.0  243101.73  193911.78  79.77
1241.8  242496.22  193888.20  79.96
1245.5  241981.09  193870.19  80.12
1249.3  241801.62  194086.33  80.27
1253.1  241867.50  194426.88  80.39
1256.8  241801.66  194671.15  80.51
1260.6  241530.68  194597.46  80.57
1264.4  241253.76  194547.23  80.64
1268.1  240725.47  194256.86  80.70
1271.9  240719.82  194381.61  80.75
1275.7  241020.30  194816.08  80.83
1279.4  241346.10  195270.17  80.91
1283.2  240929.56  195232.07  81.03
1286.9  240518.32  195185.96  81.15
1290.7  240241.47  195159.17  81.23
1294.4  239635.59  194809.84  81.29
1298.2  238828.72  194233.90  81.33
1302.0  237747.25  193336.34  81.32
1305.7  236503.67  192285.89  81.30
1309.5  235073.33  190930.15  81.22
1313.2  234134.17  189857.41  81.09
1317.0  233485.20  188988.43  80.94
1320.7  232809.14  187895.69  80.71
1324.4  231955.60  186520.90  80.41
1328.2  231116.00  184992.69  80.04
1331.9  230018.43  183013.68  79.56
1335.7  229060.56  180958.13  79.00
1339.4  228080.49  178771.69  78.38
1343.2  227245.71  176579.84  77.70
1346.9  226649.42  174519.95  77.00
1350.6  226658.83  172956.75  76.31
1354.4  226875.86  171687.25  75.67
1358.1  226563.13  170013.81  75.04
1361.8  225914.73  168014.16  74.37
1365.6  224851.85  165816.80  73.74
1369.3  223583.56  163518.57  73.14
1373.0  222198.35  161209.16  72.55
1376.7  220722.90  158767.18  71.93
1380.5  219192.93  156046.20  71.19
1384.2  217862.00  153016.77  70.24
1387.9  216670.40  149667.60  69.08
1391.6  215402.61  145785.75  67.68
1395.3  214253.60  141429.54  66.01
1399.1  213554.98  136885.12  64.10
1402.8  212635.33  131759.57  61.97
1406.5  211999.97  126548.10  59.69
1410.2  211494.22  121509.04  57.45
1413.9  211400.58  117040.96  55.36
1417.6  210946.77  112973.29  53.56
1421.3  210409.60  109528.80  52.06
1425.1  209772.27  106606.97  50.82
1428.8  209384.10  104342.56  49.83
1432.5  209140.79  102556.74  49.04
1436.2  208920.88  101079.08  48.38
1439.9  208321.88  99629.99  47.83
1443.6  207996.11  98478.21  47.35
1447.3  207462.33  97427.24  46.96
1451.0  206976.25  96595.07  46.67
1454.7  206409.42  95899.49  46.46
1458.4  206005.80  95410.35  46.31
1462.1  205371.05  94983.68  46.25
1465.8  204734.64  94694.93  46.25
1469.4  204126.12  94616.40  46.35
1473.1  204473.96  95138.50  46.53
1476.8  204565.91  95748.53  46.81
1480.5  203470.24  95806.13  47.09
1484.2  202601.20  96009.51  47.39
1487.9  201975.79  96359.61  47.71
1491.6  201272.50  96662.89  48.03
1495.3  200986.50  97176.16  48.35
1498.9  200393.80  97583.89  48.70
1502.6  199514.83  97818.07  49.03
1506.3  198459.64  97979.20  49.37
1510.0  197537.40  98192.03  49.71
1513.7  196814.08  98522.21  50.06
1517.3  196137.74  98813.78  50.38
1521.0  195265.85  98927.03  50.66
1524.7  194499.63  99068.76  50.94
1528.3  193710.22  99112.09  51.17
1532.0  192833.33  99087.51  51.39
1535.7  192003.78  99014.30  51.57
1539.3  191167.50  98899.37  51.73
1543.0  190584.33  98896.25  51.89
1546.7  190225.75  99007.07  52.05
1550.3  189744.00  99029.83  52.19
1554.0  188972.00  98853.30  52.31
1557.6  188203.95  98734.66  52.46
1561.3  187378.02  98516.11  52.58
1565.0  186496.53  98271.26  52.69
1568.6  185569.08  97962.29  52.79
1572.3  184884.67  97835.64  52.92
1575.9  184250.04  97726.00  53.04
1579.6  183683.58  97636.88  53.15
1583.2  183024.62  97520.40  53.28
1586.9  182261.75  97298.81  53.38
1590.5  181621.96  97294.97  53.57
1594.1  180883.22  97208.57  53.74
1597.8  180089.97  97110.13  53.92
1601.4  179345.18  97064.45  54.12
1605.1  178357.55  96861.80  54.31
1608.7  177530.75  96768.80  54.51
1612.3  176764.19  96647.11  54.68
1616.0  175939.85  96495.40  54.85
1619.6  175266.00  96384.07  54.99
1623.2  174423.67  96111.00  55.10
1626.9  173769.20  95965.67  55.23
1630.5  172964.30  95635.00  55.29
1634.1  172291.35  95347.03  55.34
1637.8  171611.38  94954.40  55.33
1641.4  170805.57  94377.75  55.25
1645.0  169995.78  93746.93  55.15
1648.6  169083.22  92863.79  54.92
1652.2  168373.11  92027.14  54.66
1655.8  167692.78  91087.57  54.32
1659.5  167013.20  90180.68  54.00
1663.1  165819.97  89131.17  53.75
1666.7  164590.67  88210.07  53.59
1670.3  163428.70  87443.24  53.51
1673.9  162380.79  86722.40  53.41
1677.5  161564.43  86113.69  53.30
1681.1  161160.89  85657.29  53.15
1684.7  161157.70  85402.38  52.99
1688.3  161040.13  85046.90  52.81
1691.9  160691.80  84467.53  52.56
1695.6  160317.83  83786.10  52.26
1699.2  160232.20  83219.87  51.94
1702.8  160158.80  82619.87  51.59
1706.3  159664.19  81769.35  51.21
1709.9  158688.62  80728.23  50.87
1713.5  157968.00  79877.27  50.57
1717.1  157230.27  79143.70  50.34
1720.7  156554.09  78498.19  50.14
1724.3  156180.46  78167.16  50.05
1727.9  155828.79  77991.78  50.05
1731.5  155726.81  78102.48  50.15
1735.1  155826.93  78468.51  50.36
1738.7  155574.09  78599.71  50.52
1742.2  155087.14  78495.76  50.61
1745.8  154436.93  78204.17  50.64
1749.4  154029.38  77955.59  50.61
1753.0  152948.13  77319.53  50.55
1756.5  151430.12  76472.23  50.50
1760.1  149730.03  75576.69  50.48
1763.7  147871.11  74639.25  50.48
1767.2  146404.07  74017.50  50.56
1770.8  145131.50  73511.68  50.65
1774.4  143771.41  72890.40  50.70
1777.9  142957.87  72673.78  50.84
1781.5  142124.67  72307.50  50.88
1785.1  140974.17  71780.89  50.92
1788.6  139706.83  71192.87  50.96
1792.2  138319.83  70495.39  50.97
1795.8  137532.20  70217.69  51.06
1799.3  136737.60  69872.01  51.10
1802.9  136049.86  69591.39  51.15
1806.4  135441.24  69400.29  51.24
1810.0  134654.77  69108.43  51.32
1813.5  134256.62  68969.77  51.37
1817.1  133967.73  68958.90  51.47
1820.6  133375.13  68752.97  51.55
1824.2  133274.27  68863.97  51.67
1827.7  132545.93  68647.11  51.79
1831.2  132258.00  68697.00  51.94
1834.8  132158.97  68787.60  52.05
1838.3  131892.00  68820.11  52.18
1841.8  131246.13  68604.88  52.27
1845.4  130427.11  68264.00  52.34
1848.9  129669.60  67869.51  52.34
1852.4  129045.90  67503.71  52.31
1856.0  128366.63  66934.14  52.14
1859.5  127668.81  66285.10  51.92
1863.0  127065.02  65551.74  51.59
1866.6  126811.56  64859.37  51.15
1870.1  126628.11  64016.88  50.56
1873.6  126063.00  62709.91  49.74
1877.1  125100.50  60961.50  48.73
1880.6  123981.24  58901.36  47.51
1884.2  123156.10  56659.84  46.01
1887.7  122398.40  54102.94  44.20
1891.2  121466.80  51120.00  42.09
1894.7  120600.94  47915.96  39.73
1898.2  120067.67  44740.14  37.26
1902.2  126977.76  43786.08  34.48
1904.9  126373.50  41035.22  32.47
1907.6  125559.92  38485.92  30.65
1910.4  124954.20  36230.81  29.00
1913.1  123937.20  34226.32  27.62
1915.8  123282.88  32676.28  26.51
1918.6  122734.40  31460.96  25.63
1921.3  122258.27  30567.60  25.00
1924.0  121463.86  29875.02  24.60
1926.7  120672.28  29395.24  24.36
1929.4  119891.20  29144.88  24.31
1932.2  119322.85  29046.93  24.34
1934.9  118731.60  29081.52  24.49
1937.6  118127.56  29213.00  24.73
1940.3  117597.50  29418.50  25.02
1943.0  117140.84  29715.04  25.37
1945.7  116470.53  29982.59  25.74
1948.4  115760.44  30249.72  26.13
1951.1  115194.42  30560.58  26.53
1953.8  114635.40  30884.04  26.94
1956.4  114170.01  31204.60  27.33
1959.1  113579.08  31504.00  27.74
1961.8  112826.28  31730.16  28.12
1964.5  112160.25  31987.89  28.52
1967.2  111355.54  32216.96  28.93
1969.9  110745.80  32489.60  29.34
1972.5  110001.64  32683.92  29.71
1975.2  109438.99  32958.96  30.12
1977.9  109058.10  33291.42  30.53
1980.6  108460.03  33548.13  30.93
1983.2  107599.48  33702.92  31.32
1985.9  106754.40  33818.40  31.68
1988.5  105902.09  33936.36  32.05
1991.2  105245.73  34124.49  32.42
1993.8  104609.34  34310.76  32.80
1996.5  104159.22  34543.08  33.16
1999.2  103561.15  34670.63  33.48
2001.8  103190.04  34843.20  33.77
2004.4  102706.22  34954.70  34.03
2007.1  102047.26  34955.62  34.25
2009.7  101438.10  34951.68  34.46
2012.4  101038.08  34982.08  34.62
2015.0  100610.40  34928.00  34.72
2017.6  100075.85  34798.95  34.77
2020.3  99551.32  34662.32  34.82
2022.9  99316.64  34561.92  34.80
2025.5  99109.86  34397.04  34.71
2028.1  98891.68  34215.56  34.60
2030.8  98507.46  33930.18  34.44
2033.4  98366.58  33695.64  34.26
2036.0  97983.00  33356.24  34.04
2038.6  97612.20  33009.84  33.82
2041.2  97310.68  32691.56  33.60
2043.8  96987.15  32367.40  33.37
2046.4  96607.92  32018.80  33.14
2049.0  96111.20  31629.60  32.91
2051.6  95850.72  31333.44  32.69
2054.2  95518.75  31015.50  32.47
2056.8  95172.00  30692.20  32.25
2059.4  94610.07  30298.60  32.02
2062.0  94123.75  29930.50  31.80
2064.6  93526.74  29563.05  31.61
2067.1  92934.27  29198.07  31.42
2069.7  92330.74  28840.16  31.24
2072.3  91920.70  28537.04  31.05
2074.9  91452.90  28205.10  30.84
2077.4  91127.42  27927.15  30.65
2080.0  90621.07  27615.55  30.47
2082.6  90180.80  27325.85  30.30
2085.1  89764.53  27023.25  30.10
2087.7  89395.80  26738.40  29.91
2090.3  88927.14  26437.59  29.73
2092.8  88181.23  26069.10  29.56
2095.4  87391.98  25694.50  29.40
2097.9  86768.36  25369.75  29.24
2100.5  86085.20  25011.60  29.05
2103.0  85472.08  24703.22  28.90
2105.6  84915.81  24404.73  28.74
2108.1  84418.47  24105.69  28.55
2110.7  83905.36  23795.94  28.36
2113.2  83424.04  23523.38  28.20
2115.7  82873.80  23236.55  28.04
2118.3  82258.41  22933.95  27.88
2120.8  81888.48  22723.02  27.75
2123.3  81504.31  22495.16  27.60
2125.8  81145.12  22252.58  27.42
2128.4  80717.13  22037.34  27.30
2130.9  80164.20  21822.60  27.22
2133.4  79787.26  21651.56  27.14
2135.9  79416.80  21489.60  27.06
2138.4  78962.18  21299.30  26.97
2140.9  78662.78  21161.22  26.90
2143.4  78341.27  21052.80  26.87
2145.9  78041.56  20957.77  26.85
2148.4  77734.54  20891.98  26.88
2150.9  77427.52  20833.50  26.91
2153.4  77149.74  20789.64  26.95
2155.9  76818.40  20729.24  26.98
2158.4  76528.20  20690.25  27.04
2160.9  76293.00  20653.50  27.07
2163.4  75976.34  20596.04  27.11
2165.9  75418.50  20485.94  27.16
2168.4  74966.04  20390.94  27.20
2170.8  74606.51  20348.57  27.27
2173.3  74260.23  20311.43  27.35
2175.8  73965.32  20304.35  27.45
2178.2  73583.65  20256.55  27.53
2180.7  73199.77  20185.55  27.58
2183.2  72801.94  20156.84  27.69
2185.6  72379.44  20162.52  27.86
2188.1  71888.04  20117.16  27.98
2190.6  71328.40  20033.78  28.09
2193.0  70685.67  19954.11  28.23
2195.5  70141.44  19914.24  28.39
2197.9  69583.92  19857.84  28.54
2200.4  68883.75  19742.75  28.66
2202.8  68438.39  19701.84  28.79
2205.3  67857.22  19632.96  28.93
2207.7  67470.26  19618.04  29.08
2210.1  67054.96  19585.44  29.21
2212.6  66712.38  19570.94  29.34
2215.0  66466.00  19572.40  29.45
2217.4  66171.93  19557.09  29.55
2219.9  65917.08  19558.92  29.67
2222.3  65692.88  19537.32  29.74
2224.7  65537.10  19502.10  29.76
2227.1  65282.59  19422.85  29.75
2229.5  64975.66  19292.54  29.69
2231.9  64532.80  19105.44  29.61
2234.4  64045.92  18883.36  29.48
2236.8  63657.96  18682.60  29.35
2239.2  63268.92  18455.58  29.17
2241.6  62861.61  18227.37  29.00
2244.0  62467.20  17979.84  28.78
2246.4  62068.53  17721.48  28.55
2248.8  61646.86  17466.90  28.33
2251.2  61326.30  17226.00  28.09
2253.6  60891.30  16921.50  27.79
2255.9  60610.44  16687.80  27.53
2258.3  60311.29  16513.91  27.38
2260.7  59932.56  16315.12  27.22
2263.1  59516.70  16095.00  27.04
2265.5  59118.07  15902.70  26.90
2267.9  58803.30  15738.30  26.76
2270.2  58371.68  15556.48  26.65
2272.6  57982.44  15382.56  26.53
2275.0  57594.60  15214.50  26.42
2277.3  57215.25  15062.70  26.33
2279.7  56843.55  14894.55  26.20
2282.1  56526.04  14735.84  26.07
2284.4  56140.48  14549.26  25.92
2286.8  55843.99  14375.95  25.74
2289.1  55442.48  14182.96  25.58
2291.5  55139.21  14002.59  25.39
2293.8  54720.70  13793.12  25.21
2296.2  54257.28  13582.80  25.03
2298.5  53759.46  13369.89  24.87
2300.8  53240.88  13160.14  24.72
2303.2  52611.40  12926.84  24.57
2305.5  51940.39  12690.14  24.43
2307.9  51280.80  12476.47  24.33
2310.2  50644.44  12326.16  24.34
2312.5  50029.60  12236.00  24.46
2314.8  49428.42  12161.18  24.60
2317.1  48803.00  12071.25  24.73
2319.5  48194.73  11958.30  24.81
2321.8  47681.12  11864.36  24.88
2324.1  47096.98  11753.14  24.96
2326.4  46590.50  11626.34  24.95
2328.7  46065.50  11514.00  24.99
2331.0  45608.28  11376.00  24.94
2333.3  45257.13  11269.30  24.90
2335.6  44877.28  11138.40  24.82
2337.9  44408.70  11009.16  24.79
2340.2  43975.50  10868.00  24.71
2342.5  43593.84  10746.30  24.65
2344.8  43127.80  10610.05  24.60
2347.1  42619.92  10490.76  24.61
2349.4  42093.12  10386.36  24.67
2351.7  41606.88  10335.84  24.84
2353.9  41121.85  10253.76  24.94
2356.2  40618.50  10159.50  25.01
2358.5  40144.93  10053.33  25.04
2360.8  39661.28  9954.28  25.10
2363.1  39188.46  9877.80  25.21
2365.3  38738.19  9800.99  25.30
2367.6  38220.00  9690.00  25.35
2369.8  37727.70  9587.70  25.41
2372.1  37183.38  9450.48  25.42
2374.4  36555.68  9282.84  25.39
2376.6  35928.48  9127.16  25.40
2378.9  35348.32  8982.12  25.41
2381.1  34767.20  8860.80  25.49
2383.4  34214.66  8681.80  25.37
2385.6  33743.05  8527.20  25.27
2387.9  33251.40  8393.76  25.24
2390.1  32791.50  8284.50  25.26
2392.3  32316.57  8171.28  25.29
2394.6  31851.88  8031.48  25.22
2396.8  31437.43  7872.62  25.04
2399.0  30997.90  7736.10  24.96
2401.3  30555.68  7606.46  24.89
2403.5  30095.52  7458.36  24.78
2405.7  29664.02  7334.03  24.72
2407.9  29239.74  7191.90  24.60
2410.1  28792.80  7053.12  24.50
2412.4  28430.80  6926.90  24.36
2414.6  28053.36  6790.56  24.21
2416.8  27679.74  6653.46  24.04
2419.0  27299.48  6512.11  23.85
2421.2  26911.40  6350.64  23.60
2423.4  26505.43  6207.04  23.42
2425.6  26151.84  6092.19  23.30
2427.8  25831.80  5977.89  23.14
2430.0  25520.75  5849.70  22.92
2432.2  25240.32  5713.92  22.64
2434.4  24915.06  5619.24  22.55
2436.5  24600.28  5508.40  22.39
2438.7  24325.56  5378.10  22.11
2440.9  24010.56  5240.40  21.83
2443.1  23722.02  5161.68  21.76
2445.3  23453.56  5083.23  21.67
2447.4  23170.32  4981.68  21.50
2449.6  22902.88  4854.08  21.19
2451.8  22591.98  4756.86  21.06
2453.9  22271.42  4651.31  20.88
2456.1  21942.32  4534.16  20.66
2458.3  21619.71  4461.21  20.63
2460.4  21297.80  4413.52  20.72
2462.6  21030.80  4312.35  20.50
2464.7  20797.92  4214.73  20.27
2466.9  20547.68  4154.96  20.22
2469.0  20267.81  4116.26  20.31
2471.2  19977.42  4054.20  20.29
2473.3  19706.87  3981.33  20.20
2475.4  19536.01  3924.71  20.09
2477.6  19287.85  3842.56  19.92
2479.7  19015.68  3747.84  19.71
2481.9  18716.39  3652.74  19.52
2484.0  18519.59  3571.98  19.29
2486.1  18246.60  3515.40  19.27
2488.2  18025.85  3455.10  19.17
2490.4  17793.75  3376.25  18.97
2492.5  17493.08  3295.52  18.84
2494.6  17179.92  3291.48  19.16
2496.7  16886.01  3281.66  19.43
2498.8  16670.25  3248.01  19.48
2500.9  16503.76  3196.47  19.37
2503.0  16405.66  3170.64  19.33
2505.1  16376.10  3118.05  19.04
2507.2  16424.73  3128.52  19.05
2509.4  16374.38  3153.37  19.26
2511.4  16333.38  3191.58  19.54
2513.5  16373.60  3240.96  19.79
2515.6  16550.14  3280.54  19.82
