# Supplementary material for: Using reflectance spectra and Pl@ntNet to identify herbarium specimens: a case study with Lithocarpus
Source: New Phytol. 2025 Jun 4;251(2):800–10. doi: 10.1111/nph.70258 (PMC13278665; doi:10.1111/nph.70258)
Supplement: Supplementary file 1 — Dataset S1 Original spectral data collected for this study. [file NPH-251-800-s003.zip › lithocarpus_spectra/gr022322_0328.sig]

/*** Spectra Vista SIG Data ***/
name= gr022322_0328.sig
instrument= HI: 1132003 (HR-1024i)
integration= 50.0, 9.0, 5.0, 40.0, 9.0, 5.0
scan method= Time-based, Time-based
scan coadds= 100, 425, 645, 125, 425, 645
scan time= 5, 5
scan settings= AI, AI
external data set1= 0,0,0,0,0,0,0,0,0,0,0,0,0,0,0,0,0,0,0,0,0,0,0,0,0,0,0,0,0,0,0,0
external data set2= 0,0,0,0,0,0,0,0,0,0,0,0,0,0,0,0,0,0,0,0,0,0,0,0,0,0,0,0,0,0,0,0
external data dark= 0,0,0,0,0,0,0,0,0,0,0,0,0,0,0,0
external data mask= 0
optic= LENS 4(1), LENS 4(1)
temp= 34.5, -5.1, -9.9, 34.6, -5.0, -9.9
battery= 7.44, 7.43
error= 0, 0
units= Radiance, Radiance
time= 23/02/2022 14:58:52, 23/02/2022 15:01:43
longitude=                 ,                 
latitude=                 ,                 
gpstime=                 ,                 
comm= 
memory slot= 0, 0
factors= 0.966, 0.981, 1.000 [Overlap: Remove @ 990,1900, Matching Type: None]
inclinometer x offset= 0, 0
inclinometer y offset= 90, 90
data= 
340.5  1236.90  868.00  70.18
341.9  1276.20  824.21  64.58
343.4  1220.16  787.20  64.52
344.9  1239.50  763.13  61.57
346.4  1230.27  802.35  65.22
347.8  1233.36  792.26  64.24
349.3  1257.68  736.30  58.54
350.8  1242.30  719.63  57.93
352.2  1287.44  749.79  58.24
353.7  1310.05  741.21  56.58
355.2  1362.40  720.50  52.88
356.6  1413.72  752.68  53.24
358.1  1467.42  760.15  51.80
359.6  1512.76  785.23  51.91
361.0  1563.37  815.54  52.17
362.5  1639.89  863.10  52.63
364.0  1732.64  907.73  52.39
365.5  1799.00  931.63  51.79
366.9  1871.44  957.70  51.17
368.4  1951.56  969.53  49.68
369.9  2044.74  1044.88  51.10
371.3  2141.64  1090.65  50.93
372.8  2215.59  1114.35  50.30
374.2  2323.42  1184.43  50.98
375.7  2425.35  1229.06  50.68
377.2  2523.15  1284.94  50.93
378.6  2602.37  1337.51  51.40
380.1  2692.20  1378.15  51.19
381.6  2812.03  1450.15  51.57
383.0  2947.45  1502.19  50.97
384.5  3083.08  1592.50  51.65
386.0  3210.24  1677.23  52.25
387.4  3337.85  1717.13  51.44
388.9  3416.28  1772.05  51.87
390.4  3565.07  1850.88  51.92
391.8  3708.04  1965.95  53.02
393.3  3859.47  2028.25  52.55
394.7  3961.15  2071.38  52.29
396.2  4079.14  2136.95  52.39
397.7  4220.88  2218.80  52.57
399.1  4387.74  2312.66  52.71
400.6  4561.84  2425.70  53.17
402.0  4704.96  2509.65  53.34
403.5  4821.60  2597.00  53.86
405.0  4967.56  2679.50  53.94
406.4  5159.44  2796.20  54.20
407.9  5369.84  2932.45  54.61
409.3  5513.84  3029.10  54.94
410.8  5642.82  3140.78  55.66
412.2  5804.88  3266.25  56.27
413.7  6013.94  3391.54  56.39
415.1  6238.34  3534.18  56.65
416.6  6431.67  3660.30  56.91
418.0  6590.25  3797.19  57.62
419.5  6757.98  3904.15  57.77
420.9  6960.16  4042.60  58.08
422.4  7206.02  4196.15  58.23
423.8  7453.36  4365.28  58.57
425.3  7705.95  4558.69  59.16
426.7  7921.20  4727.81  59.69
428.2  8110.72  4871.60  60.06
429.6  8313.86  5003.44  60.18
431.1  8529.64  5166.00  60.57
432.5  8809.84  5380.38  61.07
434.0  9075.00  5582.50  61.52
435.4  9377.50  5809.38  61.95
436.8  9680.66  6022.56  62.21
438.3  9938.35  6229.13  62.68
439.7  10173.72  6422.59  63.13
441.2  10388.88  6598.80  63.52
442.6  10656.00  6819.56  64.00
444.0  10952.76  7036.58  64.24
445.5  11272.68  7282.99  64.61
446.9  11618.88  7534.80  64.85
448.4  11939.27  7776.56  65.13
449.8  12283.10  8051.25  65.55
451.2  12563.75  8272.81  65.85
452.7  12813.27  8475.11  66.14
454.1  13085.92  8691.68  66.42
455.5  13385.68  8925.70  66.68
457.0  13728.00  9187.75  66.93
458.4  14065.48  9438.00  67.10
459.8  14417.28  9705.60  67.32
461.2  14814.08  10013.28  67.59
462.7  15181.71  10313.18  67.93
464.1  15514.92  10576.98  68.17
465.5  15838.56  10817.10  68.30
467.0  16152.80  11063.88  68.50
468.4  16489.20  11340.10  68.77
469.8  16831.04  11614.55  69.01
471.2  17239.47  11930.81  69.21
472.7  17670.00  12265.93  69.42
474.1  18101.20  12603.88  69.63
475.5  18597.80  12991.55  69.86
476.9  19063.20  13350.35  70.03
478.4  19462.50  13679.69  70.29
479.8  19774.46  13940.08  70.50
481.2  20040.72  14172.60  70.72
482.6  20337.75  14430.49  70.95
484.0  20731.26  14756.10  71.18
485.4  21187.89  15128.91  71.40
486.9  21691.80  15546.38  71.67
488.3  22232.88  15972.40  71.84
489.7  22707.50  16364.05  72.06
491.1  23143.68  16735.95  72.31
492.5  23561.16  17103.45  72.59
493.9  23926.02  17423.63  72.82
495.3  24270.60  17727.00  73.04
496.8  24680.84  18097.80  73.33
498.2  25168.05  18523.09  73.60
499.6  25657.92  18936.79  73.80
501.0  26223.22  19416.38  74.04
502.4  26744.28  19866.00  74.28
503.8  27256.74  20318.64  74.55
505.2  27782.52  20783.55  74.81
506.6  28285.40  21233.03  75.07
508.0  28793.52  21690.90  75.33
509.4  29215.00  22087.50  75.60
510.8  29709.90  22528.69  75.83
512.2  30192.56  22966.50  76.07
513.6  30724.80  23448.00  76.32
515.0  31317.20  23965.80  76.53
516.4  31825.76  24423.80  76.74
517.8  32380.60  24938.10  77.02
519.2  32987.46  25481.25  77.25
520.7  33580.71  26013.94  77.47
522.0  34081.44  26484.60  77.71
523.4  34675.83  27016.76  77.91
524.8  35175.78  27489.98  78.15
526.2  35785.93  28055.40  78.40
527.6  36428.46  28639.73  78.62
529.0  36977.60  29144.50  78.82
530.4  37633.48  29737.05  79.02
531.8  38191.49  30253.40  79.22
533.2  38698.92  30735.90  79.42
534.6  39208.00  31233.00  79.66
536.0  39736.15  31750.08  79.90
537.4  40270.81  32266.26  80.12
538.8  40862.32  32831.84  80.35
540.2  41506.26  33425.04  80.53
541.6  42111.02  33976.78  80.68
543.0  42640.50  34481.30  80.87
544.3  43356.45  35142.56  81.05
545.7  44161.20  35865.75  81.22
547.1  44683.20  36366.00  81.39
548.5  45328.62  36961.73  81.54
549.9  46059.88  37633.28  81.71
551.3  46816.64  38332.45  81.88
552.7  47347.36  38829.88  82.01
554.1  48067.83  39495.94  82.17
555.4  48680.82  40057.83  82.29
556.8  49138.32  40505.85  82.43
558.2  49466.70  40844.44  82.57
559.6  49815.45  41187.38  82.68
561.0  50418.06  41759.03  82.83
562.3  50869.00  42195.56  82.95
563.7  51484.16  42767.20  83.07
565.1  52087.20  43312.50  83.15
566.5  52715.61  43886.58  83.25
567.9  53568.16  44657.80  83.37
569.2  54499.20  45475.50  83.44
570.6  55475.60  46336.16  83.53
572.0  56309.41  47085.13  83.62
573.4  57016.03  47720.35  83.70
574.8  57736.25  48375.63  83.79
576.1  58616.00  49160.94  83.87
577.5  59282.92  49769.40  83.95
578.9  60197.52  50599.35  84.06
580.3  61023.63  51336.23  84.13
581.6  61841.92  52072.40  84.20
583.0  62668.26  52809.86  84.27
584.4  63296.16  53392.69  84.35
585.8  63802.14  53885.76  84.46
587.1  64256.94  54312.78  84.52
588.5  64841.40  54850.50  84.59
589.9  65331.00  55315.88  84.67
591.2  65933.32  55860.95  84.72
592.6  66716.10  56583.45  84.81
594.0  67386.91  57178.53  84.85
595.3  68251.92  57955.90  84.91
596.7  69120.38  58734.00  84.97
598.1  69952.21  59492.33  85.05
599.5  70770.70  60227.56  85.10
600.8  71638.16  61010.80  85.17
602.2  72352.49  61652.15  85.21
603.5  73235.88  62455.35  85.28
604.9  74108.34  63240.30  85.33
606.3  74902.08  63960.60  85.39
607.6  75657.12  64654.05  85.46
609.0  76399.20  65333.25  85.52
610.4  77166.18  66031.88  85.57
611.7  77867.32  66671.00  85.62
613.1  78532.50  67286.81  85.68
614.5  79280.64  67971.38  85.74
615.8  79883.28  68536.35  85.80
617.2  80697.96  69275.70  85.85
618.5  81392.84  69917.00  85.90
619.9  82241.30  70690.40  85.95
621.2  83002.64  71395.83  86.02
622.6  83941.00  72249.38  86.07
624.0  84666.78  72907.20  86.11
625.3  85504.18  73682.48  86.17
626.7  86340.90  74443.75  86.22
628.0  87041.80  75087.80  86.27
629.4  87892.00  75866.00  86.32
630.8  88598.76  76527.75  86.38
632.1  89160.75  77048.21  86.41
633.5  90084.28  77899.25  86.47
634.8  90842.88  78594.61  86.52
636.2  91513.68  79202.93  86.55
637.5  92358.58  79986.09  86.60
638.9  93100.23  80671.50  86.65
640.2  93887.26  81404.10  86.70
641.6  94745.58  82194.00  86.75
642.9  95518.15  82897.59  86.79
644.3  96350.90  83689.30  86.86
645.6  97142.50  84410.63  86.89
647.0  97899.57  85122.56  86.95
648.3  98709.33  85884.59  87.01
649.7  99566.39  86689.85  87.07
651.0  100381.57  87437.41  87.11
652.4  100912.50  87951.83  87.16
653.7  102014.28  88963.88  87.21
655.0  102938.32  89839.35  87.27
656.4  103592.60  90455.75  87.32
657.7  104685.53  91455.06  87.36
659.1  105567.00  92265.25  87.40
660.4  106279.04  92953.00  87.46
661.8  106968.00  93600.00  87.50
663.1  107966.40  94541.74  87.57
664.5  108504.00  95064.30  87.61
665.8  108711.42  95305.31  87.67
667.1  108876.96  95512.16  87.72
668.5  109334.40  95980.50  87.79
669.8  109819.90  96453.80  87.83
671.2  110148.48  96803.20  87.88
672.5  110512.44  97186.01  87.94
673.8  111179.04  97835.85  88.00
675.2  112198.80  98752.50  88.02
676.5  113372.64  99841.65  88.07
677.8  114622.74  100964.95  88.08
679.2  115578.96  101862.08  88.13
680.5  116428.71  102649.01  88.16
681.9  117155.50  103362.88  88.23
683.2  117971.70  104123.25  88.26
684.5  118780.20  104902.88  88.32
685.9  119510.29  105593.31  88.35
687.2  120238.08  106281.60  88.39
688.5  120897.78  106933.60  88.45
689.9  121689.92  107695.35  88.50
691.2  122384.02  108347.38  88.53
692.5  123008.24  108943.55  88.57
693.8  123752.05  109644.88  88.60
695.2  124380.62  110256.19  88.64
696.5  125103.00  110937.75  88.68
697.8  125837.95  111628.94  88.71
699.2  126525.75  112270.76  88.73
700.5  127245.96  112960.13  88.77
701.8  127897.35  113594.25  88.82
703.1  128575.80  114237.75  88.85
704.5  129273.57  114908.63  88.89
705.8  130053.03  115629.35  88.91
707.1  130739.25  116290.00  88.95
708.4  131398.02  116927.18  88.99
709.8  132215.01  117695.36  89.02
711.1  132761.36  118227.50  89.05
712.4  133598.88  119012.68  89.08
713.7  134284.78  119671.50  89.12
715.0  135013.02  120343.35  89.13
716.3  135770.75  121065.94  89.17
717.7  136494.25  121763.41  89.21
719.0  137269.20  122475.75  89.22
720.3  138021.36  123201.90  89.26
721.6  138898.00  123996.25  89.27
722.9  139703.94  124749.00  89.30
724.2  140532.84  125533.80  89.33
725.6  141288.70  126236.80  89.35
726.9  141778.50  126722.19  89.38
728.2  142311.68  127243.20  89.41
729.5  142962.04  127841.51  89.42
730.8  143461.76  128330.03  89.45
732.1  144081.28  128915.15  89.47
733.4  144561.68  129379.34  89.50
734.7  144949.68  129757.95  89.52
736.0  145432.92  130208.25  89.53
737.3  145713.33  130456.91  89.53
738.6  145981.17  130718.48  89.54
740.0  146292.00  131011.50  89.55
741.2  146706.56  131393.60  89.56
742.6  147268.08  131921.10  89.58
743.9  147908.00  132499.20  89.58
745.2  148642.26  133174.28  89.59
746.5  149405.58  133884.58  89.61
747.8  150027.20  134469.75  89.63
749.1  150735.60  135116.08  89.64
750.4  151432.00  135764.14  89.65
751.7  152149.20  136413.90  89.66
753.0  152685.22  136909.35  89.67
754.2  153322.56  137495.33  89.68
755.5  153906.16  138025.99  89.68
756.8  154477.32  138563.70  89.70
758.1  155490.00  139461.75  89.69
759.4  156416.80  140319.75  89.71
760.7  157290.28  141125.95  89.72
762.0  157885.00  141684.38  89.74
763.3  158468.94  142211.48  89.74
764.6  158872.08  142579.50  89.74
765.9  159292.10  142953.88  89.74
767.2  159803.91  143430.26  89.75
768.4  160114.50  143734.50  89.77
769.7  160760.67  144328.95  89.78
771.0  161214.57  144751.05  89.79
772.3  161596.05  145112.00  89.80
773.6  162094.24  145553.00  89.80
774.8  162562.74  145987.69  89.80
776.1  163010.90  146416.40  89.82
777.4  163370.75  146730.24  89.81
778.7  163905.62  147226.35  89.82
780.0  164364.48  147646.80  89.83
781.2  164728.80  147995.40  89.84
782.5  165251.58  148474.95  89.85
783.8  165740.04  148923.90  89.85
785.0  166100.76  149264.40  89.86
786.3  166540.50  149677.50  89.87
787.6  167016.08  150130.40  89.89
788.9  167430.42  150483.83  89.88
790.1  167969.00  150992.25  89.89
791.4  168360.00  151330.80  89.89
792.7  169002.57  151946.21  89.91
793.9  169419.60  152338.73  89.92
795.2  169935.50  152791.88  89.91
796.5  170445.88  153241.55  89.91
797.7  170952.66  153704.33  89.91
799.0  171600.00  154305.00  89.92
800.2  172015.36  154690.40  89.93
801.5  172488.52  155129.23  89.94
802.8  173051.95  155620.00  89.93
804.0  173518.80  156033.15  89.92
805.3  174045.32  156509.65  89.92
806.5  174413.40  156856.13  89.93
807.8  174908.30  157289.13  89.93
809.0  175396.98  157748.69  89.94
810.3  175902.81  158187.95  89.93
811.5  176277.99  158554.35  89.95
812.8  176785.80  158977.50  89.93
814.0  177200.73  159341.85  89.92
815.3  177701.90  159793.68  89.92
816.5  178106.25  160148.13  89.92
817.8  178577.13  160553.25  89.91
819.0  179014.15  160938.05  89.90
820.2  179488.80  161370.30  89.91
821.5  179943.70  161801.44  89.92
822.7  180283.20  162072.38  89.90
824.0  180754.20  162469.35  89.88
825.2  181239.75  162968.63  89.92
826.4  181746.62  163400.88  89.91
827.7  182064.25  163697.75  89.91
828.9  182576.70  164117.25  89.89
830.1  183022.13  164461.70  89.86
831.4  183428.52  164862.28  89.88
832.6  183904.42  165294.30  89.88
833.8  184294.20  165615.00  89.86
835.0  184665.46  165954.08  89.87
836.3  185138.66  166346.43  89.85
837.5  185598.00  166768.88  89.85
838.7  186044.85  167162.40  89.85
839.9  186449.04  167524.20  89.85
841.2  186922.02  167926.96  89.84
842.4  187293.60  168259.09  89.84
843.6  187714.10  168667.63  89.85
844.8  188231.13  169130.81  89.85
846.0  188670.93  169501.69  89.84
847.2  189065.94  169865.59  89.84
848.5  189569.68  170277.00  89.82
849.7  189965.10  170663.25  89.84
850.9  190369.40  171026.38  89.84
852.1  190812.01  171421.28  89.84
853.3  191152.44  171687.00  89.82
854.5  191586.57  172062.89  89.81
855.7  191924.82  172365.90  89.81
856.9  192358.68  172749.30  89.81
858.1  192804.01  173163.46  89.81
859.3  193178.72  173506.03  89.82
860.5  193653.51  173898.45  89.80
861.7  194084.80  174282.00  89.80
862.9  194447.50  174689.13  89.84
864.1  194841.60  175021.29  89.83
865.3  195325.52  175409.65  89.80
866.5  195799.68  175802.40  89.79
867.7  196226.63  176200.03  89.79
868.9  196640.36  176590.31  89.80
870.1  197093.18  176977.39  89.79
871.3  197552.06  177393.83  89.80
872.5  198079.20  177841.69  89.78
873.7  198567.28  178288.60  89.79
874.9  199103.13  178709.33  89.76
876.0  199620.36  179172.00  89.76
877.2  200054.56  179570.25  89.76
878.4  200612.07  180052.31  89.75
879.6  201066.60  180479.25  89.76
880.8  201556.25  180842.81  89.72
882.0  201991.52  181231.95  89.72
883.1  202561.24  181708.45  89.71
884.3  203070.86  182135.16  89.69
885.5  203541.45  182577.15  89.70
886.7  203924.16  182912.40  89.70
887.8  204412.80  183291.00  89.67
889.0  204969.46  183769.65  89.66
890.2  205403.10  184178.66  89.67
891.4  205962.23  184658.96  89.66
892.5  206565.84  185215.39  89.66
893.7  207277.24  185738.93  89.61
894.9  207878.76  186254.55  89.60
896.0  208516.90  186821.50  89.60
897.2  209151.74  187410.83  89.61
898.4  209755.26  187946.85  89.60
899.5  210452.84  188527.58  89.58
900.7  210893.80  188782.75  89.52
901.9  211386.50  189195.70  89.50
903.0  211747.36  189538.34  89.51
904.2  212129.60  189858.75  89.50
905.4  212706.30  190295.10  89.46
906.5  213232.81  190640.63  89.40
907.7  213583.08  190950.05  89.40
908.8  214005.03  191278.28  89.38
910.0  214436.56  191560.20  89.33
911.2  214687.67  191917.44  89.39
912.3  214930.26  192082.65  89.37
913.5  215161.23  192187.94  89.32
914.6  215369.28  192269.70  89.27
915.8  215748.69  192624.53  89.28
916.9  216070.70  192928.64  89.29
918.1  216337.66  193158.63  89.29
919.2  216566.73  193380.41  89.29
920.4  216796.14  193541.70  89.27
921.5  217034.24  193744.95  89.27
922.7  217233.76  194004.00  89.31
923.8  217550.34  194176.95  89.26
925.0  217794.22  194318.69  89.22
926.1  218160.60  194691.00  89.24
927.3  218478.72  195060.60  89.28
928.4  219011.00  195515.94  89.27
929.6  219648.00  196134.40  89.29
930.7  220530.80  196810.25  89.24
931.8  221418.99  197538.75  89.21
933.0  222068.16  198253.80  89.28
934.1  222516.36  198631.80  89.27
935.3  222563.64  198806.15  89.33
936.4  222737.42  198748.61  89.23
937.6  222636.27  198656.10  89.23
938.7  222527.43  198498.26  89.20
939.9  222477.40  198497.80  89.22
941.0  223105.60  199043.53  89.21
942.1  223608.60  199488.83  89.21
943.3  224150.28  199930.35  89.19
944.4  224567.25  200284.78  89.19
945.6  224801.26  200368.78  89.13
946.7  225009.92  200724.29  89.21
947.9  225355.41  200916.45  89.16
949.0  225486.31  201025.83  89.15
950.1  225885.60  201359.70  89.14
951.3  226193.66  201747.15  89.19
952.4  226487.29  202050.28  89.21
953.6  226861.30  202236.38  89.15
954.7  227051.61  202413.90  89.15
955.8  227374.66  202626.24  89.12
957.0  227679.30  202955.81  89.14
958.1  228045.60  203165.63  89.09
959.3  228129.30  203098.88  89.03
960.4  228517.86  203427.58  89.02
961.6  228875.90  203825.49  89.06
962.7  229082.88  203892.80  89.00
963.9  229327.70  204008.53  88.96
965.0  229445.22  204047.93  88.93
966.2  229655.19  204364.68  88.99
967.3  229756.29  204365.86  88.95
968.5  230028.48  204513.60  88.91
969.6  230113.20  204488.50  88.86
970.8  230349.35  204443.80  88.75
971.9  230046.08  204393.20  88.85
973.1  230317.36  204710.00  88.88
974.2  230298.43  204637.26  88.86
975.4  230832.51  204770.78  88.71
976.5  230734.92  204671.03  88.70
977.7  231068.34  204986.78  88.71
978.8  230727.69  205076.81  88.88
980.0  230910.00  204955.00  88.76
981.2  231037.50  204930.26  88.70
982.3  231464.66  204892.98  88.52
983.5  231327.33  204851.89  88.55
984.6  231471.36  205288.20  88.69
985.8  231414.48  205754.45  88.91
987.0  231673.60  205173.20  88.56
988.1  232055.32  205205.48  88.43
989.3  231752.08  205405.90  88.63
990.2  240906.15  210173.27  87.24
994.0  241550.56  210729.24  87.24
997.9  241761.17  211116.83  87.32
1001.7  242497.31  211798.96  87.34
1005.6  243585.56  212835.56  87.38
1009.4  244611.18  213855.48  87.43
1013.3  245520.00  214800.00  87.49
1017.1  246337.12  215558.77  87.51
1021.0  247225.32  216423.13  87.54
1024.8  248499.06  217609.50  87.57
1028.6  250072.26  219137.19  87.63
1032.5  251353.20  220409.00  87.69
1036.3  252060.48  221097.92  87.72
1040.1  252405.00  221524.34  87.77
1044.0  253188.54  222237.45  87.78
1047.8  253678.95  222802.65  87.83
1051.6  254188.98  223392.89  87.88
1055.5  253915.40  223223.60  87.91
1059.3  253781.70  223212.15  87.95
1063.1  253799.77  223329.99  87.99
1067.0  254157.13  223703.26  88.02
1070.8  254816.26  224416.42  88.07
1074.6  255235.64  224894.89  88.11
1078.4  255059.00  224847.00  88.15
1082.3  254506.97  224433.23  88.18
1086.1  254146.62  224285.78  88.25
1089.9  254264.34  224475.39  88.28
1093.7  254586.81  224877.72  88.33
1097.5  254681.17  225110.69  88.39
1101.4  254575.96  225160.04  88.45
1105.2  254516.40  225187.60  88.48
1109.0  254870.88  225563.25  88.50
1112.8  255692.90  226336.36  88.52
1116.6  256362.98  227028.49  88.56
1120.4  257044.36  227565.33  88.53
1124.2  257531.06  227949.94  88.51
1128.1  257953.53  228194.87  88.46
1131.8  257957.93  228040.87  88.40
1135.7  257764.44  227553.58  88.28
1139.5  257527.60  226947.00  88.13
1143.3  256908.17  225940.20  87.95
1147.1  256390.22  224910.67  87.72
1150.9  255930.58  223883.92  87.48
1154.7  255827.87  223141.24  87.22
1158.5  255713.33  222386.07  86.97
1162.3  255477.20  221534.28  86.71
1166.1  254817.82  220344.56  86.47
1169.9  254413.93  219349.57  86.22
1173.7  253800.00  218180.00  85.97
1177.5  253178.71  216926.20  85.68
1181.2  253151.31  216104.78  85.37
1185.0  253443.44  215572.81  85.06
1188.8  253293.44  214709.06  84.77
1192.6  253286.44  214093.51  84.53
1196.4  253327.67  213637.32  84.33
1200.2  252691.91  212690.49  84.17
1204.0  252344.45  212052.40  84.03
1207.8  252034.78  211489.53  83.91
1211.6  251548.89  210851.00  83.82
1215.3  251156.38  210360.93  83.76
1219.1  250984.50  210156.00  83.73
1222.9  250595.56  209937.78  83.78
1226.7  250245.78  209866.53  83.86
1230.4  249612.93  209653.46  83.99
1234.2  248879.71  209470.10  84.17
1238.0  248214.00  209300.23  84.32
1241.8  247599.86  209102.44  84.45
1245.5  247088.24  208953.69  84.57
1249.3  246929.60  209002.18  84.64
1253.1  247040.69  209225.14  84.69
1256.8  246998.70  209307.87  84.74
1260.6  246741.35  209191.98  84.78
1264.4  246441.31  208961.22  84.79
1268.1  245952.67  208571.73  84.80
1271.9  245917.47  208578.97  84.82
1275.7  246236.78  208992.08  84.87
1279.4  246561.30  209530.20  84.98
1283.2  246154.61  209547.17  85.13
1286.9  245747.33  209581.36  85.28
1290.7  245436.40  209668.80  85.43
1294.4  244796.03  209387.02  85.54
1298.2  243984.34  208858.69  85.60
1302.0  242904.25  208030.83  85.64
1305.7  241621.11  206948.81  85.65
1309.5  240060.70  205562.10  85.63
1313.2  239052.42  204608.75  85.59
1317.0  238305.60  203782.80  85.51
1320.7  237550.20  202886.09  85.41
1324.4  236611.87  201720.50  85.25
1328.2  235843.20  200609.60  85.06
1331.9  234849.14  199207.92  84.82
1335.7  233953.06  197802.92  84.55
1339.4  232862.98  196151.16  84.23
1343.2  231998.87  194559.01  83.86
1346.9  231537.80  193125.18  83.41
1350.6  231704.67  192064.60  82.89
1354.4  232093.44  191078.58  82.33
1358.1  231882.13  189527.13  81.73
1361.8  231235.96  187614.76  81.14
1365.6  230164.45  185480.75  80.59
1369.3  228829.33  183447.56  80.17
1373.0  227422.19  181544.37  79.83
1376.7  225931.70  179652.53  79.52
1380.5  224387.56  177824.62  79.25
1384.2  222990.37  176036.49  78.94
1387.9  221674.60  174293.87  78.63
1391.6  220376.14  172369.69  78.22
1395.3  219210.85  170203.10  77.64
1399.1  218472.03  167992.86  76.89
1402.8  217524.67  165274.67  75.98
1406.5  216825.90  162388.87  74.89
1410.2  216252.33  159358.56  73.69
1413.9  216059.44  156420.94  72.40
1417.6  215530.09  153262.75  71.11
1421.3  214996.80  150237.07  69.88
1425.1  214310.93  147396.27  68.78
1428.8  213878.55  145017.60  67.80
1432.5  213603.68  143095.04  66.99
1436.2  213365.74  141470.63  66.30
1439.9  212762.09  139807.29  65.71
1443.6  212418.78  138458.00  65.18
1447.3  211877.42  137066.84  64.69
1451.0  211382.50  135747.75  64.22
1454.7  210822.67  134365.24  63.73
1458.4  210396.20  133026.83  63.23
1462.1  209762.15  131465.82  62.67
1465.8  209178.53  129890.19  62.10
1469.4  208589.38  128298.04  61.51
1473.1  208867.69  127241.10  60.92
1476.8  208921.63  126174.68  60.39
1480.5  207851.82  124671.58  59.98
1484.2  207035.12  123619.90  59.71
1487.9  206432.34  122930.57  59.55
1491.6  205717.42  122396.08  59.50
1495.3  205312.25  122217.33  59.53
1498.9  204665.90  122036.07  59.63
1502.6  203777.22  121869.29  59.81
1506.3  202762.93  121721.60  60.03
1510.0  201824.60  121672.60  60.29
1513.7  201093.93  121744.70  60.54
1517.3  200389.99  121687.83  60.73
1521.0  199492.08  121348.07  60.83
1524.7  198697.98  120926.83  60.86
1528.3  197905.03  120330.63  60.80
1532.0  196974.80  119663.47  60.75
1535.7  196124.13  119047.13  60.70
1539.3  195248.13  118470.00  60.68
1543.0  194640.83  118160.39  60.71
1546.7  194241.67  118141.83  60.82
1550.3  193758.04  118134.40  60.97
1554.0  192946.60  118024.20  61.17
1557.6  192190.47  117897.27  61.34
1561.3  191341.52  117669.92  61.50
1565.0  190448.13  117337.60  61.61
1568.6  189488.01  116999.54  61.75
1572.3  188801.12  116787.83  61.86
1575.9  188185.87  116595.82  61.96
1579.6  187581.53  116376.63  62.04
1583.2  186928.71  116129.11  62.12
1586.9  186160.27  115940.18  62.28
1590.5  185526.04  116070.67  62.56
1594.1  184766.66  116388.44  62.99
1597.8  183952.81  116833.15  63.51
1601.4  183191.07  117481.74  64.13
1605.1  182196.97  118015.41  64.77
1608.7  181337.75  118663.25  65.44
1612.3  180544.11  119314.07  66.09
1616.0  179728.00  119870.45  66.70
1619.6  179034.78  120482.00  67.30
1623.2  178152.27  120895.93  67.86
1626.9  177448.00  121328.27  68.37
1630.5  176609.05  121591.25  68.85
1634.1  175949.57  121905.04  69.28
1637.8  175240.80  122159.02  69.71
1641.4  174449.45  122310.28  70.11
1645.0  173650.33  122439.40  70.51
1648.6  172703.67  122415.73  70.88
1652.2  171979.38  122468.52  71.21
1655.8  171271.33  122455.56  71.50
1659.5  170586.25  122403.85  71.75
1663.1  169398.30  121854.18  71.93
1666.7  168131.17  121180.00  72.07
1670.3  166939.82  120480.43  72.17
1673.9  165835.19  119692.56  72.18
1677.5  165030.76  118966.11  72.09
1681.1  164604.09  118360.00  71.91
1684.7  164623.20  117994.30  71.68
1688.3  164495.88  117495.31  71.43
1691.9  164106.67  116745.00  71.14
1695.6  163755.40  115849.67  70.75
1699.2  163645.30  115066.73  70.31
1702.8  163565.14  114421.66  69.95
1706.3  163072.78  113819.89  69.80
1709.9  162074.04  113082.84  69.77
1713.5  161344.32  112564.39  69.77
1717.1  160600.53  111951.47  69.71
1720.7  159918.22  111296.74  69.60
1724.3  159533.92  110823.14  69.47
1727.9  159200.49  110353.37  69.32
1731.5  159098.53  110060.89  69.18
1735.1  159223.47  109954.93  69.06
1738.7  158971.07  109614.98  68.95
1742.2  158477.17  109130.68  68.86
1745.8  157812.53  108523.60  68.77
1749.4  157418.43  108078.90  68.66
1753.0  156312.80  107152.62  68.55
1756.5  154779.33  105852.59  68.39
1760.1  153064.47  104455.62  68.24
1763.7  151177.25  102938.11  68.09
1767.2  149684.47  101738.73  67.97
1770.8  148380.50  100719.00  67.88
1774.4  146973.05  99680.47  67.82
1777.9  146153.18  99104.90  67.81
1781.5  145286.67  98528.33  67.82
1785.1  144094.17  97749.17  67.84
1788.6  142792.52  96926.93  67.88
1792.2  141408.33  96074.83  67.94
1795.8  140656.82  95642.73  68.00
1799.3  139885.20  95184.40  68.04
1802.9  139142.46  94729.28  68.08
1806.4  138510.04  94316.89  68.09
1810.0  137707.74  93757.40  68.08
1813.5  137318.05  93466.51  68.07
1817.1  137055.73  93296.20  68.07
1820.6  136474.17  92919.13  68.09
1824.2  136383.87  92929.20  68.14
1827.7  135674.70  92576.28  68.23
1831.2  135380.00  92624.00  68.42
1834.8  135362.73  92880.50  68.62
1838.3  135067.50  93017.50  68.87
1841.8  134391.43  92882.33  69.11
1845.4  133500.23  92554.19  69.33
1848.9  132725.10  92261.55  69.51
1852.4  132073.07  91952.03  69.62
1856.0  131379.03  91538.57  69.68
1859.5  130627.32  90959.12  69.63
1863.0  130069.11  90415.21  69.51
1866.6  129898.31  90072.80  69.34
1870.1  129752.05  89608.60  69.06
1873.6  129116.25  88613.25  68.63
1877.1  128030.00  87125.50  68.05
1880.6  126836.82  85402.58  67.33
1884.2  125989.38  83673.58  66.41
1887.7  125229.20  81801.13  65.32
1891.2  124274.85  79544.85  64.01
1894.7  123439.60  77149.75  62.50
1898.2  122934.68  74794.19  60.84
1902.2  130609.44  76995.36  58.95
1904.9  129930.68  74751.84  57.53
1907.6  129121.68  72464.48  56.12
1910.4  128469.46  70319.97  54.74
1913.1  127369.52  68120.48  53.48
1915.8  126678.16  66286.92  52.33
1918.6  126147.20  64691.52  51.28
1921.3  125618.28  63282.21  50.38
1924.0  124787.18  61922.98  49.62
1926.7  123974.12  60740.56  48.99
1929.4  123140.00  59809.36  48.57
1932.2  122537.10  59142.20  48.26
1934.9  121942.08  58631.04  48.08
1937.6  121329.84  58247.60  48.01
1940.3  120759.50  58029.50  48.05
1943.0  120263.19  57962.17  48.20
1945.7  119563.29  57856.48  48.39
1948.4  118811.15  57819.66  48.67
1951.1  118198.08  57918.24  49.00
1953.8  117604.74  58058.22  49.37
1956.4  117103.53  58246.19  49.74
1959.1  116478.88  58404.12  50.14
1961.8  115660.86  58490.88  50.57
1964.5  114997.14  58629.06  50.98
1967.2  114198.63  58712.29  51.41
1969.9  113578.70  58894.50  51.85
1972.5  112832.25  58986.49  52.28
1975.2  112286.23  59180.89  52.71
1977.9  111895.56  59485.58  53.16
1980.6  111293.56  59655.54  53.60
1983.2  110414.04  59651.44  54.03
1985.9  109512.00  59608.80  54.43
1988.5  108628.34  59555.84  54.83
1991.2  107979.48  59610.33  55.21
1993.8  107360.88  59662.68  55.57
1996.5  106888.98  59771.58  55.92
1999.2  106221.97  59744.86  56.25
2001.8  105825.24  59811.72  56.52
2004.4  105329.67  59792.49  56.77
2007.1  104681.36  59619.70  56.95
2009.7  104050.62  59401.62  57.09
2012.4  103628.80  59262.72  57.19
2015.0  103185.60  59029.80  57.21
2017.6  102653.55  58661.30  57.14
2020.3  102131.92  58269.20  57.05
2022.9  101880.96  57986.72  56.92
2025.5  101662.53  57619.56  56.68
2028.1  101452.59  57181.14  56.36
2030.8  101060.13  56572.89  55.98
2033.4  100911.66  56022.24  55.52
2036.0  100534.76  55305.96  55.01
2038.6  100149.66  54528.72  54.45
2041.2  99824.24  53716.84  53.81
2043.8  99464.56  52846.30  53.13
2046.4  99105.08  51911.82  52.38
2049.0  98609.48  50928.24  51.65
2051.6  98348.76  50076.45  50.92
2054.2  98022.00  49197.00  50.19
2056.8  97666.80  48356.00  49.51
2059.4  97078.56  47447.30  48.88
2062.0  96565.00  46593.00  48.25
2064.6  95957.22  45711.72  47.64
2067.1  95338.08  44834.58  47.03
2069.7  94731.48  43971.86  46.42
2072.3  94324.72  43225.68  45.83
2074.9  93861.60  42463.05  45.24
2077.4  93503.37  41808.93  44.71
2080.0  93004.81  41138.99  44.23
2082.6  92551.50  40545.25  43.81
2085.1  92084.19  40002.30  43.44
2087.7  91696.80  39538.20  43.12
2090.3  91240.14  39081.99  42.83
2092.8  90495.92  38511.52  42.56
2095.4  89700.65  37943.49  42.30
2097.9  89042.10  37455.67  42.07
2100.5  88334.80  36996.80  41.88
2103.0  87730.92  36634.14  41.76
2105.6  87167.28  36347.31  41.70
2108.1  86652.00  36169.74  41.74
2110.7  86116.52  36046.36  41.86
2113.2  85593.60  35968.63  42.02
2115.7  85041.75  35901.55  42.22
2118.3  84436.95  35856.99  42.47
2120.8  84050.82  35940.60  42.76
2123.3  83640.02  36033.64  43.08
2125.8  83274.66  36127.98  43.38
2128.4  82836.39  36205.26  43.71
2130.9  82288.00  36245.20  44.05
2133.4  81894.54  36380.26  44.42
2135.9  81525.80  36489.40  44.76
2138.4  81077.37  36496.24  45.01
2140.9  80747.34  36553.20  45.27
2143.4  80373.45  36586.55  45.52
2145.9  80051.81  36615.79  45.74
2148.4  79766.72  36666.96  45.97
2150.9  79474.32  36732.75  46.22
2153.4  79174.61  36769.30  46.44
2155.9  78841.48  36781.94  46.65
2158.4  78542.10  36816.15  46.87
2160.9  78299.55  36860.25  47.08
2163.4  77965.48  36861.48  47.28
2165.9  77392.96  36766.06  47.51
2168.4  76899.60  36708.12  47.74
2170.8  76552.19  36702.60  47.94
2173.3  76202.68  36708.64  48.17
2175.8  75888.89  36746.82  48.42
2178.2  75505.75  36743.40  48.66
2180.7  75117.21  36768.41  48.95
2183.2  74709.48  36783.98  49.24
2185.6  74292.12  36794.52  49.53
2188.1  73785.60  36749.16  49.81
2190.6  73213.40  36674.56  50.09
2193.0  72552.81  36523.08  50.34
2195.5  71984.64  36410.88  50.58
2197.9  71399.76  36293.52  50.83
2200.4  70689.25  36078.60  51.04
2202.8  70223.67  35960.64  51.21
2205.3  69613.60  35761.18  51.37
2207.7  69219.28  35705.80  51.58
2210.1  68800.76  35614.32  51.76
2212.6  68424.22  35504.22  51.89
2215.0  68186.10  35437.40  51.97
2217.4  67891.88  35363.85  52.09
2219.9  67651.74  35288.18  52.16
2222.3  67415.04  35195.60  52.21
2224.7  67219.47  35120.52  52.25
2227.1  66952.20  34986.30  52.26
2229.5  66632.43  34800.58  52.23
2231.9  66194.88  34505.12  52.13
2234.4  65715.12  34145.84  51.96
2236.8  65311.97  33800.08  51.75
2239.2  64924.86  33401.94  51.45
2241.6  64480.29  32898.81  51.02
2244.0  64056.96  32348.16  50.50
2246.4  63663.81  31732.20  49.84
2248.8  63245.82  31023.30  49.05
2251.2  62927.10  30345.60  48.22
2253.6  62492.10  29606.10  47.38
2255.9  62187.24  28855.44  46.40
2258.3  61872.35  28072.77  45.37
2260.7  61484.72  27276.16  44.36
2263.1  61082.70  26508.90  43.40
2265.5  60673.58  25817.99  42.55
2267.9  60343.20  25299.60  41.93
2270.2  59880.24  24860.72  41.52
2272.6  59489.16  24598.08  41.35
2275.0  59085.18  24440.22  41.36
2277.3  58675.50  24372.90  41.54
2279.7  58277.25  24346.35  41.78
2282.1  57962.16  24369.44  42.04
2284.4  57583.68  24326.94  42.25
2286.8  57277.05  24253.18  42.34
2289.1  56877.12  24134.64  42.43
2291.5  56578.90  24016.23  42.45
2293.8  56149.80  23778.38  42.35
2296.2  55680.24  23497.32  42.20
2298.5  55149.63  23175.72  42.02
2300.8  54582.22  22821.54  41.81
2303.2  53925.52  22423.92  41.58
2305.5  53250.28  21980.14  41.28
2307.9  52599.98  21524.93  40.92
2310.2  51956.52  21094.92  40.60
2312.5  51336.00  20709.20  40.34
2314.8  50728.44  20339.32  40.09
2317.1  50098.00  19924.50  39.77
2319.5  49455.45  19522.62  39.48
2321.8  48911.36  19133.96  39.12
2324.1  48325.76  18760.00  38.82
2326.4  47829.76  18437.54  38.55
2328.7  47338.50  18097.50  38.23
2331.0  46831.20  17793.96  38.00
2333.3  46431.41  17585.79  37.87
2335.6  46029.20  17374.00  37.75
2337.9  45563.04  17162.46  37.67
2340.2  45134.50  17005.00  37.68
2342.5  44744.55  16870.74  37.70
2344.8  44254.70  16693.40  37.72
2347.1  43730.82  16518.60  37.77
2349.4  43188.48  16342.38  37.84
2351.7  42700.00  16172.32  37.87
2353.9  42219.08  16021.50  37.95
2356.2  41730.00  15882.75  38.06
2358.5  41219.63  15749.24  38.21
2360.8  40713.20  15613.22  38.35
2363.1  40225.14  15491.52  38.51
2365.3  39768.83  15350.59  38.60
2367.6  39230.00  15170.00  38.67
2369.8  38732.70  15014.70  38.76
2372.1  38166.96  14865.24  38.95
2374.4  37563.12  14679.84  39.08
2376.6  36954.12  14504.00  39.25
2378.9  36363.60  14327.88  39.40
2381.1  35744.80  14144.00  39.57
2383.4  35166.52  13953.64  39.68
2385.6  34652.20  13783.55  39.78
2387.9  34138.80  13592.88  39.82
2390.1  33663.00  13419.00  39.86
2392.3  33190.56  13246.74  39.91
2394.6  32705.62  13101.22  40.06
2396.8  32275.62  12954.81  40.14
2399.0  31821.80  12786.50  40.18
2401.3  31388.82  12626.94  40.23
2403.5  30914.52  12448.80  40.27
2405.7  30494.70  12274.39  40.25
2407.9  30063.24  12088.98  40.21
2410.1  29618.64  11874.24  40.09
2412.4  29233.10  11672.90  39.93
2414.6  28842.96  11483.04  39.81
2416.8  28476.36  11276.10  39.60
2419.0  28081.38  11080.64  39.46
2421.2  27677.08  10910.94  39.42
2423.4  27247.08  10713.99  39.32
2425.6  26894.79  10458.45  38.89
2427.8  26563.32  10241.28  38.55
2430.0  26266.30  10036.25  38.21
2432.2  25954.56  9815.04  37.82
2434.4  25623.27  9578.25  37.38
2436.5  25280.04  9340.84  36.95
2438.7  25011.12  9125.04  36.48
2440.9  24701.34  8920.59  36.11
2443.1  24409.44  8731.44  35.77
2445.3  24148.39  8520.81  35.29
2447.4  23855.76  8286.48  34.74
2449.6  23531.20  8094.24  34.40
2451.8  23225.40  7911.54  34.06
2453.9  22894.92  7718.93  33.71
2456.1  22545.20  7523.44  33.37
2458.3  22280.63  7359.09  33.03
2460.4  21977.79  7159.14  32.57
2462.6  21678.30  6993.00  32.26
2464.7  21401.90  6827.60  31.90
2466.9  21175.60  6666.64  31.48
2469.0  20935.68  6460.62  30.86
2471.2  20676.42  6291.00  30.43
2473.3  20363.29  6136.10  30.13
2475.4  20090.43  5996.49  29.85
2477.6  19843.22  5853.90  29.50
2479.7  19599.36  5698.56  29.08
2481.9  19278.35  5557.16  28.83
2484.0  19066.65  5470.60  28.69
2486.1  18849.24  5373.54  28.51
2488.2  18619.15  5304.80  28.49
2490.4  18377.75  5274.25  28.70
2492.5  18067.88  5249.84  29.06
2494.6  17721.81  5137.92  28.99
2496.7  17446.80  5088.65  29.17
2498.8  17251.02  5033.34  29.18
2500.9  17025.17  5123.42  30.09
2503.0  16886.06  5212.34  30.87
2505.1  16832.40  5171.40  30.72
2507.2  16829.28  5151.27  30.61
2509.4  16837.26  5265.26  31.27
2511.4  16834.02  5288.01  31.41
2513.5  16913.76  5367.84  31.74
2515.6  16955.60  5602.72  33.04
