# Supplementary material for: Using reflectance spectra and Pl@ntNet to identify herbarium specimens: a case study with Lithocarpus
Source: New Phytol. 2025 Jun 4;251(2):800–10. doi: 10.1111/nph.70258 (PMC13278665; doi:10.1111/nph.70258)
Supplement: Supplementary file 1 — Dataset S1 Original spectral data collected for this study. [file NPH-251-800-s003.zip › lithocarpus_spectra/gr020322_0269.sig]

/*** Spectra Vista SIG Data ***/
name= gr020322_0269.sig
instrument= HI: 1132003 (HR-1024i)
integration= 50.0, 9.0, 6.0, 50.0, 14.0, 6.0
scan method= Time-based, Time-based
scan coadds= 100, 425, 571, 100, 298, 571
scan time= 5, 5
scan settings= AI, AI
external data set1= 0,0,0,0,0,0,0,0,0,0,0,0,0,0,0,0,0,0,0,0,0,0,0,0,0,0,0,0,0,0,0,0
external data set2= 0,0,0,0,0,0,0,0,0,0,0,0,0,0,0,0,0,0,0,0,0,0,0,0,0,0,0,0,0,0,0,0
external data dark= 0,0,0,0,0,0,0,0,0,0,0,0,0,0,0,0
external data mask= 0
optic= LENS 4(1), LENS 4(1)
temp= 36.1, -5.0, -10.1, 36.1, -5.0, -9.9
battery= 7.42, 7.42
error= 0, 0
units= Radiance, Radiance
time= 03/02/2022 14:45:48, 03/02/2022 14:46:45
longitude=                 ,                 
latitude=                 ,                 
gpstime=                 ,                 
comm= 
memory slot= 0, 0
factors= 0.973, 0.973, 1.000 [Overlap: Remove @ 990,1900, Matching Type: None]
inclinometer x offset= 1, 1
inclinometer y offset= 90, 90
data= 
340.5  1258.60  542.50  43.10
341.9  1254.93  531.75  42.37
343.4  1239.84  511.68  41.27
344.9  1258.00  481.00  38.24
346.4  1248.10  481.41  38.57
347.8  1267.62  479.64  37.84
349.3  1257.68  445.76  35.44
350.8  1287.75  439.35  34.12
352.2  1316.70  438.90  33.33
353.7  1337.63  455.07  34.02
355.2  1362.40  458.50  33.65
356.6  1426.81  458.15  32.11
358.1  1480.64  475.92  32.14
359.6  1538.40  487.16  31.67
361.0  1587.99  492.40  31.01
362.5  1664.55  505.53  30.37
364.0  1758.12  547.82  31.16
365.5  1824.70  539.70  29.58
366.9  1884.00  565.20  30.00
368.4  1976.58  600.48  30.38
369.9  2057.60  630.14  30.63
371.3  2168.08  661.00  30.49
372.8  2254.92  668.61  29.65
374.2  2336.40  687.94  29.44
375.7  2451.57  734.16  29.95
377.2  2563.20  760.95  29.69
378.6  2642.00  792.60  30.00
380.1  2743.48  820.48  29.91
381.6  2849.86  844.87  29.65
383.0  2985.40  885.50  29.66
384.5  3146.78  917.28  29.15
386.0  3247.86  965.58  29.73
387.4  3361.95  1024.25  30.47
388.9  3462.76  1045.80  30.20
390.4  3587.85  1082.05  30.16
391.8  3742.48  1113.56  29.75
393.3  3882.65  1159.00  29.85
394.7  4017.90  1203.10  29.94
396.2  4144.06  1233.48  29.77
397.7  4272.48  1269.36  29.71
399.1  4428.18  1314.30  29.68
400.6  4602.48  1371.60  29.80
402.0  4755.66  1429.74  30.06
403.5  4890.20  1460.20  29.86
405.0  5042.12  1509.84  29.94
406.4  5222.58  1569.48  30.05
407.9  5387.68  1632.36  30.30
409.3  5540.18  1703.32  30.74
410.8  5693.58  1751.22  30.76
412.2  5869.20  1792.92  30.55
413.7  6075.78  1862.93  30.66
415.1  6283.82  1932.90  30.76
416.6  6469.02  2009.43  31.06
418.0  6648.25  2066.25  31.08
419.5  6827.08  2135.19  31.28
420.9  7025.76  2210.72  31.47
422.4  7256.50  2303.15  31.74
423.8  7478.04  2387.79  31.93
425.3  7730.55  2472.30  31.98
426.7  7945.80  2552.25  32.12
428.2  8147.20  2644.80  32.46
429.6  8361.30  2733.73  32.70
431.1  8581.30  2812.60  32.78
432.5  8832.20  2917.98  33.04
434.0  9097.00  3019.50  33.19
435.4  9383.00  3140.50  33.47
436.8  9663.95  3252.88  33.66
438.3  9927.05  3367.40  33.92
439.7  10173.72  3476.59  34.17
441.2  10405.80  3581.40  34.42
442.6  10678.20  3696.30  34.62
444.0  10963.68  3816.54  34.81
445.5  11272.68  3953.04  35.07
446.9  11607.96  4100.46  35.32
448.4  11900.56  4235.98  35.59
449.8  12232.25  4384.40  35.84
451.2  12517.75  4519.50  36.10
452.7  12784.32  4643.58  36.32
454.1  13068.58  4780.06  36.58
455.5  13368.46  4919.18  36.80
457.0  13699.40  5085.08  37.12
458.4  14019.72  5233.80  37.33
459.8  14359.68  5391.36  37.55
461.2  14732.04  5572.86  37.83
462.7  15104.10  5737.17  37.98
464.1  15448.15  5918.25  38.31
465.5  15777.36  6089.40  38.60
467.0  16097.90  6246.40  38.80
468.4  16446.92  6414.48  39.00
469.8  16789.32  6591.76  39.26
471.2  17186.28  6790.59  39.51
472.7  17605.21  6997.32  39.75
474.1  18006.80  7198.00  39.97
475.5  18478.20  7433.14  40.23
476.9  18916.56  7649.72  40.44
478.4  19306.25  7862.50  40.73
479.8  19641.32  8045.46  40.96
481.2  19939.60  8216.00  41.20
482.6  20281.86  8395.92  41.40
484.0  20676.72  8611.26  41.65
485.4  21122.66  8835.70  41.83
486.9  21592.35  9085.05  42.08
488.3  22104.40  9355.68  42.32
489.7  22555.14  9598.68  42.56
491.1  22990.80  9843.12  42.81
492.5  23420.04  10072.44  43.01
493.9  23797.98  10295.58  43.26
495.3  24156.60  10499.40  43.46
496.8  24586.32  10747.48  43.71
498.2  25081.17  11017.47  43.93
499.6  25546.41  11267.82  44.11
501.0  26082.01  11563.53  44.34
502.4  26584.32  11852.52  44.58
503.8  27072.78  12131.14  44.81
505.2  27579.32  12425.68  45.05
506.6  28072.88  12710.72  45.28
508.0  28581.84  12998.16  45.48
509.4  29010.00  13255.00  45.69
510.8  29511.90  13548.15  45.91
512.2  29992.48  13844.56  46.16
513.6  30523.20  14155.20  46.38
515.0  31114.24  14490.40  46.57
516.4  31603.04  14783.04  46.78
517.8  32151.60  15104.84  46.98
519.2  32733.78  15456.36  47.22
520.7  33315.80  15800.31  47.43
522.0  33797.28  16103.88  47.65
523.4  34375.95  16449.30  47.85
524.8  34873.56  16757.88  48.05
526.2  35466.92  17117.29  48.26
527.6  36073.68  17489.34  48.48
529.0  36590.40  17815.60  48.69
530.4  37241.00  18205.72  48.89
531.8  37798.47  18554.20  49.09
533.2  38329.20  18897.84  49.30
534.6  38841.44  19246.72  49.55
536.0  39370.55  19614.44  49.82
537.4  39902.63  19967.03  50.04
538.8  40476.91  20346.99  50.27
540.2  41091.11  20740.02  50.47
541.6  41672.68  21114.10  50.67
543.0  42167.44  21456.96  50.89
544.3  42864.90  21906.60  51.11
545.7  43652.25  22406.85  51.33
547.1  44161.20  22750.50  51.52
548.5  44789.88  23161.44  51.71
549.9  45476.01  23609.42  51.92
551.3  46184.58  24075.74  52.13
552.7  46682.82  24436.34  52.35
554.1  47374.74  24901.41  52.56
555.4  47975.50  25313.66  52.76
556.8  48431.46  25645.62  52.95
558.2  48773.85  25928.40  53.16
559.6  49127.25  26230.65  53.39
561.0  49743.54  26666.64  53.61
562.3  50209.25  27008.80  53.79
563.7  50825.60  27435.52  53.98
565.1  51405.20  27852.00  54.18
566.5  52017.39  28282.22  54.37
567.9  52843.12  28844.72  54.59
569.2  53751.60  29446.20  54.78
570.6  54704.64  30063.25  54.96
572.0  55521.69  30612.14  55.14
573.4  56207.71  31099.27  55.33
574.8  56894.75  31603.00  55.55
576.1  57749.69  32191.39  55.74
577.5  58389.12  32660.76  55.94
578.9  59265.12  33260.04  56.12
580.3  60040.62  33811.92  56.32
581.6  60807.20  34359.20  56.51
583.0  61595.01  34925.94  56.70
584.4  62225.25  35403.60  56.90
585.8  62764.22  35833.19  57.09
587.1  63270.24  36239.72  57.28
588.5  63897.90  36720.00  57.47
589.9  64423.20  37143.30  57.66
591.2  65029.08  37607.24  57.83
592.6  65815.42  38172.64  58.00
594.0  66461.39  38670.64  58.19
595.3  67298.12  39271.46  58.35
596.7  68126.42  39878.88  58.54
598.1  68916.03  40466.35  58.72
599.5  69700.10  41046.40  58.89
600.8  70530.72  41666.16  59.08
602.2  71212.96  42188.16  59.24
603.5  72064.56  42812.52  59.41
604.9  72902.52  43435.62  59.58
606.3  73661.28  44024.64  59.77
607.6  74396.88  44583.66  59.93
609.0  75130.20  45154.80  60.10
610.4  75877.62  45732.96  60.27
611.7  76577.98  46278.49  60.43
613.1  77244.90  46808.70  60.60
614.5  78002.82  47413.26  60.78
615.8  78622.20  47926.62  60.96
617.2  79448.04  48557.16  61.12
618.5  80130.72  49111.48  61.29
619.9  80961.56  49765.82  61.47
621.2  81702.28  50366.91  61.65
622.6  82604.50  51067.50  61.82
624.0  83299.77  51627.96  61.98
625.3  84104.64  52234.80  62.11
626.7  84906.04  52851.60  62.25
628.0  85573.96  53403.80  62.41
629.4  86396.80  54045.60  62.56
630.8  87081.60  54595.20  62.69
632.1  87635.52  55055.70  62.82
633.5  88539.88  55741.40  62.96
634.8  89261.90  56320.97  63.10
636.2  89901.54  56843.94  63.23
637.5  90732.59  57490.78  63.36
638.9  91457.25  58065.75  63.49
640.2  92234.02  58690.02  63.63
641.6  93089.34  59340.36  63.75
642.9  93842.84  59935.33  63.87
644.3  94645.46  60581.88  64.01
645.6  95420.00  61210.50  64.15
647.0  96165.09  61817.13  64.28
648.3  96961.79  62457.88  64.41
649.7  97792.65  63116.71  64.54
651.0  98578.06  63758.57  64.68
652.4  99101.34  64218.96  64.80
653.7  100158.57  65049.39  64.95
655.0  101063.16  65768.16  65.08
656.4  101698.20  66289.20  65.18
657.7  102717.33  67100.48  65.33
659.1  103572.70  67783.10  65.44
660.4  104272.00  68364.80  65.56
661.8  104960.00  68928.00  65.67
663.1  105942.03  69714.75  65.80
664.5  106481.88  70207.02  65.93
665.8  106683.78  70493.73  66.08
667.1  106851.42  70726.50  66.19
668.5  107326.80  71156.40  66.30
669.8  107808.70  71590.34  66.40
671.2  108143.36  71943.04  66.53
672.5  108479.63  72300.55  66.65
673.8  109124.68  72868.88  66.78
675.2  110116.02  73639.44  66.87
676.5  111281.88  74528.52  66.97
677.8  112498.80  75458.22  67.07
679.2  113445.48  76225.53  67.19
680.5  114262.20  76884.12  67.29
681.9  114984.10  77485.10  67.39
683.2  115761.80  78124.20  67.49
684.5  116547.20  78771.00  67.59
685.9  117257.12  79368.49  67.69
687.2  117964.80  79971.84  67.79
688.5  118607.44  80514.26  67.88
689.9  119390.28  81159.72  67.98
691.2  120062.97  81731.40  68.07
692.5  120673.60  82273.32  68.18
693.8  121411.55  82876.35  68.26
695.2  122029.99  83406.06  68.35
696.5  122709.40  83977.96  68.44
697.8  123424.15  84579.85  68.53
699.2  124073.04  85148.31  68.63
700.5  124788.42  85740.84  68.71
701.8  125413.05  86274.30  68.79
703.1  126079.68  86844.48  68.88
704.5  126758.52  87436.26  68.98
705.8  127486.72  88046.97  69.06
707.1  128158.25  88616.75  69.15
708.4  128787.99  89167.59  69.24
709.8  129561.60  89803.83  69.31
711.1  130097.18  90278.88  69.39
712.4  130920.26  90950.34  69.47
713.7  131570.06  91520.72  69.56
715.0  132251.16  92102.97  69.64
716.3  132972.25  92713.00  69.72
717.7  133666.22  93303.18  69.80
719.0  134414.90  93921.80  69.87
720.3  135114.72  94509.84  69.95
721.6  135915.80  95186.20  70.03
722.9  136656.18  95817.69  70.12
724.2  137440.80  96473.16  70.19
725.6  138163.42  97075.18  70.26
726.9  138655.25  97518.25  70.33
728.2  139183.52  97992.16  70.41
729.5  139805.90  98538.18  70.48
730.8  140285.84  98982.84  70.56
732.1  140898.24  99510.60  70.63
733.4  141384.41  99956.75  70.70
734.7  141795.00  100337.04  70.76
736.0  142297.08  100797.24  70.84
737.3  142591.32  101101.23  70.90
738.6  142917.75  101427.66  70.97
740.0  143269.30  101769.80  71.03
741.2  143694.72  102144.64  71.08
742.6  144262.44  102630.60  71.14
743.9  144859.20  103140.08  71.20
745.2  145567.98  103736.40  71.26
746.5  146269.36  104340.89  71.33
747.8  146853.80  104837.00  71.39
749.1  147509.07  105391.77  71.45
750.4  148164.69  105953.02  71.51
751.7  148820.42  106537.48  71.59
753.0  149327.77  106982.45  71.64
754.2  149944.86  107519.28  71.71
755.5  150491.43  107996.08  71.76
756.8  151042.24  108462.44  71.81
758.1  152005.32  109251.96  71.87
759.4  152899.40  109994.00  71.94
760.7  153757.52  110687.36  71.99
762.0  154341.25  111195.00  72.04
763.3  154896.84  111678.84  72.10
764.6  155293.44  112038.96  72.15
765.9  155676.30  112412.00  72.21
767.2  156146.76  112856.94  72.28
768.4  156456.30  113158.50  72.33
769.7  157103.05  113689.49  72.37
771.0  157506.57  114085.89  72.43
772.3  157884.10  114425.30  72.47
773.6  158356.00  114856.48  72.53
774.8  158798.39  115274.88  72.59
776.1  159259.10  115690.12  72.64
777.4  159583.85  116005.37  72.69
778.7  160095.46  116455.38  72.74
780.0  160535.36  116847.68  72.79
781.2  160881.12  117213.96  72.86
782.5  161388.24  117654.42  72.90
783.8  161872.02  118082.34  72.95
785.0  162218.64  118404.66  72.99
786.3  162634.50  118797.00  73.05
787.6  163100.56  119210.56  73.09
788.9  163467.06  119568.54  73.15
790.1  164001.40  120041.70  73.20
791.4  164374.56  120391.20  73.24
792.7  165007.74  120941.52  73.29
793.9  165439.26  121303.98  73.32
795.2  165899.00  121750.50  73.39
796.5  166388.20  122161.82  73.42
797.7  166886.58  122585.22  73.45
799.0  167544.00  123144.00  73.50
800.2  167953.92  123521.28  73.54
801.5  168379.30  123918.28  73.59
802.8  168897.90  124370.50  73.64
804.0  169365.56  124788.30  73.68
805.3  169898.00  125233.56  73.71
806.5  170273.80  125589.70  73.76
807.8  170718.80  125990.90  73.80
809.0  171201.59  126387.81  73.82
810.3  171672.60  126824.16  73.88
811.5  172069.32  127176.84  73.91
812.8  172541.70  127590.90  73.95
814.0  172950.66  127945.71  73.98
815.3  173444.61  128372.55  74.01
816.5  173843.50  128723.25  74.05
817.8  174295.71  129131.22  74.09
819.0  174685.00  129464.37  74.11
820.2  175140.36  129882.66  74.16
821.5  175639.95  130317.55  74.20
822.7  175966.56  130578.36  74.21
824.0  176404.50  130974.30  74.25
825.2  176890.65  131421.30  74.30
826.4  177361.58  131816.96  74.32
827.7  177683.25  132120.85  74.36
828.9  178164.90  132525.00  74.38
830.1  178568.32  132851.78  74.40
831.4  178978.25  133226.66  74.44
832.6  179403.70  133628.52  74.48
833.8  179823.50  133958.10  74.49
835.0  180172.16  134285.48  74.53
836.3  180614.00  134678.46  74.57
837.5  181062.00  135040.50  74.58
838.7  181482.39  135416.88  74.62
839.9  181841.76  135768.96  74.66
841.2  182344.66  136156.73  74.67
842.4  182731.32  136488.21  74.69
843.6  183106.00  136842.30  74.73
844.8  183573.27  137241.99  74.76
846.0  183966.18  137629.62  74.81
847.2  184357.32  137949.84  74.83
848.5  184856.80  138373.60  74.85
849.7  185254.14  138689.79  74.86
850.9  185662.10  139031.10  74.88
852.1  186079.28  139402.45  74.92
853.3  186422.52  139691.82  74.93
854.5  186796.33  140068.46  74.98
855.7  187140.12  140390.10  75.02
856.9  187559.76  140752.56  75.04
858.1  188018.01  141115.21  75.05
859.3  188407.38  141444.80  75.07
860.5  188825.04  141839.37  75.12
861.7  189224.00  142203.20  75.15
862.9  189630.22  142536.29  75.17
864.1  189995.93  142858.47  75.19
865.3  190479.56  143225.04  75.19
866.5  190952.64  143622.72  75.21
867.7  191321.62  143976.47  75.25
868.9  191705.78  144323.20  75.28
870.1  192183.29  144721.02  75.30
871.3  192612.58  145117.58  75.34
872.5  193110.75  145512.45  75.35
873.7  193570.48  145906.56  75.38
874.9  194043.33  146340.66  75.42
876.0  194501.16  146721.96  75.44
877.2  194992.80  147107.40  75.44
878.4  195524.82  147501.18  75.44
879.6  195980.40  147940.80  75.49
880.8  196439.25  148274.00  75.48
882.0  196839.29  148631.29  75.51
883.1  197372.84  149059.68  75.52
884.3  197788.67  149414.93  75.54
885.5  198316.02  149847.81  75.56
886.7  198665.28  150131.52  75.57
887.8  199116.30  150516.90  75.59
889.0  199600.36  150920.52  75.61
890.2  200061.96  151365.27  75.66
891.4  200613.43  151738.77  75.64
892.5  201204.90  152209.98  75.65
893.7  201873.30  152721.54  75.65
894.9  202501.08  153228.96  75.67
896.0  203128.50  153711.20  75.67
897.2  203718.76  154246.26  75.72
898.4  204202.70  154668.02  75.74
899.5  204883.34  155240.53  75.77
900.7  205314.20  155512.50  75.74
901.9  205762.28  155909.50  75.77
903.0  206158.72  156210.25  75.77
904.2  206574.20  156496.80  75.76
905.4  207023.46  156878.40  75.78
906.5  207579.68  157311.56  75.78
907.7  207963.56  157594.48  75.78
908.8  208381.05  157933.11  75.79
910.0  208722.80  158237.04  75.81
911.2  209014.06  158471.29  75.82
912.3  209256.84  158679.84  75.83
913.5  209448.59  158838.17  75.84
914.6  209653.92  159032.16  75.85
915.8  210031.05  159356.16  75.87
916.9  210305.69  159592.35  75.89
918.1  210575.64  159860.34  75.92
919.2  210863.79  160068.96  75.91
920.4  211007.06  160229.96  75.94
921.5  211199.45  160381.92  75.94
922.7  211451.68  160528.80  75.92
923.8  211777.86  160856.34  75.96
925.0  211869.63  161117.39  76.05
926.1  212293.20  161353.50  76.01
927.3  212620.80  161635.20  76.02
928.4  213209.75  162103.50  76.03
929.6  213847.04  162652.16  76.06
930.7  214618.60  163245.60  76.06
931.8  215331.87  163825.47  76.08
933.0  216032.40  164280.24  76.04
934.1  216545.22  164815.65  76.11
935.3  216732.82  164999.80  76.13
936.4  216799.44  165000.04  76.11
937.6  216593.01  164903.85  76.14
938.7  216442.44  164818.17  76.15
939.9  216482.50  164859.75  76.15
941.0  217051.82  165356.62  76.18
942.1  217617.84  165790.80  76.18
943.3  218086.38  166222.20  76.22
944.4  218505.76  166508.40  76.20
945.6  218679.14  166566.46  76.17
946.7  218819.09  166770.26  76.21
947.9  219089.01  166999.56  76.22
949.0  219381.23  167247.06  76.24
950.1  219702.60  167435.64  76.21
951.3  220018.59  167572.79  76.16
952.4  220236.97  167890.54  76.23
953.6  220621.50  168207.18  76.24
954.7  220731.90  168342.42  76.27
955.8  220969.74  168317.53  76.17
957.0  221371.05  168672.90  76.19
958.1  221844.36  169033.80  76.19
959.3  221852.40  169064.70  76.21
960.4  222258.55  169319.64  76.18
961.6  222633.83  169411.97  76.09
962.7  223096.00  169778.88  76.10
963.9  223041.56  169958.60  76.20
965.0  223088.40  170074.92  76.24
966.2  223224.35  170293.59  76.29
967.3  223384.79  170246.48  76.21
968.5  223715.52  170318.40  76.13
969.6  224004.00  170378.80  76.06
970.8  223907.97  170556.54  76.17
971.9  223984.64  170297.60  76.03
973.1  224064.40  170467.60  76.08
974.2  224161.23  170614.16  76.11
975.4  224495.31  170787.54  76.08
976.5  224852.16  170926.86  76.02
977.7  224832.36  170899.56  76.01
978.8  224651.34  170658.63  75.97
980.0  224824.00  170766.00  75.96
981.2  225122.94  171152.58  76.03
982.3  224976.78  171165.54  76.08
983.5  225016.61  170783.86  75.90
984.6  225562.32  170954.64  75.79
985.8  225723.96  170926.36  75.72
987.0  225772.48  171132.48  75.80
988.1  225697.64  171430.30  75.96
989.3  225622.32  171633.28  76.07
990.2  233383.30  176836.96  75.77
994.0  233939.69  177386.40  75.83
997.9  234100.08  177696.00  75.91
1001.7  234749.16  178305.40  75.96
1005.6  235795.56  179170.00  75.99
1009.4  236806.23  180059.16  76.04
1013.3  237680.00  180925.71  76.12
1017.1  238247.23  181478.80  76.17
1021.0  238866.23  182118.76  76.24
1024.8  239899.89  183118.89  76.33
1028.6  241466.26  184513.85  76.41
1032.5  242755.80  185679.00  76.49
1036.3  243245.63  186208.63  76.55
1040.1  243430.60  186559.35  76.64
1044.0  244032.69  187120.21  76.68
1047.8  244513.50  187645.95  76.74
1051.6  245065.33  188270.97  76.82
1055.5  244754.10  188200.93  76.89
1059.3  244642.35  188267.34  76.96
1063.1  244535.12  188330.64  77.02
1067.0  244957.52  188822.63  77.08
1070.8  245682.03  189500.45  77.13
1074.6  246236.50  190140.14  77.22
1078.4  246067.33  190147.07  77.27
1082.3  245415.53  189766.17  77.32
1086.1  245027.60  189692.23  77.42
1089.9  245004.90  189799.71  77.47
1093.7  245344.56  190242.25  77.54
1097.5  245559.17  190552.06  77.60
1101.4  245543.89  190688.71  77.66
1105.2  245512.80  190769.66  77.70
1109.0  245805.18  191104.34  77.75
1112.8  246490.89  191701.24  77.77
1116.6  247065.20  192254.80  77.82
1120.4  247664.67  192793.00  77.84
1124.2  248035.04  193106.82  77.85
1128.1  248439.78  193407.18  77.85
1131.8  248416.93  193311.00  77.82
1135.7  248087.36  192962.90  77.78
1139.5  247854.80  192558.73  77.69
1143.3  247287.68  191806.25  77.56
1147.1  246781.33  191075.14  77.43
1150.9  246253.33  190278.59  77.27
1154.7  246229.24  189843.83  77.10
1158.5  246118.80  189384.86  76.95
1162.3  245924.90  188865.29  76.80
1166.1  245326.69  188042.49  76.65
1169.9  244944.73  187458.94  76.53
1173.7  244380.00  186685.71  76.39
1177.5  243777.00  185848.42  76.24
1181.2  243705.80  185398.57  76.07
1185.0  244057.36  185188.00  75.88
1188.8  243843.83  184674.75  75.73
1192.6  243760.51  184307.82  75.61
1196.4  243708.97  183940.65  75.48
1200.2  243092.27  183288.00  75.40
1204.0  242694.60  182828.64  75.33
1207.8  242376.23  182453.63  75.28
1211.6  241867.22  181884.50  75.20
1215.3  241465.92  181567.41  75.19
1219.1  241348.83  181478.84  75.19
1222.9  241013.33  181291.43  75.22
1226.7  240744.78  181355.99  75.33
1230.4  240136.58  181160.29  75.44
1234.2  239495.67  180978.00  75.57
1238.0  238813.48  180809.20  75.71
1241.8  238224.17  180617.80  75.82
1245.5  237685.67  180433.10  75.91
1249.3  237443.65  180468.27  76.00
1253.1  237537.22  180678.13  76.06
1256.8  237489.92  180811.99  76.13
1260.6  237215.60  180664.75  76.16
1264.4  236909.18  180572.09  76.22
1268.1  236466.27  180224.31  76.22
1271.9  236367.58  180301.68  76.28
1275.7  236628.31  180648.01  76.34
1279.4  236910.00  181082.83  76.44
1283.2  236473.83  181033.75  76.56
1286.9  236098.76  181042.66  76.68
1290.7  235869.33  181147.37  76.80
1294.4  235254.09  180914.22  76.90
1298.2  234411.92  180408.73  76.96
1302.0  233338.33  179748.05  77.03
1305.7  232114.97  178897.71  77.07
1309.5  230721.30  177829.80  77.08
1313.2  229836.67  177067.23  77.04
1317.0  229288.80  176603.14  77.02
1320.7  228612.14  175934.24  76.96
1324.4  227712.88  175039.96  76.87
1328.2  226905.60  174126.86  76.74
1331.9  225894.66  172949.35  76.56
1335.7  224969.17  171752.50  76.34
1339.4  223920.00  170454.66  76.12
1343.2  223022.22  169151.40  75.85
1346.9  222428.25  167963.53  75.51
1350.6  222460.70  167187.20  75.15
1354.4  222699.06  166484.34  74.76
1358.1  222347.33  165311.14  74.35
1361.8  221593.64  163810.30  73.92
1365.6  220499.20  162240.94  73.58
1369.3  219330.22  160684.86  73.26
1373.0  217970.74  159172.91  73.02
1376.7  216497.13  157642.80  72.82
1380.5  214916.49  156135.14  72.65
1384.2  213632.03  154757.42  72.44
1387.9  212493.87  153367.54  72.18
1391.6  211218.33  151705.13  71.82
1395.3  210099.55  149868.51  71.33
1399.1  209425.67  148148.59  70.74
1402.8  208518.67  145960.71  70.00
1406.5  207881.50  143741.16  69.15
1410.2  207397.67  141407.50  68.18
1413.9  207376.44  139270.75  67.16
1417.6  206945.86  136845.81  66.13
1421.3  206411.47  134465.66  65.14
1425.1  205748.80  132211.89  64.26
1428.8  205412.55  130442.21  63.50
1432.5  205218.87  129025.80  62.87
1436.2  205010.37  127802.93  62.34
1439.9  204392.18  126464.61  61.87
1443.6  204060.89  125381.07  61.44
1447.3  203515.69  124296.71  61.07
1451.0  203016.50  123206.30  60.69
1454.7  202473.60  122077.03  60.29
1458.4  202038.43  120944.25  59.86
1462.1  201398.15  119627.60  59.40
1465.8  200676.67  118233.34  58.92
1469.4  200077.22  116885.35  58.42
1473.1  200647.16  116178.31  57.90
1476.8  200763.48  115402.25  57.48
1480.5  199634.91  114066.30  57.14
1484.2  198616.43  113015.52  56.90
1487.9  197941.43  112440.91  56.81
1491.6  197268.50  111984.32  56.77
1495.3  197089.75  111984.32  56.82
1498.9  196564.47  111900.30  56.93
1502.6  195661.17  111721.30  57.10
1506.3  194546.49  111454.00  57.29
1510.0  193646.30  111373.17  57.51
1513.7  192949.17  111410.04  57.74
1517.3  192277.47  111366.89  57.92
1521.0  191439.88  111035.60  58.00
1524.7  190684.03  110702.65  58.06
1528.3  189943.20  110227.25  58.03
1532.0  189059.73  109737.00  58.04
1535.7  188254.73  109270.70  58.04
1539.3  187409.97  108823.16  58.07
1543.0  186859.94  108625.75  58.13
1546.7  186495.83  108667.23  58.27
1550.3  186015.82  108677.83  58.42
1554.0  185259.20  108568.80  58.60
1557.6  184512.29  108462.55  58.78
1561.3  183685.03  108254.31  58.93
1565.0  182841.60  107967.17  59.05
1568.6  181893.64  107637.03  59.18
1572.3  181238.72  107467.99  59.30
1575.9  180628.62  107292.74  59.40
1579.6  180054.86  107095.80  59.48
1583.2  179424.44  106890.71  59.57
1586.9  178666.71  106685.78  59.71
1590.5  178056.84  106823.09  59.99
1594.1  177320.54  107069.35  60.38
1597.8  176508.07  107404.33  60.85
1601.4  175793.33  107883.83  61.37
1605.1  174822.47  108239.60  61.91
1608.7  174005.75  108718.55  62.48
1612.3  173219.04  109196.82  63.04
1616.0  172426.55  109570.40  63.55
1619.6  171735.00  109996.00  64.05
1623.2  170936.40  110252.27  64.50
1626.9  170342.87  110611.31  64.93
1630.5  169606.35  110761.14  65.30
1634.1  168952.78  110994.66  65.70
1637.8  168253.87  111104.40  66.03
1641.4  167419.45  111046.38  66.33
1645.0  166612.37  111018.49  66.63
1648.6  165697.10  110858.08  66.90
1652.2  164983.94  110806.29  67.16
1655.8  164328.22  110683.86  67.36
1659.5  163643.30  110522.99  67.54
1663.1  162480.19  109987.74  67.69
1666.7  161281.33  109351.39  67.80
1670.3  160157.25  108697.39  67.87
1673.9  159082.32  108050.24  67.92
1677.5  158327.59  107504.30  67.90
1681.1  157908.98  107100.43  67.82
1684.7  157919.25  106897.02  67.69
1688.3  157804.19  106579.45  67.54
1691.9  157445.87  105985.84  67.32
1695.6  157100.47  105263.46  67.00
1699.2  156990.37  104650.05  66.66
1702.8  156922.17  104182.71  66.39
1706.3  156439.52  103634.41  66.25
1709.9  155510.22  103016.17  66.24
1713.5  154786.70  102569.50  66.27
1717.1  154055.38  102057.85  66.25
1720.7  153409.36  101496.01  66.16
1724.3  153022.83  101125.57  66.09
1727.9  152688.36  100731.23  65.97
1731.5  152588.89  100489.80  65.86
1735.1  152668.53  100440.34  65.79
1738.7  152414.40  100092.20  65.67
1742.2  151888.29  99649.72  65.61
1745.8  151255.33  99156.17  65.56
1749.4  151087.93  98912.01  65.47
1753.0  150220.35  98184.75  65.36
1756.5  148752.91  97048.31  65.24
1760.1  146984.62  95690.25  65.10
1763.7  144974.67  94178.00  64.96
1767.2  143401.67  93008.87  64.86
1770.8  142082.00  92010.21  64.76
1774.4  140696.66  90949.85  64.64
1777.9  139902.78  90510.60  64.70
1781.5  139076.33  89970.86  64.69
1785.1  137919.17  89240.36  64.70
1788.6  136655.18  88440.48  64.72
1792.2  135326.00  87657.11  64.77
1795.8  134639.48  87322.90  64.86
1799.3  133956.00  86898.86  64.87
1802.9  133264.06  86490.24  64.90
1806.4  132640.36  86129.94  64.93
1810.0  131851.02  85642.55  64.95
1813.5  131418.29  85327.78  64.93
1817.1  131149.93  85170.90  64.94
1820.6  130535.43  84807.56  64.97
1824.2  130457.02  84830.57  65.03
1827.7  129715.14  84433.16  65.09
1831.2  129402.00  84456.00  65.27
1834.8  129328.73  84580.67  65.40
1838.3  129108.00  84731.79  65.63
1841.8  128484.77  84543.39  65.80
1845.4  127714.69  84272.65  65.99
1848.9  126948.75  83910.89  66.10
1852.4  126343.60  83651.06  66.21
1856.0  125679.10  83204.89  66.20
1859.5  124951.81  82713.24  66.20
1863.0  124307.43  82130.32  66.07
1866.6  123979.38  81736.51  65.93
1870.1  123804.87  81317.87  65.68
1873.6  123268.50  80508.21  65.31
1877.1  122315.67  79259.25  64.80
1880.6  121163.49  77793.56  64.21
1884.2  120220.90  76288.99  63.46
1887.7  119432.80  74669.57  62.52
1891.2  118459.95  72718.20  61.39
1894.7  117621.75  70681.46  60.09
1898.2  117106.15  68700.11  58.66
1902.2  123832.80  70792.80  57.17
1904.9  123309.90  68973.55  55.94
1907.6  122586.53  67085.07  54.72
1910.4  122012.51  65332.63  53.55
1913.1  121042.33  63387.20  52.37
1915.8  120468.83  61797.17  51.30
1918.6  119985.20  60471.87  50.40
1921.3  119450.18  59285.38  49.63
1924.0  118659.57  58090.32  48.96
1926.7  117891.20  57080.47  48.42
1929.4  117122.73  56277.60  48.05
1932.2  116537.17  55721.91  47.81
1934.9  115954.80  55309.80  47.70
1937.6  115365.33  54999.23  47.67
1940.3  114849.17  54803.75  47.72
1943.0  114445.62  54769.53  47.86
1945.7  113830.75  54715.56  48.07
1948.4  113152.58  54680.63  48.32
1951.1  112594.20  54765.75  48.64
1953.8  112015.75  54867.45  48.98
1956.4  111546.86  55021.48  49.33
1959.1  110991.93  55179.73  49.72
1961.8  110223.75  55239.80  50.12
1964.5  109582.88  55339.50  50.50
1967.2  108849.23  55402.44  50.90
1969.9  108239.50  55522.00  51.30
1972.5  107472.87  55512.99  51.65
1975.2  106927.28  55638.62  52.03
1977.9  106591.27  55888.82  52.43
1980.6  106029.06  55997.67  52.81
1983.2  105210.93  55950.15  53.18
1985.9  104358.00  55848.00  53.52
1988.5  103476.33  55700.32  53.83
1991.2  102825.45  55683.45  54.15
1993.8  102238.95  55690.25  54.47
1996.5  101797.30  55750.75  54.77
1999.2  101174.17  55682.14  55.04
2001.8  100772.00  55693.00  55.27
2004.4  100276.14  55609.75  55.46
2007.1  99613.50  55384.12  55.60
2009.7  99039.60  55183.95  55.72
2012.4  98673.07  55077.33  55.82
2015.0  98235.00  54858.67  55.84
2017.6  97675.71  54502.96  55.80
2020.3  97165.20  54155.20  55.74
2022.9  96976.67  53956.00  55.64
2025.5  96785.60  53707.73  55.49
2028.1  96578.60  53371.07  55.26
2030.8  96176.93  52841.78  54.94
2033.4  96037.40  52393.85  54.56
2036.0  95697.37  51818.30  54.15
2038.6  95338.90  51187.35  53.69
2041.2  95028.87  50544.97  53.19
2043.8  94705.33  49835.83  52.62
2046.4  94358.43  49043.15  51.98
2049.0  93882.87  48189.30  51.33
2051.6  93637.95  47467.90  50.69
2054.2  93310.00  46700.21  50.05
2056.8  92977.50  45956.17  49.43
2059.4  92433.80  45133.89  48.83
2062.0  91953.75  44362.29  48.24
2064.6  91370.21  43552.59  47.67
2067.1  90775.80  42725.70  47.07
2069.7  90177.63  41889.13  46.45
2072.3  89755.27  41208.07  45.91
2074.9  89316.15  40539.98  45.39
2077.4  89020.23  39943.23  44.87
2080.0  88552.83  39345.99  44.43
2082.6  88077.00  38785.54  44.04
2085.1  87618.45  38273.08  43.68
2087.7  87308.00  37882.00  43.39
2090.3  86898.13  37477.03  43.13
2092.8  86172.86  36963.27  42.89
2095.4  85386.28  36432.50  42.67
2097.9  84731.15  35969.09  42.45
2100.5  84068.67  35555.33  42.29
2103.0  83500.02  35247.00  42.21
2105.6  82980.60  35008.23  42.19
2108.1  82493.70  34847.55  42.24
2110.7  81966.27  34700.87  42.34
2113.2  81476.14  34617.61  42.49
2115.7  80931.83  34561.79  42.70
2118.3  80324.40  34499.73  42.95
2120.8  79956.15  34563.00  43.23
2123.3  79571.83  34622.15  43.51
2125.8  79214.68  34694.68  43.80
2128.4  78811.53  34783.78  44.14
2130.9  78285.83  34823.17  44.48
2133.4  77934.73  34923.47  44.81
2135.9  77582.83  35014.33  45.13
2138.4  77133.19  35050.49  45.44
2140.9  76837.57  35134.13  45.73
2143.4  76517.43  35185.47  45.98
2145.9  76206.75  35246.38  46.25
2148.4  75896.08  35313.39  46.53
2150.9  75609.77  35368.22  46.78
2153.4  75341.73  35410.86  47.00
2155.9  75034.77  35446.66  47.24
2158.4  74749.50  35482.13  47.47
2160.9  74535.13  35543.38  47.69
2163.4  74237.98  35568.42  47.91
2165.9  73687.48  35476.67  48.14
2168.4  73215.75  35405.55  48.36
2170.8  72901.58  35406.71  48.57
2173.3  72573.11  35410.01  48.79
2175.8  72256.71  35412.85  49.01
2178.2  71880.08  35387.50  49.23
2180.7  71510.78  35390.25  49.49
2183.2  71113.44  35372.10  49.74
2185.6  70686.00  35330.40  49.98
2188.1  70226.10  35267.40  50.22
2190.6  69707.30  35174.10  50.46
2193.0  69094.30  35002.55  50.66
2195.5  68537.60  34848.00  50.85
2197.9  67971.13  34700.13  51.05
2200.4  67300.67  34500.75  51.26
2202.8  66835.09  34383.91  51.45
2205.3  66265.25  34185.25  51.59
2207.7  65897.22  34087.08  51.73
2210.1  65494.57  33941.60  51.82
2212.6  65140.45  33832.16  51.94
2215.0  64928.21  33789.67  52.04
2217.4  64637.96  33699.83  52.14
2219.9  64372.37  33617.77  52.22
2222.3  64156.03  33537.53  52.27
2224.7  63995.63  33473.03  52.31
2227.1  63757.01  33336.27  52.29
2229.5  63481.48  33177.45  52.26
2231.9  63041.73  32916.53  52.21
2234.4  62559.33  32585.07  52.09
2236.8  62161.07  32266.05  51.91
2239.2  61797.45  31896.15  51.61
2241.6  61396.48  31469.55  51.26
2244.0  60998.40  31010.40  50.84
2246.4  60603.30  30496.73  50.32
2248.8  60178.25  29915.33  49.71
2251.2  59863.25  29333.50  49.00
2253.6  59486.25  28659.25  48.18
2255.9  59210.30  28002.80  47.29
2258.3  58912.48  27340.48  46.41
2260.7  58554.80  26661.40  45.53
2263.1  58152.25  25962.25  44.65
2265.5  57745.05  25324.11  43.86
2267.9  57449.00  24853.00  43.26
2270.2  57043.33  24459.60  42.88
2272.6  56669.90  24214.10  42.73
2275.0  56256.90  24071.25  42.79
2277.3  55865.63  23998.25  42.96
2279.7  55511.63  23990.88  43.22
2282.1  55185.07  24024.53  43.53
2284.4  54781.47  23993.20  43.80
2286.8  54495.58  23952.36  43.95
2289.1  54154.63  23842.57  44.03
2291.5  53889.03  23712.09  44.00
2293.8  53460.63  23511.00  43.98
2296.2  52991.40  23254.00  43.88
2298.5  52512.35  22912.93  43.63
2300.8  52004.28  22566.72  43.39
2303.2  51360.97  22166.07  43.16
2305.5  50707.92  21723.12  42.84
2307.9  50073.10  21289.58  42.52
2310.2  49449.40  20859.30  42.18
2312.5  48890.33  20454.67  41.84
2314.8  48320.48  20076.55  41.55
2317.1  47706.88  19656.25  41.20
2319.5  47099.33  19235.25  40.84
2321.8  46576.70  18873.00  40.52
2324.1  45977.63  18486.42  40.21
2326.4  45455.30  18139.55  39.91
2328.7  44958.75  17820.42  39.64
2331.0  44492.80  17522.20  39.38
2333.3  44153.88  17306.43  39.20
2335.6  43768.20  17120.13  39.12
2337.9  43303.65  16933.50  39.10
2340.2  42932.08  16783.33  39.09
2342.5  42588.95  16650.43  39.10
2344.8  42131.42  16457.83  39.06
2347.1  41602.40  16261.00  39.09
2349.4  41051.55  16079.95  39.17
2351.7  40577.20  15941.33  39.29
2353.9  40126.58  15794.93  39.36
2356.2  39641.88  15640.63  39.45
2358.5  39161.42  15493.59  39.56
2360.8  38708.38  15381.08  39.74
2363.1  38280.55  15248.65  39.83
2365.3  37831.43  15112.75  39.95
2367.6  37316.67  14916.67  39.97
2369.8  36833.25  14714.88  39.95
2372.1  36284.30  14534.00  40.06
2374.4  35645.90  14374.87  40.33
2376.6  35025.43  14201.83  40.55
2378.9  34464.27  14020.53  40.68
2381.1  33886.67  13832.00  40.82
2383.4  33349.97  13650.30  40.93
2385.6  32917.50  13489.21  40.98
2387.9  32459.70  13302.30  40.98
2390.1  31998.75  13142.50  41.07
2392.3  31528.58  12987.00  41.19
2394.6  31084.22  12841.23  41.31
2396.8  30680.58  12696.63  41.38
2399.0  30245.33  12527.92  41.42
2401.3  29800.08  12361.85  41.48
2403.5  29374.80  12166.70  41.42
2405.7  28973.61  12004.78  41.43
2407.9  28529.70  11821.80  41.44
2410.1  28095.30  11615.70  41.34
2412.4  27741.50  11431.83  41.21
2414.6  27354.00  11242.40  41.10
2416.8  26974.75  11033.00  40.90
2419.0  26612.53  10834.90  40.71
2421.2  26198.27  10593.78  40.44
2423.4  25777.09  10354.58  40.17
2425.6  25488.90  10210.80  40.06
2427.8  25231.73  10029.83  39.75
2430.0  24928.13  9806.85  39.34
2432.2  24624.00  9609.60  39.03
2434.4  24313.28  9404.10  38.68
2436.5  23986.93  9141.60  38.11
2438.7  23718.80  8924.10  37.62
2440.9  23442.85  8724.08  37.21
2443.1  23175.30  8562.60  36.95
2445.3  22896.88  8360.31  36.51
2447.4  22593.00  8119.20  35.94
2449.6  22309.47  7936.13  35.57
2451.8  22024.80  7783.20  35.34
2453.9  21708.19  7565.13  34.85
2456.1  21372.93  7358.07  34.43
2458.3  21077.42  7191.74  34.12
2460.4  20784.60  7003.04  33.69
2462.6  20536.54  6809.54  33.16
2464.7  20329.62  6663.48  32.78
2466.9  20095.67  6490.73  32.30
2469.0  19831.65  6349.31  32.02
2471.2  19572.00  6186.15  31.61
2473.3  19312.07  6005.29  31.10
2475.4  19088.58  5860.32  30.70
2477.6  18850.06  5741.33  30.46
2479.7  18598.40  5632.00  30.28
2481.9  18289.72  5502.53  30.09
2484.0  18061.03  5376.74  29.77
2486.1  17842.05  5314.95  29.79
2488.2  17624.50  5278.63  29.95
2490.4  17352.71  5201.25  29.97
2492.5  17004.50  5093.37  29.95
2494.6  16725.00  5034.23  30.10
2496.7  16529.46  5019.42  30.37
2498.8  16329.68  5019.00  30.74
2500.9  16133.48  5006.29  31.03
2503.0  16013.33  5004.17  31.25
2505.1  15928.25  5027.75  31.56
2507.2  15912.30  5079.35  31.92
2509.4  15911.50  5086.86  31.97
2511.4  15957.90  5136.78  32.19
2513.5  15979.73  5260.93  32.92
2515.6  16034.10  5467.57  34.10
