# Supplementary material for: Using reflectance spectra and Pl@ntNet to identify herbarium specimens: a case study with Lithocarpus
Source: New Phytol. 2025 Jun 4;251(2):800–10. doi: 10.1111/nph.70258 (PMC13278665; doi:10.1111/nph.70258)
Supplement: Supplementary file 1 — Dataset S1 Original spectral data collected for this study. [file NPH-251-800-s003.zip › lithocarpus_spectra/gr020222_0167.sig]

/*** Spectra Vista SIG Data ***/
name= gr020222_0167.sig
instrument= HI: 1132003 (HR-1024i)
integration= 50.0, 9.0, 6.0, 100.0, 14.0, 6.0
scan method= Time-based, Time-based
scan coadds= 100, 425, 571, 50, 298, 571
scan time= 5, 5
scan settings= AI, AI
external data set1= 0,0,0,0,0,0,0,0,0,0,0,0,0,0,0,0,0,0,0,0,0,0,0,0,0,0,0,0,0,0,0,0
external data set2= 0,0,0,0,0,0,0,0,0,0,0,0,0,0,0,0,0,0,0,0,0,0,0,0,0,0,0,0,0,0,0,0
external data dark= 0,0,0,0,0,0,0,0,0,0,0,0,0,0,0,0
external data mask= 0
optic= LENS 4(1), LENS 4(1)
temp= 35.6, -5.0, -9.9, 35.6, -5.0, -9.9
battery= 7.44, 7.43
error= 0, 0
units= Radiance, Radiance
time= 02/02/2022 13:41:23, 02/02/2022 13:42:11
longitude=                 ,                 
latitude=                 ,                 
gpstime=                 ,                 
comm= 
memory slot= 0, 0
factors= 0.968, 0.958, 1.000 [Overlap: Remove @ 990,1900, Matching Type: None]
inclinometer x offset= 1, 1
inclinometer y offset= 90, 90
data= 
340.5  1215.20  303.80  25.00
341.9  1276.20  287.15  22.50
343.4  1239.84  285.36  23.02
344.9  1221.00  286.75  23.48
346.4  1212.44  276.37  22.79
347.8  1216.23  265.52  21.83
349.3  1225.84  238.80  19.48
350.8  1272.60  219.68  17.26
352.2  1302.07  234.08  17.98
353.7  1323.84  220.64  16.67
355.2  1349.30  209.60  15.53
356.6  1387.54  209.44  15.09
358.1  1467.42  218.13  14.86
359.6  1512.76  224.35  14.83
361.0  1587.99  209.27  13.18
362.5  1652.22  215.78  13.06
364.0  1719.90  203.84  11.85
365.5  1786.15  212.03  11.87
366.9  1871.44  232.36  12.42
368.4  1976.58  218.93  11.08
369.9  2044.74  244.34  11.95
371.3  2128.42  251.18  11.80
372.8  2202.48  249.09  11.31
374.2  2310.44  240.13  10.39
375.7  2438.46  255.65  10.48
377.2  2549.85  267.00  10.47
378.6  2628.79  264.20  10.05
380.1  2705.02  275.63  10.19
381.6  2812.03  264.81  9.42
383.0  2960.10  278.30  9.40
384.5  3083.08  299.39  9.71
386.0  3210.24  313.50  9.77
387.4  3313.75  313.30  9.45
388.9  3416.28  307.93  9.01
390.4  3542.29  318.92  9.00
391.8  3719.52  350.14  9.41
393.3  3847.88  353.50  9.19
394.7  3972.50  351.85  8.86
396.2  4089.96  346.24  8.47
397.7  4231.20  356.04  8.41
399.1  4377.63  374.07  8.55
400.6  4572.00  386.08  8.44
402.0  4715.10  400.53  8.49
403.5  4841.20  401.80  8.30
405.0  4976.88  405.42  8.15
406.4  5168.46  419.43  8.12
407.9  5352.00  437.08  8.17
409.3  5496.28  456.56  8.31
410.8  5651.28  465.30  8.23
412.2  5820.96  466.32  8.01
413.7  6021.67  494.72  8.22
415.1  6230.76  504.07  8.09
416.6  6416.73  522.90  8.15
418.0  6590.25  536.50  8.14
419.5  6764.89  552.80  8.17
420.9  6973.28  580.56  8.33
422.4  7206.02  605.76  8.41
423.8  7428.68  629.34  8.47
425.3  7669.05  658.05  8.58
426.7  7896.60  694.95  8.80
428.2  8098.56  732.64  9.05
429.6  8302.00  770.90  9.29
431.1  8512.42  806.47  9.47
432.5  8770.71  841.30  9.59
434.0  9042.00  885.50  9.79
435.4  9333.50  935.00  10.02
436.8  9608.25  985.89  10.26
438.3  9864.90  1031.13  10.45
439.7  10111.13  1072.57  10.61
441.2  10338.12  1119.54  10.83
442.6  10617.15  1173.83  11.06
444.0  10909.08  1228.50  11.26
445.5  11207.52  1281.48  11.43
446.9  11536.98  1337.70  11.59
448.4  11839.73  1396.33  11.79
449.8  12175.75  1466.18  12.04
451.2  12477.50  1529.50  12.26
452.7  12732.21  1586.46  12.46
454.1  12993.44  1650.19  12.70
455.5  13299.58  1713.39  12.88
457.0  13642.20  1784.64  13.08
458.4  13962.52  1853.28  13.27
459.8  14302.08  1932.48  13.51
461.2  14679.30  2018.77  13.75
462.7  15038.43  2101.44  13.97
464.1  15387.45  2185.20  14.20
465.5  15722.28  2261.34  14.38
467.0  16043.00  2339.35  14.58
468.4  16374.44  2422.04  14.79
469.8  16717.80  2506.18  14.99
471.2  17115.36  2597.45  15.18
472.7  17540.42  2691.73  15.35
474.1  17959.60  2790.70  15.54
475.5  18424.38  2903.29  15.76
476.9  18867.68  3009.18  15.95
478.4  19275.00  3106.25  16.12
479.8  19603.28  3201.70  16.33
481.2  19901.68  3289.56  16.53
482.6  20219.76  3378.24  16.71
484.0  20604.00  3478.44  16.88
485.4  21057.43  3587.65  17.04
486.9  21545.55  3703.05  17.19
488.3  22063.52  3831.04  17.36
489.7  22519.98  3946.71  17.53
491.1  22949.64  4054.26  17.67
492.5  23373.00  4154.22  17.77
493.9  23763.06  4254.42  17.90
495.3  24122.40  4346.25  18.02
496.8  24530.72  4453.56  18.16
498.2  25016.01  4566.63  18.25
499.6  25493.31  4678.11  18.35
501.0  26040.17  4803.76  18.45
502.4  26553.36  4927.80  18.56
503.8  27042.12  5056.35  18.70
505.2  27559.00  5186.68  18.82
506.6  28057.70  5313.00  18.94
508.0  28566.72  5448.24  19.07
509.4  28990.00  5577.50  19.24
510.8  29492.10  5722.20  19.40
512.2  29977.84  5870.64  19.58
513.6  30499.20  6028.80  19.77
515.0  31085.92  6209.16  19.97
516.4  31579.84  6370.72  20.17
517.8  32133.28  6547.11  20.37
519.2  32729.25  6724.79  20.55
520.7  33311.31  6905.62  20.73
522.0  33792.84  7068.48  20.92
523.4  34362.72  7247.84  21.09
524.8  34869.18  7402.20  21.23
526.2  35466.92  7571.03  21.35
527.6  36086.82  7743.84  21.46
529.0  36621.20  7900.20  21.57
530.4  37258.84  8070.37  21.66
531.8  37816.75  8219.15  21.73
533.2  38333.88  8353.80  21.79
534.6  38841.44  8500.48  21.89
536.0  39379.69  8662.44  22.00
537.4  39911.61  8825.10  22.11
538.8  40476.91  8988.47  22.21
540.2  41104.22  9183.56  22.34
541.6  41685.70  9374.40  22.49
543.0  42184.80  9558.85  22.66
544.3  42891.00  9800.55  22.85
545.7  43678.35  10063.73  23.04
547.1  44174.25  10261.65  23.23
548.5  44816.16  10498.86  23.43
549.9  45533.08  10759.89  23.63
551.3  46259.72  11023.48  23.83
552.7  46749.72  11230.28  24.02
554.1  47442.69  11485.82  24.21
555.4  48039.62  11720.22  24.40
556.8  48500.76  11921.91  24.58
558.2  48825.00  12087.68  24.76
559.6  49173.75  12262.05  24.94
561.0  49775.88  12504.03  25.12
562.3  50232.00  12708.15  25.30
563.7  50843.52  12951.68  25.47
565.1  51431.60  13193.40  25.65
566.5  52051.87  13445.05  25.83
567.9  52889.76  13750.32  26.00
569.2  53797.80  14086.80  26.18
570.6  54759.11  14440.84  26.37
572.0  55592.92  14761.37  26.55
573.4  56279.28  15046.54  26.74
574.8  56975.50  15338.25  26.92
576.1  57831.58  15669.01  27.09
577.5  58476.32  15946.70  27.27
578.9  59367.24  16292.58  27.44
580.3  60162.93  16611.51  27.61
581.6  60941.76  16915.12  27.76
583.0  61733.34  17231.63  27.91
584.4  62376.84  17496.42  28.05
585.8  62898.95  17734.46  28.20
587.1  63386.62  17950.35  28.32
588.5  63984.60  18191.70  28.43
589.9  64489.50  18395.70  28.53
591.2  65090.04  18628.36  28.62
592.6  65871.08  18894.04  28.68
594.0  66526.78  19119.03  28.74
595.3  67368.40  19377.20  28.76
596.7  68206.74  19633.22  28.78
598.1  69006.57  19868.50  28.79
599.5  69801.10  20099.00  28.79
600.8  70647.56  20335.24  28.78
602.2  71345.82  20524.32  28.77
603.5  72203.88  20753.52  28.74
604.9  73043.46  21000.06  28.75
606.3  73830.24  21230.88  28.76
607.6  74573.10  21466.80  28.79
609.0  75313.80  21713.40  28.83
610.4  76052.34  21976.50  28.90
611.7  76754.30  22249.38  28.99
613.1  77416.95  22533.00  29.11
614.5  78164.64  22855.68  29.24
615.8  78784.02  23148.63  29.38
617.2  79598.70  23514.12  29.54
618.5  80280.84  23844.06  29.70
619.9  81111.14  24229.19  29.87
621.2  81862.07  24582.87  30.03
622.6  82769.50  24992.00  30.19
624.0  83469.96  25344.59  30.36
625.3  84280.96  25723.44  30.52
626.7  85088.86  26110.02  30.69
628.0  85763.00  26443.36  30.83
629.4  86587.20  26818.40  30.97
630.8  87279.00  27150.96  31.11
632.1  87828.30  27417.29  31.22
633.5  88740.08  27784.90  31.31
634.8  89475.39  28085.48  31.39
636.2  90116.88  28346.31  31.46
637.5  90949.78  28648.54  31.50
638.9  91687.74  28908.77  31.53
640.2  92479.61  29162.32  31.53
641.6  93342.72  29401.35  31.50
642.9  94091.27  29575.91  31.43
644.3  94903.86  29732.15  31.33
645.6  95680.00  29822.00  31.17
647.0  96441.03  29863.94  30.97
648.3  97228.59  29851.59  30.70
649.7  98076.99  29804.93  30.39
651.0  98868.28  29678.45  30.02
652.4  99396.18  29434.86  29.61
653.7  100471.41  29303.87  29.17
655.0  101360.00  29079.46  28.69
656.4  101964.60  28726.80  28.17
657.7  103073.12  28474.56  27.63
659.1  103965.40  28155.05  27.08
660.4  104648.32  27808.48  26.57
661.8  105312.00  27496.00  26.11
663.1  106299.75  27337.13  25.72
664.5  106843.56  27142.44  25.40
665.8  107049.42  26965.95  25.19
667.1  107177.85  26913.74  25.11
668.5  107629.20  27077.40  25.16
669.8  108085.24  27385.84  25.34
671.2  108417.92  27797.12  25.64
672.5  108751.22  28348.24  26.07
673.8  109384.52  29106.14  26.61
675.2  110371.38  30052.68  27.23
676.5  111541.26  31153.11  27.93
677.8  112778.88  32333.68  28.67
679.2  113746.95  33509.55  29.46
680.5  114578.31  34679.58  30.27
681.9  115299.80  35808.85  31.06
683.2  116092.90  36929.20  31.81
684.5  116893.70  37987.95  32.50
685.9  117618.55  38969.08  33.13
687.2  118341.12  39859.20  33.68
688.5  118990.44  40655.45  34.17
689.9  119779.92  41431.72  34.59
691.2  120458.69  42125.16  34.97
692.5  121067.76  42751.20  35.31
693.8  121811.70  43389.85  35.62
695.2  122443.04  43974.81  35.91
696.5  123128.28  44580.80  36.21
697.8  123863.70  45195.43  36.49
699.2  124525.05  45804.92  36.78
700.5  125238.60  46457.10  37.09
701.8  125883.45  47106.15  37.42
703.1  126555.48  47795.94  37.77
704.5  127239.66  48514.95  38.13
705.8  127981.08  49283.33  38.51
707.1  128644.00  50032.25  38.89
708.4  129294.09  50808.83  39.30
709.8  130082.16  51654.74  39.71
711.1  130624.24  52409.98  40.12
712.4  131447.32  53294.43  40.54
713.7  132097.12  54110.29  40.96
715.0  132800.64  54940.77  41.37
716.3  133523.25  55792.38  41.78
717.7  134240.55  56615.13  42.17
719.0  134991.60  57469.25  42.57
720.3  135701.92  58294.28  42.96
721.6  136530.00  59151.90  43.33
722.9  137306.07  59984.10  43.69
724.2  138106.08  60839.10  44.05
725.6  138845.16  61666.83  44.41
726.9  139337.25  62387.50  44.77
728.2  139857.76  63112.00  45.13
729.5  140479.95  63884.08  45.48
730.8  140967.54  64601.10  45.83
732.1  141555.96  65382.24  46.19
733.4  142033.00  66119.24  46.55
734.7  142432.56  66798.90  46.90
736.0  142930.92  67520.64  47.24
737.3  143219.07  68161.10  47.59
738.6  143512.02  68809.77  47.95
740.0  143812.05  69463.65  48.30
741.2  144210.56  70145.92  48.64
742.6  144767.52  70914.06  48.98
743.9  145370.08  71700.36  49.32
745.2  146077.62  72541.50  49.66
746.5  146794.80  73385.09  49.99
747.8  147403.20  74156.70  50.31
749.1  148083.77  74969.62  50.63
750.4  148757.25  75761.27  50.93
751.7  149448.18  76561.94  51.23
753.0  149949.52  77271.09  51.53
754.2  150578.70  78041.55  51.83
755.5  151137.46  78765.32  52.12
756.8  151700.56  79475.26  52.39
758.1  152686.92  80411.76  52.66
759.4  153578.80  81317.30  52.95
760.7  154434.56  82212.62  53.23
762.0  155023.75  82963.13  53.52
763.3  155584.80  83710.62  53.80
764.6  155968.32  84364.44  54.09
765.9  156365.45  85029.48  54.38
767.2  156860.13  85757.91  54.67
768.4  157175.20  86399.95  54.97
769.7  157801.49  87217.70  55.27
771.0  158229.63  87949.13  55.58
772.3  158594.70  88647.35  55.90
773.6  159064.00  89415.68  56.21
774.8  159532.20  90172.86  56.52
776.1  159980.60  90923.43  56.83
777.4  160292.68  91613.85  57.15
778.7  160822.14  92420.93  57.47
780.0  161279.36  93183.52  57.78
781.2  161632.62  93887.40  58.09
782.5  162138.60  94682.25  58.40
783.8  162590.22  95448.78  58.71
785.0  162945.24  96144.75  59.00
786.3  163390.50  96883.50  59.30
787.6  163845.36  97632.64  59.59
788.9  164242.50  98335.49  59.87
790.1  164775.30  99108.25  60.15
791.4  165136.32  99779.52  60.42
792.7  165768.66  100626.08  60.70
793.9  166187.70  101317.23  60.97
795.2  166681.00  102039.50  61.22
796.5  167181.08  102771.24  61.47
797.7  167666.70  103484.10  61.72
799.0  168300.00  104298.00  61.97
800.2  168695.68  104952.96  62.21
801.5  169156.72  105630.40  62.45
802.8  169713.65  106348.70  62.66
804.0  170193.66  107016.00  62.88
805.3  170686.12  107707.58  63.10
806.5  171059.80  108330.45  63.33
807.8  171503.50  108993.50  63.55
809.0  171997.50  109673.70  63.76
810.3  172480.31  110334.56  63.97
811.5  172874.94  110946.38  64.18
812.8  173359.50  111629.70  64.39
814.0  173766.33  112240.49  64.59
815.3  174272.82  112927.16  64.80
816.5  174669.50  113560.25  65.01
817.8  175119.06  114228.59  65.23
819.0  175520.45  114859.19  65.44
820.2  175973.04  115557.48  65.67
821.5  176469.40  116279.50  65.89
822.7  176791.80  116890.49  66.12
824.0  177226.11  117570.78  66.34
825.2  177708.15  118324.95  66.58
826.4  178208.69  119052.18  66.80
827.7  178542.60  119685.55  67.03
828.9  179019.90  120426.75  67.27
830.1  179417.49  121102.04  67.50
831.4  179822.57  121784.37  67.72
832.6  180260.98  122492.81  67.95
833.8  180674.20  123170.50  68.17
835.0  181052.48  123831.68  68.40
836.3  181470.52  124530.56  68.62
837.5  181912.50  125203.05  68.83
838.7  182364.21  125851.05  69.01
839.9  182774.88  126486.36  69.20
841.2  183232.51  127169.72  69.40
842.4  183611.76  127783.86  69.59
843.6  183999.20  128417.80  69.79
844.8  184500.72  129090.74  69.97
846.0  184907.13  129652.46  70.12
847.2  185332.98  130240.01  70.27
848.5  185803.68  130884.64  70.44
849.7  186191.97  131448.87  70.60
850.9  186568.20  132025.40  70.77
852.1  186976.48  132594.95  70.92
853.3  187309.38  133074.48  71.05
854.5  187740.56  133631.58  71.18
855.7  188097.06  134146.65  71.32
856.9  188505.36  134700.72  71.46
858.1  188903.42  135252.36  71.60
859.3  189303.52  135753.10  71.71
860.5  189756.42  136300.11  71.83
861.7  190191.20  136871.20  71.97
862.9  190583.64  137380.30  72.08
864.1  190934.62  137860.58  72.20
865.3  191376.96  138379.08  72.31
866.5  191833.92  138931.20  72.42
867.7  192265.90  139438.68  72.52
868.9  192660.86  139945.75  72.64
870.1  193149.17  140522.13  72.75
871.3  193589.62  141019.44  72.84
872.5  194071.50  141573.38  72.95
873.7  194542.08  142117.32  73.05
874.9  195027.18  142672.31  73.16
876.0  195525.00  143252.28  73.27
877.2  195941.88  143742.48  73.36
878.4  196513.20  144318.02  73.44
879.6  196980.00  144824.40  73.52
880.8  197421.00  145328.75  73.61
882.0  197773.32  145799.07  73.72
883.1  198349.48  146328.14  73.77
884.3  198808.04  146851.06  73.87
885.5  199348.59  147391.55  73.94
886.7  199710.72  147818.88  74.02
887.8  200111.40  148302.00  74.11
889.0  200641.64  148821.69  74.17
890.2  201084.03  149304.65  74.25
891.4  201616.33  149883.41  74.34
892.5  202222.80  150462.59  74.40
893.7  202905.90  151086.59  74.46
894.9  203513.76  151657.56  74.52
896.0  204085.65  152257.75  74.60
897.2  204762.18  152861.03  74.65
898.4  205298.60  153444.27  74.74
899.5  205922.98  154070.94  74.82
900.7  206369.80  154475.75  74.85
901.9  206833.56  154914.74  74.90
903.0  207206.59  155375.84  74.99
904.2  207677.40  155827.00  75.03
905.4  208104.00  156278.10  75.10
906.5  208596.43  156762.52  75.15
907.7  208955.24  157119.30  75.19
908.8  209388.33  157534.40  75.24
910.0  209788.80  158023.84  75.33
911.2  210053.50  158319.71  75.37
912.3  210268.38  158591.88  75.42
913.5  210519.71  158793.54  75.43
914.6  210651.84  159122.88  75.54
915.8  211091.58  159517.55  75.57
916.9  211430.57  159850.14  75.60
918.1  211670.90  160146.06  75.66
919.2  211830.39  160407.27  75.72
920.4  211988.26  160646.97  75.78
921.5  212196.85  160980.36  75.86
922.7  212466.08  161238.88  75.89
923.8  212860.20  161603.67  75.92
925.0  213023.09  161825.20  75.97
926.1  213360.00  162153.60  76.00
927.3  213651.36  162530.16  76.07
928.4  214204.25  162987.50  76.09
929.6  214917.12  163665.92  76.15
930.7  215651.80  164307.50  76.19
931.8  216502.47  164966.81  76.20
933.0  217048.32  165565.08  76.28
934.1  217520.10  166034.25  76.33
935.3  217787.33  166333.45  76.37
936.4  217746.99  166452.95  76.44
937.6  217621.65  166446.81  76.48
938.7  217423.89  166355.78  76.51
939.9  217548.26  166458.39  76.52
941.0  218072.12  166921.08  76.54
942.1  218732.40  167462.64  76.56
943.3  219085.14  167934.36  76.65
944.4  219528.18  168261.12  76.65
945.6  219799.04  168432.96  76.63
946.7  219965.54  168681.01  76.69
947.9  220263.96  168996.98  76.72
949.0  220425.52  169215.15  76.77
950.1  220774.32  169414.20  76.74
951.3  221118.26  169602.95  76.70
952.4  221365.50  169930.58  76.76
953.6  221780.32  170301.97  76.79
954.7  221830.98  170494.79  76.86
955.8  222194.21  170672.28  76.81
957.0  222438.60  170953.58  76.85
958.1  222744.54  171184.23  76.85
959.3  222881.40  171277.05  76.85
960.4  223319.45  171600.58  76.84
961.6  223728.93  171985.46  76.87
962.7  223886.72  171981.60  76.82
963.9  224089.25  172112.19  76.81
965.0  224287.80  172173.87  76.76
966.2  224461.05  172457.82  76.83
967.3  224531.66  172412.79  76.79
968.5  224636.16  172620.00  76.84
969.6  224818.56  172550.96  76.75
970.8  224888.18  172656.99  76.77
971.9  224850.56  172534.56  76.73
973.1  225106.56  172775.24  76.75
974.2  225235.24  172608.75  76.63
975.4  225287.46  172609.49  76.62
976.5  225505.80  172806.08  76.63
977.7  225675.06  173006.31  76.66
978.8  225519.39  172915.56  76.67
980.0  225898.00  172914.00  76.55
981.2  226047.09  173185.71  76.61
982.3  226121.70  173073.74  76.54
983.5  226199.87  173051.78  76.50
984.6  226173.60  173297.88  76.62
985.8  226356.24  173033.96  76.44
987.0  226428.16  172990.24  76.40
988.1  226605.88  173019.72  76.35
989.3  226565.36  173165.72  76.43
990.2  235424.38  181560.61  77.12
994.0  235882.89  182313.80  77.29
997.9  236002.50  182687.09  77.41
1001.7  236612.64  183507.03  77.56
1005.6  237663.33  184617.14  77.68
1009.4  238831.30  185781.79  77.79
1013.3  239720.00  186814.29  77.93
1017.1  240306.47  187483.18  78.02
1021.0  240868.20  188237.55  78.15
1024.8  242024.39  189297.29  78.21
1028.6  243559.61  190922.06  78.39
1032.5  244977.60  192178.80  78.45
1036.3  245425.64  192789.30  78.55
1040.1  245580.72  193109.86  78.63
1044.0  246221.46  193818.64  78.72
1047.8  246705.90  194458.05  78.82
1051.6  247338.67  195149.43  78.90
1055.5  247008.30  195093.58  78.98
1059.3  246819.75  195137.20  79.06
1063.1  246693.03  195211.31  79.13
1067.0  247062.76  195700.70  79.21
1070.8  247851.41  196473.45  79.27
1074.6  248465.39  197179.05  79.36
1078.4  248280.67  197172.43  79.42
1082.3  247548.42  196741.86  79.48
1086.1  247083.33  196571.03  79.56
1089.9  247041.98  196687.61  79.62
1093.7  247404.11  197193.25  79.70
1097.5  247636.96  197475.01  79.74
1101.4  247666.18  197605.54  79.79
1105.2  247586.80  197640.00  79.83
1109.0  247915.72  197934.45  79.84
1112.8  248667.20  198498.84  79.83
1116.6  249273.42  198964.14  79.82
1120.4  249844.93  199406.80  79.81
1124.2  250266.72  199592.02  79.75
1128.1  250716.77  199813.02  79.70
1131.8  250654.13  199543.20  79.61
1135.7  250381.02  199057.50  79.50
1139.5  250123.20  198515.57  79.37
1143.3  249567.93  197599.95  79.18
1147.1  248995.56  196634.57  78.97
1150.9  248446.00  195618.70  78.74
1154.7  248431.16  194997.40  78.49
1158.5  248316.67  194302.89  78.25
1162.3  248151.69  193601.31  78.02
1166.1  247521.78  192544.65  77.79
1169.9  247190.63  191842.35  77.61
1173.7  246640.00  190928.57  77.41
1177.5  245994.94  189999.69  77.24
1181.2  245970.40  189529.60  77.05
1185.0  246341.50  189334.00  76.86
1188.8  246146.83  188893.00  76.74
1192.6  246105.07  188580.25  76.63
1196.4  246016.75  188346.08  76.56
1200.2  245392.00  187812.80  76.54
1204.0  244945.65  187472.83  76.54
1207.8  244579.97  187234.94  76.55
1211.6  244047.78  186863.64  76.57
1215.3  243605.60  186773.89  76.67
1219.1  243529.17  187040.20  76.80
1222.9  243217.78  187200.00  76.97
1226.7  242979.28  187475.09  77.16
1230.4  242380.52  187440.87  77.33
1234.2  241757.29  187346.95  77.49
1238.0  241066.92  187144.28  77.63
1241.8  240392.81  186959.50  77.77
1245.5  239867.20  186792.89  77.87
1249.3  239606.25  186861.28  77.99
1253.1  239735.42  187159.38  78.07
1256.8  239735.96  187314.73  78.13
1260.6  239478.98  187186.22  78.16
1264.4  239211.16  187106.33  78.22
1268.1  238789.47  186799.80  78.23
1271.9  238700.26  186833.40  78.27
1275.7  238927.37  187110.28  78.31
1279.4  239151.90  187440.56  78.38
1283.2  238685.67  187277.71  78.46
1286.9  238332.82  187182.87  78.54
1290.7  238144.13  187173.17  78.60
1294.4  237542.21  186797.95  78.64
1298.2  236660.47  186170.08  78.67
1302.0  235550.75  185334.80  78.68
1305.7  234301.22  184352.93  78.68
1309.5  232897.32  183180.21  78.65
1313.2  232049.08  182347.02  78.58
1317.0  231535.20  181787.91  78.51
1320.7  230850.54  180980.64  78.40
1324.4  229918.48  179913.94  78.25
1328.2  229170.40  178885.54  78.06
1331.9  228133.28  177569.66  77.84
1335.7  227258.06  176203.57  77.53
1339.4  226103.91  174613.17  77.23
1343.2  225168.81  173094.12  76.87
1346.9  224593.30  171815.10  76.50
1350.6  224721.23  170984.55  76.09
1354.4  224986.03  170322.70  75.70
1358.1  224645.67  169144.20  75.29
1361.8  223837.53  167684.44  74.91
1365.6  222747.85  166095.77  74.57
1369.3  221585.78  164488.00  74.23
1373.0  220218.66  162793.83  73.92
1376.7  218680.23  160925.66  73.59
1380.5  217105.02  158973.23  73.22
1384.2  215815.64  156987.38  72.74
1387.9  214645.80  154931.01  72.18
1391.6  213385.64  152518.54  71.48
1395.3  212233.05  149949.19  70.65
1399.1  211547.50  147429.82  69.69
1402.8  210608.67  144462.43  68.59
1406.5  209928.10  141361.59  67.34
1410.2  209433.22  138316.00  66.04
1413.9  209483.72  135647.39  64.75
1417.6  209060.27  132906.40  63.57
1421.3  208466.93  130340.40  62.52
1425.1  207736.00  128032.46  61.63
1428.8  207441.90  126248.34  60.86
1432.5  207272.04  124860.62  60.24
1436.2  207062.78  123704.18  59.74
1439.9  206434.20  122518.79  59.35
1443.6  206070.11  121636.07  59.03
1447.3  205530.00  120841.10  58.79
1451.0  205072.75  120177.32  58.60
1454.7  204523.02  119561.83  58.46
1458.4  204085.00  119055.30  58.34
1462.1  203396.22  118477.55  58.25
1465.8  202629.64  117932.63  58.20
1469.4  202006.96  117577.93  58.20
1473.1  202702.29  118023.37  58.22
1476.8  202917.79  118315.88  58.31
1480.5  201726.91  117772.13  58.38
1484.2  200620.33  117279.98  58.46
1487.9  199935.16  117100.19  58.57
1491.6  199270.50  116887.18  58.66
1495.3  199187.08  117109.34  58.79
1498.9  198694.53  117139.14  58.95
1502.6  197763.17  116908.74  59.12
1506.3  196579.91  116546.00  59.29
1510.0  195673.40  116383.50  59.48
1513.7  194952.76  116386.84  59.70
1517.3  194237.30  116360.65  59.91
1521.0  193405.84  116181.74  60.07
1524.7  192669.58  116062.08  60.24
1528.3  191903.95  115826.85  60.36
1532.0  191017.73  115580.49  60.51
1535.7  190183.16  115299.80  60.63
1539.3  189348.57  114946.67  60.71
1543.0  188781.44  114786.75  60.80
1546.7  188438.25  114788.14  60.92
1550.3  187957.33  114665.71  61.01
1554.0  187175.10  114352.20  61.09
1557.6  186411.19  114065.76  61.19
1561.3  185590.33  113682.90  61.25
1565.0  184728.40  113246.14  61.30
1568.6  183818.32  112757.63  61.34
1572.3  183144.02  112480.75  61.42
1575.9  182549.96  112225.83  61.48
1579.6  181951.16  111994.58  61.55
1583.2  181318.04  111782.51  61.65
1586.9  180580.95  111458.05  61.72
1590.5  179973.82  111346.69  61.87
1594.1  179222.17  111178.62  62.03
1597.8  178427.78  110978.70  62.20
1601.4  177686.87  110862.75  62.39
1605.1  176718.77  110564.83  62.57
1608.7  175897.50  110395.45  62.76
1612.3  175120.74  110192.95  62.92
1616.0  174314.65  109954.51  63.08
1619.6  173613.44  109766.71  63.22
1623.2  172806.73  109476.56  63.35
1626.9  172242.38  109336.10  63.48
1630.5  171518.35  109024.97  63.56
1634.1  170906.20  108764.72  63.64
1637.8  170157.24  108376.00  63.69
1641.4  169282.40  107800.03  63.68
1645.0  168439.64  107221.63  63.66
1648.6  167501.47  106451.78  63.55
1652.2  166768.98  105789.73  63.43
1655.8  166075.89  105058.71  63.26
1659.5  165399.95  104315.82  63.07
1663.1  164221.64  103309.04  62.91
1666.7  162960.33  102288.64  62.77
1670.3  161834.92  101340.48  62.62
1673.9  160761.54  100393.50  62.45
1677.5  159994.32  99561.44  62.23
1681.1  159570.80  98861.34  61.95
1684.7  159604.20  98323.75  61.60
1688.3  159489.32  97732.50  61.28
1691.9  159123.13  96956.53  60.93
1695.6  158764.20  96195.94  60.59
1699.2  158654.10  95629.71  60.28
1702.8  158570.79  95088.44  59.97
1706.3  158094.77  94278.31  59.63
1709.9  157129.87  93253.94  59.35
1713.5  156432.20  92367.40  59.05
1717.1  155740.51  91531.00  58.77
1720.7  155042.67  90737.57  58.52
1724.3  154662.84  90260.06  58.36
1727.9  154331.61  90003.15  58.32
1731.5  154213.22  90103.04  58.43
1735.1  154310.40  90522.00  58.66
1738.7  154037.96  90674.69  58.87
1742.2  153506.83  90604.81  59.02
1745.8  152884.93  90309.77  59.07
1749.4  152827.22  90271.29  59.07
1753.0  152082.93  89787.68  59.04
1756.5  150638.88  88895.92  59.01
1760.1  148791.60  87809.12  59.01
1763.7  146680.14  86619.75  59.05
1767.2  145004.80  85806.69  59.18
1770.8  143621.00  85188.54  59.31
1774.4  142209.63  84455.23  59.39
1777.9  141395.27  84206.54  59.55
1781.5  140543.67  83806.29  59.63
1785.1  139338.33  83160.54  59.68
1788.6  138027.86  82445.75  59.73
1792.2  136734.17  81708.32  59.76
1795.8  136116.36  81422.39  59.82
1799.3  135481.00  81071.61  59.84
1802.9  134761.27  80715.28  59.90
1806.4  134138.22  80415.09  59.95
1810.0  133321.43  80019.03  60.02
1813.5  132856.05  79790.12  60.06
1817.1  132603.87  79720.03  60.12
1820.6  131974.73  79439.36  60.19
1824.2  131878.93  79508.37  60.29
1827.7  131083.13  79147.93  60.38
1831.2  130774.00  79137.00  60.51
1834.8  130707.93  79242.43  60.63
1838.3  130529.00  79334.68  60.78
1841.8  129917.13  79084.99  60.87
1845.4  129128.61  78735.48  60.97
1848.9  128301.90  78289.39  61.02
1852.4  127716.90  77955.34  61.04
1856.0  127008.10  77433.24  60.97
1859.5  126310.31  76881.40  60.87
1863.0  125586.09  76227.79  60.70
1866.6  125252.27  75722.11  60.46
1870.1  125041.08  75175.00  60.12
1873.6  124527.75  74209.50  59.59
1877.1  123527.25  72819.00  58.95
1880.6  122317.07  71107.13  58.13
1884.2  121321.60  69278.58  57.10
1887.7  120466.27  67245.94  55.82
1891.2  119478.80  64826.55  54.26
1894.7  118605.44  62243.77  52.48
1898.2  118114.33  59707.53  50.55
1902.2  125377.20  60902.40  48.58
1904.9  124770.78  58577.17  46.95
1907.6  124031.20  56289.47  45.38
1910.4  123415.66  54168.98  43.89
1913.1  122380.20  52153.73  42.62
1915.8  121708.07  50611.17  41.58
1918.6  121228.13  49348.67  40.71
1921.3  120733.93  48287.51  39.99
1924.0  119947.45  47361.18  39.48
1926.7  119183.87  46683.73  39.17
1929.4  118397.80  46190.60  39.01
1932.2  117806.38  45906.08  38.97
1934.9  117210.60  45754.80  39.04
1937.6  116621.57  45729.87  39.21
1940.3  116095.83  45793.75  39.44
1943.0  115668.88  45949.91  39.73
1945.7  115034.79  46072.49  40.05
1948.4  114319.62  46208.54  40.42
1951.1  113731.95  46420.20  40.82
1953.8  113153.15  46615.25  41.20
1956.4  112685.28  46830.87  41.56
1959.1  112125.60  47023.30  41.94
1961.8  111342.35  47135.90  42.33
1964.5  110702.70  47293.35  42.72
1967.2  109959.99  47408.47  43.11
1969.9  109334.08  47528.58  43.47
1972.5  108542.37  47568.98  43.83
1975.2  107999.79  47723.63  44.19
1977.9  107680.28  47970.88  44.55
1980.6  107116.57  48108.73  44.91
1983.2  106258.02  48106.00  45.27
1985.9  105378.00  48072.00  45.62
1988.5  104518.37  48012.29  45.94
1991.2  103882.50  48053.25  46.26
1993.8  103291.65  48109.60  46.58
1996.5  102850.00  48224.55  46.89
1999.2  102240.43  48212.22  47.16
2001.8  101833.40  48251.00  47.38
2004.4  101316.90  48213.59  47.59
2007.1  100646.12  48050.68  47.74
2009.7  100060.50  47908.50  47.88
2012.4  99678.93  47858.40  48.01
2015.0  99227.83  47686.83  48.06
2017.6  98681.46  47394.42  48.03
2020.3  98212.40  47099.07  47.96
2022.9  98023.20  46918.53  47.86
2025.5  97808.43  46686.00  47.73
2028.1  97586.19  46430.58  47.58
2030.8  97174.65  46014.58  47.35
2033.4  96996.25  45675.55  47.09
2036.0  96646.00  45241.53  46.81
2038.6  96316.80  44773.85  46.49
2041.2  96028.43  44318.37  46.15
2043.8  95708.82  43866.01  45.83
2046.4  95341.47  43400.28  45.52
2049.0  94850.60  42879.50  45.21
2051.6  94601.70  42469.25  44.89
2054.2  94272.29  42063.13  44.62
2056.8  93927.17  41695.50  44.39
2059.4  93375.83  41250.44  44.18
2062.0  92903.13  40848.96  43.97
2064.6  92317.99  40430.10  43.79
2067.1  91708.88  40037.40  43.66
2069.7  91089.97  39634.37  43.51
2072.3  90682.38  39353.83  43.40
2074.9  90235.60  39063.68  43.29
2077.4  89935.55  38833.15  43.18
2080.0  89468.15  38554.01  43.09
2082.6  88986.29  38249.13  42.98
2085.1  88512.65  37944.33  42.87
2087.7  88198.50  37739.00  42.79
2090.3  87778.35  37502.73  42.72
2092.8  87044.39  37110.66  42.63
2095.4  86255.54  36681.78  42.53
2097.9  85595.88  36312.44  42.42
2100.5  84930.00  35948.00  42.33
2103.0  84365.40  35619.68  42.22
2105.6  83827.73  35321.98  42.14
2108.1  83340.30  35059.20  42.07
2110.7  82819.57  34762.70  41.97
2113.2  82336.78  34456.63  41.85
2115.7  81776.17  34133.42  41.74
2118.3  81170.38  33826.65  41.67
2120.8  80823.30  33634.35  41.61
2123.3  80433.99  33396.64  41.52
2125.8  80030.88  33148.85  41.42
2128.4  79608.10  32931.28  41.37
2130.9  79087.50  32695.67  41.34
2133.4  78732.38  32493.42  41.27
2135.9  78384.50  32276.33  41.18
2138.4  77925.47  32047.22  41.13
2140.9  77602.15  31898.42  41.11
2143.4  77291.07  31768.04  41.10
2145.9  76986.48  31597.48  41.04
2148.4  76694.08  31420.82  40.97
2150.9  76401.68  31274.62  40.93
2153.4  76115.38  31128.42  40.90
2155.9  75804.42  30975.36  40.86
2158.4  75521.25  30851.63  40.85
2160.9  75313.00  30765.88  40.85
2163.4  75008.68  30644.50  40.85
2165.9  74445.95  30418.18  40.86
2168.4  73959.90  30214.95  40.85
2170.8  73650.87  30075.74  40.84
2173.3  73306.11  29949.16  40.85
2175.8  72987.57  29860.78  40.91
2178.2  72612.67  29744.13  40.96
2180.7  72241.05  29616.71  41.00
2183.2  71845.67  29483.01  41.04
2185.6  71429.40  29364.30  41.11
2188.1  70950.60  29232.00  41.20
2190.6  70411.03  29072.98  41.29
2193.0  69796.38  28848.33  41.33
2195.5  69241.60  28672.00  41.41
2197.9  68669.53  28492.13  41.49
2200.4  67987.54  28279.63  41.60
2202.8  67525.83  28127.46  41.65
2205.3  66940.27  27956.38  41.76
2207.7  66582.32  27874.17  41.86
2210.1  66184.77  27750.10  41.93
2212.6  65840.00  27639.08  41.98
2215.0  65603.17  27582.83  42.04
2217.4  65281.19  27477.25  42.09
2219.9  65049.75  27395.62  42.11
2222.3  64852.70  27309.33  42.11
2224.7  64679.18  27216.45  42.08
2227.1  64435.20  27036.78  41.96
2229.5  64147.28  26827.90  41.82
2231.9  63720.13  26514.13  41.61
2234.4  63229.87  26157.93  41.37
2236.8  62839.53  25831.41  41.11
2239.2  62440.95  25489.75  40.82
2241.6  62049.40  25098.15  40.45
2244.0  61675.20  24703.20  40.05
2246.4  61275.23  24261.55  39.59
2248.8  60844.48  23817.84  39.15
2251.2  60515.75  23439.25  38.73
2253.6  60109.75  23040.50  38.33
2255.9  59823.50  22659.20  37.88
2258.3  59533.68  22305.03  37.47
2260.7  59179.73  21981.67  37.14
2263.1  58775.75  21641.25  36.82
2265.5  58367.83  21297.74  36.49
2267.9  58058.00  21039.50  36.24
2270.2  57631.93  20768.13  36.04
2272.6  57239.30  20527.60  35.86
2275.0  56822.85  20293.35  35.71
2277.3  56433.50  20067.38  35.56
2279.7  56086.88  19868.25  35.42
2282.1  55787.17  19676.03  35.27
2284.4  55375.28  19415.55  35.06
2286.8  55085.13  19205.73  34.87
2289.1  54729.70  18962.07  34.65
2291.5  54431.59  18706.80  34.37
2293.8  54006.15  18424.63  34.12
2296.2  53538.10  18133.50  33.87
2298.5  53009.95  17812.53  33.60
2300.8  52488.92  17509.33  33.36
2303.2  51889.10  17210.93  33.17
2305.5  51234.35  16931.03  33.05
2307.9  50599.53  16691.03  32.99
2310.2  49965.30  16524.20  33.07
2312.5  49404.00  16437.33  33.27
2314.8  48835.27  16373.18  33.53
2317.1  48215.63  16295.42  33.80
2319.5  47586.00  16176.15  33.99
2321.8  47042.70  16077.00  34.18
2324.1  46462.27  15922.55  34.27
2326.4  45944.07  15766.67  34.32
2328.7  45433.75  15580.00  34.29
2331.0  44974.70  15389.20  34.22
2333.3  44627.38  15238.81  34.15
2335.6  44220.40  15097.13  34.14
2337.9  43740.90  14914.20  34.10
2340.2  43351.67  14709.17  33.93
2342.5  42993.13  14526.53  33.79
2344.8  42505.46  14340.92  33.74
2347.1  41996.85  14176.05  33.76
2349.4  41459.05  14026.15  33.83
2351.7  41000.13  13924.27  33.96
2353.9  40539.25  13820.57  34.09
2356.2  40048.13  13723.13  34.27
2358.5  39560.36  13645.43  34.49
2360.8  39106.10  13522.37  34.58
2363.1  38663.60  13406.75  34.68
2365.3  38219.57  13279.40  34.75
2367.6  37700.00  13100.00  34.75
2369.8  37201.75  12947.75  34.80
2372.1  36639.20  12767.95  34.85
2374.4  36005.70  12541.60  34.83
2376.6  35396.67  12345.67  34.88
2378.9  34818.23  12155.73  34.91
2381.1  34233.33  11960.00  34.94
2383.4  33689.92  11776.22  34.95
2385.6  33222.29  11599.50  34.91
2387.9  32772.90  11423.10  34.86
2390.1  32305.00  11261.25  34.86
2392.3  31844.48  11117.93  34.91
2394.6  31409.20  10970.38  34.93
2396.8  31007.73  10831.04  34.93
2399.0  30539.58  10664.33  34.92
2401.3  30079.60  10459.33  34.77
2403.5  29620.50  10255.70  34.62
2405.7  29219.53  10110.25  34.60
2407.9  28804.20  9946.05  34.53
2410.1  28374.30  9774.30  34.45
2412.4  28005.17  9614.42  34.33
2414.6  27598.40  9437.60  34.20
2416.8  27236.55  9284.55  34.09
2419.0  26873.16  9103.55  33.88
2421.2  26507.92  8904.78  33.59
2423.4  26100.38  8709.63  33.37
2425.6  25755.60  8572.50  33.28
2427.8  25431.75  8429.63  33.15
2430.0  25119.30  8287.08  32.99
2432.2  24825.60  8150.40  32.83
2434.4  24535.80  7991.55  32.57
2436.5  24231.10  7832.87  32.33
2438.7  23935.50  7702.70  32.18
2440.9  23661.20  7562.85  31.96
2443.1  23396.40  7416.90  31.70
2445.3  23140.68  7273.37  31.43
2447.4  22837.80  7140.00  31.26
2449.6  22535.33  6991.60  31.03
2451.8  22252.50  6862.05  30.84
2453.9  21926.42  6733.80  30.71
2456.1  21603.20  6614.93  30.62
2458.3  21310.43  6513.88  30.57
2460.4  21019.82  6415.00  30.52
2462.6  20763.17  6269.96  30.20
2464.7  20526.57  6160.16  30.01
2466.9  20273.80  6067.67  29.93
2469.0  20013.38  5963.13  29.80
2471.2  19758.40  5859.95  29.66
2473.3  19466.66  5779.35  29.69
2475.4  19234.48  5702.26  29.65
2477.6  19012.67  5566.21  29.28
2479.7  18777.60  5427.20  28.90
2481.9  18510.86  5333.42  28.81
2484.0  18302.38  5282.88  28.86
2486.1  18023.40  5161.50  28.64
2488.2  17769.92  5060.50  28.48
2490.4  17550.42  5003.54  28.51
2492.5  17228.03  4885.80  28.36
2494.6  16908.98  4783.35  28.29
2496.7  16667.93  4725.18  28.35
2498.8  16455.15  4732.20  28.76
2500.9  16246.83  4760.70  29.30
2503.0  16113.42  4743.95  29.44
2505.1  16055.00  4710.88  29.34
2507.2  16137.05  4787.18  29.67
2509.4  16104.37  4821.67  29.94
2511.4  16010.05  4823.88  30.13
2513.5  16092.27  4895.20  30.42
2515.6  16218.40  4914.67  30.30
