# Supplementary material for: Using reflectance spectra and Pl@ntNet to identify herbarium specimens: a case study with Lithocarpus
Source: New Phytol. 2025 Jun 4;251(2):800–10. doi: 10.1111/nph.70258 (PMC13278665; doi:10.1111/nph.70258)
Supplement: Supplementary file 1 — Dataset S1 Original spectral data collected for this study. [file NPH-251-800-s003.zip › lithocarpus_spectra/gr021722_0130.sig]

/*** Spectra Vista SIG Data ***/
name= gr021722_0130.sig
instrument= HI: 1132003 (HR-1024i)
integration= 50.0, 9.0, 6.0, 100.0, 14.0, 6.0
scan method= Time-based, Time-based
scan coadds= 100, 425, 571, 50, 298, 571
scan time= 5, 5
scan settings= AI, AI
external data set1= 0,0,0,0,0,0,0,0,0,0,0,0,0,0,0,0,0,0,0,0,0,0,0,0,0,0,0,0,0,0,0,0
external data set2= 0,0,0,0,0,0,0,0,0,0,0,0,0,0,0,0,0,0,0,0,0,0,0,0,0,0,0,0,0,0,0,0
external data dark= 0,0,0,0,0,0,0,0,0,0,0,0,0,0,0,0
external data mask= 0
optic= LENS 4(1), LENS 4(1)
temp= 29.7, -5.0, -9.8, 29.7, -5.1, -9.8
battery= 7.46, 7.46
error= 0, 0
units= Radiance, Radiance
time= 17/02/2022 11:58:34, 17/02/2022 11:59:19
longitude=                 ,                 
latitude=                 ,                 
gpstime=                 ,                 
comm= 
memory slot= 0, 0
factors= 0.939, 0.917, 1.000 [Overlap: Remove @ 990,1900, Matching Type: None]
inclinometer x offset= 1, 1
inclinometer y offset= 90, 90
data= 
340.5  1193.50  141.05  11.82
341.9  1212.39  148.89  12.28
343.4  1220.16  137.76  11.29
344.9  1239.50  148.00  11.94
346.4  1194.61  124.81  10.45
347.8  1181.97  137.04  11.59
349.3  1178.08  119.40  10.14
350.8  1227.15  121.20  9.88
352.2  1258.18  109.73  8.72
353.7  1268.68  103.43  8.15
355.2  1283.80  98.25  7.65
356.6  1348.27  104.72  7.77
358.1  1427.76  118.98  8.33
359.6  1474.30  108.97  7.39
361.0  1526.44  104.64  6.85
362.5  1578.24  110.97  7.03
364.0  1681.68  108.29  6.44
365.5  1734.75  109.23  6.30
366.9  1808.64  119.32  6.60
368.4  1914.03  118.85  6.21
369.9  1993.30  128.60  6.45
371.3  2088.76  132.20  6.33
372.8  2150.04  124.55  5.79
374.2  2245.54  123.31  5.49
375.7  2359.80  131.10  5.56
377.2  2483.10  126.83  5.11
378.6  2536.32  132.10  5.21
380.1  2615.28  153.84  5.88
381.6  2723.76  151.32  5.56
383.0  2896.85  151.80  5.24
384.5  3032.12  152.88  5.04
386.0  3122.46  163.02  5.22
387.4  3229.40  168.70  5.22
388.9  3346.56  174.30  5.21
390.4  3473.95  182.24  5.25
391.8  3650.64  183.68  5.03
393.3  3778.34  191.24  5.06
394.7  3859.00  187.28  4.85
396.2  3960.12  194.76  4.92
397.7  4107.36  206.40  5.03
399.1  4316.97  212.31  4.92
400.6  4490.72  213.36  4.75
402.0  4623.84  218.01  4.71
403.5  4713.80  215.60  4.57
405.0  4837.08  237.66  4.91
406.4  5051.20  243.54  4.82
407.9  5280.64  254.22  4.81
409.3  5399.70  263.40  4.88
410.8  5482.08  258.03  4.71
412.2  5619.96  257.28  4.58
413.7  5859.34  266.69  4.55
415.1  6109.48  280.46  4.59
416.6  6297.21  298.80  4.74
418.0  6416.25  308.13  4.80
419.5  6550.68  310.95  4.75
420.9  6750.24  311.60  4.62
422.4  7016.72  328.12  4.68
423.8  7292.94  345.52  4.74
425.3  7570.65  362.85  4.79
426.7  7785.90  375.15  4.82
428.2  7946.56  380.00  4.78
429.6  8100.38  391.38  4.83
431.1  8300.04  410.41  4.94
432.5  8575.06  427.64  4.99
434.0  8860.50  445.50  5.03
435.4  9190.50  456.50  4.97
436.8  9507.99  479.02  5.04
438.3  9768.85  494.38  5.06
439.7  9963.19  506.41  5.08
441.2  10135.08  521.70  5.15
442.6  10372.95  538.35  5.19
444.0  10657.92  556.92  5.23
445.5  10995.75  570.15  5.19
446.9  11362.26  595.14  5.24
448.4  11695.95  616.60  5.27
449.8  12040.15  638.45  5.30
451.2  12310.75  655.50  5.32
452.7  12529.56  668.75  5.34
454.1  12768.02  682.04  5.34
455.5  13047.02  700.28  5.37
457.0  13384.80  726.44  5.43
458.4  13733.72  746.46  5.44
459.8  14094.72  771.84  5.48
461.2  14503.50  796.96  5.49
462.7  14883.21  817.89  5.50
464.1  15211.42  843.73  5.55
465.5  15489.72  862.92  5.57
467.0  15756.30  884.50  5.61
468.4  16060.36  902.98  5.62
469.8  16390.00  920.82  5.62
471.2  16813.95  951.51  5.66
472.7  17257.70  983.63  5.70
474.1  17705.90  1020.70  5.76
475.5  18250.96  1046.50  5.73
476.9  18751.59  1075.36  5.73
478.4  19162.50  1106.25  5.77
479.8  19413.08  1138.03  5.86
481.2  19579.36  1153.40  5.89
482.6  19772.64  1167.48  5.90
484.0  20101.02  1184.73  5.89
485.4  20577.10  1218.62  5.92
486.9  21124.35  1254.83  5.94
488.3  21730.64  1299.40  5.98
489.7  22238.70  1336.08  6.01
491.1  22661.52  1370.04  6.05
492.5  23026.08  1396.50  6.06
493.9  23332.38  1417.17  6.07
495.3  23598.00  1444.95  6.12
496.8  23969.16  1473.40  6.15
498.2  24440.43  1517.69  6.21
499.6  24941.07  1550.52  6.22
501.0  25538.09  1595.15  6.25
502.4  26094.12  1638.30  6.28
503.8  26612.88  1681.19  6.32
505.2  27147.52  1729.74  6.37
506.6  27657.96  1776.06  6.42
508.0  28153.44  1816.92  6.45
509.4  28545.00  1860.00  6.52
510.8  28982.25  1905.75  6.58
512.2  29426.40  1949.56  6.63
513.6  29923.20  1999.20  6.68
515.0  30505.36  2053.20  6.73
516.4  31004.48  2106.56  6.79
517.8  31574.52  2166.34  6.86
519.2  32176.59  2228.76  6.93
520.7  32763.53  2292.15  7.00
522.0  33260.04  2346.54  7.06
523.4  33846.75  2410.07  7.12
524.8  34356.72  2470.32  7.19
526.2  34964.37  2536.79  7.26
527.6  35609.40  2608.29  7.32
529.0  36163.60  2673.00  7.39
530.4  36826.22  2745.13  7.45
531.8  37373.46  2808.27  7.51
533.2  37819.08  2873.52  7.60
534.6  38224.32  2944.08  7.70
536.0  38698.76  3027.63  7.82
537.4  39197.70  3104.84  7.92
538.8  39759.25  3180.74  8.00
540.2  40391.91  3270.95  8.10
541.6  41008.66  3354.82  8.18
543.0  41542.48  3441.62  8.28
544.3  42247.20  3540.90  8.38
545.7  43043.25  3649.65  8.48
547.1  43565.25  3738.83  8.58
548.5  44207.34  3841.26  8.69
549.9  44931.65  3942.22  8.77
551.3  45707.22  4057.56  8.88
552.7  46263.58  4154.49  8.98
554.1  46994.22  4269.53  9.09
555.4  47599.94  4371.61  9.18
556.8  48024.90  4455.99  9.28
558.2  48285.60  4524.45  9.37
559.6  48508.80  4603.50  9.49
561.0  48999.72  4693.92  9.58
562.3  49376.60  4777.50  9.68
563.7  49952.00  4885.44  9.78
565.1  50534.00  4991.80  9.88
566.5  51159.70  5111.66  9.99
567.9  52020.56  5251.24  10.09
569.2  52966.20  5401.20  10.20
570.6  53954.63  5555.94  10.30
572.0  54801.01  5706.78  10.41
573.4  55521.48  5843.48  10.52
574.8  56244.50  5986.13  10.64
576.1  57116.12  6148.22  10.76
577.5  57796.16  6289.30  10.88
578.9  58741.20  6462.42  11.00
580.3  59628.39  6636.45  11.13
581.6  60519.52  6813.84  11.26
583.0  61380.36  6985.67  11.38
584.4  61970.97  7132.07  11.51
585.8  62360.03  7255.46  11.63
587.1  62663.04  7374.95  11.77
588.5  63061.50  7504.65  11.90
589.9  63403.20  7619.40  12.02
591.2  63886.08  7762.24  12.15
592.6  64616.20  7926.49  12.27
594.0  65274.31  8083.21  12.38
595.3  66158.58  8267.94  12.50
596.7  67062.18  8453.68  12.61
598.1  67940.21  8636.51  12.71
599.5  68796.15  8822.35  12.82
600.8  69687.44  9004.30  12.92
602.2  70426.02  9175.01  13.03
603.5  71337.00  9367.98  13.13
604.9  72234.36  9552.60  13.22
606.3  73043.52  9741.60  13.34
607.6  73804.14  9927.06  13.45
609.0  74541.60  10114.20  13.57
610.4  75266.10  10305.75  13.69
611.7  75911.27  10493.80  13.82
613.1  76512.30  10672.65  13.95
614.5  77176.98  10878.21  14.10
615.8  77679.18  11067.93  14.25
617.2  78393.42  11288.34  14.40
618.5  78990.92  11500.86  14.56
619.9  79787.08  11736.49  14.71
621.2  80506.61  11973.23  14.87
622.6  81427.50  12234.75  15.03
624.0  82163.34  12476.03  15.18
625.3  83013.66  12736.37  15.34
626.7  83847.90  12994.07  15.50
628.0  84545.36  13227.24  15.65
629.4  85372.00  13482.00  15.79
630.8  86077.68  13716.48  15.94
632.1  86637.60  13917.02  16.06
633.5  87550.32  14159.86  16.17
634.8  88275.23  14381.73  16.29
636.2  88923.78  14576.19  16.39
637.5  89746.43  14798.27  16.49
638.9  90464.37  14990.72  16.57
640.2  91221.71  15172.67  16.63
641.6  92044.92  15348.03  16.67
642.9  92830.01  15498.21  16.70
644.3  93657.08  15649.35  16.71
645.6  94432.00  15782.00  16.71
647.0  95153.31  15859.98  16.67
648.3  95954.62  15924.63  16.60
649.7  96790.69  15973.82  16.50
651.0  97576.11  15996.65  16.39
652.4  98132.58  15959.97  16.26
653.7  99220.05  15990.39  16.12
655.0  100136.44  15971.44  15.95
656.4  100795.40  15884.10  15.76
657.7  101899.77  15859.15  15.56
659.1  102802.70  15800.40  15.37
660.4  103511.52  15703.52  15.17
661.8  104192.00  15624.00  15.00
663.1  105169.68  15605.54  14.84
664.5  105643.44  15548.13  14.72
665.8  105777.99  15481.53  14.64
667.1  105830.28  15451.02  14.60
668.5  106150.80  15510.60  14.61
669.8  106484.66  15641.27  14.69
671.2  106687.36  15820.48  14.83
672.5  106965.31  16073.19  15.03
673.8  107565.64  16434.88  15.28
675.2  108504.06  16893.66  15.57
676.5  109639.14  17437.41  15.90
677.8  110849.44  18049.60  16.28
679.2  111814.45  18679.55  16.71
680.5  112650.81  19313.55  17.14
681.9  113413.30  19946.85  17.59
683.2  114221.80  20597.50  18.03
684.5  115038.00  21240.45  18.46
685.9  115772.95  21858.83  18.88
687.2  116490.24  22456.32  19.28
688.5  117136.72  23006.81  19.64
689.9  117923.40  23569.40  19.99
691.2  118601.85  24089.46  20.31
692.5  119233.40  24593.31  20.63
693.8  119954.40  25103.75  20.93
695.2  120565.54  25586.57  21.22
696.5  121258.28  26079.02  21.51
697.8  121963.95  26577.88  21.79
699.2  122635.50  27094.67  22.09
700.5  123341.94  27634.41  22.40
701.8  123972.45  28176.23  22.73
703.1  124637.64  28734.66  23.05
704.5  125315.10  29320.38  23.40
705.8  126061.80  29937.86  23.75
707.1  126715.50  30569.63  24.12
708.4  127363.68  31215.53  24.51
709.8  128151.75  31909.61  24.90
711.1  128689.28  32569.42  25.31
712.4  129512.36  33298.64  25.71
713.7  130169.38  33998.98  26.12
715.0  130884.69  34725.69  26.53
716.3  131631.00  35467.00  26.94
717.7  132350.35  36204.60  27.36
719.0  133144.70  36956.25  27.76
720.3  133918.30  37709.25  28.16
721.6  134835.40  38494.80  28.55
722.9  135722.43  39269.79  28.93
724.2  136631.88  40060.44  29.32
725.6  137397.42  40820.14  29.71
726.9  137857.00  41478.00  30.09
728.2  138289.76  42143.92  30.48
729.5  138846.37  42845.79  30.86
730.8  139307.40  43524.54  31.24
732.1  139867.00  44249.94  31.64
733.4  140276.06  44929.23  32.03
734.7  140528.16  45568.98  32.43
736.0  140804.22  46228.62  32.83
737.3  140850.36  46809.23  33.23
738.6  140908.95  47407.68  33.64
740.0  140998.10  48020.85  34.06
741.2  141223.68  48684.48  34.47
742.6  141670.80  49423.32  34.89
743.9  142238.88  50202.20  35.29
745.2  142978.68  51058.53  35.71
746.5  143781.73  51936.46  36.12
747.8  144451.20  52775.20  36.53
749.1  145202.06  53652.35  36.95
750.4  145959.05  54519.64  37.35
751.7  146705.86  55383.30  37.75
753.0  147263.56  56177.19  38.15
754.2  147901.56  57016.41  38.55
755.5  148486.22  57811.30  38.93
756.8  149058.84  58598.92  39.31
758.1  150020.16  59559.06  39.70
759.4  150930.00  60479.50  40.07
760.7  151769.80  61380.62  40.44
762.0  152346.25  62168.75  40.81
763.3  152894.70  62939.52  41.17
764.6  153268.80  63642.96  41.52
765.9  153644.65  64332.60  41.87
767.2  154124.04  65070.18  42.22
768.4  154436.10  65747.50  42.57
769.7  155053.68  66535.60  42.91
771.0  155467.17  67230.68  43.24
772.3  155808.40  67904.38  43.58
773.6  156260.32  68628.80  43.92
774.8  156711.32  69349.81  44.25
776.1  157133.08  70052.84  44.58
777.4  157447.65  70698.51  44.90
778.7  157954.70  71435.59  45.23
780.0  158372.80  72133.28  45.55
781.2  158716.80  72800.31  45.87
782.5  159208.14  73530.21  46.18
783.8  159645.60  74236.23  46.50
785.0  159976.56  74896.89  46.82
786.3  160398.00  75579.00  47.12
787.6  160823.60  76283.48  47.43
788.9  161194.59  76951.65  47.74
790.1  161701.50  77684.30  48.04
791.4  162078.24  78339.84  48.33
792.7  162680.22  79118.90  48.63
793.9  163080.54  79816.59  48.94
795.2  163541.50  80505.75  49.23
796.5  164009.56  81217.73  49.52
797.7  164475.30  81936.24  49.82
799.0  165096.00  82722.00  50.11
800.2  165485.44  83381.12  50.39
801.5  165923.64  84072.42  50.67
802.8  166463.20  84800.35  50.94
804.0  166894.00  85479.03  51.22
805.3  167378.60  86195.78  51.50
806.5  167745.50  86839.90  51.77
807.8  168165.20  87527.30  52.05
809.0  168638.49  88224.60  52.32
810.3  169098.88  88909.71  52.58
811.5  169458.00  89548.83  52.84
812.8  169919.10  90240.00  53.11
814.0  170289.00  90889.97  53.37
815.3  170800.15  91597.12  53.63
816.5  171159.00  92231.75  53.89
817.8  171586.14  92888.85  54.14
819.0  171965.99  93532.43  54.39
820.2  172411.02  94208.49  54.64
821.5  172869.90  94878.13  54.88
822.7  173157.57  95473.92  55.14
824.0  173569.14  96128.37  55.38
825.2  174045.75  96816.53  55.63
826.4  174554.49  97492.40  55.85
827.7  174869.30  98083.85  56.09
828.9  175326.30  98769.60  56.33
830.1  175708.87  99404.88  56.57
831.4  176128.67  100043.13  56.80
832.6  176599.68  100703.61  57.02
833.8  176945.60  101305.70  57.25
835.0  177311.12  101924.55  57.48
836.3  177746.52  102568.27  57.70
837.5  178227.00  103231.80  57.92
838.7  178645.23  103891.82  58.16
839.9  179042.40  104509.44  58.37
841.2  179503.54  105151.04  58.58
842.4  179889.90  105772.86  58.80
843.6  180284.30  106392.30  59.01
844.8  180770.31  107068.95  59.23
846.0  181164.24  107696.96  59.45
847.2  181557.60  108308.87  59.66
848.5  182059.20  108945.00  59.84
849.7  182418.84  109551.63  60.05
850.9  182789.10  110146.40  60.26
852.1  183185.81  110725.70  60.44
853.3  183489.06  111266.82  60.64
854.5  183940.61  111879.74  60.82
855.7  184222.62  112440.45  61.04
856.9  184557.48  113011.02  61.23
858.1  184931.04  113583.75  61.42
859.3  185283.00  114148.86  61.61
860.5  185736.78  114743.57  61.78
861.7  186148.80  115344.80  61.96
862.9  186493.97  115915.80  62.16
864.1  186850.05  116460.99  62.33
865.3  187274.56  117046.60  62.50
866.5  187764.48  117637.92  62.65
867.7  188147.79  118231.73  62.84
868.9  188548.71  118827.87  63.02
870.1  188990.52  119420.33  63.19
871.3  189382.92  120013.08  63.37
872.5  189871.65  120642.75  63.54
873.7  190405.84  121227.92  63.67
874.9  190895.01  121870.91  63.84
876.0  191372.76  122519.52  64.02
877.2  191800.44  123078.42  64.17
878.4  192385.26  123707.39  64.30
879.6  192864.00  124317.90  64.46
880.8  193315.50  124905.38  64.61
882.0  193675.64  125506.52  64.80
883.1  194137.72  126093.38  64.95
884.3  194637.89  126649.00  65.07
885.5  195187.02  127240.79  65.19
886.7  195560.64  127765.44  65.33
887.8  195970.50  128351.85  65.50
889.0  196509.06  128939.75  65.62
890.2  196995.75  129473.19  65.72
891.4  197504.44  130076.13  65.86
892.5  198083.34  130732.29  66.00
893.7  198706.66  131415.56  66.14
894.9  199288.44  132067.44  66.27
896.0  199938.00  132707.08  66.37
897.2  200552.52  133323.89  66.48
898.4  201097.65  133900.72  66.58
899.5  201727.29  134559.12  66.70
900.7  202109.70  135097.95  66.84
901.9  202510.18  135650.83  66.98
903.0  202937.49  136126.08  67.08
904.2  203343.40  136599.80  67.18
905.4  203821.86  137088.51  67.26
906.5  204285.41  137647.62  67.38
907.7  204575.32  138091.44  67.50
908.8  204981.48  138584.94  67.61
910.0  205311.60  139027.72  67.72
911.2  205635.88  139371.58  67.78
912.3  205782.42  139702.47  67.89
913.5  205967.45  140048.94  68.00
914.6  206070.48  140411.88  68.14
915.8  206434.47  140843.00  68.23
916.9  206743.57  141172.44  68.28
918.1  206956.52  141526.64  68.38
919.2  207045.72  141896.88  68.53
920.4  207180.38  142175.88  68.62
921.5  207409.33  142528.46  68.72
922.7  207647.68  142827.52  68.78
923.8  207963.90  143229.66  68.87
925.0  208042.24  143527.13  68.99
926.1  208292.70  143857.98  69.07
927.3  208715.52  144332.64  69.15
928.4  209287.00  144893.13  69.23
929.6  209904.64  145502.72  69.32
930.7  210543.20  146111.70  69.40
931.8  211351.83  146793.24  69.45
933.0  211968.72  147487.68  69.58
934.1  212523.84  148029.44  69.65
935.3  212638.84  148344.75  69.76
936.4  212630.22  148481.09  69.83
937.6  212478.45  148477.76  69.88
938.7  212385.78  148558.82  69.95
939.9  212485.90  148773.44  70.02
941.0  213038.64  149337.91  70.10
942.1  213577.56  149803.83  70.14
943.3  214091.34  150349.05  70.23
944.4  214562.14  150770.44  70.27
945.6  214722.16  151037.18  70.34
946.7  214997.59  151331.40  70.39
947.9  215250.84  151607.72  70.43
949.0  215445.06  151823.70  70.47
950.1  215827.92  152225.46  70.53
951.3  216042.86  152515.77  70.60
952.4  216504.14  152829.01  70.59
953.6  216699.34  153053.38  70.63
954.7  216885.12  153275.87  70.67
955.8  217107.95  153482.61  70.69
957.0  217586.10  153727.20  70.65
958.1  217943.58  154080.81  70.70
959.3  218045.10  154195.65  70.72
960.4  218227.13  154414.00  70.76
961.6  218472.45  154737.63  70.83
962.7  218803.52  154868.16  70.78
963.9  219083.62  154883.51  70.70
965.0  219010.44  154902.51  70.73
966.2  219143.24  155020.35  70.74
967.3  218924.74  155082.31  70.84
968.5  219375.36  155259.36  70.77
969.6  219388.16  155173.68  70.73
970.8  219146.95  155153.24  70.80
971.9  218933.44  154999.68  70.80
973.1  219300.24  154984.08  70.67
974.2  219098.04  154887.59  70.69
975.4  219425.55  155023.76  70.65
976.5  219459.63  155076.09  70.66
977.7  219607.62  155225.34  70.68
978.8  219269.43  154946.93  70.67
980.0  219454.00  154924.50  70.60
981.2  219762.87  154887.54  70.48
982.3  219633.82  154945.84  70.55
983.5  219494.73  154809.85  70.53
984.6  219653.28  155061.36  70.59
985.8  219822.68  155013.98  70.52
987.0  219871.36  154849.76  70.43
988.1  220475.26  154741.39  70.19
989.3  220435.60  154894.32  70.27
990.2  236299.13  169938.93  71.92
994.0  236638.58  170758.70  72.16
997.9  236362.42  171052.23  72.37
1001.7  236710.72  171874.30  72.61
1005.6  237800.00  173254.29  72.86
1009.4  239211.00  174797.61  73.07
1013.3  240480.00  176194.29  73.27
1017.1  241189.01  177152.81  73.45
1021.0  241851.62  178122.35  73.65
1024.8  243238.39  179563.61  73.82
1028.6  245254.23  181523.35  74.01
1032.5  246877.40  183132.90  74.18
1036.3  247510.88  183954.14  74.32
1040.1  247761.99  184496.04  74.47
1044.0  248656.86  185514.96  74.61
1047.8  249446.40  186451.88  74.75
1051.6  250157.60  187394.11  74.91
1055.5  249753.80  187346.31  75.01
1059.3  249312.30  187364.86  75.15
1063.1  248937.27  187368.82  75.27
1067.0  249225.68  187895.66  75.39
1070.8  249935.16  188693.05  75.50
1074.6  250471.39  189405.80  75.62
1078.4  250023.67  189293.36  75.71
1082.3  249014.78  188720.68  75.79
1086.1  248427.47  188590.94  75.91
1089.9  248391.21  188728.26  75.98
1093.7  248768.57  189282.35  76.09
1097.5  248878.57  189525.84  76.15
1101.4  248752.00  189594.08  76.22
1105.2  248538.40  189514.80  76.25
1109.0  248875.05  189870.91  76.29
1112.8  250062.88  190667.16  76.25
1116.6  250923.78  191238.69  76.21
1120.4  251639.11  191668.80  76.17
1124.2  252202.36  191833.20  76.06
1128.1  252948.67  192117.31  75.95
1131.8  252979.07  191774.10  75.81
1135.7  252783.91  191263.71  75.66
1139.5  252627.00  190701.51  75.49
1143.3  252000.20  189698.19  75.28
1147.1  251251.56  188483.43  75.02
1150.9  250470.00  187174.82  74.73
1154.7  250483.42  186311.91  74.38
1158.5  250366.60  185390.66  74.05
1162.3  250170.37  184544.01  73.77
1166.1  249486.90  183379.05  73.50
1169.9  249133.03  182581.26  73.29
1173.7  248480.00  181594.29  73.08
1177.5  247879.21  180687.71  72.89
1181.2  247905.96  180297.00  72.73
1185.0  248472.08  180264.63  72.55
1188.8  248395.00  180033.50  72.48
1192.6  248486.56  179928.58  72.41
1196.4  248447.85  179829.68  72.38
1200.2  247778.84  179401.60  72.40
1204.0  247249.05  179182.83  72.47
1207.8  246818.13  179089.00  72.56
1211.6  246193.44  178789.36  72.62
1215.3  245692.23  178816.39  72.78
1219.1  245586.42  179161.61  72.95
1222.9  245262.22  179405.71  73.15
1226.7  244985.04  179727.25  73.36
1230.4  244313.77  179751.05  73.57
1234.2  243613.84  179676.00  73.75
1238.0  242832.67  179522.72  73.93
1241.8  242088.58  179359.95  74.09
1245.5  241490.67  179226.37  74.22
1249.3  241293.73  179351.86  74.33
1253.1  241652.64  179817.50  74.41
1256.8  241736.08  180105.85  74.51
1260.6  241546.97  180057.61  74.54
1264.4  241351.02  180092.71  74.62
1268.1  241064.27  179933.91  74.64
1271.9  241001.62  180019.88  74.70
1275.7  241226.42  180301.45  74.74
1279.4  241473.30  180653.53  74.81
1283.2  240961.61  180508.27  74.91
1286.9  240631.64  180491.08  75.01
1290.7  240402.80  180442.11  75.06
1294.4  239700.51  180006.63  75.10
1298.2  238716.29  179345.25  75.13
1302.0  237556.25  178448.57  75.12
1305.7  236163.58  177367.34  75.10
1309.5  234628.60  176063.35  75.04
1313.2  233624.83  175102.66  74.95
1317.0  232939.20  174346.71  74.85
1320.7  232094.10  173356.09  74.69
1324.4  230898.75  171977.72  74.48
1328.2  230325.60  170931.60  74.21
1331.9  229576.60  169597.73  73.87
1335.7  228817.36  168110.71  73.47
1339.4  227375.56  166056.23  73.03
1343.2  226395.43  164240.93  72.55
1346.9  226091.13  162825.18  72.02
1350.6  226699.20  162075.05  71.49
1354.4  227396.25  161431.09  70.99
1358.1  227206.67  160161.00  70.49
1361.8  226389.16  158477.17  70.00
1365.6  225338.40  156712.31  69.55
1369.3  224228.00  154959.43  69.11
1373.0  222926.37  153121.61  68.69
1376.7  221425.07  151109.91  68.24
1380.5  219846.98  148866.09  67.71
1384.2  218498.37  146503.37  67.05
1387.9  217179.73  143847.56  66.23
1391.6  215803.50  140784.48  65.24
1395.3  214592.45  137411.74  64.03
1399.1  213796.38  133969.19  62.66
1402.8  212749.33  129976.29  61.09
1406.5  211911.53  125890.26  59.41
1410.2  211316.11  121901.61  57.69
1413.9  211184.78  118346.68  56.04
1417.6  210604.92  114886.02  54.55
1421.3  209895.73  111760.63  53.25
1425.1  209060.80  109012.11  52.14
1428.8  208624.65  106895.70  51.24
1432.5  208390.83  105204.44  50.48
1436.2  208107.20  103827.19  49.89
1439.9  207467.08  102537.84  49.42
1443.6  207080.67  101596.50  49.06
1447.3  206537.16  100837.69  48.82
1451.0  206059.75  100235.89  48.64
1454.7  205512.80  99739.66  48.53
1458.4  205125.43  99386.70  48.45
1462.1  204464.95  99008.85  48.42
1465.8  203752.31  98694.43  48.44
1469.4  203214.53  98566.36  48.50
1473.1  203954.27  99155.12  48.62
1476.8  204189.19  99608.14  48.78
1480.5  203028.60  99392.41  48.95
1484.2  201990.82  99267.09  49.14
1487.9  201365.94  99382.86  49.35
1491.6  200676.67  99443.73  49.55
1495.3  200593.25  99849.75  49.78
1498.9  200082.67  100076.38  50.02
1502.6  199129.47  100085.23  50.26
1506.3  197939.47  99985.60  50.51
1510.0  197001.50  100041.88  50.78
1513.7  196256.87  100214.16  51.06
1517.3  195531.98  100363.83  51.33
1521.0  194618.38  100342.22  51.56
1524.7  193817.84  100368.25  51.78
1528.3  192973.45  100288.54  51.97
1532.0  192050.13  100178.40  52.16
1535.7  191189.29  100038.40  52.32
1539.3  190317.87  99822.51  52.45
1543.0  189682.89  99735.00  52.58
1546.7  189284.33  99780.80  52.71
1550.3  188779.20  99703.66  52.81
1554.0  187972.40  99488.25  52.93
1557.6  187213.22  99265.41  53.02
1561.3  186378.33  98999.99  53.12
1565.0  185511.60  98683.20  53.20
1568.6  184595.15  98342.42  53.27
1572.3  183932.02  98160.75  53.37
1575.9  183330.13  98025.43  53.47
1579.6  182782.25  97907.78  53.57
1583.2  182183.02  97775.89  53.67
1586.9  181456.37  97561.44  53.77
1590.5  180873.87  97542.94  53.93
1594.1  180150.07  97481.05  54.11
1597.8  179387.64  97388.55  54.29
1601.4  178663.04  97382.00  54.51
1605.1  177702.04  97185.38  54.69
1608.7  176908.00  97078.50  54.88
1612.3  176130.29  96986.70  55.07
1616.0  175318.45  96818.05  55.22
1619.6  174624.00  96705.07  55.38
1623.2  173832.40  96467.83  55.49
1626.9  173240.22  96359.83  55.62
1630.5  172534.10  96072.88  55.68
1634.1  171876.99  95826.50  55.75
1637.8  171126.67  95440.80  55.77
1641.4  170219.73  94829.68  55.71
1645.0  169347.39  94194.06  55.62
1648.6  168380.22  93323.25  55.42
1652.2  167625.32  92538.88  55.21
1655.8  166908.11  91660.79  54.92
1659.5  166188.65  90795.25  54.63
1663.1  164973.09  89744.60  54.40
1666.7  163726.83  88718.46  54.19
1670.3  162541.93  87797.60  54.02
1673.9  161433.23  86922.88  53.84
1677.5  160622.37  86199.10  53.67
1681.1  160168.58  85657.29  53.48
1684.7  160153.90  85325.56  53.28
1688.3  160026.61  84921.30  53.07
1691.9  159617.87  84351.17  52.85
1695.6  159253.53  83746.78  52.59
1699.2  159131.20  83282.79  52.34
1702.8  159043.56  82799.11  52.06
1706.3  158572.95  82084.64  51.76
1709.9  157641.33  81135.31  51.47
1713.5  156931.94  80347.41  51.20
1717.1  156253.38  79591.15  50.94
1720.7  155554.60  78889.97  50.72
1724.3  155213.59  78513.35  50.58
1727.9  154891.53  78281.30  50.54
1731.5  154791.58  78323.98  50.60
1735.1  154924.53  78605.49  50.74
1738.7  154662.40  78615.77  50.83
1742.2  154207.78  78479.38  50.89
1745.8  153622.13  78245.74  50.93
1749.4  153735.23  78292.66  50.93
1753.0  153140.40  77968.43  50.91
1756.5  151776.96  77266.57  50.91
1760.1  149899.75  76359.66  50.94
1763.7  147699.61  75325.25  51.00
1767.2  145940.73  74613.21  51.13
1770.8  144495.00  74030.79  51.23
1774.4  143049.08  73367.30  51.29
1777.9  142196.60  73156.73  51.45
1781.5  141308.33  72792.43  51.51
1785.1  140020.83  72212.68  51.57
1788.6  138685.83  71615.86  51.64
1792.2  137479.67  71058.32  51.69
1795.8  137019.57  70908.18  51.75
1799.3  136432.60  70679.83  51.81
1802.9  135693.96  70388.21  51.87
1806.4  134990.67  70136.17  51.96
1810.0  134156.32  69805.36  52.03
1813.5  133711.27  69647.04  52.09
1817.1  133478.80  69637.16  52.17
1820.6  132856.47  69444.84  52.27
1824.2  132742.71  69530.31  52.38
1827.7  131895.80  69247.91  52.50
1831.2  131642.00  69300.00  52.64
1834.8  131656.13  69452.57  52.75
1838.3  131515.00  69556.50  52.89
1841.8  130862.20  69316.84  52.97
1845.4  129922.14  68959.63  53.08
1848.9  129029.40  68533.62  53.11
1852.4  128381.40  68158.71  53.09
1856.0  127613.53  67627.11  52.99
1859.5  126868.81  67041.98  52.84
1863.0  126217.72  66383.64  52.59
1866.6  125984.18  65841.31  52.26
1870.1  125809.54  65165.99  51.80
1873.6  125131.50  63985.18  51.13
1877.1  123907.00  62321.63  50.30
1880.6  122506.18  60323.74  49.24
1884.2  121423.52  58232.27  47.96
1887.7  120533.67  55864.97  46.35
1891.2  119553.35  53116.88  44.43
1894.7  118745.97  50246.71  42.31
1898.2  118366.37  47393.36  40.04
1902.2  128060.40  48375.60  37.78
1904.9  127295.42  45769.62  35.96
1907.6  126316.40  43313.73  34.29
1910.4  125545.00  41109.83  32.75
1913.1  124410.07  39051.87  31.39
1915.8  123660.13  37462.13  30.29
1918.6  123113.60  36213.60  29.41
1921.3  122614.08  35247.76  28.75
1924.0  121826.02  34443.62  28.27
1926.7  121067.47  33877.10  27.98
1929.4  120310.40  33509.80  27.85
1932.2  119734.93  33321.06  27.83
1934.9  119137.20  33259.20  27.92
1937.6  118479.90  33249.30  28.06
1940.3  117880.83  33305.83  28.25
1943.0  117344.94  33453.75  28.51
1945.7  116596.79  33589.51  28.81
1948.4  115783.15  33736.97  29.14
1951.1  115128.00  33941.85  29.48
1953.8  114484.15  34164.35  29.84
1956.4  113949.52  34422.13  30.21
1959.1  113348.77  34672.30  30.59
1961.8  112550.20  34872.95  30.98
1964.5  111887.70  35099.70  31.37
1967.2  111153.48  35302.29  31.76
1969.9  110547.00  35535.50  32.15
1972.5  109766.35  35715.36  32.54
1975.2  109204.12  35950.00  32.92
1977.9  108877.60  36268.47  33.31
1980.6  108324.24  36518.65  33.71
1983.2  107484.60  36653.90  34.10
1985.9  106602.00  36750.00  34.47
1988.5  105705.80  36810.43  34.82
1991.2  105067.13  36954.23  35.17
1993.8  104483.50  37086.50  35.50
1996.5  104047.90  37274.05  35.82
1999.2  103427.87  37349.63  36.11
2001.8  103029.00  37466.20  36.36
2004.4  102511.62  37528.88  36.61
2007.1  101827.13  37477.18  36.80
2009.7  101241.30  37435.05  36.98
2012.4  100881.07  37480.80  37.15
2015.0  100436.50  37407.00  37.24
2017.6  99867.25  37218.96  37.27
2020.3  99365.57  37044.70  37.28
2022.9  99163.73  36948.27  37.26
2025.5  98944.20  36790.33  37.18
2028.1  98731.47  36567.44  37.04
2030.8  98335.53  36206.75  36.82
2033.4  98151.95  35960.05  36.64
2036.0  97760.17  35627.87  36.44
2038.6  97409.00  35255.20  36.19
2041.2  97098.03  34902.07  35.95
2043.8  96744.27  34553.35  35.72
2046.4  96362.80  34163.60  35.45
2049.0  95875.63  33736.97  35.19
2051.6  95629.70  33422.85  34.95
2054.2  95279.79  33092.50  34.73
2056.8  94921.75  32776.33  34.53
2059.4  94330.67  32394.13  34.34
2062.0  93826.67  32046.25  34.15
2064.6  93252.79  31692.32  33.99
2067.1  92641.95  31333.05  33.82
2069.7  92002.30  30967.20  33.66
2072.3  91570.60  30705.07  33.53
2074.9  91116.20  30438.98  33.41
2077.4  90805.43  30212.22  33.27
2080.0  90325.05  29952.55  33.16
2082.6  89823.63  29686.08  33.05
2085.1  89347.68  29409.98  32.92
2087.7  89037.00  29204.50  32.80
2090.3  88607.18  28970.33  32.70
2092.8  87871.07  28619.62  32.57
2095.4  87099.24  28263.95  32.45
2097.9  86447.90  27951.23  32.33
2100.5  85759.67  27626.00  32.21
2103.0  85180.25  27351.17  32.11
2105.6  84637.20  27095.45  32.01
2108.1  84155.78  26854.65  31.91
2110.7  83635.77  26594.52  31.80
2113.2  83123.13  26345.54  31.69
2115.7  82539.79  26062.58  31.58
2118.3  81917.55  25799.15  31.49
2120.8  81561.30  25627.05  31.42
2123.3  81154.52  25421.60  31.32
2125.8  80760.52  25215.63  31.22
2128.4  80367.63  25039.63  31.16
2130.9  79852.17  24851.67  31.12
2133.4  79480.57  24690.05  31.06
2135.9  79112.17  24537.17  31.02
2138.4  78650.18  24376.28  30.99
2140.9  78330.03  24258.70  30.97
2143.4  78022.07  24153.46  30.96
2145.9  77741.85  24080.36  30.97
2148.4  77437.27  24049.90  31.06
2150.9  77126.59  23982.89  31.10
2153.4  76846.38  23915.88  31.12
2155.9  76543.53  23840.83  31.15
2158.4  76237.88  23789.50  31.20
2160.9  76011.25  23783.38  31.29
2163.4  75730.45  23744.90  31.35
2165.9  75192.18  23628.68  31.42
2168.4  74722.50  23529.90  31.49
2170.8  74387.87  23491.88  31.58
2173.3  74051.33  23443.78  31.66
2175.8  73742.99  23405.89  31.74
2178.2  73370.08  23361.96  31.84
2180.7  73015.02  23318.87  31.94
2183.2  72596.67  23243.45  32.02
2185.6  72166.50  23202.90  32.15
2188.1  71700.30  23165.10  32.31
2190.6  71171.32  23091.25  32.44
2193.0  70511.10  22959.75  32.56
2195.5  69945.60  22848.00  32.67
2197.9  69374.40  22769.13  32.82
2200.4  68687.50  22640.71  32.96
2202.8  68209.92  22575.03  33.10
2205.3  67635.33  22462.68  33.21
2207.7  67287.57  22426.95  33.33
2210.1  66861.43  22363.83  33.45
2212.6  66505.26  22330.73  33.58
2215.0  66278.13  22308.42  33.66
2217.4  65973.37  22226.51  33.69
2219.9  65741.10  22179.07  33.74
2222.3  65535.43  22140.07  33.78
2224.7  65376.68  22075.88  33.77
2227.1  65113.39  21946.84  33.71
2229.5  64827.08  21767.88  33.58
2231.9  64398.53  21518.00  33.41
2234.4  63928.93  21228.80  33.21
2236.8  63539.41  20939.37  32.95
2239.2  63134.50  20642.05  32.70
2241.6  62723.85  20326.78  32.41
2244.0  62323.20  20001.60  32.09
2246.4  61918.25  19659.23  31.75
2248.8  61467.27  19270.08  31.35
2251.2  61146.50  18937.00  30.97
2253.6  60762.25  18596.25  30.60
2255.9  60480.50  18293.80  30.25
2258.3  60184.13  18007.73  29.92
2260.7  59811.93  17745.20  29.67
2263.1  59392.00  17465.25  29.41
2265.5  58983.38  17213.44  29.18
2267.9  58659.75  17023.00  29.02
2270.2  58227.80  16815.07  28.88
2272.6  57837.90  16585.60  28.68
2275.0  57418.20  16383.15  28.53
2277.3  56986.63  16232.38  28.48
2279.7  56610.50  16055.38  28.36
2282.1  56307.50  15870.17  28.18
2284.4  55916.48  15672.25  28.03
2286.8  55621.78  15509.70  27.88
2289.1  55236.67  15307.37  27.71
2291.5  54920.66  15092.29  27.48
2293.8  54490.20  14851.88  27.26
2296.2  54015.50  14645.40  27.11
2298.5  53492.00  14430.40  26.98
2300.8  52973.55  14210.70  26.83
2303.2  52378.40  13995.53  26.72
2305.5  51714.33  13795.65  26.68
2307.9  51033.07  13625.33  26.70
2310.2  50396.50  13467.30  26.72
2312.5  49825.67  13347.67  26.79
2314.8  49250.17  13246.07  26.90
2317.1  48639.58  13127.29  26.99
2319.5  48026.33  12993.45  27.05
2321.8  47485.40  12877.13  27.12
2324.1  46915.63  12702.08  27.07
2326.4  46401.30  12542.38  27.03
2328.7  45861.25  12397.50  27.03
2331.0  45393.40  12276.60  27.04
2333.3  45045.63  12137.38  26.94
2335.6  44632.93  12011.07  26.91
2337.9  44186.10  11877.30  26.88
2340.2  43787.08  11740.42  26.81
2342.5  43405.23  11594.28  26.71
2344.8  42927.25  11444.08  26.66
2347.1  42431.55  11326.35  26.69
2349.4  41891.00  11247.00  26.85
2351.7  41414.93  11150.80  26.92
2353.9  40943.83  11037.03  26.96
2356.2  40430.00  10928.13  27.03
2358.5  39934.88  10828.42  27.12
2360.8  39471.35  10730.23  27.18
2363.1  39022.20  10627.60  27.23
2365.3  38566.42  10529.38  27.30
2367.6  38041.67  10400.00  27.34
2369.8  37553.50  10267.75  27.34
2372.1  37002.55  10140.00  27.40
2374.4  36339.80  9997.30  27.51
2376.6  35698.83  9816.10  27.50
2378.9  35120.40  9634.80  27.43
2381.1  34562.67  9446.67  27.33
2383.4  34021.15  9300.68  27.34
2385.6  33553.21  9169.88  27.33
2387.9  33068.70  9039.30  27.33
2390.1  32611.25  8881.25  27.23
2392.3  32169.15  8731.13  27.14
2394.6  31716.62  8598.88  27.11
2396.8  31290.66  8488.00  27.13
2399.0  30851.67  8346.00  27.05
2401.3  30395.18  8214.18  27.02
2403.5  29948.10  8071.70  26.95
2405.7  29538.33  7933.36  26.86
2407.9  29142.75  7795.80  26.75
2410.1  28727.70  7644.60  26.61
2412.4  28344.17  7505.08  26.48
2414.6  27936.80  7360.20  26.35
2416.8  27563.80  7208.85  26.15
2419.0  27208.26  7083.64  26.03
2421.2  26798.80  6953.05  25.95
2423.4  26366.61  6817.48  25.86
2425.6  26060.40  6696.08  25.69
2427.8  25765.13  6562.73  25.47
2430.0  25463.40  6423.20  25.23
2432.2  25171.20  6297.60  25.02
2434.4  24835.73  6162.98  24.81
2436.5  24494.80  6045.57  24.68
2438.7  24221.15  5929.70  24.48
2440.9  23929.18  5796.20  24.22
2443.1  23677.80  5678.25  23.98
2445.3  23435.28  5576.93  23.80
2447.4  23143.80  5446.80  23.53
2449.6  22833.07  5328.40  23.34
2451.8  22511.25  5226.75  23.22
2453.9  22165.43  5123.09  23.11
2456.1  21854.40  5034.47  23.04
2458.3  21564.63  4956.90  22.99
2460.4  21287.11  4832.63  22.70
2462.6  21022.17  4759.13  22.64
2464.7  20767.28  4683.03  22.55
2466.9  20541.00  4586.93  22.33
2469.0  20297.34  4475.18  22.05
2471.2  20038.00  4415.35  22.03
2473.3  19775.84  4352.35  22.01
2475.4  19514.13  4243.26  21.74
2477.6  19250.33  4165.28  21.64
2479.7  19033.60  4108.80  21.59
2481.9  18797.04  4006.57  21.31
2484.0  18583.95  3901.83  21.00
2486.1  18288.45  3822.30  20.90
2488.2  18060.75  3780.83  20.93
2490.4  17824.17  3726.04  20.90
2492.5  17547.37  3656.37  20.84
2494.6  17210.03  3595.88  20.89
2496.7  16944.86  3548.21  20.94
2498.8  16741.95  3513.30  20.99
2500.9  16586.88  3494.96  21.07
2503.0  16493.73  3462.88  21.00
2505.1  16414.13  3443.38  20.98
2507.2  16451.70  3461.15  21.04
2509.4  16441.88  3519.82  21.41
2511.4  16427.25  3598.35  21.90
2513.5  16429.87  3741.73  22.77
2515.6  16648.43  3839.58  23.06
