# Supplementary material for: Using reflectance spectra and Pl@ntNet to identify herbarium specimens: a case study with Lithocarpus
Source: New Phytol. 2025 Jun 4;251(2):800–10. doi: 10.1111/nph.70258 (PMC13278665; doi:10.1111/nph.70258)
Supplement: Supplementary file 1 — Dataset S1 Original spectral data collected for this study. [file NPH-251-800-s003.zip › lithocarpus_spectra/gr020322_0282.sig]

/*** Spectra Vista SIG Data ***/
name= gr020322_0282.sig
instrument= HI: 1132003 (HR-1024i)
integration= 50.0, 9.0, 6.0, 50.0, 9.0, 6.0
scan method= Time-based, Time-based
scan coadds= 100, 425, 571, 100, 425, 571
scan time= 5, 5
scan settings= AI, AI
external data set1= 0,0,0,0,0,0,0,0,0,0,0,0,0,0,0,0,0,0,0,0,0,0,0,0,0,0,0,0,0,0,0,0
external data set2= 0,0,0,0,0,0,0,0,0,0,0,0,0,0,0,0,0,0,0,0,0,0,0,0,0,0,0,0,0,0,0,0
external data dark= 0,0,0,0,0,0,0,0,0,0,0,0,0,0,0,0
external data mask= 0
optic= LENS 4(1), LENS 4(1)
temp= 36.5, -5.0, -9.9, 36.5, -5.0, -9.9
battery= 7.42, 7.41
error= 0, 0
units= Radiance, Radiance
time= 03/02/2022 15:06:21, 03/02/2022 15:07:10
longitude=                 ,                 
latitude=                 ,                 
gpstime=                 ,                 
comm= 
memory slot= 0, 0
factors= 0.973, 0.989, 1.000 [Overlap: Remove @ 990,1900, Matching Type: None]
inclinometer x offset= 1, 1
inclinometer y offset= 90, 90
data= 
340.5  1215.20  824.60  67.86
341.9  1254.93  765.72  61.02
343.4  1220.16  747.84  61.29
344.9  1221.00  721.50  59.09
346.4  1212.44  731.03  60.29
347.8  1233.36  719.46  58.33
349.3  1225.84  684.56  55.84
350.8  1242.30  666.60  53.66
352.2  1287.44  687.61  53.41
353.7  1296.26  689.50  53.19
355.2  1336.20  694.30  51.96
356.6  1400.63  706.86  50.47
358.1  1467.42  713.88  48.65
359.6  1512.76  743.56  49.15
361.0  1538.75  763.22  49.60
362.5  1615.23  801.45  49.62
364.0  1707.16  828.10  48.51
365.5  1786.15  873.80  48.92
366.9  1858.88  879.20  47.30
368.4  1926.54  913.23  47.40
369.9  2006.16  977.36  48.72
371.3  2128.42  1017.94  47.83
372.8  2215.59  1061.91  47.93
374.2  2310.44  1103.30  47.75
375.7  2399.13  1153.68  48.09
377.2  2523.15  1201.50  47.62
378.6  2589.16  1254.95  48.47
380.1  2679.38  1282.00  47.85
381.6  2786.81  1324.05  47.51
383.0  2909.50  1391.50  47.83
384.5  3070.34  1477.84  48.13
386.0  3210.24  1542.42  48.05
387.4  3301.70  1602.65  48.54
388.9  3381.42  1626.80  48.11
390.4  3508.12  1674.33  47.73
391.8  3662.12  1756.44  47.96
393.3  3824.70  1842.81  48.18
394.7  3927.10  1895.45  48.27
396.2  4046.68  1947.60  48.13
397.7  4179.60  2002.08  47.90
399.1  4337.19  2072.55  47.79
400.6  4490.72  2153.92  47.96
402.0  4633.98  2251.08  48.58
403.5  4782.40  2322.60  48.57
405.0  4939.60  2385.92  48.30
406.4  5105.32  2471.48  48.41
407.9  5280.64  2568.96  48.65
409.3  5417.26  2651.56  48.95
410.8  5583.60  2749.50  49.24
412.2  5756.64  2838.12  49.30
413.7  5952.10  2929.67  49.22
415.1  6154.96  3032.00  49.26
416.6  6334.56  3137.40  49.53
418.0  6503.25  3248.00  49.94
419.5  6688.88  3337.53  49.90
420.9  6881.44  3444.00  50.05
422.4  7111.37  3565.15  50.13
423.8  7329.96  3689.66  50.34
425.3  7570.65  3831.45  50.61
426.7  7773.60  3960.60  50.95
428.2  7976.96  4067.52  50.99
429.6  8189.33  4186.58  51.12
431.1  8414.84  4322.22  51.36
432.5  8664.50  4472.00  51.61
434.0  8915.50  4620.00  51.82
435.4  9190.50  4779.50  52.00
436.8  9480.14  4951.73  52.23
438.3  9734.95  5107.60  52.47
439.7  9974.57  5257.56  52.71
441.2  10202.76  5408.76  53.01
442.6  10472.85  5566.65  53.15
444.0  10750.74  5749.38  53.48
445.5  11055.48  5940.42  53.73
446.9  11378.64  6137.04  53.93
448.4  11668.30  6320.79  54.17
449.8  11983.65  6525.75  54.46
451.2  12270.50  6727.50  54.83
452.7  12541.14  6901.68  55.03
454.1  12820.04  7092.06  55.32
455.5  13115.90  7284.06  55.54
457.0  13442.00  7510.36  55.87
458.4  13762.32  7704.84  55.99
459.8  14077.44  7931.52  56.34
461.2  14450.76  8186.42  56.65
462.7  14805.60  8423.67  56.90
464.1  15144.65  8661.89  57.19
465.5  15471.36  8892.36  57.48
467.0  15792.90  9131.70  57.82
468.4  16144.92  9368.04  58.02
469.8  16479.40  9613.48  58.34
471.2  16867.14  9887.43  58.62
472.7  17269.48  10177.92  58.94
474.1  17676.40  10460.70  59.18
475.5  18119.40  10781.94  59.50
476.9  18562.18  11083.54  59.71
478.4  18937.50  11375.00  60.07
479.8  19273.60  11646.58  60.43
481.2  19585.68  11894.24  60.73
482.6  19921.68  12146.76  60.97
484.0  20313.12  12453.30  61.31
485.4  20743.14  12767.29  61.55
486.9  21194.55  13104.00  61.83
488.3  21683.92  13472.88  62.13
489.7  22139.08  13817.88  62.41
491.1  22573.32  14147.28  62.67
492.5  22996.68  14476.56  62.95
493.9  23367.30  14794.44  63.31
495.3  23734.80  15099.30  63.62
496.8  24152.64  15434.56  63.90
498.2  24630.48  15801.30  64.15
499.6  25100.37  16168.95  64.42
501.0  25627.00  16584.33  64.71
502.4  26109.60  16976.40  65.02
503.8  26582.22  17363.78  65.32
505.2  27081.48  17769.84  65.62
506.6  27571.94  18165.40  65.88
508.0  28072.80  18567.36  66.14
509.4  28500.00  18940.00  66.46
510.8  28992.15  19354.50  66.76
512.2  29480.08  19744.48  66.98
513.6  29995.20  20174.40  67.26
515.0  30571.44  20650.00  67.55
516.4  31055.52  21060.96  67.82
517.8  31592.84  21507.68  68.08
519.2  32167.53  21984.09  68.34
520.7  32727.61  22454.49  68.61
522.0  33206.76  22861.56  68.85
523.4  33771.78  23333.31  69.09
524.8  34260.36  23757.12  69.34
526.2  34846.38  24249.13  69.59
527.6  35442.96  24747.00  69.82
529.0  35956.80  25185.60  70.04
530.4  36589.84  25698.52  70.23
531.8  37131.25  26172.39  70.49
533.2  37659.96  26624.52  70.70
534.6  38173.28  27083.68  70.95
536.0  38703.33  27561.67  71.21
537.4  39233.62  28022.09  71.42
538.8  39790.26  28511.48  71.65
540.2  40396.28  29029.91  71.86
541.6  40960.92  29516.34  72.06
543.0  41460.02  29954.68  72.25
544.3  42147.15  30537.00  72.45
545.7  42912.75  31180.80  72.66
547.1  43408.65  31611.45  72.82
548.5  44027.76  32144.82  73.01
549.9  44703.37  32727.45  73.21
551.3  45397.82  33335.64  73.43
552.7  45884.48  33775.58  73.61
554.1  46563.87  34355.52  73.78
555.4  47155.68  34885.86  73.98
556.8  47609.10  35315.28  74.18
558.2  47950.80  35656.20  74.36
559.6  48318.15  36018.90  74.55
561.0  48939.66  36576.54  74.74
562.3  49403.90  37014.25  74.92
563.7  50014.72  37564.80  75.11
565.1  50582.40  38086.40  75.30
566.5  51168.32  38626.22  75.49
567.9  51990.88  39321.76  75.63
569.2  52878.00  40076.40  75.79
570.6  53812.17  40877.64  75.96
572.0  54612.46  41577.37  76.13
573.4  55273.09  42179.99  76.31
574.8  55955.50  42801.75  76.49
576.1  56797.18  43535.31  76.65
577.5  57425.56  44114.48  76.82
578.9  58279.44  44870.64  76.99
580.3  59039.49  45540.09  77.13
581.6  59781.76  46214.40  77.31
583.0  60559.92  46908.18  77.46
584.4  61188.57  47486.79  77.61
585.8  61731.29  48003.80  77.76
587.1  62243.06  48484.92  77.90
588.5  62872.80  49067.10  78.04
589.9  63403.20  49572.00  78.19
591.2  64018.16  50134.52  78.31
592.6  64793.30  50817.58  78.43
594.0  65430.24  51401.57  78.56
595.3  66248.94  52122.66  78.68
596.7  67052.14  52830.48  78.79
598.1  67824.52  53519.20  78.91
599.5  68589.10  54201.65  79.02
600.8  69413.12  54930.04  79.13
602.2  70078.54  55535.48  79.25
603.5  70908.72  56269.80  79.36
604.9  71728.02  57002.40  79.47
606.3  72478.56  57673.44  79.57
607.6  73200.72  58328.82  79.68
609.0  73926.00  58989.60  79.80
610.4  74665.50  59655.96  79.90
611.7  75349.25  60284.91  80.01
613.1  76012.80  60894.60  80.11
614.5  76775.22  61575.30  80.20
615.8  77400.18  62166.78  80.32
617.2  78214.86  62897.76  80.42
618.5  78890.84  63528.56  80.53
619.9  79715.06  64280.62  80.64
621.2  80451.51  64957.39  80.74
622.6  81339.50  65758.00  80.84
624.0  82026.09  66390.57  80.94
625.3  82804.28  67106.29  81.04
626.7  83593.06  67820.68  81.13
628.0  84245.12  68438.04  81.24
629.4  85058.40  69165.60  81.32
630.8  85739.28  69795.00  81.40
632.1  86280.39  70313.67  81.49
633.5  87172.80  71128.20  81.59
634.8  87882.87  71790.34  81.69
636.2  88516.38  72377.52  81.77
637.5  89329.66  73122.59  81.86
638.9  90056.58  73780.44  81.93
640.2  90826.37  74503.62  82.03
641.6  91661.76  75266.22  82.11
642.9  92415.96  75936.77  82.17
644.3  93211.34  76686.66  82.27
645.6  93970.50  77389.00  82.35
647.0  94706.55  78071.31  82.43
648.3  95467.71  78806.05  82.55
649.7  96289.71  79574.58  82.64
651.0  97085.50  80287.29  82.70
652.4  97599.06  80786.16  82.77
653.7  98637.03  81729.45  82.86
655.0  99513.80  82543.24  82.95
656.4  100136.80  83116.80  83.00
657.7  101157.91  84034.57  83.07
659.1  102009.60  84815.50  83.14
660.4  102680.48  85463.84  83.23
661.8  103344.00  86080.00  83.29
663.1  104299.77  86958.48  83.37
664.5  104854.32  87485.46  83.44
665.8  105096.57  87728.67  83.47
667.1  105277.86  87951.96  83.54
668.5  105747.60  88418.40  83.61
669.8  106224.88  88895.04  83.69
671.2  106562.56  89256.96  83.76
672.5  106915.93  89616.47  83.82
673.8  107573.76  90221.32  83.87
675.2  108528.00  91083.72  83.93
676.5  109670.58  92103.48  83.98
677.8  110872.78  93165.50  84.03
679.2  111814.45  94012.26  84.08
680.5  112619.97  94748.19  84.13
681.9  113328.60  95418.40  84.20
683.2  114090.90  96149.90  84.27
684.5  114868.60  96873.70  84.33
685.9  115580.70  97547.65  84.40
687.2  116275.20  98211.84  84.46
688.5  116914.58  98836.98  84.54
689.9  117678.92  99572.12  84.61
691.2  118327.89  100223.70  84.70
692.5  118945.36  100814.00  84.76
693.8  119682.60  101502.20  84.81
695.2  120280.16  102105.96  84.89
696.5  120959.08  102760.24  84.95
697.8  121658.50  103428.35  85.02
699.2  122316.87  104066.04  85.08
700.5  123017.22  104729.58  85.13
701.8  123641.70  105347.55  85.20
703.1  124293.60  105986.28  85.27
704.5  124965.18  106630.83  85.33
705.8  125691.03  107327.01  85.39
707.1  126360.25  107952.50  85.43
708.4  126987.72  108565.68  85.49
709.8  127754.10  109303.14  85.56
711.1  128284.96  109823.42  85.61
712.4  129086.38  110588.74  85.67
713.7  129736.18  111209.66  85.72
715.0  130407.51  111848.10  85.77
716.3  131130.75  112534.50  85.82
717.7  131812.37  113186.63  85.87
719.0  132524.20  113880.00  85.93
720.3  133228.34  114526.02  85.96
721.6  134006.60  115262.40  86.01
722.9  134736.39  115949.34  86.06
724.2  135505.44  116665.92  86.10
725.6  136202.46  117335.88  86.15
726.9  136686.75  117815.50  86.19
728.2  137223.52  118321.28  86.23
729.5  137855.12  118902.42  86.25
730.8  138345.00  119369.68  86.28
732.1  138941.32  119932.40  86.32
733.4  139422.22  120416.07  86.37
734.7  139840.92  120805.20  86.39
736.0  140362.20  121296.96  86.42
737.3  140691.33  121616.10  86.44
738.6  141034.50  121950.90  86.47
740.0  141398.90  122302.45  86.49
741.2  141831.04  122703.36  86.51
742.6  142407.72  123231.24  86.53
743.9  142996.96  123764.80  86.55
745.2  143685.60  124401.48  86.58
746.5  144389.27  125038.30  86.60
747.8  144951.40  125574.80  86.63
749.1  145596.14  126154.86  86.65
750.4  146230.64  126742.00  86.67
751.7  146895.84  127327.90  86.68
753.0  147379.62  127798.64  86.71
754.2  147984.96  128344.26  86.73
755.5  148528.17  128845.23  86.75
756.8  149084.16  129326.12  86.75
758.1  150028.68  130185.60  86.77
759.4  150904.20  130978.00  86.80
760.7  151726.40  131745.04  86.83
762.0  152328.75  132273.75  86.83
763.3  152885.88  132802.74  86.86
764.6  153259.92  133155.60  86.88
765.9  153635.70  133542.95  86.92
767.2  154124.04  133987.14  86.93
768.4  154427.00  134288.70  86.96
769.7  155062.87  134863.25  86.97
771.0  155476.44  135267.84  87.00
772.3  155845.80  135631.10  87.03
773.6  156316.96  136087.04  87.06
774.8  156749.44  136526.78  87.10
776.1  157200.42  136950.32  87.12
777.4  157525.33  137270.27  87.14
778.7  158033.26  137764.78  87.17
780.0  158472.00  138195.52  87.21
781.2  158827.02  138556.56  87.24
782.5  159329.82  139039.68  87.27
783.8  159809.76  139484.70  87.28
785.0  160153.02  139839.36  87.32
786.3  160587.00  140248.50  87.33
787.6  161025.76  140703.36  87.38
788.9  161388.45  141108.54  87.43
790.1  161919.50  141601.90  87.45
791.4  162299.04  141963.36  87.47
792.7  162926.40  142571.79  87.51
793.9  163341.36  142986.06  87.54
795.2  163817.50  143451.00  87.57
796.5  164312.72  143931.04  87.60
797.7  164782.62  144404.94  87.63
799.0  165420.00  144984.00  87.65
800.2  165825.92  145397.12  87.68
801.5  166281.50  145834.12  87.70
802.8  166814.60  146345.55  87.73
804.0  167276.20  146790.28  87.75
805.3  167779.12  147275.08  87.78
806.5  168138.50  147623.90  87.80
807.8  168604.10  148082.20  87.83
809.0  169083.66  148565.37  87.87
810.3  169564.34  149015.65  87.88
811.5  169916.37  149373.06  87.91
812.8  170412.60  149826.60  87.92
814.0  170818.47  150226.38  87.95
815.3  171323.23  150705.16  87.97
816.5  171719.50  151084.25  87.98
817.8  172140.03  151511.37  88.02
819.0  172543.21  151884.81  88.03
820.2  173043.24  152318.76  88.02
821.5  173511.55  152790.95  88.06
822.7  173792.37  153113.76  88.10
824.0  174197.43  153528.30  88.13
825.2  174732.45  153951.60  88.11
826.4  175218.89  154423.17  88.13
827.7  175543.30  154716.70  88.14
828.9  176010.30  155182.50  88.17
830.1  176402.07  155536.75  88.17
831.4  176779.50  155952.94  88.22
832.6  177260.50  156346.44  88.20
833.8  177651.50  156727.90  88.22
835.0  178008.04  157063.76  88.23
836.3  178398.22  157450.72  88.26
837.5  178831.80  157871.70  88.28
838.7  179277.84  158305.86  88.30
839.9  179645.04  158669.28  88.32
841.2  180154.63  159082.99  88.30
842.4  180510.21  159419.67  88.32
843.6  180893.30  159821.90  88.35
844.8  181347.39  160283.97  88.39
846.0  181728.81  160630.62  88.39
847.2  182151.48  161026.32  88.40
848.5  182640.24  161464.56  88.41
849.7  183007.71  161786.58  88.40
850.9  183385.80  162147.70  88.42
852.1  183791.42  162550.21  88.44
853.3  184148.52  162863.88  88.44
854.5  184562.42  163259.67  88.46
855.7  184899.48  163613.40  88.49
856.9  185337.60  163990.68  88.48
858.1  185720.73  164351.24  88.49
859.3  186106.48  164720.22  88.51
860.5  186545.61  165123.87  88.52
861.7  186967.20  165564.80  88.55
862.9  187347.03  165920.17  88.56
864.1  187763.37  166249.61  88.54
865.3  188197.60  166608.72  88.53
866.5  188619.84  167054.40  88.57
867.7  189039.61  167452.32  88.58
868.9  189450.73  167828.78  88.59
870.1  189902.74  168224.10  88.58
871.3  190359.96  168593.68  88.57
872.5  190804.95  169037.10  88.59
873.7  191266.40  169447.04  88.59
874.9  191738.31  169924.95  88.62
876.0  192254.40  170327.16  88.59
877.2  192663.24  170719.36  88.61
878.4  193170.15  171193.23  88.62
879.6  193628.40  171637.20  88.64
880.8  194089.00  171984.75  88.61
882.0  194519.28  172313.47  88.58
883.1  194992.28  172773.72  88.61
884.3  195471.92  173231.12  88.62
885.5  195906.69  173659.50  88.64
886.7  196289.28  173954.88  88.62
887.8  196773.00  174335.10  88.60
889.0  197257.48  174772.34  88.60
890.2  197688.12  175202.58  88.63
891.4  198173.04  175674.65  88.65
892.5  198761.94  176198.49  88.65
893.7  199463.90  176746.70  88.61
894.9  200091.60  177219.00  88.57
896.0  200647.00  177781.75  88.60
897.2  201272.12  178352.86  88.61
898.4  201755.19  178814.35  88.63
899.5  202469.89  179337.90  88.58
900.7  202901.40  179640.50  88.54
901.9  203313.64  180013.30  88.54
903.0  203713.69  180388.88  88.55
904.2  204131.40  180806.60  88.57
905.4  204622.26  181170.54  88.54
906.5  205058.14  181550.88  88.54
907.7  205443.04  181766.68  88.48
908.8  205904.82  182149.80  88.46
910.0  206292.32  182456.56  88.45
911.2  206588.70  182768.20  88.47
912.3  206793.96  182912.82  88.45
913.5  206904.68  183027.63  88.46
914.6  207159.12  183209.04  88.44
915.8  207541.11  183610.02  88.47
916.9  207868.45  183871.01  88.46
918.1  208147.02  184051.30  88.42
919.2  208302.30  184185.63  88.42
920.4  208505.00  184367.48  88.42
921.5  208755.82  184668.61  88.46
922.7  208966.40  184874.40  88.47
923.8  209303.94  185131.68  88.45
925.0  209510.28  185287.62  88.44
926.1  209786.22  185569.86  88.46
927.3  210234.24  185934.72  88.44
928.4  210723.50  186413.50  88.46
929.6  211425.28  186926.08  88.41
930.7  212150.40  187640.60  88.45
931.8  212873.61  188349.54  88.48
933.0  213582.24  188901.36  88.44
934.1  214047.09  189309.51  88.44
935.3  214127.56  189501.65  88.50
936.4  214209.47  189510.00  88.47
937.6  214021.41  189398.34  88.50
938.7  213956.10  189158.13  88.41
939.9  213951.32  189239.01  88.45
941.0  214535.08  189707.78  88.43
942.1  214970.76  190241.46  88.50
943.3  215446.80  190549.14  88.44
944.4  215949.71  190973.45  88.43
945.6  216215.36  191054.94  88.36
946.7  216373.33  191304.29  88.41
947.9  216504.12  191516.85  88.46
949.0  216650.01  191667.38  88.47
950.1  217146.96  191920.32  88.38
951.3  217480.89  192188.48  88.37
952.4  217719.48  192370.96  88.36
953.6  218125.58  192631.54  88.31
954.7  218167.38  192796.95  88.37
955.8  218332.42  192995.31  88.40
957.0  218750.70  193323.60  88.38
958.1  219143.82  193538.70  88.32
959.3  219177.00  193554.90  88.31
960.4  219606.30  193826.43  88.26
961.6  219896.08  194270.74  88.35
962.7  220272.00  194291.20  88.21
963.9  220364.13  194521.11  88.27
965.0  220689.60  194542.68  88.15
966.2  220874.62  194656.58  88.13
967.3  220836.19  194713.04  88.17
968.5  221216.64  194781.12  88.05
969.6  221424.56  195087.12  88.11
970.8  221387.43  195061.79  88.11
971.9  221242.56  195120.64  88.19
973.1  221533.44  195181.68  88.10
974.2  221552.92  195009.53  88.02
975.4  221802.00  195185.76  88.00
976.5  222074.19  195274.95  87.93
977.7  222304.26  195674.94  88.02
978.8  222220.80  195658.47  88.05
980.0  222318.00  195647.00  88.00
981.2  222350.49  195734.97  88.03
982.3  222686.94  195781.32  87.92
983.5  222452.88  195632.32  87.94
984.6  222709.68  196017.12  88.01
985.8  222984.08  195796.04  87.81
987.0  223149.76  195829.76  87.76
988.1  223427.04  196179.84  87.80
989.3  223028.96  196152.32  87.95
990.2  230525.78  199209.73  86.42
994.0  231078.87  199825.73  86.48
997.9  231220.75  200165.08  86.57
1001.7  231855.87  200765.21  86.59
1005.6  232880.00  201674.44  86.60
1009.4  233937.39  202675.42  86.64
1013.3  234800.00  203480.00  86.66
1017.1  235378.99  204122.61  86.72
1021.0  235915.97  204692.31  86.76
1024.8  236999.78  205705.56  86.80
1028.6  238442.53  207108.74  86.86
1032.5  239696.80  208301.80  86.90
1036.3  240180.97  208839.28  86.95
1040.1  240345.65  209091.06  87.00
1044.0  240919.08  209659.72  87.02
1047.8  241377.15  210135.45  87.06
1051.6  241912.98  210722.84  87.11
1055.5  241661.80  210594.30  87.14
1059.3  241519.50  210606.15  87.20
1063.1  241485.26  210612.67  87.22
1067.0  241842.92  211014.15  87.25
1070.8  242599.23  211714.14  87.27
1074.6  243171.78  212357.39  87.33
1078.4  243024.00  212314.00  87.36
1082.3  242402.82  211902.51  87.42
1086.1  242023.07  211661.47  87.46
1089.9  242041.88  211723.81  87.47
1093.7  242383.94  212134.22  87.52
1097.5  242619.86  212415.91  87.55
1101.4  242607.23  212525.02  87.60
1105.2  242560.40  212572.80  87.64
1109.0  242855.23  212852.08  87.65
1112.8  243510.29  213467.73  87.66
1116.6  244043.42  213965.11  87.68
1120.4  244598.67  214438.31  87.67
1124.2  244983.57  214673.74  87.63
1128.1  245396.28  214871.10  87.56
1131.8  245346.27  214639.60  87.48
1135.7  245094.67  214119.24  87.36
1139.5  244816.00  213486.40  87.20
1143.3  244269.07  212519.30  87.00
1147.1  243752.44  211520.89  86.78
1150.9  243259.50  210496.00  86.53
1154.7  243214.98  209822.89  86.27
1158.5  243139.00  209093.20  86.00
1162.3  242948.91  208381.66  85.77
1166.1  242358.11  207278.58  85.53
1169.9  242010.90  206420.47  85.29
1173.7  241440.00  205400.00  85.07
1177.5  240852.46  204227.03  84.79
1181.2  240763.76  203523.67  84.53
1185.0  241063.03  203096.42  84.25
1188.8  240901.11  202316.72  83.98
1192.6  240806.73  201706.10  83.76
1196.4  240766.98  201235.18  83.58
1200.2  240165.33  200320.71  83.41
1204.0  239763.00  199645.45  83.27
1207.8  239432.18  199093.53  83.15
1211.6  238971.44  198430.56  83.04
1215.3  238583.53  197947.23  82.97
1219.1  238447.58  197830.08  82.97
1222.9  238168.89  197600.00  82.97
1226.7  237876.89  197603.21  83.07
1230.4  237271.23  197380.81  83.19
1234.2  236643.32  197216.83  83.34
1238.0  236005.10  197040.88  83.49
1241.8  235403.31  196824.36  83.61
1245.5  234878.42  196659.31  83.73
1249.3  234642.10  196600.00  83.79
1253.1  234744.03  196796.25  83.83
1256.8  234670.08  196880.88  83.90
1260.6  234414.87  196718.95  83.92
1264.4  234120.87  196494.88  83.93
1268.1  233626.80  196100.67  83.94
1271.9  233596.54  196101.49  83.95
1275.7  233806.02  196466.19  84.03
1279.4  234095.70  196905.60  84.11
1283.2  233668.97  196869.19  84.25
1286.9  233298.08  196905.46  84.40
1290.7  233094.40  196988.00  84.51
1294.4  232511.60  196729.35  84.61
1298.2  231697.59  196186.47  84.67
1302.0  230616.58  195377.08  84.72
1305.7  229442.89  194381.92  84.72
1309.5  228052.90  193173.10  84.71
1313.2  227210.42  192337.00  84.65
1317.0  226668.00  191661.60  84.56
1320.7  226000.68  190839.14  84.44
1324.4  225139.68  189758.18  84.28
1328.2  224336.80  188647.20  84.09
1331.9  223332.02  187248.97  83.84
1335.7  222422.78  185843.47  83.55
1339.4  221376.71  184250.22  83.23
1343.2  220471.41  182655.20  82.85
1346.9  219868.32  181169.75  82.40
1350.6  219863.78  180035.33  81.88
1354.4  220069.72  178986.39  81.33
1358.1  219681.27  177418.20  80.76
1361.8  218939.44  175549.04  80.18
1365.6  217882.35  173553.70  79.65
1369.3  216700.89  171718.67  79.24
1373.0  215377.98  169972.73  78.92
1376.7  213892.73  168175.30  78.63
1380.5  212375.78  166391.42  78.35
1384.2  211086.57  164694.19  78.02
1387.9  209959.93  163037.60  77.65
1391.6  208725.31  161094.69  77.18
1395.3  207627.20  158933.20  76.55
1399.1  206986.21  156748.44  75.73
1402.8  206074.00  154090.00  74.77
1406.5  205455.90  151334.70  73.66
1410.2  205005.89  148493.78  72.43
1413.9  205002.58  145808.39  71.13
1417.6  204590.89  142880.64  69.84
1421.3  204080.27  140047.47  68.62
1425.1  203418.13  137386.67  67.54
1428.8  203096.85  135244.35  66.59
1432.5  202907.51  133517.67  65.80
1436.2  202715.07  132022.26  65.13
1439.9  202100.84  130440.11  64.54
1443.6  201778.22  129184.67  64.02
1447.3  201255.44  127897.04  63.55
1451.0  200795.75  126688.50  63.09
1454.7  200249.51  125399.02  62.62
1458.4  199831.80  124108.83  62.11
1462.1  199179.37  122625.53  61.57
1465.8  198454.72  121037.50  60.99
1469.4  197839.67  119537.26  60.42
1473.1  198355.80  118737.10  59.86
1476.8  198503.21  117816.40  59.35
1480.5  197403.44  116373.31  58.95
1484.2  196416.75  115304.87  58.70
1487.9  195748.34  114674.21  58.58
1491.6  195063.92  114221.25  58.56
1495.3  194885.17  114233.17  58.62
1498.9  194386.53  114173.97  58.74
1502.6  193500.78  114033.50  58.93
1506.3  192406.67  113848.00  59.17
1510.0  191502.70  113843.80  59.45
1513.7  190815.17  113920.03  59.70
1517.3  190139.47  113860.38  59.88
1521.0  189309.11  113566.63  59.99
1524.7  188566.92  113176.03  60.02
1528.3  187804.20  112665.88  59.99
1532.0  186947.47  112080.67  59.95
1535.7  186170.60  111489.16  59.89
1539.3  185387.60  110990.83  59.87
1543.0  184843.56  110723.47  59.90
1546.7  184505.75  110729.67  60.01
1550.3  184014.76  110737.60  60.18
1554.0  183271.90  110622.40  60.36
1557.6  182519.03  110525.74  60.56
1561.3  181720.93  110319.22  60.71
1565.0  180871.73  110039.60  60.84
1568.6  179957.37  109683.44  60.95
1572.3  179274.62  109507.71  61.08
1575.9  178684.00  109329.69  61.19
1579.6  178123.44  109119.19  61.26
1583.2  177484.09  108905.38  61.36
1586.9  176752.46  108761.77  61.53
1590.5  176128.18  108905.38  61.83
1594.1  175384.56  109217.27  62.27
1597.8  174588.36  109657.64  62.81
1601.4  173876.27  110236.89  63.40
1605.1  172926.17  110757.97  64.05
1608.7  172114.00  111354.75  64.70
1612.3  171352.56  111965.52  65.34
1616.0  170562.35  112473.40  65.94
1619.6  169880.33  113027.67  66.53
1623.2  169090.20  113426.67  67.08
1626.9  168503.47  113886.51  67.59
1630.5  167766.05  114158.35  68.05
1634.1  167153.27  114470.22  68.48
1637.8  166445.07  114663.73  68.89
1641.4  165615.08  114717.88  69.27
1645.0  164820.46  114776.62  69.64
1648.6  163916.17  114717.88  69.99
1652.2  163223.02  114749.41  70.30
1655.8  162544.89  114692.11  70.56
1659.5  161886.65  114600.50  70.79
1663.1  160762.59  114089.19  70.97
1666.7  159565.83  113478.50  71.12
1670.3  158455.62  112835.07  71.21
1673.9  157415.09  112136.06  71.24
1677.5  156660.86  111526.20  71.19
1681.1  156271.07  111019.29  71.04
1684.7  156282.10  110752.60  70.87
1688.3  156167.90  110327.39  70.65
1691.9  155816.87  109625.67  70.36
1695.6  155485.67  108791.03  69.97
1699.2  155363.33  108057.03  69.55
1702.8  155297.79  107475.62  69.21
1706.3  154821.05  106892.37  69.04
1709.9  153866.22  106251.11  69.05
1713.5  153177.77  105762.99  69.05
1717.1  152467.93  105210.93  69.01
1720.7  151788.23  104580.67  68.90
1724.3  151419.53  104177.42  68.80
1727.9  151093.79  103719.51  68.65
1731.5  150964.56  103440.50  68.52
1735.1  151051.73  103287.20  68.38
1738.7  150790.84  102920.93  68.25
1742.2  150295.23  102401.61  68.13
1745.8  149677.47  101837.07  68.04
1749.4  149476.53  101530.99  67.92
1753.0  148622.13  100723.70  67.77
1756.5  147148.76  99490.16  67.61
1760.1  145397.27  98026.35  67.42
1763.7  143421.64  96449.69  67.25
1767.2  141863.40  95215.00  67.12
1770.8  140581.00  94211.50  67.02
1774.4  139212.97  93208.85  66.95
1777.9  138440.35  92644.15  66.92
1781.5  137619.33  92080.33  66.91
1785.1  136456.67  91335.83  66.93
1788.6  135203.09  90551.36  66.97
1792.2  133906.00  89744.00  67.02
1795.8  133211.43  89344.67  67.07
1799.3  132516.40  88925.80  67.11
1802.9  131828.21  88507.27  67.14
1806.4  131227.73  88106.22  67.14
1810.0  130455.37  87576.69  67.13
1813.5  130017.72  87269.28  67.12
1817.1  129747.47  87081.60  67.12
1820.6  129135.03  86695.13  67.14
1824.2  129048.40  86696.71  67.18
1827.7  128306.52  86332.29  67.29
1831.2  127988.00  86310.00  67.44
1834.8  127920.80  86501.70  67.62
1838.3  127716.00  86666.50  67.86
1841.8  127111.47  86517.90  68.06
1845.4  126344.05  86278.11  68.29
1848.9  125566.50  85946.85  68.45
1852.4  124999.83  85676.20  68.54
1856.0  124335.33  85218.43  68.54
1859.5  123653.69  84679.83  68.48
1863.0  122982.55  84068.12  68.36
1866.6  122658.76  83596.98  68.15
1870.1  122451.72  83076.73  67.84
1873.6  121957.50  82161.75  67.37
1877.1  121031.75  80796.33  66.76
1880.6  119934.27  79124.09  65.97
1884.2  118997.90  77415.90  65.06
1887.7  118197.13  75532.93  63.90
1891.2  117292.00  73307.50  62.50
1894.7  116413.21  70966.53  60.96
1898.2  115940.44  68650.61  59.21
1902.2  122506.80  70278.00  57.37
1904.9  121948.30  68165.10  55.90
1907.6  121246.93  66047.53  54.47
1910.4  120658.59  64052.57  53.09
1913.1  119716.00  62003.20  51.79
1915.8  119119.93  60316.67  50.64
1918.6  118658.00  58870.80  49.61
1921.3  118136.09  57556.85  48.72
1924.0  117313.58  56279.53  47.97
1926.7  116561.60  55243.03  47.39
1929.4  115812.73  54417.40  46.99
1932.2  115251.47  53851.05  46.72
1934.9  114714.60  53437.80  46.58
1937.6  114153.70  53133.47  46.55
1940.3  113637.92  52962.08  46.61
1943.0  113208.84  52978.58  46.80
1945.7  112581.15  52997.36  47.07
1948.4  111909.83  53015.23  47.37
1951.1  111358.05  53142.15  47.72
1953.8  110817.85  53306.55  48.10
1956.4  110378.48  53517.57  48.49
1959.1  109822.47  53723.87  48.92
1961.8  109075.40  53835.60  49.36
1964.5  108451.20  53994.53  49.79
1967.2  107714.83  54120.33  50.24
1969.9  107103.50  54273.58  50.67
1972.5  106332.07  54342.48  51.11
1975.2  105788.87  54554.13  51.57
1977.9  105472.17  54872.00  52.03
1980.6  104911.51  55024.32  52.45
1983.2  104086.07  55028.72  52.87
1985.9  103236.00  55002.00  53.28
1988.5  102361.60  54936.97  53.67
1991.2  101738.03  55003.05  54.06
1993.8  101156.00  55055.00  54.43
1996.5  100732.50  55145.75  54.74
1999.2  100113.96  55112.66  55.05
2001.8  99716.70  55162.30  55.32
2004.4  99229.23  55123.24  55.55
2007.1  98549.97  54914.18  55.72
2009.7  97963.35  54735.00  55.87
2012.4  97618.13  54660.27  55.99
2015.0  97199.00  54464.00  56.03
2017.6  96657.54  54111.83  55.98
2020.3  96167.87  53756.27  55.90
2022.9  95967.73  53517.33  55.77
2025.5  95775.33  53218.28  55.57
2028.1  95577.27  52832.85  55.28
2030.8  95172.93  52245.65  54.90
2033.4  95021.40  51739.80  54.45
2036.0  94691.43  51105.23  53.97
2038.6  94354.65  50387.25  53.40
2041.2  94054.77  49653.63  52.79
2043.8  93740.18  48857.90  52.12
2046.4  93388.17  48002.67  51.40
2049.0  92921.50  47081.50  50.67
2051.6  92667.78  46272.85  49.93
2054.2  92347.71  45427.92  49.19
2056.8  92034.25  44627.92  48.49
2059.4  91485.37  43762.51  47.84
2062.0  90997.92  42954.38  47.20
2064.6  90428.92  42104.95  46.56
2067.1  89829.68  41224.95  45.89
2069.7  89232.72  40364.23  45.23
2072.3  88828.15  39645.58  44.63
2074.9  88396.70  38940.65  44.05
2077.4  88104.90  38307.33  43.48
2080.0  87637.50  37671.14  42.99
2082.6  87161.17  37091.25  42.55
2085.1  86711.10  36550.43  42.15
2087.7  86398.00  36127.00  41.81
2090.3  85998.63  35690.88  41.50
2092.8  85288.51  35175.34  41.24
2095.4  84536.18  34630.05  40.96
2097.9  83879.13  34163.33  40.73
2100.5  83207.33  33737.67  40.55
2103.0  82653.58  33427.80  40.44
2105.6  82127.20  33182.20  40.40
2108.1  81640.88  33029.85  40.46
2110.7  81125.33  32901.52  40.56
2113.2  80640.27  32840.60  40.72
2115.7  80087.50  32798.63  40.95
2118.3  79484.60  32770.73  41.23
2120.8  79138.20  32871.75  41.54
2123.3  78758.93  32947.08  41.83
2125.8  78398.48  33031.37  42.13
2128.4  78008.78  33153.58  42.50
2130.9  77502.67  33232.17  42.88
2133.4  77130.90  33365.27  43.26
2135.9  76781.17  33478.83  43.60
2138.4  76334.78  33539.64  43.94
2140.9  76042.40  33653.90  44.26
2143.4  75725.51  33735.65  44.55
2145.9  75408.74  33802.66  44.83
2148.4  75116.34  33887.94  45.11
2150.9  74854.40  33961.04  45.37
2153.4  74574.18  34021.96  45.62
2155.9  74246.79  34053.96  45.87
2158.4  73977.75  34110.13  46.11
2160.9  73757.25  34195.88  46.36
2163.4  73455.05  34234.98  46.61
2165.9  72929.02  34167.70  46.85
2168.4  72465.45  34120.20  47.08
2170.8  72127.73  34147.67  47.34
2173.3  71803.46  34176.13  47.60
2175.8  71501.28  34227.51  47.87
2178.2  71135.08  34238.96  48.13
2180.7  70749.29  34248.03  48.41
2183.2  70356.18  34258.12  48.69
2185.6  69948.90  34265.70  48.99
2188.1  69507.90  34234.20  49.25
2190.6  68984.72  34168.77  49.53
2193.0  68360.60  34047.48  49.81
2195.5  67801.60  33932.80  50.05
2197.9  67272.73  33807.73  50.25
2200.4  66613.79  33611.08  50.46
2202.8  66144.36  33507.21  50.66
2205.3  65556.82  33336.47  50.85
2207.7  65212.12  33254.22  50.99
2210.1  64817.90  33156.67  51.15
2212.6  64468.33  33070.88  51.30
2215.0  64232.38  33017.29  51.40
2217.4  63931.80  32902.78  51.47
2219.9  63701.97  32821.67  51.52
2222.3  63501.17  32757.27  51.59
2224.7  63333.00  32705.78  51.64
2227.1  63071.83  32567.18  51.64
2229.5  62815.69  32392.52  51.57
2231.9  62384.53  32125.07  51.50
2234.4  61895.93  31786.13  51.35
2236.8  61518.32  31459.04  51.14
2239.2  61161.10  31088.20  50.83
2241.6  60750.73  30644.43  50.44
2244.0  60357.60  30132.00  49.92
2246.4  59974.73  29564.70  49.30
2248.8  59555.47  28937.70  48.59
2251.2  59247.00  28296.75  47.76
2253.6  58870.00  27571.75  46.83
2255.9  58604.40  26864.00  45.84
2258.3  58305.88  26119.98  44.80
2260.7  57958.93  25367.93  43.77
2263.1  57557.75  24642.75  42.81
2265.5  57165.72  23962.68  41.92
2267.9  56869.00  23453.75  41.24
2270.2  56454.73  23057.13  40.84
2272.6  56078.60  22797.90  40.65
2275.0  55661.55  22638.00  40.67
2277.3  55268.25  22574.88  40.85
2279.7  54921.63  22582.25  41.12
2282.1  54627.57  22627.07  41.42
2284.4  54232.75  22595.10  41.66
2286.8  53958.94  22554.07  41.80
2289.1  53609.83  22457.87  41.89
2291.5  53292.98  22313.67  41.87
2293.8  52892.07  22066.53  41.72
2296.2  52467.80  21814.10  41.58
2298.5  51952.55  21490.10  41.36
2300.8  51441.48  21136.27  41.09
2303.2  50840.60  20760.30  40.83
2305.5  50196.97  20352.84  40.55
2307.9  49546.67  19903.83  40.17
2310.2  48918.10  19465.60  39.79
2312.5  48376.67  19059.33  39.40
2314.8  47828.75  18693.55  39.08
2317.1  47228.96  18299.58  38.75
2319.5  46604.93  17906.55  38.42
2321.8  46064.10  17560.43  38.12
2324.1  45508.63  17188.85  37.77
2326.4  45021.72  16870.33  37.47
2328.7  44507.50  16593.33  37.28
2331.0  44050.40  16305.60  37.02
2333.3  43696.16  16091.11  36.82
2335.6  43308.07  15906.33  36.73
2337.9  42874.35  15701.25  36.62
2340.2  42480.83  15532.50  36.56
2342.5  42121.38  15406.20  36.58
2344.8  41653.92  15240.21  36.59
2347.1  41159.65  15077.65  36.63
2349.4  40652.20  14898.20  36.65
2351.7  40203.07  14753.87  36.70
2353.9  39746.27  14629.73  36.81
2356.2  39235.63  14503.13  36.96
2358.5  38770.62  14370.04  37.06
2360.8  38294.43  14244.75  37.20
2363.1  37848.60  14132.10  37.34
2365.3  37418.51  14022.65  37.48
2367.6  36916.67  13858.33  37.54
2369.8  36431.25  13701.50  37.61
2372.1  35895.60  13553.80  37.76
2374.4  35294.67  13398.27  37.96
2376.6  34714.63  13269.43  38.22
2378.9  34136.20  13122.67  38.44
2381.1  33557.33  12956.67  38.61
2383.4  33018.73  12778.63  38.70
2385.6  32560.46  12609.67  38.73
2387.9  32120.40  12432.30  38.71
2390.1  31657.50  12267.50  38.75
2392.3  31186.35  12118.28  38.86
2394.6  30732.88  11962.90  38.93
2396.8  30344.60  11838.99  39.02
2399.0  29924.33  11698.67  39.09
2401.3  29466.47  11532.32  39.14
2403.5  29019.90  11347.70  39.10
2405.7  28645.71  11185.03  39.05
2407.9  28255.20  11007.45  38.96
2410.1  27816.30  10806.60  38.85
2412.4  27440.17  10622.00  38.71
2414.6  27072.00  10434.00  38.54
2416.8  26703.60  10256.95  38.41
2419.0  26351.89  10080.93  38.26
2421.2  25954.30  9880.65  38.07
2423.4  25529.88  9679.48  37.91
2425.6  25241.25  9486.90  37.58
2427.8  24955.50  9296.40  37.25
2430.0  24631.83  9089.98  36.90
2432.2  24345.60  8860.80  36.40
2434.4  24052.05  8639.78  35.92
2436.5  23742.77  8438.40  35.54
2438.7  23443.00  8254.30  35.21
2440.9  23155.03  8049.18  34.76
2443.1  22914.00  7859.10  34.30
2445.3  22673.40  7659.38  33.78
2447.4  22368.60  7456.20  33.33
2449.6  22073.33  7279.07  32.98
2451.8  21786.75  7110.45  32.64
2453.9  21489.97  6941.63  32.30
2456.1  21174.07  6740.53  31.83
2458.3  20886.77  6588.02  31.54
2460.4  20602.84  6415.00  31.14
2462.6  20363.88  6237.58  30.63
2464.7  20067.02  6105.45  30.43
2466.9  19806.20  5956.33  30.07
2469.0  19570.41  5758.68  29.43
2471.2  19350.65  5603.65  28.96
2473.3  19098.02  5470.17  28.64
2475.4  18845.42  5337.51  28.32
2477.6  18587.38  5190.96  27.93
2479.7  18355.20  5081.60  27.68
2481.9  18081.58  4956.18  27.41
2484.0  17873.31  4880.63  27.31
2486.1  17632.80  4812.75  27.29
2488.2  17391.83  4740.58  27.26
2490.4  17170.21  4653.75  27.10
2492.5  16828.87  4614.37  27.42
2494.6  16457.40  4565.93  27.74
2496.7  16235.22  4500.17  27.72
2498.8  16060.80  4481.25  27.90
2500.9  15925.68  4515.11  28.35
2503.0  15873.22  4563.80  28.75
2505.1  15717.00  4584.13  29.17
2507.2  15687.55  4629.85  29.51
2509.4  15670.42  4701.13  30.00
2511.4  15645.00  4693.50  30.00
2513.5  15726.53  4810.80  30.59
2515.6  15819.08  5006.82  31.65
