# Supplementary material for: Using reflectance spectra and Pl@ntNet to identify herbarium specimens: a case study with Lithocarpus
Source: New Phytol. 2025 Jun 4;251(2):800–10. doi: 10.1111/nph.70258 (PMC13278665; doi:10.1111/nph.70258)
Supplement: Supplementary file 1 — Dataset S1 Original spectral data collected for this study. [file NPH-251-800-s003.zip › lithocarpus_spectra/gr021022_0355.sig]

/*** Spectra Vista SIG Data ***/
name= gr021022_0355.sig
instrument= HI: 1132003 (HR-1024i)
integration= 50.0, 9.0, 5.0, 200.0, 9.0, 5.0
scan method= Time-based, Time-based
scan coadds= 100, 425, 645, 25, 425, 645
scan time= 5, 5
scan settings= AI, AI
external data set1= 0,0,0,0,0,0,0,0,0,0,0,0,0,0,0,0,0,0,0,0,0,0,0,0,0,0,0,0,0,0,0,0
external data set2= 0,0,0,0,0,0,0,0,0,0,0,0,0,0,0,0,0,0,0,0,0,0,0,0,0,0,0,0,0,0,0,0
external data dark= 0,0,0,0,0,0,0,0,0,0,0,0,0,0,0,0
external data mask= 0
optic= LENS 4(1), LENS 4(1)
temp= 35.7, -5.0, -9.9, 35.6, -5.0, -9.9
battery= 7.43, 7.43
error= 0, 0
units= Radiance, Radiance
time= 10/02/2022 15:42:13, 10/02/2022 15:43:14
longitude=                 ,                 
latitude=                 ,                 
gpstime=                 ,                 
comm= 
memory slot= 0, 0
factors= 0.973, 0.984, 1.000 [Overlap: Remove @ 990,1900, Matching Type: None]
inclinometer x offset= 1, 1
inclinometer y offset= 90, 90
data= 
340.5  1280.30  764.93  59.75
341.9  1297.47  755.09  58.20
343.4  1239.84  718.32  57.94
344.9  1221.00  698.38  57.20
346.4  1230.27  682.00  55.43
347.8  1250.49  676.64  54.11
349.3  1225.84  656.70  53.57
350.8  1257.45  643.88  51.20
352.2  1287.44  647.38  50.28
353.7  1323.84  644.68  48.70
355.2  1349.30  641.90  47.57
356.6  1400.63  657.77  46.96
358.1  1467.42  687.44  46.85
359.6  1499.94  708.31  47.22
361.0  1551.06  713.98  46.03
362.5  1615.23  736.72  45.61
364.0  1719.90  773.96  45.00
365.5  1786.15  803.13  44.96
366.9  1858.88  822.68  44.26
368.4  1939.05  863.19  44.52
369.9  2019.02  906.63  44.90
371.3  2128.42  955.15  44.88
372.8  2215.59  979.97  44.23
374.2  2297.46  1025.42  44.63
375.7  2399.13  1068.47  44.54
377.2  2509.80  1118.06  44.55
378.6  2589.16  1155.88  44.64
380.1  2692.20  1182.65  43.93
381.6  2799.42  1232.63  44.03
383.0  2934.80  1293.46  44.07
384.5  3057.60  1363.18  44.58
386.0  3197.70  1432.70  44.80
387.4  3289.65  1485.16  45.15
388.9  3404.66  1519.32  44.62
390.4  3519.51  1571.82  44.66
391.8  3673.60  1644.51  44.77
393.3  3813.11  1703.73  44.68
394.7  3938.45  1756.41  44.60
396.2  4046.68  1806.94  44.65
397.7  4179.60  1867.92  44.69
399.1  4347.30  1938.59  44.59
400.6  4511.04  2019.30  44.76
402.0  4654.26  2096.45  45.04
403.5  4792.20  2156.00  44.99
405.0  4939.60  2229.81  45.14
406.4  5114.34  2315.89  45.28
407.9  5307.40  2408.40  45.38
409.3  5461.16  2475.96  45.34
410.8  5600.52  2557.04  45.66
412.2  5772.72  2645.16  45.82
413.7  5959.83  2748.02  46.11
415.1  6185.28  2850.08  46.08
416.6  6371.91  2948.78  46.28
418.0  6546.75  3043.19  46.48
419.5  6702.70  3142.32  46.88
420.9  6907.68  3253.76  47.10
422.4  7149.23  3371.12  47.15
423.8  7385.49  3499.93  47.39
425.3  7638.30  3633.11  47.56
426.7  7853.55  3765.34  47.94
428.2  8043.84  3880.56  48.24
429.6  8248.63  3999.79  48.49
431.1  8460.76  4121.32  48.71
432.5  8731.58  4273.56  48.94
434.0  8998.00  4427.50  49.21
435.4  9289.50  4598.00  49.50
436.8  9580.40  4772.10  49.81
438.3  9842.30  4928.21  50.07
439.7  10082.68  5075.48  50.34
441.2  10298.64  5219.82  50.68
442.6  10578.30  5387.66  50.93
444.0  10859.94  5558.28  51.18
445.5  11174.94  5758.52  51.53
446.9  11509.68  5969.15  51.86
448.4  11817.61  6165.95  52.18
449.8  12153.15  6377.44  52.48
451.2  12443.00  6567.94  52.78
452.7  12697.47  6741.01  53.09
454.1  12970.32  6928.78  53.42
455.5  13265.14  7129.08  53.74
457.0  13607.88  7350.20  54.01
458.4  13922.48  7564.70  54.33
459.8  14267.52  7793.28  54.62
461.2  14661.72  8051.64  54.92
462.7  15038.43  8296.81  55.17
464.1  15375.31  8531.39  55.49
465.5  15685.56  8757.72  55.83
467.0  15988.10  8977.68  56.15
468.4  16332.16  9218.55  56.44
469.8  16688.00  9457.03  56.67
471.2  17091.72  9733.77  56.95
472.7  17510.97  10023.31  57.24
474.1  17918.30  10310.25  57.54
475.5  18394.48  10639.92  57.84
476.9  18861.57  10953.70  58.07
478.4  19256.25  11239.06  58.37
479.8  19577.92  11484.91  58.66
481.2  19851.12  11701.48  58.95
482.6  20151.45  11940.28  59.25
484.0  20555.52  12227.57  59.49
485.4  21009.99  12547.88  59.72
486.9  21510.45  12894.86  59.95
488.3  22028.48  13267.02  60.23
489.7  22484.82  13603.99  60.50
491.1  22902.60  13925.31  60.80
492.5  23325.96  14235.48  61.03
493.9  23704.86  14522.36  61.26
495.3  24059.70  14800.05  61.51
496.8  24469.56  15112.08  61.76
498.2  24945.42  15474.14  62.03
499.6  25429.59  15831.77  62.26
501.0  25982.64  16237.84  62.49
502.4  26501.76  16628.10  62.74
503.8  26996.13  17007.36  63.00
505.2  27508.20  17396.46  63.24
506.6  28007.10  17780.84  63.49
508.0  28511.28  18169.20  63.73
509.4  28940.00  18510.00  63.96
510.8  29437.65  18899.10  64.20
512.2  29919.28  19282.10  64.45
513.6  30441.60  19693.20  64.69
515.0  31019.84  20148.50  64.95
516.4  31524.16  20543.60  65.17
517.8  32078.32  20976.40  65.39
519.2  32674.89  21442.76  65.62
520.7  33252.94  21896.61  65.85
522.0  33744.00  22293.24  66.07
523.4  34327.44  22752.29  66.28
524.8  34834.14  23158.16  66.48
526.2  35431.96  23632.96  66.70
527.6  36056.16  24122.85  66.90
529.0  36586.00  24553.10  67.11
530.4  37227.62  25055.17  67.30
531.8  37775.62  25499.46  67.50
533.2  38301.12  25931.88  67.71
534.6  38813.60  26381.88  67.97
536.0  39347.70  26840.75  68.21
537.4  39880.18  27290.22  68.43
538.8  40468.05  27774.99  68.63
540.2  41082.37  28285.92  68.85
541.6  41677.02  28770.95  69.03
543.0  42193.48  29212.54  69.23
544.3  42908.40  29790.98  69.43
545.7  43700.10  30422.81  69.62
547.1  44213.40  30857.81  69.79
548.5  44842.44  31388.18  70.00
549.9  45559.42  31975.66  70.18
551.3  46299.50  32580.93  70.37
552.7  46816.62  33035.22  70.56
554.1  47515.17  33625.06  70.77
555.4  48122.06  34142.76  70.95
556.8  48579.30  34557.60  71.14
558.2  48904.05  34884.30  71.33
559.6  49252.80  35237.70  71.54
561.0  49854.42  35764.58  71.74
562.3  50318.45  35608.30  70.77
563.7  50933.12  35058.24  68.83
565.1  51528.40  34432.20  66.82
566.5  52155.31  33728.98  64.67
567.9  52991.52  33181.18  62.62
569.2  53911.20  32868.15  60.97
570.6  54868.05  32789.89  59.76
572.0  55689.29  32788.85  58.88
573.4  56384.53  32945.36  58.43
574.8  57081.75  33260.50  58.27
576.1  57952.26  33728.98  58.20
577.5  58602.76  34121.36  58.22
578.9  59500.44  34746.33  58.40
580.3  60307.89  35451.78  58.78
581.6  61099.52  36312.64  59.43
583.0  61905.06  37330.02  60.30
584.4  62533.32  38270.36  61.20
585.8  63048.65  39050.49  61.94
587.1  63528.30  39598.30  62.33
588.5  64117.20  39912.60  62.25
589.9  64627.20  39913.88  61.76
591.2  65232.28  39754.81  60.94
592.6  66012.76  39597.03  59.98
594.0  66672.65  39361.01  59.04
595.3  67519.00  39284.01  58.18
596.7  68362.36  39284.01  57.46
598.1  69172.56  39363.52  56.91
599.5  69977.85  39518.78  56.47
600.8  70840.60  39754.81  56.12
602.2  71534.89  39987.03  55.90
603.5  72399.96  40380.87  55.77
604.9  73247.04  40849.11  55.77
606.3  74025.60  41317.32  55.81
607.6  74776.02  41785.50  55.88
609.0  75524.40  42257.70  55.95
610.4  76276.20  42723.14  56.01
611.7  76963.68  43117.13  56.02
613.1  77622.30  43430.14  55.95
614.5  78376.68  43664.90  55.71
615.8  78996.06  43666.29  55.28
617.2  79821.90  43666.29  54.70
618.5  80503.24  43508.39  54.05
619.9  81332.74  43350.50  53.30
621.2  82087.98  43115.75  52.52
622.6  83006.00  43038.88  51.85
624.0  83738.97  42960.62  51.30
625.3  84556.46  43115.75  50.99
626.7  85376.94  43349.12  50.77
628.0  86057.68  43509.78  50.56
629.4  86884.00  43822.80  50.44
630.8  87589.20  44133.00  50.39
632.1  88151.49  44367.75  50.33
633.5  89077.56  44756.14  50.24
634.8  89810.05  45148.81  50.27
636.2  90454.44  45541.50  50.35
637.5  91296.11  45934.22  50.31
638.9  92030.52  46245.75  50.25
640.2  92815.05  46870.25  50.50
641.6  93664.08  48355.41  51.63
642.9  94416.14  49845.25  52.79
644.3  95246.24  50549.50  53.07
645.6  96031.00  50864.13  52.97
647.0  96789.24  51411.89  53.12
648.3  97588.77  52191.08  53.48
649.7  98422.26  52976.94  53.83
651.0  99227.60  54074.21  54.50
652.4  99761.22  54931.50  55.06
653.7  100834.02  55632.20  55.17
655.0  101750.96  56653.00  55.68
656.4  102401.20  57905.00  56.55
657.7  103474.33  59235.25  57.25
659.1  104327.30  60252.50  57.75
660.4  105040.32  61348.00  58.40
661.8  105728.00  62596.00  59.20
663.1  106714.38  63619.28  59.62
664.5  107246.34  64321.50  59.98
665.8  107456.61  65027.83  60.52
667.1  107613.09  65491.07  60.86
668.5  108082.80  65730.00  60.81
669.8  108571.28  65573.50  60.40
671.2  108892.16  65101.92  59.79
672.5  109245.02  64395.64  58.95
673.8  109912.32  63539.00  57.81
675.2  110922.00  62439.51  56.29
676.5  112099.32  61502.54  54.86
677.8  113331.26  60872.67  53.71
679.2  114272.59  60485.32  52.93
680.5  115094.88  60326.90  52.41
681.9  115831.10  60248.65  52.01
683.2  116624.20  60248.65  51.66
684.5  117425.00  60252.50  51.31
685.9  118156.85  60176.17  50.93
687.2  118863.36  60096.00  50.56
688.5  119511.32  59939.50  50.15
689.9  120299.44  59784.91  49.70
691.2  120991.39  59544.45  49.21
692.5  121613.52  59309.71  48.77
693.8  122355.30  59074.98  48.28
695.2  122961.23  58762.00  47.79
696.5  123674.32  58531.00  47.33
697.8  124400.10  58296.25  46.86
699.2  125065.98  57979.55  46.36
700.5  125777.34  57742.97  45.91
701.8  126412.65  57508.24  45.49
703.1  127097.16  57279.00  45.07
704.5  127793.70  57044.25  44.64
705.8  128540.87  56885.93  44.26
707.1  129209.50  56725.81  43.90
708.4  129858.03  56569.33  43.56
709.8  130653.33  56572.94  43.30
711.1  131209.06  56496.50  43.06
712.4  132046.58  56496.50  42.79
713.7  132710.82  56492.89  42.57
715.0  133407.96  56571.14  42.40
716.3  134154.00  56725.81  42.28
717.7  134873.04  56882.30  42.17
719.0  135634.00  57122.50  42.12
720.3  136362.52  57433.67  42.12
721.6  137203.40  57903.15  42.20
722.9  137985.84  58449.02  42.36
724.2  138794.04  59151.33  42.62
725.6  139534.56  59937.59  42.96
726.9  140034.75  60643.75  43.31
728.2  140571.20  61346.04  43.64
729.5  141193.65  62050.27  43.95
730.8  141689.34  62754.50  44.29
732.1  142303.00  63534.94  44.65
733.4  142796.53  64243.25  44.99
734.7  143186.04  64788.93  45.25
736.0  143664.84  65254.25  45.42
737.3  143955.63  65493.16  45.50
738.6  144248.58  65493.16  45.40
740.0  144571.90  65340.84  45.20
741.2  144992.64  65104.00  44.90
742.6  145570.68  64791.00  44.51
743.9  146169.36  64475.94  44.11
745.2  146899.62  64319.45  43.78
746.5  147648.64  64241.20  43.51
747.8  148256.00  64165.00  43.28
749.1  148937.61  64243.25  43.13
750.4  149613.17  64397.69  43.04
751.7  150315.48  64632.44  43.00
753.0  150836.55  64867.18  43.00
754.2  151479.42  65260.50  43.08
755.5  152043.58  65655.95  43.18
756.8  152595.20  66040.89  43.28
758.1  153590.04  66666.87  43.41
759.4  154507.60  67290.70  43.55
760.7  155380.68  67918.83  43.71
762.0  155977.50  68470.94  43.90
763.3  156537.36  69018.71  44.09
764.6  156936.24  69481.56  44.27
765.9  157332.05  70033.75  44.51
767.2  157835.37  70659.75  44.77
768.4  158167.10  71209.78  45.02
769.7  158803.20  71911.75  45.28
771.0  159230.79  72537.75  45.56
772.3  159604.50  73163.75  45.84
773.6  160102.40  73872.72  46.14
774.8  160570.97  74577.02  46.44
776.1  161019.56  75278.91  46.75
777.4  161351.07  75975.90  47.09
778.7  161872.88  76843.96  47.47
780.0  162340.80  77624.00  47.82
781.2  162714.78  78406.50  48.19
782.5  163233.72  79342.97  48.61
783.8  163698.30  80281.94  49.04
785.0  164055.90  81218.31  49.51
786.3  164493.00  82162.50  49.95
787.6  164962.56  83260.66  50.47
788.9  165351.81  84280.64  50.97
790.1  165898.00  85292.50  51.41
791.4  166284.48  86385.24  51.95
792.7  166932.42  87561.75  52.45
793.9  167333.04  88738.34  53.03
795.2  167819.50  89987.50  53.62
796.5  168335.42  91239.50  54.20
797.7  168848.70  92488.55  54.78
799.0  169500.00  93894.00  55.39
800.2  169923.84  95148.96  56.00
801.5  170353.70  96560.50  56.68
802.8  170880.80  98206.89  57.47
804.0  171391.22  99693.69  58.17
805.3  171913.52  101099.00  58.81
806.5  172278.10  102504.23  59.50
807.8  172753.70  104072.50  60.24
809.0  173252.07  105562.62  60.93
810.3  173753.48  107124.25  61.65
811.5  174125.04  108692.72  62.42
812.8  174614.40  110328.98  63.18
814.0  175025.61  111972.17  63.97
815.3  175522.40  113700.88  64.78
816.5  175923.25  115422.44  65.61
817.8  176376.54  117140.25  66.41
819.0  176811.60  118857.95  67.22
820.2  177283.74  120657.65  68.06
821.5  177752.70  122469.08  68.90
822.7  178077.27  124190.69  69.74
824.0  178531.02  126072.83  70.62
825.2  179048.85  127934.66  71.45
826.4  179554.10  129969.10  72.38
827.7  179873.75  131851.25  73.30
828.9  180370.80  133820.33  74.19
830.1  180734.57  135615.92  75.04
831.4  181177.00  137641.75  75.97
832.6  181636.20  139750.04  76.94
833.8  182013.60  141627.98  77.81
835.0  182409.64  143515.09  78.68
836.3  182848.40  145715.47  79.69
837.5  183311.10  147892.50  80.68
838.7  183725.28  150005.25  81.65
839.9  184116.24  152118.00  82.62
841.2  184593.88  154387.25  83.64
842.4  185032.47  156583.25  84.62
843.6  185440.50  158852.58  85.66
844.8  185902.20  160943.49  86.57
846.0  186287.19  161331.11  86.60
847.2  186690.42  161715.65  86.62
848.5  187202.48  162201.62  86.65
849.7  187609.62  162571.74  86.65
850.9  187982.60  162943.30  86.68
852.1  188367.14  163340.87  86.71
853.3  188742.00  163671.15  86.72
854.5  189191.45  164065.72  86.72
855.7  189567.48  164424.47  86.74
856.9  189971.04  164829.90  86.77
858.1  190339.22  165224.69  86.81
859.3  190756.72  165592.14  86.81
860.5  191202.51  166006.23  86.82
861.7  191679.20  166426.60  86.83
862.9  192063.95  166804.59  86.85
864.1  192431.45  167162.93  86.87
865.3  192864.08  167570.22  86.89
866.5  193259.52  168000.48  86.93
867.7  193734.78  168390.04  86.92
868.9  194199.60  168770.60  86.91
870.1  194624.82  169223.52  86.95
871.3  195082.32  169611.43  86.94
872.5  195553.80  170059.61  86.96
873.7  196041.12  170508.86  86.98
874.9  196573.23  170986.10  86.98
876.0  197089.20  171429.21  86.98
877.2  197523.68  171841.00  87.00
878.4  198053.91  172305.16  87.00
879.6  198538.20  172732.35  87.00
880.8  198997.75  173159.88  87.02
882.0  199400.34  173533.74  87.03
883.1  199906.00  174002.15  87.04
884.3  200383.43  174420.39  87.04
885.5  200913.09  174871.99  87.04
886.7  201326.40  175230.00  87.04
887.8  201748.50  175643.18  87.06
889.0  202301.18  176082.08  87.04
890.2  202732.53  176488.41  87.05
891.4  203287.83  176961.71  87.05
892.5  203885.37  177496.31  87.06
893.7  204523.64  178071.87  87.07
894.9  205189.92  178633.26  87.06
896.0  205787.25  179146.58  87.05
897.2  206453.24  179684.12  87.03
898.4  207015.51  180175.09  87.03
899.5  207705.22  180767.41  87.03
900.7  208141.70  181129.65  87.02
901.9  208555.26  181534.14  87.04
903.0  208914.23  181853.96  87.05
904.2  209371.60  182185.60  87.02
905.4  209864.88  182581.25  87.00
906.5  210426.58  182994.67  86.96
907.7  210773.32  183316.18  86.97
908.8  211193.04  183650.23  86.96
910.0  211622.32  184034.24  86.96
911.2  211915.83  184229.91  86.94
912.3  212115.54  184408.14  86.94
913.5  212349.54  184556.21  86.91
914.6  212556.96  184751.28  86.92
915.8  212935.98  185108.60  86.93
916.9  213258.50  185323.98  86.90
918.1  213480.46  185551.33  86.92
919.2  213715.26  185768.44  86.92
920.4  213901.60  185949.67  86.93
921.5  214191.65  186152.24  86.91
922.7  214444.16  186332.60  86.89
923.8  214715.64  186639.23  86.92
925.0  214910.57  186821.20  86.93
926.1  215226.90  187143.39  86.95
927.3  215658.24  187494.12  86.94
928.4  216193.25  187974.31  86.95
929.6  216832.00  188545.28  86.95
930.7  217660.80  189247.80  86.95
931.8  218433.96  189959.12  86.96
933.0  219139.92  190604.52  86.98
934.1  219652.65  191061.25  86.98
935.3  219772.29  191207.48  87.00
936.4  219831.60  191231.38  86.99
937.6  219614.64  191134.17  87.03
938.7  219452.22  191039.24  87.05
939.9  219613.17  191154.05  87.04
941.0  220180.74  191629.35  87.03
942.1  220752.54  192104.87  87.02
943.3  221296.68  192582.33  87.02
944.4  221646.05  192927.00  87.04
945.6  221814.86  193126.76  87.07
946.7  222029.15  193387.01  87.10
947.9  222378.87  193592.60  87.06
949.0  222514.10  193735.88  87.07
950.1  222917.76  194104.98  87.07
951.3  223233.01  194408.97  87.09
952.4  223622.56  194714.83  87.07
953.6  223830.54  194993.75  87.12
954.7  223937.55  195018.01  87.09
955.8  224266.39  195350.06  87.11
957.0  224767.80  195725.59  87.08
958.1  225045.00  196064.21  87.12
959.3  224939.40  196024.50  87.15
960.4  225441.25  196346.07  87.09
961.6  226028.64  196652.58  87.00
962.7  226145.92  196889.28  87.06
963.9  226417.45  197111.23  87.06
965.0  226566.66  197151.38  87.02
966.2  226687.11  197284.57  87.03
967.3  226697.97  197261.64  87.02
968.5  227003.52  197477.28  86.99
969.6  227126.48  197700.50  87.04
970.8  227128.66  197757.37  87.07
971.9  227159.68  197754.48  87.06
973.1  227488.64  197935.96  87.01
974.2  227536.69  197809.63  86.94
975.4  227505.48  197997.89  87.03
976.5  227793.54  198134.63  86.98
977.7  228034.62  198371.58  86.99
978.8  228297.15  198392.83  86.90
980.0  228046.00  198376.75  86.99
981.2  228080.22  198461.21  87.01
982.3  228220.72  198548.21  87.00
983.5  228369.18  198689.08  87.00
984.6  228822.48  198869.76  86.91
985.8  228885.36  198957.44  86.92
987.0  228832.32  198834.96  86.89
988.1  229103.54  199018.09  86.87
989.3  228922.96  199158.26  87.00
990.2  236474.08  203116.95  85.89
994.0  236962.44  203712.13  85.97
997.9  237236.50  204124.17  86.04
1001.7  237985.73  204884.48  86.09
1005.6  238984.44  205820.00  86.12
1009.4  239886.02  206767.74  86.19
1013.3  240800.00  207640.00  86.23
1017.1  241593.50  208461.73  86.29
1021.0  242413.58  209328.44  86.35
1024.8  243710.50  210527.83  86.38
1028.6  245254.23  211993.22  86.44
1032.5  246523.20  213228.40  86.49
1036.3  247131.74  213894.39  86.55
1040.1  247543.87  214357.28  86.59
1044.0  248163.61  214992.92  86.63
1047.8  248654.70  215494.65  86.66
1051.6  249066.40  215966.67  86.71
1055.5  248829.00  215883.00  86.76
1059.3  248767.95  215935.05  86.80
1063.1  248822.18  216050.62  86.83
1067.0  249196.84  216464.70  86.86
1070.8  249792.43  217080.50  86.90
1074.6  250248.50  217567.42  86.94
1078.4  250079.00  217543.00  86.99
1082.3  249521.34  217208.07  87.05
1086.1  249218.13  216958.93  87.06
1089.9  249211.33  217120.74  87.12
1093.7  249515.16  217489.07  87.16
1097.5  249664.07  217762.41  87.22
1101.4  249615.72  217806.07  87.26
1105.2  249587.60  217892.00  87.30
1109.0  249930.32  218248.33  87.32
1112.8  250606.96  218884.86  87.34
1116.6  251272.44  219497.29  87.35
1120.4  251911.64  220047.96  87.35
1124.2  252384.54  220457.88  87.35
1128.1  252745.77  220665.02  87.31
1131.8  252781.67  220517.73  87.24
1135.7  252565.47  220104.62  87.15
1139.5  252284.60  219542.60  87.02
1143.3  251717.88  218578.25  86.83
1147.1  251251.56  217704.00  86.65
1150.9  250828.42  216778.83  86.43
1154.7  250718.58  216086.58  86.19
1158.5  250556.80  215348.67  85.95
1162.3  250295.23  214583.37  85.73
1166.1  249695.96  213508.44  85.51
1169.9  249274.67  212652.33  85.31
1173.7  248720.00  211620.00  85.08
1177.5  248114.74  210527.54  84.85
1181.2  248080.16  209814.22  84.58
1185.0  248337.72  209373.00  84.31
1188.8  248139.11  208622.56  84.07
1192.6  248098.87  208056.72  83.86
1196.4  248113.13  207594.80  83.67
1200.2  247517.51  206714.67  83.52
1204.0  247196.70  206101.95  83.38
1207.8  246921.43  205601.43  83.27
1211.6  246472.56  204989.67  83.17
1215.3  246098.95  204543.12  83.11
1219.1  245885.33  204371.08  83.12
1222.9  245493.33  204124.44  83.15
1226.7  245143.39  204025.18  83.23
1230.4  244520.90  203784.68  83.34
1234.2  243850.13  203562.88  83.48
1238.0  243219.45  203363.95  83.61
1241.8  242642.97  203183.53  83.74
1245.5  242133.29  203051.71  83.86
1249.3  241949.07  203071.42  83.93
1253.1  241999.72  203275.14  84.00
1256.8  241932.82  203340.29  84.05
1260.6  241709.80  203264.85  84.09
1264.4  241383.44  203044.17  84.12
1268.1  240902.93  202666.93  84.13
1271.9  240845.07  202692.48  84.16
1275.7  241178.86  203109.67  84.22
1279.4  241536.90  203647.20  84.31
1283.2  241121.89  203616.89  84.45
1286.9  240728.78  203575.28  84.57
1290.7  240451.20  203570.40  84.66
1294.4  239846.56  203220.46  84.73
1298.2  239037.52  202707.28  84.80
1302.0  237938.25  201839.25  84.83
1305.7  236665.61  200778.72  84.84
1309.5  235200.40  199462.90  84.81
1313.2  234181.92  198496.75  84.76
1317.0  233500.80  197730.00  84.68
1320.7  232809.14  196885.93  84.57
1324.4  231955.60  195808.27  84.42
1328.2  231100.80  194651.20  84.23
1331.9  230018.43  193213.72  84.00
1335.7  229046.25  191808.89  83.74
1339.4  228080.49  190318.18  83.44
1343.2  227273.58  188844.07  83.09
1346.9  226690.27  187392.57  82.66
1350.6  226672.29  186238.34  82.16
1354.4  226889.56  185162.58  81.61
1358.1  226602.53  183695.93  81.07
1361.8  225953.20  181972.98  80.54
1365.6  224917.60  180062.95  80.06
1369.3  223699.56  178188.89  79.66
1373.0  222326.07  176358.84  79.32
1376.7  220850.57  174545.87  79.03
1380.5  219318.71  172529.38  78.67
1384.2  217961.82  170533.79  78.24
1387.9  216734.07  168411.07  77.70
1391.6  215502.83  166080.75  77.07
1395.3  214366.55  163664.55  76.35
1399.1  213643.92  161462.20  75.58
1402.8  212724.00  158903.33  74.70
1406.5  212088.40  156148.00  73.62
1410.2  211545.11  153035.61  72.34
1413.9  211413.28  150137.19  71.02
1417.6  210959.43  147312.03  69.83
1421.3  210434.67  144922.93  68.87
1425.1  209796.80  142563.20  67.95
1428.8  209396.55  140460.90  67.08
1432.5  209140.79  138693.63  66.32
1436.2  208908.73  137171.50  65.66
1439.9  208333.76  135628.27  65.10
1443.6  207996.11  134380.11  64.61
1447.3  207450.62  133096.78  64.16
1451.0  206976.25  131929.00  63.74
1454.7  206409.42  130708.89  63.33
1458.4  206040.10  129528.23  62.87
1462.1  205417.52  128155.07  62.39
1465.8  204839.89  126791.17  61.90
1469.4  204232.67  125444.87  61.42
1473.1  204497.58  124678.09  60.97
1476.8  204565.91  123926.18  60.58
1480.5  203505.11  122695.80  60.29
1484.2  202704.85  121823.30  60.10
1487.9  202104.79  121288.68  60.01
1491.6  201403.58  120906.50  60.03
1495.3  201034.17  120811.17  60.09
1498.9  200417.73  120695.80  60.22
1502.6  199538.19  120526.34  60.40
1506.3  198518.76  120362.04  60.63
1510.0  197595.65  120297.90  60.88
1513.7  196861.50  120298.32  61.11
1517.3  196185.26  120250.62  61.29
1521.0  195312.94  119947.17  61.41
1524.7  194535.51  119623.07  61.49
1528.3  193745.87  119130.42  61.49
1532.0  192868.93  118607.33  61.50
1535.7  192039.71  118112.87  61.50
1539.3  191215.37  117632.33  61.52
1543.0  190619.92  117413.14  61.60
1546.7  190249.58  117426.83  61.72
1550.3  189744.00  117431.64  61.89
1554.0  188983.90  117310.20  62.07
1557.6  188215.74  117166.01  62.25
1561.3  187389.78  116928.97  62.40
1565.0  186532.13  116625.60  62.52
1568.6  185592.27  116257.49  62.64
1572.3  184908.19  116058.64  62.77
1575.9  184308.27  115873.87  62.87
1579.6  183718.69  115650.89  62.95
1583.2  183071.38  115462.84  63.07
1586.9  182320.11  115298.21  63.24
1590.5  181680.40  115404.40  63.52
1594.1  180940.50  115666.74  63.93
1597.8  180160.21  116037.17  64.41
1601.4  179403.99  116576.13  64.98
1605.1  178416.08  116997.03  65.58
1608.7  177566.00  117523.50  66.19
1612.3  176787.67  118081.48  66.79
1616.0  175999.60  118555.95  67.36
1619.6  175313.56  119055.33  67.91
1623.2  174484.00  119375.53  68.42
1626.9  173805.27  119717.29  68.88
1630.5  172988.20  119906.30  69.31
1634.1  172326.87  120152.88  69.72
1637.8  171635.02  120350.22  70.12
1641.4  170852.43  120423.90  70.48
1645.0  170066.51  120482.44  70.84
1648.6  169141.80  120412.18  71.19
1652.2  168445.48  120394.01  71.47
1655.8  167728.44  120375.00  71.77
1659.5  167061.00  120276.75  72.00
1663.1  165879.61  119731.03  72.18
1666.7  164639.33  119087.33  72.33
1670.3  163500.60  118431.28  72.43
1673.9  162428.77  117689.49  72.46
1677.5  161636.90  117045.74  72.41
1681.1  161208.71  116494.93  72.26
1684.7  161229.40  116213.75  72.08
1688.3  161101.19  115724.70  71.83
1691.9  160715.93  115019.47  71.57
1695.6  160379.00  114198.17  71.21
1699.2  160232.20  113476.40  70.82
1702.8  160170.92  112906.38  70.49
1706.3  159676.45  112299.52  70.33
1709.9  158725.16  111560.62  70.29
1713.5  157992.38  111052.97  70.29
1717.1  157291.32  110449.50  70.22
1720.7  156590.66  109846.27  70.15
1724.3  156217.18  109403.43  70.03
1727.9  155865.31  108977.91  69.92
1731.5  155776.03  108682.67  69.77
1735.1  155877.07  108538.67  69.63
1738.7  155611.56  108178.76  69.52
1742.2  155163.61  107652.32  69.38
1745.8  154488.67  106984.53  69.25
1749.4  154067.74  106480.29  69.11
1753.0  152948.13  105494.32  68.97
1756.5  151408.44  104172.56  68.80
1760.1  149750.00  102778.42  68.63
1763.7  147909.22  101270.75  68.47
1767.2  146478.20  100089.27  68.33
1770.8  145226.50  99085.00  68.23
1774.4  143869.02  98060.12  68.16
1777.9  143068.05  97462.17  68.12
1781.5  142238.33  96864.67  68.10
1785.1  141093.33  96102.50  68.11
1788.6  139854.31  95293.33  68.14
1792.2  138450.00  94418.17  68.20
1795.8  137629.84  93933.96  68.25
1799.3  136823.00  93439.80  68.29
1802.9  136111.22  92998.90  68.33
1806.4  135502.13  92612.00  68.35
1810.0  134741.99  92087.61  68.34
1813.5  134330.99  91793.26  68.33
1817.1  134057.80  91597.80  68.33
1820.6  133427.00  91207.53  68.36
1824.2  133327.42  91228.22  68.42
1827.7  132600.11  90869.68  68.53
1831.2  132314.00  90846.00  68.66
1834.8  132202.07  91041.57  68.87
1838.3  131906.50  91103.50  69.07
1841.8  131246.13  90947.90  69.30
1845.4  130441.54  90635.30  69.48
1848.9  129684.15  90311.85  69.64
1852.4  129075.43  90047.13  69.76
1856.0  128396.17  89604.13  69.79
1859.5  127714.09  89042.13  69.72
1863.0  127142.05  88489.51  69.60
1866.6  126875.20  88068.00  69.41
1870.1  126678.23  87537.11  69.10
1873.6  126114.75  86577.75  68.65
1877.1  125154.75  85190.58  68.07
1880.6  124075.80  83530.38  67.32
1884.2  123278.40  81818.70  66.37
1887.7  122533.20  79913.93  65.22
1891.2  121640.75  77681.10  63.86
1894.7  120769.57  75210.47  62.28
1898.2  120225.20  72746.33  60.51
1902.2  127239.84  74599.20  58.63
1904.9  126594.76  72300.96  57.11
1907.6  125796.32  70005.92  55.65
1910.4  125220.06  67927.23  54.25
1913.1  124214.00  65726.16  52.91
1915.8  123559.24  63865.48  51.69
1918.6  123025.12  62277.28  50.62
1921.3  122537.26  60916.86  49.71
1924.0  121754.36  59610.60  48.96
1926.7  120916.04  58513.48  48.39
1929.4  120111.28  57608.56  47.96
1932.2  119550.32  56986.18  47.67
1934.9  118974.96  56534.40  47.52
1937.6  118395.16  56240.60  47.50
1940.3  117886.50  56083.00  47.57
1943.0  117424.69  56056.32  47.74
1945.7  116759.50  56013.32  47.97
1948.4  116048.10  56010.43  48.26
1951.1  115474.86  56154.42  48.63
1953.8  114896.76  56337.60  49.03
1956.4  114450.42  56563.73  49.42
1959.1  113865.48  56764.48  49.85
1961.8  113061.90  56870.10  50.30
1964.5  112394.88  57036.42  50.75
1967.2  111617.87  57145.40  51.20
1969.9  111022.70  57332.50  51.64
1972.5  110272.58  57439.28  52.09
1975.2  109733.78  57656.61  52.54
1977.9  109368.56  57969.38  53.00
1980.6  108770.06  58127.02  53.44
1983.2  107901.04  58150.82  53.89
1985.9  107049.60  58118.40  54.29
1988.5  106192.89  58065.49  54.68
1991.2  105508.17  58137.75  55.10
1993.8  104863.44  58196.16  55.50
1996.5  104420.58  58305.06  55.84
1999.2  103815.60  58269.05  56.13
2001.8  103431.60  58340.40  56.40
2004.4  102935.31  58299.71  56.64
2007.1  102277.28  58106.02  56.81
2009.7  101674.26  57940.38  56.99
2012.4  101266.24  57834.88  57.11
2015.0  100825.00  57609.00  57.14
2017.6  100299.35  57268.15  57.10
2020.3  99783.20  56900.36  57.02
2022.9  99557.28  56618.08  56.87
2025.5  99335.76  56294.28  56.67
2028.1  99132.00  55919.46  56.41
2030.8  98740.89  55353.03  56.06
2033.4  98587.56  54856.38  55.64
2036.0  98204.56  54182.88  55.17
2038.6  97825.56  53461.92  54.65
2041.2  97532.24  52731.28  54.07
2043.8  97186.57  51933.57  53.44
2046.4  96822.40  51076.88  52.75
2049.0  96348.04  50148.96  52.05
2051.6  96097.44  49328.58  51.33
2054.2  95766.75  48491.75  50.64
2056.8  95395.30  47686.10  49.99
2059.4  94817.70  46816.72  49.38
2062.0  94340.75  45965.25  48.72
2064.6  93752.65  45088.52  48.09
2067.1  93145.68  44223.84  47.48
2069.7  92557.52  43385.36  46.87
2072.3  92154.10  42665.52  46.30
2074.9  91686.00  41934.69  45.74
2077.4  91337.75  41333.74  45.25
2080.0  90831.40  40718.33  44.83
2082.6  90377.05  40160.60  44.44
2085.1  89930.22  39655.14  44.10
2087.7  89575.20  39241.80  43.81
2090.3  89112.18  38827.56  43.57
2092.8  88358.10  38280.82  43.32
2095.4  87583.73  37751.74  43.10
2097.9  86936.22  37295.44  42.90
2100.5  86260.00  36882.80  42.76
2103.0  85684.32  36581.08  42.69
2105.6  85126.65  36324.72  42.67
2108.1  84620.16  36132.39  42.70
2110.7  84098.28  36001.84  42.81
2113.2  83617.22  35924.05  42.96
2115.7  83067.50  35849.40  43.16
2118.3  82465.89  35797.71  43.41
2120.8  82117.26  35859.42  43.67
2123.3  81726.01  35908.01  43.94
2125.8  81330.62  35994.42  44.26
2128.4  80894.97  36101.52  44.63
2130.9  80364.00  36134.20  44.96
2133.4  80017.28  36231.86  45.28
2135.9  79668.40  36304.40  45.57
2138.4  79220.13  36341.47  45.87
2140.9  78875.64  36421.08  46.18
2143.4  78531.33  36469.59  46.44
2145.9  78217.00  36513.45  46.68
2148.4  77917.29  36571.93  46.94
2150.9  77624.89  36615.79  47.17
2153.4  77332.49  36637.72  47.38
2155.9  76986.99  36657.33  47.61
2158.4  76682.55  36691.20  47.85
2160.9  76484.10  36742.65  48.04
2163.4  76174.52  36736.70  48.23
2165.9  75602.00  36633.94  48.46
2168.4  75121.02  36597.42  48.72
2170.8  74783.39  36621.53  48.97
2173.3  74436.15  36635.34  49.22
2175.8  74112.72  36665.75  49.47
2178.2  73732.65  36668.90  49.73
2180.7  73357.06  36663.55  49.98
2183.2  72967.16  36633.78  50.21
2185.6  72568.44  36590.40  50.42
2188.1  72069.48  36522.36  50.68
2190.6  71494.28  36388.04  50.90
2193.0  70875.42  36227.07  51.11
2195.5  70325.76  36080.64  51.31
2197.9  69739.12  35890.00  51.46
2200.4  69017.20  35591.90  51.57
2202.8  68549.97  35378.83  51.61
2205.3  67953.46  35151.66  51.73
2207.7  67599.22  35093.24  51.91
2210.1  67201.12  35037.80  52.14
2212.6  66852.29  35018.65  52.38
2215.0  66633.00  35044.95  52.59
2217.4  66339.73  34986.30  52.74
2219.9  66093.06  34944.60  52.87
2222.3  65851.72  34903.00  53.00
2224.7  65679.39  34869.42  53.09
2227.1  65425.22  34742.99  53.10
2229.5  65118.63  34565.10  53.08
2231.9  64685.44  34301.60  53.03
2234.4  64200.00  33957.52  52.89
2236.8  63795.08  33611.54  52.69
2239.2  63431.94  33230.34  52.39
2241.6  63007.98  32778.27  52.02
2244.0  62588.16  32270.40  51.56
2246.4  62189.91  31714.86  51.00
2248.8  61777.21  31066.75  50.29
2251.2  61465.50  30441.30  49.53
2253.6  61039.20  29719.20  48.69
2255.9  60733.08  29021.88  47.79
2258.3  60407.76  28309.56  46.86
2260.7  60019.76  27555.20  45.91
2263.1  59629.80  26830.80  45.00
2265.5  59239.73  26174.28  44.18
2267.9  58925.10  25673.70  43.57
2270.2  58485.04  25244.40  43.16
2272.6  58078.80  24957.24  42.97
2275.0  57691.62  24784.20  42.96
2277.3  57294.90  24673.80  43.06
2279.7  56923.20  24629.55  43.27
2282.1  56624.16  24637.04  43.51
2284.4  56248.72  24588.52  43.71
2286.8  55934.69  24525.28  43.85
2289.1  55542.36  24370.72  43.88
2291.5  55212.57  24227.14  43.88
2293.8  54803.68  24008.88  43.81
2296.2  54368.16  23728.32  43.64
2298.5  53852.76  23390.31  43.43
2300.8  53325.30  23018.52  43.17
2303.2  52685.96  22601.00  42.90
2305.5  52024.00  22138.07  42.55
2307.9  51355.12  21682.86  42.22
2310.2  50709.12  21224.28  41.85
2312.5  50140.00  20801.20  41.49
2314.8  49566.72  20413.08  41.18
2317.1  48932.50  19998.50  40.87
2319.5  48287.43  19596.78  40.58
2321.8  47746.36  19236.48  40.29
2324.1  47181.40  18853.80  39.96
2326.4  46675.64  18522.68  39.68
2328.7  46179.50  18202.00  39.42
2331.0  45684.12  17898.24  39.18
2333.3  45332.89  17680.49  39.00
2335.6  44953.44  17497.76  38.92
2337.9  44485.02  17305.56  38.90
2340.2  44042.00  17100.00  38.83
2342.5  43679.43  16956.33  38.82
2344.8  43204.20  16788.90  38.86
2347.1  42687.54  16624.86  38.95
2349.4  42132.24  16440.18  39.02
2351.7  41655.68  16260.16  39.03
2353.9  41209.24  16099.18  39.07
2356.2  40716.00  15941.25  39.15
2358.5  40213.32  15798.09  39.29
2360.8  39719.72  15652.18  39.41
2363.1  39266.70  15511.08  39.50
2365.3  38817.47  15360.50  39.57
2367.6  38290.00  15170.00  39.62
2369.8  37788.00  15014.70  39.73
2372.1  37223.94  14844.96  39.88
2374.4  36607.08  14659.28  40.04
2376.6  36021.72  14452.20  40.12
2378.9  35472.64  14245.00  40.16
2381.1  34871.20  14060.80  40.32
2383.4  34298.34  13880.42  40.47
2385.6  33816.20  13689.50  40.48
2387.9  33324.48  13498.92  40.51
2390.1  32844.00  13324.50  40.57
2392.3  32379.75  13151.97  40.62
2394.6  31936.20  12995.82  40.69
2396.8  31511.70  12838.10  40.74
2399.0  31040.70  12679.50  40.85
2401.3  30588.14  12518.74  40.93
2403.5  30161.04  12350.52  40.95
2405.7  29762.39  12121.37  40.73
2407.9  29316.60  11902.32  40.60
2410.1  28882.08  11684.52  40.46
2412.4  28509.90  11503.40  40.35
2414.6  28143.60  11325.12  40.24
2416.8  27758.28  11119.02  40.06
2419.0  27355.33  10913.09  39.89
2421.2  26978.96  10697.00  39.65
2423.4  26608.12  10474.38  39.37
2425.6  26277.57  10275.57  39.10
2427.8  25934.67  10058.40  38.78
2430.0  25601.04  9829.79  38.40
2432.2  25309.44  9630.72  38.05
2434.4  24996.33  9438.93  37.76
2436.5  24647.16  9223.64  37.42
2438.7  24372.84  8983.20  36.86
2440.9  24082.02  8741.94  36.30
2443.1  23806.44  8514.36  35.76
2445.3  23502.32  8325.77  35.43
2447.4  23231.52  8127.36  34.98
2449.6  22939.84  7946.40  34.64
2451.8  22629.24  7737.66  34.19
2453.9  22283.89  7569.29  33.97
2456.1  21967.44  7397.84  33.68
2458.3  21683.26  7231.99  33.35
2460.4  21400.44  7056.50  32.97
2462.6  21095.55  6876.45  32.60
2464.7  20824.18  6696.30  32.16
2466.9  20601.12  6546.40  31.78
2469.0  20335.96  6392.47  31.43
2471.2  20075.28  6235.08  31.06
2473.3  19835.30  6064.75  30.58
2475.4  19608.96  5938.13  30.28
2477.6  19377.91  5823.88  30.05
2479.7  19138.56  5683.20  29.70
2481.9  18825.66  5525.94  29.35
2484.0  18600.04  5406.24  29.07
2486.1  18313.56  5323.32  29.07
2488.2  18078.20  5287.35  29.25
2490.4  17848.50  5219.50  29.24
2492.5  17493.08  5173.20  29.57
2494.6  17159.85  5097.78  29.71
2496.7  16927.55  5026.34  29.69
2498.8  16820.82  5011.83  29.80
2500.9  16662.45  5032.74  30.20
2503.0  16549.78  5116.26  30.91
2505.1  16401.45  5146.05  31.38
2507.2  16397.76  5178.24  31.58
2509.4  16374.38  5178.47  31.63
2511.4  16427.25  5162.85  31.43
2513.5  16441.12  5300.32  32.24
2515.6  16513.28  5455.28  33.04
