# Supplementary material for: Using reflectance spectra and Pl@ntNet to identify herbarium specimens: a case study with Lithocarpus
Source: New Phytol. 2025 Jun 4;251(2):800–10. doi: 10.1111/nph.70258 (PMC13278665; doi:10.1111/nph.70258)
Supplement: Supplementary file 1 — Dataset S1 Original spectral data collected for this study. [file NPH-251-800-s003.zip › lithocarpus_spectra/gr020722_0228.sig]

/*** Spectra Vista SIG Data ***/
name= gr020722_0228.sig
instrument= HI: 1132003 (HR-1024i)
integration= 50.0, 9.0, 6.0, 500.0, 9.0, 6.0
scan method= Time-based, Time-based
scan coadds= 100, 425, 571, 10, 425, 571
scan time= 5, 5
scan settings= AI, AI
external data set1= 0,0,0,0,0,0,0,0,0,0,0,0,0,0,0,0,0,0,0,0,0,0,0,0,0,0,0,0,0,0,0,0
external data set2= 0,0,0,0,0,0,0,0,0,0,0,0,0,0,0,0,0,0,0,0,0,0,0,0,0,0,0,0,0,0,0,0
external data dark= 0,0,0,0,0,0,0,0,0,0,0,0,0,0,0,0
external data mask= 0
optic= LENS 4(1), LENS 4(1)
temp= 36.6, -5.0, -9.9, 36.5, -5.0, -10.1
battery= 7.44, 7.43
error= 0, 0
units= Radiance, Radiance
time= 07/02/2022 13:14:35, 07/02/2022 13:16:04
longitude=                 ,                 
latitude=                 ,                 
gpstime=                 ,                 
comm= 
memory slot= 0, 0
factors= 0.980, 0.991, 1.000 [Overlap: Remove @ 990,1900, Matching Type: None]
inclinometer x offset= 1, 1
inclinometer y offset= 90, 90
data= 
340.5  1258.60  783.37  62.24
341.9  1276.20  782.74  61.33
343.4  1220.16  738.00  60.48
344.9  1239.50  703.00  56.72
346.4  1230.27  686.46  55.80
347.8  1250.49  671.50  53.70
349.3  1257.68  644.76  51.27
350.8  1257.45  631.76  50.24
352.2  1302.07  626.16  48.09
353.7  1323.84  617.79  46.67
355.2  1362.40  619.63  45.48
356.6  1426.81  640.10  44.86
358.1  1493.86  668.93  44.78
359.6  1525.58  684.59  44.87
361.0  1563.37  704.13  45.04
362.5  1652.22  745.97  45.15
364.0  1745.38  797.52  45.69
365.5  1811.85  842.96  46.52
366.9  1884.00  877.94  46.60
368.4  1964.07  928.24  47.26
369.9  2044.74  996.65  48.74
371.3  2154.86  1068.18  49.57
372.8  2241.81  1119.59  49.94
374.2  2336.40  1174.69  50.28
375.7  2451.57  1240.21  50.59
377.2  2563.20  1313.64  51.25
378.6  2642.00  1367.24  51.75
380.1  2730.66  1414.05  51.78
381.6  2849.86  1479.15  51.90
383.0  2998.05  1558.48  51.98
384.5  3134.04  1642.19  52.40
386.0  3247.86  1720.49  52.97
387.4  3361.95  1791.84  53.30
388.9  3462.76  1841.77  53.19
390.4  3587.85  1912.38  53.30
391.8  3753.96  1999.82  53.27
393.3  3894.24  2075.77  53.30
394.7  3995.20  2139.48  53.55
396.2  4122.42  2197.54  53.31
397.7  4262.16  2271.43  53.29
399.1  4448.40  2367.76  53.23
400.6  4622.80  2469.90  53.43
402.0  4745.52  2558.32  53.91
403.5  4870.60  2619.54  53.78
405.0  5023.48  2700.94  53.77
406.4  5231.60  2811.53  53.74
407.9  5414.44  2926.65  54.05
409.3  5548.96  3013.30  54.30
410.8  5668.20  3090.44  54.52
412.2  5845.08  3186.25  54.51
413.7  6060.32  3312.31  54.66
415.1  6283.82  3447.38  54.86
416.6  6469.02  3561.70  55.06
418.0  6626.50  3657.63  55.20
419.5  6792.53  3756.28  55.30
420.9  6992.96  3884.18  55.54
422.4  7237.57  4031.46  55.70
423.8  7490.38  4178.94  55.79
425.3  7755.15  4338.83  55.95
426.7  7964.25  4479.05  56.24
428.2  8153.28  4599.52  56.41
429.6  8343.51  4724.43  56.62
431.1  8558.34  4861.21  56.80
432.5  8832.20  5028.76  56.94
434.0  9102.50  5199.70  57.12
435.4  9405.00  5390.00  57.31
436.8  9702.94  5582.81  57.54
438.3  9960.95  5756.79  57.79
439.7  10185.10  5915.89  58.08
441.2  10394.52  6056.80  58.27
442.6  10656.00  6229.32  58.46
444.0  10947.30  6417.68  58.62
445.5  11267.25  6632.75  58.87
446.9  11613.42  6863.77  59.10
448.4  11928.21  7077.85  59.34
449.8  12260.50  7308.84  59.61
451.2  12558.00  7510.65  59.81
452.7  12801.69  7688.54  60.06
454.1  13062.80  7879.30  60.32
455.5  13356.98  8092.25  60.58
457.0  13705.12  8332.90  60.80
458.4  14031.16  8567.99  61.06
459.8  14382.72  8817.41  61.31
461.2  14784.78  9099.99  61.55
462.7  15157.83  9372.90  61.84
464.1  15490.64  9625.20  62.14
465.5  15807.96  9861.16  62.38
467.0  16104.00  10091.23  62.66
468.4  16446.92  10345.31  62.90
469.8  16789.32  10609.40  63.19
471.2  17192.19  10917.54  63.50
472.7  17622.88  11241.65  63.79
474.1  18065.80  11563.41  64.01
475.5  18567.90  11934.88  64.28
476.9  19044.87  12292.10  64.54
478.4  19431.25  12606.25  64.88
479.8  19736.42  12863.23  65.18
481.2  19983.84  13083.66  65.47
482.6  20263.23  13323.56  65.75
484.0  20640.36  13625.30  66.01
485.4  21098.94  13991.24  66.31
486.9  21615.75  14393.34  66.59
488.3  22168.64  14822.50  66.86
489.7  22654.76  15207.29  67.13
491.1  23084.88  15562.01  67.41
492.5  23496.48  15907.16  67.70
493.9  23838.72  16218.59  68.03
495.3  24162.30  16511.19  68.33
496.8  24569.64  16852.92  68.59
498.2  25059.45  16901.96  67.45
499.6  25557.03  16527.38  64.67
501.0  26113.39  16281.51  62.35
502.4  26646.24  16064.11  60.29
503.8  27154.54  15907.94  58.58
505.2  27680.92  15814.04  57.13
506.6  28189.26  15750.77  55.88
508.0  28692.72  15687.50  54.67
509.4  29110.00  15564.50  53.47
510.8  29596.05  15408.86  52.06
512.2  30060.80  15192.42  50.54
513.6  30585.60  14940.96  48.85
515.0  31175.60  14692.42  47.13
516.4  31677.28  14443.86  45.60
517.8  32238.62  14256.62  44.22
519.2  32828.91  14100.53  42.95
520.7  33405.60  13976.47  41.84
522.0  33912.72  13820.83  40.75
523.4  34503.84  13728.33  39.79
524.8  35009.34  13634.06  38.94
526.2  35602.39  13601.63  38.20
527.6  36231.36  13632.75  37.63
529.0  36770.80  13697.20  37.25
530.4  37423.86  13884.43  37.10
531.8  37967.56  14226.41  37.47
533.2  38478.96  14566.50  37.86
534.6  38966.72  14442.46  37.06
536.0  39475.66  14225.95  36.04
537.4  40005.90  13978.27  34.94
538.8  40574.37  13789.70  33.99
540.2  41200.36  13602.06  33.01
541.6  41785.52  13508.68  32.33
543.0  42301.98  13509.12  31.93
544.3  43017.15  13540.68  31.48
545.7  43813.20  13541.12  30.91
547.1  44326.50  13540.68  30.55
548.5  44956.32  13634.50  30.33
549.9  45669.17  13664.75  29.92
551.3  46405.58  13759.02  29.65
552.7  46941.50  13883.09  29.58
554.1  47646.54  14100.08  29.59
555.4  48259.46  14255.25  29.54
556.8  48704.04  14381.60  29.53
558.2  49011.00  14475.92  29.54
559.6  49317.90  14476.38  29.35
561.0  49886.76  14381.60  28.83
562.3  50318.45  14163.24  28.15
563.7  50924.16  13944.90  27.38
565.1  51502.00  13697.20  26.60
566.5  52120.83  13417.89  25.74
567.9  52978.80  13198.70  24.91
569.2  53911.20  13073.34  24.25
570.6  54880.62  13042.21  23.76
572.0  55727.00  13043.05  23.41
573.4  56409.79  13105.31  23.23
574.8  57115.75  13229.40  23.16
576.1  57986.74  13417.03  23.14
577.5  58655.08  13571.81  23.14
578.9  59571.48  13821.28  23.20
580.3  60393.96  14100.53  23.35
581.6  61210.88  14444.32  23.60
583.0  62038.62  14849.01  23.94
584.4  62660.46  15222.57  24.29
585.8  63138.47  15532.37  24.60
587.1  63548.54  15751.27  24.79
588.5  64076.40  15874.77  24.77
589.9  64520.10  15875.28  24.61
591.2  65090.04  15813.02  24.29
592.6  65855.90  15750.26  23.92
594.0  66511.69  15656.88  23.54
595.3  67378.44  15625.25  23.19
596.7  68246.90  15625.75  22.90
598.1  69092.08  15657.89  22.66
599.5  69902.10  15718.63  22.49
600.8  70769.48  15813.53  22.35
602.2  71483.79  15905.90  22.25
603.5  72374.16  16060.50  22.19
604.9  73247.04  16248.29  22.18
606.3  74036.16  16435.06  22.20
607.6  74781.36  16621.82  22.23
609.0  75524.40  16808.04  22.26
610.4  76270.74  16993.70  22.28
611.7  76941.64  17149.32  22.29
613.1  77577.90  17274.38  22.27
614.5  78304.14  17368.31  22.18
615.8  78890.04  17367.75  22.02
617.2  79671.24  17367.19  21.80
618.5  80325.32  17304.94  21.54
619.9  81149.92  17243.80  21.25
621.2  81895.13  17149.88  20.94
622.6  82824.50  17117.65  20.67
624.0  83546.82  17087.08  20.45
625.3  84380.14  17149.88  20.32
626.7  85210.74  17244.36  20.24
628.0  85902.00  17307.17  20.15
629.4  86732.80  17430.00  20.10
630.8  87442.56  17554.50  20.08
632.1  88009.74  17647.88  20.05
633.5  88917.40  17805.22  20.02
634.8  89660.03  17959.13  20.03
636.2  90314.76  18113.59  20.06
637.5  91155.23  18270.38  20.04
638.9  91870.95  18395.47  20.02
640.2  92659.31  18644.47  20.12
641.6  93521.94  19236.49  20.57
642.9  94288.74  19827.26  21.03
644.3  95110.58  20106.75  21.14
645.6  95881.50  20231.90  21.10
647.0  96651.27  20450.44  21.16
648.3  97442.03  20761.71  21.31
649.7  98280.09  21072.30  21.44
651.0  99082.49  21508.07  21.71
652.4  99620.82  21849.75  21.93
653.7  100706.04  22130.59  21.98
655.0  101642.36  22536.67  22.17
656.4  102282.80  23033.98  22.52
657.7  103322.93  23563.90  22.81
659.1  104211.80  23966.25  23.00
660.4  104946.24  24400.43  23.25
661.8  105640.00  24900.80  23.57
663.1  106616.82  25305.44  23.73
664.5  107139.48  25587.22  23.88
665.8  107340.27  25864.88  24.10
667.1  107454.06  26051.63  24.24
668.5  107856.00  26146.68  24.24
669.8  108269.60  26083.59  24.09
671.2  108551.04  25896.83  23.86
672.5  108841.75  25615.05  23.53
673.8  109449.48  25273.50  23.09
675.2  110435.22  24837.75  22.49
676.5  111604.14  24465.82  21.92
677.8  112848.90  24215.25  21.46
679.2  113824.25  24059.63  21.14
680.5  114678.54  23997.38  20.93
681.9  115415.30  23967.02  20.77
683.2  116231.50  23965.48  20.62
684.5  117040.00  23967.79  20.48
685.9  117780.04  23933.59  20.32
687.2  118502.40  23902.46  20.17
688.5  119158.96  23841.75  20.01
689.9  119955.64  23779.50  19.82
691.2  120641.33  23686.13  19.63
692.5  121272.42  23589.72  19.45
693.8  122015.55  23498.62  19.26
695.2  122638.30  23376.38  19.06
696.5  123330.24  23282.25  18.88
697.8  124049.95  23187.38  18.69
699.2  124725.12  23061.40  18.49
700.5  125437.86  22968.77  18.31
701.8  126074.55  22878.35  18.15
703.1  126753.12  22784.23  17.98
704.5  127443.78  22689.40  17.80
705.8  128184.64  22626.42  17.65
707.1  128847.00  22564.18  17.51
708.4  129489.30  22504.10  17.38
709.8  130277.37  22503.38  17.27
711.1  130819.18  22472.97  17.18
712.4  131649.48  22472.25  17.07
713.7  132313.72  22470.81  16.98
715.0  133010.31  22504.10  16.92
716.3  133748.00  22566.35  16.87
717.7  134465.92  22627.88  16.83
719.0  135239.80  22721.98  16.80
720.3  135980.84  22845.75  16.80
721.6  136833.40  23031.76  16.83
722.9  137642.22  23249.63  16.89
724.2  138484.08  23529.74  16.99
725.6  139228.16  23840.22  17.12
726.9  139709.25  24120.33  17.26
728.2  140226.24  24402.78  17.40
729.5  140820.94  24682.92  17.53
730.8  141296.36  24963.85  17.67
732.1  141888.88  25274.31  17.81
733.4  142353.19  25553.63  17.95
734.7  142705.80  25769.02  18.06
736.0  143131.08  25955.75  18.13
737.3  143352.99  26050.79  18.17
738.6  143553.87  26050.79  18.15
740.0  143812.05  25990.21  18.07
741.2  144160.64  25895.17  17.96
742.6  144684.72  25769.02  17.81
743.9  145287.68  25643.70  17.65
745.2  146020.08  25585.57  17.52
746.5  146786.59  25556.09  17.41
747.8  147411.40  25524.96  17.32
749.1  148141.24  25551.98  17.25
750.4  148839.55  25613.41  17.21
751.7  149555.56  25708.42  17.19
753.0  150082.16  25804.28  17.19
754.2  150712.14  25961.59  17.23
755.5  151296.87  26113.88  17.26
756.8  151877.80  26270.34  17.30
758.1  152857.32  26516.80  17.35
759.4  153759.40  26768.36  17.41
760.7  154608.16  27018.24  17.48
762.0  155216.25  27236.13  17.55
763.3  155796.48  27453.13  17.62
764.6  156199.20  27636.34  17.69
765.9  156580.25  27856.88  17.79
767.2  157067.82  28108.58  17.90
768.4  157375.40  28324.66  18.00
769.7  158012.86  28602.96  18.10
771.0  158461.38  28850.09  18.21
772.3  158837.80  29100.94  18.32
773.6  159309.44  29382.94  18.44
774.8  159770.45  29663.08  18.57
776.1  160211.48  29943.21  18.69
777.4  160545.14  30222.38  18.82
778.7  161087.28  30564.75  18.97
780.0  161547.20  30876.99  19.11
781.2  161893.14  31188.25  19.26
782.5  162392.10  31561.76  19.44
783.8  162867.24  31934.25  19.61
785.0  163246.26  32307.75  19.79
786.3  163684.50  32679.15  19.96
787.6  164143.28  33118.06  20.18
788.9  164522.52  33525.93  20.38
790.1  165026.00  33928.43  20.56
791.4  165412.32  34360.90  20.77
792.7  166081.98  34827.76  20.97
793.9  166505.22  35294.62  21.20
795.2  166991.50  35793.75  21.43
796.5  167484.24  36290.58  21.67
797.7  167974.02  36788.57  21.90
799.0  168624.00  37350.00  22.15
800.2  169060.48  37849.22  22.39
801.5  169502.24  38409.48  22.66
802.8  170014.85  39063.13  22.98
804.0  170486.68  39654.52  23.26
805.3  171009.12  40213.50  23.52
806.5  171413.50  40768.51  23.78
807.8  171862.60  41394.92  24.09
809.0  172348.24  41984.93  24.36
810.3  172836.25  42608.76  24.65
811.5  173222.19  43234.01  24.96
812.8  173697.90  43882.02  25.26
814.0  174095.46  44539.88  25.58
815.3  174621.54  45227.53  25.90
816.5  175008.75  45912.33  26.23
817.8  175448.40  46595.62  26.56
819.0  175839.44  47280.39  26.89
820.2  176312.28  47994.75  27.22
821.5  176829.35  48709.06  27.55
822.7  177140.94  49396.96  27.89
824.0  177564.42  50147.21  28.24
825.2  178051.50  50891.01  28.58
826.4  178540.89  51703.61  28.96
827.7  178862.75  52447.31  29.32
828.9  179379.00  53225.46  29.67
830.1  179764.09  53941.36  30.01
831.4  180174.37  54752.39  30.39
832.6  180653.90  55587.46  30.77
833.8  181018.10  56336.25  31.12
835.0  181419.28  57079.58  31.46
836.3  181861.54  57956.61  31.87
837.5  182328.30  58830.03  32.27
838.7  182747.61  59676.21  32.65
839.9  183183.12  60508.94  33.03
841.2  183627.11  61409.63  33.44
842.4  184031.97  62277.12  33.84
843.6  184445.80  63187.81  34.26
844.8  184892.31  64154.81  34.70
846.0  185304.42  65086.56  35.12
847.2  185693.55  66016.13  35.55
848.5  186212.56  66981.00  35.97
849.7  186606.36  67881.44  36.38
850.9  186966.00  68788.46  36.79
852.1  187380.22  69813.38  37.26
853.3  187718.70  70778.25  37.70
854.5  188109.04  71678.57  38.10
855.7  188470.50  72643.42  38.54
856.9  188859.96  73579.50  38.96
858.1  189262.37  74477.34  39.35
859.3  189666.82  75382.33  39.74
860.5  190099.56  76284.92  40.13
861.7  190513.60  77190.00  40.52
862.9  190859.63  78097.64  40.92
864.1  191239.06  78969.20  41.29
865.3  191710.28  79801.94  41.63
866.5  192144.96  80678.59  41.99
867.7  192554.43  81643.50  42.40
868.9  192952.69  82577.28  42.80
870.1  193417.47  83505.69  43.17
871.3  193833.88  84462.39  43.57
872.5  194346.00  85429.89  43.96
873.7  194847.44  86405.78  44.35
874.9  195364.50  87500.81  44.79
876.0  195866.28  88525.19  45.20
877.2  196315.76  89512.62  45.60
878.4  196862.04  90474.56  45.96
879.6  197332.80  91513.38  46.38
880.8  197748.25  92602.83  46.83
882.0  198195.14  93791.68  47.32
883.1  198746.24  95002.66  47.80
884.3  199209.61  96135.86  48.26
885.5  199724.07  97396.38  48.77
886.7  200122.56  98610.34  49.27
887.8  200592.90  99920.88  49.81
889.0  201064.66  101284.00  50.37
890.2  201545.61  102619.13  50.92
891.4  202117.78  104050.88  51.48
892.5  202765.68  105610.52  52.09
893.7  203387.78  107149.46  52.68
894.9  203967.72  108695.48  53.29
896.0  204617.40  110348.76  53.93
897.2  205265.90  111991.35  54.56
898.4  205810.02  113706.93  55.25
899.5  206479.93  115581.98  55.98
900.7  206897.60  117352.56  56.72
901.9  207369.20  119088.08  57.43
903.0  207788.74  120792.24  58.13
904.2  208189.60  122632.50  58.90
905.4  208664.28  124558.25  59.69
906.5  209125.14  126577.24  60.53
907.7  209575.04  128600.24  61.36
908.8  209975.91  130644.22  62.22
910.0  210300.48  132717.00  63.11
911.2  210616.53  134811.04  64.01
912.3  210884.10  136892.15  64.91
913.5  211055.27  138910.88  65.82
914.6  211241.52  141192.07  66.84
915.8  211644.90  143521.99  67.81
916.9  211899.27  145887.56  68.85
918.1  212194.72  148217.25  69.85
919.2  212410.35  150427.13  70.82
920.4  212626.04  152704.16  71.82
921.5  212845.16  155225.36  72.93
922.7  213074.72  157860.93  74.09
923.8  213375.60  160418.25  75.18
925.0  213599.82  163193.62  76.40
926.1  213893.40  166020.75  77.62
927.3  214248.00  168832.85  78.80
928.4  214867.25  171971.15  80.04
929.6  215480.32  175290.37  81.35
930.7  216225.80  178646.02  82.62
931.8  217029.24  182174.63  83.94
933.0  217765.44  186008.98  85.42
934.1  218251.26  189638.53  86.89
935.3  218531.69  193062.17  88.35
936.4  218441.86  193767.66  88.70
937.6  218393.13  193692.91  88.69
938.7  218274.48  193633.54  88.71
939.9  218347.58  193728.52  88.72
941.0  219024.40  194265.12  88.70
942.1  219498.66  194811.16  88.75
943.3  220012.56  195307.52  88.77
944.4  220477.57  195698.49  88.76
945.6  220769.62  195945.17  88.76
946.7  220959.13  196218.74  88.80
947.9  221282.25  196553.47  88.82
949.0  221550.14  196736.20  88.80
950.1  221928.48  197089.31  88.81
951.3  222217.93  197382.31  88.82
952.4  222667.65  197683.73  88.78
953.6  222760.86  198033.42  88.90
954.7  222930.06  198182.44  88.90
955.8  223418.68  198420.65  88.81
957.0  223797.30  198777.81  88.82
958.1  224244.84  199079.81  88.78
959.3  224219.10  199101.21  88.80
960.4  224592.53  199438.59  88.80
961.6  224933.54  199746.24  88.80
962.7  225242.24  199905.31  88.75
963.9  225602.58  200073.87  88.68
965.0  225607.14  200059.92  88.68
966.2  225821.42  200209.36  88.66
967.3  225678.53  200230.76  88.72
968.5  225951.36  200410.18  88.70
969.6  226176.16  200463.22  88.63
970.8  226288.48  200396.93  88.56
971.9  226149.44  200373.89  88.60
973.1  226297.60  200452.03  88.58
974.2  226309.25  200456.30  88.58
975.4  226554.90  200683.28  88.58
976.5  226486.26  200781.87  88.65
977.7  226854.84  200933.39  88.57
978.8  226734.66  200814.69  88.57
980.0  226614.00  200784.30  88.60
981.2  226971.24  201095.04  88.60
982.3  227266.62  201105.20  88.49
983.5  227383.13  201154.20  88.46
984.6  227192.40  201396.38  88.65
985.8  227199.28  201507.64  88.69
987.0  227739.52  201556.03  88.50
988.1  228195.30  201765.52  88.42
989.3  228215.68  201810.56  88.43
990.2  234024.78  205041.40  87.62
994.0  234425.49  205709.31  87.75
997.9  234460.00  205872.33  87.81
1001.7  234994.36  206404.68  87.83
1005.6  236023.33  207323.33  87.84
1009.4  237101.56  208370.92  87.88
1013.3  238080.00  209400.00  87.95
1017.1  238762.04  210079.71  87.99
1021.0  239568.68  210873.82  88.02
1024.8  240810.39  212045.33  88.05
1028.6  242596.01  213654.61  88.07
1032.5  244043.80  215031.60  88.11
1036.3  244698.97  215726.87  88.16
1040.1  244957.49  216008.82  88.18
1044.0  245604.91  216657.62  88.21
1047.8  246157.80  217199.85  88.24
1051.6  246702.13  217785.33  88.28
1055.5  246401.40  217617.00  88.32
1059.3  246189.45  217482.15  88.34
1063.1  246031.27  217374.14  88.35
1067.0  246312.95  217675.93  88.37
1070.8  246995.08  218365.00  88.41
1074.6  247462.39  218849.03  88.44
1078.4  247174.00  218732.67  88.49
1082.3  246401.99  218061.23  88.50
1086.1  245870.98  217749.60  88.56
1089.9  245772.11  217676.31  88.57
1093.7  246039.66  218055.44  88.63
1097.5  246268.66  218294.53  88.64
1101.4  246210.19  218348.98  88.68
1105.2  246196.00  218428.80  88.72
1109.0  246500.70  218775.97  88.75
1112.8  247342.49  219523.56  88.75
1116.6  247994.98  220148.13  88.77
1120.4  248709.38  220683.87  88.73
1124.2  249196.43  221072.73  88.71
1128.1  249747.36  221386.44  88.64
1131.8  249754.87  221241.53  88.58
1135.7  249550.93  220738.11  88.45
1139.5  249310.00  220099.00  88.28
1143.3  248764.42  219099.45  88.08
1147.1  248160.00  217996.44  87.85
1150.9  247602.67  216842.08  87.58
1154.7  247511.91  216129.33  87.32
1158.5  247365.67  215348.67  87.06
1162.3  247173.57  214500.12  86.78
1166.1  246539.22  213341.19  86.53
1169.9  246199.20  212409.53  86.28
1173.7  245600.00  211280.00  86.03
1177.5  244974.29  210036.85  85.74
1181.2  244944.56  209252.91  85.43
1185.0  245305.00  208777.97  85.11
1188.8  245178.11  208001.11  84.84
1192.6  245145.09  207392.12  84.60
1196.4  245206.38  206925.37  84.39
1200.2  244573.16  205965.51  84.21
1204.0  244177.85  205264.35  84.06
1207.8  243822.43  204654.52  83.94
1211.6  243280.22  203925.56  83.82
1215.3  242845.22  203376.02  83.75
1219.1  242667.58  203175.42  83.73
1222.9  242328.89  202968.89  83.76
1226.7  242011.58  202899.13  83.84
1230.4  241413.90  202679.97  83.96
1234.2  240744.62  202482.70  84.11
1238.0  240041.10  202254.05  84.26
1241.8  239398.17  202009.53  84.38
1245.5  238886.36  201783.38  84.47
1249.3  238672.40  201793.52  84.55
1253.1  238826.39  202019.03  84.59
1256.8  238834.27  202127.11  84.63
1260.6  238615.97  202011.03  84.66
1264.4  238368.18  201812.12  84.66
1268.1  237950.53  201440.80  84.66
1271.9  237948.79  201455.69  84.66
1275.7  238213.87  201825.37  84.72
1279.4  238500.00  202295.70  84.82
1283.2  238060.58  202238.50  84.95
1286.9  237685.27  202247.79  85.09
1290.7  237418.13  202360.40  85.23
1294.4  236795.73  202068.29  85.33
1298.2  235889.54  201454.52  85.40
1302.0  234739.00  200518.17  85.42
1305.7  233410.53  199402.19  85.43
1309.5  231960.20  198112.82  85.41
1313.2  231030.42  197175.67  85.35
1317.0  230427.60  196450.80  85.25
1320.7  229700.26  195549.11  85.13
1324.4  228754.42  194353.18  84.96
1328.2  227969.60  193222.40  84.76
1331.9  226969.78  191799.85  84.50
1335.7  226070.69  190406.94  84.22
1339.4  224998.13  188714.80  83.87
1343.2  224053.70  187059.89  83.49
1346.9  223435.88  185499.85  83.02
1350.6  223416.04  184260.38  82.47
1354.4  223575.50  183122.11  81.91
1358.1  223122.20  181397.60  81.30
1361.8  222362.98  179408.53  80.68
1365.6  221380.25  177380.35  80.12
1369.3  220374.22  175598.22  79.68
1373.0  219133.02  173855.49  79.34
1376.7  217607.83  171967.00  79.03
1380.5  215985.60  170076.71  78.74
1384.2  214680.17  168337.70  78.41
1387.9  213601.67  166692.07  78.04
1391.6  212358.36  164702.69  77.56
1395.3  211203.95  162371.90  76.88
1399.1  210480.23  160051.88  76.04
1402.8  209570.00  157218.67  75.02
1406.5  208930.07  154303.53  73.85
1410.2  208453.61  151279.94  72.57
1413.9  208430.08  148436.14  71.22
1417.6  208009.39  145311.57  69.86
1421.3  207439.20  142290.93  68.59
1425.1  206730.13  139459.73  67.46
1428.8  206371.20  137186.55  66.48
1432.5  206165.54  135349.54  65.65
1436.2  205933.34  133783.20  64.96
1439.9  205330.08  132137.83  64.35
1443.6  204988.22  130801.56  63.81
1447.3  204476.00  129478.04  63.32
1451.0  204027.00  128192.50  62.83
1454.7  203486.67  126866.22  62.35
1458.4  203090.30  125549.43  61.82
1462.1  202455.27  123996.30  61.25
1465.8  201764.25  122358.97  60.64
1469.4  201190.08  120780.34  60.03
1473.1  201781.02  119941.83  59.44
1476.8  201987.79  118981.85  58.91
1480.5  200890.11  117512.29  58.50
1484.2  199929.33  116364.40  58.20
1487.9  199278.40  115682.80  58.05
1491.6  198591.25  115186.50  58.00
1495.3  198448.25  115162.67  58.03
1498.9  197928.67  115095.40  58.15
1502.6  197039.14  114932.69  58.33
1506.3  195929.69  114722.84  58.55
1510.0  195009.35  114717.55  58.83
1513.7  194288.84  114773.63  59.07
1517.3  193560.27  114727.46  59.27
1521.0  192699.51  114390.68  59.36
1524.7  191916.03  113953.51  59.38
1528.3  191143.42  113414.53  59.33
1532.0  190246.40  112768.93  59.28
1535.7  189428.56  112195.84  59.23
1539.3  188582.70  111649.00  59.20
1543.0  187986.75  111363.97  59.24
1546.7  187627.92  111349.33  59.35
1550.3  187111.64  111368.89  59.52
1554.0  186342.10  111253.10  59.70
1557.6  185585.58  111139.05  59.89
1561.3  184767.06  110954.32  60.05
1565.0  183909.60  110680.40  60.18
1568.6  182983.52  110355.92  60.31
1572.3  182344.27  110189.85  60.43
1575.9  181758.13  110016.71  60.53
1579.6  181202.00  109833.23  60.61
1583.2  180581.64  109630.09  60.71
1586.9  179845.60  109497.12  60.88
1590.5  179249.11  109688.53  61.19
1594.1  178523.38  110042.07  61.64
1597.8  177760.57  110547.27  62.19
1601.4  177051.77  111213.07  62.81
1605.1  176098.38  111799.76  63.49
1608.7  175286.50  112471.00  64.16
1612.3  174533.80  113162.89  64.84
1616.0  173729.10  113752.05  65.48
1619.6  173030.89  114359.22  66.09
1623.2  172227.53  114814.33  66.66
1626.9  171641.27  115329.18  67.19
1630.5  170908.90  115664.05  67.68
1634.1  170266.90  115997.43  68.13
1637.8  169542.49  116212.44  68.54
1641.4  168673.13  116323.07  68.96
1645.0  167814.83  116403.49  69.36
1648.6  166892.20  116358.22  69.72
1652.2  166177.99  116413.84  70.05
1655.8  165469.56  116392.22  70.34
1659.5  164766.60  116333.25  70.60
1663.1  163589.47  115830.65  70.81
1666.7  162327.67  115206.17  70.97
1670.3  161211.78  114524.72  71.04
1673.9  160125.83  113779.30  71.06
1677.5  159330.04  113096.31  70.98
1681.1  158901.29  112525.69  70.81
1684.7  158923.05  112198.55  70.60
1688.3  158793.29  111719.46  70.36
1691.9  158435.33  110989.20  70.05
1695.6  158091.37  110112.23  69.65
1699.2  157956.80  109317.07  69.21
1702.8  157891.94  108724.21  68.86
1706.3  157420.41  108143.00  68.70
1709.9  156472.27  107481.07  68.69
1713.5  155761.81  106969.69  68.68
1717.1  155068.90  106358.78  68.59
1720.7  154396.66  105702.04  68.46
1724.3  154038.66  105205.49  68.30
1727.9  153698.65  104729.80  68.14
1731.5  153610.25  104400.33  67.96
1735.1  153746.40  104289.87  67.83
1738.7  153500.93  103932.53  67.71
1742.2  153035.29  103459.40  67.60
1745.8  152406.40  102897.60  67.52
1749.4  152174.99  102554.10  67.39
1753.0  151229.75  101757.13  67.29
1756.5  149760.93  100519.86  67.12
1760.1  148042.85  99074.60  66.92
1763.7  146098.94  97526.33  66.75
1767.2  144587.80  96280.67  66.59
1770.8  143288.50  95266.00  66.49
1774.4  141907.03  94253.29  66.42
1777.9  141114.80  93675.87  66.38
1781.5  140264.67  93082.67  66.36
1785.1  139078.33  92310.83  66.37
1788.6  137800.97  91504.29  66.40
1792.2  136462.00  90690.67  66.46
1795.8  135737.98  90296.70  66.52
1799.3  135029.60  89877.40  66.56
1802.9  134307.20  89427.68  66.58
1806.4  133651.11  88970.84  66.57
1810.0  132810.52  88386.66  66.55
1813.5  132298.30  88025.34  66.54
1817.1  131947.67  87789.27  66.53
1820.6  131274.53  87343.47  66.53
1824.2  131094.89  87321.29  66.61
1827.7  130311.10  86928.24  66.71
1831.2  129906.00  86870.00  66.87
1834.8  129745.37  87047.63  67.09
1838.3  129528.50  87217.50  67.33
1841.8  128883.47  87093.80  67.58
1845.4  128161.95  86855.22  67.77
1848.9  127385.25  86528.85  67.93
1852.4  126801.37  86266.87  68.03
1856.0  126122.10  85823.87  68.05
1859.5  125419.74  85283.61  68.00
1863.0  124707.97  84622.72  67.86
1866.6  124249.87  84042.49  67.64
1870.1  123971.93  83410.84  67.28
1873.6  123475.50  82489.50  66.81
1877.1  122659.25  81121.83  66.14
1880.6  121655.18  79464.49  65.32
1884.2  120750.87  77660.50  64.31
1887.7  119927.07  75645.27  63.08
1891.2  118981.80  73307.50  61.61
1894.7  118071.44  70797.89  59.96
1898.2  117484.22  68335.55  58.17
1902.2  124566.00  69966.00  56.17
1904.9  123919.78  67711.23  54.64
1907.6  123151.27  65404.00  53.11
1910.4  122541.77  63240.22  51.61
1913.1  121549.80  61057.47  50.23
1915.8  120863.63  59274.83  49.04
1918.6  120396.00  57722.67  47.94
1921.3  119925.27  56364.07  47.00
1924.0  119134.05  55078.80  46.23
1926.7  118417.50  54015.00  45.61
1929.4  117742.80  53168.53  45.16
1932.2  117245.95  52565.35  44.83
1934.9  116703.60  52135.20  44.67
1937.6  116130.97  51817.77  44.62
1940.3  115592.92  51644.58  44.68
1943.0  115168.76  51613.39  44.82
1945.7  114533.65  51611.08  45.06
1948.4  113846.49  51627.40  45.35
1951.1  113283.00  51758.40  45.69
1953.8  112705.45  51915.05  46.06
1956.4  112235.90  52133.49  46.45
1959.1  111684.07  52333.63  46.86
1961.8  110925.85  52479.00  47.31
1964.5  110305.73  52679.18  47.76
1967.2  109570.04  52826.41  48.21
1969.9  108967.25  53019.25  48.66
1972.5  108197.75  53112.56  49.09
1975.2  107640.29  53331.83  49.55
1977.9  107307.25  53662.65  50.01
1980.6  106762.08  53870.72  50.46
1983.2  105928.93  53927.78  50.91
1985.9  105060.00  53916.00  51.32
1988.5  104179.10  53882.82  51.72
1991.2  103548.38  53976.38  52.13
1993.8  102958.90  54074.90  52.52
1996.5  102517.25  54214.05  52.88
1999.2  101895.11  54234.20  53.23
2001.8  101522.30  54302.20  53.49
2004.4  101027.46  54267.23  53.72
2007.1  100324.58  54097.98  53.92
2009.7  99728.40  53947.80  54.09
2012.4  99384.53  53869.07  54.20
2015.0  98950.33  53656.17  54.23
2017.6  98389.67  53304.75  54.18
2020.3  97875.80  52945.93  54.10
2022.9  97653.47  52683.87  53.95
2025.5  97469.58  52352.33  53.71
2028.1  97273.28  51937.91  53.39
2030.8  96867.18  51316.95  52.98
2033.4  96710.50  50793.65  52.52
2036.0  96359.50  50099.30  51.99
2038.6  95986.60  49345.85  51.41
2041.2  95678.27  48571.30  50.77
2043.8  95357.28  47745.75  50.07
2046.4  95009.53  46834.52  49.29
2049.0  94513.17  45890.93  48.56
2051.6  94235.48  45064.95  47.82
2054.2  93910.63  44220.21  47.09
2056.8  93574.25  43428.00  46.41
2059.4  93004.14  42570.56  45.77
2062.0  92509.17  41766.04  45.15
2064.6  91934.98  40949.43  44.54
2067.1  91330.43  40109.18  43.92
2069.7  90731.55  39243.37  43.25
2072.3  90312.83  38523.97  42.66
2074.9  89860.05  37846.38  42.12
2077.4  89546.05  37229.71  41.58
2080.0  89072.16  36625.98  41.12
2082.6  88606.88  36051.13  40.69
2085.1  88144.45  35505.00  40.28
2087.7  87828.00  35080.50  39.94
2090.3  87399.28  34662.88  39.66
2092.8  86666.30  34130.78  39.38
2095.4  85904.00  33600.99  39.11
2097.9  85258.89  33139.63  38.87
2100.5  84581.67  32711.67  38.67
2103.0  83992.72  32385.55  38.56
2105.6  83438.68  32140.55  38.52
2108.1  82966.80  31990.28  38.56
2110.7  82460.93  31881.27  38.66
2113.2  81965.28  31837.55  38.84
2115.7  81403.67  31805.29  39.07
2118.3  80799.88  31776.55  39.33
2120.8  80435.85  31844.70  39.59
2123.3  80039.86  31918.64  39.88
2125.8  79659.88  32029.67  40.21
2128.4  79256.13  32159.40  40.58
2130.9  78736.00  32196.17  40.89
2133.4  78386.12  32295.55  41.20
2135.9  78026.83  32399.67  41.52
2138.4  77575.39  32428.00  41.80
2140.9  77265.73  32516.20  42.08
2143.4  76956.03  32608.69  42.37
2145.9  76663.63  32669.61  42.61
2148.4  76371.23  32730.53  42.86
2150.9  76078.83  32773.17  43.08
2153.4  75798.61  32821.90  43.30
2155.9  75480.68  32844.51  43.51
2158.4  75190.50  32879.00  43.73
2160.9  74976.13  32940.25  43.93
2163.4  74690.62  32974.95  44.15
2165.9  74146.23  32901.55  44.37
2168.4  73683.15  32859.45  44.60
2170.8  73362.21  32864.06  44.80
2173.3  73025.13  32887.27  45.04
2175.8  72717.33  32937.76  45.30
2178.2  72339.50  32960.04  45.56
2180.7  71966.42  32987.21  45.84
2183.2  71576.56  33018.97  46.13
2185.6  71152.20  33043.50  46.44
2188.1  70679.70  33030.90  46.73
2190.6  70153.42  32981.22  47.01
2193.0  69524.40  32858.38  47.26
2195.5  68953.60  32761.60  47.51
2197.9  68378.53  32676.07  47.79
2200.4  67712.79  32531.71  48.04
2202.8  67273.44  32444.54  48.23
2205.3  66692.98  32287.18  48.41
2207.7  66333.80  32246.72  48.61
2210.1  65920.87  32161.97  48.79
2212.6  65551.95  32076.43  48.93
2215.0  65338.75  32043.13  49.04
2217.4  65057.46  31944.93  49.10
2219.9  64819.30  31878.92  49.18
2222.3  64615.83  31823.73  49.25
2224.7  64469.93  31764.15  49.27
2227.1  64204.48  31644.28  49.29
2229.5  63908.99  31488.44  49.27
2231.9  63465.73  31220.53  49.19
2234.4  62958.80  30873.07  49.04
2236.8  62568.14  30530.63  48.80
2239.2  62197.85  30165.85  48.50
2241.6  61805.45  29711.68  48.07
2244.0  61416.00  29196.00  47.54
2246.4  61029.58  28603.78  46.87
2248.8  60619.99  27938.35  46.09
2251.2  60320.00  27267.25  45.20
2253.6  59899.50  26542.25  44.31
2255.9  59604.50  25827.40  43.33
2258.3  59314.43  25067.58  42.26
2260.7  58969.00  24328.80  41.26
2263.1  58580.00  23613.25  40.31
2265.5  58179.55  22956.08  39.46
2267.9  57855.00  22446.00  38.80
2270.2  57428.47  22039.80  38.38
2272.6  57034.90  21783.20  38.19
2275.0  56624.40  21638.40  38.21
2277.3  56256.50  21616.13  38.42
2279.7  55902.50  21630.88  38.69
2282.1  55586.47  21660.73  38.97
2284.4  55164.82  21625.45  39.20
2286.8  54850.83  21586.60  39.36
2289.1  54495.13  21489.33  39.43
2291.5  54225.27  21366.10  39.40
2293.8  53791.02  21144.53  39.31
2296.2  53330.20  20905.50  39.20
2298.5  52823.35  20619.30  39.03
2300.8  52309.13  20284.25  38.78
2303.2  51694.93  19905.97  38.51
2305.5  51033.07  19493.52  38.20
2307.9  50382.77  19059.98  37.83
2310.2  49749.70  18634.00  37.46
2312.5  49174.00  18239.00  37.09
2314.8  48612.45  17879.12  36.78
2317.1  48022.92  17505.63  36.45
2319.5  47392.88  17110.88  36.10
2321.8  46856.30  16776.00  35.80
2324.1  46259.03  16422.82  35.50
2326.4  45739.10  16113.53  35.23
2328.7  45227.92  15825.42  34.99
2331.0  44761.40  15555.10  34.75
2333.3  44422.19  15325.62  34.50
2335.6  44030.00  15128.87  34.36
2337.9  43573.95  14961.90  34.34
2340.2  43185.42  14820.00  34.32
2342.5  42826.70  14708.80  34.34
2344.8  42346.29  14547.83  34.35
2347.1  41851.95  14377.30  34.35
2349.4  41312.35  14229.90  34.44
2351.7  40845.60  14111.33  34.55
2353.9  40385.51  13974.31  34.60
2356.2  39885.63  13820.63  34.65
2358.5  39421.95  13718.71  34.80
2360.8  38951.88  13603.53  34.92
2363.1  38500.60  13488.25  35.03
2365.3  38054.40  13361.98  35.11
2367.6  37558.33  13233.33  35.23
2369.8  37051.00  13123.63  35.42
2372.1  36470.20  12979.20  35.59
2374.4  35834.37  12824.30  35.79
2376.6  35224.00  12665.10  35.96
2378.9  34654.20  12518.33  36.12
2381.1  34094.67  12376.00  36.30
2383.4  33576.60  12229.48  36.42
2385.6  33117.79  12052.33  36.39
2387.9  32651.10  11901.60  36.45
2390.1  32182.50  11751.25  36.51
2392.3  31712.85  11591.78  36.55
2394.6  31277.45  11462.25  36.65
2396.8  30857.42  11352.70  36.79
2399.0  30414.75  11235.00  36.94
2401.3  29953.37  11081.48  37.00
2403.5  29484.00  10883.60  36.91
2405.7  29092.02  10693.18  36.76
2407.9  28721.85  10531.65  36.67
2410.1  28299.90  10350.90  36.58
2412.4  27892.17  10198.25  36.56
2414.6  27513.80  10011.00  36.39
2416.8  27161.75  9836.20  36.21
2419.0  26798.69  9680.67  36.12
2421.2  26395.32  9477.17  35.90
2423.4  25957.75  9242.10  35.60
2425.6  25660.35  9058.28  35.30
2427.8  25393.65  8877.30  34.96
2430.0  25081.07  8698.08  34.68
2432.2  24768.00  8496.00  34.30
2434.4  24458.40  8262.45  33.78
2436.5  24133.43  8057.50  33.39
2438.7  23846.85  7889.85  33.09
2440.9  23542.10  7711.73  32.76
2443.1  23295.90  7487.25  32.14
2445.3  23039.10  7273.37  31.57
2447.4  22746.00  7099.20  31.21
2449.6  22463.47  6950.53  30.94
2451.8  22190.40  6758.55  30.46
2453.9  21874.46  6577.93  30.07
2456.1  21550.87  6384.67  29.63
2458.3  21246.88  6227.90  29.31
2460.4  20912.90  6083.56  29.09
2462.6  20644.46  5913.83  28.65
2464.7  20417.15  5755.32  28.19
2466.9  20195.87  5622.33  27.84
2469.0  19933.88  5474.72  27.46
2471.2  19688.50  5347.35  27.16
2473.3  19430.98  5196.66  26.74
2475.4  19173.69  5082.18  26.51
2477.6  18912.60  4940.79  26.12
2479.7  18688.00  4800.00  25.68
2481.9  18406.79  4656.98  25.30
2484.0  18168.29  4558.83  25.09
2486.1  17897.85  4519.80  25.25
2488.2  17697.21  4478.83  25.31
2490.4  17443.96  4380.00  25.11
2492.5  17116.27  4295.03  25.09
2494.6  16775.18  4264.88  25.42
2496.7  16564.08  4275.16  25.81
2498.8  16329.68  4266.15  26.13
2500.9  16152.38  4326.19  26.78
2503.0  16053.37  4343.62  27.06
2505.1  15970.50  4309.50  26.98
2507.2  15957.25  4360.15  27.32
2509.4  15959.72  4460.04  27.95
2511.4  15931.83  4589.20  28.81
2513.5  16036.00  4585.73  28.60
2515.6  16126.25  4484.63  27.81
