# Supplementary material for: Using reflectance spectra and Pl@ntNet to identify herbarium specimens: a case study with Lithocarpus
Source: New Phytol. 2025 Jun 4;251(2):800–10. doi: 10.1111/nph.70258 (PMC13278665; doi:10.1111/nph.70258)
Supplement: Supplementary file 1 — Dataset S1 Original spectral data collected for this study. [file NPH-251-800-s003.zip › lithocarpus_spectra/gr020322_0296.sig]

/*** Spectra Vista SIG Data ***/
name= gr020322_0296.sig
instrument= HI: 1132003 (HR-1024i)
integration= 50.0, 9.0, 6.0, 200.0, 14.0, 6.0
scan method= Time-based, Time-based
scan coadds= 100, 425, 571, 25, 298, 571
scan time= 5, 5
scan settings= AI, AI
external data set1= 0,0,0,0,0,0,0,0,0,0,0,0,0,0,0,0,0,0,0,0,0,0,0,0,0,0,0,0,0,0,0,0
external data set2= 0,0,0,0,0,0,0,0,0,0,0,0,0,0,0,0,0,0,0,0,0,0,0,0,0,0,0,0,0,0,0,0
external data dark= 0,0,0,0,0,0,0,0,0,0,0,0,0,0,0,0
external data mask= 0
optic= LENS 4(1), LENS 4(1)
temp= 37.2, -5.0, -9.9, 37.1, -5.0, -9.9
battery= 7.42, 7.41
error= 0, 0
units= Radiance, Radiance
time= 03/02/2022 16:06:12, 03/02/2022 16:07:07
longitude=                 ,                 
latitude=                 ,                 
gpstime=                 ,                 
comm= 
memory slot= 0, 0
factors= 0.974, 0.990, 1.000 [Overlap: Remove @ 990,1900, Matching Type: None]
inclinometer x offset= 1, 1
inclinometer y offset= 90, 90
data= 
340.5  1236.90  786.63  63.60
341.9  1254.93  765.72  61.02
343.4  1220.16  723.24  59.27
344.9  1221.00  693.75  56.82
346.4  1194.61  673.08  56.34
347.8  1216.23  663.79  54.58
349.3  1225.84  636.80  51.95
350.8  1227.15  621.15  50.62
352.2  1272.81  621.78  48.85
353.7  1310.05  620.55  47.37
355.2  1336.20  622.25  46.57
356.6  1400.63  641.41  45.79
358.1  1440.98  667.61  46.33
359.6  1487.12  682.67  45.91
361.0  1551.06  698.59  45.04
362.5  1639.89  733.64  44.74
364.0  1719.90  789.88  45.93
365.5  1799.00  841.68  46.79
366.9  1858.88  882.34  47.47
368.4  1926.54  919.49  47.73
369.9  2019.02  980.58  48.57
371.3  2115.20  1047.69  49.53
372.8  2215.59  1101.24  49.70
374.2  2297.46  1151.98  50.14
375.7  2412.24  1215.95  50.41
377.2  2509.80  1284.94  51.20
378.6  2589.16  1344.12  51.91
380.1  2679.38  1387.77  51.79
381.6  2812.03  1440.69  51.23
383.0  2922.15  1502.19  51.41
384.5  3057.60  1589.32  51.98
386.0  3197.70  1680.36  52.55
387.4  3301.70  1750.26  53.01
388.9  3404.66  1789.48  52.56
390.4  3508.12  1845.18  52.60
391.8  3650.64  1922.90  52.67
393.3  3801.52  2005.07  52.74
394.7  3949.80  2074.21  52.51
396.2  4079.14  2139.66  52.45
397.7  4200.24  2205.90  52.52
399.1  4327.08  2282.33  52.75
400.6  4500.88  2374.90  52.77
402.0  4664.40  2461.49  52.77
403.5  4821.60  2555.35  53.00
405.0  4948.92  2632.90  53.20
406.4  5132.38  2728.55  53.16
407.9  5298.48  2825.41  53.32
409.3  5461.16  2917.16  53.42
410.8  5617.44  3011.76  53.61
412.2  5788.80  3109.47  53.72
413.7  5983.02  3221.48  53.84
415.1  6177.70  3331.41  53.93
416.6  6371.91  3445.54  54.07
418.0  6546.75  3557.94  54.35
419.5  6730.34  3669.21  54.52
420.9  6933.92  3783.48  54.56
422.4  7149.23  3913.78  54.74
423.8  7366.98  4036.72  54.79
425.3  7601.40  4183.54  55.04
426.7  7816.65  4321.91  55.29
428.2  8031.68  4455.12  55.47
429.6  8254.56  4591.30  55.62
431.1  8472.24  4724.02  55.76
432.5  8714.81  4881.47  56.01
434.0  8965.00  5040.75  56.23
435.4  9240.00  5208.50  56.37
436.8  9513.56  5380.62  56.56
438.3  9774.50  5548.30  56.76
439.7  10031.47  5718.45  57.01
441.2  10276.08  5881.11  57.23
442.6  10561.65  6066.15  57.44
444.0  10832.64  6242.15  57.62
445.5  11131.50  6434.55  57.80
446.9  11444.16  6642.09  58.04
448.4  11723.60  6837.85  58.33
449.8  12045.80  7056.85  58.58
451.2  12345.25  7260.81  58.81
452.7  12627.99  7448.84  58.99
454.1  12918.30  7648.39  59.21
455.5  13213.48  7859.50  59.48
457.0  13539.24  8085.22  59.72
458.4  13836.68  8302.58  60.00
459.8  14169.60  8526.24  60.17
461.2  14544.52  8785.61  60.40
462.7  14889.18  9032.61  60.67
464.1  15241.77  9284.07  60.91
465.5  15575.40  9533.43  61.21
467.0  15914.90  9779.83  61.45
468.4  16259.68  10035.46  61.72
469.8  16604.56  10286.96  61.95
471.2  16991.25  10568.56  62.20
472.7  17387.28  10864.11  62.48
474.1  17776.70  11151.00  62.73
475.5  18215.08  11469.64  62.97
476.9  18623.28  11783.14  63.27
478.4  19018.75  12084.38  63.54
479.8  19387.72  12374.10  63.82
481.2  19731.04  12649.48  64.11
482.6  20095.56  12932.33  64.35
484.0  20488.86  13245.65  64.65
485.4  20909.18  13572.29  64.91
486.9  21364.20  13915.69  65.14
488.3  21835.76  14280.26  65.40
489.7  22279.72  14632.42  65.68
491.1  22702.68  14977.83  65.97
492.5  23149.56  15335.04  66.24
493.9  23553.54  15671.81  66.54
495.3  23945.70  15992.78  66.79
496.8  24375.04  16343.62  67.05
498.2  24847.68  16732.55  67.34
499.6  25296.84  17108.82  67.63
501.0  25815.28  17533.58  67.92
502.4  26305.68  17936.16  68.18
503.8  26776.40  18339.79  68.49
505.2  27269.44  18754.09  68.77
506.6  27749.04  19171.08  69.09
508.0  28259.28  19594.26  69.34
509.4  28705.00  19980.00  69.60
510.8  29214.90  20424.94  69.91
512.2  29709.44  20857.12  70.20
513.6  30240.00  21307.20  70.46
515.0  30816.88  21792.24  70.72
516.4  31301.44  22212.84  70.96
517.8  31835.58  22677.87  71.23
519.2  32416.68  23167.55  71.47
520.7  32979.05  23649.95  71.71
522.0  33455.40  24071.46  71.95
523.4  34023.15  24557.09  72.18
524.8  34514.40  24989.00  72.40
526.2  35095.47  25482.56  72.61
527.6  35692.62  25994.21  72.83
529.0  36198.80  26439.60  73.04
530.4  36830.68  26962.93  73.21
531.8  37387.17  27440.57  73.40
533.2  37940.76  27931.41  73.62
534.6  38484.16  28423.48  73.86
536.0  39027.80  28914.39  74.09
537.4  39556.90  29388.17  74.29
538.8  40126.94  29887.00  74.48
540.2  40732.77  30417.39  74.68
541.6  41299.44  30901.89  74.82
543.0  41794.20  31345.65  75.00
544.3  42473.40  31936.61  75.19
545.7  43252.05  32581.50  75.33
547.1  43739.25  33015.41  75.48
548.5  44351.88  33557.37  75.66
549.9  45028.23  34144.32  75.83
551.3  45724.90  34554.46  75.57
552.7  46205.60  34867.17  75.46
554.1  46876.44  35416.67  75.55
555.4  47467.12  35805.30  75.43
556.8  47941.74  36120.32  75.34
558.2  48318.15  36353.70  75.24
559.6  48732.00  36353.70  74.60
561.0  49373.94  36119.16  73.15
562.3  49854.35  35571.90  71.35
563.7  50471.68  35024.64  69.39
565.1  51048.80  34400.30  67.39
566.5  51642.42  33693.43  65.24
567.9  52453.04  33148.32  63.20
569.2  53335.80  32834.55  61.56
570.6  54264.69  32758.47  60.37
572.0  55069.17  32758.47  59.49
573.4  55736.19  32914.83  59.05
574.8  56410.25  33226.50  58.90
576.1  57249.73  33694.50  58.86
577.5  57865.92  34085.39  58.90
578.9  58705.68  34711.92  59.13
580.3  59447.19  35414.41  59.57
581.6  60166.88  36276.68  60.29
583.0  60936.75  37291.86  61.20
584.4  61594.44  38232.47  62.07
585.8  62180.39  39010.57  62.74
587.1  62749.06  39560.35  63.05
588.5  63444.00  39870.53  62.84
589.9  64030.50  39870.53  62.27
591.2  64658.24  39714.17  61.42
592.6  65440.98  39561.61  60.45
594.0  66079.11  39324.54  59.51
595.3  66881.46  39246.36  58.68
596.7  67679.64  39243.85  57.98
598.1  68433.15  39322.03  57.46
599.5  69185.00  39480.90  57.07
600.8  70007.48  39715.44  56.73
602.2  70666.19  39947.43  56.53
603.5  71486.64  40337.01  56.43
604.9  72297.00  40808.66  56.45
606.3  73048.80  41277.72  56.51
607.6  73772.10  41746.79  56.59
609.0  74514.60  42214.50  56.65
610.4  75260.64  42682.19  56.71
611.7  75960.86  43073.05  56.70
613.1  76645.50  43387.13  56.61
614.5  77433.66  43625.84  56.34
615.8  78097.68  43621.65  55.86
617.2  78940.26  43621.65  55.26
618.5  79647.00  43463.91  54.57
619.9  80485.12  43310.34  53.81
621.2  81217.40  43074.43  53.04
622.6  82109.50  42994.88  52.36
624.0  82789.20  42916.70  51.84
625.3  83570.17  43073.05  51.54
626.7  84352.04  43307.57  51.34
628.0  85012.40  43466.69  51.13
629.4  85820.00  43778.00  51.01
630.8  86495.04  44090.70  50.97
632.1  87040.17  44323.81  50.92
633.5  87945.00  44717.53  50.85
634.8  88661.82  45108.42  50.88
636.2  89307.90  45497.85  50.94
637.5  90127.98  45887.26  50.91
638.9  90836.70  46198.47  50.86
640.2  91617.05  46823.83  51.11
641.6  92465.16  48312.15  52.25
642.9  93224.95  49799.07  53.42
644.3  94025.30  50499.44  53.71
645.6  94783.00  50805.63  53.60
647.0  95534.37  51356.05  53.76
648.3  96308.13  52139.39  54.14
649.7  97142.73  52924.48  54.48
651.0  97928.52  54020.65  55.16
652.4  98441.46  54875.34  55.74
653.7  99483.12  55575.32  55.86
655.0  100368.12  56593.27  56.39
656.4  100987.80  57849.50  57.28
657.7  101990.61  59178.48  58.02
659.1  102818.10  60190.90  58.54
660.4  103519.36  61283.32  59.20
661.8  104192.00  62536.00  60.02
663.1  105153.42  63552.21  60.44
664.5  105725.64  64261.91  60.78
665.8  105977.43  64963.43  61.30
667.1  106190.19  65428.29  61.61
668.5  106713.60  65664.90  61.53
669.8  107247.24  65506.46  61.08
671.2  107610.88  65039.52  60.44
672.5  107977.60  64335.97  59.58
673.8  108653.72  63476.07  58.42
675.2  109645.20  62379.66  56.89
676.5  110810.28  61445.55  55.45
677.8  112008.66  60816.26  54.30
679.2  112927.57  60425.41  53.51
680.5  113730.21  60271.00  52.99
681.9  114437.40  60192.83  52.60
683.2  115207.40  60188.98  52.24
684.5  115985.10  60188.98  51.89
685.9  116688.06  60110.81  51.51
687.2  117388.80  60034.56  51.14
688.5  118025.28  59880.14  50.74
689.9  118802.00  59725.70  50.27
691.2  119477.00  59485.47  49.79
692.5  120082.36  59249.07  49.34
693.8  120800.00  59016.46  48.85
695.2  121414.17  58707.55  48.35
696.5  122096.04  58473.03  47.89
697.8  122805.80  58232.93  47.42
699.2  123472.83  57920.27  46.91
700.5  124175.88  57687.62  46.46
701.8  124803.00  57453.11  46.04
703.1  125472.12  57220.44  45.60
704.5  126138.87  56989.58  45.18
705.8  126876.04  56827.77  44.79
707.1  127542.00  56671.44  44.43
708.4  128180.67  56516.91  44.09
709.8  128947.05  56513.30  43.83
711.1  129476.26  56440.55  43.59
712.4  130277.68  56436.94  43.32
713.7  130934.70  56438.74  43.10
715.0  131622.15  56515.10  42.94
716.3  132327.00  56678.69  42.83
717.7  133004.65  56831.41  42.73
719.0  133728.70  57065.93  42.67
720.3  134402.74  57374.95  42.69
721.6  135168.40  57843.95  42.79
722.9  135871.83  58392.99  42.98
724.2  136624.32  59096.52  43.25
725.6  137328.48  59880.14  43.60
726.9  137841.50  60581.75  43.95
728.2  138391.68  61285.28  44.28
729.5  139044.62  61988.81  44.58
730.8  139539.98  62692.34  44.93
732.1  140159.32  63474.04  45.29
733.4  140694.77  64177.57  45.61
734.7  141140.88  64720.62  45.86
736.0  141729.96  65191.70  46.00
737.3  142114.23  65430.38  46.04
738.6  142532.73  65432.48  45.91
740.0  142960.35  65271.95  45.66
741.2  143428.48  65037.44  45.34
742.6  144022.32  64728.90  44.94
743.9  144603.76  64414.14  44.55
745.2  145296.72  64257.80  44.23
746.5  145982.01  64177.57  43.96
747.8  146517.60  64097.35  43.75
749.1  147147.83  64179.62  43.62
750.4  147777.88  64338.03  43.54
751.7  148423.94  64572.55  43.51
753.0  148896.69  64805.00  43.52
754.2  149502.84  65193.78  43.61
755.5  150046.76  65588.83  43.71
756.8  150594.92  65979.70  43.81
758.1  151562.28  66605.10  43.95
759.4  152452.20  67226.20  44.10
760.7  153288.80  67851.56  44.26
762.0  153877.50  68398.75  44.45
763.3  154438.20  68950.35  44.65
764.6  154822.80  69412.74  44.83
765.9  155219.85  69966.63  45.08
767.2  155686.23  70592.03  45.34
768.4  156010.40  71141.53  45.60
769.7  156634.36  71840.53  45.87
771.0  157061.61  72465.91  46.14
772.3  157444.65  73095.96  46.43
773.6  157921.76  73794.84  46.73
774.8  158360.01  74498.39  47.04
776.1  158806.96  75197.14  47.35
777.4  159127.48  75905.50  47.70
778.7  159653.56  76767.85  48.08
780.0  160108.80  77549.60  48.44
781.2  160460.28  78326.34  48.81
782.5  160972.50  79266.92  49.24
783.8  161441.10  80207.55  49.68
785.0  161813.82  81145.65  50.15
786.3  162246.00  82089.00  50.60
787.6  162696.24  83172.88  51.12
788.9  163079.34  84191.78  51.63
790.1  163609.00  85205.30  52.08
791.4  163988.16  86302.44  52.63
792.7  164627.28  87477.83  53.14
793.9  165065.04  88650.45  53.71
795.2  165531.00  89892.63  54.31
796.5  166026.74  91143.31  54.90
797.7  166520.16  92399.90  55.49
799.0  167148.00  93807.00  56.12
800.2  167576.96  95060.80  56.73
801.5  168009.10  96464.87  57.42
802.8  168559.05  98109.63  58.20
804.0  169021.58  99591.77  58.92
805.3  169536.24  100998.87  59.57
806.5  169920.10  102405.98  60.27
807.8  170399.60  103969.43  61.02
809.0  170877.83  105458.08  61.72
810.3  171344.04  107021.58  62.46
811.5  171735.96  108581.60  63.23
812.8  172231.50  110216.18  63.99
814.0  172664.46  111864.85  64.79
815.3  173154.01  113591.91  65.60
816.5  173548.50  115304.44  66.44
817.8  173996.31  117016.75  67.25
819.0  174411.58  118740.23  68.08
820.2  174878.22  120542.00  68.93
821.5  175373.90  122347.79  69.76
822.7  175680.90  124059.76  70.62
824.0  176114.52  125935.90  71.51
825.2  176612.70  127812.04  72.37
826.4  177095.82  129844.52  73.32
827.7  177413.65  131720.66  74.24
828.9  177908.40  133674.98  75.14
830.1  178273.71  135477.28  75.99
831.4  178696.81  137514.22  76.95
832.6  179171.52  139616.09  77.92
833.8  179533.90  141487.70  78.81
835.0  179897.06  143372.95  79.70
836.3  180334.70  145561.85  80.72
837.5  180759.60  147760.20  81.74
838.7  181194.84  149861.48  82.71
839.9  181569.60  151972.20  83.70
841.2  182048.71  154234.34  84.72
842.4  182411.16  156428.18  85.76
843.6  182801.50  158005.05  86.44
844.8  183284.73  158465.14  86.46
846.0  183673.44  158842.82  86.48
847.2  184060.38  159202.26  86.49
848.5  184577.04  159667.64  86.50
849.7  184948.80  160025.42  86.52
850.9  185330.60  160385.23  86.54
852.1  185765.26  160778.24  86.55
853.3  186081.42  161124.27  86.59
854.5  186519.97  161515.15  86.59
855.7  186860.04  161880.41  86.63
856.9  187299.72  162253.14  86.63
858.1  187754.78  162652.21  86.63
859.3  188116.74  163024.82  86.66
860.5  188604.45  163444.94  86.66
861.7  189000.80  163866.00  86.70
862.9  189379.32  164214.05  86.71
864.1  189792.97  164549.82  86.70
865.3  190248.80  164961.35  86.71
866.5  190719.36  165376.08  86.71
867.7  191111.78  165760.49  86.73
868.9  191493.54  166130.86  86.76
870.1  191995.48  166527.10  86.73
871.3  192422.60  166917.79  86.75
872.5  192918.60  167342.06  86.74
873.7  193348.40  167767.56  86.77
874.9  193818.45  168217.27  86.79
876.0  194302.08  168656.31  86.80
877.2  194733.96  169015.33  86.79
878.4  195292.26  169492.64  86.79
879.6  195715.80  169887.90  86.80
880.8  196141.75  170259.25  86.80
882.0  196537.99  170626.19  86.82
883.1  197067.64  171072.23  86.81
884.3  197572.44  171470.39  86.79
885.5  198065.70  171868.15  86.77
886.7  198411.84  172220.40  86.80
887.8  198859.50  172617.75  86.80
889.0  199372.58  173039.59  86.79
890.2  199732.26  173413.96  86.82
891.4  200279.13  173852.72  86.81
892.5  200899.53  174357.79  86.79
893.7  201563.52  174948.26  86.80
894.9  202151.88  175464.27  86.80
896.0  202809.45  175956.08  86.76
897.2  203394.94  176472.91  86.76
898.4  203910.46  176914.79  86.76
899.5  204623.43  177490.68  86.74
900.7  205050.30  177849.75  86.73
901.9  205456.20  178224.65  86.75
903.0  205848.24  178555.11  86.74
904.2  206259.00  178846.45  86.71
905.4  206743.32  179229.57  86.69
906.5  207254.32  179639.39  86.68
907.7  207591.68  179938.27  86.68
908.8  208045.29  180313.61  86.67
910.0  208466.96  180612.38  86.64
911.2  208754.20  180819.25  86.62
912.3  208992.96  181021.68  86.62
913.5  209136.18  181164.33  86.63
914.6  209427.12  181326.60  86.58
915.8  209800.50  181684.93  86.60
916.9  210071.34  181914.19  86.60
918.1  210289.92  182158.41  86.62
919.2  210525.48  182324.93  86.60
920.4  210761.76  182503.20  86.59
921.5  211049.84  182748.62  86.59
922.7  211299.52  182947.04  86.58
923.8  211571.70  183237.59  86.61
925.0  211817.20  183400.14  86.58
926.1  212079.84  183649.62  86.59
927.3  212458.08  184009.20  86.61
928.4  213044.00  184493.56  86.60
929.6  213678.08  185067.52  86.61
930.7  214446.40  185717.70  86.60
931.8  215156.28  186374.15  86.62
933.0  215853.12  186989.04  86.63
934.1  216301.50  187420.68  86.65
935.3  216484.70  187578.72  86.65
936.4  216546.76  187646.49  86.65
937.6  216335.85  187517.86  86.68
938.7  216246.15  187375.16  86.65
939.9  216282.67  187373.93  86.63
941.0  216847.76  187871.24  86.64
942.1  217339.20  188360.64  86.67
943.3  217801.02  188836.98  86.70
944.4  218140.61  189092.93  86.68
945.6  218305.84  189319.10  86.72
946.7  218666.23  189450.86  86.64
947.9  218854.02  189715.26  86.69
949.0  218979.58  189880.04  86.71
950.1  219290.40  190168.47  86.72
951.3  219511.05  190433.24  86.75
952.4  219889.73  190678.17  86.72
953.6  220175.80  190960.17  86.73
954.7  220273.95  191056.74  86.74
955.8  220592.98  191299.89  86.72
957.0  220982.85  191722.28  86.76
958.1  221444.28  191988.39  86.70
959.3  221543.70  191959.95  86.65
960.4  221834.19  192235.08  86.66
961.6  222195.79  192545.96  86.66
962.7  222305.28  192738.00  86.70
963.9  222575.92  193007.78  86.72
965.0  222968.46  193133.39  86.62
966.2  223224.35  193358.05  86.62
967.3  223257.36  193279.45  86.57
968.5  223320.96  193465.92  86.63
969.6  223325.20  193661.64  86.72
970.8  223767.94  193696.50  86.56
971.9  223840.32  193713.52  86.54
973.1  224064.40  193878.98  86.53
974.2  223854.37  193820.45  86.58
975.4  224178.45  194076.75  86.57
976.5  224525.34  194253.64  86.52
977.7  224663.82  194368.76  86.52
978.8  224651.34  194269.59  86.48
980.0  224824.00  194349.25  86.45
981.2  224753.28  194625.99  86.60
982.3  224976.78  194684.11  86.54
983.5  225016.61  194646.27  86.50
984.6  225154.80  194794.56  86.52
985.8  225091.68  194794.93  86.54
987.0  225553.92  194955.52  86.43
988.1  225697.64  195214.84  86.49
989.3  225622.32  195032.46  86.44
990.2  232391.92  197830.96  85.13
994.0  233022.07  198553.40  85.21
997.9  233328.83  198916.39  85.25
1001.7  234013.58  199616.30  85.30
1005.6  234975.56  200548.57  85.35
1009.4  236004.64  201457.97  85.36
1013.3  236760.00  202242.86  85.42
1017.1  237327.92  202777.79  85.44
1021.0  237882.81  203455.51  85.53
1024.8  238820.78  204342.21  85.56
1028.6  240270.06  205703.68  85.61
1032.5  241435.60  206813.70  85.66
1036.3  241887.07  207291.15  85.70
1040.1  242090.67  207593.10  85.75
1044.0  242583.78  208127.14  85.80
1047.8  243051.90  208552.05  85.81
1051.6  243580.09  209159.66  85.87
1055.5  243338.00  209064.66  85.92
1059.3  243238.50  209079.51  85.96
1063.1  243211.59  209176.11  86.01
1067.0  243659.77  209605.16  86.02
1070.8  244426.08  210291.00  86.03
1074.6  245010.61  210952.39  86.10
1078.4  244960.67  210974.14  86.13
1082.3  244402.41  210556.13  86.15
1086.1  244078.80  210447.23  86.22
1089.9  244105.41  210582.44  86.27
1093.7  244520.73  211029.05  86.30
1097.5  244697.65  211337.19  86.37
1101.4  244754.20  211455.06  86.39
1105.2  244683.20  211506.17  86.44
1109.0  244941.78  211795.10  86.47
1112.8  245544.67  212306.92  86.46
1116.6  246112.18  212786.29  86.46
1120.4  246597.24  213262.20  86.48
1124.2  246964.75  213470.06  86.44
1128.1  247267.47  213653.70  86.41
1131.8  247232.53  213389.40  86.31
1135.7  246951.44  212875.67  86.20
1139.5  246677.80  212231.44  86.04
1143.3  246136.70  211197.69  85.81
1147.1  245653.33  210237.71  85.58
1150.9  245220.25  209226.48  85.32
1154.7  245181.73  208520.37  85.05
1158.5  245083.27  207834.26  84.80
1162.3  244925.97  207060.15  84.54
1166.1  244344.13  205957.05  84.29
1169.9  243993.77  205083.62  84.05
1173.7  243440.00  204030.00  83.81
1177.5  242795.61  202819.44  83.54
1181.2  242699.31  202072.00  83.26
1185.0  242982.47  201525.21  82.94
1188.8  242765.44  200725.25  82.68
1192.6  242652.84  200068.34  82.45
1196.4  242634.35  199535.18  82.24
1200.2  242029.51  198699.20  82.10
1204.0  241630.15  198073.70  81.97
1207.8  241360.45  197561.25  81.85
1211.6  240855.44  196833.14  81.72
1215.3  240493.33  196447.94  81.69
1219.1  240364.17  196275.21  81.66
1222.9  240053.33  196102.86  81.69
1226.7  239777.09  196150.41  81.81
1230.4  239204.48  195962.93  81.92
1234.2  238584.27  195809.95  82.07
1238.0  237989.47  195641.50  82.21
1241.8  237376.28  195481.48  82.35
1245.5  236857.02  195294.34  82.45
1249.3  236608.10  195286.99  82.54
1253.1  236661.25  195436.25  82.58
1256.8  236571.83  195493.21  82.64
1260.6  236271.17  195267.41  82.65
1264.4  235968.93  195089.14  82.68
1268.1  235449.87  194630.23  82.66
1271.9  235381.28  194613.09  82.68
1275.7  235613.56  194958.78  82.75
1279.4  235892.40  195423.49  82.84
1283.2  235464.08  195438.14  83.00
1286.9  235111.23  195477.36  83.14
1290.7  234885.20  195605.14  83.28
1294.4  234329.11  195362.74  83.37
1298.2  233544.62  194874.05  83.44
1302.0  232510.67  194093.52  83.48
1305.7  231305.25  193160.39  83.51
1309.5  229943.02  191971.64  83.49
1313.2  229088.58  191085.27  83.41
1317.0  228555.60  190472.66  83.34
1320.7  227912.64  189694.41  83.23
1324.4  227084.90  188618.19  83.06
1328.2  226267.20  187494.17  82.86
1331.9  225217.18  186043.39  82.61
1335.7  224296.81  184590.71  82.30
1339.4  223284.18  183036.83  81.97
1343.2  222408.91  181445.50  81.58
1346.9  221761.03  179912.15  81.13
1350.6  221720.64  178726.30  80.61
1354.4  221891.08  177638.46  80.06
1358.1  221533.07  176033.57  79.46
1361.8  220798.67  174122.11  78.86
1365.6  219749.65  172089.35  78.31
1369.3  218518.22  170130.57  77.86
1373.0  217127.78  168319.64  77.52
1376.7  215616.23  166531.14  77.23
1380.5  214061.20  164754.51  76.97
1384.2  212796.02  163051.58  76.62
1387.9  211653.47  161405.91  76.26
1391.6  210441.61  159428.50  75.76
1395.3  209359.10  157186.06  75.08
1399.1  208688.75  154985.09  74.27
1402.8  207822.00  152271.43  73.27
1406.5  207211.93  149474.89  72.14
1410.2  206761.56  146543.64  70.88
1413.9  206754.42  143816.27  69.56
1417.6  206363.45  140801.50  68.23
1421.3  205872.53  137922.17  66.99
1425.1  205245.87  135232.11  65.89
1428.8  204927.00  133051.37  64.93
1432.5  204751.68  131286.23  64.12
1436.2  204548.88  129785.94  63.45
1439.9  203952.91  128227.63  62.87
1443.6  203609.11  126917.29  62.33
1447.3  203082.38  125644.33  61.87
1451.0  202605.25  124369.55  61.39
1454.7  202042.76  123072.63  60.91
1458.4  201615.40  121716.00  60.37
1462.1  200956.72  120202.63  59.82
1465.8  200243.97  118609.23  59.23
1469.4  199603.67  117060.40  58.65
1473.1  200068.41  116117.56  58.04
1476.8  200186.64  115160.08  57.53
1480.5  199053.80  113670.31  57.11
1484.2  198086.67  112549.09  56.82
1487.9  197413.68  111890.54  56.68
1491.6  196732.25  111386.79  56.62
1495.3  196505.83  111325.50  56.65
1498.9  195966.13  111246.41  56.77
1502.6  195077.28  111098.21  56.95
1506.3  194002.67  110922.00  57.18
1510.0  193122.05  110916.32  57.43
1513.7  192439.38  111051.84  57.71
1517.3  191790.48  111046.19  57.90
1521.0  190968.99  110732.89  57.98
1524.7  190217.55  110372.01  58.02
1528.3  189467.87  109845.29  57.98
1532.0  188620.67  109309.80  57.95
1535.7  187835.51  108793.30  57.92
1539.3  187027.03  108284.66  57.90
1543.0  186480.39  108069.13  57.95
1546.7  186150.25  108085.02  58.06
1550.3  185658.49  108126.51  58.24
1554.0  184914.10  108018.00  58.42
1557.6  184158.46  107962.13  58.62
1561.3  183355.72  107762.86  58.77
1565.0  182497.47  107486.57  58.90
1568.6  181580.59  107152.54  59.01
1572.3  180897.65  106984.11  59.14
1575.9  180302.58  106843.60  59.26
1579.6  179703.69  106644.30  59.34
1583.2  179062.09  106454.89  59.45
1586.9  178328.21  106273.08  59.59
1590.5  177682.80  106469.91  59.92
1594.1  176931.06  106818.96  60.37
1597.8  176110.08  107268.88  60.91
1601.4  175358.17  107929.20  61.55
1605.1  174377.66  108450.30  62.19
1608.7  173559.25  109118.89  62.87
1612.3  172819.92  109762.80  63.51
1616.0  172020.25  110315.57  64.13
1619.6  171342.67  110928.43  64.74
1623.2  170526.13  111353.79  65.30
1626.9  169910.07  111871.07  65.84
1630.5  169152.25  112151.60  66.30
1634.1  168538.42  112524.41  66.76
1637.8  167840.09  112761.20  67.18
1641.4  167009.37  112854.10  67.57
1645.0  166223.33  112966.19  67.96
1648.6  165322.17  112944.48  68.32
1652.2  164646.23  113023.81  68.65
1655.8  163995.33  113014.93  68.91
1659.5  163344.55  112958.23  69.15
1663.1  162205.85  112487.46  69.35
1666.7  161025.83  111893.36  69.49
1670.3  159905.60  111224.16  69.56
1673.9  158854.42  110517.67  69.57
1677.5  158110.19  109864.64  69.49
1681.1  157717.69  109329.29  69.32
1684.7  157751.95  109001.93  69.10
1688.3  157621.02  108573.35  68.88
1691.9  157264.87  107878.59  68.60
1695.6  156929.20  107048.66  68.21
1699.2  156819.10  106301.55  67.79
1702.8  156752.46  105717.90  67.44
1706.3  156267.86  105124.14  67.27
1709.9  155327.56  104480.11  67.26
1713.5  154616.06  103979.93  67.25
1717.1  153884.42  103368.80  67.17
1720.7  153226.52  102687.04  67.02
1724.3  152814.77  102203.46  66.88
1727.9  152481.43  101732.83  66.72
1731.5  152355.08  101407.45  66.56
1735.1  152442.93  101286.34  66.44
1738.7  152177.11  100903.09  66.31
1742.2  151671.63  100452.62  66.23
1745.8  151022.53  99937.71  66.17
1749.4  150755.42  99619.05  66.08
1753.0  149835.82  98818.20  65.95
1756.5  148341.03  97605.74  65.80
1760.1  146595.27  96210.10  65.63
1763.7  144641.19  94686.38  65.46
1767.2  143105.13  93503.31  65.34
1770.8  141816.00  92511.00  65.23
1774.4  140433.11  91433.03  65.11
1777.9  139652.37  90974.23  65.14
1781.5  138849.00  90435.86  65.13
1785.1  137702.50  89713.93  65.15
1788.6  136450.98  88936.39  65.18
1792.2  135124.83  88105.93  65.20
1795.8  134370.96  87730.92  65.29
1799.3  133663.20  87322.37  65.33
1802.9  132969.53  86908.37  65.36
1806.4  132384.62  86552.69  65.38
1810.0  131614.26  86051.09  65.38
1813.5  131207.59  85710.24  65.32
1817.1  130944.07  85559.66  65.34
1820.6  130366.87  85199.34  65.35
1824.2  130284.27  85240.63  65.43
1827.7  129566.16  84877.23  65.51
1831.2  129248.00  84924.00  65.71
1834.8  129199.43  85116.34  65.88
1838.3  128977.50  85309.71  66.14
1841.8  128366.63  85198.39  66.37
1845.4  127599.27  84986.83  66.60
1848.9  126832.35  84659.18  66.75
1852.4  126255.00  84429.47  66.87
1856.0  125590.50  83983.31  66.87
1859.5  124891.43  83450.71  66.82
1863.0  124261.21  82843.38  66.67
1866.6  123947.56  82370.69  66.46
1870.1  123771.46  81844.10  66.13
1873.6  123268.50  80863.07  65.60
1877.1  122315.67  79468.50  64.97
1880.6  121239.13  77744.93  64.13
1884.2  120322.82  75987.61  63.15
1887.7  119545.13  74019.64  61.92
1891.2  118609.05  71743.73  60.49
1894.7  117762.28  69272.16  58.82
1898.2  117232.17  66897.55  57.06
1902.2  123520.80  68125.20  55.15
1904.9  122997.87  65966.68  53.63
1907.6  122284.47  63775.47  52.15
1910.4  121741.73  61713.98  50.69
1913.1  120777.07  59592.73  49.34
1915.8  120161.77  57816.27  48.12
1918.6  119690.27  56321.73  47.06
1921.3  119207.58  54999.44  46.14
1924.0  118388.43  53684.40  45.35
1926.7  117586.50  52574.60  44.71
1929.4  116799.60  51692.60  44.26
1932.2  116207.50  51065.37  43.94
1934.9  115627.20  50622.00  43.78
1937.6  115053.13  50286.50  43.71
1940.3  114558.75  50093.33  43.73
1943.0  114155.01  50058.98  43.85
1945.7  113537.88  50023.05  44.06
1948.4  112868.70  50050.32  44.34
1951.1  112323.60  50190.15  44.68
1953.8  111755.60  50366.25  45.07
1956.4  111289.22  50581.65  45.45
1959.1  110729.40  50788.27  45.87
1961.8  109956.00  50902.25  46.29
1964.5  109334.03  51073.50  46.71
1967.2  108601.08  51213.43  47.16
1969.9  107996.92  51392.17  47.59
1972.5  107217.38  51478.60  48.01
1975.2  106663.65  51702.09  48.47
1977.9  106332.55  52026.12  48.93
1980.6  105776.71  52224.43  49.37
1983.2  104941.68  52264.42  49.80
1985.9  104100.00  52266.00  50.21
1988.5  103240.06  52247.07  50.61
1991.2  102600.68  52342.20  51.02
1993.8  101984.85  52429.30  51.41
1996.5  101543.20  52580.55  51.78
1999.2  100937.89  52598.45  52.11
2001.8  100540.20  52667.40  52.38
2004.4  100023.65  52647.59  52.64
2007.1  99359.98  52502.68  52.84
2009.7  98799.75  52361.10  53.00
2012.4  98446.13  52286.67  53.11
2015.0  97988.33  52089.83  53.16
2017.6  97439.79  51777.50  53.14
2020.3  96959.50  51431.23  53.04
2022.9  96757.33  51186.13  52.90
2025.5  96559.70  50890.25  52.70
2028.1  96365.82  50498.49  52.40
2030.8  95982.40  49892.53  51.98
2033.4  95840.55  49371.25  51.51
2036.0  95487.27  48724.10  51.03
2038.6  95142.05  48031.40  50.48
2041.2  94856.97  47310.70  49.88
2043.8  94532.75  46531.33  49.22
2046.4  94173.32  45698.28  48.53
2049.0  93704.60  44795.87  47.81
2051.6  93445.20  44004.83  47.09
2054.2  93103.33  43206.25  46.41
2056.8  92778.58  42459.08  45.76
2059.4  92260.78  41647.76  45.14
2062.0  91792.29  40868.33  44.52
2064.6  91201.43  40073.06  43.94
2067.1  90606.15  39267.45  43.34
2069.7  90014.72  38474.40  42.74
2072.3  89606.15  37791.35  42.17
2074.9  89173.70  37114.70  41.62
2077.4  88870.92  36528.61  41.10
2080.0  88384.04  35937.87  40.66
2082.6  87913.46  35383.88  40.25
2085.1  87467.23  34886.95  39.89
2087.7  87158.50  34489.00  39.57
2090.3  86756.78  34065.35  39.27
2092.8  86038.28  33541.22  38.98
2095.4  85252.05  33032.13  38.75
2097.9  84603.98  32580.10  38.51
2100.5  83929.33  32173.33  38.33
2103.0  83361.05  31854.95  38.21
2105.6  82830.00  31607.18  38.16
2108.1  82344.30  31454.93  38.20
2110.7  81842.60  31337.13  38.29
2113.2  81370.88  31255.53  38.41
2115.7  80807.67  31203.08  38.61
2118.3  80194.73  31196.10  38.90
2120.8  79839.30  31278.90  39.18
2123.3  79448.66  31345.92  39.45
2125.8  79078.65  31423.70  39.74
2128.4  78675.68  31548.08  40.10
2130.9  78168.67  31622.67  40.45
2133.4  77792.52  31720.50  40.78
2135.9  77422.50  31801.50  41.08
2138.4  76991.93  31813.83  41.32
2140.9  76696.88  31910.65  41.61
2143.4  76371.23  31993.43  41.89
2145.9  76054.46  32054.35  42.15
2148.4  75768.15  32084.81  42.35
2150.9  75500.12  32121.36  42.54
2153.4  75207.72  32176.18  42.78
2155.9  74875.95  32203.13  43.01
2158.4  74584.13  32217.50  43.20
2160.9  74363.63  32248.13  43.37
2163.4  74066.72  32253.18  43.55
2165.9  73540.68  32173.67  43.75
2168.4  73074.30  32133.75  43.97
2170.8  72754.18  32163.91  44.21
2173.3  72408.18  32178.70  44.44
2175.8  72078.60  32213.04  44.69
2178.2  71693.83  32215.04  44.93
2180.7  71329.77  32231.97  45.19
2183.2  70938.21  32261.71  45.48
2185.6  70528.50  32281.20  45.77
2188.1  70068.60  32281.20  46.07
2190.6  69543.93  32246.07  46.37
2193.0  68936.18  32131.00  46.61
2195.5  68371.20  32025.60  46.84
2197.9  67815.93  31925.93  47.08
2200.4  67143.67  31785.96  47.34
2202.8  66669.05  31727.24  47.59
2205.3  66084.80  31578.75  47.79
2207.7  65742.73  31514.60  47.94
2210.1  65352.47  31424.40  48.08
2212.6  64996.43  31356.30  48.24
2215.0  64761.21  31333.38  48.38
2217.4  64463.17  31231.78  48.45
2219.9  64232.70  31152.65  48.50
2222.3  64016.70  31085.27  48.56
2224.7  63856.13  31052.70  48.63
2227.1  63603.19  30945.12  48.65
2229.5  63320.29  30773.59  48.60
2231.9  62907.47  30520.93  48.52
2234.4  62423.80  30195.40  48.37
2236.8  62039.66  29852.17  48.12
2239.2  61661.60  29479.45  47.81
2241.6  61245.80  29051.58  47.43
2244.0  60847.20  28562.40  46.94
2246.4  60451.58  27982.43  46.29
2248.8  60018.93  27330.05  45.54
2251.2  59689.25  26701.75  44.73
2253.6  59326.75  26013.00  43.85
2255.9  59071.60  25301.80  42.83
2258.3  58780.93  24570.62  41.80
2260.7  58409.47  23849.20  40.83
2263.1  58007.25  23134.75  39.88
2265.5  57614.70  22499.86  39.05
2267.9  57311.25  22018.25  38.42
2270.2  56912.53  21632.87  38.01
2272.6  56523.90  21403.60  37.87
2275.0  56109.90  21270.90  37.91
2277.3  55725.50  21210.50  38.06
2279.7  55386.25  21225.25  38.32
2282.1  55058.70  21251.90  38.60
2284.4  54661.20  21204.52  38.79
2286.8  54397.33  21201.13  38.97
2289.1  54048.70  21133.70  39.10
2291.5  53743.84  21014.58  39.10
2293.8  53360.75  20798.78  38.98
2296.2  52914.40  20551.30  38.84
2298.5  52380.18  20261.65  38.68
2300.8  51855.77  19971.58  38.51
2303.2  51244.47  19595.30  38.24
2305.5  50599.53  19176.11  37.90
2307.9  49972.46  18789.03  37.60
2310.2  49341.60  18387.60  37.27
2312.5  48783.00  17993.67  36.89
2314.8  48228.28  17625.57  36.55
2317.1  47622.08  17251.25  36.23
2319.5  47014.35  16894.58  35.93
2321.8  46475.73  16581.83  35.68
2324.1  45876.02  16227.40  35.37
2326.4  45360.70  15900.68  35.05
2328.7  44847.92  15595.83  34.77
2331.0  44390.10  15341.80  34.56
2333.3  44067.07  15144.11  34.37
2335.6  43696.80  14978.13  34.28
2337.9  43248.00  14787.00  34.19
2340.2  42852.92  14622.08  34.12
2342.5  42493.85  14510.68  34.15
2344.8  42035.92  14372.75  34.19
2347.1  41554.10  14208.25  34.19
2349.4  41027.10  14050.60  34.25
2351.7  40569.07  13916.13  34.30
2353.9  40102.30  13788.20  34.38
2356.2  39585.00  13658.13  34.50
2358.5  39112.57  13539.59  34.62
2360.8  38643.45  13441.20  34.78
2363.1  38190.90  13333.40  34.91
2365.3  37748.84  13213.33  35.00
2367.6  37250.00  13041.67  35.01
2369.8  36783.00  12880.75  35.02
2372.1  36225.15  12759.50  35.22
2374.4  35611.63  12627.27  35.46
2376.6  35016.80  12483.80  35.65
2378.9  34438.37  12319.77  35.77
2381.1  33869.33  12133.33  35.82
2383.4  33341.25  11985.42  35.95
2385.6  32882.67  11860.75  36.07
2387.9  32390.10  11718.90  36.18
2390.1  31928.75  11585.00  36.28
2392.3  31502.25  11416.28  36.24
2394.6  31057.87  11269.02  36.28
2396.8  30645.22  11167.03  36.44
2399.0  30191.83  11056.67  36.62
2401.3  29755.00  10928.20  36.73
2403.5  29302.00  10738.00  36.65
2405.7  28891.63  10565.67  36.57
2407.9  28493.10  10385.25  36.45
2410.1  28058.10  10164.90  36.23
2412.4  27685.00  10009.92  36.16
2414.6  27307.00  9860.60  36.11
2416.8  26918.65  9667.90  35.92
2419.0  26556.68  9503.81  35.79
2421.2  26160.73  9298.88  35.55
2423.4  25748.57  9061.44  35.19
2425.6  25441.28  8915.40  35.04
2427.8  25155.53  8753.48  34.80
2430.0  24861.23  8564.27  34.45
2432.2  24566.40  8390.40  34.15
2434.4  24264.90  8204.40  33.81
2436.5  23918.57  7989.13  33.40
2438.7  23640.00  7781.50  32.92
2440.9  23353.53  7592.63  32.51
2443.1  23094.90  7376.70  31.94
2445.3  22846.09  7202.26  31.53
2447.4  22552.20  7027.80  31.16
2449.6  22237.60  6827.33  30.70
2451.8  21952.35  6655.05  30.32
2453.9  21666.63  6505.18  30.02
2456.1  21341.53  6332.33  29.67
2458.3  21056.23  6174.94  29.33
2460.4  20763.22  6040.79  29.09
2462.6  20504.17  5881.46  28.68
2464.7  20253.03  5733.43  28.31
2466.9  19995.47  5577.80  27.90
2469.0  19763.50  5406.57  27.36
2471.2  19525.40  5265.80  26.97
2473.3  19252.61  5113.42  26.56
2475.4  19027.79  4972.76  26.13
2477.6  18737.48  4840.73  25.83
2479.7  18496.00  4748.80  25.67
2481.9  18224.68  4643.98  25.48
2484.0  18020.80  4572.24  25.37
2486.1  17772.30  4505.85  25.35
2488.2  17537.25  4435.21  25.29
2490.4  17307.08  4364.79  25.22
2492.5  16988.53  4311.00  25.38
2494.6  16658.10  4281.60  25.70
2496.7  16477.53  4257.85  25.84
2498.8  16311.75  4248.23  26.04
2500.9  16076.81  4250.63  26.44
2503.0  15973.30  4323.60  27.07
2505.1  15886.00  4351.75  27.39
2507.2  15889.83  4382.63  27.58
2509.4  15815.07  4411.83  27.90
2511.4  15775.38  4484.90  28.43
2513.5  15867.20  4501.33  28.37
2515.6  16003.38  4638.22  28.98
