# Supplementary material for: Using reflectance spectra and Pl@ntNet to identify herbarium specimens: a case study with Lithocarpus
Source: New Phytol. 2025 Jun 4;251(2):800–10. doi: 10.1111/nph.70258 (PMC13278665; doi:10.1111/nph.70258)
Supplement: Supplementary file 1 — Dataset S1 Original spectral data collected for this study. [file NPH-251-800-s003.zip › lithocarpus_spectra/gr021022_0341.sig]

/*** Spectra Vista SIG Data ***/
name= gr021022_0341.sig
instrument= HI: 1132003 (HR-1024i)
integration= 50.0, 9.0, 6.0, 150.0, 14.0, 6.0
scan method= Time-based, Time-based
scan coadds= 100, 425, 571, 33, 298, 571
scan time= 5, 5
scan settings= AI, AI
external data set1= 0,0,0,0,0,0,0,0,0,0,0,0,0,0,0,0,0,0,0,0,0,0,0,0,0,0,0,0,0,0,0,0
external data set2= 0,0,0,0,0,0,0,0,0,0,0,0,0,0,0,0,0,0,0,0,0,0,0,0,0,0,0,0,0,0,0,0
external data dark= 0,0,0,0,0,0,0,0,0,0,0,0,0,0,0,0
external data mask= 0
optic= LENS 4(1), LENS 4(1)
temp= 35.6, -5.0, -9.9, 35.6, -5.0, -9.9
battery= 7.44, 7.43
error= 0, 0
units= Radiance, Radiance
time= 10/02/2022 15:26:57, 10/02/2022 15:28:44
longitude=                 ,                 
latitude=                 ,                 
gpstime=                 ,                 
comm= 
memory slot= 0, 0
factors= 0.973, 0.956, 1.000 [Overlap: Remove @ 990,1900, Matching Type: None]
inclinometer x offset= 1, 1
inclinometer y offset= 90, 90
data= 
340.5  1258.60  231.47  18.39
341.9  1276.20  241.06  18.89
343.4  1220.16  223.04  18.28
344.9  1221.00  185.00  15.15
346.4  1212.44  172.36  14.22
347.8  1216.23  171.30  14.08
349.3  1209.92  164.51  13.60
350.8  1242.30  171.70  13.82
352.2  1272.81  165.81  13.03
353.7  1282.47  156.29  12.19
355.2  1310.00  144.10  11.00
356.6  1361.36  148.35  10.90
358.1  1427.76  158.64  11.11
359.6  1499.94  149.57  9.97
361.0  1551.06  143.62  9.26
362.5  1615.23  139.74  8.65
364.0  1681.68  152.88  9.09
365.5  1747.60  162.77  9.31
366.9  1833.76  163.28  8.90
368.4  1926.54  166.80  8.66
369.9  1993.30  167.18  8.39
371.3  2088.76  163.05  7.81
372.8  2163.15  161.69  7.47
374.2  2271.50  173.07  7.62
375.7  2399.13  179.17  7.47
377.2  2496.45  182.45  7.31
378.6  2549.53  193.75  7.60
380.1  2602.46  183.75  7.06
381.6  2761.59  184.95  6.70
383.0  2884.20  198.18  6.87
384.5  3044.86  212.33  6.97
386.0  3147.54  229.90  7.30
387.4  3241.45  216.90  6.69
388.9  3334.94  205.29  6.16
390.4  3473.95  216.41  6.23
391.8  3639.16  233.43  6.41
393.3  3766.75  239.53  6.36
394.7  3870.35  242.13  6.26
396.2  3981.76  238.04  5.98
397.7  4117.68  237.36  5.76
399.1  4296.75  259.49  6.04
400.6  4450.08  267.55  6.01
402.0  4593.42  280.54  6.11
403.5  4723.60  280.93  5.95
405.0  4865.04  282.71  5.81
406.4  5042.18  294.65  5.84
407.9  5236.04  318.15  6.08
409.3  5373.36  330.71  6.15
410.8  5507.46  338.40  6.14
412.2  5676.24  348.40  6.14
413.7  5882.53  355.58  6.04
415.1  6094.32  373.95  6.14
416.6  6289.74  390.93  6.22
418.0  6445.25  406.00  6.30
419.5  6599.05  414.60  6.28
420.9  6802.72  428.59  6.30
422.4  7035.65  445.91  6.34
423.8  7274.43  468.92  6.45
425.3  7521.45  489.95  6.51
426.7  7736.70  510.45  6.60
428.2  7922.24  526.93  6.65
429.6  8124.10  545.56  6.72
431.1  8345.96  564.43  6.76
432.5  8603.01  588.81  6.84
434.0  8866.00  608.67  6.87
435.4  9157.50  636.17  6.95
436.8  9441.15  662.83  7.02
438.3  9706.70  683.65  7.04
439.7  9934.74  707.46  7.12
441.2  10146.36  731.32  7.21
442.6  10411.80  756.65  7.27
444.0  10690.68  782.60  7.32
445.5  11006.61  812.69  7.38
446.9  11345.88  846.30  7.46
448.4  11640.65  873.74  7.51
449.8  11978.00  905.88  7.56
451.2  12264.75  939.17  7.66
452.7  12506.40  965.00  7.72
454.1  12773.80  990.31  7.75
455.5  13069.98  1015.98  7.77
457.0  13401.96  1050.57  7.84
458.4  13728.00  1088.71  7.93
459.8  14071.68  1127.04  8.01
461.2  14450.76  1164.19  8.06
462.7  14811.57  1199.97  8.10
464.1  15144.65  1236.26  8.16
465.5  15459.12  1272.96  8.23
467.0  15774.60  1305.40  8.28
468.4  16096.60  1340.88  8.33
469.8  16431.72  1378.75  8.39
471.2  16837.59  1426.28  8.47
472.7  17257.70  1468.57  8.51
474.1  17670.50  1508.43  8.54
475.5  18143.32  1556.79  8.58
476.9  18592.73  1608.97  8.65
478.4  18987.50  1654.17  8.71
479.8  19305.30  1692.78  8.77
481.2  19573.04  1721.15  8.79
482.6  19872.00  1763.64  8.88
484.0  20252.52  1805.88  8.92
485.4  20701.63  1854.11  8.96
486.9  21188.70  1903.20  8.98
488.3  21713.12  1962.24  9.04
489.7  22174.24  2019.75  9.11
491.1  22602.72  2071.72  9.17
492.5  23008.44  2114.84  9.19
493.9  23373.12  2159.22  9.24
495.3  23706.30  2204.00  9.30
496.8  24108.16  2255.51  9.36
498.2  24587.04  2314.99  9.42
499.6  25063.20  2368.26  9.45
501.0  25621.77  2433.69  9.50
502.4  26130.24  2494.00  9.54
503.8  26623.10  2558.41  9.61
505.2  27127.20  2624.67  9.68
506.6  27617.48  2690.23  9.74
508.0  28113.12  2753.52  9.79
509.4  28540.00  2815.00  9.86
510.8  29021.85  2884.20  9.94
512.2  29494.72  2952.40  10.01
513.6  30009.60  3022.40  10.07
515.0  30590.32  3099.47  10.13
516.4  31083.36  3172.21  10.21
517.8  31634.06  3254.85  10.29
519.2  32217.36  3341.63  10.37
520.7  32794.96  3425.87  10.45
522.0  33277.80  3501.68  10.52
523.4  33855.57  3591.21  10.61
524.8  34347.96  3671.90  10.69
526.2  34951.26  3765.48  10.77
527.6  35565.60  3866.08  10.87
529.0  36097.60  3957.07  10.96
530.4  36732.56  4064.55  11.07
531.8  37272.92  4163.27  11.17
533.2  37776.96  4265.04  11.29
534.6  38289.28  4370.88  11.42
536.0  38813.01  4483.17  11.55
537.4  39336.89  4582.79  11.65
538.8  39905.44  4688.42  11.75
540.2  40523.01  4805.54  11.86
541.6  41112.82  4925.90  11.98
543.0  41620.60  5030.06  12.09
544.3  42325.50  5160.55  12.19
545.7  43112.85  5307.00  12.31
547.1  43617.45  5411.40  12.41
548.5  44246.76  5536.32  12.51
549.9  44949.21  5671.88  12.62
551.3  45676.28  5809.35  12.72
552.7  46201.14  5928.83  12.83
554.1  46899.09  6079.26  12.96
555.4  47494.60  6212.01  13.08
556.8  47932.50  6332.48  13.21
558.2  48243.75  6434.05  13.34
559.6  48592.50  6544.10  13.47
561.0  49189.14  6683.60  13.59
562.3  49640.50  6800.73  13.70
563.7  50243.20  6951.47  13.84
565.1  50824.40  7098.67  13.97
566.5  51448.47  7255.17  14.10
567.9  52283.44  7445.44  14.24
569.2  53188.80  7646.80  14.38
570.6  54134.80  7857.65  14.51
572.0  54956.04  8051.78  14.65
573.4  55643.57  8229.15  14.79
574.8  56342.25  8412.17  14.93
576.1  57193.70  8618.56  15.07
577.5  57839.76  8797.03  15.21
578.9  58732.32  9019.12  15.36
580.3  59533.26  9232.14  15.51
581.6  60329.28  9443.95  15.65
583.0  61127.55  9662.43  15.81
584.4  61741.14  9854.98  15.96
585.8  62245.26  10029.90  16.11
587.1  62703.52  10197.59  16.26
588.5  63280.80  10388.70  16.42
589.9  63765.30  10567.20  16.57
591.2  64363.60  10757.75  16.71
592.6  65132.32  10983.57  16.86
594.0  65777.31  11188.40  17.01
595.3  66615.40  11427.19  17.15
596.7  67468.80  11669.83  17.30
598.1  68272.19  11906.01  17.44
599.5  69068.85  12146.93  17.59
600.8  69910.96  12396.89  17.73
602.2  70604.87  12625.11  17.88
603.5  71466.00  12882.80  18.03
604.9  72312.66  13140.48  18.17
606.3  73075.20  13391.84  18.33
607.6  73820.16  13638.36  18.48
609.0  74552.40  13888.80  18.63
610.4  75293.40  14148.68  18.79
611.7  75982.90  14403.14  18.96
613.1  76634.40  14661.25  19.13
614.5  77377.86  14937.66  19.30
615.8  77980.50  15192.48  19.48
617.2  78778.44  15490.08  19.66
618.5  79452.40  15768.16  19.85
619.9  80274.60  16090.01  20.04
621.2  81024.55  16395.92  20.24
622.6  81939.00  16731.00  20.42
624.0  82651.95  17026.32  20.60
625.3  83465.48  17336.30  20.77
626.7  84280.02  17654.13  20.95
628.0  84951.24  17949.53  21.13
629.4  85780.80  18267.20  21.30
630.8  86472.48  18555.60  21.46
632.1  87028.83  18814.95  21.62
633.5  87939.28  19156.28  21.78
634.8  88667.59  19450.67  21.94
636.2  89319.54  19725.92  22.08
637.5  90145.59  20040.18  22.23
638.9  90866.25  20326.46  22.37
640.2  91635.02  20621.57  22.50
641.6  92477.52  20909.00  22.61
642.9  93237.69  21178.13  22.71
644.3  94051.14  21464.43  22.82
645.6  94822.00  21729.50  22.92
647.0  95573.79  21967.89  22.99
648.3  96361.49  22191.09  23.03
649.7  97196.89  22413.21  23.06
651.0  97990.71  22623.34  23.09
652.4  98518.68  22747.14  23.09
653.7  99575.55  22998.48  23.10
655.0  100483.96  23184.89  23.07
656.4  101143.20  23312.47  23.05
657.7  102187.43  23502.33  23.00
659.1  103056.80  23654.40  22.95
660.4  103746.72  23783.95  22.93
661.8  104424.00  23925.33  22.91
663.1  105389.19  24140.68  22.91
664.5  105931.14  24273.66  22.91
665.8  106127.01  24359.38  22.95
667.1  106282.26  24454.35  23.01
668.5  106722.00  24668.00  23.11
669.8  107188.58  24913.74  23.24
671.2  107519.36  25156.91  23.40
672.5  107878.84  25430.70  23.57
673.8  108540.04  25797.24  23.77
675.2  109509.54  26267.50  23.99
676.5  110676.66  26802.60  24.22
677.8  111891.96  27370.04  24.46
679.2  112842.54  27879.53  24.71
680.5  113660.82  28359.95  24.95
681.9  114375.80  28815.97  25.19
683.2  115176.60  29295.93  25.44
684.5  115969.70  29773.33  25.67
685.9  116680.37  30224.26  25.90
687.2  117381.12  30666.24  26.13
688.5  118040.60  31079.17  26.33
689.9  118817.28  31532.83  26.54
691.2  119484.61  31964.54  26.75
692.5  120105.10  32396.92  26.97
693.8  120837.75  32867.67  27.20
695.2  121459.23  33316.86  27.43
696.5  122155.88  33802.12  27.67
697.8  122850.50  34332.08  27.95
699.2  123517.29  34876.40  28.24
700.5  124234.92  35455.98  28.54
701.8  124869.15  36041.95  28.86
703.1  125545.32  36670.76  29.21
704.5  126226.35  37334.52  29.58
705.8  126963.28  38051.18  29.97
707.1  127636.25  38763.33  30.37
708.4  128274.66  39495.08  30.79
709.8  129069.96  40300.02  31.22
711.1  129620.66  41033.67  31.66
712.4  130436.52  41868.78  32.10
713.7  131107.98  42655.76  32.53
715.0  131802.90  43464.35  32.98
716.3  132544.50  44280.58  33.41
717.7  133244.56  45086.12  33.84
719.0  134006.10  45904.83  34.26
720.3  134740.38  46716.65  34.67
721.6  135568.00  47547.47  35.07
722.9  136357.38  48375.72  35.48
724.2  137153.52  49213.08  35.88
725.6  137895.32  50035.12  36.28
726.9  138376.25  50772.83  36.69
728.2  138901.28  51534.93  37.10
729.5  139520.42  52340.64  37.51
730.8  140013.16  53113.79  37.93
732.1  140622.16  53930.33  38.35
733.4  141105.27  54714.18  38.78
734.7  141496.92  55462.20  39.20
736.0  141963.48  56253.30  39.63
737.3  142214.67  56980.17  40.07
738.6  142499.25  57708.36  40.50
740.0  142810.05  58438.87  40.92
741.2  143220.48  59194.03  41.33
742.6  143773.92  60021.72  41.75
743.9  144373.04  60863.39  42.16
745.2  145099.44  61759.60  42.56
746.5  145850.65  62647.77  42.95
747.8  146460.20  63468.00  43.33
749.1  147147.83  64317.14  43.71
750.4  147827.26  65165.14  44.08
751.7  148506.54  66013.92  44.45
753.0  149037.62  66781.48  44.81
754.2  149661.30  67584.58  45.16
755.5  150222.95  68350.53  45.50
756.8  150797.48  69109.53  45.83
758.1  151766.76  70054.28  46.16
759.4  152675.80  70970.07  46.48
760.7  153531.84  71858.83  46.80
762.0  154122.50  72622.08  47.12
763.3  154685.16  73367.70  47.43
764.6  155080.32  74032.56  47.74
765.9  155479.40  74687.75  48.04
767.2  155966.16  75388.46  48.34
768.4  156292.50  76003.20  48.63
769.7  156928.44  76782.45  48.93
771.0  157367.52  77447.76  49.21
772.3  157734.50  78094.32  49.51
773.6  158223.84  78783.09  49.79
774.8  158674.50  79457.96  50.08
776.1  159134.04  80131.39  50.35
777.4  159467.33  80735.41  50.63
778.7  160007.08  81447.08  50.90
780.0  160446.08  82111.15  51.18
781.2  160810.98  82731.80  51.45
782.5  161327.40  83428.54  51.71
783.8  161789.94  84094.38  51.98
785.0  162156.36  84714.64  52.24
786.3  162582.00  85358.00  52.50
787.6  163058.00  86017.31  52.75
788.9  163456.29  86644.65  53.01
790.1  163990.50  87327.17  53.25
791.4  164352.48  87933.60  53.50
792.7  164996.55  88688.21  53.75
793.9  165427.92  89313.84  53.99
795.2  165922.00  89968.33  54.22
796.5  166423.18  90633.18  54.46
797.7  166910.22  91293.74  54.70
799.0  167556.00  92028.00  54.92
800.2  167966.08  92630.83  55.15
801.5  168428.66  93257.49  55.37
802.8  168960.65  93932.57  55.59
804.0  169429.26  94569.02  55.82
805.3  169923.84  95224.71  56.04
806.5  170313.10  95800.30  56.25
807.8  170811.90  96425.00  56.45
809.0  171282.53  97056.05  56.66
810.3  171768.43  97687.28  56.87
811.5  172138.77  98257.86  57.08
812.8  172654.50  98878.60  57.27
814.0  173050.83  99454.50  57.47
815.3  173546.32  100077.80  57.67
816.5  173932.00  100629.42  57.86
817.8  174400.50  101237.12  58.05
819.0  174821.71  101803.38  58.23
820.2  175294.56  102409.36  58.42
821.5  175765.15  103023.95  58.61
822.7  176077.65  103525.30  58.80
824.0  176517.27  104118.93  58.99
825.2  177037.80  104721.75  59.15
826.4  177544.29  105318.47  59.32
827.7  177851.75  105818.00  59.50
828.9  178301.70  106424.70  59.69
830.1  178724.29  106954.98  59.84
831.4  179154.15  107515.94  60.01
832.6  179618.02  108088.72  60.18
833.8  180004.50  108612.07  60.34
835.0  180355.56  109129.11  60.51
836.3  180781.58  109684.21  60.67
837.5  181232.10  110250.00  60.83
838.7  181674.09  110808.99  60.99
839.9  182075.04  111332.88  61.15
841.2  182541.96  111908.56  61.31
842.4  182911.41  112422.85  61.46
843.6  183329.30  112942.43  61.61
844.8  183841.20  113526.75  61.75
846.0  184238.01  114050.11  61.90
847.2  184611.84  114569.35  62.06
848.5  185115.04  115132.00  62.19
849.7  185472.24  115636.62  62.35
850.9  185861.00  116150.23  62.49
852.1  186303.58  116673.38  62.63
853.3  186627.18  117156.48  62.78
854.5  187049.66  117675.62  62.91
855.7  187396.86  118147.08  63.05
856.9  187796.16  118649.16  63.18
858.1  188185.52  119163.42  63.32
859.3  188601.14  119662.95  63.45
860.5  189045.63  120213.38  63.59
861.7  189496.80  120742.93  63.72
862.9  189881.12  121226.52  63.84
864.1  190249.63  121691.43  63.96
865.3  190710.32  122225.88  64.09
866.5  191160.00  122783.04  64.23
867.7  191557.69  123281.00  64.36
868.9  191971.08  123762.45  64.47
870.1  192451.59  124312.33  64.59
871.3  192883.98  124798.77  64.70
872.5  193357.80  125345.85  64.83
873.7  193820.32  125873.09  64.94
874.9  194324.43  126466.89  65.08
876.0  194842.44  127013.04  65.19
877.2  195251.64  127531.43  65.32
878.4  195815.52  128092.11  65.41
879.6  196274.40  128585.80  65.51
880.8  196736.75  129085.25  65.61
882.0  197140.59  129589.13  65.73
883.1  197647.52  130167.80  65.86
884.3  198097.57  130685.29  65.97
885.5  198628.92  131209.40  66.06
886.7  199013.76  131640.96  66.15
887.8  199501.50  132155.70  66.24
889.0  199990.84  132708.97  66.36
890.2  200424.63  133209.79  66.46
891.4  200981.16  133753.43  66.55
892.5  201612.06  134351.49  66.64
893.7  202217.50  134972.29  66.75
894.9  202850.28  135571.08  66.83
896.0  203447.55  136139.82  66.92
897.2  204078.56  136759.98  67.01
898.4  204641.06  137316.27  67.10
899.5  205366.03  137975.08  67.18
900.7  205766.60  138434.40  67.28
901.9  206183.14  138896.55  67.37
903.0  206546.82  139314.96  67.45
904.2  206968.20  139751.80  67.52
905.4  207543.72  140256.76  67.58
906.5  208027.05  140772.43  67.67
907.7  208376.76  141217.99  67.77
908.8  208758.78  141662.74  67.86
910.0  209149.20  142076.48  67.93
911.2  209447.16  142432.15  68.00
912.3  209740.62  142773.74  68.07
913.5  209894.89  143068.90  68.16
914.6  210107.52  143413.20  68.26
915.8  210446.04  143801.72  68.33
916.9  210727.52  144172.12  68.42
918.1  211051.84  144510.83  68.47
919.2  211250.43  144828.90  68.56
920.4  211448.60  145135.83  68.64
921.5  211648.28  145470.79  68.73
922.7  211908.16  145786.19  68.80
923.8  212241.72  146201.80  68.88
925.0  212498.79  146471.94  68.93
926.1  212773.26  146845.02  69.01
927.3  213163.20  147279.68  69.09
928.4  213707.00  147793.75  69.16
929.6  214353.92  148421.97  69.24
930.7  215135.20  149106.07  69.31
931.8  215917.17  149817.29  69.39
933.0  216630.00  150435.84  69.44
934.1  217093.59  150903.30  69.51
935.3  217353.12  151167.11  69.55
936.4  217367.97  151334.26  69.62
937.6  217171.62  151402.95  69.72
938.7  217031.31  151448.64  69.78
939.9  217148.60  151604.36  69.82
941.0  217732.02  152115.39  69.86
942.1  218175.12  152671.50  69.98
943.3  218657.10  153143.20  70.04
944.4  219163.03  153533.40  70.05
945.6  219425.74  153799.60  70.09
946.7  219659.82  154031.93  70.12
947.9  219950.64  154362.32  70.18
949.0  220104.20  154581.70  70.23
950.1  220362.12  155014.68  70.35
951.3  220610.72  155250.85  70.37
952.4  220931.45  155534.58  70.40
953.6  221334.62  155876.15  70.43
954.7  221464.62  156099.89  70.49
955.8  221723.26  156449.59  70.56
957.0  222147.45  156800.45  70.58
958.1  222544.50  156931.38  70.52
959.3  222675.60  156956.80  70.49
960.4  223107.27  157402.20  70.55
961.6  223509.91  157840.41  70.62
962.7  223773.76  157993.39  70.60
963.9  223856.43  158045.98  70.60
965.0  223808.04  158080.92  70.63
966.2  224213.71  158380.05  70.64
967.3  224404.23  158565.40  70.66
968.5  224504.64  158744.64  70.71
969.6  224682.80  158703.44  70.63
970.8  224888.18  158607.31  70.53
971.9  224850.56  158752.00  70.60
973.1  225106.56  159103.09  70.68
974.2  224928.38  159004.62  70.69
975.4  225129.03  159169.34  70.70
976.5  225178.98  159106.87  70.66
977.7  225506.52  159326.48  70.65
978.8  225693.00  159431.85  70.64
980.0  225361.00  159310.00  70.69
981.2  225677.43  159508.29  70.68
982.3  225930.88  159398.31  70.55
983.5  226002.66  159345.68  70.51
984.6  226173.60  159612.00  70.57
985.8  226145.48  159615.57  70.58
987.0  226209.60  159621.65  70.56
988.1  226378.82  159698.87  70.54
989.3  226329.60  159845.28  70.63
990.2  233733.20  167652.09  71.73
994.0  234263.56  168572.60  71.96
997.9  234460.00  169102.07  72.12
1001.7  235288.59  170171.95  72.32
1005.6  236296.67  171350.71  72.52
1009.4  237185.93  172492.29  72.72
1013.3  238080.00  173571.43  72.90
1017.1  238835.58  174505.21  73.06
1021.0  239744.29  175570.97  73.23
1024.8  240979.00  176897.14  73.41
1028.6  242529.55  178468.77  73.59
1032.5  243818.40  179779.50  73.74
1036.3  244446.22  180582.56  73.87
1040.1  244864.01  181250.83  74.02
1044.0  245512.42  182086.47  74.17
1047.8  245975.10  182752.20  74.30
1051.6  246399.02  183496.97  74.47
1055.5  246170.20  183593.44  74.58
1059.3  246132.15  183902.30  74.72
1063.1  246146.36  184205.93  74.84
1067.0  246485.98  184799.60  74.97
1070.8  247109.26  185555.20  75.09
1074.6  247490.25  186181.88  75.23
1078.4  247367.67  186323.14  75.32
1082.3  246828.57  186201.20  75.44
1086.1  246477.16  186286.71  75.58
1089.9  246486.41  186551.35  75.68
1093.7  246760.50  187048.10  75.80
1097.5  246927.47  187408.23  75.90
1101.4  246901.17  187547.59  75.96
1105.2  246879.20  187695.26  76.03
1109.0  247220.20  188082.44  76.08
1112.8  247886.57  188659.81  76.11
1116.6  248552.84  189146.69  76.10
1120.4  249186.31  189610.20  76.09
1124.2  249674.64  189871.54  76.05
1128.1  250040.43  189957.88  75.97
1131.8  250061.93  189729.60  75.87
1135.7  249856.76  189269.63  75.75
1139.5  249609.60  188748.00  75.62
1143.3  249046.73  187855.37  75.43
1147.1  248577.78  187033.14  75.24
1150.9  248171.92  186131.20  75.00
1154.7  248024.98  185432.37  74.76
1158.5  247894.00  184684.20  74.50
1162.3  247652.22  183888.46  74.25
1166.1  247020.04  182801.16  74.00
1169.9  246603.87  181904.89  73.76
1173.7  246040.00  181015.71  73.57
1177.5  245445.36  180069.44  73.36
1181.2  245447.80  179575.31  73.16
1185.0  245669.69  179302.16  72.99
1188.8  245525.39  178940.75  72.88
1192.6  245458.93  178765.53  72.83
1196.4  245541.10  178742.48  72.80
1200.2  244939.02  178494.40  72.87
1204.0  244596.65  178476.11  72.97
1207.8  244356.15  178602.01  73.09
1211.6  243890.78  178621.14  73.24
1215.3  243517.18  178952.81  73.49
1219.1  243318.17  179455.50  73.75
1222.9  242933.33  179931.43  74.07
1226.7  242574.61  180439.83  74.39
1230.4  241948.99  180672.05  74.67
1234.2  241267.83  180804.40  74.94
1238.0  240663.32  180874.06  75.16
1241.8  240066.69  180921.79  75.36
1245.5  239596.62  181009.29  75.55
1249.3  239409.65  181268.71  75.71
1253.1  239470.97  181645.00  75.85
1256.8  239408.07  181908.07  75.98
1260.6  239185.88  181910.42  76.05
1264.4  238870.72  181937.30  76.17
1268.1  238370.00  181707.43  76.23
1271.9  238371.49  181932.09  76.32
1275.7  238705.39  182370.60  76.40
1279.4  239040.60  182861.36  76.50
1283.2  238669.64  182847.18  76.61
1286.9  238268.07  182822.28  76.73
1290.7  237982.80  182775.69  76.80
1294.4  237347.48  182447.75  76.87
1298.2  236564.11  181957.48  76.92
1302.0  235487.08  181201.02  76.95
1305.7  234220.25  180292.75  76.98
1309.5  232770.25  179126.56  76.95
1313.2  231778.50  178213.23  76.89
1317.0  231082.80  177575.91  76.85
1320.7  230384.21  176783.64  76.73
1324.4  229535.57  175798.14  76.59
1328.2  228699.20  174703.37  76.39
1331.9  227588.35  173252.32  76.13
1335.7  226657.22  171752.50  75.78
1339.4  225703.07  170152.54  75.39
1343.2  224903.97  168542.08  74.94
1346.9  224334.58  167035.65  74.46
1350.6  224304.11  165889.70  73.96
1354.4  224506.72  164934.91  73.47
1358.1  224238.53  163664.79  72.99
1361.8  223581.09  162137.00  72.52
1365.6  222576.90  160457.24  72.09
1369.3  221340.89  158613.43  71.66
1373.0  220027.07  156750.75  71.24
1376.7  218603.63  154794.92  70.81
1380.5  217067.29  152722.97  70.36
1384.2  215703.34  150514.09  69.78
1387.9  214505.73  148226.91  69.10
1391.6  213285.42  145592.46  68.26
1395.3  212145.20  142704.26  67.27
1399.1  211445.86  139809.21  66.12
1402.8  210545.33  136401.00  64.78
1406.5  209902.83  132866.57  63.30
1410.2  209356.89  129303.21  61.76
1413.9  209229.83  126091.20  60.26
1417.6  208769.06  122927.63  58.88
1421.3  208266.40  120083.66  57.66
1425.1  207637.87  117552.34  56.61
1428.8  207230.25  115523.55  55.75
1432.5  206989.27  113929.98  55.04
1436.2  206759.17  112703.91  54.51
1439.9  206196.76  111559.03  54.10
1443.6  205844.22  110790.86  53.82
1447.3  205295.78  110143.00  53.65
1451.0  204849.50  109647.64  53.53
1454.7  204301.78  109254.00  53.48
1458.4  203913.50  108956.40  53.43
1462.1  203314.90  108627.45  53.43
1465.8  202723.19  108377.43  53.46
1469.4  202149.03  108231.97  53.54
1473.1  202418.82  108608.23  53.66
1476.8  202505.77  108992.28  53.82
1480.5  201471.22  108761.59  53.98
1484.2  200666.40  108721.45  54.18
1487.9  200040.71  108837.13  54.41
1491.6  199377.75  108904.71  54.62
1495.3  198996.42  109172.84  54.86
1498.9  198407.33  109323.19  55.10
1502.6  197552.97  109334.03  55.34
1506.3  196556.27  109310.80  55.61
1510.0  195626.80  109336.08  55.89
1513.7  194917.19  109489.44  56.17
1517.3  194225.42  109595.41  56.43
1521.0  193358.75  109537.16  56.65
1524.7  192573.89  109510.81  56.87
1528.3  191785.12  109379.29  57.03
1532.0  190910.93  109195.37  57.20
1535.7  190111.29  109008.90  57.34
1539.3  189264.80  108730.84  57.45
1543.0  188686.56  108633.38  57.57
1546.7  188354.83  108659.57  57.69
1550.3  187850.13  108585.94  57.80
1554.0  187079.90  108377.55  57.93
1557.6  186328.63  108159.27  58.05
1561.3  185508.01  107853.59  58.14
1565.0  184633.47  107509.46  58.23
1568.6  183713.97  107137.64  58.32
1572.3  183049.93  106946.30  58.42
1575.9  182421.87  106783.71  58.54
1579.6  181845.81  106674.40  58.66
1583.2  181236.22  106530.03  58.78
1586.9  180499.24  106288.09  58.89
1590.5  179868.62  106274.54  59.08
1594.1  179164.89  106207.73  59.28
1597.8  178369.26  106117.55  59.49
1601.4  177628.06  106099.50  59.73
1605.1  176648.54  105921.90  59.96
1608.7  175815.25  105833.09  60.20
1612.3  175062.05  105725.46  60.39
1616.0  174254.90  105552.64  60.57
1619.6  173577.78  105402.64  60.72
1623.2  172758.47  105101.53  60.84
1626.9  172086.09  104868.99  60.94
1630.5  171279.35  104484.83  61.00
1634.1  170622.07  104190.68  61.07
1637.8  169944.44  103800.80  61.08
1641.4  169153.52  103212.95  61.02
1645.0  168392.49  102591.12  60.92
1648.6  167478.03  101676.40  60.71
1652.2  166768.98  100850.70  60.47
1655.8  166087.78  99907.43  60.15
1659.5  165411.90  98938.32  59.81
1663.1  164245.50  97657.83  59.46
1666.7  162984.67  96297.43  59.08
1670.3  161870.87  94884.89  58.62
1673.9  160797.52  93500.12  58.15
1677.5  160030.56  92231.95  57.63
1681.1  159606.67  91144.89  57.11
1684.7  159604.20  90257.50  56.55
1688.3  159477.11  89348.70  56.03
1691.9  159111.07  88315.07  55.51
1695.6  158751.97  87340.76  55.02
1699.2  158641.87  86625.11  54.60
1702.8  158570.79  85986.39  54.23
1706.3  158082.51  85119.26  53.84
1709.9  157154.22  84071.03  53.50
1713.5  156432.20  83207.45  53.19
1717.1  155728.30  82417.15  52.92
1720.7  155054.86  81750.01  52.72
1724.3  154675.08  81432.32  52.65
1727.9  154319.43  81356.53  52.72
1731.5  154213.22  81646.48  52.94
1735.1  154322.93  82247.31  53.30
1738.7  154100.40  82517.66  53.55
1742.2  153634.28  82551.23  53.73
1745.8  152975.47  82311.43  53.81
1749.4  152545.87  82123.85  53.84
1753.0  151434.03  81622.35  53.90
1756.5  149934.35  80959.53  54.00
1760.1  148292.43  80280.98  54.14
1763.7  146480.06  79594.38  54.34
1767.2  145051.13  79235.96  54.63
1770.8  143801.50  79002.00  54.94
1774.4  142453.66  78613.20  55.19
1777.9  141675.73  78578.60  55.46
1781.5  140864.00  78339.21  55.61
1785.1  139728.33  77881.61  55.74
1788.6  138492.98  77333.46  55.84
1792.2  137101.00  76657.18  55.91
1795.8  136287.23  76369.29  56.04
1799.3  135493.20  76028.66  56.11
1802.9  134773.54  75752.92  56.21
1806.4  134186.93  75537.89  56.29
1810.0  133396.19  75204.59  56.38
1813.5  133004.78  75049.25  56.43
1817.1  132706.80  74997.04  56.51
1820.6  132091.43  74771.36  56.61
1824.2  131998.53  74869.60  56.72
1827.7  131286.30  74628.92  56.84
1831.2  130984.00  74673.00  57.01
1834.8  130865.97  74772.34  57.14
1838.3  130558.00  74841.75  57.32
1841.8  129902.37  74661.32  57.47
1845.4  129099.76  74376.23  57.61
1848.9  128360.10  74052.23  57.69
1852.4  127775.97  73750.01  57.72
1856.0  127111.47  73303.84  57.67
1859.5  126415.97  72767.08  57.56
1863.0  125832.58  72197.04  57.38
1866.6  125586.40  71722.74  57.11
1870.1  125375.19  71083.33  56.70
1873.6  124821.00  70006.66  56.09
1877.1  123888.92  68517.75  55.31
1880.6  122808.76  66706.24  54.32
1884.2  122014.63  64718.54  53.04
1887.7  121297.53  62436.47  51.47
1891.2  120398.25  59714.55  49.60
1894.7  119561.03  56787.28  47.50
1898.2  118996.48  53915.01  45.31
1902.2  125626.80  54194.40  43.14
1904.9  124983.53  51740.80  41.40
1907.6  124215.07  49381.33  39.75
1910.4  123600.28  47288.62  38.26
1913.1  122610.87  45314.47  36.96
1915.8  121982.23  43778.93  35.89
1918.6  121502.00  42512.53  34.99
1921.3  120996.75  41504.82  34.30
1924.0  120199.22  40621.58  33.80
1926.7  119423.93  39961.87  33.46
1929.4  118651.07  39483.40  33.28
1932.2  118086.60  39255.06  33.24
1934.9  117538.20  39156.00  33.31
1937.6  116956.07  39143.93  33.47
1940.3  116421.67  39241.67  33.71
1943.0  115966.24  39441.63  34.01
1945.7  115301.63  39603.21  34.35
1948.4  114603.49  39761.43  34.69
1951.1  114039.45  40024.20  35.10
1953.8  113455.65  40286.95  35.51
1956.4  113008.83  40557.59  35.89
1959.1  112453.77  40806.03  36.29
1961.8  111675.55  40989.55  36.70
1964.5  111040.43  41208.38  37.11
1967.2  110296.77  41381.97  37.52
1969.9  109677.25  41582.33  37.91
1972.5  108892.93  41716.44  38.31
1975.2  108353.30  41941.67  38.71
1977.9  108041.28  42255.05  39.11
1980.6  107465.05  42466.90  39.52
1983.2  106617.02  42553.47  39.91
1985.9  105762.00  42588.00  40.27
1988.5  104869.75  42608.26  40.63
1991.2  104210.55  42743.70  41.02
1993.8  103636.50  42882.40  41.38
1996.5  103200.90  43051.80  41.72
1999.2  102561.53  43105.04  42.03
2001.8  102138.40  43206.30  42.30
2004.4  101637.13  43225.34  42.53
2007.1  100973.83  43122.57  42.71
2009.7  100374.15  43050.00  42.89
2012.4  100010.13  43037.60  43.03
2015.0  99573.17  42920.00  43.10
2017.6  99004.29  42645.04  43.07
2020.3  98517.83  42374.20  43.01
2022.9  98330.27  42212.27  42.93
2025.5  98128.45  42036.23  42.84
2028.1  97924.14  41768.12  42.65
2030.8  97526.05  41327.15  42.38
2033.4  97370.90  40976.55  42.08
2036.0  97008.90  40549.30  41.80
2038.6  96647.00  40093.90  41.48
2041.2  96334.03  39645.23  41.15
2043.8  95996.44  39187.31  40.82
2046.4  95647.87  38721.30  40.48
2049.0  95175.30  38225.47  40.16
2051.6  94935.80  37823.98  39.84
2054.2  94614.58  37419.58  39.55
2056.8  94273.67  37062.67  39.31
2059.4  93702.65  36610.81  39.07
2062.0  93213.13  36198.96  38.83
2064.6  92636.08  35782.07  38.63
2067.1  92035.13  35372.03  38.43
2069.7  91415.80  34948.88  38.23
2072.3  90993.58  34653.42  38.08
2074.9  90539.93  34375.78  37.97
2077.4  90214.69  34133.18  37.84
2080.0  89747.29  33828.08  37.69
2082.6  89267.58  33532.58  37.56
2085.1  88801.95  33223.48  37.41
2087.7  88478.00  32987.50  37.28
2090.3  88067.48  32722.53  37.16
2092.8  87332.77  32355.68  37.05
2095.4  86555.95  31977.51  36.94
2097.9  85901.08  31632.71  36.82
2100.5  85208.67  31286.67  36.72
2103.0  84637.02  30989.57  36.61
2105.6  84097.55  30722.40  36.53
2108.1  83607.98  30471.38  36.45
2110.7  83091.63  30211.77  36.36
2113.2  82596.83  29949.09  36.26
2115.7  82036.92  29688.25  36.19
2118.3  81417.38  29405.35  36.12
2120.8  81050.85  29237.10  36.07
2123.3  80655.69  29048.86  36.02
2125.8  80253.48  28839.07  35.93
2128.4  79848.93  28633.48  35.86
2130.9  79365.00  28385.17  35.77
2133.4  79010.63  28233.10  35.73
2135.9  78649.67  28089.17  35.71
2138.4  78189.56  27901.59  35.68
2140.9  77883.52  27806.37  35.70
2143.4  77546.92  27729.27  35.76
2145.9  77217.97  27650.08  35.81
2148.4  76919.48  27576.98  35.85
2150.9  76645.35  27516.06  35.90
2153.4  76389.50  27467.33  35.96
2155.9  76060.97  27401.98  36.03
2158.4  75741.75  27329.75  36.08
2160.9  75496.75  27286.88  36.14
2163.4  75204.42  27249.75  36.23
2165.9  74666.15  27121.30  36.32
2168.4  74187.45  27010.80  36.41
2170.8  73865.83  26968.06  36.51
2173.3  73526.01  26907.21  36.60
2175.8  73214.81  26869.79  36.70
2178.2  72829.96  26820.00  36.83
2180.7  72447.03  26758.03  36.93
2183.2  72039.68  26679.28  37.03
2185.6  71624.70  26604.90  37.14
2188.1  71152.20  26516.70  37.27
2190.6  70630.95  26402.57  37.38
2193.0  70024.08  26242.43  37.48
2195.5  69465.60  26105.60  37.58
2197.9  68882.93  25950.73  37.67
2200.4  68196.88  25754.54  37.76
2202.8  67731.72  25643.48  37.86
2205.3  67147.45  25463.50  37.92
2207.7  66783.82  25368.85  37.99
2210.1  66360.70  25239.67  38.03
2212.6  65997.74  25122.08  38.07
2215.0  65770.17  25022.17  38.04
2217.4  65469.97  24876.35  38.00
2219.9  65231.32  24714.02  37.89
2222.3  65026.87  24543.57  37.74
2224.7  64874.48  24342.75  37.52
2227.1  64609.99  24065.32  37.25
2229.5  64315.48  23758.25  36.94
2231.9  63882.67  23362.40  36.57
2234.4  63401.07  22898.00  36.12
2236.8  63003.78  22439.12  35.62
2239.2  62634.00  21964.80  35.07
2241.6  62207.25  21496.30  34.56
2244.0  61804.80  21002.40  33.98
2246.4  61426.95  20490.10  33.36
2248.8  60996.56  19950.79  32.71
2251.2  60653.50  19444.50  32.06
2253.6  60262.00  18937.00  31.42
2255.9  59976.80  18483.60  30.82
2258.3  59665.23  18051.58  30.25
2260.7  59310.53  17643.47  29.75
2263.1  58913.50  17262.25  29.30
2265.5  58527.15  16916.53  28.90
2267.9  58224.75  16653.25  28.60
2270.2  57799.07  16386.33  28.35
2272.6  57407.20  16133.00  28.10
2275.0  56991.90  15898.05  27.90
2277.3  56573.63  15708.75  27.77
2279.7  56227.00  15531.75  27.62
2282.1  55920.97  15327.53  27.41
2284.4  55518.10  15093.47  27.19
2286.8  55228.74  14889.92  26.96
2289.1  54873.47  14656.63  26.71
2291.5  54569.14  14435.11  26.45
2293.8  54144.45  14175.75  26.18
2296.2  53661.30  13944.70  25.99
2298.5  53142.13  13738.43  25.85
2300.8  52637.43  13546.28  25.74
2303.2  52036.67  13350.90  25.66
2305.5  51381.44  13176.32  25.64
2307.9  50738.88  13021.48  25.66
2310.2  50119.30  12920.60  25.78
2312.5  49542.00  12895.33  26.03
2314.8  48973.57  12869.58  26.28
2317.1  48362.08  12811.25  26.49
2319.5  47732.78  12699.90  26.61
2321.8  47182.50  12589.77  26.68
2324.1  46579.52  12444.13  26.72
2326.4  46078.08  12313.77  26.72
2328.7  45576.25  12199.58  26.77
2331.0  45116.90  12047.50  26.70
2333.3  44745.75  11908.53  26.61
2335.6  44371.13  11796.87  26.59
2337.9  43931.70  11662.65  26.55
2340.2  43517.92  11534.58  26.51
2342.5  43151.63  11396.15  26.41
2344.8  42688.50  11253.08  26.36
2347.1  42165.90  11141.20  26.42
2349.4  41613.90  11043.25  26.54
2351.7  41154.67  10996.27  26.72
2353.9  40692.99  10939.93  26.88
2356.2  40178.13  10871.25  27.06
2358.5  39682.48  10803.99  27.23
2360.8  39235.97  10722.12  27.33
2363.1  38794.00  10611.30  27.35
2365.3  38343.44  10521.12  27.44
2367.6  37825.00  10391.67  27.47
2369.8  37344.13  10259.38  27.47
2372.1  36774.40  10123.10  27.53
2374.4  36134.20  9971.60  27.60
2376.6  35552.07  9798.83  27.56
2378.9  34990.90  9617.53  27.49
2381.1  34415.33  9472.67  27.52
2383.4  33855.53  9344.27  27.60
2385.6  33379.04  9187.29  27.52
2387.9  32912.10  9021.90  27.41
2390.1  32445.00  8907.50  27.45
2392.3  31984.88  8810.10  27.54
2394.6  31514.60  8677.93  27.54
2396.8  31113.83  8549.89  27.48
2399.0  30682.25  8435.17  27.49
2401.3  30205.83  8295.33  27.46
2403.5  29747.90  8144.50  27.38
2405.7  29356.16  8006.23  27.27
2407.9  28968.90  7887.30  27.23
2410.1  28551.00  7737.60  27.10
2412.4  28174.67  7618.08  27.04
2414.6  27748.80  7491.80  27.00
2416.8  27330.05  7377.15  26.99
2419.0  26984.86  7241.88  26.84
2421.2  26601.75  7075.03  26.60
2423.4  26166.93  6912.56  26.42
2425.6  25841.33  6829.43  26.43
2427.8  25565.10  6753.23  26.42
2430.0  25262.68  6643.04  26.30
2432.2  24950.40  6508.80  26.09
2434.4  24661.58  6375.83  25.85
2436.5  24348.30  6250.67  25.67
2438.7  24034.00  6136.55  25.53
2440.9  23750.53  6014.55  25.32
2443.1  23466.75  5909.40  25.18
2445.3  23221.95  5810.57  25.02
2447.4  22939.80  5722.20  24.94
2449.6  22627.73  5605.60  24.77
2451.8  22314.60  5485.50  24.58
2453.9  22009.55  5362.10  24.36
2456.1  21697.40  5264.73  24.26
2458.3  21405.76  5189.92  24.25
2460.4  21116.04  5121.31  24.25
2462.6  20827.92  5039.71  24.20
2464.7  20581.28  4956.58  24.08
2466.9  20329.47  4865.27  23.93
2469.0  20092.89  4781.86  23.80
2471.2  19851.60  4683.30  23.59
2473.3  19597.47  4602.08  23.48
2475.4  19356.07  4522.90  23.37
2477.6  19100.23  4465.48  23.38
2479.7  18867.20  4403.20  23.34
2481.9  18588.91  4305.76  23.16
2484.0  18369.42  4223.63  22.99
2486.1  18093.15  4185.00  23.13
2488.2  17857.17  4129.83  23.13
2490.4  17596.04  4030.21  22.90
2492.5  17275.93  3959.73  22.92
2494.6  16992.60  3913.65  23.03
2496.7  16771.78  3859.76  23.01
2498.8  16562.70  3889.73  23.48
2500.9  16397.97  3891.68  23.73
2503.0  16313.58  3843.20  23.56
2505.1  16202.88  3844.75  23.73
2507.2  16182.00  3910.65  24.17
2509.4  16152.58  3857.33  23.88
2511.4  16114.35  3859.10  23.95
2513.5  16176.67  3910.53  24.17
2515.6  16341.27  3993.17  24.44
