# Supplementary material for: Using reflectance spectra and Pl@ntNet to identify herbarium specimens: a case study with Lithocarpus
Source: New Phytol. 2025 Jun 4;251(2):800–10. doi: 10.1111/nph.70258 (PMC13278665; doi:10.1111/nph.70258)
Supplement: Supplementary file 1 — Dataset S1 Original spectral data collected for this study. [file NPH-251-800-s003.zip › lithocarpus_spectra/gr021722_0124.sig]

/*** Spectra Vista SIG Data ***/
name= gr021722_0124.sig
instrument= HI: 1132003 (HR-1024i)
integration= 50.0, 9.0, 5.0, 100.0, 14.0, 5.0
scan method= Time-based, Time-based
scan coadds= 100, 425, 645, 50, 298, 645
scan time= 5, 5
scan settings= AI, AI
external data set1= 0,0,0,0,0,0,0,0,0,0,0,0,0,0,0,0,0,0,0,0,0,0,0,0,0,0,0,0,0,0,0,0
external data set2= 0,0,0,0,0,0,0,0,0,0,0,0,0,0,0,0,0,0,0,0,0,0,0,0,0,0,0,0,0,0,0,0
external data dark= 0,0,0,0,0,0,0,0,0,0,0,0,0,0,0,0
external data mask= 0
optic= LENS 4(1), LENS 4(1)
temp= 29.6, -5.0, -9.8, 29.6, -5.0, -9.8
battery= 7.43, 7.44
error= 0, 0
units= Radiance, Radiance
time= 17/02/2022 11:52:18, 17/02/2022 11:53:46
longitude=                 ,                 
latitude=                 ,                 
gpstime=                 ,                 
comm= 
memory slot= 0, 0
factors= 0.938, 0.920, 1.000 [Overlap: Remove @ 990,1900, Matching Type: None]
inclinometer x offset= 1, 1
inclinometer y offset= 90, 90
data= 
340.5  1258.60  130.20  10.34
341.9  1276.20  138.26  10.83
343.4  1220.16  127.92  10.48
344.9  1221.00  101.75  8.33
346.4  1194.61  106.98  8.96
347.8  1216.23  102.78  8.45
349.3  1225.84  103.48  8.44
350.8  1257.45  98.48  7.83
352.2  1272.81  80.47  6.32
353.7  1296.26  96.53  7.45
355.2  1336.20  98.25  7.35
356.6  1426.81  98.18  6.88
358.1  1467.42  92.54  6.31
359.6  1499.94  83.33  5.56
361.0  1538.75  92.33  6.00
362.5  1615.23  86.31  5.34
364.0  1719.90  95.55  5.56
365.5  1811.85  109.23  6.03
366.9  1846.32  94.20  5.10
368.4  1926.54  106.34  5.52
369.9  2044.74  96.45  4.72
371.3  2128.42  112.37  5.28
372.8  2215.59  104.88  4.73
374.2  2310.44  123.31  5.34
375.7  2412.24  124.55  5.16
377.2  2509.80  120.15  4.79
378.6  2602.37  125.50  4.82
380.1  2705.02  121.79  4.50
381.6  2837.25  132.41  4.67
383.0  2972.75  132.83  4.47
384.5  3083.08  133.77  4.34
386.0  3197.70  150.48  4.71
387.4  3301.70  144.60  4.38
388.9  3416.28  156.87  4.59
390.4  3587.85  159.46  4.44
391.8  3742.48  166.46  4.45
393.3  3871.06  162.26  4.19
394.7  3949.80  158.90  4.02
396.2  4057.50  167.71  4.13
397.7  4220.88  165.12  3.91
399.1  4428.18  171.87  3.88
400.6  4622.80  177.80  3.85
402.0  4735.38  187.59  3.96
403.5  4821.60  181.30  3.76
405.0  4967.56  186.40  3.75
406.4  5195.52  198.44  3.82
407.9  5396.60  196.24  3.64
409.3  5522.62  201.94  3.66
410.8  5634.36  194.58  3.45
412.2  5772.72  201.00  3.48
413.7  6013.94  212.58  3.53
415.1  6261.08  231.19  3.69
416.6  6461.55  227.84  3.53
418.0  6590.25  221.13  3.36
419.5  6730.34  224.58  3.34
420.9  6927.36  239.44  3.46
422.4  7193.40  252.40  3.51
423.8  7471.87  262.23  3.51
425.3  7767.45  264.45  3.40
426.7  7982.70  267.53  3.35
428.2  8147.20  276.64  3.40
429.6  8313.86  290.57  3.50
431.1  8518.16  298.48  3.50
432.5  8804.25  307.45  3.49
434.0  9097.00  308.00  3.39
435.4  9427.00  327.25  3.47
436.8  9747.50  339.77  3.49
438.3  10017.45  355.95  3.55
439.7  10224.93  364.16  3.56
441.2  10394.52  369.42  3.55
442.6  10639.35  374.63  3.52
444.0  10936.38  390.39  3.57
445.5  11283.54  404.54  3.59
446.9  11657.10  420.42  3.61
448.4  12000.10  434.11  3.62
449.8  12356.55  446.35  3.61
451.2  12632.75  462.88  3.66
452.7  12848.01  468.99  3.65
454.1  13080.14  482.63  3.69
455.5  13374.20  493.64  3.69
457.0  13728.00  509.08  3.71
458.4  14082.64  526.24  3.74
459.8  14457.60  544.32  3.76
461.2  14884.40  562.56  3.78
462.7  15271.26  579.09  3.79
464.1  15599.90  597.90  3.83
465.5  15887.52  605.88  3.81
467.0  16171.10  616.10  3.81
468.4  16483.16  640.24  3.88
469.8  16813.16  655.60  3.90
471.2  17245.38  673.74  3.91
472.7  17693.56  692.08  3.91
474.1  18166.10  713.90  3.93
475.5  18723.38  735.54  3.93
476.9  19240.39  763.75  3.97
478.4  19650.00  784.38  3.99
479.8  19901.26  802.01  4.03
481.2  20072.32  805.80  4.01
482.6  20281.86  819.72  4.04
484.0  20628.24  836.28  4.05
485.4  21104.87  853.92  4.05
486.9  21668.40  883.35  4.08
488.3  22279.60  908.12  4.08
489.7  22807.12  937.60  4.11
491.1  23255.40  958.44  4.12
492.5  23637.60  981.96  4.15
493.9  23937.66  998.13  4.17
495.3  24202.20  1008.90  4.17
496.8  24575.20  1028.60  4.19
498.2  25075.74  1053.42  4.20
499.6  25588.89  1077.93  4.21
501.0  26197.07  1108.76  4.23
502.4  26754.60  1135.20  4.24
503.8  27297.62  1165.08  4.27
505.2  27853.64  1193.80  4.29
506.6  28376.48  1229.58  4.33
508.0  28869.12  1252.44  4.34
509.4  29280.00  1277.50  4.36
510.8  29729.70  1301.85  4.38
512.2  30182.80  1334.68  4.42
513.6  30691.20  1370.40  4.47
515.0  31284.16  1408.92  4.50
516.4  31802.56  1438.40  4.52
517.8  32385.18  1474.76  4.55
519.2  33005.58  1522.08  4.61
520.7  33598.67  1562.52  4.65
522.0  34108.08  1600.62  4.69
523.4  34711.11  1644.93  4.74
524.8  35241.48  1684.11  4.78
526.2  35868.96  1732.71  4.83
527.6  36520.44  1778.28  4.87
529.0  37083.20  1828.20  4.93
530.4  37762.82  1877.66  4.97
531.8  38328.59  1923.97  5.02
533.2  38783.16  1967.94  5.07
534.6  39198.72  2027.68  5.17
536.0  39681.31  2093.06  5.27
537.4  40185.50  2148.47  5.35
538.8  40769.29  2208.36  5.42
540.2  41431.97  2272.40  5.48
541.6  42063.28  2341.43  5.57
543.0  42597.10  2410.87  5.66
544.3  43321.65  2488.20  5.74
545.7  44148.15  2570.85  5.82
547.1  44687.55  2640.45  5.91
548.5  45346.14  2719.98  6.00
549.9  46099.39  2807.41  6.09
551.3  46887.36  2906.15  6.20
552.7  47454.40  2985.97  6.29
554.1  48203.73  3073.61  6.38
555.4  48836.54  3162.49  6.48
556.8  49276.92  3238.62  6.57
558.2  49541.10  3306.15  6.67
559.6  49768.95  3371.25  6.77
561.0  50270.22  3455.76  6.87
562.3  50659.70  3530.80  6.97
563.7  51255.68  3622.08  7.07
565.1  51845.20  3713.60  7.16
566.5  52487.18  3816.51  7.27
567.9  53360.40  3934.72  7.37
569.2  54327.00  4059.30  7.47
570.6  55341.52  4190.00  7.57
572.0  56208.85  4321.99  7.69
573.4  56948.67  4452.08  7.82
574.8  57676.75  4579.38  7.94
576.1  58577.21  4719.45  8.06
577.5  59278.56  4850.50  8.18
578.9  60255.24  5006.10  8.31
580.3  61164.06  5161.94  8.44
581.6  62073.92  5317.44  8.57
583.0  62954.46  5473.58  8.69
584.4  63565.11  5606.39  8.82
585.8  63961.82  5728.52  8.96
587.1  64277.18  5844.30  9.09
588.5  64678.20  5969.55  9.23
589.9  65014.80  6076.65  9.35
591.2  65516.76  6192.52  9.45
592.6  66270.82  6345.24  9.57
594.0  66934.21  6483.67  9.69
595.3  67835.26  6656.52  9.81
596.7  68768.98  6819.67  9.92
598.1  69670.53  6976.61  10.01
599.5  70558.60  7138.18  10.12
600.8  71470.52  7307.58  10.22
602.2  72224.74  7458.05  10.33
603.5  73163.64  7631.64  10.43
604.9  74082.24  7798.68  10.53
606.3  74923.20  7964.88  10.63
607.6  75699.84  8132.82  10.74
609.0  76453.20  8318.70  10.88
610.4  77188.02  8498.49  11.01
611.7  77861.81  8686.52  11.16
613.1  78471.45  8866.13  11.30
614.5  79146.72  9061.92  11.45
615.8  79654.50  9262.80  11.63
617.2  80379.90  9491.58  11.81
618.5  80998.08  9713.32  11.99
619.9  81814.72  9960.92  12.17
621.2  82567.35  10201.77  12.36
622.6  83501.00  10472.00  12.54
624.0  84244.05  10732.95  12.74
625.3  85118.48  11000.72  12.92
626.7  85975.26  11268.36  13.11
628.0  86697.08  11514.76  13.28
629.4  87556.00  11776.80  13.45
630.8  88282.92  12027.30  13.62
632.1  88848.90  12250.04  13.79
633.5  89786.84  12501.06  13.92
634.8  90537.07  12719.97  14.05
636.2  91193.58  12920.40  14.17
637.5  92041.60  13137.06  14.27
638.9  92781.09  13330.01  14.37
640.2  93539.84  13507.45  14.44
641.6  94380.96  13667.07  14.48
642.9  95186.91  13797.42  14.50
644.3  96047.28  13934.22  14.51
645.6  96830.50  14040.00  14.50
647.0  97564.50  14102.51  14.45
648.3  98382.50  14133.73  14.37
649.7  99241.43  14132.38  14.24
651.0  100056.80  14113.68  14.11
652.4  100617.66  14032.98  13.95
653.7  101736.99  14010.26  13.77
655.0  102677.68  13937.00  13.57
656.4  103333.60  13804.70  13.36
657.7  104481.14  13720.63  13.13
659.1  105413.00  13621.30  12.92
660.4  106137.92  13500.48  12.72
661.8  106848.00  13388.00  12.53
663.1  107852.58  13341.33  12.37
664.5  108339.60  13254.75  12.23
665.8  108478.74  13167.20  12.14
667.1  108517.05  13140.90  12.11
668.5  108880.80  13213.20  12.14
669.8  109216.54  13366.10  12.24
671.2  109441.28  13574.08  12.40
672.5  109705.90  13884.01  12.66
673.8  110326.44  14323.68  12.98
675.2  111289.08  14886.69  13.38
676.5  112445.16  15574.59  13.85
677.8  113681.36  16357.45  14.39
679.2  114659.09  17176.06  14.98
680.5  115518.93  18049.11  15.62
681.9  116300.80  18945.85  16.29
683.2  117124.70  19877.55  16.97
684.5  117964.00  20816.95  17.65
685.9  118725.91  21731.94  18.30
687.2  119447.04  22606.08  18.93
688.5  120116.46  23431.94  19.51
689.9  120925.92  24253.18  20.06
691.2  121630.63  25014.07  20.57
692.5  122257.82  25734.10  21.05
693.8  123004.60  26451.43  21.50
695.2  123637.13  27118.61  21.93
696.5  124340.04  27788.20  22.35
697.8  125070.60  28455.28  22.75
699.2  125755.11  29125.01  23.16
700.5  126471.06  29804.13  23.57
701.8  127118.25  30469.43  23.97
703.1  127807.20  31161.24  24.38
704.5  128500.83  31875.53  24.81
705.8  129253.33  32616.86  25.23
707.1  129934.50  33353.63  25.67
708.4  130595.49  34103.91  26.11
709.8  131405.25  34910.06  26.57
711.1  131959.94  35659.58  27.02
712.4  132797.46  36504.32  27.49
713.7  133483.36  37305.74  27.95
715.0  134210.49  38120.18  28.40
716.3  134973.25  38954.25  28.86
717.7  135709.09  39785.08  29.32
719.0  136510.00  40624.50  29.76
720.3  137316.72  41448.98  30.18
721.6  138254.20  42324.30  30.61
722.9  139166.10  43176.60  31.03
724.2  140094.36  44033.22  31.43
725.6  140898.04  44841.64  31.83
726.9  141352.25  45535.13  32.21
728.2  141802.08  46228.56  32.60
729.5  142367.29  46961.46  32.99
730.8  142836.20  47662.86  33.37
732.1  143431.68  48403.32  33.75
733.4  143847.41  49083.49  34.12
734.7  144088.56  49721.40  34.51
736.0  144373.74  50381.94  34.90
737.3  144424.35  50964.93  35.29
738.6  144474.57  51550.83  35.68
740.0  144571.90  52162.45  36.08
741.2  144784.64  52827.84  36.49
742.6  145231.20  53584.02  36.90
743.9  145815.04  54396.36  37.31
745.2  146570.82  55291.83  37.72
746.5  147402.34  56209.77  38.13
747.8  148108.40  57084.30  38.54
749.1  148896.56  57999.55  38.95
750.4  149646.09  58910.34  39.37
751.7  150414.60  59823.05  39.77
753.0  151002.35  60666.22  40.18
754.2  151654.56  61532.52  40.57
755.5  152253.33  62358.68  40.96
756.8  152823.08  63173.40  41.34
758.1  153820.08  64164.12  41.71
759.4  154731.20  65114.90  42.08
760.7  155606.36  66037.44  42.44
762.0  156205.00  66832.50  42.79
763.3  156766.68  67614.12  43.13
764.6  157140.48  68313.84  43.47
765.9  157511.05  69013.45  43.81
767.2  158015.97  69747.72  44.14
768.4  158340.00  70388.50  44.45
769.7  158977.81  71162.77  44.76
771.0  159379.11  71847.14  45.08
772.3  159735.40  72513.93  45.40
773.6  160215.68  73226.08  45.70
774.8  160675.80  73909.92  46.00
776.1  161115.76  74579.05  46.29
777.4  161419.04  75194.24  46.58
778.7  161912.16  75913.51  46.89
780.0  162380.48  76592.32  47.17
781.2  162724.80  77224.14  47.46
782.5  163223.58  77900.55  47.73
783.8  163667.52  78581.34  48.01
785.0  164035.14  79204.59  48.29
786.3  164451.00  79852.50  48.56
787.6  164877.44  80512.88  48.83
788.9  165254.88  81130.41  49.09
790.1  165778.10  81815.40  49.35
791.4  166129.92  82435.68  49.62
792.7  166775.76  83169.68  49.87
793.9  167185.62  83791.26  50.12
795.2  167670.00  84450.25  50.37
796.5  168137.20  85106.34  50.62
797.7  168635.94  85760.01  50.86
799.0  169260.00  86496.00  51.10
800.2  169644.16  87089.92  51.34
801.5  170094.56  87725.06  51.57
802.8  170617.25  88377.10  51.80
804.0  171085.46  89008.01  52.03
805.3  171590.52  89658.34  52.25
806.5  171950.60  90232.80  52.48
807.8  172394.60  90858.95  52.70
809.0  172860.86  91468.95  52.91
810.3  173329.09  92099.48  53.14
811.5  173708.34  92660.19  53.34
812.8  174191.40  93285.60  53.55
814.0  174553.38  93866.45  53.78
815.3  175071.97  94481.33  53.97
816.5  175436.50  95034.25  54.17
817.8  175882.53  95628.36  54.37
819.0  176264.76  96183.08  54.57
820.2  176728.62  96768.21  54.76
821.5  177189.30  97374.30  54.95
822.7  177505.95  97878.23  55.14
824.0  177934.95  98448.21  55.33
825.2  178427.55  99048.30  55.51
826.4  178922.92  99668.31  55.70
827.7  179216.60  100164.83  55.89
828.9  179686.80  100744.65  56.07
830.1  180076.03  101302.52  56.26
831.4  180543.76  101863.69  56.42
832.6  181028.96  102409.24  56.57
833.8  181398.20  102907.55  56.73
835.0  181749.40  103465.11  56.93
836.3  182215.32  104029.94  57.09
837.5  182687.40  104592.60  57.25
838.7  183111.84  105128.28  57.41
839.9  183533.04  105617.52  57.55
841.2  184001.98  106196.73  57.71
842.4  184392.15  106733.34  57.88
843.6  184851.80  107255.05  58.02
844.8  185325.12  107821.22  58.18
846.0  185722.62  108334.71  58.33
847.2  186138.96  108828.51  58.47
848.5  186621.44  109375.40  58.61
849.7  187020.75  109878.78  58.75
850.9  187430.10  110367.40  58.88
852.1  187806.39  110871.49  59.03
853.3  188105.28  111300.93  59.17
854.5  188500.55  111810.65  59.32
855.7  188820.60  112265.40  59.46
856.9  189214.56  112739.16  59.58
858.1  189597.39  113212.83  59.71
859.3  189981.68  113676.57  59.84
860.5  190418.19  114143.07  59.94
861.7  190811.20  114650.40  60.09
862.9  191160.71  115100.38  60.21
864.1  191543.50  115547.67  60.32
865.3  191992.32  116072.28  60.46
866.5  192456.00  116562.24  60.57
867.7  192869.19  117012.03  60.67
868.9  193244.52  117488.11  60.80
870.1  193739.43  117998.34  60.91
871.3  194159.56  118479.67  61.02
872.5  194675.40  118982.03  61.12
873.7  195152.80  119479.04  61.22
874.9  195673.71  120029.70  61.34
876.0  196179.12  120542.94  61.45
877.2  196632.12  121007.70  61.54
878.4  197210.88  121527.14  61.62
879.6  197715.00  122039.40  61.72
880.8  198135.00  122525.38  61.84
882.0  198526.57  123005.73  61.96
883.1  199081.96  123544.96  62.06
884.3  199580.29  123961.57  62.11
885.5  200099.55  124440.33  62.19
886.7  200439.36  124882.56  62.30
887.8  200913.90  125366.55  62.40
889.0  201422.60  125864.72  62.49
890.2  201875.31  126324.56  62.58
891.4  202452.08  126799.99  62.63
892.5  203071.05  127356.26  62.72
893.7  203766.40  127956.35  62.80
894.9  204386.76  128505.60  62.87
896.0  204936.45  129020.28  62.96
897.2  205589.72  129563.98  63.02
898.4  206138.79  130101.60  63.11
899.5  206851.23  130697.60  63.18
900.7  207199.20  131120.60  63.28
901.9  207637.02  131480.49  63.32
903.0  208060.41  131837.57  63.37
904.2  208465.40  132226.40  63.43
905.4  208904.40  132686.31  63.52
906.5  209369.16  133153.58  63.60
907.7  209740.32  133566.90  63.68
908.8  210143.79  133884.30  63.71
910.0  210513.68  134230.72  63.76
911.2  210746.46  134520.86  63.83
912.3  210972.06  134776.71  63.88
913.5  211055.27  135028.07  63.98
914.6  211241.52  135286.20  64.04
915.8  211644.90  135586.46  64.06
916.9  211899.27  135899.57  64.13
918.1  212099.48  136145.58  64.19
919.2  212265.36  136411.43  64.26
920.4  212380.74  136607.57  64.32
921.5  212595.81  136818.35  64.36
922.7  212821.12  137070.80  64.41
923.8  213169.44  137354.10  64.43
925.0  213285.24  137602.54  64.52
926.1  213520.02  137883.90  64.58
927.3  213868.32  138257.76  64.65
928.4  214425.25  138649.88  64.66
929.6  215255.04  139166.72  64.65
930.7  215996.20  139769.00  64.71
931.8  216619.53  140354.94  64.79
933.0  217287.36  140943.96  64.87
934.1  217702.89  141296.67  64.90
935.3  218035.45  141459.42  64.88
936.4  218062.84  141595.56  64.93
937.6  217878.81  141598.73  64.99
938.7  217620.18  141688.67  65.11
939.9  217814.70  141712.78  65.06
941.0  218344.20  142127.79  65.09
942.1  219011.04  142628.85  65.12
943.3  219584.52  143036.70  65.14
944.4  219820.30  143394.41  65.23
945.6  220023.02  143571.18  65.25
946.7  220347.69  143764.83  65.24
947.9  220733.94  143970.54  65.22
949.0  220907.50  144152.19  65.25
950.1  221104.08  144517.32  65.36
951.3  221541.21  144775.79  65.35
952.4  221886.36  145016.11  65.36
953.6  222136.88  145209.06  65.37
954.7  222380.52  145353.33  65.36
955.8  222665.16  145617.74  65.40
957.0  223117.95  145769.10  65.33
958.1  223444.68  145979.19  65.33
959.3  223190.10  146169.45  65.49
960.4  223637.72  146298.11  65.42
961.6  224057.46  146524.38  65.40
962.7  224225.60  146509.12  65.34
963.9  224438.48  146618.40  65.33
965.0  224407.74  146746.59  65.39
966.2  224584.72  146796.29  65.36
967.3  224659.09  146799.36  65.34
968.5  224767.68  146776.32  65.30
969.6  224682.80  146688.68  65.29
970.8  224748.15  146681.43  65.26
971.9  224706.24  146701.28  65.29
973.1  224808.80  146795.68  65.30
974.2  224621.52  146525.65  65.23
975.4  224970.60  146626.97  65.18
976.5  225178.98  146497.07  65.06
977.7  225000.90  146629.80  65.17
978.8  224651.34  146613.65  65.26
980.0  224645.00  146511.50  65.22
981.2  225122.94  146477.78  65.07
982.3  225358.42  146358.94  64.94
983.5  225016.61  146428.43  65.07
984.6  225154.80  146605.32  65.11
985.8  225091.68  146478.20  65.07
987.0  225553.92  146435.20  64.92
988.1  225924.70  146567.23  64.87
989.3  225622.32  146406.96  64.89
990.2  242422.38  160004.27  66.00
994.0  242684.09  160626.30  66.19
997.9  242429.58  160673.41  66.28
1001.7  242840.58  161344.95  66.44
1005.6  243950.00  162389.29  66.57
1009.4  245412.77  163704.94  66.71
1013.3  246680.00  164828.57  66.82
1017.1  247366.74  165593.20  66.94
1021.0  248103.38  166358.91  67.05
1024.8  249510.72  167466.96  67.12
1028.6  251600.73  169198.22  67.25
1032.5  253253.00  170505.90  67.33
1036.3  253924.55  171117.77  67.39
1040.1  254150.02  171455.11  67.46
1044.0  255069.03  172256.81  67.53
1047.8  255901.80  172925.55  67.57
1051.6  256674.49  173656.69  67.66
1055.5  256198.50  173449.54  67.70
1059.3  255758.55  173312.04  67.76
1063.1  255382.24  173163.56  67.81
1067.0  255685.59  173490.64  67.85
1070.8  256471.83  174086.45  67.88
1074.6  256963.03  174557.82  67.93
1078.4  256525.33  174353.36  67.97
1082.3  255413.44  173689.52  68.00
1086.1  254779.16  173410.14  68.06
1089.9  254767.00  173455.85  68.08
1093.7  255178.93  173824.65  68.12
1097.5  255263.97  173936.99  68.14
1101.4  255168.22  173872.57  68.14
1105.2  254931.20  173750.66  68.16
1109.0  255350.55  173959.68  68.13
1112.8  256544.50  174699.66  68.10
1116.6  257432.22  175219.94  68.06
1120.4  258134.49  175638.00  68.04
1124.2  258692.44  175891.02  67.99
1128.1  259486.56  176276.62  67.93
1131.8  259515.20  176080.80  67.85
1135.7  259315.40  175774.44  67.78
1139.5  259132.60  175444.84  67.70
1143.3  258580.35  174718.34  67.57
1147.1  257768.89  173859.71  67.45
1150.9  256984.75  172916.46  67.29
1154.7  256960.89  172486.60  67.13
1158.5  256812.27  171954.39  66.96
1162.3  256621.81  171446.39  66.81
1166.1  255946.72  170678.93  66.69
1169.9  255607.70  170159.44  66.57
1173.7  254900.00  169495.71  66.49
1177.5  254277.86  168852.16  66.40
1181.2  254312.64  168700.26  66.34
1185.0  254844.64  168838.45  66.25
1188.8  254810.50  168683.00  66.20
1192.6  254929.48  168630.38  66.15
1196.4  254877.93  168493.35  66.11
1200.2  254172.80  168033.60  66.11
1204.0  253635.75  167718.18  66.13
1207.8  253205.52  167523.09  66.16
1211.6  252560.67  167115.29  66.17
1215.3  252022.87  166971.09  66.25
1219.1  251916.42  167089.39  66.33
1222.9  251573.33  167120.00  66.43
1226.7  251283.86  167206.29  66.54
1230.4  250614.07  166967.96  66.62
1234.2  249892.38  166710.25  66.71
1238.0  249088.47  166366.08  66.79
1241.8  248333.61  166016.18  66.85
1245.5  247713.96  165702.31  66.89
1249.3  247503.02  165702.20  66.95
1253.1  247883.61  166026.25  66.98
1256.8  247982.37  166183.46  67.01
1260.6  247783.48  166041.15  67.01
1264.4  247608.51  166023.78  67.05
1268.1  247291.73  165828.77  67.06
1271.9  247248.19  165849.36  67.08
1275.7  247457.66  166021.26  67.09
1279.4  247690.20  166200.43  67.10
1283.2  247196.42  165908.11  67.12
1286.9  246864.37  165712.94  67.13
1290.7  246646.40  165579.86  67.13
1294.4  245899.52  165057.36  67.12
1298.2  244899.82  164374.00  67.12
1302.0  243684.17  163509.64  67.10
1305.7  242252.69  162511.25  67.08
1309.5  240632.50  161319.08  67.04
1313.2  239641.33  160470.70  66.96
1317.0  238960.80  159845.40  66.89
1320.7  238078.71  159056.31  66.81
1324.4  236856.93  157956.41  66.69
1328.2  236284.00  157251.60  66.55
1331.9  235482.44  156285.92  66.37
1335.7  234711.25  155235.71  66.14
1339.4  233277.64  153731.74  65.90
1343.2  232235.83  152475.51  65.66
1346.9  231932.68  151620.61  65.37
1350.6  232552.37  151426.90  65.12
1354.4  233271.17  151280.57  64.85
1358.1  233077.27  150536.14  64.59
1361.8  232236.09  149401.79  64.33
1365.6  231163.85  148140.39  64.08
1369.3  230040.89  146822.86  63.82
1373.0  228712.18  145370.70  63.56
1376.7  227157.30  143690.66  63.26
1380.5  225544.71  141863.86  62.90
1384.2  224175.76  139949.86  62.43
1387.9  222820.60  137831.06  61.86
1391.6  221390.89  135380.54  61.15
1395.3  220164.65  132692.05  60.27
1399.1  219374.12  129999.61  59.26
1402.8  218297.33  126784.29  58.08
1406.5  217444.93  123478.20  56.79
1410.2  216773.94  120208.64  55.45
1413.9  216643.39  117326.59  54.16
1417.6  216049.20  114446.50  52.97
1421.3  215297.60  111857.31  51.95
1425.1  214458.13  109540.46  51.08
1428.8  214027.95  107784.10  50.36
1432.5  213800.39  106405.78  49.77
1436.2  213511.48  105255.90  49.30
1439.9  212809.58  104125.33  48.93
1443.6  212395.00  103277.93  48.63
1447.3  211842.29  102584.31  48.42
1451.0  211359.00  101995.88  48.26
1454.7  210811.02  101528.74  48.16
1458.4  210407.63  101187.45  48.09
1462.1  209750.53  100831.01  48.07
1465.8  209038.19  100558.86  48.11
1469.4  208470.99  100461.43  48.19
1473.1  209257.46  101114.08  48.32
1476.8  209486.69  101606.05  48.50
1480.5  208281.84  101417.17  48.69
1484.2  207219.38  101347.49  48.91
1487.9  206561.35  101501.40  49.14
1491.6  205884.25  101627.04  49.36
1495.3  205777.00  102056.04  49.60
1498.9  205264.23  102276.54  49.83
1502.6  204279.37  102269.81  50.06
1506.3  203070.31  102128.80  50.29
1510.0  202092.55  102116.41  50.53
1513.7  201319.19  102203.36  50.77
1517.3  200580.03  102272.76  50.99
1521.0  199645.12  102173.64  51.18
1524.7  198805.63  102129.09  51.37
1528.3  197952.57  101961.55  51.51
1532.0  196986.67  101780.40  51.67
1535.7  196112.16  101586.10  51.80
1539.3  195212.23  101322.62  51.90
1543.0  194557.81  101183.75  52.01
1546.7  194182.08  101198.04  52.12
1550.3  193650.84  101081.94  52.20
1554.0  192839.50  100819.35  52.28
1557.6  192048.94  100577.13  52.37
1561.3  191188.62  100292.88  52.46
1565.0  190293.87  99949.54  52.52
1568.6  189348.87  99557.35  52.58
1572.3  188671.74  99378.03  52.67
1575.9  188057.78  99178.23  52.74
1579.6  187499.59  99029.00  52.82
1583.2  186881.96  98865.46  52.90
1586.9  186125.26  98626.94  52.99
1590.5  185537.73  98557.37  53.12
1594.1  184789.57  98408.95  53.25
1597.8  184011.33  98253.93  53.40
1601.4  183273.39  98122.95  53.54
1605.1  182290.62  97847.58  53.68
1608.7  181443.50  97645.02  53.82
1612.3  180649.76  97447.03  53.94
1616.0  179835.55  97194.47  54.05
1619.6  179129.89  96995.50  54.15
1623.2  178309.13  96677.27  54.22
1626.9  177712.49  96468.03  54.28
1630.5  176943.65  96088.24  54.30
1634.1  176281.06  95765.62  54.33
1637.8  175512.71  95311.60  54.30
1641.4  174590.05  94671.50  54.23
1645.0  173697.49  93989.44  54.11
1648.6  172727.10  93134.95  53.92
1652.2  171931.14  92368.30  53.72
1655.8  171188.11  91553.79  53.48
1659.5  170442.85  90795.25  53.27
1663.1  169207.46  89867.29  53.11
1666.7  167912.17  88992.21  53.00
1670.3  166724.12  88205.89  52.91
1673.9  165595.30  87470.34  52.82
1677.5  164728.81  86866.83  52.73
1681.1  164281.29  86410.49  52.60
1684.7  164252.75  86124.50  52.43
1688.3  164117.33  85769.10  52.26
1691.9  163732.60  85196.70  52.03
1695.6  163363.93  84635.44  51.81
1699.2  163229.37  84171.45  51.57
1702.8  163152.99  83703.08  51.30
1706.3  162668.16  82967.44  51.00
1709.9  161672.18  82043.43  50.75
1713.5  160978.66  81264.19  50.48
1717.1  160234.20  80564.55  50.28
1720.7  159552.56  79939.96  50.10
1724.3  159178.99  79614.85  50.02
1727.9  158871.84  79431.58  50.00
1731.5  158766.28  79526.41  50.09
1735.1  158910.13  79846.29  50.25
1738.7  158683.82  79860.20  50.33
1742.2  158171.30  79741.08  50.41
1745.8  157579.73  79467.94  50.43
1749.4  157674.21  79501.21  50.42
1753.0  157057.83  79119.45  50.38
1756.5  155668.12  78409.30  50.37
1760.1  153743.33  77431.45  50.36
1763.7  151510.72  76360.38  50.40
1767.2  149693.73  75590.19  50.50
1770.8  148200.00  74959.07  50.58
1774.4  146689.98  74239.53  50.61
1777.9  145832.65  73968.08  50.72
1781.5  144935.33  73549.71  50.75
1785.1  143628.33  72909.11  50.76
1788.6  142247.99  72213.87  50.77
1792.2  141006.00  71606.04  50.78
1795.8  140534.77  71441.73  50.84
1799.3  139934.00  71181.77  50.87
1802.9  139167.00  70830.01  50.90
1806.4  138449.16  70543.26  50.95
1810.0  137595.59  70165.85  50.99
1813.5  137119.74  69981.69  51.04
1817.1  136901.33  69951.47  51.10
1820.6  136279.67  69703.24  51.15
1824.2  136157.96  69760.97  51.24
1827.7  135309.00  69422.05  51.31
1831.2  135044.00  69426.00  51.41
1834.8  135075.40  69526.46  51.47
1838.3  134893.50  69584.46  51.58
1841.8  134229.00  69345.32  51.66
1845.4  133240.53  68913.25  51.72
1848.9  132346.80  68468.14  51.73
1852.4  131659.60  68082.77  51.71
1856.0  130906.50  67541.68  51.60
1859.5  130114.11  67003.16  51.50
1863.0  129468.29  66373.74  51.27
1866.6  129230.04  65892.46  50.99
1870.1  129033.71  65284.12  50.59
1873.6  128374.50  64218.05  50.02
1877.1  127125.83  62682.00  49.31
1880.6  125664.33  60858.66  48.43
1884.2  124562.55  58926.76  47.31
1887.7  123656.53  56731.54  45.88
1891.2  122634.75  54139.28  44.15
1894.7  121837.58  51348.85  42.15
1898.2  121422.41  48547.81  39.98
1902.2  131938.56  49926.24  37.84
1904.9  131122.08  47264.54  36.05
1907.6  130114.56  44742.64  34.39
1910.4  129311.35  42478.52  32.85
1913.1  128130.72  40385.12  31.52
1915.8  127336.16  38795.68  30.47
1918.6  126766.56  37540.80  29.61
1921.3  126285.43  36559.82  28.95
1924.0  125507.62  35801.22  28.53
1926.7  124661.08  35311.96  28.33
1929.4  123842.16  35003.20  28.26
1932.2  123268.96  34901.81  28.31
1934.9  122672.16  34922.16  28.47
1937.6  122025.60  35028.84  28.71
1940.3  121405.50  35224.00  29.01
1943.0  120839.00  35489.36  29.37
1945.7  120063.13  35699.51  29.73
1948.4  119235.07  35934.79  30.14
1951.1  118544.94  36213.66  30.55
1953.8  117887.88  36496.02  30.96
1956.4  117340.80  36827.18  31.38
1959.1  116686.52  37117.44  31.81
1961.8  115875.06  37320.78  32.21
1964.5  115196.22  37590.57  32.63
1967.2  114390.06  37803.88  33.05
1969.9  113763.30  38056.00  33.45
1972.5  113010.50  38245.32  33.84
1975.2  112451.60  38509.64  34.25
1977.9  112083.28  38821.94  34.64
1980.6  111473.81  39049.36  35.03
1983.2  110593.54  39159.72  35.41
1985.9  109728.00  39254.40  35.77
1988.5  108868.25  39345.24  36.14
1991.2  108190.89  39497.22  36.51
1993.8  107542.38  39632.34  36.85
1996.5  107085.00  39799.32  37.17
1999.2  106454.61  39875.95  37.46
2001.8  106074.12  40011.12  37.72
2004.4  105588.32  40068.58  37.95
2007.1  104896.54  40016.06  38.15
2009.7  104279.40  39962.70  38.32
2012.4  103864.32  39935.36  38.45
2015.0  103392.80  39863.80  38.56
2017.6  102847.25  39693.60  38.59
2020.3  102341.36  39464.48  38.56
2022.9  102099.04  39307.04  38.50
2025.5  101858.31  39140.94  38.43
2028.1  101625.32  38939.35  38.32
2030.8  101188.14  38591.25  38.14
2033.4  101048.82  38328.60  37.93
2036.0  100649.36  37940.24  37.70
2038.6  100256.34  37543.74  37.45
2041.2  99938.84  37160.96  37.18
2043.8  99594.95  36769.98  36.92
2046.4  99197.00  36354.36  36.65
2049.0  98685.88  35877.44  36.36
2051.6  98410.44  35504.55  36.08
2054.2  98060.75  35107.50  35.80
2056.8  97659.10  34734.70  35.57
2059.4  97063.18  34305.09  35.34
2062.0  96565.00  33921.75  35.13
2064.6  95949.43  33512.58  34.93
2067.1  95314.59  33113.07  34.74
2069.7  94708.02  32711.06  34.54
2072.3  94293.60  32395.92  34.36
2074.9  93807.21  32090.10  34.21
2077.4  93448.84  31829.94  34.06
2080.0  92942.49  31533.92  33.93
2082.6  92488.70  31258.70  33.80
2085.1  92052.63  30976.14  33.65
2087.7  91665.60  30716.40  33.51
2090.3  91209.30  30446.79  33.38
2092.8  90465.16  30075.59  33.25
2095.4  89662.30  29675.23  33.10
2097.9  88981.06  29329.72  32.96
2100.5  88289.20  28994.00  32.84
2103.0  87693.02  28697.88  32.73
2105.6  87122.10  28403.16  32.60
2108.1  86599.71  28132.02  32.49
2110.7  86057.16  27869.52  32.38
2113.2  85549.02  27595.02  32.26
2115.7  84974.70  27296.80  32.12
2118.3  84377.67  27009.45  32.01
2120.8  84021.30  26811.54  31.91
2123.3  83617.85  26589.22  31.80
2125.8  83230.14  26378.10  31.69
2128.4  82784.52  26179.53  31.62
2130.9  82251.00  25959.20  31.56
2133.4  81879.70  25791.92  31.50
2135.9  81474.00  25663.20  31.50
2138.4  80988.93  25514.94  31.50
2140.9  80681.28  25403.74  31.49
2143.4  80351.52  25314.53  31.50
2145.9  80037.19  25248.74  31.55
2148.4  79744.79  25204.88  31.61
2150.9  79481.63  25153.71  31.65
2153.4  79196.54  25124.47  31.72
2155.9  78841.48  25075.93  31.81
2158.4  78505.35  25041.45  31.90
2160.9  78270.15  25056.15  32.01
2163.4  77950.80  25022.06  32.10
2165.9  77400.30  24889.94  32.16
2168.4  76929.12  24782.04  32.21
2170.8  76589.04  24741.09  32.30
2173.3  76239.33  24709.43  32.41
2175.8  75911.00  24689.50  32.52
2178.2  75520.65  24644.60  32.63
2180.7  75147.17  24567.20  32.69
2183.2  74754.54  24505.13  32.78
2185.6  74345.04  24456.60  32.90
2188.1  73830.96  24373.44  33.01
2190.6  73243.56  24271.26  33.14
2193.0  72575.58  24136.20  33.26
2195.5  72007.68  24023.04  33.36
2197.9  71430.80  23908.56  33.47
2200.4  70728.50  23730.55  33.55
2202.8  70263.52  23631.05  33.63
2205.3  69669.74  23498.60  33.73
2207.7  69283.76  23470.72  33.88
2210.1  68873.84  23401.84  33.98
2212.6  68522.98  23332.05  34.05
2215.0  68277.95  23304.85  34.13
2217.4  67967.39  23215.13  34.16
2219.9  67718.78  23153.94  34.19
2222.3  67498.64  23081.96  34.20
2224.7  67319.91  22975.65  34.13
2227.1  67052.88  22820.80  34.03
2229.5  66733.35  22614.49  33.89
2231.9  66296.64  22336.32  33.69
2234.4  65809.28  22016.32  33.45
2236.8  65397.67  21716.38  33.21
2239.2  65010.66  21398.52  32.92
2241.6  64575.00  21042.84  32.59
2244.0  64160.64  20710.08  32.28
2246.4  63759.18  20357.16  31.93
2248.8  63332.72  19952.24  31.50
2251.2  62996.70  19592.40  31.10
2253.6  62553.00  19244.40  30.76
2255.9  62248.56  18930.36  30.41
2258.3  61924.97  18627.48  30.08
2260.7  61554.48  18346.88  29.81
2263.1  61126.20  18096.00  29.60
2265.5  60708.34  17849.26  29.40
2267.9  60395.40  17617.50  29.17
2270.2  59950.00  17387.68  29.00
2272.6  59541.72  17204.64  28.90
2275.0  59102.82  17022.60  28.80
2277.3  58693.20  16823.85  28.66
2279.7  58303.80  16664.55  28.58
2282.1  57962.16  16502.00  28.47
2284.4  57556.62  16317.18  28.35
2286.8  57267.98  16144.60  28.19
2289.1  56868.04  15935.40  28.02
2291.5  56533.05  15726.55  27.82
2293.8  56103.70  15471.16  27.58
2296.2  55634.04  15236.76  27.39
2298.5  55102.98  15011.97  27.24
2300.8  54544.70  14782.88  27.10
2303.2  53916.20  14539.20  26.97
2305.5  53250.28  14315.89  26.88
2307.9  52553.53  14120.80  26.87
2310.2  51882.60  13961.64  26.91
2312.5  51290.00  13827.60  26.96
2314.8  50700.78  13710.14  27.04
2317.1  50098.00  13597.50  27.14
2319.5  49455.45  13469.31  27.24
2321.8  48902.04  13346.24  27.29
2324.1  48297.62  13188.28  27.31
2326.4  47791.92  13026.42  27.26
2328.7  47234.00  12863.00  27.23
2331.0  46717.44  12722.16  27.23
2333.3  46355.65  12576.16  27.13
2335.6  45981.60  12433.12  27.04
2337.9  45505.80  12277.98  26.98
2340.2  45049.00  12131.50  26.93
2342.5  44668.47  11992.11  26.85
2344.8  44197.40  11842.00  26.79
2347.1  43692.18  11727.24  26.84
2349.4  43149.36  11628.42  26.95
2351.7  42631.68  11516.80  27.01
2353.9  42141.40  11409.25  27.07
2356.2  41632.50  11310.00  27.17
2358.5  41121.93  11225.73  27.30
2360.8  40625.54  11123.08  27.38
2363.1  40166.46  11012.28  27.42
2365.3  39699.46  10891.09  27.43
2367.6  39170.00  10740.00  27.42
2369.8  38652.30  10602.75  27.43
2372.1  38075.70  10464.48  27.48
2374.4  37439.76  10280.00  27.46
2376.6  36809.08  10101.00  27.44
2378.9  36208.20  9945.60  27.47
2381.1  35609.60  9776.00  27.45
2383.4  35061.92  9602.28  27.39
2385.6  34568.60  9457.25  27.36
2387.9  34065.72  9322.92  27.37
2390.1  33579.00  9198.00  27.39
2392.3  33106.32  9066.33  27.39
2394.6  32652.92  8948.46  27.40
2396.8  32233.18  8827.52  27.39
2399.0  31800.40  8667.00  27.25
2401.3  31345.54  8526.16  27.20
2403.5  30849.00  8375.64  27.15
2405.7  30429.12  8252.15  27.12
2407.9  30030.30  8114.22  27.02
2410.1  29585.16  7945.92  26.86
2412.4  29165.30  7785.70  26.70
2414.6  28786.56  7647.84  26.57
2416.8  28409.04  7528.62  26.50
2419.0  28025.53  7383.37  26.35
2421.2  27598.26  7228.92  26.19
2423.4  27144.39  7062.79  26.02
2425.6  26837.64  6938.01  25.85
2427.8  26506.17  6823.71  25.74
2430.0  26186.01  6687.01  25.54
2432.2  25885.44  6554.88  25.32
2434.4  25576.83  6420.33  25.10
2436.5  25256.60  6258.48  24.78
2438.7  24963.84  6134.58  24.57
2440.9  24665.61  6002.64  24.34
2443.1  24397.38  5885.28  24.12
2445.3  24111.82  5778.06  23.96
2447.4  23806.80  5679.36  23.86
2449.6  23494.24  5556.32  23.65
2451.8  23188.14  5415.12  23.35
2453.9  22857.51  5312.22  23.24
2456.1  22507.52  5199.84  23.10
2458.3  22217.08  5109.42  23.00
2460.4  21939.30  5016.53  22.87
2462.6  21691.25  4933.95  22.75
2464.7  21415.03  4818.71  22.50
2466.9  21162.24  4716.08  22.29
2469.0  20894.79  4620.57  22.11
2471.2  20662.44  4543.50  21.99
2473.3  20391.83  4423.70  21.69
2475.4  20119.61  4362.41  21.68
2477.6  19828.21  4307.87  21.73
2479.7  19614.72  4224.00  21.53
2481.9  19340.79  4121.04  21.31
2484.0  19131.01  4070.77  21.28
2486.1  18865.98  4000.86  21.21
2488.2  18601.70  3926.25  21.11
2490.4  18341.25  3832.50  20.90
2492.5  18048.72  3755.36  20.81
2494.6  17741.88  3733.02  21.04
2496.7  17488.34  3738.60  21.38
2498.8  17272.53  3699.72  21.42
2500.9  17070.51  3581.86  20.98
2503.0  17006.16  3578.98  21.05
2505.1  16908.45  3599.70  21.29
2507.2  16856.25  3613.98  21.44
2509.4  16837.26  3645.18  21.65
2511.4  16834.02  3692.22  21.93
2513.5  16913.76  3713.60  21.96
2515.6  17103.04  3870.30  22.63
