# Supplementary material for: Using reflectance spectra and Pl@ntNet to identify herbarium specimens: a case study with Lithocarpus
Source: New Phytol. 2025 Jun 4;251(2):800–10. doi: 10.1111/nph.70258 (PMC13278665; doi:10.1111/nph.70258)
Supplement: Supplementary file 1 — Dataset S1 Original spectral data collected for this study. [file NPH-251-800-s003.zip › lithocarpus_spectra/gr020222_0198.sig]

/*** Spectra Vista SIG Data ***/
name= gr020222_0198.sig
instrument= HI: 1132003 (HR-1024i)
integration= 50.0, 9.0, 6.0, 100.0, 14.0, 6.0
scan method= Time-based, Time-based
scan coadds= 100, 425, 571, 50, 298, 571
scan time= 5, 5
scan settings= AI, AI
external data set1= 0,0,0,0,0,0,0,0,0,0,0,0,0,0,0,0,0,0,0,0,0,0,0,0,0,0,0,0,0,0,0,0
external data set2= 0,0,0,0,0,0,0,0,0,0,0,0,0,0,0,0,0,0,0,0,0,0,0,0,0,0,0,0,0,0,0,0
external data dark= 0,0,0,0,0,0,0,0,0,0,0,0,0,0,0,0
external data mask= 0
optic= LENS 4(1), LENS 4(1)
temp= 35.6, -5.0, -9.9, 35.7, -5.0, -10.1
battery= 7.42, 7.43
error= 0, 0
units= Radiance, Radiance
time= 02/02/2022 14:09:55, 02/02/2022 14:12:43
longitude=                 ,                 
latitude=                 ,                 
gpstime=                 ,                 
comm= 
memory slot= 0, 0
factors= 0.969, 0.949, 1.000 [Overlap: Remove @ 990,1900, Matching Type: None]
inclinometer x offset= 1, 1
inclinometer y offset= 90, 90
data= 
340.5  1236.90  195.30  15.79
341.9  1276.20  180.80  14.17
343.4  1259.52  186.96  14.84
344.9  1221.00  157.25  12.88
346.4  1212.44  151.56  12.50
347.8  1233.36  145.61  11.81
349.3  1241.76  143.28  11.54
350.8  1257.45  136.35  10.84
352.2  1272.81  124.36  9.77
353.7  1296.26  117.22  9.04
355.2  1336.20  117.90  8.82
356.6  1400.63  130.90  9.35
358.1  1467.42  125.59  8.56
359.6  1499.94  121.79  8.12
361.0  1551.06  116.95  7.54
362.5  1627.56  123.30  7.58
364.0  1719.90  121.03  7.04
365.5  1786.15  122.08  6.83
366.9  1871.44  125.60  6.71
368.4  1951.56  118.85  6.09
369.9  2031.88  128.60  6.33
371.3  2128.42  132.20  6.21
372.8  2202.48  137.66  6.25
374.2  2310.44  129.80  5.62
375.7  2412.24  137.66  5.71
377.2  2523.15  146.85  5.82
378.6  2589.16  138.71  5.36
380.1  2666.56  134.61  5.05
381.6  2799.42  138.71  4.95
383.0  2947.45  158.13  5.36
384.5  3083.08  152.88  4.96
386.0  3185.16  156.75  4.92
387.4  3301.70  162.68  4.93
388.9  3404.66  156.87  4.61
390.4  3542.29  159.46  4.50
391.8  3696.56  154.98  4.19
393.3  3824.70  162.26  4.24
394.7  3938.45  164.58  4.18
396.2  4068.32  173.12  4.26
397.7  4200.24  165.12  3.93
399.1  4357.41  161.76  3.71
400.6  4511.04  167.64  3.72
402.0  4674.54  167.31  3.58
403.5  4811.80  166.60  3.46
405.0  4958.24  177.08  3.57
406.4  5123.36  184.91  3.61
407.9  5316.32  187.32  3.52
409.3  5469.94  188.77  3.45
410.8  5608.98  186.12  3.32
412.2  5788.80  196.98  3.40
413.7  5990.75  193.25  3.23
415.1  6177.70  204.66  3.31
416.6  6371.91  209.16  3.28
418.0  6539.50  217.50  3.33
419.5  6716.52  221.12  3.29
420.9  6927.36  226.32  3.27
422.4  7149.23  230.32  3.22
423.8  7373.15  240.63  3.26
425.3  7607.55  252.15  3.31
426.7  7835.10  255.23  3.26
428.2  8031.68  264.48  3.29
429.6  8242.70  266.85  3.24
431.1  8455.02  275.52  3.26
432.5  8709.22  282.30  3.24
434.0  8965.00  291.50  3.25
435.4  9245.50  305.25  3.30
436.8  9524.70  314.71  3.30
438.3  9791.45  327.70  3.35
439.7  10037.16  338.56  3.37
441.2  10259.16  344.04  3.35
442.6  10533.90  352.43  3.35
444.0  10810.80  365.82  3.38
445.5  11120.64  374.67  3.37
446.9  11449.62  387.66  3.39
448.4  11734.66  398.16  3.39
449.8  12068.40  412.45  3.42
451.2  12356.75  425.50  3.44
452.7  12622.20  434.25  3.44
454.1  12895.18  450.84  3.50
455.5  13196.26  462.07  3.50
457.0  13527.80  474.76  3.51
458.4  13848.12  483.34  3.49
459.8  14186.88  495.36  3.49
461.2  14562.10  518.61  3.56
462.7  14913.06  534.32  3.58
464.1  15247.84  546.30  3.58
465.5  15569.28  559.98  3.60
467.0  15896.60  576.45  3.63
468.4  16247.60  597.96  3.68
469.8  16580.72  613.88  3.70
471.2  16973.52  632.37  3.73
472.7  17387.28  644.96  3.71
474.1  17800.30  663.75  3.73
475.5  18262.92  681.72  3.73
476.9  18696.60  711.82  3.81
478.4  19087.50  737.50  3.86
479.8  19419.42  748.12  3.85
481.2  19718.40  764.72  3.88
482.6  20045.88  779.36  3.89
484.0  20434.32  802.95  3.93
485.4  20885.46  827.24  3.96
486.9  21352.50  848.25  3.97
488.3  21853.28  873.08  4.00
489.7  22309.02  893.65  4.01
491.1  22732.08  917.28  4.04
492.5  23155.44  952.56  4.11
493.9  23547.72  974.85  4.14
495.3  23900.10  991.80  4.15
496.8  24319.44  1014.70  4.17
498.2  24798.81  1039.85  4.19
499.6  25264.98  1072.62  4.25
501.0  25804.82  1098.30  4.26
502.4  26305.68  1130.04  4.30
503.8  26791.73  1162.53  4.34
505.2  27289.76  1198.88  4.39
506.6  27784.46  1234.64  4.44
508.0  28284.48  1270.08  4.49
509.4  28710.00  1297.50  4.52
510.8  29214.90  1336.50  4.57
512.2  29699.68  1373.72  4.63
513.6  30216.00  1418.40  4.69
515.0  30793.28  1458.48  4.74
516.4  31282.88  1496.40  4.78
517.8  31831.00  1543.46  4.85
519.2  32412.15  1592.30  4.91
520.7  32979.05  1650.08  5.00
522.0  33459.84  1696.08  5.07
523.4  34036.38  1744.16  5.12
524.8  34531.92  1793.61  5.19
526.2  35121.69  1852.88  5.28
527.6  35732.04  1920.63  5.38
529.0  36247.20  1980.00  5.46
530.4  36879.74  2044.91  5.54
531.8  37428.30  2104.49  5.62
533.2  37964.16  2169.18  5.71
534.6  38470.24  2252.72  5.86
536.0  38995.81  2348.98  6.02
537.4  39516.49  2429.09  6.15
538.8  40078.21  2500.74  6.24
540.2  40706.55  2580.49  6.34
541.6  41286.42  2669.10  6.46
543.0  41772.50  2751.56  6.59
544.3  42464.70  2847.08  6.70
545.7  43239.00  2938.43  6.80
547.1  43734.90  3018.90  6.90
548.5  44369.40  3116.37  7.02
549.9  45076.52  3222.26  7.15
551.3  45782.36  3330.47  7.27
552.7  46259.12  3427.51  7.41
554.1  46939.86  3528.87  7.52
555.4  47535.82  3629.65  7.64
556.8  47992.56  3728.34  7.77
558.2  48318.15  3813.00  7.89
559.6  48671.55  3908.33  8.03
561.0  49276.92  4019.40  8.16
562.3  49731.50  4117.75  8.28
563.7  50332.80  4229.12  8.40
565.1  50921.20  4342.80  8.53
566.5  51526.05  4458.70  8.65
567.9  52347.04  4596.16  8.78
569.2  53256.00  4743.90  8.91
570.6  54206.03  4898.11  9.04
572.0  55027.27  5046.86  9.17
573.4  55710.93  5186.72  9.31
574.8  56393.25  5338.00  9.47
576.1  57236.80  5501.72  9.61
577.5  57874.64  5652.74  9.77
578.9  58754.52  5823.06  9.91
580.3  59528.73  5993.19  10.07
581.6  60287.52  6161.92  10.22
583.0  61070.31  6346.49  10.39
584.4  61702.02  6513.48  10.56
585.8  62235.28  6674.13  10.72
587.1  62728.82  6833.53  10.89
588.5  63342.00  7009.95  11.07
589.9  63852.00  7175.70  11.24
591.2  64460.12  7358.38  11.42
592.6  65228.46  7559.64  11.59
594.0  65867.85  7748.72  11.76
595.3  66695.72  7959.21  11.93
596.7  67529.04  8177.58  12.11
598.1  68317.46  8397.59  12.29
599.5  69094.10  8615.30  12.47
600.8  69931.28  8851.90  12.66
602.2  70609.98  9067.70  12.84
603.5  71455.68  9308.64  13.03
604.9  72286.56  9552.60  13.21
606.3  73048.80  9791.76  13.40
607.6  73777.44  10028.52  13.59
609.0  74509.20  10276.20  13.79
610.4  75255.18  10532.34  14.00
611.7  75944.33  10783.07  14.20
613.1  76601.10  11027.85  14.40
614.5  77355.54  11299.50  14.61
615.8  77980.50  11558.97  14.82
617.2  78789.60  11854.71  15.05
618.5  79469.08  12131.92  15.27
619.9  80296.76  12437.30  15.49
621.2  81035.57  12722.59  15.70
622.6  81917.00  13040.50  15.92
624.0  82613.52  13326.98  16.13
625.3  83410.38  13631.74  16.34
626.7  84213.54  13930.33  16.54
628.0  84878.96  14208.58  16.74
629.4  85691.20  14504.00  16.93
630.8  86370.96  14782.44  17.12
632.1  86909.76  15036.84  17.30
633.5  87813.44  15358.20  17.49
634.8  88534.88  15633.82  17.66
636.2  89174.04  15897.33  17.83
637.5  89992.97  16189.46  17.99
638.9  90718.50  16459.35  18.14
640.2  91503.24  16739.06  18.29
641.6  92341.56  17013.54  18.42
642.9  93091.18  17253.15  18.53
644.3  93902.56  17509.83  18.65
645.6  94672.50  17771.00  18.77
647.0  95422.68  18001.80  18.87
648.3  96201.41  18222.44  18.94
649.7  97034.41  18448.25  19.01
651.0  97811.05  18646.64  19.06
652.4  98329.14  18785.52  19.10
653.7  99397.80  19012.14  19.13
655.0  100295.72  19189.62  19.13
656.4  100891.60  19302.90  19.13
657.7  101967.90  19492.75  19.12
659.1  102833.50  19635.00  19.09
660.4  103511.52  19741.12  19.07
661.8  104176.00  19840.00  19.04
663.1  105161.55  20016.06  19.03
664.5  105692.76  20134.89  19.05
665.8  105886.02  20205.77  19.08
667.1  106022.79  20293.07  19.14
668.5  106478.40  20470.80  19.23
669.8  106953.94  20681.84  19.34
671.2  107278.08  20887.36  19.47
672.5  107615.48  21142.87  19.65
673.8  108239.60  21489.58  19.85
675.2  109206.30  21925.05  20.08
676.5  110377.98  22416.72  20.31
677.8  111604.10  22947.11  20.56
679.2  112556.53  23437.36  20.82
680.5  113367.84  23920.28  21.10
681.9  114083.20  24401.30  21.39
683.2  114868.60  24894.10  21.67
684.5  115646.30  25394.60  21.96
685.9  116357.39  25876.85  22.24
687.2  117058.56  26334.72  22.50
688.5  117695.90  26779.36  22.75
689.9  118473.48  27259.52  23.01
691.2  119134.55  27711.82  23.26
692.5  119756.42  28152.12  23.51
693.8  120482.90  28614.50  23.75
695.2  121091.24  29059.95  24.00
696.5  121781.88  29549.74  24.26
697.8  122485.45  30057.03  24.54
699.2  123139.38  30581.07  24.83
700.5  123836.40  31132.53  25.14
701.8  124472.25  31689.53  25.46
703.1  125128.08  32284.86  25.80
704.5  125796.24  32896.13  26.15
705.8  126534.35  33551.05  26.52
707.1  127186.75  34194.63  26.89
708.4  127833.63  34855.83  27.27
709.8  128607.24  35557.14  27.65
711.1  129136.92  36201.08  28.03
712.4  129931.12  36930.30  28.42
713.7  130580.92  37623.42  28.81
715.0  131275.11  38333.46  29.20
716.3  132000.75  39059.38  29.59
717.7  132699.31  39781.44  29.98
719.0  133422.10  40533.25  30.38
720.3  134116.48  41283.83  30.78
721.6  134931.60  42080.10  31.19
722.9  135677.61  42866.60  31.59
724.2  136465.56  43674.12  32.00
725.6  137175.28  44477.79  32.42
726.9  137655.50  45213.50  32.85
728.2  138195.68  45985.52  33.28
729.5  138814.65  46794.93  33.71
730.8  139299.38  47574.64  34.15
732.1  139883.24  48411.44  34.61
733.4  140349.95  49206.64  35.06
734.7  140743.44  49990.50  35.52
736.0  141246.24  50823.96  35.98
737.3  141536.70  51588.50  36.45
738.6  141838.02  52366.91  36.92
740.0  142167.10  53156.10  37.39
741.2  142579.84  53971.84  37.85
742.6  143144.64  54846.72  38.32
743.9  143746.80  55735.36  38.77
745.2  144433.62  56664.57  39.23
746.5  145144.59  57605.47  39.69
747.8  145705.80  58482.40  40.14
749.1  146367.88  59391.14  40.58
750.4  147037.18  60292.98  41.01
751.7  147721.84  61181.82  41.42
753.0  148208.62  62000.91  41.83
754.2  148818.96  62871.09  42.25
755.5  149358.78  63709.47  42.66
756.8  149911.28  64528.02  43.04
758.1  150872.16  65531.58  43.44
759.4  151772.80  66499.50  43.82
760.7  152620.44  67460.96  44.20
762.0  153195.00  68306.88  44.59
763.3  153741.42  69144.39  44.97
764.6  154121.28  69903.36  45.36
765.9  154521.75  70664.73  45.73
767.2  154999.95  71472.45  46.11
768.4  155300.60  72203.95  46.49
769.7  155917.54  73088.07  46.88
771.0  156347.82  73868.00  47.25
772.3  156706.00  74617.68  47.62
773.6  157176.00  75425.60  47.99
774.8  157635.73  76225.71  48.36
776.1  158066.22  77008.10  48.72
777.4  158379.81  77738.26  49.08
778.7  158897.42  78555.09  49.44
780.0  159354.88  79330.24  49.78
781.2  159698.76  80054.79  50.13
782.5  160191.72  80846.22  50.47
783.8  160640.82  81618.30  50.81
785.0  160993.80  82323.78  51.13
786.3  161437.50  83055.00  51.45
787.6  161876.96  83811.28  51.77
788.9  162250.05  84522.96  52.09
790.1  162769.70  85319.75  52.42
791.4  163138.08  86007.12  52.72
792.7  163776.84  86828.81  53.02
793.9  164203.20  87544.80  53.31
795.2  164680.00  88285.50  53.61
796.5  165163.90  89029.93  53.90
797.7  165633.66  89766.99  54.20
799.0  166272.00  90588.00  54.48
800.2  166677.12  91285.12  54.77
801.5  167132.96  91994.70  55.04
802.8  167655.45  92750.78  55.32
804.0  168117.04  93460.64  55.59
805.3  168618.92  94193.26  55.86
806.5  168990.00  94844.00  56.12
807.8  169455.30  95560.50  56.39
809.0  169947.02  96291.62  56.66
810.3  170426.81  96986.81  56.91
811.5  170791.44  97632.81  57.16
812.8  171258.60  98361.60  57.43
814.0  171662.76  99025.20  57.69
815.3  172165.97  99733.92  57.93
816.5  172560.25  100388.50  58.18
817.8  173023.26  101062.47  58.41
819.0  173393.85  101735.03  58.67
820.2  173875.92  102411.93  58.90
821.5  174341.00  103110.03  59.14
822.7  174649.35  103686.65  59.37
824.0  175083.48  104368.64  59.61
825.2  175582.65  105081.45  59.85
826.4  176066.00  105772.48  60.08
827.7  176352.10  106340.35  60.30
828.9  176848.20  107011.80  60.51
830.1  177233.91  107653.96  60.74
831.4  177676.59  108310.43  60.96
832.6  178135.64  108990.65  61.18
833.8  178502.20  109577.40  61.39
835.0  178851.68  110177.55  61.60
836.3  179273.36  110798.31  61.80
837.5  179739.00  111481.65  62.02
838.7  180198.00  112125.33  62.22
839.9  180558.72  112732.56  62.44
841.2  181003.02  113368.58  62.63
842.4  181370.64  113956.95  62.83
843.6  181766.20  114573.20  63.03
844.8  182274.84  115251.12  63.23
846.0  182648.85  115862.31  63.43
847.2  183042.30  116464.11  63.63
848.5  183522.56  117111.84  63.81
849.7  183901.92  117686.76  63.99
850.9  184314.00  118290.25  64.18
852.1  184688.62  118912.65  64.39
853.3  185035.38  119453.22  64.56
854.5  185483.62  120055.39  64.73
855.7  185833.08  120609.45  64.90
856.9  186235.92  121237.74  65.10
858.1  186630.07  121827.63  65.28
859.3  187026.84  122395.77  65.44
860.5  187452.48  123003.44  65.62
861.7  187934.40  123590.80  65.76
862.9  188275.36  124170.41  65.95
864.1  188625.95  124731.61  66.13
865.3  189095.00  125315.50  66.27
866.5  189578.88  125932.32  66.43
867.7  189957.66  126494.18  66.59
868.9  190352.75  127052.17  66.75
870.1  190814.96  127683.97  66.92
871.3  191228.44  128263.64  67.07
872.5  191738.25  128877.75  67.22
873.7  192182.48  129458.76  67.36
874.9  192665.94  130079.03  67.52
876.0  193164.48  130710.24  67.67
877.2  193583.56  131303.78  67.83
878.4  194100.39  131934.20  67.97
879.6  194598.60  132505.80  68.09
880.8  195011.25  133027.13  68.22
882.0  195453.31  133581.36  68.34
883.1  195968.92  134196.44  68.48
884.3  196367.73  134819.41  68.66
885.5  196845.39  135423.12  68.80
886.7  197271.36  135891.36  68.89
887.8  197671.80  136425.00  69.02
889.0  198168.60  137058.48  69.16
890.2  198611.28  137633.27  69.30
891.4  199109.08  138283.20  69.45
892.5  199711.98  138926.39  69.56
893.7  200427.66  139555.89  69.63
894.9  201034.44  140238.72  69.76
896.0  201604.15  140931.48  69.91
897.2  202207.60  141617.28  70.04
898.4  202741.50  142211.29  70.14
899.5  203435.27  142931.94  70.26
900.7  203881.60  143448.50  70.36
901.9  204308.40  143953.25  70.46
903.0  204683.94  144489.63  70.59
904.2  205116.40  144992.00  70.69
905.4  205542.72  145552.74  70.81
906.5  206034.22  146127.31  70.92
907.7  206434.72  146541.38  70.99
908.8  206870.13  147062.88  71.09
910.0  207315.68  147555.72  71.17
911.2  207498.21  147968.62  71.31
912.3  207761.52  148300.56  71.38
913.5  207886.54  148662.53  71.51
914.6  208111.68  149007.60  71.60
915.8  208463.31  149442.51  71.69
916.9  208758.98  149890.26  71.80
918.1  209004.18  150264.91  71.90
919.2  209268.90  150644.61  71.99
920.4  209486.20  150933.09  72.05
921.5  209653.48  151305.58  72.17
922.7  209930.08  151652.80  72.24
923.8  210231.66  152043.00  72.32
925.0  210349.16  152361.58  72.43
926.1  210746.34  152765.76  72.49
927.3  211102.08  153228.00  72.58
928.4  211662.75  153788.38  72.66
929.6  212270.08  154429.44  72.75
930.7  213011.40  155123.50  72.82
931.8  213868.62  155836.13  72.87
933.0  214478.64  156511.44  72.97
934.1  214961.04  157047.08  73.06
935.3  215120.04  157339.10  73.14
936.4  215030.68  157451.23  73.22
937.6  214985.76  157510.50  73.27
938.7  214872.12  157555.44  73.33
939.9  214883.86  157799.09  73.43
941.0  215419.34  158316.55  73.49
942.1  215876.34  158789.97  73.56
943.3  216374.22  159302.22  73.62
944.4  216899.10  159753.13  73.65
945.6  217036.62  159996.38  73.72
946.7  217290.49  160197.28  73.72
947.9  217522.41  160537.34  73.80
949.0  217613.97  160740.33  73.86
950.1  218053.80  161128.98  73.89
951.3  218242.20  161440.02  73.97
952.4  218674.39  161770.44  73.98
953.6  219016.98  162011.95  73.97
954.7  219083.28  162160.10  74.02
955.8  219368.51  162430.66  74.04
957.0  219624.15  162849.90  74.15
958.1  220044.00  163082.61  74.11
959.3  220103.10  163147.95  74.12
960.4  220455.02  163537.74  74.18
961.6  220881.67  163881.72  74.19
962.7  221175.68  163961.44  74.13
963.9  221411.82  164138.10  74.13
965.0  221529.18  164197.86  74.12
966.2  221740.31  164357.43  74.12
967.3  221855.63  164512.13  74.15
968.5  222005.76  164728.80  74.20
969.6  221967.60  164744.76  74.22
970.8  222087.58  164745.30  74.18
971.9  222252.80  164669.12  74.09
973.1  222575.60  164884.60  74.08
974.2  222473.50  164937.25  74.14
975.4  222594.15  165004.85  74.13
976.5  222727.83  164962.40  74.06
977.7  222978.42  165253.47  74.11
978.8  223088.85  165276.72  74.09
980.0  223034.00  165038.00  74.00
981.2  223459.47  165238.02  73.95
982.3  223259.40  165154.71  73.97
983.5  223241.72  165261.98  74.03
984.6  223728.48  165555.00  74.00
985.8  223616.36  165341.22  73.94
987.0  223586.88  165340.64  73.95
988.1  223881.16  165299.68  73.83
989.3  223972.00  165149.88  73.74
990.2  232391.92  174887.52  75.26
994.0  232914.11  175859.60  75.50
997.9  232968.92  176406.91  75.72
1001.7  233719.34  177422.70  75.91
1005.6  234702.22  178642.86  76.11
1009.4  235835.89  179950.68  76.30
1013.3  236720.00  181131.43  76.52
1017.1  237254.38  181998.86  76.71
1021.0  237812.57  182818.69  76.88
1024.8  238921.94  183986.04  77.01
1028.6  240469.43  185645.97  77.20
1032.5  241757.60  187065.90  77.38
1036.3  242234.61  187772.55  77.52
1040.1  242371.12  188222.01  77.66
1044.0  242953.72  188983.09  77.79
1047.8  243508.65  189662.18  77.89
1051.6  244034.76  190511.83  78.07
1055.5  243742.60  190523.25  78.17
1059.3  243582.30  190753.75  78.31
1063.1  243441.77  190901.64  78.42
1067.0  243832.81  191473.74  78.53
1070.8  244625.89  192308.00  78.61
1074.6  245261.36  193113.32  78.74
1078.4  245071.33  193224.00  78.84
1082.3  244375.74  192868.38  78.92
1086.1  243999.73  192826.66  79.03
1089.9  243920.22  193031.07  79.14
1093.7  244289.03  193568.80  79.24
1097.5  244494.94  193907.66  79.31
1101.4  244507.42  194083.67  79.38
1105.2  244488.00  194126.40  79.40
1109.0  244773.90  194434.60  79.43
1112.8  245473.70  194940.36  79.41
1116.6  246042.44  195377.86  79.41
1120.4  246642.67  195756.80  79.37
1124.2  247010.29  195873.64  79.30
1128.1  247425.28  195986.91  79.21
1131.8  247386.07  195637.50  79.08
1135.7  247148.04  195125.50  78.95
1139.5  246849.00  194512.24  78.80
1143.3  246267.00  193579.26  78.61
1147.1  245736.89  192619.43  78.38
1150.9  245178.08  191525.52  78.12
1154.7  245181.73  190805.83  77.82
1158.5  245083.27  190050.56  77.55
1162.3  244905.16  189239.89  77.27
1166.1  244302.32  188190.32  77.03
1169.9  243993.77  187406.91  76.81
1173.7  243420.00  186492.86  76.61
1177.5  242815.24  185545.59  76.41
1181.2  242776.73  185025.29  76.21
1185.0  243097.64  184780.80  76.01
1188.8  242911.67  184240.00  75.85
1192.6  242855.92  183856.84  75.71
1196.4  242810.52  183476.33  75.56
1200.2  242168.89  182817.60  75.49
1204.0  241734.85  182436.01  75.47
1207.8  241394.88  182176.93  75.47
1211.6  240855.44  181873.29  75.51
1215.3  240457.97  181942.55  75.67
1219.1  240364.17  182360.52  75.87
1222.9  240071.11  182731.43  76.12
1226.7  239812.28  183267.50  76.42
1230.4  239256.26  183423.96  76.66
1234.2  238634.90  183516.90  76.90
1238.0  237939.02  183479.44  77.11
1241.8  237278.44  183385.09  77.29
1245.5  236738.64  183324.90  77.44
1249.3  236477.03  183469.93  77.58
1253.1  236611.67  183791.25  77.68
1256.8  236604.62  184047.55  77.79
1260.6  236336.30  183951.65  77.83
1264.4  236066.20  183948.64  77.92
1268.1  235611.20  183678.00  77.96
1271.9  235553.49  183783.92  78.02
1275.7  235756.26  184083.00  78.08
1279.4  236019.60  184476.34  78.16
1283.2  235560.25  184341.20  78.26
1286.9  235224.56  184300.09  78.35
1290.7  235014.27  184289.91  78.42
1294.4  234426.48  183960.41  78.47
1298.2  233576.74  183382.33  78.51
1302.0  232510.67  182551.66  78.51
1305.7  231272.86  181583.68  78.51
1309.5  229879.48  180423.32  78.49
1313.2  229040.83  179553.64  78.39
1317.0  228524.40  178969.89  78.32
1320.7  227850.47  178132.67  78.18
1324.4  226931.73  176989.55  77.99
1328.2  226160.80  175856.40  77.76
1331.9  225172.99  174397.93  77.45
1335.7  224296.81  172865.27  77.07
1339.4  223201.24  171147.74  76.68
1343.2  222255.58  169438.15  76.24
1346.9  221679.33  167928.51  75.75
1350.6  221774.47  166901.75  75.26
1354.4  222055.42  166061.77  74.78
1358.1  221703.80  164779.24  74.32
1361.8  220901.24  163150.87  73.86
1365.6  219828.55  161429.40  73.43
1369.3  218647.11  159665.71  73.02
1373.0  217293.82  157826.35  72.63
1376.7  215794.97  155804.40  72.20
1380.5  214262.44  153612.40  71.69
1384.2  212983.19  151332.27  71.05
1387.9  211819.00  148857.21  70.28
1391.6  210566.89  146043.46  69.36
1395.3  209434.40  142986.63  68.27
1399.1  208764.98  139931.73  67.03
1402.8  207847.33  136352.14  65.60
1406.5  207186.67  132679.78  64.04
1410.2  206736.11  129066.04  62.43
1413.9  206741.72  125879.02  60.89
1417.6  206376.11  122716.01  59.46
1421.3  205784.80  119825.83  58.23
1425.1  205098.67  117221.14  57.15
1428.8  204777.60  115227.42  56.27
1432.5  204641.03  113692.88  55.56
1436.2  204427.43  112461.89  55.01
1439.9  203798.57  111269.01  54.60
1443.6  203454.56  110439.29  54.28
1447.3  202930.13  109751.51  54.08
1451.0  202464.25  109224.64  53.95
1454.7  201891.38  108782.40  53.88
1458.4  201466.77  108419.85  53.82
1462.1  200770.85  108044.96  53.82
1465.8  200045.17  107670.75  53.82
1469.4  199449.76  107493.73  53.90
1473.1  200127.47  108053.95  53.99
1476.8  200316.13  108492.80  54.16
1480.5  199123.53  108163.87  54.32
1484.2  198040.60  107914.46  54.49
1487.9  197366.77  107932.41  54.69
1491.6  196696.50  107931.80  54.87
1495.3  196601.17  108291.86  55.08
1498.9  196121.70  108492.36  55.32
1502.6  195217.41  108440.68  55.55
1506.3  194049.96  108277.20  55.80
1510.0  193157.00  108265.11  56.05
1513.7  192463.09  108384.34  56.31
1517.3  191778.60  108511.14  56.58
1521.0  190945.44  108439.83  56.79
1524.7  190193.63  108442.00  57.02
1528.3  189420.33  108332.71  57.19
1532.0  188561.33  108173.14  57.37
1535.7  187775.62  108007.90  57.52
1539.3  186943.27  107738.46  57.63
1543.0  186397.36  107657.38  57.76
1546.7  186031.08  107686.66  57.89
1550.3  185551.29  107628.80  58.00
1554.0  184795.10  107383.05  58.11
1557.6  184052.31  107158.43  58.22
1561.3  183249.87  106863.14  58.32
1565.0  182390.67  106502.49  58.39
1568.6  181464.65  106101.59  58.47
1572.3  180803.56  105895.36  58.57
1575.9  180209.42  105713.26  58.66
1579.6  179633.46  105545.65  58.76
1583.2  179003.64  105380.34  58.87
1586.9  178246.51  105125.04  58.98
1590.5  177624.36  105094.80  59.17
1594.1  176896.69  104999.99  59.36
1597.8  176121.79  104898.50  59.56
1601.4  175405.21  104859.55  59.78
1605.1  174447.89  104642.65  59.99
1608.7  173618.00  104518.77  60.20
1612.3  172855.14  104419.93  60.41
1616.0  172044.15  104239.00  60.59
1619.6  171366.44  104118.64  60.76
1623.2  170550.27  103868.14  60.90
1626.9  169994.22  103740.61  61.03
1630.5  169271.75  103432.37  61.10
1634.1  168656.81  103170.84  61.17
1637.8  167958.31  102767.20  61.19
1641.4  167079.67  102150.92  61.14
1645.0  166235.12  101477.07  61.04
1648.6  165310.45  100614.36  60.86
1652.2  164597.98  99811.73  60.64
1655.8  163935.89  98936.79  60.35
1659.5  163248.95  98062.55  60.07
1663.1  162110.43  96960.05  59.81
1666.7  160892.00  95898.54  59.60
1670.3  159737.83  94977.33  59.46
1673.9  158710.49  94116.98  59.30
1677.5  157941.10  93450.94  59.17
1681.1  157550.31  92951.03  59.00
1684.7  157560.75  92662.01  58.81
1688.3  157450.07  92237.50  58.58
1691.9  157071.80  91557.56  58.29
1695.6  156745.70  90793.18  57.92
1699.2  156635.60  90085.39  57.51
1702.8  156570.62  89345.11  57.06
1706.3  156083.94  88350.94  56.60
1709.9  155157.07  87132.00  56.16
1713.5  154457.60  86067.49  55.72
1717.1  153737.89  85062.60  55.33
1720.7  153068.07  84139.90  54.97
1724.3  152667.90  83580.25  54.75
1727.9  152335.36  83304.95  54.69
1731.5  152219.72  83497.59  54.85
1735.1  152330.13  84044.06  55.17
1738.7  152102.18  84283.94  55.41
1742.2  151556.93  84230.76  55.58
1745.8  150932.00  83932.71  55.61
1749.4  150844.94  83833.91  55.58
1753.0  150088.17  83321.85  55.52
1756.5  148633.68  82506.40  55.51
1760.1  146804.92  81564.55  55.56
1763.7  144755.53  80574.38  55.66
1767.2  143114.40  79938.90  55.86
1770.8  141759.00  79472.25  56.06
1774.4  140364.78  78857.93  56.18
1777.9  139572.23  78694.51  56.38
1781.5  138725.00  78339.21  56.47
1785.1  137550.83  77763.21  56.53
1788.6  136258.12  77092.79  56.58
1792.2  134994.67  76413.75  56.61
1795.8  134346.55  76180.98  56.70
1799.3  133699.80  75863.96  56.74
1802.9  133006.34  75563.58  56.81
1806.4  132384.62  75334.34  56.91
1810.0  131614.26  74980.29  56.97
1813.5  131170.41  74818.18  57.04
1817.1  130918.33  74790.26  57.13
1820.6  130302.03  74571.30  57.23
1824.2  130204.53  74681.66  57.36
1827.7  129417.17  74385.12  57.48
1831.2  129108.00  74439.00  57.66
1834.8  129055.77  74569.16  57.78
1838.3  128876.00  74692.61  57.96
1841.8  128263.27  74509.44  58.09
1845.4  127498.27  74200.00  58.20
1848.9  126701.40  73809.03  58.25
1852.4  126122.10  73531.67  58.30
1856.0  125428.07  73047.54  58.24
1859.5  124725.39  72505.09  58.13
1863.0  124030.13  71850.41  57.93
1866.6  123692.98  71303.37  57.65
1870.1  123504.17  70696.72  57.24
1873.6  122992.50  69662.89  56.64
1877.1  122008.25  68145.75  55.85
1880.6  120804.18  66329.37  54.91
1884.2  119833.62  64273.02  53.64
1887.7  119005.93  62032.07  52.13
1891.2  118062.35  59347.13  50.27
1894.7  117200.17  56534.33  48.24
1898.2  116696.58  53732.73  46.04
1902.2  123645.60  54210.00  43.84
1904.9  123082.97  51783.35  42.07
1907.6  122323.87  49447.00  40.42
1910.4  121729.42  47300.93  38.86
1913.1  120730.93  45314.47  37.53
1915.8  120085.00  43811.83  36.48
1918.6  119606.00  42617.87  35.63
1921.3  119126.71  41646.33  34.96
1924.0  118330.33  40795.88  34.48
1926.7  117568.03  40192.70  34.19
1929.4  116834.53  39789.07  34.06
1932.2  116256.95  39601.21  34.06
1934.9  115697.40  39538.20  34.17
1937.6  115090.30  39560.20  34.37
1940.3  114558.75  39673.75  34.63
1943.0  114141.49  39853.89  34.92
1945.7  113511.84  40013.23  35.25
1948.4  112805.62  40196.70  35.63
1951.1  112237.50  40448.55  36.04
1953.8  111652.75  40680.20  36.43
1956.4  111193.35  40935.07  36.81
1959.1  110645.87  41164.03  37.20
1961.8  109878.65  41334.65  37.62
1964.5  109245.15  41534.25  38.02
1967.2  108506.54  41718.74  38.45
1969.9  107890.42  41925.50  38.86
1972.5  107110.43  42049.18  39.26
1975.2  106567.78  42271.21  39.67
1977.9  106236.28  42561.90  40.06
1980.6  105680.58  42755.30  40.46
1983.2  104857.92  42816.73  40.83
1985.9  103992.00  42840.00  41.20
1988.5  103118.89  42826.36  41.53
1991.2  102485.25  42932.03  41.89
1993.8  101894.10  43015.50  42.22
1996.5  101452.45  43136.50  42.52
1999.2  100853.08  43153.51  42.79
2001.8  100460.90  43218.50  43.02
2004.4  99955.91  43200.71  43.22
2007.1  99273.42  43066.92  43.38
2009.7  98713.65  42970.05  43.53
2012.4  98348.00  42957.87  43.68
2015.0  97895.83  42839.83  43.76
2017.6  97352.88  42582.96  43.74
2020.3  96872.23  42324.33  43.69
2022.9  96675.87  42187.20  43.64
2025.5  96490.68  41979.75  43.51
2028.1  96296.98  41730.57  43.34
2030.8  95888.28  41327.15  43.10
2033.4  95719.90  41008.30  42.84
2036.0  95379.03  40625.70  42.59
2038.6  95046.80  40201.85  42.30
2041.2  94755.10  39791.67  41.99
2043.8  94430.48  39385.45  41.71
2046.4  94077.57  38951.10  41.40
2049.0  93609.10  38473.77  41.10
2051.6  93374.53  38100.25  40.80
2054.2  93058.13  37716.67  40.53
2056.8  92720.83  37345.00  40.28
2059.4  92177.47  36912.00  40.04
2062.0  91688.96  36502.50  39.81
2064.6  91097.56  36093.67  39.62
2067.1  90495.23  35685.23  39.43
2069.7  89903.93  35281.23  39.24
2072.3  89528.35  34964.62  39.05
2074.9  89089.53  34654.20  38.90
2077.4  88773.54  34405.83  38.76
2080.0  88312.63  34107.22  38.62
2082.6  87841.50  33787.71  38.46
2085.1  87362.03  33486.48  38.33
2087.7  87048.00  33273.50  38.22
2090.3  86647.55  33030.93  38.12
2092.8  85922.93  32669.68  38.02
2095.4  85156.18  32284.31  37.91
2097.9  84527.68  31931.55  37.78
2100.5  83878.67  31584.33  37.65
2103.0  83316.83  31286.45  37.55
2105.6  82779.80  31011.05  37.46
2108.1  82300.73  30763.95  37.38
2110.7  81786.95  30496.20  37.29
2113.2  81290.39  30227.72  37.18
2115.7  80720.75  29955.21  37.11
2118.3  80120.63  29664.70  37.03
2120.8  79759.35  29464.65  36.94
2123.3  79362.44  29252.08  36.86
2125.8  78992.08  29036.93  36.76
2128.4  78607.75  28837.25  36.68
2130.9  78088.50  28601.00  36.63
2133.4  77712.13  28412.42  36.56
2135.9  77367.00  28268.00  36.54
2138.4  76930.52  28110.41  36.54
2140.9  76617.37  28014.33  36.56
2143.4  76285.94  27918.11  36.60
2145.9  75999.63  27820.64  36.61
2148.4  75707.23  27741.45  36.64
2150.9  75396.56  27674.44  36.71
2153.4  75134.62  27625.71  36.77
2155.9  74827.08  27585.23  36.87
2158.4  74541.25  27556.38  36.97
2160.9  74326.88  27525.75  37.03
2163.4  74023.90  27488.30  37.13
2165.9  73479.52  27365.97  37.24
2168.4  73018.95  27269.10  37.35
2170.8  72692.77  27232.15  37.46
2173.3  72353.21  27175.98  37.56
2175.8  72054.03  27121.60  37.64
2178.2  71675.21  27055.92  37.75
2180.7  71292.32  26995.21  37.87
2183.2  70894.40  26917.09  37.97
2185.6  70497.00  26850.60  38.09
2188.1  70030.80  26768.70  38.22
2190.6  69499.95  26660.18  38.36
2193.0  68885.58  26520.73  38.50
2195.5  68345.60  26406.40  38.64
2197.9  67790.07  26267.60  38.75
2200.4  67104.42  26081.63  38.87
2202.8  66629.20  26002.13  39.03
2205.3  66058.07  25871.18  39.16
2207.7  65709.15  25805.43  39.27
2210.1  65305.10  25699.80  39.35
2212.6  64962.13  25609.02  39.42
2215.0  64740.33  25537.08  39.45
2217.4  64428.21  25442.68  39.49
2219.9  64190.80  25356.48  39.50
2222.3  64002.77  25268.10  39.48
2224.7  63877.05  25151.85  39.38
2227.1  63603.19  24981.23  39.28
2229.5  63299.27  24760.44  39.12
2231.9  62865.07  24443.60  38.88
2234.4  62388.13  24075.00  38.59
2236.8  62003.95  23731.76  38.27
2239.2  61611.55  23373.35  37.94
2241.6  61217.10  22988.70  37.55
2244.0  60832.80  22579.20  37.12
2246.4  60437.13  22151.85  36.65
2248.8  60026.18  21732.24  36.20
2251.2  59718.25  21358.50  35.77
2253.6  59334.00  20952.50  35.31
2255.9  59049.70  20593.30  34.87
2258.3  58751.69  20251.39  34.47
2260.7  58402.20  19910.67  34.09
2263.1  58007.25  19575.00  33.75
2265.5  57621.94  19255.59  33.42
2267.9  57318.50  19009.50  33.16
2270.2  56905.27  18740.73  32.93
2272.6  56523.90  18483.60  32.70
2275.0  56102.55  18235.35  32.50
2277.3  55725.50  17995.00  32.29
2279.7  55378.88  17788.50  32.12
2282.1  55081.00  17587.27  31.93
2284.4  54683.75  17333.43  31.70
2286.8  54382.21  17089.39  31.42
2289.1  54018.43  16813.13  31.12
2291.5  53728.56  16521.28  30.75
2293.8  53306.97  16173.42  30.34
2296.2  52837.40  15862.00  30.02
2298.5  52333.53  15550.00  29.71
2300.8  51816.68  15258.13  29.45
2303.2  51205.63  15005.20  29.30
2305.5  50568.57  14786.58  29.24
2307.9  49933.75  14616.27  29.27
2310.2  49310.80  14506.80  29.42
2312.5  48752.33  14451.67  29.64
2314.8  48197.55  14421.62  29.92
2317.1  47598.96  14368.33  30.19
2319.5  46991.18  14252.63  30.33
2321.8  46460.20  14143.10  30.44
2324.1  45868.20  13999.65  30.52
2326.4  45329.17  13843.13  30.54
2328.7  44824.17  13648.33  30.45
2331.0  44390.10  13445.80  30.29
2333.3  44059.18  13273.78  30.13
2335.6  43673.00  13082.07  29.95
2337.9  43208.25  12871.05  29.79
2340.2  42821.25  12674.58  29.60
2342.5  42454.23  12497.73  29.44
2344.8  41980.21  12311.54  29.33
2347.1  41481.65  12171.60  29.34
2349.4  40945.60  12037.55  29.40
2351.7  40495.87  11972.27  29.56
2353.9  40053.75  11902.84  29.72
2356.2  39552.50  11813.75  29.87
2358.5  39063.72  11724.00  30.01
2360.8  38610.98  11614.95  30.08
2363.1  38166.45  11491.50  30.11
2365.3  37740.58  11363.47  30.11
2367.6  37233.33  11191.67  30.06
2369.8  36724.38  11055.00  30.10
2372.1  36191.35  10900.50  30.12
2374.4  35568.80  10725.47  30.15
2376.6  34947.73  10549.93  30.19
2378.9  34369.30  10360.00  30.14
2381.1  33808.67  10166.00  30.07
2383.4  33262.80  10015.45  30.11
2385.6  32804.29  9875.25  30.10
2387.9  32364.00  9726.60  30.05
2390.1  31893.75  9572.50  30.01
2392.3  31423.28  9424.35  29.99
2394.6  30978.82  9319.12  30.08
2396.8  30574.48  9230.70  30.19
2399.0  30165.08  9077.17  30.09
2401.3  29727.95  8908.47  29.97
2403.5  29265.60  8763.30  29.94
2405.7  28846.09  8652.92  30.00
2407.9  28438.20  8527.80  29.99
2410.1  28011.60  8351.40  29.81
2412.4  27647.33  8183.08  29.60
2414.6  27260.00  8074.60  29.62
2416.8  26871.90  7947.50  29.58
2419.0  26519.44  7800.38  29.41
2421.2  26132.58  7638.03  29.23
2423.4  25710.53  7464.04  29.03
2425.6  25412.70  7353.30  28.94
2427.8  25126.95  7229.48  28.77
2430.0  24822.99  7120.96  28.69
2432.2  24556.80  7008.00  28.54
2434.4  24245.55  6869.25  28.33
2436.5  23928.33  6729.23  28.12
2438.7  23649.85  6609.35  27.95
2440.9  23333.68  6500.88  27.86
2443.1  23084.85  6361.65  27.56
2445.3  22835.93  6247.38  27.36
2447.4  22531.80  6140.40  27.25
2449.6  22247.87  6047.07  27.18
2451.8  21983.40  5940.90  27.02
2453.9  21677.02  5808.94  26.80
2456.1  21372.93  5672.93  26.54
2458.3  21066.83  5550.03  26.34
2460.4  20763.22  5431.37  26.16
2462.6  20504.17  5352.67  26.11
2464.7  20253.03  5295.77  26.15
2466.9  20017.73  5210.40  26.03
2469.0  19740.78  5111.25  25.89
2471.2  19478.80  5021.15  25.78
2473.3  19216.93  4911.26  25.56
2475.4  19003.48  4790.38  25.21
2477.6  18762.50  4703.13  25.07
2479.7  18496.00  4633.60  25.05
2481.9  18263.70  4552.92  24.93
2484.0  18047.62  4491.79  24.89
2486.1  17800.20  4408.20  24.76
2488.2  17566.33  4318.88  24.59
2490.4  17337.50  4273.54  24.65
2492.5  17020.47  4215.20  24.77
2494.6  16691.55  4164.53  24.95
2496.7  16425.61  4136.69  25.18
2498.8  16257.98  4122.75  25.36
2500.9  16095.70  4061.71  25.23
2503.0  15973.30  4023.35  25.19
2505.1  15864.88  4034.88  25.43
2507.2  15867.35  4067.98  25.64
2509.4  15815.07  4026.09  25.46
2511.4  15827.53  4015.55  25.37
2513.5  15923.47  4107.47  25.80
2515.6  15880.52  4238.90  26.69
