# Supplementary material for: Using reflectance spectra and Pl@ntNet to identify herbarium specimens: a case study with Lithocarpus
Source: New Phytol. 2025 Jun 4;251(2):800–10. doi: 10.1111/nph.70258 (PMC13278665; doi:10.1111/nph.70258)
Supplement: Supplementary file 1 — Dataset S1 Original spectral data collected for this study. [file NPH-251-800-s003.zip › lithocarpus_spectra/gr021122_0067.sig]

/*** Spectra Vista SIG Data ***/
name= gr021122_0067.sig
instrument= HI: 1132003 (HR-1024i)
integration= 50.0, 9.0, 5.0, 50.0, 9.0, 5.0
scan method= Time-based, Time-based
scan coadds= 100, 425, 645, 100, 425, 645
scan time= 5, 5
scan settings= AI, AI
external data set1= 0,0,0,0,0,0,0,0,0,0,0,0,0,0,0,0,0,0,0,0,0,0,0,0,0,0,0,0,0,0,0,0
external data set2= 0,0,0,0,0,0,0,0,0,0,0,0,0,0,0,0,0,0,0,0,0,0,0,0,0,0,0,0,0,0,0,0
external data dark= 0,0,0,0,0,0,0,0,0,0,0,0,0,0,0,0
external data mask= 0
optic= LENS 4(1), LENS 4(1)
temp= 30.5, -5.0, -9.9, 30.6, -5.1, -9.8
battery= 7.45, 7.45
error= 0, 0
units= Radiance, Radiance
time= 11/02/2022 10:40:18, 11/02/2022 10:42:27
longitude=                 ,                 
latitude=                 ,                 
gpstime=                 ,                 
comm= 
memory slot= 0, 0
factors= 0.942, 0.954, 1.000 [Overlap: Remove @ 990,1900, Matching Type: None]
inclinometer x offset= 1, 1
inclinometer y offset= 90, 90
data= 
340.5  1215.20  737.80  60.71
341.9  1233.66  723.18  58.62
343.4  1180.80  708.48  60.00
344.9  1202.50  684.50  56.92
346.4  1212.44  677.54  55.88
347.8  1233.36  633.81  51.39
349.3  1241.76  589.04  47.44
350.8  1242.30  590.85  47.56
352.2  1272.81  629.09  49.43
353.7  1296.26  620.55  47.87
355.2  1323.10  602.60  45.54
356.6  1400.63  628.32  44.86
358.1  1467.42  647.78  44.14
359.6  1499.94  628.18  41.88
361.0  1538.75  652.43  42.40
362.5  1639.89  678.15  41.35
364.0  1719.90  713.44  41.48
365.5  1799.00  732.45  40.71
366.9  1858.88  766.16  41.22
368.4  1939.05  788.13  40.65
369.9  2044.74  823.04  40.25
371.3  2128.42  859.30  40.37
372.8  2215.59  878.37  39.64
374.2  2310.44  908.60  39.33
375.7  2425.35  983.25  40.54
377.2  2549.85  1014.60  39.79
378.6  2615.58  1030.38  39.39
380.1  2692.20  1064.06  39.52
381.6  2824.64  1097.07  38.84
383.0  2960.10  1151.15  38.89
384.5  3108.56  1223.04  39.34
386.0  3197.70  1279.08  40.00
387.4  3301.70  1313.45  39.78
388.9  3416.28  1324.68  38.78
390.4  3576.46  1389.58  38.85
391.8  3753.96  1469.44  39.14
393.3  3882.65  1518.29  39.10
394.7  3961.15  1554.95  39.26
396.2  4068.32  1579.72  38.83
397.7  4231.20  1640.88  38.78
399.1  4428.18  1718.70  38.81
400.6  4612.64  1788.16  38.77
402.0  4735.38  1835.34  38.76
403.5  4821.60  1871.80  38.82
405.0  4967.56  1938.56  39.02
406.4  5195.52  2029.50  39.06
407.9  5414.44  2122.96  39.21
409.3  5531.40  2177.44  39.37
410.8  5642.82  2224.98  39.43
412.2  5788.80  2299.44  39.72
413.7  6021.67  2396.30  39.79
415.1  6261.08  2501.40  39.95
416.6  6461.55  2592.09  40.12
418.0  6604.75  2660.75  40.29
419.5  6737.25  2729.45  40.51
420.9  6933.92  2820.80  40.68
422.4  7199.71  2946.77  40.93
423.8  7478.04  3072.66  41.09
425.3  7761.30  3210.30  41.36
426.7  7982.70  3321.00  41.60
428.2  8141.12  3410.88  41.90
429.6  8307.93  3504.63  42.18
431.1  8512.42  3621.94  42.55
432.5  8793.07  3756.48  42.72
434.0  9102.50  3888.50  42.72
435.4  9427.00  4064.50  43.12
436.8  9736.36  4233.20  43.48
438.3  10000.50  4384.40  43.84
439.7  10207.86  4500.79  44.09
441.2  10394.52  4607.88  44.33
442.6  10639.35  4739.70  44.55
444.0  10920.00  4908.54  44.95
445.5  11256.39  5098.77  45.30
446.9  11629.80  5301.66  45.59
448.4  11977.98  5491.29  45.84
449.8  12339.60  5689.55  46.11
451.2  12615.50  5859.25  46.44
452.7  12824.85  6004.23  46.82
454.1  13062.80  6161.48  47.17
455.5  13351.24  6342.70  47.51
457.0  13705.12  6543.68  47.75
458.4  14054.04  6749.60  48.03
459.8  14417.28  6969.60  48.34
461.2  14843.38  7219.52  48.64
462.7  15229.47  7456.53  48.96
464.1  15563.48  7666.41  49.26
465.5  15838.56  7851.96  49.57
467.0  16116.20  8039.80  49.89
468.4  16434.84  8244.60  50.17
469.8  16771.44  8463.20  50.46
471.2  17192.19  8729.07  50.77
472.7  17646.44  9011.70  51.07
474.1  18107.10  9292.50  51.32
475.5  18657.60  9621.82  51.57
476.9  19173.18  9947.08  51.88
478.4  19581.25  10231.25  52.25
479.8  19844.20  10435.64  52.59
481.2  20015.44  10573.36  52.83
482.6  20219.76  10743.30  53.13
484.0  20555.52  10980.72  53.42
485.4  21039.64  11290.72  53.66
486.9  21592.35  11653.20  53.97
488.3  22209.52  12042.08  54.22
489.7  22725.08  12382.18  54.49
491.1  23161.32  12689.04  54.79
492.5  23543.52  12959.52  55.04
493.9  23850.36  13205.58  55.37
495.3  24128.10  13429.20  55.66
496.8  24502.92  13699.84  55.91
498.2  24983.43  14031.12  56.16
499.6  25493.31  14384.79  56.43
501.0  26092.47  14790.44  56.68
502.4  26651.40  15180.72  56.96
503.8  27180.09  15565.06  57.27
505.2  27736.80  15946.12  57.49
506.6  28249.98  16318.50  57.76
508.0  28743.12  16687.44  58.06
509.4  29140.00  17000.00  58.34
510.8  29596.05  17339.85  58.59
512.2  30055.92  17685.12  58.84
513.6  30561.60  18052.80  59.07
515.0  31142.56  18492.96  59.38
516.4  31654.08  18875.52  59.63
517.8  32229.46  19295.54  59.87
519.2  32851.56  19746.27  60.11
520.7  33450.50  20187.04  60.35
522.0  33948.24  20579.40  60.62
523.4  34539.12  21022.47  60.87
524.8  35053.14  21431.34  61.14
526.2  35672.31  21893.70  61.37
527.6  36332.10  22377.42  61.59
529.0  36898.40  22818.40  61.84
530.4  37557.66  23321.34  62.09
531.8  38104.66  23750.29  62.33
533.2  38563.20  24120.72  62.55
534.6  38999.20  24508.48  62.84
536.0  39480.23  24929.35  63.14
537.4  39983.45  25359.52  63.43
538.8  40561.08  25835.76  63.70
540.2  41195.99  26355.47  63.98
541.6  41828.92  26851.58  64.19
543.0  42362.74  27302.94  64.45
544.3  43082.40  27879.15  64.71
545.7  43887.15  28505.55  64.95
547.1  44430.90  28962.30  65.19
548.5  45074.58  29499.30  65.45
549.9  45805.26  30097.84  65.71
551.3  46586.80  30732.26  65.97
552.7  47160.04  31224.46  66.21
554.1  47900.22  31832.31  66.46
555.4  48511.36  32357.70  66.70
556.8  48939.66  32765.04  66.95
558.2  49201.65  33075.45  67.22
559.6  49448.10  33349.80  67.44
561.0  49951.44  33809.16  67.68
562.3  50332.10  34188.70  67.93
563.7  50919.68  34702.08  68.15
565.1  51502.00  35222.00  68.39
566.5  52142.38  35768.69  68.60
567.9  53021.20  36472.48  68.79
569.2  53978.40  37237.20  68.99
570.6  54985.37  38036.82  69.18
572.0  55831.75  38749.12  69.40
573.4  56552.93  39376.13  69.63
574.8  57285.75  40013.75  69.85
576.1  58180.69  40772.60  70.08
577.5  58868.72  41385.12  70.30
578.9  59829.00  42197.76  70.53
580.3  60715.59  42967.05  70.77
581.6  61609.92  43741.28  71.00
583.0  62477.46  44499.33  71.22
584.4  63081.00  45066.24  71.44
585.8  63487.77  45498.82  71.67
587.1  63801.54  45868.90  71.89
588.5  64219.20  46323.30  72.13
589.9  64571.10  46716.00  72.35
591.2  65059.56  47218.60  72.58
592.6  65800.24  47897.96  72.79
594.0  66466.42  48524.41  73.01
595.3  67358.36  49321.50  73.22
596.7  68282.04  50139.76  73.43
598.1  69157.47  50938.81  73.66
599.5  70023.30  51717.05  73.86
600.8  70932.04  52532.28  74.06
602.2  71677.97  53241.09  74.28
603.5  72596.04  54071.64  74.48
604.9  73497.60  54888.30  74.68
606.3  74326.56  55656.48  74.88
607.6  75096.42  56390.40  75.09
609.0  75843.00  57105.00  75.29
610.4  76576.50  57815.94  75.50
611.7  77233.67  58466.61  75.70
613.1  77844.30  59085.30  75.90
614.5  78516.18  59756.22  76.11
615.8  79023.96  60308.64  76.32
617.2  79749.36  61022.88  76.52
618.5  80375.36  61665.96  76.72
619.9  81172.08  62446.88  76.93
621.2  81906.15  63177.66  77.13
622.6  82841.00  64053.00  77.32
624.0  83579.76  64787.49  77.52
625.3  84440.75  65602.06  77.69
626.7  85293.84  66413.52  77.86
628.0  85996.52  67114.76  78.04
629.4  86839.20  67922.40  78.22
630.8  87544.08  68621.88  78.39
632.1  88111.80  69213.69  78.55
633.5  89048.96  70092.88  78.71
634.8  89781.20  70815.21  78.88
636.2  90431.16  71469.60  79.03
637.5  91266.76  72277.31  79.19
638.9  91983.24  73000.32  79.36
640.2  92767.13  73754.87  79.51
641.6  93583.74  74536.98  79.65
642.9  94390.66  75280.66  79.75
644.3  95226.86  76118.18  79.93
645.6  96005.00  76888.50  80.09
647.0  96743.25  77631.12  80.24
648.3  97548.75  78439.20  80.41
649.7  98381.64  79256.39  80.56
651.0  99186.14  80045.44  80.70
652.4  99747.18  80652.78  80.86
653.7  100848.24  81693.90  81.01
655.0  101779.92  82608.40  81.16
656.4  102438.20  83301.80  81.32
657.7  103550.03  84352.51  81.46
659.1  104458.20  85262.10  81.62
660.4  105197.12  86012.64  81.76
661.8  105904.00  86744.00  81.91
663.1  106876.98  87714.57  82.07
664.5  107361.42  88274.58  82.22
665.8  107489.85  88551.36  82.38
667.1  107537.76  88763.85  82.54
668.5  107889.60  89208.00  82.68
669.8  108236.08  89657.62  82.84
671.2  108442.88  89989.12  82.98
672.5  108701.84  90357.17  83.12
673.8  109335.80  91000.84  83.23
675.2  110275.62  91905.66  83.34
676.5  111439.08  92968.08  83.43
677.8  112669.96  94106.88  83.52
679.2  113623.27  95032.62  83.64
680.5  114478.08  95866.14  83.74
681.9  115238.20  96635.00  83.86
683.2  116054.40  97451.20  83.97
684.5  116870.60  98267.40  84.08
685.9  117610.86  99031.82  84.20
687.2  118333.44  99763.20  84.31
688.5  118990.44  100445.58  84.41
689.9  119779.92  101252.92  84.53
691.2  120466.30  101951.17  84.63
692.5  121090.50  102602.88  84.73
693.8  121811.70  103344.40  84.84
695.2  122450.55  104005.99  84.94
696.5  123143.24  104720.00  85.04
697.8  123848.80  105454.75  85.15
699.2  124502.82  106148.25  85.26
700.5  125216.46  106869.78  85.35
701.8  125861.40  107537.85  85.44
703.1  126533.52  108226.20  85.53
704.5  127217.79  108927.18  85.62
705.8  127952.00  109697.03  85.73
707.1  128622.25  110395.75  85.83
708.4  129265.17  111074.49  85.93
709.8  130060.47  111869.79  86.01
711.1  130595.36  112451.50  86.11
712.4  131418.44  113281.80  86.20
713.7  132097.12  113974.92  86.28
715.0  132807.87  114711.18  86.37
716.3  133559.50  115478.00  86.46
717.7  134284.17  116225.49  86.55
719.0  135079.20  117026.30  86.64
720.3  135863.40  117814.34  86.72
721.6  136774.20  118725.60  86.80
722.9  137642.22  119594.70  86.89
724.2  138544.56  120491.28  86.97
725.6  139335.40  121288.44  87.05
726.9  139794.50  121799.00  87.13
728.2  140234.08  122304.00  87.21
729.5  140805.08  122907.07  87.29
730.8  141264.28  123411.76  87.36
732.1  141848.28  124033.00  87.44
733.4  142246.46  124496.44  87.52
734.7  142498.80  124821.00  87.59
736.0  142797.48  125191.74  87.67
737.3  142859.16  125349.12  87.74
738.6  142917.75  125516.52  87.82
740.0  143010.45  125700.90  87.90
741.2  143253.76  126014.72  87.97
742.6  143715.96  126518.40  88.03
743.9  144274.16  127118.48  88.11
745.2  145033.68  127886.76  88.18
746.5  145834.23  128699.96  88.25
747.8  146525.80  129396.00  88.31
749.1  147287.40  130169.55  88.38
750.4  148024.78  130939.30  88.46
751.7  148762.60  131697.44  88.53
753.0  149319.48  132283.53  88.59
754.2  149986.56  132964.62  88.65
755.5  150575.33  133585.58  88.72
756.8  151118.20  134179.12  88.79
758.1  152099.04  135144.24  88.85
759.4  153019.80  136043.40  88.91
760.7  153879.04  136892.28  88.96
762.0  154455.00  137506.25  89.03
763.3  155011.50  138094.74  89.09
764.6  155382.24  138536.88  89.16
765.9  155774.75  138948.75  89.20
767.2  156246.09  139495.44  89.28
768.4  156565.50  139857.90  89.33
769.7  157176.57  140487.53  89.38
771.0  157599.27  140959.62  89.44
772.3  157940.20  141362.65  89.50
773.6  158412.64  141864.32  89.55
774.8  158865.10  142368.67  89.62
776.1  159297.58  142847.38  89.67
777.4  159612.98  143212.79  89.73
778.7  160105.28  143754.98  89.79
780.0  160545.28  144226.88  89.84
781.2  160891.14  144628.68  89.89
782.5  161388.24  145164.24  89.95
783.8  161830.98  145640.70  90.00
785.0  162187.50  146025.84  90.04
786.3  162592.50  146485.50  90.09
787.6  163026.08  146949.04  90.14
788.9  163391.67  147376.68  90.20
790.1  163903.30  147913.00  90.24
791.4  164275.20  148322.40  90.29
792.7  164918.22  148972.47  90.33
793.9  165325.86  149438.52  90.39
795.2  165772.50  149937.00  90.45
796.5  166248.28  150425.66  90.48
797.7  166721.10  150917.76  90.52
799.0  167352.00  151572.00  90.57
800.2  167747.20  152000.00  90.61
801.5  168194.20  152473.04  90.65
802.8  168709.65  153022.15  90.70
804.0  169161.72  153478.78  90.73
805.3  169639.60  153980.56  90.77
806.5  170024.90  154396.60  90.81
807.8  170452.80  154878.50  90.86
809.0  170918.30  155377.82  90.91
810.3  171371.42  155860.65  90.95
811.5  171735.96  156248.61  90.98
812.8  172217.40  156721.50  91.00
814.0  172592.91  157138.11  91.05
815.3  173110.42  157650.50  91.07
816.5  173460.00  158046.25  91.11
817.8  173906.49  158517.33  91.15
819.0  174290.06  158902.59  91.17
820.2  174739.44  159350.28  91.19
821.5  175201.75  159833.45  91.23
822.7  175490.46  160175.91  91.27
824.0  175921.20  160632.81  91.31
825.2  176416.50  161129.25  91.33
826.4  176896.50  161615.30  91.36
827.7  177194.60  161945.35  91.39
828.9  177686.10  162432.90  91.42
830.1  178048.42  162867.34  91.47
831.4  178485.73  163287.97  91.49
832.6  178957.20  163740.48  91.50
833.8  179334.80  164130.80  91.52
835.0  179713.66  164528.14  91.55
836.3  180148.50  164973.20  91.58
837.5  180570.60  165431.70  91.62
838.7  181022.31  165916.35  91.66
839.9  181452.96  166328.64  91.66
841.2  181890.87  166777.69  91.69
842.4  182291.10  167183.55  91.71
843.6  182679.70  167596.80  91.74
844.8  183181.68  168115.77  91.78
846.0  183589.80  168534.60  91.80
847.2  183996.75  168937.65  91.82
848.5  184469.44  169405.44  91.83
849.7  184839.75  169769.04  91.85
850.9  185175.90  170147.90  91.88
852.1  185608.25  170557.72  91.89
853.3  185922.24  170891.10  91.92
854.5  186335.73  171297.14  91.93
855.7  186626.64  171619.02  91.96
856.9  187016.04  172004.64  91.97
858.1  187419.76  172439.58  92.01
859.3  187777.66  172785.48  92.02
860.5  188187.78  173212.17  92.04
861.7  188554.40  173600.00  92.07
862.9  188927.70  174024.24  92.11
864.1  189260.20  174393.38  92.14
865.3  189761.64  174813.52  92.12
866.5  190252.80  175245.12  92.11
867.7  190613.41  175662.31  92.16
868.9  190989.47  176053.08  92.18
870.1  191405.22  176487.74  92.21
871.3  191879.80  176925.66  92.21
872.5  192369.60  177381.90  92.21
873.7  192848.72  177886.08  92.24
874.9  193340.58  178357.95  92.25
876.0  193818.60  178887.60  92.30
877.2  194302.56  179318.60  92.29
878.4  194856.21  179856.09  92.30
879.6  195333.60  180280.80  92.29
880.8  195784.75  180701.50  92.30
882.0  196146.30  181111.43  92.33
883.1  196670.88  181624.52  92.35
884.3  197139.98  182065.66  92.35
885.5  197690.22  182577.15  92.36
886.7  198063.36  182920.32  92.35
887.8  198506.40  183355.20  92.37
889.0  199047.18  183883.54  92.38
890.2  199468.50  184269.33  92.38
891.4  200011.69  184801.04  92.40
892.5  200560.23  185359.59  92.42
893.7  201219.32  185971.26  92.42
894.9  201872.52  186507.72  92.39
896.0  202454.95  187069.65  92.40
897.2  203107.10  187707.66  92.42
898.4  203618.22  188239.09  92.45
899.5  204289.26  188806.05  92.42
900.7  204711.00  189216.30  92.43
901.9  205111.86  189616.56  92.45
903.0  205498.95  189974.95  92.45
904.2  205865.00  190302.00  92.44
905.4  206343.12  190735.32  92.44
906.5  206806.95  191149.00  92.43
907.7  207137.16  191518.20  92.46
908.8  207583.62  191844.87  92.42
910.0  207955.28  192178.48  92.41
911.2  208191.17  192339.71  92.39
912.3  208333.26  192544.44  92.42
913.5  208511.36  192756.97  92.44
914.6  208701.36  192870.72  92.41
915.8  209062.74  193247.01  92.43
916.9  209368.29  193479.36  92.41
918.1  209528.00  193670.54  92.43
919.2  209703.87  193899.96  92.46
920.4  209829.62  194032.30  92.47
921.5  210052.44  194243.65  92.47
922.7  210234.40  194409.76  92.47
923.8  210489.36  194718.12  92.51
925.0  210716.17  194934.74  92.51
926.1  211013.04  195224.40  92.52
927.3  211373.28  195535.20  92.51
928.4  211828.50  195916.50  92.49
929.6  212495.36  196556.80  92.50
930.7  213183.60  197398.60  92.60
931.8  213985.68  198124.05  92.59
933.0  214657.92  198702.00  92.57
934.1  215143.83  199180.17  92.58
935.3  215306.13  199302.39  92.57
936.4  215409.70  199427.69  92.58
937.6  215242.92  199363.29  92.62
938.7  215068.41  199168.92  92.61
939.9  215083.69  199163.90  92.60
941.0  215759.44  199570.68  92.50
942.1  216294.30  200272.50  92.59
943.3  216730.92  200750.76  92.63
944.4  217191.22  201124.62  92.60
945.6  217335.26  201358.02  92.65
946.7  217749.07  201545.91  92.56
947.9  217992.39  201778.08  92.56
949.0  218176.28  201869.29  92.53
950.1  218548.44  202307.76  92.57
951.3  218834.33  202677.64  92.62
952.4  219108.44  202788.16  92.55
953.6  219373.54  203239.20  92.65
954.7  219724.41  203329.80  92.54
955.8  219933.65  203638.78  92.59
957.0  220400.55  203999.10  92.56
958.1  220744.14  204240.84  92.52
959.3  220720.50  204153.60  92.49
960.4  220985.47  204435.43  92.51
961.6  221429.22  204783.70  92.48
962.7  221514.56  204909.44  92.50
963.9  221761.05  204998.01  92.44
965.0  221769.06  205097.40  92.48
966.2  221863.98  205292.20  92.53
967.3  221855.63  205162.30  92.48
968.5  222137.28  205171.20  92.36
969.6  222103.36  205269.12  92.42
970.8  222227.61  205283.98  92.38
971.9  221964.16  204934.40  92.33
973.1  221980.08  205454.40  92.56
974.2  221859.78  205289.34  92.53
975.4  222118.86  205483.71  92.51
976.5  222401.01  205569.78  92.43
977.7  222472.80  205618.80  92.42
978.8  222047.19  205380.63  92.49
980.0  222139.00  205313.00  92.43
981.2  222535.32  205530.96  92.36
982.3  222496.12  205513.14  92.37
983.5  222255.67  205492.82  92.46
984.6  222505.92  205593.84  92.40
985.8  222773.32  205491.00  92.24
987.0  222931.20  205664.96  92.25
988.1  223199.98  205943.42  92.27
989.3  223028.96  206054.24  92.39
990.2  238515.17  217521.17  91.20
994.0  238797.69  217962.27  91.27
997.9  238624.75  217852.42  91.29
1001.7  238966.51  218321.13  91.36
1005.6  240032.22  219395.56  91.40
1009.4  241447.01  220774.46  91.44
1013.3  242600.00  221960.00  91.49
1017.1  243321.79  222692.58  91.52
1021.0  243923.83  223377.33  91.58
1024.8  245329.17  224758.61  91.62
1028.6  247281.12  226713.13  91.68
1032.5  248938.20  228298.00  91.71
1036.3  249501.33  228901.75  91.74
1040.1  249693.98  229189.97  91.79
1044.0  250568.18  230098.53  91.83
1047.8  251364.75  230902.35  91.86
1051.6  252067.20  231728.44  91.93
1055.5  251574.50  231373.40  91.97
1059.3  251174.55  231090.90  92.00
1063.1  250749.92  230810.77  92.05
1067.0  251100.21  231201.37  92.08
1070.8  251876.18  231980.70  92.10
1074.6  252421.67  232584.56  92.14
1078.4  252015.67  232261.67  92.16
1082.3  250907.72  231418.44  92.23
1086.1  250325.07  230901.02  92.24
1089.9  250243.10  230930.54  92.28
1093.7  250647.91  231416.81  92.33
1097.5  250753.64  231622.78  92.37
1101.4  250701.54  231650.30  92.40
1105.2  250514.80  231531.60  92.42
1109.0  250865.67  231942.82  92.46
1112.8  251978.98  233007.22  92.47
1116.6  252853.07  233792.62  92.46
1120.4  253524.13  234446.80  92.48
1124.2  254046.91  234872.70  92.45
1128.1  254797.31  235454.18  92.41
1131.8  254777.60  235322.73  92.36
1135.7  254553.31  234893.31  92.28
1139.5  254360.40  234394.20  92.15
1143.3  253802.68  233432.45  91.97
1147.1  253006.22  232263.56  91.80
1150.9  252219.92  231073.33  91.62
1154.7  252236.40  230537.96  91.40
1158.5  252120.67  229888.40  91.18
1162.3  251939.31  229255.20  91.00
1166.1  251242.97  228142.33  90.81
1169.9  250913.57  227321.50  90.60
1173.7  250240.00  226300.00  90.43
1177.5  249645.71  225228.75  90.22
1181.2  249686.67  224698.64  89.99
1185.0  250218.78  224594.19  89.76
1188.8  250167.94  224049.00  89.56
1192.6  250203.44  223619.44  89.38
1196.4  250174.28  223150.32  89.20
1200.2  249451.38  222185.60  89.07
1204.0  248924.25  221423.05  88.95
1207.8  248470.93  220786.53  88.86
1211.6  247868.11  219974.44  88.75
1215.3  247336.78  219397.12  88.70
1219.1  247239.25  219281.75  88.69
1222.9  246897.78  219075.56  88.73
1226.7  246621.33  218962.86  88.79
1230.4  245970.83  218629.23  88.88
1234.2  245284.74  218280.30  88.99
1238.0  244497.52  217876.73  89.11
1241.8  243735.44  217516.11  89.24
1245.5  243131.04  217206.31  89.34
1249.3  242899.30  217226.62  89.43
1253.1  243272.36  217654.31  89.47
1256.8  243342.74  217849.38  89.52
1260.6  243126.45  217724.45  89.55
1264.4  242923.50  217634.17  89.59
1268.1  242613.07  217364.40  89.59
1271.9  242551.52  217361.73  89.61
1275.7  242748.56  217665.07  89.67
1279.4  242999.70  218100.30  89.75
1283.2  242516.31  217865.58  89.84
1286.9  242169.59  217837.69  89.95
1290.7  241951.60  217832.27  90.03
1294.4  241258.37  217354.86  90.09
1298.2  240258.16  216568.02  90.14
1302.0  239052.42  215511.67  90.15
1305.7  237669.67  214236.31  90.14
1309.5  236105.75  212757.25  90.11
1313.2  235168.75  211787.17  90.06
1317.0  234530.40  211036.80  89.98
1320.7  233710.72  210020.99  89.86
1324.4  232537.63  208658.95  89.73
1328.2  231921.60  207692.80  89.55
1331.9  231123.02  206453.99  89.33
1335.7  230319.44  205170.28  89.08
1339.4  228923.64  203269.60  88.79
1343.2  227914.77  201584.21  88.45
1346.9  227561.73  200260.32  88.00
1350.6  228098.58  199505.52  87.46
1354.4  228738.31  198747.47  86.89
1358.1  228493.73  197328.33  86.36
1361.8  227645.73  195500.42  85.88
1365.6  226587.65  193646.90  85.46
1369.3  225491.11  191876.89  85.09
1373.0  224178.04  189974.03  84.74
1376.7  222574.07  187797.67  84.38
1380.5  221016.71  185572.53  83.96
1384.2  219708.71  183186.26  83.38
1387.9  218414.87  180418.60  82.60
1391.6  217031.22  177405.86  81.74
1395.3  215797.25  174696.00  80.95
1399.1  215028.82  172706.62  80.32
1402.8  213978.00  170506.00  79.68
1406.5  213149.60  167998.07  78.82
1410.2  212537.44  164790.94  77.54
1413.9  212466.92  162285.78  76.38
1417.6  211896.36  160277.01  75.64
1421.3  211174.13  159022.93  75.30
1425.1  210324.27  157381.33  74.83
1428.8  209969.25  155674.80  74.14
1432.5  209730.93  154135.45  73.49
1436.2  209443.09  152716.39  72.92
1439.9  208761.16  151121.52  72.39
1443.6  208400.33  149871.33  71.92
1447.3  207848.80  148555.44  71.47
1451.0  207352.25  147309.75  71.04
1454.7  206816.98  145998.04  70.59
1458.4  206405.97  144711.70  70.11
1462.1  205731.17  143175.42  69.59
1465.8  204991.92  141561.25  69.06
1469.4  204433.93  140065.89  68.51
1473.1  205253.49  139501.03  67.97
1476.8  205495.91  138676.78  67.48
1480.5  204295.42  137118.98  67.12
1484.2  203177.03  135908.18  66.89
1487.9  202526.99  135221.28  66.77
1491.6  201856.42  134706.00  66.73
1495.3  201808.75  134729.83  66.76
1498.9  201327.20  134589.10  66.85
1502.6  200343.96  134236.06  67.00
1506.3  199133.51  133815.73  67.20
1510.0  198178.15  133637.15  67.43
1513.7  197418.71  133564.69  67.66
1517.3  196684.12  133399.32  67.82
1521.0  195760.28  132955.48  67.92
1524.7  194942.19  132481.27  67.96
1528.3  194114.25  131869.35  67.93
1532.0  193177.47  131174.13  67.90
1535.7  192303.22  130545.80  67.89
1539.3  191430.77  129993.90  67.91
1543.0  190809.69  129665.67  67.96
1546.7  190428.33  129617.58  68.07
1550.3  189910.76  129569.07  68.23
1554.0  189102.90  129376.80  68.42
1557.6  188333.69  129196.34  68.60
1561.3  187495.63  128901.78  68.75
1565.0  186638.93  128539.73  68.87
1568.6  185708.22  128107.02  68.98
1572.3  185037.56  127831.52  69.08
1575.9  184424.71  127588.18  69.18
1579.6  183870.87  127321.33  69.24
1583.2  183258.40  127069.91  69.34
1586.9  182530.21  126842.04  69.49
1590.5  181914.18  126929.64  69.77
1594.1  181169.61  127156.67  70.19
1597.8  180406.02  127532.03  70.69
1601.4  179698.02  128043.22  71.25
1605.1  178732.13  128421.65  71.85
1608.7  177906.75  128897.50  72.45
1612.3  177128.09  129386.03  73.05
1616.0  176286.40  129777.00  73.62
1619.6  175598.89  130195.22  74.14
1623.2  174797.73  130476.87  74.64
1626.9  174238.07  130813.80  75.08
1630.5  173514.00  131007.85  75.50
1634.1  172871.46  131210.41  75.90
1637.8  172096.09  131250.31  76.27
1641.4  171168.78  131144.65  76.62
1645.0  170278.71  131033.50  76.95
1648.6  169317.55  130793.15  77.25
1652.2  168554.03  130658.02  77.52
1655.8  167823.56  130492.44  77.76
1659.5  167108.80  130255.00  77.95
1663.1  165903.46  129571.45  78.10
1666.7  164639.33  128772.00  78.21
1670.3  163464.65  127970.02  78.29
1673.9  162392.78  127141.11  78.29
1677.5  161540.28  126418.10  78.26
1681.1  161077.20  125880.04  78.15
1684.7  161062.10  125594.50  77.98
1688.3  160942.44  125127.26  77.75
1691.9  160534.93  124395.27  77.49
1695.6  160195.50  123544.43  77.12
1699.2  160073.17  122810.43  76.72
1702.8  159976.97  122252.61  76.42
1706.3  159492.53  121642.48  76.27
1709.9  158530.31  120876.62  76.25
1713.5  157821.73  120340.90  76.25
1717.1  157120.37  119729.94  76.20
1720.7  156444.39  119085.44  76.12
1724.3  156082.55  118656.03  76.02
1727.9  155767.93  118216.62  75.89
1731.5  155677.58  117936.44  75.76
1735.1  155789.33  117863.47  75.66
1738.7  155536.62  117482.98  75.53
1742.2  155023.42  116930.28  75.43
1745.8  154462.80  116322.40  75.31
1749.4  154604.88  116238.21  75.18
1753.0  154041.65  115588.32  75.04
1756.5  152654.91  114296.08  74.87
1760.1  150728.37  112592.03  74.70
1763.7  148499.94  110693.72  74.54
1767.2  146719.13  109189.13  74.42
1770.8  145255.00  107948.50  74.32
1774.4  143790.93  106757.27  74.24
1777.9  142927.82  106066.48  74.21
1781.5  142021.33  105389.67  74.21
1785.1  140714.17  104455.00  74.23
1788.6  139377.84  103495.37  74.26
1792.2  138154.17  102654.17  74.30
1795.8  137715.28  102355.79  74.32
1799.3  137140.20  101943.20  74.34
1802.9  136393.48  101417.64  74.36
1806.4  135696.98  100892.89  74.35
1810.0  134841.68  100237.18  74.34
1813.5  134368.17  99874.43  74.33
1817.1  134135.00  99703.80  74.33
1820.6  133517.77  99246.87  74.33
1824.2  133393.87  99254.71  74.41
1827.7  132545.93  98725.46  74.48
1831.2  132286.00  98728.00  74.63
1834.8  132302.63  98957.60  74.80
1838.3  132153.00  99107.50  74.99
1841.8  131511.93  98892.37  75.20
1845.4  130585.82  98455.16  75.39
1848.9  129698.70  97979.70  75.54
1852.4  129016.37  97622.43  75.67
1856.0  128263.27  97076.07  75.69
1859.5  127487.68  96468.59  75.67
1863.0  126818.53  95791.74  75.53
1866.6  126525.16  95371.20  75.38
1870.1  126360.82  94904.26  75.11
1873.6  125735.25  93943.50  74.72
1877.1  124503.75  92387.75  74.20
1880.6  123092.42  90527.49  73.54
1884.2  121953.48  88687.88  72.72
1887.7  121072.87  86788.73  71.68
1891.2  120050.35  84589.40  70.46
1894.7  119223.77  82293.07  69.02
1898.2  118838.96  80118.63  67.42
1902.2  128831.04  84876.48  65.88
1904.9  128041.46  82564.02  64.48
1907.6  127135.92  80186.88  63.07
1910.4  126431.20  77985.60  61.68
1913.1  125307.36  75663.28  60.38
1915.8  124559.40  73788.12  59.24
1918.6  124011.04  72212.32  58.23
1921.3  123507.66  70851.33  57.37
1924.0  122730.44  69534.08  56.66
1926.7  121979.72  68396.84  56.07
1929.4  121222.16  67438.80  55.63
1932.2  120618.44  66826.73  55.40
1934.9  120032.64  66353.04  55.28
1937.6  119420.96  65990.16  55.26
1940.3  118830.00  65764.50  55.34
1943.0  118284.35  65658.56  55.51
1945.7  117517.07  65510.28  55.75
1948.4  116714.26  65397.23  56.03
1951.1  116080.02  65453.22  56.39
1953.8  115463.04  65521.50  56.75
1956.4  114932.15  65651.89  57.12
1959.1  114287.92  65757.44  57.54
1961.8  113483.16  65780.82  57.97
1964.5  112814.37  65852.82  58.37
1967.2  112029.09  65873.19  58.80
1969.9  111420.30  65987.40  59.22
1972.5  110678.99  65995.28  59.63
1975.2  110143.61  66140.81  60.05
1977.9  109772.88  66373.46  60.46
1980.6  109181.03  66461.78  60.87
1983.2  108310.30  66371.92  61.28
1985.9  107445.60  66254.40  61.66
1988.5  106600.01  66091.57  62.00
1991.2  105938.28  66076.56  62.37
1993.8  105328.08  66051.48  62.71
1996.5  104892.48  66080.52  63.00
1999.2  104266.34  65967.98  63.27
2001.8  103863.48  65975.16  63.52
2004.4  103363.93  65874.46  63.73
2007.1  102707.64  65607.64  63.88
2009.7  102117.06  65342.52  63.99
2012.4  101715.20  65172.80  64.07
2015.0  101246.80  64905.40  64.11
2017.6  100709.10  64524.45  64.07
2020.3  100194.60  64103.60  63.98
2022.9  99963.36  63792.16  63.82
2025.5  99749.91  63432.72  63.59
2028.1  99545.05  62993.88  63.28
2030.8  99117.39  62370.99  62.93
2033.4  98945.70  61859.16  62.52
2036.0  98563.64  61120.00  62.01
2038.6  98183.70  60335.16  61.45
2041.2  97853.12  59561.44  60.87
2043.8  97501.04  58713.85  60.22
2046.4  97128.80  57787.04  59.50
2049.0  96623.08  56765.20  58.75
2051.6  96359.58  55889.79  58.00
2054.2  96014.75  54955.25  57.24
2056.8  95649.40  54061.70  56.52
2059.4  95056.09  53084.07  55.84
2062.0  94565.50  52157.50  55.15
2064.6  93962.98  51203.67  54.49
2067.1  93372.75  50260.77  53.83
2069.7  92768.66  49305.10  53.15
2072.3  92348.60  48508.30  52.53
2074.9  91880.25  47707.80  51.92
2077.4  91540.29  47028.23  51.37
2080.0  91049.52  46319.34  50.87
2082.6  90596.85  45702.70  50.45
2085.1  90151.14  45130.80  50.06
2087.7  89770.20  44639.40  49.73
2090.3  89320.35  44147.46  49.43
2092.8  88573.42  43548.47  49.17
2095.4  87790.82  42959.67  48.93
2097.9  87157.49  42460.95  48.72
2100.5  86472.80  41997.60  48.57
2103.0  85873.82  41599.04  48.44
2105.6  85314.90  41286.99  48.39
2108.1  84821.85  41085.00  48.44
2110.7  84283.78  40913.88  48.54
2113.2  83788.11  40805.56  48.70
2115.7  83238.85  40721.70  48.92
2118.3  82636.32  40629.03  49.17
2120.8  82264.86  40663.80  49.43
2123.3  81873.81  40711.51  49.72
2125.8  81516.12  40780.32  50.03
2128.4  81087.63  40843.92  50.37
2130.9  80534.20  40848.00  50.72
2133.4  80180.52  40936.14  51.05
2135.9  79801.60  40996.00  51.37
2138.4  79315.94  40955.09  51.64
2140.9  78993.08  40993.90  51.90
2143.4  78670.22  40965.24  52.07
2145.9  78355.89  40943.31  52.25
2148.4  78063.49  40914.07  52.41
2150.9  77778.40  40870.21  52.55
2153.4  77500.62  40833.66  52.69
2155.9  77162.91  40784.12  52.85
2158.4  76873.65  40755.75  53.02
2160.9  76660.50  40785.15  53.20
2163.4  76358.02  40781.04  53.41
2165.9  75814.86  40641.58  53.61
2168.4  75357.18  40575.24  53.84
2170.8  75026.60  40593.96  54.11
2173.3  74663.38  40600.87  54.38
2175.8  74348.56  40616.07  54.63
2178.2  73963.60  40572.70  54.85
2180.7  73604.23  40528.39  55.06
2183.2  73199.97  40448.86  55.26
2185.6  72787.68  40340.16  55.42
2188.1  72311.40  40196.52  55.59
2190.6  71743.10  40014.78  55.78
2193.0  71103.12  39771.60  55.94
2195.5  70540.80  39528.96  56.04
2197.9  69979.68  39195.76  56.01
2200.4  69260.55  38708.35  55.89
2202.8  68781.10  38343.67  55.75
2205.3  68186.04  37998.76  55.73
2207.7  67849.08  37954.54  55.94
2210.1  67460.96  38017.84  56.36
2212.6  67099.19  38178.97  56.90
2215.0  66866.80  38376.60  57.39
2217.4  66583.04  38442.98  57.74
2219.9  66352.84  38514.48  58.04
2222.3  66119.24  38522.88  58.26
2224.7  65913.75  38518.74  58.44
2227.1  65643.36  38417.81  58.53
2229.5  65362.52  38257.09  58.53
2231.9  64948.32  37948.00  58.43
2234.4  64473.92  37569.84  58.27
2236.8  64069.32  37210.94  58.08
2239.2  63689.34  36816.78  57.81
2241.6  63249.06  36334.20  57.45
2244.0  62838.72  35804.16  56.98
2246.4  62458.68  35234.88  56.41
2248.8  62020.53  34577.51  55.75
2251.2  61683.00  33912.60  54.98
2253.6  61265.40  33138.30  54.09
2255.9  60978.36  32403.24  53.14
2258.3  60644.55  31642.16  52.18
2260.7  60281.36  30860.08  51.19
2263.1  59882.10  30075.90  50.23
2265.5  59474.36  29354.82  49.36
2267.9  59160.00  28823.10  48.72
2270.2  58737.92  28357.44  48.28
2272.6  58332.84  28058.28  48.10
2275.0  57929.76  27871.20  48.11
2277.3  57525.00  27771.30  48.28
2279.7  57126.75  27735.90  48.55
2282.1  56784.72  27741.20  48.85
2284.4  56393.04  27655.32  49.04
2286.8  56097.95  27581.87  49.17
2289.1  55705.80  27430.68  49.24
2291.5  55386.80  27253.24  49.21
2293.8  54960.42  26986.94  49.10
2296.2  54516.00  26657.40  48.90
2298.5  54020.70  26273.28  48.64
2300.8  53475.38  25851.28  48.34
2303.2  52816.44  25415.64  48.12
2305.5  52144.77  24915.78  47.78
2307.9  51513.05  24395.54  47.36
2310.2  50875.44  23885.40  46.95
2312.5  50296.40  23432.40  46.59
2314.8  49705.02  22985.46  46.24
2317.1  49080.50  22523.75  45.89
2319.5  48435.75  22071.87  45.57
2321.8  47886.16  21687.64  45.29
2324.1  47303.34  21283.22  44.99
2326.4  46827.00  20906.60  44.65
2328.7  46274.50  20548.50  44.41
2331.0  45797.88  20201.88  44.11
2333.3  45437.06  19943.82  43.89
2335.6  45039.12  19754.00  43.86
2337.9  44570.88  19547.46  43.86
2340.2  44146.50  19332.50  43.79
2342.5  43774.53  19143.63  43.73
2344.8  43299.70  18937.65  43.74
2347.1  42784.14  18740.40  43.80
2349.4  42210.48  18513.54  43.86
2351.7  41743.52  18319.52  43.89
2353.9  41267.50  18147.99  43.98
2356.2  40784.25  17959.50  44.04
2358.5  40281.71  17810.71  44.22
2360.8  39797.64  17639.14  44.32
2363.1  39344.94  17467.08  44.39
2365.3  38896.75  17292.95  44.46
2367.6  38380.00  17110.00  44.58
2369.8  37878.45  16924.20  44.68
2372.1  37335.48  16720.86  44.79
2374.4  36709.88  16478.84  44.89
2376.6  36063.16  16254.84  45.07
2378.9  35483.00  16037.28  45.20
2381.1  34902.40  15818.40  45.32
2383.4  34340.18  15595.86  45.42
2385.6  33878.90  15392.85  45.43
2387.9  33387.12  15179.76  45.47
2390.1  32907.00  15004.50  45.60
2392.3  32421.87  14815.71  45.70
2394.6  31978.36  14640.06  45.78
2396.8  31564.75  14503.87  45.95
2399.0  31094.20  14338.00  46.11
2401.3  30653.06  14152.56  46.17
2403.5  30248.40  13923.00  46.03
2405.7  29827.97  13706.22  45.95
2407.9  29371.50  13494.42  45.94
2410.1  28960.20  13258.08  45.78
2412.4  28600.30  13028.90  45.56
2414.6  28211.28  12802.80  45.38
2416.8  27814.38  12611.28  45.34
2419.0  27411.18  12387.53  45.19
2421.2  27024.00  12138.28  44.92
2423.4  26642.35  11866.40  44.54
2425.6  26311.86  11658.60  44.31
2427.8  25991.82  11441.43  44.02
2430.0  25669.86  11183.25  43.57
2432.2  25355.52  10978.56  43.30
2434.4  25031.16  10750.86  42.95
2436.5  24705.76  10489.40  42.46
2438.7  24431.94  10247.94  41.94
2440.9  24153.48  10004.40  41.42
2443.1  23866.74  9768.60  40.93
2445.3  23612.03  9556.96  40.47
2447.4  23329.44  9326.88  39.98
2449.6  23013.76  9116.80  39.61
2451.8  22703.76  8905.14  39.22
2453.9  22396.12  8666.65  38.70
2456.1  22093.04  8440.32  38.20
2458.3  21797.65  8248.79  37.84
2460.4  21490.25  8082.90  37.61
2462.6  21225.05  7899.50  37.22
2464.7  20955.48  7694.18  36.72
2466.9  20694.64  7508.32  36.28
2469.0  20458.63  7332.94  35.84
2471.2  20215.08  7157.76  35.41
2473.3  19935.19  6949.49  34.86
2475.4  19667.32  6813.53  34.64
2477.6  19392.92  6679.45  34.44
2479.7  19184.64  6528.00  34.03
2481.9  18934.93  6368.88  33.64
2484.0  18712.67  6275.10  33.53
2486.1  18430.74  6160.32  33.42
2488.2  18200.35  6072.60  33.37
2490.4  17958.00  5986.00  33.33
2492.5  17627.20  5920.44  33.59
2494.6  17340.48  5880.51  33.91
2496.7  17114.48  5836.37  34.10
2498.8  16885.35  5829.21  34.52
2500.9  16662.45  5803.52  34.83
2503.0  16597.82  5788.82  34.88
2505.1  16502.85  5830.50  35.33
2507.2  16532.61  5933.40  35.89
2509.4  16490.10  5988.51  36.32
2511.4  16489.83  5976.39  36.24
2513.5  16576.16  6110.56  36.86
2515.6  16623.86  6450.50  38.80
