# Supplementary material for: Using reflectance spectra and Pl@ntNet to identify herbarium specimens: a case study with Lithocarpus
Source: New Phytol. 2025 Jun 4;251(2):800–10. doi: 10.1111/nph.70258 (PMC13278665; doi:10.1111/nph.70258)
Supplement: Supplementary file 1 — Dataset S1 Original spectral data collected for this study. [file NPH-251-800-s003.zip › lithocarpus_spectra/gr020722_0200.sig]

/*** Spectra Vista SIG Data ***/
name= gr020722_0200.sig
instrument= HI: 1132003 (HR-1024i)
integration= 50.0, 9.0, 6.0, 70.0, 9.0, 6.0
scan method= Time-based, Time-based
scan coadds= 100, 425, 571, 71, 425, 571
scan time= 5, 5
scan settings= AI, AI
external data set1= 0,0,0,0,0,0,0,0,0,0,0,0,0,0,0,0,0,0,0,0,0,0,0,0,0,0,0,0,0,0,0,0
external data set2= 0,0,0,0,0,0,0,0,0,0,0,0,0,0,0,0,0,0,0,0,0,0,0,0,0,0,0,0,0,0,0,0
external data dark= 0,0,0,0,0,0,0,0,0,0,0,0,0,0,0,0
external data mask= 0
optic= LENS 4(1), LENS 4(1)
temp= 36.5, -5.0, -9.9, 36.4, -5.0, -9.9
battery= 7.43, 7.44
error= 0, 0
units= Radiance, Radiance
time= 07/02/2022 12:52:33, 07/02/2022 12:54:20
longitude=                 ,                 
latitude=                 ,                 
gpstime=                 ,                 
comm= 
memory slot= 0, 0
factors= 0.982, 0.994, 1.000 [Overlap: Remove @ 990,1900, Matching Type: None]
inclinometer x offset= 1, 1
inclinometer y offset= 90, 90
data= 
340.5  1280.30  806.00  62.95
341.9  1297.47  805.22  62.06
343.4  1259.52  787.20  62.50
344.9  1258.00  766.43  60.92
346.4  1248.10  764.14  61.22
347.8  1250.49  746.38  59.69
349.3  1241.76  727.77  58.61
350.8  1272.60  735.86  57.82
352.2  1287.44  752.40  58.44
353.7  1323.84  748.60  56.55
355.2  1362.40  748.57  54.95
356.6  1452.99  776.05  53.41
358.1  1507.08  802.64  53.26
359.6  1525.58  814.99  53.42
361.0  1587.99  835.32  52.60
362.5  1664.55  863.10  51.85
364.0  1770.86  919.10  51.90
365.5  1837.55  945.39  51.45
366.9  1896.56  968.91  51.09
368.4  1976.58  1009.74  51.08
369.9  2083.32  1065.54  51.15
371.3  2168.08  1133.14  52.26
372.8  2241.81  1170.54  52.21
374.2  2336.40  1205.29  51.59
375.7  2451.57  1254.81  51.18
377.2  2576.55  1315.93  51.07
378.6  2655.21  1358.74  51.17
380.1  2743.48  1401.04  51.07
381.6  2862.47  1459.16  50.98
383.0  2985.40  1518.00  50.85
384.5  3121.30  1601.60  51.31
386.0  3247.86  1683.94  51.85
387.4  3374.00  1755.86  52.04
388.9  3486.00  1792.80  51.43
390.4  3610.63  1863.08  51.60
391.8  3765.44  1935.20  51.39
393.3  3894.24  2011.69  51.66
394.7  4006.55  2075.43  51.80
396.2  4133.24  2133.09  51.61
397.7  4272.48  2204.06  51.59
399.1  4458.51  2296.41  51.51
400.6  4643.12  2402.11  51.73
402.0  4775.94  2484.30  52.02
403.5  4900.00  2548.00  52.00
405.0  5032.80  2629.57  52.25
406.4  5222.58  2738.21  52.43
407.9  5423.36  2841.66  52.40
409.3  5584.08  2935.03  52.56
410.8  5702.04  3021.43  52.99
412.2  5861.16  3124.11  53.30
413.7  6068.05  3241.08  53.41
415.1  6298.98  3362.27  53.38
416.6  6506.37  3484.22  53.55
418.0  6655.50  3599.11  54.08
419.5  6806.35  3696.85  54.31
420.9  7006.08  3823.54  54.57
422.4  7262.81  3975.30  54.74
423.8  7502.72  4133.90  55.10
425.3  7779.75  4300.61  55.28
426.7  8007.30  4454.36  55.63
428.2  8189.76  4581.71  55.94
429.6  8373.16  4714.35  56.30
431.1  8581.30  4858.50  56.62
432.5  8848.97  5042.98  56.99
434.0  9124.50  5228.93  57.31
435.4  9427.00  5448.93  57.80
436.8  9736.36  5653.55  58.07
438.3  10000.50  5843.71  58.43
439.7  10224.93  6015.14  58.83
441.2  10422.72  6167.74  59.18
442.6  10683.75  6362.68  59.55
444.0  10974.60  6567.60  59.84
445.5  11299.83  6806.89  60.24
446.9  11651.64  7047.30  60.48
448.4  11966.92  7275.90  60.80
449.8  12305.70  7522.57  61.13
451.2  12592.50  7729.64  61.38
452.7  12830.64  7919.89  61.73
454.1  13097.48  8116.77  61.97
455.5  13397.16  8335.30  62.22
457.0  13745.16  8580.00  62.42
458.4  14071.20  8821.06  62.69
459.8  14428.80  9076.11  62.90
461.2  14831.66  9367.63  63.16
462.7  15211.56  9637.29  63.36
464.1  15557.41  9889.76  63.57
465.5  15856.92  10119.86  63.82
467.0  16152.80  10343.86  64.04
468.4  16477.12  10595.89  64.31
469.8  16831.04  10859.97  64.52
471.2  17239.47  11161.46  64.74
472.7  17687.67  11481.29  64.91
474.1  18124.80  11804.21  65.13
475.5  18639.66  12182.11  65.36
476.9  19118.19  12542.96  65.61
478.4  19518.75  12848.21  65.82
479.8  19818.84  13087.57  66.04
481.2  20047.04  13290.06  66.29
482.6  20312.91  13515.62  66.54
484.0  20688.84  13808.14  66.74
485.4  21146.38  14168.46  67.00
486.9  21674.25  14558.14  67.17
488.3  22238.72  14983.77  67.38
489.7  22725.08  15374.13  67.65
491.1  23173.08  15729.00  67.88
492.5  23578.80  16065.00  68.13
493.9  23908.56  16354.20  68.40
495.3  24236.40  16627.71  68.61
496.8  24630.80  16961.97  68.86
498.2  25124.61  17368.24  69.13
499.6  25626.06  17773.33  69.36
501.0  26202.30  18237.76  69.60
502.4  26728.80  18671.83  69.86
503.8  27241.41  19104.10  70.13
505.2  27772.36  19547.11  70.38
506.6  28290.46  19976.16  70.61
508.0  28788.48  20397.60  70.85
509.4  29200.00  20771.43  71.14
510.8  29685.15  21182.46  71.36
512.2  30158.40  21590.51  71.59
513.6  30676.80  22035.43  71.83
515.0  31270.00  22531.26  72.05
516.4  31774.72  22977.94  72.32
517.8  32339.38  23459.41  72.54
519.2  32937.63  23976.64  72.79
520.7  33522.34  24470.50  73.00
522.0  34019.28  24911.57  73.23
523.4  34605.27  25417.35  73.45
524.8  35118.84  25873.29  73.67
526.2  35733.49  26401.04  73.88
527.6  36362.76  26946.39  74.10
529.0  36902.80  27418.29  74.30
530.4  37548.74  27970.57  74.49
531.8  38100.09  28451.51  74.68
533.2  38605.32  28902.34  74.87
534.6  39096.64  29354.63  75.08
536.0  39599.05  29819.25  75.30
537.4  40118.15  30281.84  75.48
538.8  40693.98  30788.50  75.66
540.2  41331.46  31345.39  75.84
541.6  41928.74  31858.70  75.98
543.0  42445.20  32314.40  76.13
544.3  43156.35  32926.39  76.30
545.7  43956.75  33603.75  76.45
547.1  44474.40  34060.50  76.58
548.5  45105.24  34614.51  76.74
549.9  45822.82  35229.75  76.88
551.3  46569.12  35877.77  77.04
552.7  47110.98  36355.37  77.17
554.1  47827.74  36977.74  77.31
555.4  48433.50  37510.20  77.45
556.8  48879.60  37923.60  77.59
558.2  49178.40  38223.00  77.72
559.6  49485.30  38525.25  77.85
561.0  50043.84  39029.10  77.99
562.3  50468.60  39429.00  78.13
563.7  51063.04  39974.40  78.28
565.1  51651.60  40508.29  78.43
566.5  52280.30  41061.99  78.54
567.9  53135.68  41797.31  78.66
569.2  54070.80  42597.00  78.78
570.6  55052.41  43426.36  78.88
572.0  55894.60  44153.62  78.99
573.4  56595.03  44770.34  79.11
574.8  57302.75  45402.14  79.23
576.1  58180.69  46153.94  79.33
577.5  58851.28  46751.66  79.44
578.9  59775.72  47549.23  79.55
580.3  60615.93  48280.09  79.65
581.6  61447.52  49005.03  79.75
583.0  62281.89  49723.84  79.84
584.4  62890.29  50279.68  79.95
585.8  63363.02  50705.53  80.02
587.1  63761.06  51087.93  80.12
588.5  64280.40  51553.71  80.20
589.9  64713.90  51954.43  80.28
591.2  65267.84  52465.51  80.38
592.6  66027.94  53137.23  80.48
594.0  66697.80  53723.99  80.55
595.3  67559.16  54470.59  80.63
596.7  68452.72  55234.34  80.69
598.1  69298.31  55969.53  80.77
599.5  70129.35  56697.07  80.85
600.8  71003.16  57454.80  80.92
602.2  71729.07  58089.75  80.98
603.5  72621.84  58857.17  81.05
604.9  73492.38  59612.40  81.11
606.3  74289.60  60312.69  81.19
607.6  75043.02  60978.99  81.26
609.0  75794.40  61637.14  81.32
610.4  76538.28  62283.00  81.37
611.7  77211.63  62892.71  81.45
613.1  77849.85  63472.18  81.53
614.5  78566.40  64110.21  81.60
615.8  79135.56  64636.33  81.68
617.2  79911.18  65333.83  81.76
618.5  80575.52  65941.60  81.84
619.9  81393.68  66677.86  81.92
621.2  82148.59  67355.81  81.99
622.6  83077.50  68184.29  82.07
624.0  83810.34  68844.60  82.14
625.3  84644.62  69587.36  82.21
626.7  85487.74  70338.21  82.28
628.0  86180.00  70965.46  82.35
629.4  87012.80  71724.00  82.43
630.8  87730.20  72369.26  82.49
632.1  88293.24  72895.95  82.56
633.5  89226.28  73718.54  82.62
634.8  89960.07  74391.79  82.69
636.2  90617.40  74994.86  82.76
637.5  91448.73  75756.54  82.84
638.9  92184.18  76420.52  82.90
640.2  92970.79  77134.09  82.97
641.6  93837.12  77907.73  83.02
642.9  94613.61  78605.80  83.08
644.3  95440.04  79379.56  83.17
645.6  96206.50  80103.21  83.26
647.0  96973.20  80801.61  83.32
648.3  97768.86  81555.04  83.42
649.7  98618.59  82342.54  83.50
651.0  99434.90  83092.75  83.56
652.4  99971.82  83633.27  83.66
653.7  101054.43  84619.16  83.74
655.0  101997.12  85494.06  83.82
656.4  102652.80  86104.29  83.88
657.7  103716.57  87082.04  83.96
659.1  104596.80  87928.50  84.06
660.4  105353.92  88648.00  84.14
661.8  106040.00  89325.71  84.24
663.1  107023.32  90243.00  84.32
664.5  107550.48  90784.03  84.41
665.8  107747.46  91047.92  84.50
667.1  107855.82  91250.94  84.60
668.5  108250.80  91692.00  84.70
669.8  108646.70  92132.11  84.80
671.2  108917.12  92476.80  84.91
672.5  109212.10  92852.04  85.02
673.8  109814.88  93490.20  85.13
675.2  110786.34  94414.80  85.22
676.5  111957.84  95493.39  85.29
677.8  113206.78  96644.27  85.37
679.2  114210.75  97585.73  85.44
680.5  115064.04  98407.14  85.52
681.9  115815.70  99148.50  85.61
683.2  116631.90  99940.50  85.69
684.5  117448.10  100738.00  85.77
685.9  118195.30  101469.55  85.85
687.2  118917.12  102193.37  85.94
688.5  119580.26  102868.33  86.02
689.9  120383.48  103642.06  86.09
691.2  121075.10  104316.79  86.16
692.5  121712.06  104961.34  86.24
693.8  122453.45  105700.00  86.32
695.2  123088.90  106330.87  86.39
696.5  123779.04  107028.11  86.47
697.8  124504.40  107727.00  86.52
699.2  125184.54  108392.42  86.59
700.5  125902.80  109102.76  86.66
701.8  126552.30  109740.75  86.72
703.1  127221.60  110406.51  86.78
704.5  127895.76  111073.56  86.85
705.8  128642.65  111807.41  86.91
707.1  129318.25  112463.04  86.97
708.4  129973.71  113108.19  87.02
709.8  130776.24  113872.50  87.07
711.1  131324.58  114416.37  87.12
712.4  132140.44  115205.41  87.18
713.7  132811.90  115865.53  87.24
715.0  133523.64  116547.60  87.29
716.3  134262.75  117263.57  87.34
717.7  134989.36  117945.36  87.37
719.0  135758.10  118682.36  87.42
720.3  136509.32  119406.07  87.47
721.6  137388.40  120234.14  87.51
722.9  138217.41  121019.34  87.56
724.2  139073.76  121818.60  87.59
725.6  139825.64  122549.06  87.64
726.9  140290.50  123009.11  87.68
728.2  140790.72  123513.60  87.73
729.5  141399.83  124104.50  87.77
730.8  141881.82  124567.79  87.80
732.1  142473.52  125135.00  87.83
733.4  142927.89  125589.54  87.87
734.7  143268.84  125944.71  87.91
736.0  143673.18  126356.96  87.95
737.3  143871.93  126554.40  87.96
738.6  144056.07  126769.63  88.00
740.0  144296.35  127009.46  88.02
741.2  144618.24  127343.54  88.05
742.6  145140.12  127843.20  88.08
743.9  145732.64  128396.86  88.10
745.2  146480.40  129071.61  88.12
746.5  147254.56  129800.10  88.15
747.8  147903.40  130409.29  88.17
749.1  148642.05  131078.51  88.18
750.4  149366.27  131750.54  88.21
751.7  150075.94  132413.70  88.23
753.0  150612.72  132924.23  88.26
754.2  151270.92  133529.36  88.27
755.5  151850.61  134084.19  88.30
756.8  152417.96  134618.00  88.32
758.1  153411.12  135522.77  88.34
759.4  154327.00  136353.00  88.35
760.7  155198.40  137156.40  88.37
762.0  155802.50  137712.50  88.39
763.3  156378.60  138247.20  88.41
764.6  156767.52  138623.14  88.43
765.9  157162.00  138999.89  88.44
767.2  157663.80  139468.35  88.46
768.4  157985.10  139789.00  88.48
769.7  158610.21  140377.25  88.50
771.0  159054.66  140811.30  88.53
772.3  159426.85  141164.96  88.55
773.6  159913.60  141613.49  88.56
774.8  160380.37  142051.46  88.57
776.1  160836.78  142479.07  88.59
777.4  161156.87  142799.42  88.61
778.7  161696.12  143294.84  88.62
780.0  162152.32  143726.63  88.64
781.2  162514.38  144073.29  88.65
782.5  163020.78  144545.70  88.67
783.8  163493.10  145010.44  88.70
785.0  163858.68  145349.66  88.70
786.3  164293.50  145770.00  88.73
787.6  164771.04  146201.20  88.73
788.9  165157.95  146579.70  88.75
790.1  165690.90  147072.14  88.76
791.4  166063.68  147447.09  88.79
792.7  166697.43  148027.71  88.80
793.9  167140.26  148424.40  88.80
795.2  167635.50  148875.71  88.81
796.5  168148.86  149347.94  88.82
797.7  168635.94  149793.17  88.83
799.0  169272.00  150385.71  88.84
800.2  169680.64  150766.63  88.85
801.5  170131.58  151191.44  88.87
802.8  170692.55  151684.68  88.86
804.0  171187.38  152115.60  88.86
805.3  171680.96  152566.74  88.87
806.5  172055.40  152923.79  88.88
807.8  172514.30  153358.50  88.90
809.0  173009.25  153795.64  88.89
810.3  173507.06  154237.41  88.89
811.5  173888.91  154575.86  88.89
812.8  174360.60  155009.36  88.90
814.0  174768.03  155375.94  88.90
815.3  175275.39  155855.01  88.92
816.5  175687.25  156213.04  88.92
817.8  176151.99  156628.97  88.92
819.0  176553.37  156966.95  88.91
820.2  177006.18  157405.16  88.93
821.5  177502.30  157863.79  88.94
822.7  177807.48  158144.55  88.94
824.0  178257.15  158533.91  88.94
825.2  178738.20  158992.07  88.95
826.4  179238.51  159432.27  88.95
827.7  179570.45  159725.96  88.95
828.9  180045.90  160178.14  88.97
830.1  180474.62  160562.45  88.97
831.4  180877.97  160935.94  88.97
832.6  181350.44  161365.10  88.98
833.8  181724.00  161697.64  88.98
835.0  182116.20  162073.20  88.99
836.3  182550.48  162486.10  89.01
837.5  183027.60  162904.50  89.01
838.7  183476.07  163287.32  89.00
839.9  183863.52  163670.91  89.02
841.2  184337.39  164111.32  89.03
842.4  184732.32  164496.49  89.05
843.6  185176.60  164894.00  89.05
844.8  185675.49  165336.36  89.05
846.0  186057.18  165681.88  89.05
847.2  186435.90  166044.00  89.06
848.5  186944.24  166534.06  89.08
849.7  187304.28  166893.24  89.10
850.9  187717.40  167202.29  89.07
852.1  188097.98  167568.12  89.09
853.3  188423.64  167853.69  89.08
854.5  188846.00  168267.05  89.10
855.7  189147.36  168614.83  89.14
856.9  189569.16  168992.23  89.15
858.1  189980.27  169304.75  89.12
859.3  190369.20  169678.40  89.13
860.5  190785.84  170099.40  89.16
861.7  191208.00  170482.29  89.16
862.9  191562.15  170827.06  89.18
864.1  191974.79  171175.01  89.17
865.3  192402.56  171586.54  89.18
866.5  192870.72  172016.23  89.19
867.7  193262.64  172406.04  89.21
868.9  193669.00  172767.15  89.21
870.1  194141.88  173225.98  89.23
871.3  194593.80  173599.07  89.21
872.5  195087.15  174052.61  89.22
873.7  195541.44  174491.43  89.24
874.9  196095.36  174924.51  89.20
876.0  196605.72  175413.86  89.22
877.2  197034.76  175846.86  89.25
878.4  197617.86  176309.55  89.22
879.6  198067.80  176736.00  89.23
880.8  198521.75  177118.75  89.22
882.0  198918.26  177508.74  89.24
883.1  199448.20  178040.60  89.27
884.3  199920.08  178455.94  89.26
885.5  200443.74  178911.75  89.26
886.7  200851.20  179218.29  89.23
887.8  201331.20  179645.36  89.23
889.0  201845.62  180132.14  89.24
890.2  202303.92  180581.40  89.26
891.4  202853.24  181047.33  89.25
892.5  203478.21  181573.97  89.24
893.7  204145.02  182155.56  89.23
894.9  204735.96  182681.49  89.23
896.0  205432.75  183251.18  89.20
897.2  206057.46  183832.10  89.21
898.4  206577.15  184319.94  89.23
899.5  207259.66  184933.92  89.23
900.7  207689.30  185241.64  89.19
901.9  208134.40  185615.66  89.18
903.0  208564.94  185955.34  89.16
904.2  209017.00  186362.00  89.16
905.4  209504.70  186779.06  89.15
906.5  209979.21  187198.20  89.15
907.7  210318.80  187445.23  89.12
908.8  210731.37  187785.77  89.11
910.0  211195.92  188164.23  89.09
911.2  211482.73  188460.37  89.11
912.3  211675.74  188579.96  89.09
913.5  211813.98  188753.02  89.11
914.6  212012.64  188892.00  89.09
915.8  212428.77  189248.61  89.09
916.9  212742.93  189522.19  89.09
918.1  212956.64  189765.70  89.11
919.2  213183.63  189936.90  89.10
920.4  213361.94  190072.46  89.08
921.5  213593.21  190325.29  89.11
922.7  213886.24  190562.29  89.10
923.8  214200.24  190845.26  89.10
925.0  214386.27  190995.00  89.09
926.1  214586.82  191338.20  89.17
927.3  215061.60  191660.91  89.12
928.4  215640.75  192191.07  89.13
929.6  216381.44  192815.54  89.11
930.7  217201.60  193520.00  89.10
931.8  217907.19  194235.99  89.14
933.0  218602.08  194774.91  89.10
934.1  219043.35  195280.65  89.15
935.3  219276.05  195483.11  89.15
936.4  219452.58  195511.15  89.09
937.6  219228.90  195487.52  89.17
938.7  219190.50  195402.02  89.15
939.9  219213.51  195500.35  89.18
941.0  219772.62  195946.19  89.16
942.1  220334.58  196490.96  89.18
943.3  220939.98  196949.36  89.14
944.4  221353.93  197389.66  89.17
945.6  221590.88  197635.69  89.19
946.7  221876.29  197899.11  89.19
947.9  222143.88  198118.95  89.18
949.0  222433.77  198300.34  89.15
950.1  222752.88  198621.51  89.17
951.3  223148.42  198967.76  89.16
952.4  223362.13  199290.96  89.22
953.6  223741.40  199609.93  89.21
954.7  224120.73  199666.20  89.09
955.8  224454.77  199951.91  89.08
957.0  224767.80  200408.25  89.16
958.1  225145.02  200611.54  89.10
959.3  225248.10  200728.50  89.11
960.4  225653.43  200964.77  89.06
961.6  226138.15  201185.51  88.97
962.7  226258.88  201472.23  89.05
963.9  226533.86  201638.75  89.01
965.0  226686.60  201756.21  89.00
966.2  226934.45  201847.11  88.95
967.3  226825.40  201703.49  88.92
968.5  227003.52  201883.20  88.93
969.6  226990.72  202088.46  89.03
970.8  227268.69  202043.29  88.90
971.9  227015.36  201944.91  88.96
973.1  227339.76  201945.09  88.83
974.2  227229.83  201870.04  88.84
975.4  227663.91  202111.41  88.78
976.5  227630.13  202278.24  88.86
977.7  227866.08  202368.39  88.81
978.8  227776.32  202007.64  88.69
980.0  227688.00  202014.29  88.72
981.2  228080.22  202256.83  88.68
982.3  228029.90  202132.90  88.64
983.5  227974.76  202421.98  88.79
984.6  228414.96  202741.20  88.76
985.8  228463.84  202781.23  88.76
987.0  228832.32  202792.46  88.62
988.1  228876.48  202894.33  88.65
989.3  228687.20  202922.00  88.73
990.2  234899.53  205624.57  87.54
994.0  235235.16  206141.13  87.63
997.9  235231.25  206283.67  87.69
1001.7  235729.94  206796.99  87.73
1005.6  236797.78  207778.89  87.75
1009.4  237903.14  208919.38  87.82
1013.3  238880.00  209920.00  87.88
1017.1  239607.80  210704.83  87.94
1021.0  240376.49  211470.90  87.97
1024.8  241720.89  212686.06  87.99
1028.6  243493.16  214452.08  88.07
1032.5  244977.60  215868.80  88.12
1036.3  245646.81  216579.92  88.17
1040.1  245954.65  216974.82  88.22
1044.0  246622.22  217674.94  88.26
1047.8  247223.55  218296.05  88.30
1051.6  247793.33  218906.84  88.34
1055.5  247470.70  218744.10  88.39
1059.3  247220.85  218656.80  88.45
1063.1  246980.76  218582.57  88.50
1067.0  247293.47  218944.84  88.54
1070.8  247937.04  219620.96  88.58
1074.6  248437.53  220186.36  88.63
1078.4  248114.67  220060.67  88.69
1082.3  247335.13  219447.61  88.72
1086.1  246740.71  219067.38  88.78
1089.9  246618.69  219104.91  88.84
1093.7  246914.97  219497.13  88.90
1097.5  247104.84  219764.18  88.94
1101.4  247049.23  219879.00  89.00
1105.2  247025.60  219966.00  89.05
1109.0  247364.10  220382.85  89.09
1112.8  248241.40  221155.79  89.09
1116.6  248924.76  221821.73  89.11
1120.4  249617.82  222455.33  89.12
1124.2  250152.86  222848.97  89.09
1128.1  250694.22  223280.18  89.06
1131.8  250741.87  223171.67  89.00
1135.7  250555.78  222725.96  88.89
1139.5  250315.80  222132.00  88.74
1143.3  249741.67  221162.53  88.56
1147.1  249120.89  220064.44  88.34
1150.9  248509.25  218950.42  88.11
1154.7  248431.16  218245.73  87.85
1158.5  248316.67  217504.27  87.59
1162.3  248089.26  216726.91  87.36
1166.1  247459.06  215578.09  87.12
1169.9  247109.70  214655.43  86.87
1173.7  246500.00  213540.00  86.63
1177.5  245896.80  212333.30  86.35
1181.2  245854.27  211575.58  86.06
1185.0  246245.53  211177.28  85.76
1188.8  246110.28  210413.78  85.50
1192.6  246123.53  209847.45  85.26
1196.4  246140.07  209374.08  85.06
1200.2  245531.38  208422.04  84.89
1204.0  245137.60  207759.70  84.75
1207.8  244786.57  207150.93  84.63
1211.6  244239.67  206437.56  84.52
1215.3  243800.12  205940.10  84.47
1219.1  243617.08  205760.17  84.46
1222.9  243271.11  205564.44  84.50
1226.7  242944.09  205485.52  84.58
1230.4  242311.48  205251.87  84.71
1234.2  241622.27  205081.88  84.88
1238.0  240949.20  204877.45  85.03
1241.8  240294.97  204651.03  85.17
1245.5  239765.73  204472.24  85.28
1249.3  239573.48  204447.62  85.34
1253.1  239735.42  204762.64  85.41
1256.8  239752.36  204897.77  85.46
1260.6  239544.12  204828.05  85.51
1264.4  239324.63  204649.07  85.51
1268.1  238902.40  204328.67  85.53
1271.9  238903.78  204383.28  85.55
1275.7  239181.06  204774.50  85.61
1279.4  239438.10  205269.00  85.73
1283.2  238974.17  205235.69  85.88
1286.9  238608.03  205258.92  86.02
1290.7  238337.73  205393.47  86.18
1294.4  237704.49  205086.66  86.28
1298.2  236805.02  204474.01  86.35
1302.0  235598.50  203542.33  86.39
1305.7  234285.03  202462.94  86.42
1309.5  232817.90  201114.77  86.38
1313.2  231858.08  200199.83  86.35
1317.0  231254.40  199492.80  86.27
1320.7  230555.20  198611.37  86.14
1324.4  229581.52  197416.52  85.99
1328.2  228790.40  196323.20  85.81
1331.9  227794.54  194951.59  85.58
1335.7  226914.72  193568.47  85.30
1339.4  225786.00  191907.73  85.00
1343.2  224848.22  190237.96  84.61
1346.9  224225.65  188740.62  84.17
1350.6  224209.92  187583.90  83.66
1354.4  224383.47  186463.56  83.10
1358.1  223870.80  184772.87  82.54
1361.8  223106.67  182832.07  81.95
1365.6  222129.80  180851.95  81.42
1369.3  221160.44  179168.44  81.01
1373.0  219924.89  177508.34  80.71
1376.7  218386.60  175694.87  80.45
1380.5  216765.42  173837.47  80.20
1384.2  215453.79  172168.38  79.91
1387.9  214378.40  170575.73  79.57
1391.6  213135.08  168648.94  79.13
1395.3  211931.85  166425.55  78.53
1399.1  211229.86  164206.60  77.74
1402.8  210292.00  161487.33  76.79
1406.5  209637.53  158662.03  75.68
1410.2  209166.06  155745.44  74.46
1413.9  209166.36  153031.53  73.16
1417.6  208731.08  150008.84  71.87
1421.3  208141.07  147041.07  70.64
1425.1  207441.60  144256.00  69.54
1428.8  207055.95  142029.60  68.59
1432.5  206829.44  140267.32  67.82
1436.2  206625.58  138701.70  67.13
1439.9  206006.80  137088.55  66.55
1443.6  205665.89  135806.78  66.03
1447.3  205143.53  134478.69  65.55
1451.0  204685.00  133256.75  65.10
1454.7  204185.33  131954.84  64.63
1458.4  203799.17  130671.57  64.12
1462.1  203152.27  129177.33  63.59
1465.8  202454.22  127586.39  63.02
1469.4  201864.89  126119.68  62.48
1473.1  202489.69  125374.94  61.92
1476.8  202705.89  124526.57  61.43
1480.5  201610.69  123090.96  61.05
1484.2  200620.33  122019.08  60.82
1487.9  199993.79  121394.23  60.70
1491.6  199330.08  120918.42  60.66
1495.3  199187.08  120906.50  60.70
1498.9  198682.57  120851.37  60.83
1502.6  197774.84  120678.16  61.02
1506.3  196639.02  120468.44  61.26
1510.0  195708.35  120426.05  61.53
1513.7  194988.32  120476.16  61.79
1517.3  194261.06  120393.16  61.97
1521.0  193394.07  120053.12  62.08
1524.7  192609.77  119599.15  62.09
1528.3  191785.12  119023.47  62.06
1532.0  190899.07  118381.87  62.01
1535.7  190075.36  117765.51  61.96
1539.3  189228.90  117201.53  61.94
1543.0  188627.25  116891.25  61.97
1546.7  188259.50  116854.83  62.07
1550.3  187754.84  116836.09  62.23
1554.0  186984.70  116679.50  62.40
1557.6  186222.48  116529.11  62.58
1561.3  185413.92  116282.11  62.71
1565.0  184526.67  115972.93  62.85
1568.6  183621.22  115608.21  62.96
1572.3  182967.61  115423.54  63.08
1575.9  182375.29  115256.71  63.20
1579.6  181822.39  115042.20  63.27
1583.2  181212.84  114855.02  63.38
1586.9  180487.57  114702.93  63.55
1590.5  179892.00  114843.33  63.84
1594.1  179187.80  115174.16  64.28
1597.8  178404.37  115639.18  64.82
1601.4  177686.87  116235.06  65.42
1605.1  176718.77  116727.80  66.05
1608.7  175909.25  117335.50  66.70
1612.3  175155.96  117964.09  67.35
1616.0  174362.45  118472.30  67.95
1619.6  173672.89  119031.56  68.54
1623.2  172879.13  119423.80  69.08
1626.9  172302.49  119909.64  69.59
1630.5  171578.10  120181.15  70.04
1634.1  170918.04  120508.05  70.51
1637.8  170180.89  120716.71  70.93
1641.4  169294.12  120775.40  71.34
1645.0  168439.64  120812.53  71.72
1648.6  167501.47  120751.97  72.09
1652.2  166756.92  120767.91  72.42
1655.8  166040.22  120755.44  72.73
1659.5  165340.20  120683.05  72.99
1663.1  164150.08  120184.29  73.22
1666.7  162899.50  119537.50  73.38
1670.3  161763.02  118862.68  73.48
1673.9  160653.59  118121.29  73.53
1677.5  159861.47  117444.31  73.47
1681.1  159439.29  116901.42  73.32
1684.7  159448.85  116560.30  73.10
1688.3  159318.37  116078.82  72.86
1691.9  158942.13  115357.33  72.58
1695.6  158592.93  114491.77  72.19
1699.2  158482.83  113745.53  71.77
1702.8  158413.20  113185.19  71.45
1706.3  157910.85  112606.04  71.31
1709.9  156959.38  111913.78  71.30
1713.5  156261.56  111394.26  71.29
1717.1  155569.56  110803.62  71.22
1720.7  154908.59  110163.18  71.11
1724.3  154540.45  109697.16  70.98
1727.9  154222.06  109257.87  70.84
1731.5  154139.39  108978.00  70.70
1735.1  154260.27  108852.00  70.56
1738.7  154012.98  108478.49  70.43
1742.2  153545.07  107996.42  70.34
1745.8  152936.67  107437.20  70.25
1749.4  152737.70  107106.94  70.12
1753.0  151818.57  106287.42  70.01
1756.5  150346.23  105017.99  69.85
1760.1  148601.92  103537.15  69.67
1763.7  146632.50  101918.64  69.51
1767.2  145106.73  100654.53  69.37
1770.8  143801.50  99607.50  69.27
1774.4  142414.61  98577.46  69.22
1777.9  141605.62  97983.03  69.19
1781.5  140750.33  97412.33  69.21
1785.1  139555.00  96600.83  69.22
1788.6  138266.09  95769.80  69.26
1792.2  136947.17  94927.00  69.32
1795.8  136226.21  94532.03  69.39
1799.3  135517.60  94098.60  69.44
1802.9  134773.54  93637.06  69.48
1806.4  134126.04  93172.18  69.47
1810.0  133259.12  92573.59  69.47
1813.5  132744.50  92202.27  69.46
1817.1  132385.13  91970.93  69.47
1820.6  131676.50  91518.73  69.50
1824.2  131506.84  91467.42  69.55
1827.7  130703.89  91059.30  69.67
1831.2  130256.00  90958.00  69.83
1834.8  130118.90  91127.77  70.03
1838.3  129905.50  91277.50  70.26
1841.8  129237.87  91125.10  70.51
1845.4  128508.22  90895.00  70.73
1848.9  127719.90  90544.65  70.89
1852.4  127155.77  90283.40  71.00
1856.0  126461.73  89855.17  71.05
1859.5  125766.91  89313.83  71.02
1863.0  125046.89  88643.57  70.89
1866.6  124568.09  88099.82  70.72
1870.1  124255.92  87503.70  70.42
1873.6  123751.50  86595.00  69.97
1877.1  122966.67  85317.17  69.38
1880.6  121938.84  83681.67  68.63
1884.2  121015.85  81941.00  67.71
1887.7  120219.13  80026.27  66.57
1891.2  119255.15  77755.65  65.20
1894.7  118324.39  75350.99  63.68
1898.2  117767.77  72998.37  61.99
1902.2  124956.00  75285.60  60.25
1904.9  124316.92  73100.90  58.80
1907.6  123584.67  70854.33  57.33
1910.4  122984.87  68766.66  55.91
1913.1  121930.40  66651.13  54.66
1915.8  121258.43  64922.67  53.54
1918.6  120764.67  63410.67  52.51
1921.3  120309.38  62075.28  51.60
1924.0  119569.80  60811.33  50.86
1926.7  118851.47  59758.13  50.28
1929.4  118135.80  58906.33  49.86
1932.2  117633.31  58318.03  49.58
1934.9  117093.60  57899.40  49.45
1937.6  116517.50  57571.17  49.41
1940.3  115989.58  57382.08  49.47
1943.0  115567.50  57337.70  49.61
1945.7  114950.18  57292.86  49.84
1948.4  114237.61  57279.67  50.14
1951.1  113670.45  57391.80  50.49
1953.8  113098.70  57535.50  50.87
1956.4  112625.36  57741.69  51.27
1959.1  112048.03  57924.40  51.70
1961.8  111282.85  58024.40  52.14
1964.5  110673.08  58183.50  52.57
1967.2  109959.99  58291.62  53.01
1969.9  109345.92  58444.83  53.45
1972.5  108572.08  58513.53  53.89
1975.2  108023.76  58712.34  54.35
1977.9  107692.32  59017.48  54.80
1980.6  107134.59  59200.11  55.26
1983.2  106305.88  59199.10  55.69
1985.9  105462.00  59136.00  56.07
1988.5  104572.89  59032.40  56.45
1991.2  103906.80  59067.23  56.85
1993.8  103309.80  59114.55  57.22
1996.5  102892.35  59229.50  57.56
1999.2  102288.90  59214.15  57.89
2001.8  101894.40  59255.40  58.15
2004.4  101378.48  59212.38  58.41
2007.1  100701.77  58995.18  58.58
2009.7  100134.30  58781.70  58.70
2012.4  99770.93  58659.20  58.79
2015.0  99301.83  58404.50  58.82
2017.6  98737.33  58010.67  58.75
2020.3  98249.80  57614.70  58.64
2022.9  98048.27  57352.53  58.49
2025.5  97833.53  57033.48  58.30
2028.1  97630.00  56612.88  57.99
2030.8  97206.03  55966.73  57.58
2033.4  97040.70  55403.75  57.09
2036.0  96690.57  54696.03  56.57
2038.6  96323.15  53943.25  56.00
2041.2  96002.97  53148.93  55.36
2043.8  95670.47  52303.01  54.67
2046.4  95303.17  51398.60  53.93
2049.0  94831.50  50443.10  53.19
2051.6  94588.85  49613.85  52.45
2054.2  94246.46  48766.88  51.74
2056.8  93888.67  47958.17  51.08
2059.4  93324.56  47075.62  50.44
2062.0  92832.08  46241.67  49.81
2064.6  92266.06  45370.26  49.17
2067.1  91656.68  44487.45  48.54
2069.7  91031.32  43596.50  47.89
2072.3  90630.52  42861.32  47.29
2074.9  90177.33  42152.25  46.74
2077.4  89857.65  41540.18  46.23
2080.0  89370.78  40916.98  45.78
2082.6  88894.71  40329.38  45.37
2085.1  88427.18  39765.60  44.97
2087.7  88101.00  39338.00  44.65
2090.3  87675.55  38896.95  44.36
2092.8  86941.86  38328.24  44.08
2095.4  86159.67  37781.14  43.85
2097.9  85513.23  37304.34  43.62
2100.5  84841.33  36872.67  43.46
2103.0  84251.70  36535.60  43.36
2105.6  83708.50  36263.23  43.32
2108.1  83215.80  36098.78  43.38
2110.7  82689.72  35980.82  43.51
2113.2  82194.38  35911.67  43.69
2115.7  81639.58  35846.92  43.91
2118.3  81040.70  35802.65  44.18
2120.8  80681.85  35885.25  44.48
2123.3  80292.35  35946.19  44.77
2125.8  79913.40  36036.47  45.09
2128.4  79496.95  36142.28  45.46
2130.9  78970.33  36173.67  45.81
2133.4  78627.27  36277.62  46.14
2135.9  78285.83  36383.33  46.47
2138.4  77833.34  36401.66  46.77
2140.9  77522.63  36485.92  47.06
2143.4  77217.97  36568.28  47.36
2145.9  76943.84  36641.38  47.62
2148.4  76651.44  36684.02  47.86
2150.9  76352.95  36726.66  48.10
2153.4  76066.64  36775.39  48.35
2155.9  75743.33  36808.82  48.60
2158.4  75460.00  36835.75  48.81
2160.9  75245.63  36866.38  48.99
2163.4  74941.40  36877.38  49.21
2165.9  74403.13  36785.63  49.44
2168.4  73929.15  36715.50  49.66
2170.8  73607.88  36708.74  49.87
2173.3  73263.35  36698.87  50.09
2175.8  72944.58  36721.03  50.34
2178.2  72569.21  36728.50  50.61
2180.7  72209.84  36744.69  50.89
2183.2  71808.12  36748.93  51.18
2185.6  71385.30  36747.90  51.48
2188.1  70919.10  36722.70  51.78
2190.6  70379.62  36638.12  52.06
2193.0  69764.75  36469.95  52.28
2195.5  69203.20  36332.80  52.50
2197.9  68643.67  36206.87  52.75
2200.4  67967.92  36005.33  52.97
2202.8  67499.26  35891.57  53.17
2205.3  66940.27  35715.73  53.35
2207.7  66582.32  35638.63  53.53
2210.1  66171.23  35518.23  53.68
2212.6  65812.57  35395.86  53.78
2215.0  65575.33  35362.25  53.93
2217.4  65288.18  35279.95  54.04
2219.9  65056.73  35223.93  54.14
2222.3  64838.77  35146.83  54.21
2224.7  64693.13  35084.25  54.23
2227.1  64442.19  34944.35  54.23
2229.5  64147.28  34754.33  54.18
2231.9  63698.93  34471.20  54.12
2234.4  63194.20  34125.87  54.00
2236.8  62803.82  33780.08  53.79
2239.2  62433.80  33361.90  53.44
2241.6  62020.70  32875.85  53.01
2244.0  61646.40  32335.20  52.45
2246.4  61246.33  31746.65  51.83
2248.8  60830.00  31102.96  51.13
2251.2  60515.75  30406.50  50.25
2253.6  60124.25  29652.50  49.32
2255.9  59823.50  28929.90  48.36
2258.3  59526.38  28173.63  47.33
2260.7  59172.47  27424.40  46.35
2263.1  58768.50  26687.25  45.41
2265.5  58346.11  26004.83  44.57
2267.9  58043.50  25476.50  43.89
2270.2  57631.93  25040.93  43.45
2272.6  57232.00  24776.20  43.29
2275.0  56800.80  24622.50  43.35
2277.3  56404.00  24566.13  43.55
2279.7  56057.38  24544.00  43.78
2282.1  55742.57  24574.60  44.09
2284.4  55330.18  24534.40  44.34
2286.8  55039.78  24489.00  44.49
2289.1  54691.87  24341.97  44.51
2291.5  54408.67  24193.52  44.47
2293.8  53983.10  23956.63  44.38
2296.2  53499.60  23677.50  44.26
2298.5  52978.85  23356.10  44.09
2300.8  52465.47  23004.45  43.85
2303.2  51881.33  22601.00  43.56
2305.5  51226.61  22156.65  43.25
2307.9  50560.83  21692.15  42.90
2310.2  49903.70  21236.60  42.56
2312.5  49319.67  20822.67  42.22
2314.8  48750.75  20429.98  41.91
2317.1  48146.25  20026.25  41.59
2319.5  47531.93  19613.78  41.26
2321.8  47003.87  19245.80  40.95
2324.1  46415.37  18877.25  40.67
2326.4  45904.65  18525.83  40.36
2328.7  45370.42  18184.58  40.08
2331.0  44887.80  17901.40  39.88
2333.3  44540.57  17685.23  39.71
2335.6  44172.80  17469.20  39.55
2337.9  43725.00  17267.40  39.49
2340.2  43327.92  17123.75  39.52
2342.5  42945.58  16975.35  39.53
2344.8  42465.67  16800.04  39.56
2347.1  41964.65  16615.20  39.59
2349.4  41434.60  16430.40  39.65
2351.7  40967.60  16266.67  39.71
2353.9  40531.16  16110.51  39.75
2356.2  40040.00  15957.50  39.85
2358.5  39544.08  15802.98  39.96
2360.8  39049.28  15681.40  40.16
2363.1  38598.40  15542.05  40.27
2365.3  38170.02  15410.05  40.37
2367.6  37650.00  15225.00  40.44
2369.8  37134.75  15066.63  40.57
2372.1  36588.50  14872.00  40.65
2374.4  35962.87  14691.83  40.85
2376.6  35344.87  14555.80  41.18
2378.9  34775.07  14400.40  41.41
2381.1  34207.33  14196.00  41.50
2383.4  33663.77  13990.25  41.56
2385.6  33204.88  13811.42  41.59
2387.9  32746.80  13650.30  41.68
2390.1  32278.75  13492.50  41.80
2392.3  31835.70  13311.68  41.81
2394.6  31382.85  13148.65  41.90
2396.8  30945.83  13014.93  42.06
2399.0  30503.92  12866.75  42.18
2401.3  30079.60  12695.47  42.21
2403.5  29656.90  12494.30  42.13
2405.7  29237.75  12296.25  42.06
2407.9  28795.05  12087.15  41.98
2410.1  28337.10  11857.50  41.84
2412.4  27967.50  11667.25  41.72
2414.6  27598.40  11468.00  41.55
2416.8  27227.20  11276.10  41.41
2419.0  26873.16  11076.92  41.22
2421.2  26461.00  10856.52  41.03
2423.4  26024.31  10639.83  40.88
2425.6  25717.50  10439.40  40.59
2427.8  25422.23  10220.33  40.20
2430.0  25090.63  10017.13  39.92
2432.2  24806.40  9830.40  39.63
2434.4  24516.45  9616.95  39.23
2436.5  24172.50  9376.00  38.79
2438.7  23886.25  9150.65  38.31
2440.9  23621.50  8912.65  37.73
2443.1  23376.30  8703.30  37.23
2445.3  23140.68  8512.68  36.79
2447.4  22827.60  8313.00  36.42
2449.6  22525.07  8110.67  36.01
2451.8  22242.15  7897.05  35.50
2453.9  21905.63  7731.40  35.29
2456.1  21571.80  7567.40  35.08
2458.3  21289.25  7361.21  34.58
2460.4  20998.43  7184.80  34.22
2462.6  20720.00  7003.79  33.80
2464.7  20482.80  6805.72  33.23
2466.9  20240.40  6624.33  32.73
2469.0  19979.31  6451.53  32.29
2471.2  19711.80  6279.35  31.86
2473.3  19454.77  6124.21  31.48
2475.4  19222.33  5994.06  31.18
2477.6  18950.13  5828.88  30.76
2479.7  18713.60  5708.80  30.51
2481.9  18445.82  5606.59  30.39
2484.0  18221.93  5510.83  30.24
2486.1  17967.60  5426.55  30.20
2488.2  17697.21  5365.88  30.32
2490.4  17489.58  5292.50  30.26
2492.5  17196.10  5173.20  30.08
2494.6  16842.08  5134.58  30.49
2496.7  16581.38  5123.27  30.90
2498.8  16401.38  5090.70  31.04
2500.9  16227.94  5062.97  31.20
2503.0  16113.42  5104.25  31.68
2505.1  16033.88  5196.75  32.41
2507.2  16047.15  5304.10  33.05
2509.4  16007.93  5279.73  32.98
2511.4  15983.98  5241.08  32.79
2513.5  16036.00  5373.47  33.51
2515.6  16126.25  5590.43  34.67
