# Supplementary material for: Using reflectance spectra and Pl@ntNet to identify herbarium specimens: a case study with Lithocarpus
Source: New Phytol. 2025 Jun 4;251(2):800–10. doi: 10.1111/nph.70258 (PMC13278665; doi:10.1111/nph.70258)
Supplement: Supplementary file 1 — Dataset S1 Original spectral data collected for this study. [file NPH-251-800-s003.zip › lithocarpus_spectra/gr021622_0202.sig]

/*** Spectra Vista SIG Data ***/
name= gr021622_0202.sig
instrument= HI: 1132003 (HR-1024i)
integration= 50.0, 9.0, 6.0, 100.0, 9.0, 6.0
scan method= Time-based, Time-based
scan coadds= 100, 425, 571, 50, 425, 571
scan time= 5, 5
scan settings= AI, AI
external data set1= 0,0,0,0,0,0,0,0,0,0,0,0,0,0,0,0,0,0,0,0,0,0,0,0,0,0,0,0,0,0,0,0
external data set2= 0,0,0,0,0,0,0,0,0,0,0,0,0,0,0,0,0,0,0,0,0,0,0,0,0,0,0,0,0,0,0,0
external data dark= 0,0,0,0,0,0,0,0,0,0,0,0,0,0,0,0
external data mask= 0
optic= LENS 4(1), LENS 4(1)
temp= 33.2, -5.0, -9.9, 33.3, -5.0, -9.9
battery= 7.44, 7.44
error= 0, 0
units= Radiance, Radiance
time= 16/02/2022 13:29:28, 16/02/2022 13:30:20
longitude=                 ,                 
latitude=                 ,                 
gpstime=                 ,                 
comm= 
memory slot= 0, 0
factors= 0.956, 0.927, 1.000 [Overlap: Remove @ 990,1900, Matching Type: None]
inclinometer x offset= 1, 1
inclinometer y offset= 90, 90
data= 
340.5  1215.20  151.90  12.50
341.9  1191.12  138.26  11.61
343.4  1141.44  137.76  12.07
344.9  1165.50  138.75  11.90
346.4  1176.78  133.73  11.36
347.8  1181.97  137.04  11.59
349.3  1178.08  111.44  9.46
350.8  1196.85  113.63  9.49
352.2  1228.92  109.73  8.93
353.7  1254.89  103.43  8.24
355.2  1283.80  104.80  8.16
356.6  1348.27  104.72  7.77
358.1  1401.32  99.15  7.08
359.6  1461.48  102.56  7.02
361.0  1514.13  98.48  6.50
362.5  1590.57  117.14  7.36
364.0  1656.20  121.03  7.31
365.5  1734.75  122.08  7.04
366.9  1796.08  106.76  5.94
368.4  1889.01  100.08  5.30
369.9  1967.58  115.74  5.88
371.3  2049.10  132.20  6.45
372.8  2110.71  117.99  5.59
374.2  2219.58  116.82  5.26
375.7  2346.69  117.99  5.03
377.2  2443.05  120.15  4.92
378.6  2523.11  125.50  4.97
380.1  2589.64  128.20  4.95
381.6  2711.15  126.10  4.65
383.0  2858.90  120.18  4.20
384.5  3006.64  127.40  4.24
386.0  3122.46  137.94  4.42
387.4  3205.30  144.60  4.51
388.9  3288.46  133.63  4.06
390.4  3439.78  142.38  4.14
391.8  3604.72  149.24  4.14
393.3  3755.16  150.67  4.01
394.7  3836.30  147.55  3.85
396.2  3938.48  156.89  3.98
397.7  4076.40  149.64  3.67
399.1  4266.42  156.71  3.67
400.6  4439.92  152.40  3.43
402.0  4573.14  167.31  3.66
403.5  4694.20  156.80  3.34
405.0  4827.76  153.78  3.19
406.4  5006.10  162.36  3.24
407.9  5209.28  165.02  3.17
409.3  5347.02  166.82  3.12
410.8  5482.08  164.97  3.01
412.2  5636.04  168.84  3.00
413.7  5836.15  177.79  3.05
415.1  6056.42  181.92  3.00
416.6  6237.45  179.28  2.87
418.0  6401.75  177.63  2.77
419.5  6550.68  186.57  2.85
420.9  6743.68  193.52  2.87
422.4  6985.17  195.61  2.80
423.8  7231.24  206.70  2.86
425.3  7503.00  209.10  2.79
426.7  7724.40  212.18  2.75
428.2  7891.84  215.84  2.73
429.6  8064.80  225.34  2.79
431.1  8277.08  229.60  2.77
432.5  8541.52  231.99  2.72
434.0  8816.50  242.00  2.74
435.4  9119.00  250.25  2.74
436.8  9418.87  259.01  2.75
438.3  9667.15  268.38  2.78
439.7  9889.22  270.28  2.73
441.2  10095.60  276.36  2.74
442.6  10345.20  285.83  2.76
444.0  10630.62  289.38  2.72
445.5  10946.88  304.08  2.78
446.9  11296.74  311.22  2.75
448.4  11596.41  320.74  2.77
449.8  11944.10  336.18  2.81
451.2  12230.25  342.13  2.80
452.7  12454.29  350.30  2.81
454.1  12698.66  358.36  2.82
455.5  12983.88  364.49  2.81
457.0  13327.60  371.80  2.79
458.4  13659.36  386.10  2.83
459.8  14019.84  397.44  2.83
461.2  14409.74  413.13  2.87
462.7  14763.81  426.86  2.89
464.1  15096.09  437.04  2.90
465.5  15404.04  437.58  2.84
467.0  15695.30  454.45  2.90
468.4  16006.00  468.10  2.92
469.8  16348.28  479.78  2.93
471.2  16743.03  496.44  2.97
472.7  17169.35  509.49  2.97
474.1  17605.60  525.10  2.98
475.5  18113.42  541.19  2.99
476.9  18574.40  559.07  3.01
478.4  18962.50  571.88  3.02
479.8  19248.24  583.28  3.03
481.2  19484.56  594.08  3.05
482.6  19747.80  605.48  3.07
484.0  20113.14  621.15  3.09
485.4  20565.24  631.55  3.07
486.9  21065.85  649.35  3.08
488.3  21619.68  671.60  3.11
489.7  22103.92  688.55  3.12
491.1  22526.28  705.60  3.13
492.5  22926.12  714.42  3.12
493.9  23256.72  730.41  3.14
495.3  23569.50  743.85  3.16
496.8  23952.48  761.72  3.18
498.2  24445.86  779.21  3.19
499.6  24930.45  801.81  3.22
501.0  25491.02  821.11  3.22
502.4  26001.24  841.08  3.23
503.8  26505.57  861.04  3.25
505.2  27025.60  881.38  3.26
506.6  27536.52  905.74  3.29
508.0  28017.36  927.36  3.31
509.4  28425.00  945.00  3.32
510.8  28893.15  972.68  3.37
512.2  29362.96  990.64  3.37
513.6  29870.40  1020.00  3.41
515.0  30444.00  1050.20  3.45
516.4  30934.88  1071.84  3.46
517.8  31492.08  1103.78  3.50
519.2  32085.99  1132.50  3.53
520.7  32660.26  1162.91  3.56
522.0  33153.48  1194.36  3.60
523.4  33736.50  1234.80  3.66
524.8  34229.70  1265.82  3.70
526.2  34833.27  1306.63  3.75
527.6  35460.48  1342.47  3.79
529.0  35992.00  1377.20  3.83
530.4  36634.44  1418.28  3.87
531.8  37176.95  1462.40  3.93
533.2  37659.96  1504.62  4.00
534.6  38126.88  1563.68  4.10
536.0  38625.64  1622.35  4.20
537.4  39143.82  1670.28  4.27
538.8  39714.95  1721.06  4.33
540.2  40335.10  1778.59  4.41
541.6  40939.22  1835.82  4.48
543.0  41460.02  1894.41  4.57
544.3  42151.50  1957.50  4.64
545.7  42938.85  2029.28  4.73
547.1  43460.85  2081.48  4.79
548.5  44089.08  2146.20  4.87
549.9  44799.95  2223.54  4.96
551.3  45548.10  2296.19  5.04
552.7  46080.72  2366.03  5.13
554.1  46781.31  2439.41  5.21
555.4  47380.10  2514.42  5.31
556.8  47826.24  2584.89  5.40
558.2  48122.85  2650.50  5.51
559.6  48415.80  2715.60  5.61
561.0  48958.14  2790.48  5.70
562.3  49385.70  2857.40  5.79
563.7  49978.88  2936.64  5.88
565.1  50569.20  3025.00  5.98
566.5  51189.87  3107.51  6.07
567.9  52029.04  3209.68  6.17
569.2  52949.40  3324.30  6.28
570.6  53912.73  3437.90  6.38
572.0  54746.54  3546.84  6.48
573.4  55433.07  3654.28  6.59
574.8  56134.00  3767.63  6.71
576.1  56995.44  3891.93  6.83
577.5  57665.36  4002.48  6.94
578.9  58576.92  4133.64  7.06
580.3  59406.42  4265.00  7.18
581.6  60227.20  4396.40  7.30
583.0  61051.23  4533.89  7.43
584.4  61648.23  4647.95  7.54
585.8  62120.51  4760.46  7.66
587.1  62521.36  4872.78  7.79
588.5  63030.90  4987.80  7.91
589.9  63454.20  5094.90  8.03
591.2  64008.00  5219.70  8.15
592.6  64768.00  5350.95  8.26
594.0  65420.18  5477.67  8.37
595.3  66279.06  5619.89  8.48
596.7  67147.52  5767.98  8.59
598.1  67975.42  5915.28  8.70
599.5  68796.15  6057.48  8.80
600.8  69656.96  6205.22  8.91
602.2  70364.70  6341.51  9.01
603.5  71249.28  6493.86  9.11
604.9  72119.52  6650.28  9.22
606.3  72900.96  6803.28  9.33
607.6  73638.60  6955.35  9.45
609.0  74374.20  7111.80  9.56
610.4  75107.76  7267.26  9.68
611.7  75784.54  7430.24  9.80
613.1  76412.40  7589.63  9.93
614.5  77121.18  7770.15  10.08
615.8  77673.60  7945.92  10.23
617.2  78449.22  8141.22  10.38
618.5  79102.12  8326.10  10.53
619.9  79908.96  8531.60  10.68
621.2  80649.87  8738.86  10.84
622.6  81570.50  8970.50  11.00
624.0  82278.63  9173.79  11.15
625.3  83107.33  9397.31  11.31
626.7  83931.00  9614.67  11.46
628.0  84617.64  9821.74  11.61
629.4  85439.20  10046.40  11.76
630.8  86134.08  10250.70  11.90
632.1  86694.30  10438.47  12.04
633.5  87607.52  10659.22  12.17
634.8  88338.70  10856.26  12.29
636.2  88987.80  11034.72  12.40
637.5  89805.13  11229.31  12.50
638.9  90517.56  11403.35  12.60
640.2  91293.59  11575.68  12.68
641.6  92131.44  11735.82  12.74
642.9  92900.08  11873.68  12.78
644.3  93708.76  12028.52  12.84
645.6  94477.50  12168.00  12.88
647.0  95225.58  12266.19  12.88
648.3  96027.99  12359.51  12.87
649.7  96844.85  12429.72  12.83
651.0  97659.03  12493.28  12.79
652.4  98188.74  12499.11  12.73
653.7  99255.60  12549.15  12.64
655.0  100172.64  12565.02  12.54
656.4  100825.00  12524.50  12.42
657.7  101907.34  12528.35  12.29
659.1  102764.20  12497.10  12.16
660.4  103480.16  12446.00  12.03
661.8  104168.00  12404.00  11.91
663.1  105129.03  12406.38  11.80
664.5  105651.66  12391.65  11.73
665.8  105819.54  12361.13  11.68
667.1  105930.72  12370.86  11.68
668.5  106327.20  12444.60  11.70
669.8  106744.44  12586.76  11.79
671.2  107028.48  12767.04  11.93
672.5  107335.66  13007.52  12.12
673.8  107971.64  13337.10  12.35
675.2  108934.98  13753.53  12.63
676.5  110102.88  14246.25  12.94
677.8  111316.24  14809.23  13.30
679.2  112255.06  15367.24  13.69
680.5  113090.28  15967.41  14.12
681.9  113821.40  16570.40  14.56
683.2  114622.20  17194.10  15.00
684.5  115430.70  17806.25  15.43
685.9  116149.76  18421.40  15.86
687.2  116858.88  19011.84  16.27
688.5  117504.40  19582.79  16.67
689.9  118297.76  20158.14  17.04
691.2  118967.13  20710.62  17.41
692.5  119597.24  21242.95  17.76
693.8  120324.35  21781.75  18.10
695.2  120941.04  22315.97  18.45
696.5  121624.80  22855.14  18.79
697.8  122343.90  23419.08  19.14
699.2  123020.82  23986.17  19.50
700.5  123725.70  24571.71  19.86
701.8  124354.65  25173.75  20.24
703.1  125025.60  25803.00  20.64
704.5  125708.76  26459.06  21.05
705.8  126447.11  27149.82  21.47
707.1  127128.75  27843.63  21.90
708.4  127754.10  28558.50  22.35
709.8  128534.94  29321.27  22.81
711.1  129093.60  30046.03  23.27
712.4  129916.68  30851.06  23.75
713.7  130588.14  31619.99  24.21
715.0  131289.57  32415.71  24.69
716.3  132015.25  33230.38  25.17
717.7  132735.66  34041.78  25.65
719.0  133517.00  34861.15  26.11
720.3  134277.96  35676.07  26.57
721.6  135131.40  36526.40  27.03
722.9  135939.06  37368.68  27.49
724.2  136805.76  38230.92  27.95
725.6  137558.28  39058.34  28.39
726.9  138035.25  39804.00  28.84
728.2  138517.12  40552.40  29.28
729.5  139108.06  41347.02  29.72
730.8  139596.12  42100.99  30.16
732.1  140191.80  42893.90  30.60
733.4  140645.51  43644.36  31.03
734.7  140975.28  44355.96  31.46
736.0  141371.34  45102.72  31.90
737.3  141528.33  45779.72  32.35
738.6  141712.47  46461.87  32.79
740.0  141941.65  47156.63  33.22
741.2  142280.32  47881.60  33.65
742.6  142788.60  48678.12  34.09
743.9  143376.00  49497.68  34.52
745.2  144121.26  50376.27  34.95
746.5  144898.29  51263.24  35.38
747.8  145533.60  52111.00  35.81
749.1  146244.73  52979.13  36.23
750.4  146946.65  53844.78  36.64
751.7  147664.02  54714.24  37.05
753.0  148208.62  55526.42  37.47
754.2  148835.64  56361.72  37.87
755.5  149417.51  57177.85  38.27
756.8  149961.92  57995.46  38.67
758.1  150948.84  58962.66  39.06
759.4  151858.80  59907.60  39.45
760.7  152715.92  60838.12  39.84
762.0  153291.25  61661.25  40.22
763.3  153856.08  62476.47  40.61
764.6  154245.60  63216.72  40.98
765.9  154638.10  63956.70  41.36
767.2  155126.37  64745.10  41.74
768.4  155437.10  65447.20  42.11
769.7  156055.39  66287.47  42.48
771.0  156486.87  67049.91  42.85
772.3  156846.25  67787.50  43.22
773.6  157317.60  68562.72  43.58
774.8  157778.68  69340.28  43.95
776.1  158220.14  70105.75  44.31
777.4  158544.88  70810.18  44.66
778.7  159054.54  71602.53  45.02
780.0  159503.68  72371.36  45.37
781.2  159859.08  73100.91  45.73
782.5  160353.96  73900.32  46.09
783.8  160825.50  74667.15  46.43
785.0  161180.64  75389.94  46.77
786.3  161595.00  76146.00  47.12
787.6  162057.84  76921.88  47.47
788.9  162433.14  77662.47  47.81
790.1  162976.80  78469.10  48.15
791.4  163347.84  79200.96  48.49
792.7  163978.26  80058.86  48.82
793.9  164373.30  80814.51  49.17
795.2  164841.00  81609.75  49.51
796.5  165350.46  82389.56  49.83
797.7  165834.60  83183.25  50.16
799.0  166476.00  84060.00  50.49
800.2  166859.52  84803.84  50.82
801.5  167330.40  85577.90  51.14
802.8  167843.70  86400.48  51.48
804.0  168295.40  87179.82  51.80
805.3  168799.80  87972.28  52.12
806.5  169173.40  88719.75  52.44
807.8  169628.20  89495.70  52.76
809.0  170108.90  90288.57  53.08
810.3  170591.09  91072.73  53.39
811.5  170958.12  91819.85  53.71
812.8  171441.90  92615.85  54.02
814.0  171863.10  93358.44  54.32
815.3  172325.80  94154.40  54.64
816.5  172707.75  94894.13  54.94
817.8  173157.99  95680.76  55.26
819.0  173576.13  96441.31  55.56
820.2  174045.54  97223.10  55.86
821.5  174497.50  98015.95  56.17
822.7  174808.05  98695.53  56.46
824.0  175244.58  99471.20  56.76
825.2  175746.15  100290.90  57.07
826.4  176232.10  101105.07  57.37
827.7  176571.15  101799.28  57.65
828.9  177019.20  102617.10  57.97
830.1  177407.21  103330.13  58.24
831.4  177817.31  104097.62  58.54
832.6  178296.38  104882.85  58.83
833.8  178683.20  105622.55  59.11
835.0  179016.74  106372.00  59.42
836.3  179459.56  107139.48  59.70
837.5  179928.00  107919.00  59.98
838.7  180370.53  108684.32  60.26
839.9  180772.56  109418.04  60.53
841.2  181239.78  110231.51  60.82
842.4  181610.76  110985.47  61.11
843.6  181989.50  111710.90  61.38
844.8  182480.94  112509.99  61.66
846.0  182899.77  113259.02  61.92
847.2  183318.03  114003.75  62.19
848.5  183780.80  114787.68  62.46
849.7  184163.64  115505.76  62.72
850.9  184557.10  116234.95  62.98
852.1  184980.21  117006.10  63.25
853.3  185308.26  117690.87  63.51
854.5  185667.86  118420.26  63.78
855.7  186043.14  119127.36  64.03
856.9  186425.04  119842.98  64.28
858.1  186821.51  120583.27  64.54
859.3  187244.82  121281.65  64.77
860.5  187624.05  122035.29  65.04
861.7  188058.40  122809.60  65.30
862.9  188425.90  123518.07  65.55
864.1  188803.54  124211.52  65.79
865.3  189248.84  124943.72  66.02
866.5  189734.40  125724.96  66.26
867.7  190115.04  126481.06  66.53
868.9  190511.93  127198.09  66.77
870.1  190975.94  127925.44  66.99
871.3  191418.42  128643.60  67.21
872.5  191875.50  129426.75  67.45
873.7  192349.04  130222.16  67.70
874.9  192862.71  130992.60  67.92
876.0  193392.00  131790.96  68.15
877.2  193813.64  132468.56  68.35
878.4  194332.95  133285.95  68.59
879.6  194833.80  134064.00  68.81
880.8  195279.00  134812.13  69.04
882.0  195694.35  135494.61  69.24
883.1  196213.08  136256.54  69.44
884.3  196645.74  136950.82  69.64
885.5  197158.29  137738.58  69.86
886.7  197556.48  138425.76  70.07
887.8  197992.80  139169.55  70.29
889.0  198559.08  139922.00  70.47
890.2  199006.92  140600.57  70.65
891.4  199510.24  141342.04  70.84
892.5  200119.14  142183.67  71.05
893.7  200737.44  143066.73  71.27
894.9  201383.64  143905.32  71.46
896.0  201994.10  144689.18  71.63
897.2  202603.38  145485.13  71.81
898.4  203070.27  146229.59  72.01
899.5  203732.31  147127.63  72.22
900.7  204220.90  147802.85  72.37
901.9  204652.74  148487.06  72.56
903.0  205033.23  149108.02  72.72
904.2  205392.20  149759.40  72.91
905.4  205902.90  150455.19  73.07
906.5  206440.92  151170.39  73.23
907.7  206806.60  151747.70  73.38
908.8  207205.89  152393.07  73.55
910.0  207528.88  153013.64  73.73
911.2  207801.38  153533.95  73.88
912.3  208069.38  154039.95  74.03
913.5  208288.21  154464.43  74.16
914.6  208474.56  154972.44  74.34
915.8  208786.08  155529.03  74.49
916.9  208993.33  156100.54  74.69
918.1  209289.90  156598.37  74.82
919.2  209510.55  157096.67  74.98
920.4  209780.56  157531.66  75.09
921.5  209902.83  158038.03  75.29
922.7  210082.24  158500.00  75.45
923.8  210437.82  159052.44  75.58
925.0  210663.74  159465.85  75.70
926.1  210906.36  159966.66  75.85
927.3  211210.56  160550.40  76.01
928.4  211773.25  161274.75  76.15
929.6  212439.04  162032.64  76.27
930.7  213183.60  162872.50  76.40
931.8  213985.68  163796.21  76.55
933.0  214717.68  164608.92  76.66
934.1  215143.83  165211.70  76.79
935.3  215306.13  165620.10  76.92
936.4  215409.70  165979.18  77.05
937.6  215242.92  166093.22  77.17
938.7  215133.84  166257.63  77.28
939.9  215216.91  166458.39  77.34
941.0  215691.42  167125.14  77.48
942.1  216294.30  167776.11  77.57
943.3  216802.26  168505.08  77.72
944.4  217191.22  169027.94  77.82
945.6  217409.92  169328.88  77.88
946.7  217596.21  169712.82  77.99
947.9  217835.73  170171.93  78.12
949.0  218015.62  170500.43  78.21
950.1  218301.12  170939.34  78.30
951.3  218749.74  171421.64  78.36
952.4  219021.63  171796.99  78.44
953.6  219462.68  172173.91  78.45
954.7  219449.64  172418.18  78.57
955.8  219745.27  172791.56  78.63
957.0  220206.45  173282.78  78.69
958.1  220544.10  173634.72  78.73
959.3  220720.50  173798.10  78.74
960.4  221091.56  174146.74  78.77
961.6  221319.71  174504.19  78.85
962.7  221401.60  174805.60  78.95
963.9  221644.64  175022.44  78.97
965.0  221769.06  175232.34  79.02
966.2  221987.65  175425.90  79.03
967.3  222110.49  175407.40  78.97
968.5  222137.28  175644.96  79.07
969.6  222239.12  175809.20  79.11
970.8  222367.64  175947.70  79.12
971.9  222252.80  175853.92  79.12
973.1  222426.72  176125.04  79.18
974.2  222320.07  176060.93  79.19
975.4  222435.72  176332.59  79.27
976.5  222727.83  176319.39  79.16
977.7  222978.42  176461.38  79.14
978.8  222915.24  176474.57  79.17
980.0  222855.00  176404.50  79.16
981.2  222904.98  176697.48  79.27
982.3  222877.76  176699.32  79.28
983.5  223241.72  176601.56  79.11
984.6  223320.96  176761.80  79.15
985.8  223405.60  176933.02  79.20
987.0  223368.32  176924.32  79.21
988.1  223881.16  177106.80  79.11
989.3  223736.24  176937.88  79.08
990.2  235249.43  191511.93  81.41
994.0  235666.98  192484.76  81.68
997.9  235745.42  193326.67  82.01
1001.7  236318.41  194439.19  82.28
1005.6  237390.00  196025.56  82.58
1009.4  238535.98  197697.13  82.88
1013.3  239600.00  199200.00  83.14
1017.1  240343.24  200445.38  83.40
1021.0  241114.06  201636.68  83.63
1024.8  242361.61  203311.28  83.89
1028.6  244157.71  205347.67  84.10
1032.5  245525.00  207110.40  84.35
1036.3  246120.72  208144.20  84.57
1040.1  246422.07  208872.93  84.76
1044.0  247207.95  210029.65  84.96
1047.8  247863.00  211048.95  85.15
1051.6  248490.49  212086.84  85.35
1055.5  248106.50  212241.60  85.54
1059.3  247908.45  212468.40  85.70
1063.1  247728.83  212713.04  85.87
1067.0  248100.96  213378.94  86.00
1070.8  248764.83  214368.78  86.17
1074.6  249273.36  215171.36  86.32
1078.4  249000.00  215329.67  86.48
1082.3  248214.94  214995.20  86.62
1086.1  247821.29  214982.27  86.75
1089.9  247782.73  215295.31  86.89
1093.7  248150.70  215918.66  87.01
1097.5  248295.77  216318.09  87.12
1101.4  248258.44  216473.47  87.20
1105.2  248123.60  216574.40  87.28
1109.0  248443.35  217001.20  87.34
1112.8  249400.52  217891.32  87.37
1116.6  250110.22  218590.76  87.40
1120.4  250776.09  219048.67  87.35
1124.2  251245.93  219342.04  87.30
1128.1  251821.44  219605.43  87.21
1131.8  251838.53  219355.27  87.10
1135.7  251626.16  218772.11  86.94
1139.5  251407.20  218066.00  86.74
1143.3  250805.78  216927.78  86.49
1147.1  250228.00  215573.33  86.15
1150.9  249626.67  214122.33  85.78
1154.7  249585.56  213072.31  85.37
1158.5  249479.00  212009.60  84.98
1162.3  249275.49  210983.04  84.64
1166.1  248629.77  209766.34  84.37
1169.9  248242.77  208868.70  84.14
1173.7  247660.00  207840.00  83.92
1177.5  247035.21  206837.52  83.73
1181.2  247034.96  206407.64  83.55
1185.0  247416.39  206340.28  83.40
1188.8  247334.89  205972.28  83.28
1192.6  247341.97  205841.39  83.22
1196.4  247320.38  205780.28  83.20
1200.2  246716.09  205286.04  83.21
1204.0  246254.40  205002.60  83.25
1207.8  245922.87  204861.12  83.30
1211.6  245373.56  204536.11  83.36
1215.3  244984.90  204437.02  83.45
1219.1  244812.75  204617.25  83.58
1222.9  244462.22  204711.11  83.74
1226.7  244175.70  204887.31  83.91
1230.4  243537.02  204820.34  84.10
1234.2  242871.22  204710.57  84.29
1238.0  242176.82  204557.93  84.47
1241.8  241501.58  204390.14  84.63
1245.5  240949.51  204252.40  84.77
1249.3  240753.08  204365.70  84.89
1253.1  240958.47  204779.17  84.99
1256.8  240965.54  204930.56  85.05
1260.6  240749.08  204893.18  85.11
1264.4  240508.04  204794.97  85.15
1268.1  240112.40  204506.13  85.17
1271.9  240062.29  204555.49  85.21
1275.7  240322.66  204948.91  85.28
1279.4  240614.70  205412.10  85.37
1283.2  240160.22  205283.78  85.48
1286.9  239789.82  205242.73  85.59
1290.7  239531.60  205248.27  85.69
1294.4  238889.12  204859.47  85.76
1298.2  238009.61  204200.97  85.80
1302.0  236919.58  203255.83  85.79
1305.7  235612.97  202058.08  85.76
1309.5  234136.22  200638.27  85.69
1313.2  233115.50  199547.25  85.60
1317.0  232440.00  198603.60  85.44
1320.7  231689.94  197507.71  85.25
1324.4  230653.68  196053.33  85.00
1328.2  229960.80  194772.80  84.70
1331.9  229075.86  193125.35  84.31
1335.7  228259.44  191394.03  83.85
1339.4  227002.36  189212.40  83.35
1343.2  226102.72  187213.22  82.80
1346.9  225641.78  185540.70  82.23
1350.6  225959.14  184489.12  81.65
1354.4  226410.25  183628.81  81.10
1358.1  226156.00  182172.47  80.55
1361.8  225427.49  180280.44  79.97
1365.6  224378.45  178182.50  79.41
1369.3  223209.78  176113.78  78.90
1373.0  221866.27  174047.07  78.45
1376.7  220378.20  171877.63  77.99
1380.5  218828.18  169510.71  77.46
1384.2  217487.67  166965.14  76.77
1387.9  216250.20  164145.40  75.91
1391.6  214951.61  160969.42  74.89
1395.3  213764.15  157377.00  73.62
1399.1  213008.64  153699.11  72.16
1402.8  212052.67  149517.33  70.51
1406.5  211317.77  145308.60  68.76
1410.2  210756.33  141216.67  67.00
1413.9  210626.22  137645.86  65.35
1417.6  210111.14  134233.10  63.89
1421.3  209507.20  131311.73  62.68
1425.1  208790.93  128775.47  61.68
1428.8  208388.10  126865.50  60.88
1432.5  208144.94  125427.92  60.26
1436.2  207900.74  124225.52  59.75
1439.9  207289.00  122996.22  59.34
1443.6  206914.22  122051.33  58.99
1447.3  206373.20  121174.87  58.72
1451.0  205918.75  120437.50  58.49
1454.7  205361.42  119739.82  58.31
1458.4  204965.37  119215.37  58.16
1462.1  204348.78  118629.40  58.05
1465.8  203705.53  118148.97  58.00
1469.4  203143.49  117808.78  57.99
1473.1  203623.56  118217.41  58.06
1476.8  203777.17  118558.05  58.18
1480.5  202679.93  118221.24  58.33
1484.2  201760.48  118080.38  58.53
1487.9  201131.39  118110.45  58.72
1491.6  200426.42  118129.92  58.94
1495.3  200188.08  118439.75  59.16
1498.9  199627.93  118601.63  59.41
1502.6  198720.74  118541.12  59.65
1506.3  197632.09  118435.02  59.93
1510.0  196698.60  118422.25  60.20
1513.7  195972.33  118484.42  60.46
1517.3  195282.54  118540.22  60.70
1521.0  194394.71  118393.24  60.90
1524.7  193602.54  118307.35  61.11
1528.3  192795.20  118132.22  61.27
1532.0  191895.87  117859.73  61.42
1535.7  191057.53  117585.84  61.54
1539.3  190210.17  117273.33  61.65
1543.0  189611.72  117116.61  61.77
1546.7  189236.67  117117.00  61.89
1550.3  188731.56  117026.67  62.01
1554.0  187936.70  116774.70  62.14
1557.6  187201.42  116505.52  62.24
1561.3  186366.57  116164.49  62.33
1565.0  185487.87  115794.93  62.43
1568.6  184560.37  115353.13  62.50
1572.3  183896.73  115094.23  62.59
1575.9  183306.84  114860.80  62.66
1579.6  182747.13  114679.33  62.75
1583.2  182124.58  114457.60  62.85
1586.9  181351.32  114177.68  62.96
1590.5  180756.98  114048.49  63.09
1594.1  180024.06  113891.13  63.26
1597.8  179247.17  113778.00  63.48
1601.4  178510.14  113706.42  63.70
1605.1  177538.16  113485.36  63.92
1608.7  176720.00  113340.50  64.14
1612.3  175965.94  113198.11  64.33
1616.0  175139.20  113035.05  64.54
1619.6  174457.56  112896.89  64.71
1623.2  173651.40  112630.27  64.86
1626.9  172999.78  112431.82  64.99
1630.5  172259.25  112102.95  65.08
1634.1  171592.86  111794.63  65.15
1637.8  170866.58  111377.16  65.18
1641.4  170032.27  110792.80  65.16
1645.0  169217.71  110120.01  65.08
1648.6  168286.48  109269.63  64.93
1652.2  167552.96  108441.45  64.72
1655.8  166836.78  107558.78  64.47
1659.5  166152.80  106677.65  64.20
1663.1  164961.17  105548.91  63.98
1666.7  163726.83  104511.67  63.83
1670.3  162565.90  103583.93  63.72
1673.9  161493.20  102636.46  63.55
1677.5  160694.83  101791.51  63.34
1681.1  160264.22  101239.64  63.17
1684.7  160261.45  101061.15  63.06
1688.3  160136.51  100802.72  62.95
1691.9  159750.60  100249.87  62.75
1695.6  159400.33  99579.33  62.47
1699.2  159290.23  98992.13  62.15
1702.8  159225.39  98432.44  61.82
1706.3  158732.34  97647.49  61.52
1709.9  157775.29  96594.13  61.22
1713.5  157066.02  95707.16  60.93
1717.1  156351.07  94916.97  60.71
1720.7  155664.30  94256.68  60.55
1724.3  155311.50  93921.23  60.47
1727.9  154976.73  93713.94  60.47
1731.5  154890.03  93706.81  60.50
1735.1  154999.73  93912.27  60.59
1738.7  154762.31  93866.49  60.65
1742.2  154284.24  93684.41  60.72
1745.8  153648.00  93301.07  60.72
1749.4  153441.09  93128.69  60.69
1753.0  152563.60  92528.33  60.65
1756.5  151104.95  91566.93  60.60
1760.1  149350.67  90449.00  60.56
1763.7  147375.67  89237.17  60.55
1767.2  145801.73  88320.60  60.58
1770.8  144466.50  87590.00  60.63
1774.4  143078.37  86844.61  60.70
1777.9  142266.72  86453.85  60.77
1781.5  141401.33  86004.33  60.82
1785.1  140183.33  85312.50  60.86
1788.6  138890.03  84584.18  60.90
1792.2  137586.17  83862.83  60.95
1795.8  136946.33  83547.03  61.01
1799.3  136274.00  83191.80  61.05
1802.9  135558.97  82825.23  61.10
1806.4  134917.60  82504.44  61.15
1810.0  134094.02  82081.34  61.21
1813.5  133649.29  81877.70  61.26
1817.1  133388.73  81793.40  61.32
1820.6  132791.63  81521.43  61.39
1824.2  132689.56  81553.91  61.46
1827.7  131922.89  81212.49  61.56
1831.2  131656.00  81200.00  61.68
1834.8  131598.67  81315.33  61.79
1838.3  131399.00  81330.50  61.90
1841.8  130744.07  81039.47  61.98
1845.4  129864.43  80579.14  62.05
1848.9  129058.50  80097.75  62.06
1852.4  128440.47  79621.87  61.99
1856.0  127731.67  79031.20  61.87
1859.5  127004.66  78325.07  61.67
1863.0  126371.77  77582.38  61.39
1866.6  126143.29  76962.04  61.01
1870.1  125959.89  76194.04  60.49
1873.6  125355.75  74899.50  59.75
1877.1  124268.67  73110.92  58.83
1880.6  123016.78  70992.31  57.71
1884.2  122096.17  68712.22  56.28
1887.7  121275.07  66164.33  54.56
1891.2  120298.85  63119.00  52.47
1894.7  119476.72  59864.83  50.11
1898.2  119027.99  56615.48  47.56
1902.2  127218.00  57111.60  44.89
1904.9  126529.52  54222.88  42.85
1907.6  125686.00  51417.00  40.91
1910.4  124991.13  48888.70  39.11
1913.1  123891.07  46594.67  37.61
1915.8  123188.57  44864.63  36.42
1918.6  122671.20  43534.27  35.49
1921.3  122189.53  42495.43  34.78
1924.0  121380.58  41657.70  34.32
1926.7  120596.57  41097.57  34.08
1929.4  119830.07  40749.73  34.01
1932.2  119240.43  40631.42  34.08
1934.9  118669.20  40645.80  34.25
1937.6  118048.77  40742.10  34.51
1940.3  117448.75  40913.33  34.84
1943.0  116959.72  41192.04  35.22
1945.7  116258.36  41425.54  35.63
1948.4  115505.58  41666.54  36.07
1951.1  114882.00  41967.60  36.53
1953.8  114248.20  42241.10  36.97
1956.4  113757.78  42540.83  37.40
1959.1  113187.67  42834.70  37.84
1961.8  112389.55  43054.20  38.31
1964.5  111739.58  43305.83  38.76
1967.2  111005.77  43544.42  39.23
1969.9  110393.17  43795.17  39.67
1972.5  109594.04  43938.63  40.09
1975.2  109048.33  44194.53  40.53
1977.9  108721.17  44559.43  40.99
1980.6  108156.01  44816.16  41.44
1983.2  107311.08  44934.83  41.87
1985.9  106440.00  45000.00  42.28
1988.5  105554.34  45037.65  42.67
1991.2  104909.18  45173.70  43.06
1993.8  104308.05  45314.50  43.44
1996.5  103854.30  45514.15  43.83
1999.2  103221.88  45619.25  44.20
2001.8  102833.80  45762.20  44.50
2004.4  102320.71  45830.32  44.79
2007.1  101629.27  45793.77  45.06
2009.7  101038.35  45768.30  45.30
2012.4  100684.80  45828.27  45.52
2015.0  100257.67  45781.33  45.66
2017.6  99699.63  45606.42  45.74
2020.3  99197.27  45465.93  45.83
2022.9  98975.73  45433.33  45.90
2025.5  98774.78  45330.60  45.89
2028.1  98575.01  45178.91  45.83
2030.8  98159.83  44872.53  45.71
2033.4  97993.20  44653.20  45.57
2036.0  97632.83  44350.20  45.43
2038.6  97269.30  43986.45  45.22
2041.2  96938.87  43611.67  44.99
2043.8  96610.04  43239.63  44.76
2046.4  96241.52  42844.93  44.52
2049.0  95767.40  42402.00  44.28
2051.6  95520.48  42058.05  44.03
2054.2  95182.92  41688.54  43.80
2056.8  94831.92  41336.17  43.59
2059.4  94260.18  40904.39  43.40
2062.0  93768.54  40513.13  43.21
2064.6  93174.89  40099.03  43.04
2067.1  92563.65  39672.00  42.86
2069.7  91943.65  39249.88  42.69
2072.3  91538.18  38925.93  42.52
2074.9  91070.88  38584.53  42.37
2077.4  90766.48  38307.33  42.20
2080.0  90279.61  38002.22  42.09
2082.6  89804.00  37680.00  41.96
2085.1  89341.10  37332.85  41.79
2087.7  89004.50  37076.00  41.66
2090.3  88575.05  36783.13  41.53
2092.8  87845.43  36354.48  41.38
2095.4  87060.89  35901.99  41.24
2097.9  86409.75  35511.29  41.10
2100.5  85728.00  35112.00  40.96
2103.0  85142.35  34760.62  40.83
2105.6  84599.55  34424.65  40.69
2108.1  84099.75  34106.78  40.56
2110.7  83580.12  33773.37  40.41
2113.2  83073.59  33441.19  40.25
2115.7  82496.33  33102.83  40.13
2118.3  81886.68  32758.38  40.00
2120.8  81530.55  32502.75  39.87
2123.3  81148.36  32232.72  39.72
2125.8  80760.52  31961.65  39.58
2128.4  80336.75  31708.63  39.47
2130.9  79802.83  31431.50  39.39
2133.4  79431.10  31238.20  39.33
2135.9  79075.17  31043.00  39.26
2138.4  78625.62  30825.03  39.20
2140.9  78311.68  30705.67  39.21
2143.4  77985.52  30598.44  39.24
2145.9  77680.93  30513.16  39.28
2148.4  77382.44  30421.78  39.31
2150.9  77096.13  30330.41  39.34
2153.4  76822.01  30245.13  39.37
2155.9  76494.66  30162.95  39.43
2158.4  76195.00  30098.25  39.50
2160.9  75992.88  30043.13  39.53
2163.4  75705.98  29965.55  39.58
2165.9  75155.48  29788.17  39.64
2168.4  74661.00  29649.15  39.71
2170.8  74338.73  29553.70  39.76
2173.3  74002.46  29460.49  39.81
2175.8  73681.58  29406.30  39.91
2178.2  73308.00  29328.17  40.01
2180.7  72933.88  29260.93  40.12
2183.2  72534.08  29170.09  40.22
2185.6  72122.40  29080.80  40.32
2188.1  71643.60  28973.70  40.44
2190.6  71083.35  28834.22  40.56
2193.0  70460.50  28652.25  40.66
2195.5  69907.20  28499.20  40.77
2197.9  69329.13  28356.33  40.90
2200.4  68615.54  28174.96  41.06
2202.8  68130.22  28074.33  41.21
2205.3  67535.08  27922.97  41.35
2207.7  67193.53  27840.58  41.43
2210.1  66780.23  27736.57  41.53
2212.6  66409.24  27652.80  41.64
2215.0  66180.71  27624.58  41.74
2217.4  65896.46  27533.18  41.78
2219.9  65671.27  27472.43  41.83
2222.3  65479.70  27413.83  41.87
2224.7  65299.95  27307.13  41.82
2227.1  65036.48  27141.65  41.73
2229.5  64757.00  26947.04  41.61
2231.9  64313.73  26704.93  41.52
2234.4  63793.40  26379.07  41.35
2236.8  63382.29  26059.94  41.12
2239.2  63005.80  25718.55  40.82
2241.6  62609.05  25370.80  40.52
2244.0  62236.80  25027.20  40.21
2246.4  61846.00  24687.83  39.92
2248.8  61402.09  24317.52  39.60
2251.2  61066.75  23990.25  39.29
2253.6  60668.00  23664.00  39.01
2255.9  60385.60  23374.60  38.71
2258.3  60081.81  23101.64  38.45
2260.7  59732.00  22839.13  38.24
2263.1  59341.25  22554.75  38.01
2265.5  58939.93  22289.85  37.82
2267.9  58601.75  22069.00  37.66
2270.2  58169.67  21829.07  37.53
2272.6  57764.90  21615.30  37.42
2275.0  57366.75  21395.85  37.30
2277.3  56979.25  21195.75  37.20
2279.7  56610.50  21011.38  37.12
2282.1  56277.77  20828.20  37.01
2284.4  55871.38  20595.67  36.86
2286.8  55583.98  20415.06  36.73
2289.1  55213.97  20218.13  36.62
2291.5  54905.38  20036.45  36.49
2293.8  54467.15  19807.63  36.37
2296.2  54000.10  19542.60  36.19
2298.5  53499.78  19250.90  35.98
2300.8  53004.82  18994.50  35.84
2303.2  52370.63  18756.50  35.81
2305.5  51691.11  18487.10  35.76
2307.9  51048.55  18216.14  35.68
2310.2  50404.20  17971.80  35.66
2312.5  49825.67  17786.67  35.70
2314.8  49257.85  17617.88  35.77
2317.1  48639.58  17428.54  35.83
2319.5  48010.88  17219.03  35.86
2321.8  47469.87  17047.83  35.91
2324.1  46884.37  16860.55  35.96
2326.4  46330.35  16665.37  35.97
2328.7  45805.83  16450.83  35.91
2331.0  45369.70  16250.30  35.82
2333.3  45045.63  16114.78  35.77
2335.6  44656.73  15977.73  35.78
2337.9  44202.00  15796.65  35.74
2340.2  43763.33  15627.50  35.71
2342.5  43381.45  15477.53  35.68
2344.8  42927.25  15295.92  35.63
2347.1  42431.55  15134.00  35.67
2349.4  41891.00  14963.40  35.72
2351.7  41414.93  14810.80  35.76
2353.9  40951.93  14637.83  35.74
2356.2  40421.88  14478.75  35.82
2358.5  39902.31  14353.76  35.97
2360.8  39479.47  14212.28  36.00
2363.1  39054.80  14050.60  35.98
2365.3  38599.45  13874.00  35.94
2367.6  38066.67  13708.33  36.01
2369.8  37553.50  13542.38  36.06
2372.1  36985.65  13325.65  36.03
2374.4  36365.50  13107.00  36.04
2376.6  35750.63  12880.93  36.03
2378.9  35172.20  12639.20  35.94
2381.1  34580.00  12428.00  35.94
2383.4  34029.87  12229.48  35.94
2385.6  33579.33  12052.33  35.89
2387.9  33094.80  11884.20  35.91
2390.1  32620.00  11707.50  35.89
2392.3  32160.38  11539.13  35.88
2394.6  31725.40  11356.85  35.80
2396.8  31308.34  11202.39  35.78
2399.0  30887.33  11021.00  35.68
2401.3  30431.25  10838.03  35.61
2403.5  29939.00  10637.90  35.53
2405.7  29529.22  10447.26  35.38
2407.9  29124.45  10248.00  35.19
2410.1  28709.10  10044.00  34.99
2412.4  28315.92  9896.92  34.95
2414.6  27918.00  9747.80  34.92
2416.8  27526.40  9555.70  34.71
2419.0  27161.72  9345.57  34.41
2421.2  26761.27  9139.37  34.15
2423.4  26328.58  8956.85  34.02
2425.6  26041.35  8772.53  33.69
2427.8  25765.13  8629.65  33.49
2430.0  25463.40  8487.80  33.33
2432.2  25161.60  8323.20  33.08
2434.4  24826.05  8146.35  32.81
2436.5  24465.50  7969.60  32.57
2438.7  24191.60  7820.90  32.33
2440.9  23929.18  7672.03  32.06
2443.1  23667.75  7537.50  31.85
2445.3  23404.80  7405.43  31.64
2447.4  23103.00  7262.40  31.43
2449.6  22802.27  7114.80  31.20
2451.8  22511.25  6975.90  30.99
2453.9  22196.60  6816.93  30.71
2456.1  21896.27  6667.27  30.45
2458.3  21607.00  6545.65  30.29
2460.4  21308.49  6393.62  30.01
2462.6  21022.17  6291.54  29.93
2464.7  20756.34  6192.98  29.84
2466.9  20518.73  6089.93  29.68
2469.0  20251.91  5985.84  29.56
2471.2  19991.40  5894.90  29.49
2473.3  19716.38  5803.13  29.43
2475.4  19489.81  5690.10  29.20
2477.6  19262.83  5541.19  28.77
2479.7  19033.60  5440.00  28.58
2481.9  18758.02  5346.43  28.50
2484.0  18503.50  5269.48  28.48
2486.1  18246.60  5161.50  28.29
2488.2  18017.13  5060.50  28.09
2490.4  17793.75  4973.13  27.95
2492.5  17483.50  4869.83  27.85
2494.6  17143.13  4816.80  28.10
2496.7  16875.63  4759.79  28.21
2498.8  16688.18  4714.28  28.25
2500.9  16511.32  4666.24  28.26
2503.0  16413.67  4663.88  28.41
2505.1  16350.75  4689.75  28.68
2507.2  16361.80  4674.80  28.57
2509.4  16321.34  4652.91  28.51
2511.4  16270.80  4667.43  28.69
2513.5  16317.33  4670.13  28.62
2515.6  16464.13  4761.08  28.92
