# Supplementary material for: Using reflectance spectra and Pl@ntNet to identify herbarium specimens: a case study with Lithocarpus
Source: New Phytol. 2025 Jun 4;251(2):800–10. doi: 10.1111/nph.70258 (PMC13278665; doi:10.1111/nph.70258)
Supplement: Supplementary file 1 — Dataset S1 Original spectral data collected for this study. [file NPH-251-800-s003.zip › lithocarpus_spectra/gr021022_0369.sig]

/*** Spectra Vista SIG Data ***/
name= gr021022_0369.sig
instrument= HI: 1132003 (HR-1024i)
integration= 50.0, 9.0, 6.0, 50.0, 9.0, 6.0
scan method= Time-based, Time-based
scan coadds= 100, 425, 571, 100, 425, 571
scan time= 5, 5
scan settings= AI, AI
external data set1= 0,0,0,0,0,0,0,0,0,0,0,0,0,0,0,0,0,0,0,0,0,0,0,0,0,0,0,0,0,0,0,0
external data set2= 0,0,0,0,0,0,0,0,0,0,0,0,0,0,0,0,0,0,0,0,0,0,0,0,0,0,0,0,0,0,0,0
external data dark= 0,0,0,0,0,0,0,0,0,0,0,0,0,0,0,0
external data mask= 0
optic= LENS 4(1), LENS 4(1)
temp= 35.6, -5.0, -9.9, 35.6, -5.1, -9.9
battery= 7.44, 7.43
error= 0, 0
units= Radiance, Radiance
time= 10/02/2022 15:50:18, 10/02/2022 15:52:30
longitude=                 ,                 
latitude=                 ,                 
gpstime=                 ,                 
comm= 
memory slot= 0, 0
factors= 0.971, 0.984, 1.000 [Overlap: Remove @ 990,1900, Matching Type: None]
inclinometer x offset= 1, 1
inclinometer y offset= 90, 90
data= 
340.5  1150.10  889.70  77.36
341.9  1191.12  893.34  75.00
343.4  1200.48  806.88  67.21
344.9  1184.00  795.50  67.19
346.4  1141.12  802.35  70.31
347.8  1164.84  787.98  67.65
349.3  1162.16  764.16  65.75
350.8  1212.00  772.65  63.75
352.2  1228.92  775.39  63.10
353.7  1254.89  772.24  61.54
355.2  1283.80  786.00  61.22
356.6  1348.27  824.67  61.17
358.1  1414.54  846.08  59.81
359.6  1448.66  858.94  59.29
361.0  1501.82  861.70  57.38
362.5  1565.91  900.09  57.48
364.0  1656.20  955.50  57.69
365.5  1747.60  1015.15  58.09
366.9  1796.08  1042.48  58.04
368.4  1876.50  1075.86  57.33
369.9  1954.72  1118.82  57.24
371.3  2062.32  1203.02  58.33
372.8  2136.93  1245.45  58.28
374.2  2232.56  1298.00  58.14
375.7  2333.58  1337.22  57.30
377.2  2443.05  1388.40  56.83
378.6  2536.32  1439.89  56.77
380.1  2615.28  1512.76  57.84
381.6  2723.76  1563.64  57.41
383.0  2846.25  1644.50  57.78
384.5  2993.90  1707.16  57.02
386.0  3122.46  1793.22  57.43
387.4  3229.40  1879.80  58.21
388.9  3323.32  1928.92  58.04
390.4  3439.78  1993.25  57.95
391.8  3581.76  2066.40  57.69
393.3  3731.98  2155.74  57.76
394.7  3847.65  2235.95  58.11
396.2  3949.30  2293.84  58.08
397.7  4097.04  2373.60  57.93
399.1  4256.31  2466.84  57.96
400.6  4419.60  2560.32  57.93
402.0  4563.00  2656.68  58.22
403.5  4694.20  2734.20  58.25
405.0  4837.08  2833.28  58.57
406.4  5015.12  2940.52  58.63
407.9  5200.36  3050.64  58.66
409.3  5347.02  3143.24  58.78
410.8  5490.54  3231.72  58.86
412.2  5652.12  3352.68  59.32
413.7  5859.34  3478.50  59.37
415.1  6064.00  3615.66  59.63
416.6  6244.92  3735.00  59.81
418.0  6409.00  3849.75  60.07
419.5  6578.32  3966.34  60.29
420.9  6783.04  4106.56  60.54
422.4  7016.72  4271.87  60.88
423.8  7243.58  4436.23  61.24
425.3  7484.55  4606.35  61.54
426.7  7699.80  4753.95  61.74
428.2  7879.68  4894.40  62.11
429.6  8082.59  5046.43  62.44
431.1  8305.78  5211.92  62.75
432.5  8563.88  5405.53  63.12
434.0  8822.00  5599.00  63.47
435.4  9102.50  5813.50  63.87
436.8  9385.45  6037.88  64.33
438.3  9644.55  6237.60  64.67
439.7  9883.53  6418.32  64.94
441.2  10101.24  6593.16  65.27
442.6  10367.40  6804.30  65.63
444.0  10641.54  7037.94  66.14
445.5  10952.31  7287.06  66.53
446.9  11285.82  7540.26  66.81
448.4  11590.88  7764.12  66.98
449.8  11910.20  8023.00  67.36
451.2  12184.25  8251.25  67.72
452.7  12436.92  8459.19  68.02
454.1  12710.22  8687.34  68.35
455.5  13012.58  8919.96  68.55
457.0  13333.32  9174.88  68.81
458.4  13647.92  9426.56  69.07
459.8  13985.28  9688.32  69.28
461.2  14368.72  9991.30  69.54
462.7  14722.02  10274.37  69.79
464.1  15053.60  10543.59  70.04
465.5  15361.20  10795.68  70.28
467.0  15670.90  11041.00  70.46
468.4  16006.00  11312.92  70.68
469.8  16354.24  11592.20  70.88
471.2  16743.03  11908.65  71.13
472.7  17157.57  12239.42  71.34
474.1  17558.40  12572.90  71.61
475.5  18029.70  12952.68  71.84
476.9  18470.53  13307.58  72.05
478.4  18856.25  13637.50  72.32
479.8  19172.16  13916.30  72.59
481.2  19440.32  14163.12  72.85
482.6  19754.01  14432.04  73.06
484.0  20143.44  14756.10  73.26
485.4  20583.03  15121.50  73.47
486.9  21060.00  15531.75  73.75
488.3  21567.12  15966.56  74.03
489.7  22021.88  16349.40  74.24
491.1  22443.96  16716.84  74.48
492.5  22855.56  17081.40  74.74
493.9  23227.62  17425.08  75.02
495.3  23569.50  17744.10  75.28
496.8  23974.72  18114.48  75.56
498.2  24445.86  18543.45  75.86
499.6  24914.52  18962.01  76.11
501.0  25459.64  19439.91  76.36
502.4  25959.96  19886.64  76.61
503.8  26449.36  20337.80  76.89
505.2  26949.40  20797.52  77.17
506.6  27440.38  21246.94  77.43
508.0  27931.68  21717.36  77.75
509.4  28345.00  22110.00  78.00
510.8  28823.85  22572.00  78.31
512.2  29299.52  23018.96  78.56
513.6  29822.40  23496.00  78.79
515.0  30396.80  24034.24  79.07
516.4  30879.20  24503.84  79.35
517.8  31414.22  25020.54  79.65
519.2  32004.45  25567.32  79.89
520.7  32570.46  26100.37  80.14
522.0  33055.80  26573.40  80.39
523.4  33626.25  27112.68  80.63
524.8  34120.20  27594.00  80.87
526.2  34706.54  28155.91  81.13
527.6  35315.94  28728.42  81.35
529.0  35833.60  29238.00  81.59
530.4  36460.50  29824.02  81.80
531.8  37007.86  30340.23  81.98
533.2  37519.56  30831.84  82.18
534.6  38024.80  31352.48  82.45
536.0  38543.38  31871.18  82.69
537.4  39067.49  32390.86  82.91
538.8  39639.64  32950.34  83.12
540.2  40243.33  33539.75  83.34
541.6  40822.04  34090.70  83.51
543.0  41329.82  34594.14  83.70
544.3  42025.35  35252.40  83.88
545.7  42799.65  35974.50  84.05
547.1  43291.20  36466.05  84.23
548.5  43918.26  37067.94  84.40
549.9  44611.18  37740.83  84.60
551.3  45331.52  38427.48  84.77
552.7  45835.42  38926.88  84.93
554.1  46523.10  39592.20  85.10
555.4  47114.46  40166.60  85.25
556.8  47558.28  40628.28  85.43
558.2  47871.75  40980.45  85.60
559.6  48225.15  41357.10  85.76
561.0  48819.54  41944.98  85.92
562.3  49267.40  42401.45  86.06
563.7  49871.36  42994.56  86.21
565.1  50446.00  43560.00  86.35
566.5  51056.26  44147.33  86.47
567.9  51884.88  44918.56  86.57
569.2  52789.80  45750.60  86.67
570.6  53728.37  46630.51  86.79
572.0  54541.23  47388.90  86.89
573.4  55214.15  48040.31  87.01
574.8  55904.50  48709.25  87.13
576.1  56754.08  49521.90  87.26
577.5  57390.68  50153.08  87.39
578.9  58266.12  50984.52  87.50
580.3  59048.55  51737.13  87.62
581.6  59814.24  52478.40  87.74
583.0  60612.39  53233.20  87.83
584.4  61232.58  53843.79  87.93
585.8  61741.27  54356.07  88.04
587.1  62212.70  54830.16  88.13
588.5  62796.30  55406.40  88.23
589.9  63291.00  55901.10  88.32
591.2  63881.00  56479.44  88.41
592.6  64656.68  57208.36  88.48
594.0  65299.46  57829.91  88.56
595.3  66128.46  58613.52  88.64
596.7  66956.76  59401.66  88.72
598.1  67739.01  60148.74  88.79
599.5  68523.45  60892.90  88.86
600.8  69362.32  61681.36  88.93
602.2  70047.88  62326.67  88.98
603.5  70893.24  63132.60  89.05
604.9  71728.02  63924.12  89.12
606.3  72489.12  64648.32  89.18
607.6  73222.08  65340.24  89.24
609.0  73953.00  66036.60  89.30
610.4  74681.88  66743.04  89.37
611.7  75360.27  67398.32  89.43
613.1  76012.80  68031.90  89.50
614.5  76747.32  68745.60  89.57
615.8  77355.54  69331.50  89.63
617.2  78164.64  70095.96  89.68
618.5  78835.24  70751.00  89.75
619.9  79654.12  71543.56  89.82
621.2  80396.41  72263.65  89.88
622.6  81295.50  73122.50  89.95
624.0  81993.15  73791.09  90.00
625.3  82793.26  74555.81  90.05
626.7  83598.60  75338.46  90.12
628.0  84267.36  76005.20  90.20
629.4  85086.40  76792.80  90.25
630.8  85767.48  77459.76  90.31
632.1  86308.74  77990.85  90.36
633.5  87212.84  78867.36  90.43
634.8  87934.80  79574.07  90.49
636.2  88568.76  80217.06  90.57
637.5  89382.49  81000.13  90.62
638.9  90097.95  81699.84  90.68
640.2  90868.30  82446.36  90.73
641.6  91711.20  83238.42  90.76
642.9  92460.55  83962.97  90.81
644.3  93263.02  84768.12  90.89
645.6  94022.50  85520.50  90.96
647.0  94759.11  86244.39  91.01
648.3  95541.08  87036.83  91.10
649.7  96370.95  87833.98  91.14
651.0  97161.51  88613.84  91.20
652.4  97676.28  89146.98  91.27
653.7  98736.57  90176.13  91.33
655.0  99629.64  91064.72  91.40
656.4  100262.60  91700.80  91.46
657.7  101286.60  92694.65  91.52
659.1  102140.50  93562.70  91.60
660.4  102829.44  94268.16  91.67
661.8  103504.00  94960.00  91.75
663.1  104462.37  95925.87  91.83
664.5  104985.84  96486.36  91.90
665.8  105196.29  96769.95  91.99
667.1  105353.19  96991.56  92.06
668.5  105798.00  97490.40  92.15
669.8  106258.40  98012.48  92.24
671.2  106587.52  98392.32  92.31
672.5  106932.39  98792.92  92.39
673.8  107598.12  99453.76  92.43
675.2  108583.86  100396.38  92.46
676.5  109749.18  101504.04  92.49
677.8  110950.58  102657.10  92.53
679.2  111868.56  103566.54  92.58
680.5  112673.94  104362.56  92.62
681.9  113382.50  105081.90  92.68
683.2  114167.90  105867.30  92.73
684.5  114953.30  106660.40  92.79
685.9  115657.60  107390.85  92.85
687.2  116352.00  108096.00  92.90
688.5  116983.52  108741.36  92.95
689.9  117755.32  109519.40  93.01
691.2  118419.21  110208.02  93.07
692.5  119036.32  110849.92  93.12
693.8  119750.55  111573.90  93.17
695.2  120362.77  112199.40  93.22
696.5  121048.84  112888.16  93.26
697.8  121747.90  113605.05  93.31
699.2  122405.79  114284.43  93.37
700.5  123105.78  115002.54  93.42
701.8  123737.25  115644.90  93.46
703.1  124410.72  116314.80  93.49
704.5  125081.82  117011.79  93.55
705.8  125807.35  117752.19  93.60
707.1  126461.75  118421.50  93.64
708.4  127110.63  119070.87  93.67
709.8  127891.47  119851.71  93.71
711.1  128422.14  120415.16  93.77
712.4  129238.00  121238.24  93.81
713.7  129895.02  121902.48  93.85
715.0  130581.03  122599.11  93.89
716.3  131326.50  123322.50  93.91
717.7  132015.93  124018.93  93.94
719.0  132757.80  124764.30  93.98
720.3  133470.56  125491.98  94.02
721.6  134273.00  126310.60  94.07
722.9  135035.19  127072.17  94.10
724.2  135845.64  127854.72  94.12
725.6  136562.48  128588.42  94.16
726.9  137043.25  129068.50  94.18
728.2  137560.64  129603.04  94.22
729.5  138172.32  130226.46  94.25
730.8  138673.82  130717.98  94.26
732.1  139274.24  131332.88  94.30
733.4  139758.83  131827.97  94.33
734.7  140130.72  132231.60  94.36
736.0  140612.40  132714.42  94.38
737.3  140892.21  133024.41  94.42
738.6  141193.53  133342.47  94.44
740.0  141515.80  133683.50  94.47
741.2  141914.24  134101.76  94.49
742.6  142482.24  134665.92  94.51
743.9  143062.88  135259.60  94.55
745.2  143784.24  135967.02  94.56
746.5  144520.63  136696.50  94.59
747.8  145115.40  137284.40  94.60
749.1  145776.76  137952.63  94.63
750.4  146428.16  138609.66  94.66
751.7  147118.86  139280.12  94.67
753.0  147636.61  139794.27  94.69
754.2  148243.50  140420.58  94.72
755.5  148805.04  140960.39  94.73
756.8  149345.80  141505.04  94.75
758.1  150318.36  142454.40  94.77
759.4  151213.80  143344.80  94.80
760.7  152073.60  144174.80  94.81
762.0  152652.50  144751.25  94.82
763.3  153203.40  145283.04  94.83
764.6  153579.60  145694.16  94.87
765.9  153975.80  146099.80  94.88
767.2  154476.21  146593.02  94.90
768.4  154791.00  146910.40  94.91
769.7  155412.09  147536.26  94.93
771.0  155819.43  147967.74  94.96
772.3  156191.75  148356.45  94.98
773.6  156666.24  148849.92  95.01
774.8  157130.64  149296.98  95.01
776.1  157575.60  149725.68  95.02
777.4  157894.31  150068.05  95.04
778.7  158416.24  150579.88  95.05
780.0  158868.80  151041.92  95.07
781.2  159227.82  151402.20  95.09
782.5  159745.56  151907.34  95.09
783.8  160199.64  152371.26  95.11
785.0  160557.84  152731.32  95.13
786.3  160975.50  153184.50  95.16
787.6  161430.08  153641.60  95.18
788.9  161830.02  154032.54  95.18
790.1  162355.50  154562.00  95.20
791.4  162729.60  154935.36  95.21
792.7  163362.81  155552.19  95.22
793.9  163772.28  155993.04  95.25
795.2  164254.50  156469.00  95.26
796.5  164755.80  156966.92  95.27
797.7  165231.78  157442.40  95.29
799.0  165876.00  158064.00  95.29
800.2  166288.00  158493.44  95.31
801.5  166738.08  158951.54  95.33
802.8  167266.40  159472.85  95.34
804.0  167722.10  159925.22  95.35
805.3  168218.40  160414.72  95.36
806.5  168597.00  160802.50  95.38
807.8  169069.60  161289.10  95.40
809.0  169555.81  161758.59  95.40
810.3  170029.80  162226.50  95.41
811.5  170402.52  162596.34  95.42
812.8  170906.10  163080.60  95.42
814.0  171276.39  163477.44  95.45
815.3  171788.19  163985.58  95.46
816.5  172162.00  164374.00  95.48
817.8  172619.07  164819.70  95.48
819.0  173029.29  165221.63  95.49
820.2  173490.42  165657.06  95.48
821.5  173965.40  166124.75  95.49
822.7  174300.21  166444.56  95.49
824.0  174745.17  166883.49  95.50
825.2  175222.95  167374.95  95.52
826.4  175683.97  167844.05  95.54
827.7  175998.25  168146.15  95.54
828.9  176489.10  168623.10  95.54
830.1  176887.31  169019.49  95.55
831.4  177307.20  169444.47  95.57
832.6  177778.44  169902.18  95.57
833.8  178122.10  170248.60  95.58
835.0  178484.88  170635.36  95.60
836.3  178938.20  171043.32  95.59
837.5  179398.80  171460.80  95.58
838.7  179814.60  171897.39  95.60
839.9  180208.80  172277.28  95.60
841.2  180667.61  172736.15  95.61
842.4  181050.48  173146.53  95.63
843.6  181400.80  173565.00  95.68
844.8  181903.86  174010.23  95.66
846.0  182293.38  174389.40  95.66
847.2  182702.94  174770.40  95.66
848.5  183199.76  175280.40  95.68
849.7  183574.77  175657.74  95.69
850.9  183960.40  176026.50  95.69
852.1  184352.17  176434.38  95.71
853.3  184671.54  176735.28  95.70
854.5  185138.17  177146.76  95.68
855.7  185482.98  177524.04  95.71
856.9  185881.32  177938.28  95.73
858.1  186295.05  178350.29  95.74
859.3  186639.32  178719.38  95.76
860.5  187109.34  179168.10  95.76
861.7  187562.40  179576.80  95.74
862.9  187924.10  179995.66  95.78
864.1  188296.14  180329.96  95.77
865.3  188710.40  180787.64  95.80
866.5  189190.08  181232.64  95.79
867.7  189590.44  181616.52  95.79
868.9  189981.33  181995.80  95.80
870.1  190466.17  182470.83  95.80
871.3  190902.76  182923.60  95.82
872.5  191353.95  183366.00  95.83
873.7  191821.60  183771.20  95.80
874.9  192328.62  184289.16  95.82
876.0  192851.64  184803.12  95.83
877.2  193238.44  185185.64  95.83
878.4  193751.55  185728.23  95.86
879.6  194216.40  186131.40  95.84
880.8  194684.00  186562.25  95.83
882.0  195121.88  186956.65  95.82
883.1  195602.68  187484.36  95.85
884.3  196058.83  187934.76  95.86
885.5  196563.78  188428.38  95.86
886.7  196954.56  188781.12  95.85
887.8  197415.00  189197.40  95.84
889.0  197940.82  189643.12  95.81
890.2  198380.49  190072.05  95.81
891.4  198875.07  190584.43  95.83
892.5  199508.40  191127.69  95.80
893.7  200152.30  191788.24  95.82
894.9  200790.00  192304.44  95.77
896.0  201320.55  192883.45  95.81
897.2  201955.74  193500.44  95.81
898.4  202485.79  194010.83  95.81
899.5  203175.36  194709.72  95.83
900.7  203617.70  195059.80  95.80
901.9  204002.32  195355.56  95.76
903.0  204412.27  195757.64  95.77
904.2  204801.20  196172.60  95.79
905.4  205342.62  196618.26  95.75
906.5  205871.54  197046.15  95.71
907.7  206186.80  197303.00  95.69
908.8  206534.37  197678.70  95.71
910.0  206931.92  198062.80  95.71
911.2  207238.35  198273.18  95.67
912.3  207497.64  198481.74  95.65
913.5  207752.65  198692.76  95.64
914.6  207884.88  198903.60  95.68
915.8  208278.87  199241.31  95.66
916.9  208571.50  199525.59  95.66
918.1  208861.32  199718.28  95.62
919.2  209075.58  199989.54  95.65
920.4  209240.90  200115.74  95.64
921.5  209503.87  200377.66  95.64
922.7  209676.48  200597.60  95.67
923.8  210025.50  200954.46  95.68
925.0  210296.73  201121.48  95.64
926.1  210586.32  201411.84  95.64
927.3  210939.36  201827.04  95.68
928.4  211441.75  202270.25  95.66
929.6  212044.80  202864.64  95.67
930.7  212839.20  203655.20  95.69
931.8  213575.97  204386.76  95.70
933.0  214299.36  205036.56  95.68
934.1  214778.25  205455.96  95.66
935.3  214995.98  205691.48  95.67
936.4  214967.51  205744.69  95.71
937.6  214792.89  205599.42  95.72
938.7  214675.83  205450.20  95.70
939.9  214750.64  205558.46  95.72
941.0  215283.30  205964.56  95.67
942.1  215806.68  206611.56  95.74
943.3  216231.54  207028.68  95.74
944.4  216606.98  207332.17  95.72
945.6  216887.30  207554.80  95.70
946.7  217137.63  207813.17  95.71
947.9  217522.41  208044.48  95.64
949.0  217613.97  208135.03  95.64
950.1  217806.48  208408.32  95.69
951.3  218157.61  208768.12  95.70
952.4  218500.77  209125.29  95.71
953.6  218838.70  209389.86  95.68
954.7  218991.69  209466.33  95.65
955.8  219274.32  209761.13  95.66
957.0  219527.10  210113.25  95.71
958.1  219943.98  210342.06  95.63
959.3  220000.20  210327.60  95.60
960.4  220348.93  210694.74  95.62
961.6  220881.67  211135.28  95.59
962.7  221062.72  211235.20  95.55
963.9  221295.41  211400.56  95.53
965.0  221409.24  211454.22  95.50
966.2  221616.64  211599.37  95.48
967.3  221728.20  211661.23  95.46
968.5  221874.24  211878.72  95.49
969.6  222103.36  211921.36  95.42
970.8  222227.61  211865.39  95.34
971.9  222108.48  211861.76  95.39
973.1  222277.84  212005.12  95.38
974.2  222166.64  212040.26  95.44
975.4  222435.72  212137.77  95.37
976.5  222727.83  212106.18  95.23
977.7  222978.42  212528.94  95.31
978.8  222915.24  212325.03  95.25
980.0  222497.00  212473.00  95.49
981.2  222904.98  212739.33  95.44
982.3  223068.58  212573.48  95.30
983.5  223241.72  212395.17  95.14
984.6  223524.72  212725.44  95.17
985.8  223616.36  212867.60  95.19
987.0  223586.88  212877.44  95.21
988.1  223654.10  213209.34  95.33
989.3  223736.24  213127.04  95.26
990.2  231458.85  217171.27  93.83
994.0  231888.53  217854.31  93.95
997.9  232197.67  218212.33  93.98
1001.7  233032.80  219105.76  94.02
1005.6  233927.78  220078.89  94.08
1009.4  234865.54  221069.78  94.13
1013.3  235720.00  221960.00  94.16
1017.1  236518.93  222802.89  94.20
1021.0  237355.98  223763.68  94.27
1024.8  238551.00  224994.67  94.32
1028.6  240037.47  226513.76  94.37
1032.5  241306.80  227815.00  94.41
1036.3  241950.26  228491.02  94.44
1040.1  242308.80  228971.84  94.50
1044.0  242922.89  229666.94  94.54
1047.8  243417.30  230232.45  94.58
1051.6  243822.58  230697.87  94.62
1055.5  243540.30  230622.00  94.70
1059.3  243525.00  230661.15  94.72
1063.1  243585.63  230839.54  94.77
1067.0  243919.32  231230.21  94.80
1070.8  244540.26  231866.52  94.82
1074.6  244927.03  232417.39  94.89
1078.4  244850.00  232400.00  94.92
1082.3  244295.76  232004.99  94.97
1086.1  243999.73  231849.82  95.02
1089.9  243973.13  231962.31  95.08
1093.7  244263.29  232343.61  95.12
1097.5  244444.26  232636.34  95.17
1101.4  244359.36  232686.77  95.22
1105.2  244390.40  232776.00  95.25
1109.0  244725.93  233213.93  95.30
1112.8  245355.42  233858.82  95.31
1116.6  246042.44  234513.20  95.31
1120.4  246642.67  235082.71  95.31
1124.2  247101.38  235510.32  95.31
1128.1  247470.37  235724.71  95.25
1131.8  247473.80  235564.00  95.19
1135.7  247257.27  235089.91  95.08
1139.5  246998.80  234479.80  94.93
1143.3  246419.02  233454.17  94.74
1147.1  245987.56  232493.33  94.51
1150.9  245557.58  231495.00  94.27
1154.7  245459.64  230730.36  94.00
1158.5  245294.60  229909.53  93.73
1162.3  245071.64  229088.71  93.48
1166.1  244469.57  227912.37  93.23
1169.9  244034.23  226957.30  93.00
1173.7  243500.00  225820.00  92.74
1177.5  242893.75  224561.41  92.45
1181.2  242873.51  223788.93  92.14
1185.0  243097.64  223288.97  91.85
1188.8  242966.50  222422.28  91.54
1192.6  242892.84  221773.33  91.31
1196.4  242933.83  221318.18  91.10
1200.2  242343.11  220321.42  90.91
1204.0  242014.05  219678.05  90.77
1207.8  241756.43  219133.73  90.64
1211.6  241326.44  218474.22  90.53
1215.3  240953.10  217982.45  90.47
1219.1  240768.58  217769.58  90.45
1222.9  240408.89  217511.11  90.48
1226.7  240041.01  217414.55  90.57
1230.4  239428.87  217162.04  90.70
1234.2  238753.04  216930.08  90.86
1238.0  238157.63  216733.20  91.00
1241.8  237571.94  216570.39  91.16
1245.5  237110.69  216377.67  91.26
1249.3  236903.00  216423.83  91.36
1253.1  236958.75  216596.53  91.41
1256.8  236866.93  216652.58  91.47
1260.6  236645.68  216519.48  91.50
1264.4  236341.79  216256.22  91.50
1268.1  235853.20  215799.47  91.50
1271.9  235819.63  215827.49  91.52
1275.7  236136.79  216285.63  91.59
1279.4  236480.70  216860.10  91.70
1283.2  236105.19  216855.83  91.85
1286.9  235710.22  216866.36  92.01
1290.7  235417.60  216880.40  92.13
1294.4  234783.49  216575.92  92.24
1298.2  234010.39  216038.01  92.32
1302.0  232956.33  215161.50  92.36
1305.7  231742.50  214041.97  92.36
1309.5  230308.33  212661.95  92.34
1313.2  229327.33  211643.92  92.29
1317.0  228649.20  210802.80  92.19
1320.7  227974.82  209912.18  92.08
1324.4  227146.17  208766.17  91.91
1328.2  226328.00  207571.20  91.71
1331.9  225246.63  206041.61  91.47
1335.7  224311.11  204540.83  91.19
1339.4  223353.29  202965.51  90.87
1343.2  222576.18  201403.01  90.49
1346.9  222019.75  199906.28  90.04
1350.6  222003.21  198738.56  89.52
1354.4  222233.44  197651.92  88.94
1358.1  221966.47  196067.53  88.33
1361.8  221324.38  194166.91  87.73
1365.6  220301.95  192055.75  87.18
1369.3  219072.44  190020.89  86.74
1373.0  217728.07  188109.29  86.40
1376.7  216343.93  186240.13  86.09
1380.5  214803.29  184365.07  85.83
1384.2  213494.78  182574.84  85.52
1387.9  212290.13  180800.60  85.17
1391.6  211042.94  178771.39  84.71
1395.3  209923.85  176465.55  84.06
1399.1  209235.09  174116.93  83.22
1402.8  208341.33  171278.67  82.21
1406.5  207717.27  168339.17  81.04
1410.2  207194.11  165236.22  79.75
1413.9  207059.08  162260.39  78.36
1417.6  206604.01  159048.88  76.98
1421.3  206110.67  155989.87  75.68
1425.1  205478.93  153100.27  74.51
1428.8  205088.85  150757.05  73.51
1432.5  204837.74  148836.54  72.66
1436.2  204621.74  147202.81  71.94
1439.9  204059.76  145529.70  71.32
1443.6  203739.89  144188.44  70.77
1447.3  203199.49  142793.58  70.27
1451.0  202722.75  141481.75  69.79
1454.7  202194.13  140094.31  69.29
1458.4  201798.33  138754.93  68.76
1462.1  201189.05  137181.22  68.19
1465.8  200606.50  135608.78  67.60
1469.4  200018.03  134039.90  67.01
1473.1  200281.01  133028.54  66.42
1476.8  200386.77  132013.70  65.88
1480.5  199344.36  130529.18  65.48
1484.2  198535.82  129504.92  65.23
1487.9  197929.71  128853.09  65.10
1491.6  197244.67  128354.42  65.07
1495.3  196899.08  128199.50  65.11
1498.9  196277.27  128031.37  65.23
1502.6  195427.61  127824.96  65.41
1506.3  194428.27  127680.00  65.67
1510.0  193518.15  127649.05  65.96
1513.7  192818.76  127731.76  66.24
1517.3  192123.06  127650.48  66.44
1521.0  191275.07  127316.58  66.56
1524.7  190540.50  126847.58  66.57
1528.3  189764.95  126284.18  66.55
1532.0  188905.47  125608.67  66.49
1535.7  188122.98  124988.11  66.44
1539.3  187278.33  124381.53  66.42
1543.0  186717.61  124079.08  66.45
1546.7  186364.75  124028.67  66.55
1550.3  185884.80  124006.58  66.71
1554.0  185104.50  123855.20  66.91
1557.6  184358.96  123711.93  67.10
1561.3  183543.90  123444.62  67.26
1565.0  182687.33  123104.80  67.39
1568.6  181777.70  122704.01  67.50
1572.3  181109.35  122515.49  67.65
1575.9  180488.89  122313.24  67.77
1579.6  179926.09  122088.94  67.86
1583.2  179295.87  121844.98  67.96
1586.9  178561.66  121636.23  68.12
1590.5  177951.64  121798.22  68.44
1594.1  177217.44  122081.86  68.89
1597.8  176414.43  122498.64  69.44
1601.4  175687.48  123115.31  70.08
1605.1  174728.83  123587.26  70.73
1608.7  173923.50  124221.00  71.42
1612.3  173172.09  124831.34  72.09
1616.0  172378.75  125379.40  72.73
1619.6  171699.33  125950.89  73.36
1623.2  170876.07  126350.07  73.94
1626.9  170186.58  126750.29  74.48
1630.5  169415.15  127004.60  74.97
1634.1  168763.36  127303.57  75.43
1637.8  168100.18  127526.31  75.86
1641.4  167337.43  127653.08  76.28
1645.0  166577.00  127756.19  76.69
1648.6  165673.67  127711.67  77.09
1652.2  164983.94  127739.23  77.43
1655.8  164304.44  127734.22  77.74
1659.5  163631.35  127637.95  78.00
1663.1  162480.19  127126.26  78.24
1666.7  161257.00  126460.33  78.42
1670.3  160145.27  125765.08  78.53
1673.9  159106.31  124982.11  78.55
1677.5  158315.51  124280.33  78.50
1681.1  157908.98  123728.04  78.35
1684.7  157919.25  123395.70  78.14
1688.3  157804.19  122904.83  77.88
1691.9  157445.87  122138.80  77.58
1695.6  157076.00  121232.33  77.18
1699.2  156953.67  120424.93  76.73
1702.8  156885.80  119828.17  76.38
1706.3  156414.99  119202.52  76.21
1709.9  155473.69  118453.24  76.19
1713.5  154774.51  117903.12  76.18
1717.1  154043.17  117263.30  76.12
1720.7  153384.98  116574.53  76.00
1724.3  153010.59  116085.86  75.87
1727.9  152688.36  115599.59  75.71
1731.5  152576.58  115278.44  75.55
1735.1  152693.60  115143.73  75.41
1738.7  152464.36  114772.89  75.28
1742.2  151990.24  114253.94  75.17
1745.8  151332.93  113606.40  75.07
1749.4  150896.10  113117.72  74.96
1753.0  149811.78  112091.47  74.82
1756.5  148308.52  110708.41  74.65
1760.1  146675.13  109207.68  74.46
1763.7  144888.92  107635.31  74.29
1767.2  143475.80  106381.33  74.15
1770.8  142243.50  105326.50  74.05
1774.4  140921.16  104248.67  73.98
1777.9  140153.20  103642.45  73.95
1781.5  139324.33  103044.00  73.96
1785.1  138200.83  102234.17  73.98
1788.6  136984.17  101385.30  74.01
1792.2  135610.00  100453.17  74.08
1795.8  134810.36  99939.09  74.13
1799.3  134029.20  99393.40  74.16
1802.9  133337.69  98938.66  74.20
1806.4  132737.78  98518.22  74.22
1810.0  131988.09  97944.33  74.21
1813.5  131591.82  97643.43  74.20
1817.1  131304.33  97439.27  74.21
1820.6  130716.97  97029.57  74.23
1824.2  130629.78  97035.47  74.28
1827.7  129918.31  96653.16  74.40
1831.2  129640.00  96656.00  74.56
1834.8  129501.13  96860.07  74.79
1838.3  129253.00  96932.50  74.99
1841.8  128617.67  96765.97  75.24
1845.4  127786.83  96478.55  75.50
1848.9  127065.15  96160.95  75.68
1852.4  126476.50  95835.67  75.77
1856.0  125812.00  95377.90  75.81
1859.5  125117.85  94808.21  75.78
1863.0  124538.51  94204.97  75.64
1866.6  124313.51  93811.91  75.46
1870.1  124155.69  93250.41  75.11
1873.6  123561.75  92253.00  74.66
1877.1  122623.08  90760.25  74.02
1880.6  121560.62  88976.78  73.20
1884.2  120771.25  87220.28  72.22
1887.7  120039.40  85238.53  71.01
1891.2  119130.90  82874.75  69.57
1894.7  118324.39  80325.68  67.89
1898.2  117799.27  77787.22  66.03
1902.2  124254.00  79856.40  64.27
1904.9  123692.85  77540.28  62.69
1907.6  122967.40  75148.93  61.11
1910.4  122344.83  72939.18  59.62
1913.1  121284.53  70630.13  58.24
1915.8  120644.30  68771.97  57.00
1918.6  120185.33  67171.07  55.89
1921.3  119702.88  65754.71  54.93
1924.0  118891.97  64336.07  54.11
1926.7  118122.03  63165.23  53.47
1929.4  117332.33  62233.73  53.04
1932.2  116767.93  61565.25  52.72
1934.9  116212.20  61058.40  52.54
1937.6  115640.37  60693.17  52.48
1940.3  115118.33  60477.50  52.54
1943.0  114682.16  60426.26  52.69
1945.7  114026.00  60371.30  52.95
1948.4  113322.90  60351.83  53.26
1951.1  112760.25  60466.80  53.62
1953.8  112185.15  60608.90  54.03
1956.4  111714.63  60809.43  54.43
1959.1  111159.00  60991.27  54.87
1961.8  110390.35  61088.65  55.34
1964.5  109766.55  61264.50  55.81
1967.2  109044.20  61375.77  56.29
1969.9  108440.67  61539.25  56.75
1972.5  107668.94  61603.20  57.22
1975.2  107125.01  61816.03  57.70
1977.9  106795.83  62146.15  58.19
1980.6  106227.33  62318.43  58.67
1983.2  105390.43  62328.38  59.14
1985.9  104544.00  62280.00  59.57
1988.5  103670.20  62194.85  59.99
1991.2  103025.93  62256.60  60.43
1993.8  102432.55  62315.00  60.84
1996.5  101996.95  62454.15  61.23
1999.2  101386.21  62443.24  61.59
2001.8  100991.60  62488.40  61.87
2004.4  100485.53  62420.87  62.12
2007.1  99811.37  62210.52  62.33
2009.7  99236.40  62028.90  62.51
2012.4  98869.33  61922.13  62.63
2015.0  98432.33  61685.17  62.67
2017.6  97893.00  61307.29  62.63
2020.3  97395.83  60912.13  62.54
2022.9  97183.47  60642.53  62.40
2025.5  96986.40  60327.85  62.20
2028.1  96791.38  59911.03  61.90
2030.8  96396.55  59254.83  61.47
2033.4  96234.25  58693.05  60.99
2036.0  95875.63  57987.60  60.48
2038.6  95535.75  57226.20  59.90
2041.2  95238.97  56427.77  59.25
2043.8  94903.47  55556.37  58.54
2046.4  94549.93  54628.57  57.78
2049.0  94080.23  53620.07  56.99
2051.6  93837.13  52742.83  56.21
2054.2  93516.67  51847.50  55.44
2056.8  93189.25  50999.67  54.73
2059.4  92619.64  50068.31  54.06
2062.0  92141.04  49193.13  53.39
2064.6  91571.45  48310.98  52.76
2067.1  90971.55  47404.13  52.11
2069.7  90347.07  46470.35  51.44
2072.3  89962.73  45675.08  50.77
2074.9  89536.30  44910.60  50.16
2077.4  89221.47  44273.17  49.62
2080.0  88754.07  43598.03  49.12
2082.6  88279.79  42972.21  48.68
2085.1  87822.28  42382.45  48.26
2087.7  87496.50  41925.00  47.92
2090.3  87078.03  41466.95  47.62
2092.8  86358.70  40878.76  47.34
2095.4  85597.20  40267.50  47.04
2097.9  84940.98  39739.58  46.78
2100.5  84265.00  39285.67  46.62
2103.0  83689.52  38942.25  46.53
2105.6  83150.03  38660.28  46.49
2108.1  82661.78  38482.95  46.55
2110.7  82157.95  38342.85  46.67
2113.2  81668.08  38252.12  46.84
2115.7  81111.88  38181.25  47.07
2118.3  80503.48  38124.45  47.36
2120.8  80140.65  38203.80  47.67
2123.3  79750.42  38267.88  47.98
2125.8  79363.08  38355.22  48.33
2128.4  78953.55  38470.25  48.73
2130.9  78452.33  38504.67  49.08
2133.4  78101.68  38614.92  49.44
2135.9  77730.83  38739.00  49.84
2138.4  77268.31  38772.34  50.18
2140.9  76984.37  38859.18  50.48
2143.4  76669.72  38925.75  50.77
2145.9  76352.95  38986.67  51.06
2148.4  76066.64  39029.31  51.31
2150.9  75786.43  39059.77  51.54
2153.4  75500.12  39102.41  51.79
2155.9  75187.48  39129.98  52.04
2158.4  74896.50  39157.13  52.28
2160.9  74682.13  39212.25  52.51
2163.4  74397.02  39213.95  52.71
2165.9  73834.28  39097.73  52.95
2168.4  73351.05  39009.45  53.18
2170.8  73024.42  39030.29  53.45
2173.3  72689.17  39026.14  53.69
2175.8  72385.68  39054.86  53.95
2178.2  72022.88  39062.83  54.24
2180.7  71648.09  39079.08  54.54
2183.2  71244.87  39070.78  54.84
2185.6  70843.50  39060.00  55.14
2188.1  70383.60  38997.00  55.41
2190.6  69851.82  38900.12  55.69
2193.0  69220.80  38740.63  55.97
2195.5  68684.80  38611.20  56.22
2197.9  68132.80  38476.67  56.47
2200.4  67438.04  38255.67  56.73
2202.8  66974.57  38123.17  56.92
2205.3  66378.87  37934.60  57.15
2207.7  66004.68  37861.85  57.36
2210.1  65602.83  37717.40  57.49
2212.6  65257.04  37590.53  57.60
2215.0  65025.63  37519.33  57.70
2217.4  64735.84  37419.40  57.80
2219.9  64519.02  37339.88  57.87
2222.3  64295.37  37271.67  57.97
2224.7  64128.15  37225.58  58.05
2227.1  63875.87  37076.81  58.05
2229.5  63586.61  36877.85  58.00
2231.9  63147.73  36584.13  57.93
2234.4  62652.07  36215.93  57.80
2236.8  62261.05  35858.31  57.59
2239.2  61890.40  35428.25  57.24
2241.6  61482.58  34913.55  56.79
2244.0  61092.00  34358.40  56.24
2246.4  60704.45  33747.98  55.59
2248.8  60286.88  33043.73  54.81
2251.2  59986.50  32313.25  53.87
2253.6  59602.25  31486.75  52.83
2255.9  59319.80  30711.10  51.77
2258.3  59022.10  29920.32  50.69
2260.7  58671.07  29095.73  49.59
2263.1  58282.75  28311.25  48.58
2265.5  57882.64  27590.75  47.67
2267.9  57557.75  27042.50  46.98
2270.2  57145.07  26588.73  46.53
2272.6  56750.20  26280.00  46.31
2275.0  56323.05  26114.55  46.37
2277.3  55954.13  26063.25  46.58
2279.7  55629.63  26048.50  46.82
2282.1  55311.43  26046.40  47.09
2284.4  54894.22  25992.63  47.35
2286.8  54593.84  25947.76  47.53
2289.1  54253.00  25832.60  47.62
2291.5  53950.17  25691.28  47.62
2293.8  53545.15  25447.20  47.52
2296.2  53091.50  25140.50  47.35
2298.5  52574.55  24778.93  47.13
2300.8  52066.82  24403.63  46.87
2303.2  51469.70  23960.17  46.55
2305.5  50808.56  23472.73  46.20
2307.9  50135.03  22992.75  45.86
2310.2  49503.30  22514.80  45.48
2312.5  48951.67  22095.33  45.14
2314.8  48397.32  21690.05  44.82
2317.1  47799.38  21267.29  44.49
2319.5  47184.30  20826.60  44.14
2321.8  46654.37  20449.63  43.83
2324.1  46063.62  20041.93  43.51
2326.4  45549.90  19661.03  43.16
2328.7  45030.00  19316.67  42.90
2331.0  44587.60  19007.40  42.63
2333.3  44256.47  18758.49  42.39
2335.6  43879.27  18564.00  42.31
2337.9  43414.95  18356.55  42.28
2340.2  43019.17  18184.58  42.27
2342.5  42652.35  18029.38  42.27
2344.8  42179.17  17834.63  42.28
2347.1  41682.90  17645.60  42.33
2349.4  41165.65  17457.30  42.41
2351.7  40707.33  17291.47  42.48
2353.9  40256.04  17113.88  42.51
2356.2  39771.88  16956.88  42.64
2358.5  39283.54  16820.68  42.82
2360.8  38813.90  16663.52  42.93
2363.1  38386.50  16503.75  42.99
2365.3  37922.27  16368.02  43.16
2367.6  37408.33  16183.33  43.26
2369.8  36925.38  16013.00  43.37
2372.1  36377.25  15826.85  43.51
2374.4  35740.13  15608.47  43.67
2376.6  35154.93  15419.13  43.86
2378.9  34593.77  15246.47  44.07
2381.1  34008.00  15045.33  44.24
2383.4  33472.00  14827.05  44.30
2385.6  33013.29  14656.13  44.39
2387.9  32538.00  14476.80  44.49
2390.1  32051.25  14323.75  44.69
2392.3  31598.78  14162.85  44.82
2394.6  31163.27  13983.07  44.87
2396.8  30760.16  13801.84  44.87
2399.0  30316.67  13642.50  45.00
2401.3  29872.22  13470.90  45.10
2403.5  29420.30  13249.60  45.04
2405.7  29028.26  13015.81  44.84
2407.9  28630.35  12800.85  44.71
2410.1  28197.60  12601.50  44.69
2412.4  27835.67  12392.33  44.52
2414.6  27457.40  12173.00  44.33
2416.8  27068.25  11986.70  44.28
2419.0  26714.92  11793.66  44.15
2421.2  26310.87  11579.03  44.01
2423.4  25872.18  11324.43  43.77
2425.6  25555.58  11077.58  43.35
2427.8  25279.35  10868.03  42.99
2430.0  24956.81  10647.98  42.67
2432.2  24691.20  10425.60  42.22
2434.4  24419.70  10178.10  41.68
2436.5  24084.60  9932.70  41.24
2438.7  23777.90  9702.25  40.80
2440.9  23482.55  9468.45  40.32
2443.1  23235.60  9246.00  39.79
2445.3  22978.15  9061.23  39.43
2447.4  22684.80  8843.40  38.98
2449.6  22391.60  8624.00  38.51
2451.8  22117.95  8404.20  38.00
2453.9  21791.33  8199.03  37.63
2456.1  21467.13  8007.00  37.30
2458.3  21183.33  7827.24  36.95
2460.4  20902.21  7633.85  36.52
2462.6  20622.88  7446.25  36.11
2464.7  20373.38  7232.44  35.50
2466.9  20129.07  7047.40  35.01
2469.0  19865.73  6849.08  34.48
2471.2  19618.60  6675.45  34.03
2473.3  19335.85  6492.85  33.58
2475.4  19088.58  6358.81  33.31
2477.6  18850.06  6241.66  33.11
2479.7  18636.80  6118.40  32.83
2481.9  18367.77  5983.83  32.58
2484.0  18128.07  5872.85  32.40
2486.1  17883.90  5789.25  32.37
2488.2  17653.58  5700.33  32.29
2490.4  17443.96  5642.29  32.35
2492.5  17100.30  5572.37  32.59
2494.6  16775.18  5485.80  32.70
2496.7  16512.15  5452.13  33.02
2498.8  16311.75  5413.35  33.19
2500.9  16152.38  5384.13  33.33
2503.0  16073.38  5404.50  33.62
2505.1  16033.88  5471.38  34.12
2507.2  16047.15  5528.85  34.45
2509.4  15959.72  5617.24  35.20
2511.4  15879.68  5710.43  35.96
2513.5  16007.87  5879.87  36.73
2515.6  16218.40  6020.47  37.12
