# Supplementary material for: Using reflectance spectra and Pl@ntNet to identify herbarium specimens: a case study with Lithocarpus
Source: New Phytol. 2025 Jun 4;251(2):800–10. doi: 10.1111/nph.70258 (PMC13278665; doi:10.1111/nph.70258)
Supplement: Supplementary file 1 — Dataset S1 Original spectral data collected for this study. [file NPH-251-800-s003.zip › lithocarpus_spectra/gr021622_0216.sig]

/*** Spectra Vista SIG Data ***/
name= gr021622_0216.sig
instrument= HI: 1132003 (HR-1024i)
integration= 50.0, 9.0, 5.0, 100.0, 9.0, 5.0
scan method= Time-based, Time-based
scan coadds= 100, 425, 645, 50, 425, 645
scan time= 5, 5
scan settings= AI, AI
external data set1= 0,0,0,0,0,0,0,0,0,0,0,0,0,0,0,0,0,0,0,0,0,0,0,0,0,0,0,0,0,0,0,0
external data set2= 0,0,0,0,0,0,0,0,0,0,0,0,0,0,0,0,0,0,0,0,0,0,0,0,0,0,0,0,0,0,0,0
external data dark= 0,0,0,0,0,0,0,0,0,0,0,0,0,0,0,0
external data mask= 0
optic= LENS 4(1), LENS 4(1)
temp= 33.3, -5.0, -9.9, 33.3, -5.0, -9.9
battery= 7.46, 7.44
error= 0, 0
units= Radiance, Radiance
time= 16/02/2022 13:38:05, 16/02/2022 13:39:46
longitude=                 ,                 
latitude=                 ,                 
gpstime=                 ,                 
comm= 
memory slot= 0, 0
factors= 0.957, 0.943, 1.000 [Overlap: Remove @ 990,1900, Matching Type: None]
inclinometer x offset= 1, 1
inclinometer y offset= 90, 90
data= 
340.5  1215.20  206.15  16.96
341.9  1233.66  202.07  16.38
343.4  1200.48  167.28  13.93
344.9  1221.00  148.00  12.12
346.4  1212.44  142.64  11.76
347.8  1216.23  154.17  12.68
349.3  1209.92  151.24  12.50
350.8  1242.30  136.35  10.98
352.2  1287.44  131.67  10.23
353.7  1310.05  124.11  9.47
355.2  1336.20  131.00  9.80
356.6  1400.63  137.45  9.81
358.1  1480.64  132.20  8.93
359.6  1512.76  121.79  8.05
361.0  1563.37  116.95  7.48
362.5  1627.56  129.47  7.95
364.0  1719.90  133.77  7.78
365.5  1799.00  134.93  7.50
366.9  1871.44  138.16  7.38
368.4  1951.56  131.36  6.73
369.9  2044.74  128.60  6.29
371.3  2141.64  138.81  6.48
372.8  2215.59  150.77  6.80
374.2  2323.42  149.27  6.42
375.7  2438.46  144.21  5.91
377.2  2536.50  146.85  5.79
378.6  2602.37  151.92  5.84
380.1  2692.20  160.25  5.95
381.6  2824.64  151.32  5.36
383.0  2972.75  145.48  4.89
384.5  3095.82  159.25  5.14
386.0  3235.32  169.29  5.23
387.4  3325.80  168.70  5.07
388.9  3451.14  168.49  4.88
390.4  3576.46  176.55  4.94
391.8  3731.00  183.68  4.92
393.3  3882.65  185.44  4.78
394.7  3972.50  187.28  4.71
396.2  4079.14  183.94  4.51
397.7  4241.52  196.08  4.62
399.1  4418.07  187.04  4.23
400.6  4592.32  187.96  4.09
402.0  4725.24  192.66  4.08
403.5  4831.40  200.90  4.16
405.0  4986.20  200.38  4.02
406.4  5186.50  202.95  3.91
407.9  5396.60  209.62  3.88
409.3  5540.18  206.33  3.72
410.8  5659.74  211.50  3.74
412.2  5837.04  221.10  3.79
413.7  6044.86  231.90  3.84
415.1  6276.24  231.19  3.68
416.6  6461.55  231.57  3.58
418.0  6619.25  242.88  3.67
419.5  6771.80  252.22  3.72
420.9  6986.40  252.56  3.62
422.4  7231.26  255.56  3.53
423.8  7484.21  265.31  3.54
425.3  7749.00  270.60  3.49
426.7  7970.40  289.05  3.63
428.2  8165.44  291.84  3.57
429.6  8355.37  296.50  3.55
431.1  8564.08  301.35  3.52
432.5  8832.20  315.84  3.58
434.0  9113.50  324.50  3.56
435.4  9432.50  341.00  3.62
436.8  9736.36  353.70  3.63
438.3  10000.50  361.60  3.62
439.7  10219.24  372.70  3.65
441.2  10428.36  380.70  3.65
442.6  10689.30  391.28  3.66
444.0  10980.06  398.58  3.63
445.5  11310.69  415.40  3.67
446.9  11668.02  423.15  3.63
448.4  11994.57  436.87  3.64
449.8  12333.95  457.65  3.71
451.2  12627.00  468.63  3.71
452.7  12859.59  480.57  3.74
454.1  13132.16  491.30  3.74
455.5  13431.60  502.25  3.74
457.0  13773.76  517.66  3.76
458.4  14116.96  531.96  3.77
459.8  14469.12  544.32  3.76
461.2  14884.40  562.56  3.78
462.7  15253.35  585.06  3.84
464.1  15593.83  597.90  3.83
465.5  15905.88  612.00  3.85
467.0  16195.50  619.15  3.82
468.4  16525.44  637.22  3.86
469.8  16872.76  658.58  3.90
471.2  17298.57  673.74  3.89
472.7  17734.79  697.97  3.94
474.1  18172.00  713.90  3.93
475.5  18687.50  735.54  3.94
476.9  19167.07  757.64  3.95
478.4  19581.25  781.25  3.99
479.8  19875.90  792.50  3.99
481.2  20103.92  805.80  4.01
482.6  20381.22  819.72  4.02
484.0  20761.56  836.28  4.03
485.4  21235.33  853.92  4.02
486.9  21762.00  880.43  4.05
488.3  22314.64  913.96  4.10
489.7  22801.26  934.67  4.10
491.1  23243.64  958.44  4.12
492.5  23655.24  973.14  4.11
493.9  24001.68  992.31  4.13
495.3  24327.60  1011.75  4.16
496.8  24719.76  1036.94  4.19
498.2  25216.92  1058.85  4.20
499.6  25721.64  1080.59  4.20
501.0  26296.44  1111.38  4.23
502.4  26832.00  1140.36  4.25
503.8  27343.61  1167.64  4.27
505.2  27879.04  1198.88  4.30
506.6  28391.66  1227.05  4.32
508.0  28909.44  1257.48  4.35
509.4  29325.00  1285.00  4.38
510.8  29808.90  1314.23  4.41
512.2  30285.28  1346.88  4.45
513.6  30811.20  1377.60  4.47
515.0  31406.88  1411.28  4.49
516.4  31909.28  1450.00  4.54
517.8  32485.94  1490.79  4.59
519.2  33091.65  1533.41  4.63
520.7  33683.98  1575.99  4.68
522.0  34188.00  1616.16  4.73
523.4  34786.08  1660.37  4.77
524.8  35307.18  1703.82  4.83
526.2  35921.40  1754.56  4.88
527.6  36555.48  1811.13  4.95
529.0  37105.20  1863.40  5.02
530.4  37762.82  1920.03  5.08
531.8  38328.59  1974.24  5.15
533.2  38820.60  2035.80  5.24
534.6  39310.08  2106.56  5.36
536.0  39822.98  2189.03  5.50
537.4  40351.63  2258.47  5.60
538.8  40950.92  2325.75  5.68
540.2  41589.29  2399.13  5.77
541.6  42210.84  2475.97  5.87
543.0  42749.00  2551.92  5.97
544.3  43460.85  2636.10  6.07
545.7  44274.30  2725.28  6.16
547.1  44800.65  2803.58  6.26
548.5  45455.64  2895.18  6.37
549.9  46187.19  2991.79  6.48
551.3  46953.66  3094.00  6.59
552.7  47507.92  3186.67  6.71
554.1  48239.97  3291.05  6.82
555.4  48845.70  3393.78  6.95
556.8  49304.64  3488.10  7.07
558.2  49610.85  3575.85  7.21
559.6  49917.75  3661.88  7.34
561.0  50491.98  3767.61  7.46
562.3  50928.15  3862.95  7.59
563.7  51542.40  3978.24  7.72
565.1  52140.00  4098.60  7.86
566.5  52767.33  4223.80  8.00
567.9  53631.76  4365.08  8.14
569.2  54579.00  4521.30  8.28
570.6  55563.59  4682.33  8.43
572.0  56409.97  4839.45  8.58
573.4  57129.70  4988.85  8.73
574.8  57851.00  5142.50  8.89
576.1  58740.99  5322.85  9.06
577.5  59422.44  5482.70  9.23
578.9  60352.92  5674.32  9.40
580.3  61200.30  5859.56  9.57
581.6  62055.36  6048.24  9.75
583.0  62892.45  6239.16  9.92
584.4  63506.43  6415.68  10.10
585.8  63986.77  6581.81  10.29
587.1  64398.62  6737.39  10.46
588.5  64933.20  6907.95  10.64
589.9  65387.10  7073.70  10.82
591.2  65953.64  7246.62  10.99
592.6  66736.34  7440.73  11.15
594.0  67407.03  7625.48  11.31
595.3  68282.04  7841.24  11.48
596.7  69175.60  8057.10  11.65
598.1  70027.66  8261.78  11.80
599.5  70866.65  8466.33  11.95
600.8  71760.08  8681.72  12.10
602.2  72485.35  8881.18  12.25
603.5  73385.52  9099.66  12.40
604.9  74275.38  9328.14  12.56
606.3  75076.32  9535.68  12.70
607.6  75844.02  9750.84  12.86
609.0  76604.40  9965.70  13.01
610.4  77362.74  10191.09  13.17
611.7  78054.66  10419.41  13.35
613.1  78699.00  10647.68  13.53
614.5  79420.14  10892.16  13.71
615.8  80006.04  11120.94  13.90
617.2  80798.40  11385.99  14.09
618.5  81470.68  11645.42  14.29
619.9  82296.70  11933.16  14.50
621.2  83057.74  12207.41  14.70
622.6  84001.50  12515.25  14.90
624.0  84743.64  12794.45  15.10
625.3  85586.83  13091.76  15.30
626.7  86435.08  13390.18  15.49
628.0  87125.20  13672.04  15.69
629.4  87976.00  13969.20  15.88
630.8  88683.36  14243.82  16.06
632.1  89274.15  14495.36  16.24
633.5  90210.12  14794.78  16.40
634.8  90958.28  15051.05  16.55
636.2  91612.62  15283.32  16.68
637.5  92470.11  15532.02  16.80
638.9  93212.52  15750.15  16.90
640.2  94001.07  15963.35  16.98
641.6  94850.64  16151.43  17.03
642.9  95626.44  16297.65  17.04
644.3  96467.18  16447.16  17.05
645.6  97272.50  16565.25  17.03
647.0  98030.97  16638.53  16.97
648.3  98856.07  16695.01  16.89
649.7  99688.25  16721.90  16.77
651.0  100519.77  16729.11  16.64
652.4  101073.96  16661.97  16.48
653.7  102177.81  16648.07  16.29
655.0  103112.08  16597.70  16.10
656.4  103785.00  16472.40  15.87
657.7  104874.78  16407.98  15.65
659.1  105774.90  16297.05  15.41
660.4  106506.40  16158.24  15.17
661.8  107216.00  16024.00  14.95
663.1  108210.30  15967.32  14.76
664.5  108734.16  15876.93  14.60
665.8  108927.48  15784.85  14.49
667.1  109052.73  15731.42  14.43
668.5  109477.20  15771.00  14.41
669.8  109903.70  15863.34  14.43
671.2  110181.76  15986.88  14.51
672.5  110504.21  16184.30  14.65
673.8  111170.92  16483.60  14.83
675.2  112158.90  16893.66  15.06
676.5  113349.06  17378.46  15.33
677.8  114583.84  17921.23  15.64
679.2  115548.04  18470.84  15.99
680.5  116397.87  19043.70  16.36
681.9  117155.50  19654.25  16.78
683.2  117979.40  20285.65  17.19
684.5  118787.90  20920.90  17.61
685.9  119525.67  21558.92  18.04
687.2  120261.12  22206.72  18.47
688.5  120936.08  22853.61  18.90
689.9  121751.04  23527.38  19.32
691.2  122437.29  24180.78  19.75
692.5  123076.46  24839.66  20.18
693.8  123812.45  25549.20  20.64
695.2  124448.21  26277.49  21.12
696.5  125170.32  27043.94  21.61
697.8  125897.55  27855.55  22.13
699.2  126570.21  28691.52  22.67
700.5  127297.62  29579.04  23.24
701.8  127948.80  30487.80  23.83
703.1  128641.68  31428.42  24.43
704.5  129324.60  32393.12  25.05
705.8  130074.84  33391.11  25.67
707.1  130775.50  34372.25  26.28
708.4  131434.17  35351.09  26.90
709.8  132243.93  36388.59  27.52
711.1  132804.68  37345.45  28.12
712.4  133642.20  38377.91  28.72
713.7  134313.66  39363.44  29.31
715.0  135034.71  40361.48  29.89
716.3  135799.75  41372.13  30.47
717.7  136537.87  42391.37  31.05
719.0  137320.30  43424.05  31.62
720.3  138094.76  44465.72  32.20
721.6  138964.60  45558.10  32.78
722.9  139815.99  46653.89  33.37
724.2  140684.04  47786.76  33.97
725.6  141449.56  48901.44  34.57
726.9  141933.50  49948.75  35.19
728.2  142429.28  51014.88  35.82
729.5  143041.34  52151.65  36.46
730.8  143549.98  53256.81  37.10
732.1  144154.36  54416.18  37.75
733.4  144610.94  55536.55  38.40
734.7  144949.68  56631.06  39.07
736.0  145357.86  57758.67  39.74
737.3  145545.93  58807.62  40.40
738.6  145738.44  59853.87  41.07
740.0  145974.70  60917.43  41.73
741.2  146315.52  62017.28  42.39
742.6  146854.08  63197.10  43.03
743.9  147454.80  64407.96  43.68
745.2  148198.38  65649.03  44.30
746.5  148995.08  66923.82  44.92
747.8  149633.60  68121.50  45.53
749.1  150366.15  69345.77  46.12
750.4  151094.57  70547.56  46.69
751.7  151827.06  71729.84  47.24
753.0  152386.78  72823.51  47.79
754.2  153039.00  73959.12  48.33
755.5  153620.90  75044.36  48.85
756.8  154198.80  76120.36  49.37
758.1  155191.80  77399.94  49.87
759.4  156115.80  78642.70  50.37
760.7  156986.48  79860.34  50.87
762.0  157605.00  80937.50  51.35
763.3  158169.06  81999.54  51.84
764.6  158570.16  82961.40  52.32
765.9  158960.95  83928.63  52.80
767.2  159478.83  84954.24  53.27
768.4  159796.00  85881.25  53.74
769.7  160439.02  86969.57  54.21
771.0  160862.31  87953.76  54.68
772.3  161240.75  88904.48  55.14
773.6  161726.08  89906.56  55.59
774.8  162200.60  90892.38  56.04
776.1  162645.34  91866.19  56.48
777.4  162953.22  92764.49  56.93
778.7  163483.36  93771.18  57.36
780.0  163957.76  94731.04  57.78
781.2  164338.02  95640.90  58.20
782.5  164856.12  96618.99  58.61
783.8  165319.38  97577.73  59.02
785.0  165664.80  98443.92  59.42
786.3  166110.00  99361.50  59.82
787.6  166569.20  100287.32  60.21
788.9  166967.31  101168.00  60.59
790.1  167511.20  102122.10  60.96
791.4  167885.28  102981.12  61.34
792.7  168521.40  103988.67  61.71
793.9  168966.00  104866.65  62.06
795.2  169441.00  105765.50  62.42
796.5  169944.50  106665.68  62.77
797.7  170420.76  107550.18  63.11
799.0  171072.00  108546.00  63.45
800.2  171504.64  109373.12  63.77
801.5  171970.24  110220.88  64.09
802.8  172512.30  111111.43  64.41
804.0  172970.98  111971.86  64.73
805.3  173476.84  112843.28  65.05
806.5  173876.30  113609.75  65.34
807.8  174349.70  114446.50  65.64
809.0  174843.89  115285.54  65.94
810.3  175327.83  116111.74  66.23
811.5  175680.72  116884.35  66.53
812.8  176165.40  117699.75  66.81
814.0  176571.09  118451.03  67.08
815.3  177120.70  119262.24  67.33
816.5  177531.00  120006.00  67.60
817.8  177948.39  120792.93  67.88
819.0  178345.79  121527.60  68.14
820.2  178825.74  122296.02  68.39
821.5  179333.35  123087.25  68.64
822.7  179680.14  123746.33  68.87
824.0  180093.69  124498.08  69.13
825.2  180585.75  125265.53  69.37
826.4  181098.83  126044.99  69.60
827.7  181423.95  126695.15  69.83
828.9  181909.80  127446.30  70.06
830.1  182328.93  128146.69  70.28
831.4  182760.10  128855.55  70.51
832.6  183225.74  129592.16  70.73
833.8  183588.30  130256.65  70.95
835.0  183986.88  130892.58  71.14
836.3  184431.10  131606.16  71.36
837.5  184898.70  132328.35  71.57
838.7  185335.56  133039.80  71.78
839.9  185768.64  133688.88  71.97
841.2  186251.20  134400.76  72.16
842.4  186633.27  135027.48  72.35
843.6  187064.50  135705.50  72.54
844.8  187551.00  136438.20  72.75
846.0  187959.99  137085.96  72.93
847.2  188387.22  137695.32  73.09
848.5  188881.04  138416.64  73.28
849.7  189288.99  139027.85  73.45
850.9  189662.20  139649.90  73.63
852.1  190094.25  140299.65  73.81
853.3  190447.50  140885.67  73.98
854.5  190849.61  141519.35  74.15
855.7  191201.28  142082.25  74.31
856.9  191602.20  142691.04  74.47
858.1  192014.32  143304.81  74.63
859.3  192379.46  143915.24  74.81
860.5  192844.68  144535.47  74.95
861.7  193316.00  145154.40  75.09
862.9  193694.80  145722.72  75.23
864.1  194055.13  146283.42  75.38
865.3  194453.76  146942.84  75.57
866.5  194944.32  147575.52  75.70
867.7  195413.50  148160.16  75.82
868.9  195817.93  148740.45  75.96
870.1  196261.45  149362.61  76.10
871.3  196737.86  149948.50  76.22
872.5  197228.25  150604.43  76.36
873.7  197734.48  151222.60  76.48
874.9  198287.94  151878.33  76.59
876.0  198767.16  152537.94  76.74
877.2  199191.76  153147.00  76.88
878.4  199739.97  153794.84  77.00
879.6  200243.40  154394.10  77.10
880.8  200723.25  154982.63  77.21
882.0  201147.88  155531.06  77.32
883.1  201676.16  156186.10  77.44
884.3  202144.16  156797.64  77.57
885.5  202634.04  157435.64  77.69
886.7  203005.44  157924.80  77.79
887.8  203546.10  158541.90  77.89
889.0  204025.80  159153.14  78.01
890.2  204479.94  159723.17  78.11
891.4  205026.19  160380.43  78.22
892.5  205683.66  161099.64  78.32
893.7  206382.32  161808.42  78.40
894.9  206970.84  162500.22  78.51
896.0  207559.75  163176.35  78.62
897.2  208180.28  163906.89  78.73
898.4  208768.95  164567.65  78.83
899.5  209487.46  165284.20  78.90
900.7  209913.60  165785.75  78.98
901.9  210391.74  166354.48  79.07
903.0  210777.11  166844.19  79.16
904.2  211184.00  167351.50  79.24
905.4  211665.78  167923.92  79.33
906.5  212175.39  168516.15  79.42
907.7  212467.44  168957.48  79.52
908.8  212913.81  169453.88  79.59
910.0  213327.92  169920.40  79.65
911.2  213604.92  170359.89  79.75
912.3  213874.74  170708.37  79.82
913.5  214090.11  170955.22  79.85
914.6  214280.64  171279.36  79.93
915.8  214642.05  171759.75  80.02
916.9  214852.08  172130.08  80.12
918.1  215099.54  172503.45  80.20
919.2  215310.15  172803.92  80.26
920.4  215569.64  173083.68  80.29
921.5  215837.36  173422.93  80.35
922.7  216016.48  173792.08  80.45
923.8  216261.84  174153.66  80.53
925.0  216378.61  174460.83  80.63
926.1  216773.76  174821.85  80.65
927.3  217231.20  175303.68  80.70
928.4  217795.50  175888.38  80.76
929.6  218408.96  176591.36  80.85
930.7  219153.20  177337.30  80.92
931.8  219955.74  178019.00  80.93
933.0  220633.92  178772.04  81.03
934.1  221175.90  179316.99  81.07
935.3  221323.04  179576.85  81.14
936.4  221284.51  179655.48  81.19
937.6  221221.89  179658.41  81.21
938.7  221153.40  179670.78  81.24
939.9  221211.81  179847.00  81.30
941.0  221677.18  180423.05  81.39
942.1  222354.72  180976.68  81.39
943.3  222723.48  181417.62  81.45
944.4  223106.65  181844.70  81.51
945.6  223382.72  182133.07  81.53
946.7  223634.18  182438.41  81.58
947.9  224102.13  182743.89  81.54
949.0  224201.03  182911.41  81.58
950.1  224401.68  183222.90  81.65
951.3  224755.63  183518.01  81.65
952.4  225098.33  183906.99  81.70
953.6  225613.34  184207.81  81.65
954.7  225769.35  184324.88  81.64
955.8  226056.00  184518.21  81.63
957.0  226320.60  184928.78  81.71
958.1  226645.32  185287.05  81.75
959.3  226791.60  185322.90  81.72
960.4  227244.78  185657.50  81.70
961.6  227671.29  185838.47  81.63
962.7  227614.40  185875.68  81.66
963.9  227697.96  186197.80  81.77
965.0  228005.94  186326.79  81.72
966.2  228171.15  186432.53  81.71
967.3  228227.13  186302.66  81.63
968.5  228318.72  186363.84  81.62
969.6  228619.84  186466.36  81.56
970.8  228388.93  186589.98  81.70
971.9  228314.24  186461.44  81.67
973.1  228828.56  186546.64  81.52
974.2  228610.70  186340.74  81.51
975.4  229089.78  186392.90  81.36
976.5  228937.41  186614.22  81.51
977.7  229045.86  186826.59  81.57
978.8  229165.20  186543.95  81.40
980.0  229120.00  186607.50  81.45
981.2  229189.20  186585.89  81.41
982.3  229365.64  186717.37  81.41
983.5  229355.23  186560.66  81.34
984.6  229637.52  186644.16  81.28
985.8  229728.40  186311.84  81.10
987.0  229925.12  186431.68  81.08
988.1  230011.78  186643.32  81.15
989.3  229866.00  186604.04  81.18
990.2  241722.58  198451.62  82.10
994.0  242144.31  199285.96  82.30
997.9  242275.33  199805.17  82.47
1001.7  242840.58  200667.13  82.63
1005.6  243904.44  201947.78  82.80
1009.4  245159.63  203350.44  82.95
1013.3  246200.00  204600.00  83.10
1017.1  246925.47  205630.27  83.28
1021.0  247752.16  206553.79  83.37
1024.8  249004.89  207998.67  83.53
1028.6  250803.27  209833.42  83.66
1032.5  252254.80  211360.80  83.79
1036.3  252881.93  212219.88  83.92
1040.1  253152.87  212705.74  84.02
1044.0  253959.23  213636.50  84.12
1047.8  254622.90  214398.45  84.20
1051.6  255249.87  215208.89  84.31
1055.5  254898.00  215189.40  84.42
1059.3  254669.85  215190.15  84.50
1063.1  254490.31  215216.22  84.57
1067.0  254820.42  215743.73  84.67
1070.8  255586.96  216509.61  84.71
1074.6  256043.61  217177.36  84.82
1078.4  255806.00  217128.00  84.88
1082.3  255040.19  216674.85  84.96
1086.1  254568.31  216458.18  85.03
1089.9  254555.36  216591.63  85.09
1093.7  254947.23  217102.90  85.16
1097.5  255086.59  217356.99  85.21
1101.4  255020.16  217386.54  85.24
1105.2  254882.40  217355.20  85.28
1109.0  255230.63  217672.73  85.28
1112.8  256213.32  218482.71  85.27
1116.6  256944.09  219102.13  85.27
1120.4  257589.42  219548.31  85.23
1124.2  258077.59  219797.49  85.17
1128.1  258652.41  220078.87  85.09
1131.8  258681.73  219815.87  84.98
1135.7  258463.47  219361.91  84.87
1139.5  258233.80  218750.80  84.71
1143.3  257668.25  217796.45  84.53
1147.1  257016.89  216722.22  84.32
1150.9  256415.50  215577.08  84.07
1154.7  256362.31  214782.53  83.78
1158.5  256262.80  213975.00  83.50
1162.3  256059.91  213105.78  83.22
1166.1  255403.17  211961.43  82.99
1169.9  255020.93  211053.90  82.76
1173.7  254380.00  210040.00  82.57
1177.5  253728.28  209016.21  82.38
1181.2  253770.69  208536.76  82.18
1185.0  254153.64  208413.28  82.00
1188.8  254079.39  207982.83  81.86
1192.6  254061.81  207724.42  81.76
1196.4  254049.95  207541.95  81.69
1200.2  253388.80  206888.89  81.65
1204.0  252955.20  206450.95  81.62
1207.8  252602.93  206169.58  81.62
1211.6  252054.78  205739.78  81.63
1215.3  251633.83  205533.38  81.68
1219.1  251476.83  205601.92  81.76
1222.9  251128.89  205617.78  81.88
1226.7  250791.21  205731.84  82.03
1230.4  250148.02  205545.31  82.17
1234.2  249436.68  205351.92  82.33
1238.0  248735.32  205045.62  82.44
1241.8  248056.42  204781.47  82.55
1245.5  247477.20  204573.71  82.66
1249.3  247290.03  204611.45  82.74
1253.1  247520.00  204911.39  82.79
1256.8  247523.32  205061.71  82.85
1260.6  247278.70  204958.32  82.89
1264.4  247008.70  204794.97  82.91
1268.1  246598.00  204490.00  82.92
1271.9  246543.69  204524.18  82.96
1275.7  246823.43  204806.21  82.98
1279.4  247117.80  205205.40  83.04
1283.2  246667.50  205011.31  83.11
1286.9  246297.76  204870.39  83.18
1290.7  246049.47  204796.53  83.23
1294.4  245364.00  204388.86  83.30
1298.2  244466.17  203687.01  83.32
1302.0  243334.00  202746.50  83.32
1305.7  241977.39  201588.44  83.31
1309.5  240457.78  200177.65  83.25
1313.2  239450.33  199149.33  83.17
1317.0  238758.00  198354.00  83.08
1320.7  237969.90  197367.81  82.94
1324.4  236918.20  196068.65  82.76
1328.2  236192.80  194955.20  82.54
1331.9  235276.25  193552.46  82.27
1335.7  234410.83  192123.61  81.96
1339.4  233167.07  190290.53  81.61
1343.2  232249.77  188593.17  81.20
1346.9  231796.52  187229.17  80.77
1350.6  232094.88  186426.72  80.32
1354.4  232559.06  185765.14  79.88
1358.1  232315.53  184549.60  79.44
1361.8  231556.51  182934.64  79.00
1365.6  230493.20  181114.95  78.58
1369.3  229293.33  179310.22  78.20
1373.0  227920.31  177431.71  77.85
1376.7  226378.53  175414.00  77.49
1380.5  224790.04  173170.84  77.04
1384.2  223414.61  170858.21  76.48
1387.9  222133.00  168347.40  75.79
1391.6  220802.08  165479.42  74.94
1395.3  219599.90  162321.70  73.92
1399.1  218840.49  159137.08  72.72
1402.8  217854.00  155420.00  71.34
1406.5  217116.47  151600.00  69.82
1410.2  216532.22  147755.89  68.24
1413.9  216389.50  144246.97  66.66
1417.6  215859.28  140740.91  65.20
1421.3  215234.93  137553.33  63.91
1425.1  214482.67  134638.93  62.77
1428.8  214077.75  132293.70  61.80
1432.5  213849.57  130407.17  60.98
1436.2  213596.49  128840.41  60.32
1439.9  212963.92  127270.22  59.76
1443.6  212597.11  126105.44  59.32
1447.3  212029.67  125051.24  58.98
1451.0  211547.00  124197.50  58.71
1454.7  210985.69  123454.40  58.51
1458.4  210556.27  122896.90  58.37
1462.1  209936.40  122300.27  58.26
1465.8  209295.47  121785.94  58.19
1469.4  208707.77  121395.97  58.17
1473.1  209198.40  121796.18  58.22
1476.8  209333.66  122054.40  58.31
1480.5  208188.87  121649.80  58.43
1484.2  207276.97  121385.67  58.56
1487.9  206631.72  121312.13  58.71
1491.6  205920.00  121240.17  58.88
1495.3  205645.92  121466.58  59.07
1498.9  205060.80  121545.43  59.27
1502.6  204127.56  121437.21  59.49
1506.3  203011.20  121225.07  59.71
1510.0  202080.90  121136.70  59.94
1513.7  201319.19  121151.92  60.18
1517.3  200591.91  121188.97  60.42
1521.0  199680.43  121041.99  60.62
1524.7  198877.39  120914.87  60.80
1528.3  198035.75  120722.78  60.96
1532.0  197117.20  120458.53  61.11
1535.7  196255.89  120173.04  61.23
1539.3  195403.70  119846.17  61.33
1543.0  194771.31  119678.61  61.45
1546.7  194384.67  119655.25  61.56
1550.3  193877.16  119516.09  61.65
1554.0  193077.50  119214.20  61.74
1557.6  192284.83  118888.00  61.83
1561.3  191447.37  118504.96  61.90
1565.0  190554.93  118073.33  61.96
1568.6  189615.54  117614.04  62.03
1572.3  188930.49  117293.56  62.08
1575.9  188290.67  117049.96  62.16
1579.6  187721.99  116821.44  62.23
1583.2  187092.36  116596.67  62.32
1586.9  186323.68  116313.69  62.43
1590.5  185689.69  116164.18  62.56
1594.1  184927.03  115998.96  62.73
1597.8  184128.39  115814.77  62.90
1601.4  183355.72  115729.33  63.12
1605.1  182349.14  115440.19  63.31
1608.7  181514.00  115267.50  63.50
1612.3  180731.93  115111.54  63.69
1616.0  179907.25  114911.20  63.87
1619.6  179189.33  114751.56  64.04
1623.2  178345.33  114476.47  64.19
1626.9  177700.47  114259.20  64.30
1630.5  176919.75  113955.20  64.41
1634.1  176245.54  113653.33  64.49
1637.8  175524.53  113268.71  64.53
1641.4  174660.35  112714.33  64.53
1645.0  173791.80  112088.76  64.50
1648.6  172820.83  111308.33  64.41
1652.2  172087.93  110540.08  64.23
1655.8  171366.44  109793.89  64.07
1659.5  170657.95  109067.65  63.91
1663.1  169446.01  108077.59  63.78
1666.7  168179.83  107115.33  63.69
1670.3  166987.75  106256.22  63.63
1673.9  165871.17  105443.16  63.57
1677.5  165066.99  104762.64  63.47
1681.1  164616.04  104216.58  63.31
1684.7  164611.25  103893.30  63.11
1688.3  164495.88  103440.32  62.88
1691.9  164106.67  102808.00  62.65
1695.6  163743.17  102172.80  62.40
1699.2  163608.60  101683.47  62.15
1702.8  163540.90  101232.68  61.90
1706.3  163035.99  100541.11  61.67
1709.9  162074.04  99565.51  61.43
1713.5  161332.13  98730.00  61.20
1717.1  160624.96  97920.90  60.96
1720.7  159930.41  97157.63  60.75
1724.3  159546.16  96662.74  60.59
1727.9  159224.84  96294.45  60.48
1731.5  159135.44  96180.22  60.44
1735.1  159236.00  96318.67  60.49
1738.7  158946.09  96226.89  60.54
1742.2  158489.91  95978.41  60.56
1745.8  157838.40  95564.40  60.55
1749.4  157623.06  95469.06  60.57
1753.0  156697.33  94895.62  60.56
1756.5  155212.89  94005.68  60.57
1760.1  153403.90  92914.88  60.57
1763.7  151386.86  91771.56  60.62
1767.2  149786.40  90878.20  60.67
1770.8  148409.00  90164.50  60.75
1774.4  146973.05  89382.49  60.82
1777.9  146133.15  88937.98  60.86
1781.5  145255.67  88443.00  60.89
1785.1  143996.67  87728.33  60.92
1788.6  142679.08  86966.51  60.95
1792.2  141337.33  86170.33  60.97
1795.8  140681.23  85853.88  61.03
1799.3  139982.80  85473.20  61.06
1802.9  139252.91  85083.32  61.10
1806.4  138595.29  84732.98  61.14
1810.0  137770.04  84286.96  61.18
1813.5  137318.05  84096.31  61.24
1817.1  137055.73  84006.47  61.29
1820.6  136435.27  83738.73  61.38
1824.2  136344.00  83786.44  61.45
1827.7  135552.80  83447.32  61.56
1831.2  135268.00  83426.00  61.67
1834.8  135233.43  83599.63  61.82
1838.3  135024.00  83636.00  61.94
1841.8  134332.37  83357.83  62.05
1845.4  133456.94  82945.29  62.15
1848.9  132608.70  82469.40  62.19
1852.4  131940.17  82073.13  62.20
1856.0  131231.37  81526.77  62.12
1859.5  130476.38  80876.03  61.99
1863.0  129853.43  80201.32  61.76
1866.6  129611.91  79666.93  61.47
1870.1  129434.64  79000.57  61.04
1873.6  128823.00  77866.50  60.44
1877.1  127686.42  76239.33  59.71
1880.6  126439.69  74301.76  58.76
1884.2  125459.42  72258.92  57.60
1887.7  124645.07  69916.27  56.09
1891.2  123678.45  67169.55  54.31
1894.7  122821.28  64136.88  52.22
1898.2  122336.07  61120.78  49.96
1902.2  131264.64  62169.12  47.36
1904.9  130526.38  59314.70  45.44
1907.6  129626.00  56499.60  43.59
1910.4  128912.56  53940.04  41.84
1913.1  127812.40  51512.48  40.30
1915.8  127059.80  49600.04  39.04
1918.6  126501.12  48032.00  37.97
1921.3  125982.18  46785.41  37.14
1924.0  125170.64  45736.32  36.54
1926.7  124384.08  44962.64  36.15
1929.4  123548.72  44393.28  35.93
1932.2  122962.37  44079.73  35.85
1934.9  122372.64  43935.84  35.90
1937.6  121749.08  43895.32  36.05
1940.3  121167.50  43962.00  36.28
1943.0  120636.25  44110.29  36.56
1945.7  119883.50  44212.41  36.88
1948.4  119098.81  44337.49  37.23
1951.1  118471.14  44553.06  37.61
1953.8  117837.06  44772.42  38.00
1956.4  117326.42  45016.59  38.37
1959.1  116686.52  45229.72  38.76
1961.8  115875.06  45381.84  39.16
1964.5  115189.11  45589.32  39.58
1967.2  114390.06  45758.86  40.00
1969.9  113763.30  45979.60  40.42
1972.5  113003.37  46131.10  40.82
1975.2  112451.60  46389.88  41.25
1977.9  112076.06  46706.18  41.67
1980.6  111452.18  46901.05  42.08
1983.2  110564.82  46971.56  42.48
1985.9  109684.80  47008.80  42.86
1988.5  108795.55  47007.82  43.21
1991.2  108117.99  47086.11  43.55
1993.8  107491.56  47153.70  43.87
1996.5  107048.70  47291.64  44.18
1999.2  106418.26  47320.43  44.47
2001.8  106044.84  47418.96  44.72
2004.4  105536.59  47451.19  44.96
2007.1  104844.60  47369.28  45.18
2009.7  104227.74  47283.66  45.37
2012.4  103812.80  47265.92  45.53
2015.0  103355.80  47152.80  45.62
2017.6  102817.45  46949.90  45.66
2020.3  102311.44  46712.60  45.66
2022.9  102061.44  46571.36  45.63
2025.5  101820.66  46392.33  45.56
2028.1  101610.30  46141.44  45.41
2030.8  101218.26  45744.75  45.19
2033.4  101064.06  45422.82  44.94
2036.0  100687.56  44991.96  44.68
2038.6  100286.82  44531.28  44.40
2041.2  99954.12  44098.08  44.12
2043.8  99602.62  43642.30  43.82
2046.4  99219.98  43179.42  43.52
2049.0  98724.08  42669.40  43.22
2051.6  98472.12  42273.93  42.93
2054.2  98146.00  41850.00  42.64
2056.8  97766.90  41441.40  42.39
2059.4  97155.46  40941.56  42.14
2062.0  96634.75  40524.75  41.94
2064.6  96027.33  40087.34  41.75
2067.1  95424.21  39658.95  41.56
2069.7  94825.32  39248.58  41.39
2072.3  94410.30  38923.34  41.23
2074.9  93939.30  38570.28  41.06
2077.4  93589.06  38272.27  40.89
2080.0  93082.71  37937.30  40.76
2082.6  92606.45  37601.50  40.60
2085.1  92147.31  37288.14  40.47
2087.7  91767.00  37011.00  40.33
2090.3  91309.53  36699.60  40.19
2092.8  90572.82  36250.66  40.02
2095.4  89785.02  35811.23  39.89
2097.9  89110.77  35418.46  39.75
2100.5  88418.40  35020.80  39.61
2103.0  87829.46  34670.92  39.48
2105.6  87250.11  34329.27  39.35
2108.1  86741.64  34018.38  39.22
2110.7  86190.72  33671.96  39.07
2113.2  85690.19  33368.13  38.94
2115.7  85123.70  33040.75  38.81
2118.3  84503.64  32685.51  38.68
2120.8  84132.00  32427.72  38.54
2123.3  83743.48  32168.67  38.41
2125.8  83378.54  31920.84  38.28
2128.4  82910.49  31685.16  38.22
2130.9  82354.60  31413.00  38.14
2133.4  81983.58  31215.94  38.08
2135.9  81599.80  31013.40  38.01
2138.4  81128.96  30777.12  37.94
2140.9  80813.40  30629.82  37.90
2143.4  80468.48  30504.63  37.91
2145.9  80139.53  30394.98  37.93
2148.4  79839.82  30270.71  37.91
2150.9  79547.42  30153.75  37.91
2153.4  79247.71  30066.03  37.94
2155.9  78907.45  29979.70  37.99
2158.4  78608.25  29914.50  38.06
2160.9  78380.40  29870.40  38.11
2163.4  78060.90  29793.06  38.17
2165.9  77488.38  29609.56  38.21
2168.4  77010.30  29475.72  38.28
2170.8  76677.48  29413.67  38.36
2173.3  76312.63  29341.99  38.45
2175.8  75984.70  29310.49  38.57
2178.2  75595.15  29256.15  38.70
2180.7  75222.07  29188.53  38.80
2183.2  74822.13  29108.76  38.90
2185.6  74405.52  29060.64  39.06
2188.1  73891.44  28977.48  39.22
2190.6  73318.96  28848.04  39.35
2193.0  72674.25  28682.61  39.47
2195.5  72115.20  28569.60  39.62
2197.9  71523.92  28463.68  39.80
2200.4  70783.45  28299.25  39.98
2202.8  70287.43  28205.83  40.13
2205.3  69685.78  28070.00  40.28
2207.7  69299.88  28040.74  40.46
2210.1  68906.32  27989.64  40.62
2212.6  68555.90  27932.62  40.74
2215.0  68311.35  27930.75  40.89
2217.4  68009.34  27905.14  41.03
2219.9  67760.68  27846.74  41.10
2222.3  67515.36  27805.36  41.18
2224.7  67319.91  27763.29  41.24
2227.1  67044.49  27628.27  41.21
2229.5  66750.17  27475.47  41.16
2231.9  66313.60  27237.76  41.07
2234.4  65826.40  26946.88  40.94
2236.8  65431.95  26661.27  40.75
2239.2  65053.56  26366.34  40.53
2241.6  64609.44  26019.42  40.27
2244.0  64186.56  25669.44  39.99
2246.4  63793.86  25325.07  39.70
2248.8  63358.79  24957.68  39.39
2251.2  63022.80  24621.00  39.07
2253.6  62587.80  24212.10  38.69
2255.9  62301.12  23871.00  38.32
2258.3  61986.36  23564.99  38.02
2260.7  61606.80  23247.52  37.74
2263.1  61178.40  22924.50  37.47
2265.5  60751.79  22620.07  37.23
2267.9  60412.80  22359.00  37.01
2270.2  59976.16  22087.76  36.83
2272.6  59568.00  21856.20  36.69
2275.0  59164.56  21635.46  36.57
2277.3  58755.15  21408.15  36.44
2279.7  58383.45  21169.20  36.26
2282.1  58060.28  20953.08  36.09
2284.4  57655.84  20727.96  35.95
2286.8  57331.47  20543.55  35.83
2289.1  56940.68  20293.80  35.64
2291.5  56624.75  20073.13  35.45
2293.8  56205.12  19841.44  35.30
2296.2  55726.44  19598.04  35.17
2298.5  55205.61  19313.10  34.98
2300.8  54666.64  19032.02  34.81
2303.2  54028.04  18751.84  34.71
2305.5  53324.60  18477.81  34.65
2307.9  52637.14  18226.98  34.63
2310.2  51984.24  17990.28  34.61
2312.5  51391.20  17820.40  34.68
2314.8  50774.54  17656.30  34.77
2317.1  50144.25  17491.75  34.88
2319.5  49520.34  17288.55  34.91
2321.8  48967.28  17120.84  34.96
2324.1  48363.28  16930.90  35.01
2326.4  47848.68  16763.12  35.03
2328.7  47319.50  16568.00  35.01
2331.0  46840.68  16362.48  34.93
2333.3  46469.29  16212.64  34.89
2335.6  46067.28  16060.24  34.86
2337.9  45591.66  15836.40  34.74
2340.2  45144.00  15656.00  34.68
2342.5  44763.57  15491.79  34.61
2344.8  44283.35  15308.65  34.57
2347.1  43769.46  15146.88  34.61
2349.4  43227.60  14973.18  34.64
2351.7  42719.52  14854.72  34.77
2353.9  42228.79  14720.36  34.86
2356.2  41720.25  14576.25  34.94
2358.5  41229.40  14410.75  34.95
2360.8  40722.94  14269.10  35.04
2363.1  40264.26  14141.88  35.12
2365.3  39808.47  13983.01  35.13
2367.6  39280.00  13810.00  35.16
2369.8  38742.75  13668.00  35.28
2372.1  38166.96  13476.06  35.31
2374.4  37532.28  13230.36  35.25
2376.6  36902.32  12991.44  35.20
2378.9  36301.44  12763.52  35.16
2381.1  35724.00  12552.80  35.14
2383.4  35166.52  12363.72  35.16
2385.6  34673.10  12184.70  35.14
2387.9  34180.56  11985.12  35.06
2390.1  33684.00  11812.50  35.07
2392.3  33201.09  11625.12  35.01
2394.6  32747.78  11435.90  34.92
2396.8  32328.67  11289.04  34.92
2399.0  31875.30  11117.30  34.88
2401.3  31399.64  10917.38  34.77
2403.5  30914.52  10690.68  34.58
2405.7  30494.70  10503.73  34.44
2407.9  30063.24  10343.16  34.40
2410.1  29618.64  10189.08  34.40
2412.4  29244.40  10000.50  34.20
2414.6  28854.24  9802.32  33.97
2416.8  28442.70  9604.32  33.77
2419.0  28059.04  9416.31  33.56
2421.2  27665.82  9233.20  33.37
2423.4  27212.85  9059.54  33.29
2425.6  26894.79  8903.97  33.11
2427.8  26609.04  8743.95  32.86
2430.0  26266.30  8568.09  32.62
2432.2  25954.56  8386.56  32.31
2434.4  25658.10  8196.66  31.95
2436.5  25326.92  8051.64  31.79
2438.7  25034.76  7895.76  31.54
2440.9  24713.25  7729.59  31.28
2443.1  24409.44  7561.62  30.98
2445.3  24148.39  7423.71  30.74
2447.4  23831.28  7258.32  30.46
2449.6  23543.52  7133.28  30.30
2451.8  23262.66  7004.88  30.11
2453.9  22957.27  6846.03  29.82
2456.1  22608.00  6707.04  29.67
2458.3  22318.76  6545.65  29.33
2460.4  22041.94  6415.00  29.10
2462.6  21717.15  6332.55  29.16
2464.7  21415.03  6249.88  29.18
2466.9  21175.60  6145.60  29.02
2469.0  20922.05  5997.20  28.66
2471.2  20676.42  5871.60  28.40
2473.3  20406.10  5765.08  28.25
2475.4  20163.38  5646.33  28.00
2477.6  19873.24  5538.69  27.87
2479.7  19599.36  5452.80  27.82
2481.9  19293.96  5338.62  27.67
2484.0  19066.65  5229.25  27.43
2486.1  18832.50  5155.92  27.38
2488.2  18619.15  5095.40  27.37
2490.4  18304.75  5000.50  27.32
2492.5  17991.24  4904.96  27.26
2494.6  17701.74  4816.80  27.21
2496.7  17467.57  4735.56  27.11
2498.8  17272.53  4710.69  27.27
2500.9  17070.51  4647.35  27.22
2503.0  16982.14  4659.88  27.44
2505.1  16857.75  4639.05  27.52
2507.2  16856.25  4638.84  27.52
2509.4  16837.26  4657.73  27.66
2511.4  16834.02  4724.79  28.07
2513.5  16880.00  4827.68  28.60
2515.6  16845.02  4939.24  29.32
