# Supplementary material for: Using reflectance spectra and Pl@ntNet to identify herbarium specimens: a case study with Lithocarpus
Source: New Phytol. 2025 Jun 4;251(2):800–10. doi: 10.1111/nph.70258 (PMC13278665; doi:10.1111/nph.70258)
Supplement: Supplementary file 1 — Dataset S1 Original spectral data collected for this study. [file NPH-251-800-s003.zip › lithocarpus_spectra/gr020722_0214.sig]

/*** Spectra Vista SIG Data ***/
name= gr020722_0214.sig
instrument= HI: 1132003 (HR-1024i)
integration= 50.0, 9.0, 6.0, 100.0, 14.0, 6.0
scan method= Time-based, Time-based
scan coadds= 100, 425, 571, 50, 298, 571
scan time= 5, 5
scan settings= AI, AI
external data set1= 0,0,0,0,0,0,0,0,0,0,0,0,0,0,0,0,0,0,0,0,0,0,0,0,0,0,0,0,0,0,0,0
external data set2= 0,0,0,0,0,0,0,0,0,0,0,0,0,0,0,0,0,0,0,0,0,0,0,0,0,0,0,0,0,0,0,0
external data dark= 0,0,0,0,0,0,0,0,0,0,0,0,0,0,0,0
external data mask= 0
optic= LENS 4(1), LENS 4(1)
temp= 36.5, -5.0, -9.9, 36.5, -5.0, -9.9
battery= 7.44, 7.43
error= 0, 0
units= Radiance, Radiance
time= 07/02/2022 12:59:45, 07/02/2022 13:03:26
longitude=                 ,                 
latitude=                 ,                 
gpstime=                 ,                 
comm= 
memory slot= 0, 0
factors= 0.981, 0.991, 1.000 [Overlap: Remove @ 990,1900, Matching Type: None]
inclinometer x offset= 1, 1
inclinometer y offset= 90, 90
data= 
340.5  1280.30  737.80  57.63
341.9  1233.66  723.18  58.62
343.4  1220.16  688.80  56.45
344.9  1221.00  675.25  55.30
346.4  1230.27  668.63  54.35
347.8  1267.62  659.51  52.03
349.3  1241.76  636.80  51.28
350.8  1272.60  636.30  50.00
352.2  1302.07  643.72  49.44
353.7  1323.84  634.34  47.92
355.2  1375.50  628.80  45.71
356.6  1413.72  667.59  47.22
358.1  1467.42  687.44  46.85
359.6  1525.58  692.28  45.38
361.0  1587.99  689.36  43.41
362.5  1664.55  739.80  44.44
364.0  1732.64  777.14  44.85
365.5  1799.00  815.98  45.36
366.9  1871.44  828.96  44.30
368.4  1976.58  863.19  43.67
369.9  2070.46  906.63  43.79
371.3  2154.86  951.84  44.17
372.8  2228.70  989.81  44.41
374.2  2336.40  1018.93  43.61
375.7  2438.46  1055.36  43.28
377.2  2549.85  1108.05  43.46
378.6  2628.79  1142.67  43.47
380.1  2730.66  1185.85  43.43
381.6  2849.86  1248.39  43.81
383.0  2985.40  1296.63  43.43
384.5  3121.30  1356.81  43.47
386.0  3222.78  1410.75  43.77
387.4  3361.95  1470.10  43.73
388.9  3462.76  1510.60  43.62
390.4  3587.85  1560.43  43.49
391.8  3742.48  1630.16  43.56
393.3  3905.83  1686.35  43.18
394.7  4006.55  1736.55  43.34
396.2  4111.60  1796.12  43.68
397.7  4262.16  1857.60  43.58
399.1  4438.29  1936.07  43.62
400.6  4622.80  2006.60  43.41
402.0  4765.80  2058.42  43.19
403.5  4870.60  2121.70  43.56
405.0  5014.16  2190.20  43.68
406.4  5213.56  2295.59  44.03
407.9  5414.44  2381.64  43.99
409.3  5548.96  2449.62  44.15
410.8  5676.66  2508.39  44.19
412.2  5845.08  2580.84  44.15
413.7  6060.32  2697.77  44.52
415.1  6276.24  2808.39  44.75
416.6  6469.02  2905.83  44.92
418.0  6626.50  2990.63  45.13
419.5  6785.62  3074.95  45.32
420.9  6992.96  3175.04  45.40
422.4  7237.57  3296.98  45.55
423.8  7490.38  3430.52  45.80
425.3  7749.00  3567.00  46.03
426.7  7970.40  3690.00  46.30
428.2  8153.28  3806.08  46.68
429.6  8343.51  3913.80  46.91
431.1  8558.34  4032.35  47.12
432.5  8815.43  4175.73  47.37
434.0  9097.00  4334.00  47.64
435.4  9399.50  4510.00  47.98
436.8  9697.37  4687.16  48.33
438.3  9960.95  4847.70  48.67
439.7  10196.48  4990.13  48.94
441.2  10394.52  5118.30  49.24
442.6  10661.55  5278.05  49.51
444.0  10947.30  5449.08  49.78
445.5  11272.68  5644.49  50.07
446.9  11618.88  5853.12  50.38
448.4  11939.27  6041.53  50.60
449.8  12271.80  6248.90  50.92
451.2  12552.25  6434.25  51.26
452.7  12795.90  6591.92  51.52
454.1  13062.80  6762.60  51.77
455.5  13356.98  6948.27  52.02
457.0  13699.40  7152.86  52.21
458.4  14036.88  7361.64  52.44
459.8  14376.96  7583.04  52.74
461.2  14784.78  7828.96  52.95
462.7  15169.77  8065.47  53.17
464.1  15502.78  8276.45  53.39
465.5  15807.96  8482.32  53.66
467.0  16110.10  8677.25  53.86
468.4  16434.84  8893.90  54.12
469.8  16777.40  9112.84  54.32
471.2  17198.10  9373.26  54.50
472.7  17634.66  9650.77  54.73
474.1  18065.80  9923.80  54.93
475.5  18579.86  10243.74  55.13
476.9  19057.09  10551.97  55.37
478.4  19450.00  10818.75  55.62
479.8  19742.76  11031.60  55.88
481.2  19983.84  11211.68  56.10
482.6  20257.02  11404.67  56.30
484.0  20628.24  11659.44  56.52
485.4  21093.01  11966.74  56.73
486.9  21621.60  12311.33  56.94
488.3  22180.32  12672.80  57.14
489.7  22666.48  13009.20  57.39
491.1  23096.64  13300.56  57.59
492.5  23496.48  13591.62  57.85
493.9  23844.54  13857.42  58.12
495.3  24168.00  14101.80  58.35
496.8  24564.08  14389.28  58.58
498.2  25048.59  14731.59  58.81
499.6  25551.72  15085.71  59.04
501.0  26123.85  15488.65  59.29
502.4  26646.24  15869.58  59.56
503.8  27164.76  16244.69  59.80
505.2  27696.16  16624.30  60.02
506.6  28204.44  17001.60  60.28
508.0  28697.76  17375.40  60.55
509.4  29120.00  17697.50  60.77
510.8  29601.00  18069.98  61.05
512.2  30075.44  18434.20  61.29
513.6  30590.40  18828.00  61.55
515.0  31175.60  19262.32  61.79
516.4  31677.28  19650.40  62.03
517.8  32243.20  20081.01  62.28
519.2  32847.03  20536.76  62.52
520.7  33428.05  20984.02  62.77
522.0  33926.04  21374.16  63.00
523.4  34508.25  21825.09  63.25
524.8  35013.72  22232.88  63.50
526.2  35624.24  22706.52  63.74
527.6  36253.26  23198.67  63.99
529.0  36801.60  23630.20  64.21
530.4  37446.16  24135.29  64.45
531.8  37981.27  24568.32  64.69
533.2  38488.32  24986.52  64.92
534.6  38980.64  25413.28  65.19
536.0  39484.80  25852.49  65.47
537.4  40005.90  26291.20  65.72
538.8  40574.37  26766.06  65.97
540.2  41204.73  27281.91  66.21
541.6  41802.88  27765.15  66.42
543.0  42319.34  28205.66  66.65
544.3  43030.20  28777.43  66.88
545.7  43826.25  29406.00  67.10
547.1  44339.55  29843.18  67.31
548.5  44969.46  30373.11  67.54
549.9  45691.12  30956.09  67.75
551.3  46436.52  31563.22  67.97
552.7  46968.26  32018.34  68.17
554.1  47678.25  32602.41  68.38
555.4  48286.94  33120.27  68.59
556.8  48727.14  33525.03  68.80
558.2  49024.95  33828.75  69.00
559.6  49336.50  34142.63  69.20
561.0  49891.38  34633.83  69.42
562.3  50318.45  35032.73  69.62
563.7  50924.16  35551.04  69.81
565.1  51515.20  36064.60  70.01
566.5  52138.07  36600.52  70.20
567.9  52987.28  37288.68  70.37
569.2  53915.40  38028.90  70.53
570.6  54893.19  38801.50  70.69
572.0  55731.19  39480.28  70.84
573.4  56430.84  40066.57  71.00
574.8  57137.00  40661.88  71.17
576.1  58003.98  41367.38  71.32
577.5  58676.88  41932.30  71.46
578.9  59589.24  42677.28  71.62
580.3  60425.67  43358.90  71.76
581.6  61257.28  44038.24  71.89
583.0  62081.55  44716.37  72.03
584.4  62694.69  45242.28  72.16
585.8  63158.43  45668.48  72.31
587.1  63568.78  46051.06  72.44
588.5  64086.60  46517.10  72.58
589.9  64520.10  46925.10  72.73
591.2  65084.96  47414.18  72.85
592.6  65850.84  48057.35  72.98
594.0  66511.69  48617.47  73.10
595.3  67373.42  49329.03  73.22
596.7  68246.90  50046.89  73.33
598.1  69087.05  50745.16  73.45
599.5  69917.25  51426.68  73.55
600.8  70794.88  52146.20  73.66
602.2  71509.34  52745.42  73.76
603.5  72394.80  53478.24  73.87
604.9  73267.92  54194.04  73.97
606.3  74057.28  54864.48  74.08
607.6  74824.08  55501.29  74.18
609.0  75562.20  56124.90  74.28
610.4  76292.58  56751.24  74.39
611.7  76969.19  57337.06  74.49
613.1  77611.20  57886.50  74.59
614.5  78332.04  58509.09  74.69
615.8  78901.20  59019.66  74.80
617.2  79676.82  59678.10  74.90
618.5  80325.32  60256.50  75.02
619.9  81161.00  60953.85  75.10
621.2  81911.66  61599.05  75.20
622.6  82835.50  62375.50  75.30
624.0  83552.31  62997.75  75.40
625.3  84402.18  63687.34  75.46
626.7  85227.36  64385.88  75.55
628.0  85924.24  64979.72  75.62
629.4  86760.80  65688.00  75.71
630.8  87470.76  66292.56  75.79
632.1  88032.42  66789.77  75.87
633.5  88946.00  67556.06  75.95
634.8  89683.11  68178.32  76.02
636.2  90343.86  68742.93  76.09
637.5  91184.58  69453.84  76.17
638.9  91900.50  70068.96  76.24
640.2  92695.25  70735.91  76.31
641.6  93559.02  71453.16  76.37
642.9  94326.96  72102.03  76.44
644.3  95142.88  72820.35  76.54
645.6  95920.50  73489.00  76.61
647.0  96684.12  74145.74  76.69
648.3  97475.38  74844.07  76.78
649.7  98307.17  75563.36  76.86
651.0  99123.95  76255.31  76.93
652.4  99669.96  76760.19  77.01
653.7  100748.70  77669.64  77.09
655.0  101685.80  78467.12  77.17
656.4  102334.60  79043.10  77.24
657.7  103391.06  79946.77  77.32
659.1  104265.70  80730.65  77.43
660.4  105008.96  81390.96  77.51
661.8  105696.00  82016.00  77.60
663.1  106689.99  82865.03  77.67
664.5  107213.46  83367.24  77.76
665.8  107406.75  83627.69  77.86
667.1  107512.65  83817.18  77.96
668.5  107923.20  84218.40  78.04
669.8  108328.26  84633.81  78.13
671.2  108584.32  84947.20  78.23
672.5  108874.67  85279.26  78.33
673.8  109506.32  85848.70  78.40
675.2  110475.12  86682.75  78.46
676.5  111659.16  87678.30  78.52
677.8  112887.80  88719.23  78.59
679.2  113878.36  89567.51  78.65
680.5  114724.80  90314.94  78.72
681.9  115484.60  90987.05  78.79
683.2  116293.10  91703.15  78.86
684.5  117101.60  92430.80  78.93
685.9  117841.56  93098.99  79.00
687.2  118563.84  93738.24  79.06
688.5  119235.56  94352.05  79.13
689.9  120039.68  95060.70  79.19
691.2  120732.65  95676.73  79.25
692.5  121363.38  96250.84  79.31
693.8  122091.05  96915.58  79.38
695.2  122720.91  97476.05  79.43
696.5  123420.00  98100.20  79.48
697.8  124146.80  98746.03  79.54
699.2  124821.45  99345.87  79.59
700.5  125526.42  99991.62  79.66
701.8  126170.10  100562.70  79.70
703.1  126840.96  101151.42  79.75
704.5  127538.55  101764.76  79.79
705.8  128286.42  102416.13  79.83
707.1  128955.75  103026.13  79.89
708.4  129597.75  103602.29  79.94
709.8  130393.05  104296.37  79.99
711.1  130949.14  104794.69  80.03
712.4  131765.00  105516.69  80.08
713.7  132429.24  106108.73  80.12
715.0  133133.22  106732.88  80.17
716.3  133878.50  107387.00  80.21
717.7  134596.78  108028.57  80.26
719.0  135363.90  108715.25  80.31
720.3  136112.96  109380.68  80.36
721.6  136981.40  110137.90  80.40
722.9  137806.56  110854.80  80.44
724.2  138642.84  111600.72  80.50
725.6  139396.68  112280.28  80.55
726.9  139879.75  112735.38  80.59
728.2  140383.04  113205.68  80.64
729.5  140987.47  113755.85  80.69
730.8  141464.78  114216.83  80.74
732.1  142059.40  114755.90  80.78
733.4  142517.39  115186.30  80.82
734.7  142854.84  115530.84  80.87
736.0  143264.52  115926.00  80.92
737.3  143478.54  116146.31  80.95
738.6  143679.42  116363.93  80.99
740.0  143903.90  116599.40  81.03
741.2  144235.52  116925.12  81.07
742.6  144767.52  117393.84  81.09
743.9  145361.84  117910.28  81.12
745.2  146110.50  118552.95  81.14
746.5  146876.90  119225.62  81.17
747.8  147518.00  119781.50  81.20
749.1  148239.76  120416.07  81.23
750.4  148946.54  121034.50  81.26
751.7  149679.46  121661.54  81.28
753.0  150231.38  122144.86  81.30
754.2  150862.26  122718.93  81.35
755.5  151439.50  123244.91  81.38
756.8  152004.40  123751.50  81.41
758.1  153002.16  124600.74  81.44
759.4  153922.80  125396.60  81.47
760.7  154773.08  126159.46  81.51
762.0  155382.50  126691.25  81.54
763.3  155937.60  127202.04  81.57
764.6  156341.28  127574.52  81.60
765.9  156732.40  127949.20  81.64
767.2  157239.39  128406.60  81.66
768.4  157548.30  128714.95  81.70
769.7  158196.66  129280.33  81.72
771.0  158618.97  129678.03  81.75
772.3  158996.75  130035.13  81.78
773.6  159479.36  130484.40  81.82
774.8  159951.52  130918.38  81.85
776.1  160403.88  131322.62  81.87
777.4  160729.63  131643.33  81.90
778.7  161244.40  132133.01  81.95
780.0  161705.92  132546.08  81.97
781.2  162073.50  132895.26  82.00
782.5  162584.76  133361.28  82.03
783.8  163062.18  133800.66  82.05
785.0  163422.72  134140.74  82.08
786.3  163842.00  134541.75  82.12
787.6  164324.16  134957.76  82.13
788.9  164727.15  135330.44  82.15
790.1  165265.80  135814.00  82.18
791.4  165622.08  136178.40  82.22
792.7  166249.83  136747.40  82.25
793.9  166675.32  137140.29  82.28
795.2  167175.50  137574.50  82.29
796.5  167682.46  138031.08  82.32
797.7  168174.96  138477.21  82.34
799.0  168816.00  139044.00  82.36
800.2  169230.72  139420.48  82.38
801.5  169687.34  139849.22  82.42
802.8  170240.75  140321.55  82.43
804.0  170703.26  140745.15  82.45
805.3  171215.84  141183.30  82.46
806.5  171610.00  141532.40  82.47
807.8  172075.40  141957.55  82.50
809.0  172550.59  142380.21  82.52
810.3  173041.60  142807.24  82.53
811.5  173430.54  143150.34  82.54
812.8  173895.30  143587.35  82.57
814.0  174295.80  143944.29  82.59
815.3  174824.96  144384.61  82.59
816.5  175215.25  144734.38  82.60
817.8  175657.98  145126.67  82.62
819.0  176067.29  145482.23  82.63
820.2  176528.16  145896.33  82.65
821.5  177017.15  146311.85  82.65
822.7  177331.38  146583.26  82.66
824.0  177789.96  146979.59  82.67
825.2  178280.40  147395.25  82.68
826.4  178773.43  147837.31  82.70
827.7  179081.80  148119.93  82.71
828.9  179584.20  148539.15  82.71
830.1  179972.05  148856.04  82.71
831.4  180420.63  149251.15  82.72
832.6  180903.94  149648.94  82.72
833.8  181271.50  149994.70  82.75
835.0  181639.36  150314.64  82.75
836.3  182066.36  150682.35  82.76
837.5  182536.20  151086.60  82.77
838.7  182996.82  151481.34  82.78
839.9  183416.40  151826.40  82.78
841.2  183883.60  152236.68  82.79
842.4  184232.07  152566.25  82.81
843.6  184669.10  152919.90  82.81
844.8  185160.24  153328.10  82.81
846.0  185555.34  153688.50  82.83
847.2  185969.28  154048.23  82.84
848.5  186427.76  154459.80  82.85
849.7  186824.46  154807.38  82.86
850.9  187209.10  155119.90  82.86
852.1  187626.95  155484.76  82.87
853.3  187946.10  155780.37  82.89
854.5  188362.37  156166.43  82.91
855.7  188727.24  156483.03  82.91
856.9  189049.08  156804.12  82.94
858.1  189477.74  157148.31  82.94
859.3  189884.80  157502.66  82.95
860.5  190295.64  157881.17  82.97
861.7  190712.00  158261.20  82.98
862.9  191060.35  158581.35  83.00
864.1  191492.76  158917.68  82.99
865.3  191915.40  159288.50  83.00
866.5  192352.32  159719.04  83.03
867.7  192764.27  160068.58  83.04
868.9  193164.93  160413.65  83.04
870.1  193632.11  160819.02  83.05
871.3  194132.42  161211.60  83.04
872.5  194593.05  161653.05  83.07
873.7  195069.52  162076.76  83.09
874.9  195561.27  162546.08  83.12
876.0  196093.80  162961.20  83.10
877.2  196545.84  163313.66  83.09
878.4  197065.53  163823.99  83.13
879.6  197568.00  164228.40  83.13
880.8  198045.75  164651.38  83.14
882.0  198436.18  165006.95  83.15
883.1  198990.40  165464.18  83.15
884.3  199456.73  165848.41  83.15
885.5  199943.10  166290.71  83.17
886.7  200312.64  166652.64  83.20
887.8  200817.60  167064.45  83.19
889.0  201324.98  167499.65  83.20
890.2  201809.37  167866.76  83.18
891.4  202318.36  168336.77  83.20
892.5  202935.33  168869.61  83.21
893.7  203628.72  169432.45  83.21
894.9  204247.08  169973.10  83.22
896.0  204830.10  170496.78  83.24
897.2  205517.76  170994.95  83.20
898.4  206065.73  171490.09  83.22
899.5  206776.97  172078.99  83.22
900.7  207199.20  172477.50  83.24
901.9  207598.76  172820.42  83.25
903.0  207982.79  173131.41  83.24
904.2  208426.00  173478.20  83.23
905.4  208984.44  173886.90  83.21
906.5  209450.50  174291.29  83.21
907.7  209781.64  174618.32  83.24
908.8  210185.76  174930.96  83.23
910.0  210598.96  175293.04  83.24
911.2  210919.70  175535.43  83.22
912.3  211104.00  175700.10  83.23
913.5  211278.42  175864.52  83.24
914.6  211513.68  176110.20  83.26
915.8  211921.56  176393.81  83.24
916.9  212180.49  176629.60  83.24
918.1  212432.82  176860.68  83.25
919.2  212603.67  177081.12  83.29
920.4  212822.28  177278.31  83.30
921.5  213094.51  177512.27  83.30
922.7  213328.32  177697.52  83.30
923.8  213633.30  177967.62  83.31
925.0  213809.54  178104.71  83.30
926.1  214106.76  178448.97  83.35
927.3  214464.96  178856.40  83.40
928.4  215088.25  179286.25  83.35
929.6  215761.92  179886.08  83.37
930.7  216455.40  180523.00  83.40
931.8  217321.89  181238.15  83.40
933.0  217944.72  181849.68  83.44
934.1  218494.98  182272.10  83.42
935.3  218717.78  182492.26  83.44
936.4  218757.71  182529.72  83.44
937.6  218586.00  182422.88  83.46
938.7  218470.77  182418.84  83.50
939.9  218614.02  182511.40  83.49
941.0  219228.46  182939.79  83.45
942.1  219846.96  183449.61  83.44
943.3  220369.26  183914.52  83.46
944.4  220696.66  184364.24  83.54
945.6  221068.26  184596.85  83.50
946.7  221264.85  184769.53  83.51
947.9  221673.90  185015.46  83.46
949.0  221871.46  185200.82  83.47
950.1  222258.24  185572.44  83.49
951.3  222556.29  185801.94  83.49
952.4  222841.27  186120.64  83.52
953.6  223295.70  186436.31  83.49
954.7  223571.19  186614.63  83.47
955.8  223889.63  186825.87  83.45
957.0  224088.45  187160.93  83.52
958.1  224244.84  187487.49  83.61
959.3  224424.90  187535.25  83.56
960.4  225016.89  187885.39  83.50
961.6  225371.58  188138.18  83.48
962.7  225581.12  188304.32  83.48
963.9  225835.40  188467.79  83.45
965.0  225966.96  188605.65  83.47
966.2  226192.43  188720.42  83.43
967.3  226315.68  188660.12  83.36
968.5  226214.40  188796.96  83.46
969.6  226311.92  188977.92  83.50
970.8  226428.51  189040.50  83.49
971.9  226582.40  188842.72  83.34
973.1  226744.24  189003.16  83.36
974.2  226462.68  188949.05  83.43
975.4  226713.33  189244.64  83.47
976.5  226813.08  189310.49  83.47
977.7  227191.92  189438.96  83.38
978.8  227081.88  189321.71  83.37
980.0  226972.00  189292.50  83.40
981.2  227340.90  189635.58  83.41
982.3  227648.26  189484.26  83.24
983.5  227580.34  189617.42  83.32
984.6  227599.92  189598.68  83.30
985.8  228042.32  189789.38  83.23
987.0  227958.08  189819.36  83.27
988.1  228195.30  189822.16  83.18
989.3  227979.92  190022.56  83.35
990.2  234374.68  193107.31  82.39
994.0  234695.38  193556.60  82.47
997.9  234768.50  193726.98  82.52
1001.7  235239.55  194320.10  82.61
1005.6  236251.11  195218.57  82.63
1009.4  237312.50  196277.78  82.71
1013.3  238360.00  197228.57  82.74
1017.1  239019.44  197931.74  82.81
1021.0  239814.53  198781.74  82.89
1024.8  241113.89  199963.14  82.93
1028.6  242895.06  201623.78  83.01
1032.5  244430.20  203004.90  83.05
1036.3  245046.51  203675.84  83.12
1040.1  245300.27  204047.41  83.18
1044.0  245974.84  204738.28  83.24
1047.8  246553.65  205302.60  83.27
1051.6  247126.49  205983.49  83.35
1055.5  246806.00  205850.57  83.41
1059.3  246590.55  205782.72  83.45
1063.1  246376.54  205772.77  83.52
1067.0  246659.02  206138.32  83.57
1070.8  247337.61  206786.15  83.60
1074.6  247824.58  207334.43  83.66
1078.4  247533.67  207221.36  83.71
1082.3  246695.26  206648.37  83.77
1086.1  246160.89  206414.83  83.85
1089.9  246063.12  206483.72  83.91
1093.7  246348.59  206841.90  83.96
1097.5  246496.71  207101.98  84.02
1101.4  246506.32  207219.30  84.06
1105.2  246464.40  207318.09  84.12
1109.0  246812.48  207740.21  84.17
1112.8  247650.01  208474.72  84.18
1116.6  248390.13  209140.23  84.20
1120.4  249050.04  209787.40  84.24
1124.2  249538.01  210190.86  84.23
1128.1  250085.52  210624.69  84.22
1131.8  250127.73  210541.20  84.17
1135.7  249922.29  210179.44  84.10
1139.5  249716.60  209686.37  83.97
1143.3  249111.88  208768.52  83.81
1147.1  248536.00  207834.00  83.62
1150.9  247940.00  206854.61  83.43
1154.7  247875.33  206252.80  83.21
1158.5  247746.07  205646.96  83.01
1162.3  247506.54  204973.09  82.82
1166.1  246852.80  203968.04  82.63
1169.9  246482.47  203223.60  82.45
1173.7  245940.00  202268.57  82.24
1177.5  245307.97  201204.35  82.02
1181.2  245273.60  200603.74  81.79
1185.0  245650.50  200291.29  81.54
1188.8  245543.67  199656.00  81.31
1192.6  245532.78  199178.25  81.12
1196.4  245558.72  198742.43  80.93
1200.2  244921.60  197960.00  80.83
1204.0  244526.85  197389.41  80.72
1207.8  244183.98  196897.18  80.63
1211.6  243629.11  196182.71  80.53
1215.3  243181.20  195788.60  80.51
1219.1  243019.25  195608.30  80.49
1222.9  242684.44  195405.71  80.52
1226.7  242381.07  195415.21  80.62
1230.4  241776.38  195186.18  80.73
1234.2  241082.18  194974.50  80.87
1238.0  240411.07  194765.83  81.01
1241.8  239740.58  194559.05  81.15
1245.5  239190.76  194337.66  81.25
1249.3  238967.30  194391.76  81.35
1253.1  239140.42  194671.25  81.40
1256.8  239178.55  194839.78  81.46
1260.6  238957.92  194733.55  81.49
1264.4  238741.03  194630.60  81.52
1268.1  238321.60  194308.71  81.53
1271.9  238308.87  194411.81  81.58
1275.7  238578.54  194775.31  81.64
1279.4  238865.70  195239.51  81.74
1283.2  238397.17  195211.46  81.88
1286.9  238041.42  195238.00  82.02
1290.7  237789.20  195304.37  82.13
1294.4  237136.52  194987.18  82.23
1298.2  236242.88  194399.10  82.29
1302.0  235073.25  193540.98  82.33
1305.7  233750.61  192525.34  82.36
1309.5  232277.87  191297.73  82.36
1313.2  231332.83  190409.95  82.31
1317.0  230708.40  189800.74  82.27
1320.7  229995.60  189014.89  82.18
1324.4  229045.43  187938.78  82.05
1328.2  228243.20  186927.43  81.90
1331.9  227264.34  185636.28  81.68
1335.7  226385.42  184305.63  81.41
1339.4  225274.58  182805.80  81.15
1343.2  224360.36  181337.98  80.82
1346.9  223721.83  179938.41  80.43
1350.6  223698.61  178907.95  79.98
1354.4  223849.39  177911.38  79.48
1358.1  223358.60  176413.50  78.98
1361.8  222606.60  174657.90  78.46
1365.6  221643.25  172900.90  78.01
1369.3  220657.78  171298.86  77.63
1373.0  219439.55  169690.83  77.33
1376.7  217888.70  167975.59  77.09
1380.5  216287.47  166201.86  76.84
1384.2  215004.59  164535.54  76.53
1387.9  213920.00  163002.13  76.20
1391.6  212659.03  161111.70  75.76
1395.3  211480.05  159001.33  75.19
1399.1  210747.05  157035.22  74.51
1402.8  209848.67  154584.00  73.66
1406.5  209157.47  152041.26  72.69
1410.2  208682.61  149308.00  71.55
1413.9  208709.36  146778.61  70.33
1417.6  208275.28  144024.66  69.15
1421.3  207689.87  141418.97  68.09
1425.1  206975.47  138914.74  67.12
1428.8  206595.30  136901.09  66.27
1432.5  206399.13  135222.20  65.51
1436.2  206176.23  133798.81  64.90
1439.9  205543.78  132280.30  64.36
1443.6  205202.22  131052.07  63.86
1447.3  204698.51  129822.69  63.42
1451.0  204250.25  128629.77  62.98
1454.7  203731.20  127421.83  62.54
1458.4  203330.40  126192.15  62.06
1462.1  202699.22  124750.55  61.54
1465.8  201998.14  123247.75  61.01
1469.4  201426.86  121817.09  60.48
1473.1  202052.68  121060.51  59.92
1476.8  202246.78  120268.39  59.47
1480.5  201157.42  118855.49  59.09
1484.2  200182.70  117813.03  58.85
1487.9  199548.14  117228.35  58.75
1491.6  198877.25  116779.93  58.72
1495.3  198734.25  116810.57  58.78
1498.9  198215.87  116762.19  58.91
1502.6  197307.73  116585.93  59.09
1506.3  196166.13  116356.00  59.32
1510.0  195265.65  116293.63  59.56
1513.7  194525.96  116371.59  59.82
1517.3  193821.58  116314.84  60.01
1521.0  192958.49  115969.84  60.10
1524.7  192167.21  115569.96  60.14
1528.3  191345.43  115009.45  60.11
1532.0  190471.87  114428.57  60.08
1535.7  189632.18  113852.20  60.04
1539.3  188786.13  113300.40  60.02
1543.0  188188.39  113025.38  60.06
1546.7  187830.50  113003.20  60.16
1550.3  187326.04  112973.49  60.31
1554.0  186556.30  112814.55  60.47
1557.6  185797.88  112693.39  60.65
1561.3  184966.99  112465.63  60.80
1565.0  184135.07  112162.89  60.91
1568.6  183203.82  111803.57  61.03
1572.3  182555.97  111641.51  61.15
1575.9  181979.38  111484.74  61.26
1579.6  181424.41  111302.28  61.35
1583.2  180792.04  111121.26  61.46
1586.9  180079.04  110925.30  61.60
1590.5  179471.20  111113.74  61.91
1594.1  178775.40  111414.28  62.32
1597.8  177994.68  111844.08  62.84
1601.4  177275.23  112412.70  63.41
1605.1  176320.78  112867.48  64.01
1608.7  175509.75  113454.64  64.64
1612.3  174756.84  114041.63  65.26
1616.0  173968.10  114525.39  65.83
1619.6  173280.56  115055.57  66.40
1623.2  172468.87  115387.50  66.90
1626.9  171893.73  115843.56  67.39
1630.5  171159.85  116084.86  67.82
1634.1  170515.52  116375.43  68.25
1637.8  169778.93  116538.40  68.64
1641.4  168895.75  116544.85  69.00
1645.0  168050.61  116573.59  69.37
1648.6  167103.10  116477.06  69.70
1652.2  166370.97  116497.41  70.02
1655.8  165671.67  116438.93  70.28
1659.5  164969.75  116338.37  70.52
1663.1  163792.24  115815.31  70.71
1666.7  162546.67  115170.54  70.85
1670.3  161391.53  114498.18  70.94
1673.9  160305.75  113763.88  70.97
1677.5  159499.13  113141.17  70.94
1681.1  159068.67  112641.83  70.81
1684.7  159102.30  112335.98  70.61
1688.3  158964.24  111941.00  70.42
1691.9  158592.20  111276.21  70.16
1695.6  158238.17  110461.76  69.81
1699.2  158140.30  109769.70  69.41
1702.8  158073.78  109232.48  69.10
1706.3  157579.80  108678.99  68.97
1709.9  156642.76  108002.97  68.95
1713.5  155932.46  107537.34  68.96
1717.1  155227.64  106964.10  68.91
1720.7  154567.30  106354.15  68.81
1724.3  154197.76  105932.83  68.70
1727.9  153893.41  105535.78  68.58
1731.5  153782.53  105228.32  68.43
1735.1  153921.87  105169.89  68.33
1738.7  153663.29  104837.09  68.23
1742.2  153200.97  104352.42  68.11
1745.8  152587.47  103803.86  68.03
1749.4  152379.61  103474.90  67.91
1753.0  151458.07  102649.80  67.77
1756.5  149977.71  101438.06  67.64
1760.1  148252.50  100015.89  67.46
1763.7  146299.03  98471.63  67.31
1767.2  144773.13  97274.19  67.19
1770.8  143459.50  96260.79  67.10
1774.4  142072.97  95172.93  66.99
1777.9  141275.07  94689.70  67.03
1781.5  140419.67  94122.64  67.03
1785.1  139230.00  93349.29  67.05
1788.6  137948.44  92539.06  67.08
1792.2  136615.83  91696.50  67.12
1795.8  135908.86  91324.58  67.20
1799.3  135212.60  90883.03  67.21
1802.9  134466.74  90403.33  67.23
1806.4  133809.42  90012.91  67.27
1810.0  132947.59  89415.59  67.26
1813.5  132434.64  89048.77  67.24
1817.1  132089.20  88826.87  67.25
1820.6  131404.20  88400.25  67.27
1824.2  131227.78  88367.31  67.34
1827.7  130433.00  87933.44  67.42
1831.2  130004.00  87894.00  67.61
1834.8  129845.93  88016.36  67.79
1838.3  129630.00  88162.07  68.01
1841.8  129001.60  87998.79  68.22
1845.4  128248.52  87760.05  68.43
1848.9  127443.45  87409.13  68.59
1852.4  126889.97  87182.40  68.71
1856.0  126210.70  86726.74  68.72
1859.5  125510.31  86225.94  68.70
1863.0  124785.00  85576.76  68.58
1866.6  124329.42  85050.57  68.41
1870.1  124022.04  84507.44  68.14
1873.6  123527.25  83635.39  67.71
1877.1  122731.58  82398.00  67.14
1880.6  121711.91  80869.31  66.44
1884.2  120812.02  79237.30  65.59
1887.7  119994.47  77399.27  64.50
1891.2  119031.50  75258.23  63.23
1894.7  118127.65  72958.01  61.76
1898.2  117547.23  70664.71  60.12
1902.2  124722.00  72976.80  58.51
1904.9  124033.25  70831.57  57.11
1907.6  123269.47  68713.60  55.74
1910.4  122714.08  66723.48  54.37
1913.1  121699.73  64621.27  53.10
1915.8  121039.10  62915.77  51.98
1918.6  120543.47  61419.87  50.95
1921.3  120066.78  60164.80  50.11
1924.0  119298.67  58942.45  49.41
1926.7  118592.93  57939.17  48.86
1929.4  117900.00  57124.73  48.45
1932.2  117394.30  56554.32  48.17
1934.9  116859.60  56160.00  48.06
1937.6  116272.20  55876.37  48.06
1940.3  115734.58  55703.33  48.13
1943.0  115317.44  55695.43  48.30
1945.7  114696.36  55672.28  48.54
1948.4  113997.89  55677.35  48.84
1951.1  113430.60  55805.10  49.20
1953.8  112862.75  55938.30  49.56
1956.4  112403.67  56123.94  49.93
1959.1  111839.20  56319.37  50.36
1961.8  111080.55  56423.85  50.80
1964.5  110453.85  56565.98  51.21
1967.2  109717.75  56672.73  51.65
1969.9  109109.25  56823.67  52.08
1972.5  108340.35  56867.69  52.49
1975.2  107784.09  57058.64  52.94
1977.9  107469.70  57356.88  53.37
1980.6  106918.29  57529.79  53.81
1983.2  106090.48  57523.77  54.22
1985.9  105222.00  57444.00  54.59
1988.5  104318.44  57336.07  54.96
1991.2  103682.03  57366.23  55.33
1993.8  103104.10  57402.40  55.67
1996.5  102668.50  57511.30  56.02
1999.2  102034.45  57475.41  56.33
2001.8  101650.40  57492.50  56.56
2004.4  101162.94  57414.14  56.75
2007.1  100491.53  57208.20  56.93
2009.7  99900.60  57010.50  57.07
2012.4  99525.60  56892.80  57.16
2015.0  99061.33  56665.50  57.20
2017.6  98495.21  56297.17  57.16
2020.3  98006.70  55913.00  57.05
2022.9  97803.87  55635.47  56.88
2025.5  97613.90  55289.03  56.64
2028.1  97404.70  54891.84  56.35
2030.8  96973.85  54272.48  55.97
2033.4  96812.10  53727.35  55.50
2036.0  96486.83  53059.80  54.99
2038.6  96132.65  52311.30  54.42
2041.2  95811.97  51538.17  53.79
2043.8  95472.33  50730.66  53.14
2046.4  95098.90  49860.22  52.43
2049.0  94608.67  48902.37  51.69
2051.6  94363.98  48078.28  50.95
2054.2  94026.88  47223.33  50.22
2056.8  93670.50  46424.58  49.56
2059.4  93113.08  45550.43  48.92
2062.0  92631.88  44711.04  48.27
2064.6  92058.33  43851.21  47.63
2067.1  91454.40  42954.08  46.97
2069.7  90842.33  42045.53  46.28
2072.3  90429.53  41331.25  45.71
2074.9  89983.08  40637.10  45.16
2077.4  89669.39  40021.13  44.63
2080.0  89176.03  39378.45  44.16
2082.6  88691.92  38759.38  43.70
2085.1  88223.35  38194.18  43.29
2087.7  87906.00  37784.50  42.98
2090.3  87489.23  37361.38  42.70
2092.8  86736.79  36822.28  42.45
2095.4  85948.74  36266.32  42.20
2097.9  85290.68  35797.42  41.97
2100.5  84638.67  35365.33  41.78
2103.0  84062.20  35038.55  41.68
2105.6  83507.70  34776.05  41.64
2108.1  83029.05  34611.00  41.69
2110.7  82528.95  34490.63  41.79
2113.2  82027.20  34431.86  41.98
2115.7  81459.54  34381.75  42.21
2118.3  80855.45  34345.35  42.48
2120.8  80497.35  34421.55  42.76
2123.3  80101.44  34480.51  43.05
2125.8  79727.90  34583.38  43.38
2128.4  79330.23  34722.03  43.77
2130.9  78822.33  34780.00  44.12
2133.4  78460.32  34892.55  44.47
2135.9  78082.33  35014.33  44.84
2138.4  77599.96  35062.78  45.18
2140.9  77284.08  35170.83  45.51
2143.4  76974.30  35228.11  45.77
2145.9  76700.18  35270.75  45.99
2148.4  76419.96  35331.67  46.23
2150.9  76133.65  35392.58  46.49
2153.4  75859.53  35453.50  46.74
2155.9  75547.87  35489.42  46.98
2158.4  75276.25  35549.50  47.23
2160.9  75055.75  35616.88  47.45
2163.4  74764.02  35641.82  47.67
2165.9  74237.98  35556.18  47.89
2168.4  73769.25  35516.25  48.15
2170.8  73435.91  35541.83  48.40
2173.3  73080.10  35544.39  48.64
2175.8  72778.75  35578.68  48.89
2178.2  72414.00  35586.17  49.14
2180.7  72047.56  35608.71  49.42
2183.2  71639.14  35603.66  49.70
2185.6  71227.80  35601.30  49.98
2188.1  70761.60  35563.50  50.26
2190.6  70228.82  35463.13  50.50
2193.0  69600.30  35312.48  50.74
2195.5  69036.80  35180.80  50.96
2197.9  68482.00  35042.87  51.17
2200.4  67817.46  34834.38  51.36
2202.8  67346.50  34702.71  51.53
2205.3  66766.50  34512.73  51.69
2207.7  66407.68  34443.07  51.87
2210.1  65995.30  34347.60  52.05
2212.6  65634.25  34264.23  52.20
2215.0  65401.38  34228.04  52.34
2217.4  65113.39  34154.29  52.45
2219.9  64924.05  34099.62  52.52
2222.3  64706.40  34032.17  52.59
2224.7  64539.68  33968.25  52.63
2227.1  64281.38  33846.66  52.65
2229.5  63986.08  33675.04  52.63
2231.9  63550.53  33397.07  52.55
2234.4  63051.53  33041.60  52.40
2236.8  62668.13  32701.69  52.18
2239.2  62297.95  32303.70  51.85
2241.6  61884.38  31857.00  51.48
2244.0  61480.80  31348.80  50.99
2246.4  61087.38  30756.83  50.35
2248.8  60670.68  30103.61  49.62
2251.2  60378.00  29449.50  48.78
2253.6  59986.50  28717.25  47.87
2255.9  59677.50  27995.50  46.91
2258.3  59350.98  27245.47  45.91
2260.7  58998.07  26494.27  44.91
2263.1  58601.75  25766.50  43.97
2265.5  58201.28  25099.62  43.13
2267.9  57898.50  24570.25  42.44
2270.2  57501.13  24176.20  42.04
2272.6  57093.30  23929.40  41.91
2275.0  56668.50  23762.55  41.93
2277.3  56286.00  23688.50  42.09
2279.7  55924.63  23695.88  42.37
2282.1  55593.90  23712.33  42.65
2284.4  55187.37  23647.43  42.85
2286.8  54911.29  23597.12  42.97
2289.1  54555.67  23494.50  43.07
2291.5  54255.83  23368.22  43.07
2293.8  53837.12  23142.20  42.99
2296.2  53376.40  22853.60  42.82
2298.5  52877.78  22524.18  42.60
2300.8  52379.48  22175.88  42.34
2303.2  51780.37  21793.27  42.09
2305.5  51095.00  21351.52  41.79
2307.9  50436.96  20887.02  41.41
2310.2  49803.60  20435.80  41.03
2312.5  49227.67  20010.00  40.65
2314.8  48658.55  19623.23  40.33
2317.1  48046.04  19224.58  40.01
2319.5  47423.78  18825.83  39.70
2321.8  46895.13  18461.37  39.37
2324.1  46290.30  18079.95  39.06
2326.4  45778.52  17745.38  38.76
2328.7  45259.58  17424.58  38.50
2331.0  44808.80  17135.10  38.24
2333.3  44453.76  16919.73  38.06
2335.6  44045.87  16731.40  37.99
2337.9  43597.80  16536.00  37.93
2340.2  43225.00  16363.75  37.86
2342.5  42850.48  16230.40  37.88
2344.8  42362.21  16075.83  37.95
2347.1  41851.95  15922.90  38.05
2349.4  41312.35  15737.65  38.09
2351.7  40853.73  15583.47  38.14
2353.9  40417.88  15422.72  38.16
2356.2  39918.13  15266.88  38.25
2358.5  39421.95  15127.22  38.37
2360.8  38976.23  15007.72  38.50
2363.1  38533.20  14881.90  38.62
2365.3  38079.18  14757.64  38.76
2367.6  37575.00  14575.00  38.79
2369.8  37084.50  14413.38  38.87
2372.1  36537.80  14255.15  39.01
2374.4  35911.47  14057.90  39.15
2376.6  35275.80  13908.30  39.43
2378.9  34697.37  13752.90  39.64
2381.1  34120.67  13563.33  39.75
2383.4  33559.17  13371.37  39.84
2385.6  33091.67  13227.96  39.97
2387.9  32625.00  13058.70  40.03
2390.1  32182.50  12888.75  40.05
2392.3  31721.63  12714.98  40.08
2394.6  31277.45  12560.17  40.16
2396.8  30866.26  12449.07  40.33
2399.0  30450.42  12305.00  40.41
2401.3  30007.47  12127.42  40.41
2403.5  29529.50  11930.10  40.40
2405.7  29110.23  11740.64  40.33
2407.9  28712.70  11556.45  40.25
2410.1  28290.60  11346.00  40.11
2412.4  27911.00  11168.17  40.01
2414.6  27523.20  10988.60  39.92
2416.8  27143.05  10780.55  39.72
2419.0  26808.00  10574.27  39.44
2421.2  26423.47  10396.73  39.35
2423.4  25986.28  10192.93  39.22
2425.6  25688.93  10020.30  39.01
2427.8  25393.65  9801.23  38.60
2430.0  25061.95  9558.33  38.14
2432.2  24768.00  9340.80  37.71
2434.4  24477.75  9142.88  37.35
2436.5  24143.20  8897.43  36.85
2438.7  23846.85  8668.00  36.35
2440.9  23581.80  8466.03  35.90
2443.1  23326.05  8291.25  35.55
2445.3  23049.26  8096.19  35.13
2447.4  22776.60  7894.80  34.66
2449.6  22484.00  7710.27  34.29
2451.8  22200.75  7503.75  33.80
2453.9  21874.46  7294.95  33.35
2456.1  21540.40  7106.87  32.99
2458.3  21246.88  6937.54  32.65
2460.4  20977.05  6757.13  32.21
2462.6  20720.00  6604.50  31.88
2464.7  20460.92  6455.58  31.55
2466.9  20195.87  6279.20  31.09
2469.0  19922.52  6076.71  30.50
2471.2  19700.15  5906.55  29.98
2473.3  19419.09  5779.35  29.76
2475.4  19173.69  5653.63  29.49
2477.6  18925.11  5528.68  29.21
2479.7  18675.20  5388.80  28.86
2481.9  18406.79  5242.36  28.48
2484.0  18195.11  5135.39  28.22
2486.1  17897.85  5077.80  28.37
2488.2  17639.04  5045.96  28.61
2490.4  17428.75  4988.33  28.62
2492.5  17148.20  4885.80  28.49
2494.6  16791.90  4816.80  28.69
2496.7  16564.08  4777.10  28.84
2498.8  16401.38  4803.90  29.29
2500.9  16171.27  4892.94  30.26
2503.0  16033.35  4904.08  30.59
2505.1  16012.75  4816.50  30.08
2507.2  15979.73  4922.03  30.80
2509.4  15887.39  5014.53  31.56
2511.4  15931.83  5006.40  31.42
2513.5  15979.73  5007.73  31.34
2515.6  15972.67  5098.97  31.92
