# Supplementary material for: Using reflectance spectra and Pl@ntNet to identify herbarium specimens: a case study with Lithocarpus
Source: New Phytol. 2025 Jun 4;251(2):800–10. doi: 10.1111/nph.70258 (PMC13278665; doi:10.1111/nph.70258)
Supplement: Supplementary file 1 — Dataset S1 Original spectral data collected for this study. [file NPH-251-800-s003.zip › lithocarpus_spectra/gr021722_0118.sig]

/*** Spectra Vista SIG Data ***/
name= gr021722_0118.sig
instrument= HI: 1132003 (HR-1024i)
integration= 50.0, 9.0, 5.0, 50.0, 9.0, 5.0
scan method= Time-based, Time-based
scan coadds= 100, 425, 645, 100, 425, 645
scan time= 5, 5
scan settings= AI, AI
external data set1= 0,0,0,0,0,0,0,0,0,0,0,0,0,0,0,0,0,0,0,0,0,0,0,0,0,0,0,0,0,0,0,0
external data set2= 0,0,0,0,0,0,0,0,0,0,0,0,0,0,0,0,0,0,0,0,0,0,0,0,0,0,0,0,0,0,0,0
external data dark= 0,0,0,0,0,0,0,0,0,0,0,0,0,0,0,0
external data mask= 0
optic= LENS 4(1), LENS 4(1)
temp= 29.3, -5.1, -9.9, 29.4, -5.1, -9.9
battery= 7.47, 7.47
error= 0, 0
units= Radiance, Radiance
time= 17/02/2022 11:43:55, 17/02/2022 11:45:58
longitude=                 ,                 
latitude=                 ,                 
gpstime=                 ,                 
comm= 
memory slot= 0, 0
factors= 0.934, 0.946, 1.000 [Overlap: Remove @ 990,1900, Matching Type: None]
inclinometer x offset= 1, 1
inclinometer y offset= 90, 90
data= 
340.5  1150.10  737.80  64.15
341.9  1148.58  723.18  62.96
343.4  1141.44  708.48  62.07
344.9  1147.00  684.50  59.68
346.4  1141.12  695.37  60.94
347.8  1147.71  702.33  61.19
349.3  1130.32  668.64  59.15
350.8  1166.55  666.60  57.14
352.2  1185.03  658.35  55.56
353.7  1227.31  689.50  56.18
355.2  1283.80  694.30  54.08
356.6  1322.09  719.95  54.46
358.1  1361.66  727.10  53.40
359.6  1410.20  743.56  52.73
361.0  1489.51  787.84  52.89
362.5  1565.91  826.11  52.76
364.0  1630.72  879.06  53.91
365.5  1709.05  886.65  51.88
366.9  1770.96  942.00  53.19
368.4  1863.99  975.78  52.35
369.9  1954.72  1054.52  53.95
371.3  2035.88  1084.04  53.25
372.8  2110.71  1140.57  54.04
374.2  2232.56  1181.18  52.91
375.7  2333.58  1245.45  53.37
377.2  2429.70  1321.65  54.40
378.6  2496.69  1347.42  53.97
380.1  2589.64  1384.56  53.47
381.6  2711.15  1462.76  53.95
383.0  2846.25  1543.30  54.22
384.5  3006.64  1643.46  54.66
386.0  3109.92  1730.52  55.65
387.4  3193.25  1771.35  55.47
388.9  3311.70  1824.34  55.09
390.4  3451.17  1890.74  54.79
391.8  3616.20  1986.04  54.92
393.3  3755.16  2074.61  55.25
394.7  3836.30  2133.80  55.62
396.2  3938.48  2174.82  55.22
397.7  4086.72  2260.08  55.30
399.1  4286.64  2365.74  55.19
400.6  4470.40  2489.20  55.68
402.0  4583.28  2565.42  55.97
403.5  4684.40  2616.60  55.86
405.0  4827.76  2693.48  55.79
406.4  5033.16  2823.26  56.09
407.9  5244.96  2952.52  56.29
409.3  5364.58  3037.88  56.63
410.8  5482.08  3113.28  56.79
412.2  5611.92  3199.92  57.02
413.7  5843.88  3339.36  57.14
415.1  6086.74  3494.38  57.41
416.6  6282.27  3622.95  57.67
418.0  6401.75  3704.75  57.87
419.5  6536.86  3807.41  58.25
420.9  6737.12  3936.00  58.42
422.4  7010.41  4114.12  58.69
423.8  7280.60  4288.15  58.90
425.3  7552.20  4477.20  59.28
426.7  7761.30  4637.10  59.75
428.2  7928.32  4760.64  60.05
429.6  8094.45  4886.32  60.37
431.1  8294.30  5028.24  60.62
432.5  8569.47  5221.06  60.93
434.0  8849.50  5434.00  61.40
435.4  9179.50  5676.00  61.83
436.8  9502.42  5909.77  62.19
438.3  9757.55  6113.30  62.65
439.7  9951.81  6270.38  63.01
441.2  10112.52  6412.68  63.41
442.6  10356.30  6598.95  63.72
444.0  10652.46  6825.00  64.07
445.5  10984.89  7080.72  64.46
446.9  11345.88  7343.70  64.73
448.4  11673.83  7592.69  65.04
449.8  12028.85  7859.15  65.34
451.2  12305.00  8073.00  65.61
452.7  12506.40  8244.96  65.93
454.1  12739.12  8427.24  66.15
455.5  13024.06  8638.70  66.33
457.0  13361.92  8894.60  66.57
458.4  13710.84  9157.72  66.79
459.8  14071.68  9417.60  66.93
461.2  14491.78  9721.74  67.08
462.7  14871.27  10005.72  67.28
464.1  15205.35  10270.44  67.54
465.5  15465.24  10489.68  67.83
467.0  15719.70  10687.20  67.99
468.4  16024.12  10920.32  68.15
469.8  16360.20  11175.00  68.31
471.2  16784.40  11489.04  68.45
472.7  17234.14  11827.12  68.63
474.1  17682.30  12165.80  68.80
475.5  18221.06  12569.96  68.99
476.9  18727.15  12947.09  69.14
478.4  19137.50  13262.50  69.30
479.8  19387.72  13478.84  69.52
481.2  19541.44  13625.92  69.73
482.6  19729.17  13792.41  69.91
484.0  20064.66  14059.20  70.07
485.4  20529.66  14427.69  70.28
486.9  21083.40  14864.85  70.50
488.3  21683.92  15318.32  70.64
489.7  22197.68  15722.38  70.83
491.1  22626.24  16081.80  71.08
492.5  23002.56  16381.68  71.22
493.9  23291.64  16645.20  71.46
495.3  23546.70  16877.70  71.68
496.8  23913.56  17185.96  71.87
498.2  24391.56  17587.77  72.11
499.6  24903.90  18000.90  72.28
501.0  25491.02  18482.82  72.51
502.4  26037.36  18932.04  72.71
503.8  26561.78  19377.12  72.95
505.2  27096.72  19827.24  73.17
506.6  27612.42  20260.24  73.37
508.0  28098.00  20689.20  73.63
509.4  28490.00  21035.00  73.83
510.8  28927.80  21423.60  74.06
512.2  29367.84  21813.60  74.28
513.6  29856.00  22243.20  74.50
515.0  30439.28  22740.96  74.71
516.4  30939.52  23181.44  74.93
517.8  31510.40  23674.02  75.13
519.2  32113.17  24194.73  75.34
520.7  32696.18  24703.98  75.56
522.0  33189.00  25139.28  75.75
523.4  33776.19  25657.38  75.96
524.8  34286.64  26113.56  76.16
526.2  34898.82  26652.63  76.37
527.6  35543.70  27208.56  76.55
529.0  36093.20  27698.00  76.74
530.4  36750.40  28263.02  76.91
531.8  37300.34  28745.30  77.06
533.2  37734.84  29147.04  77.24
534.6  38145.44  29528.96  77.41
536.0  38616.50  29965.49  77.60
537.4  39103.41  30410.77  77.77
538.8  39670.65  30916.97  77.93
540.2  40304.51  31477.11  78.10
541.6  40921.86  31998.82  78.19
543.0  41451.34  32471.88  78.34
544.3  42155.85  33081.75  78.47
545.7  42947.55  33756.00  78.60
547.1  43473.90  34212.75  78.70
548.5  44110.98  34759.68  78.80
549.9  44835.07  35383.40  78.92
551.3  45614.40  36053.94  79.04
552.7  46165.46  36549.70  79.17
554.1  46894.56  37168.65  79.26
555.4  47508.34  37693.40  79.34
556.8  47932.50  38082.66  79.45
558.2  48183.30  38329.95  79.55
559.6  48406.50  38557.80  79.65
561.0  48879.60  38988.18  79.76
562.3  49258.30  39334.75  79.85
563.7  49831.04  39836.16  79.94
565.1  50410.80  40339.20  80.02
566.5  51039.02  40880.35  80.10
567.9  51893.36  41607.12  80.18
569.2  52840.20  42407.40  80.26
570.6  53820.55  43224.04  80.31
572.0  54671.12  43936.34  80.36
573.4  55390.97  44554.43  80.44
574.8  56108.50  45173.25  80.51
576.1  56978.20  45923.05  80.60
577.5  57656.64  46508.12  80.66
578.9  58608.00  47312.64  80.73
580.3  59497.02  48063.30  80.78
581.6  60384.96  48812.80  80.84
583.0  61246.80  49545.99  80.90
584.4  61829.16  50063.82  80.97
585.8  62220.31  50403.99  81.01
587.1  62521.36  50675.90  81.05
588.5  62918.70  51030.60  81.11
589.9  63234.90  51326.40  81.17
591.2  63708.28  51739.80  81.21
592.6  64434.04  52355.82  81.25
594.0  65088.20  52905.54  81.28
595.3  65972.84  53643.72  81.31
596.7  66876.44  54411.78  81.36
598.1  67759.13  55153.95  81.40
599.5  68614.35  55873.20  81.43
600.8  69509.64  56626.76  81.47
602.2  70247.17  57247.33  81.49
603.5  71151.24  58008.72  81.53
604.9  72051.66  58761.54  81.55
606.3  72869.28  59458.08  81.60
607.6  73627.92  60101.70  81.63
609.0  74347.20  60733.80  81.69
610.4  75069.54  61343.10  81.72
611.7  75723.93  61904.85  81.75
613.1  76323.60  62415.30  81.78
614.5  76970.52  62981.46  81.83
615.8  77455.98  63416.70  81.87
617.2  78164.64  64024.92  81.91
618.5  78774.08  64540.48  81.93
619.9  79554.40  65216.88  81.98
621.2  80280.70  65850.01  82.02
622.6  81185.50  66638.00  82.08
624.0  81921.78  67274.46  82.12
625.3  82776.73  67998.91  82.15
626.7  83609.68  68723.70  82.20
628.0  84311.84  69327.64  82.23
629.4  85131.20  70050.40  82.29
630.8  85829.52  70657.92  82.32
632.1  86388.12  71152.83  82.36
633.5  87310.08  71946.16  82.40
634.8  88032.89  72580.83  82.45
636.2  88667.70  73145.76  82.49
637.5  89476.41  73862.21  82.55
638.9  90198.42  74495.55  82.59
640.2  90958.15  75162.52  82.63
641.6  91779.18  75878.04  82.67
642.9  92556.10  76554.66  82.71
644.3  93385.76  77306.82  82.78
645.6  94146.00  77993.50  82.84
647.0  94877.37  78629.76  82.88
648.3  95667.81  79352.99  82.95
649.7  96492.81  80109.41  83.02
651.0  97278.98  80805.54  83.07
652.4  97823.70  81333.72  83.14
653.7  98935.65  82305.36  83.19
655.0  99839.60  83122.44  83.26
656.4  100499.40  83723.60  83.31
657.7  101612.11  84708.30  83.36
659.1  102502.40  85547.00  83.46
660.4  103197.92  86208.64  83.54
661.8  103896.00  86864.00  83.61
663.1  104860.74  87730.83  83.66
664.5  105339.30  88217.04  83.75
665.8  105462.21  88410.09  83.83
667.1  105512.22  88529.49  83.90
668.5  105840.00  88888.80  83.98
669.8  106166.22  89238.62  84.06
671.2  106379.52  89498.24  84.13
672.5  106619.65  89805.76  84.23
673.8  107224.60  90399.96  84.31
675.2  108152.94  91251.30  84.37
676.5  109285.44  92276.40  84.44
677.8  110491.56  93360.00  84.50
679.2  111435.68  94236.43  84.57
680.5  112273.02  95025.75  84.64
681.9  113020.60  95726.40  84.70
683.2  113844.50  96511.80  84.78
684.5  114653.00  97274.10  84.84
685.9  115380.76  97985.98  84.92
687.2  116083.20  98657.28  84.99
688.5  116730.74  99304.24  85.07
689.9  117510.84  100061.08  85.15
691.2  118190.91  100718.35  85.22
692.5  118808.92  101321.86  85.28
693.8  119524.05  102015.60  85.35
695.2  120122.45  102624.15  85.43
696.5  120824.44  103291.32  85.49
697.8  121531.85  103972.20  85.55
699.2  122190.90  104614.38  85.62
700.5  122884.38  105290.46  85.68
701.8  123509.40  105906.15  85.75
703.1  124161.84  106549.92  85.82
704.5  124833.96  107214.03  85.89
705.8  125574.71  107908.61  85.93
707.1  126237.00  108554.25  85.99
708.4  126879.27  109180.23  86.05
709.8  127660.11  109917.69  86.10
711.1  128183.88  110451.56  86.17
712.4  128992.52  111224.10  86.23
713.7  129656.76  111873.90  86.28
715.0  130349.67  112549.41  86.34
716.3  131094.50  113259.50  86.40
717.7  131812.37  113942.71  86.44
719.0  132604.50  114683.00  86.48
720.3  133382.48  115414.16  86.53
721.6  134273.00  116268.80  86.59
722.9  135154.71  117092.25  86.64
724.2  136064.88  117936.00  86.68
725.6  136845.90  118661.06  86.71
726.9  137283.50  119117.50  86.77
728.2  137717.44  119544.32  86.80
729.5  138259.55  120091.92  86.86
730.8  138721.94  120532.58  86.89
732.1  139282.36  121069.20  86.92
733.4  139684.94  121475.16  86.96
734.7  139907.16  121740.84  87.02
736.0  140178.72  122014.20  87.04
737.3  140222.61  122101.56  87.08
738.6  140256.09  122160.15  87.10
740.0  140330.10  122285.75  87.14
741.2  140549.76  122520.32  87.17
742.6  140983.56  122949.72  87.21
743.9  141538.48  123468.16  87.23
745.2  142279.98  124154.88  87.26
746.5  143083.88  124890.52  87.28
747.8  143762.40  125525.60  87.31
749.1  144520.63  126236.96  87.35
750.4  145259.50  126939.52  87.39
751.7  146012.02  127617.00  87.40
753.0  146575.49  128146.82  87.43
754.2  147217.68  128744.58  87.45
755.5  147798.24  129289.90  87.48
756.8  148341.44  129815.64  87.51
758.1  149321.52  130705.32  87.53
759.4  150199.00  131511.20  87.56
760.7  151032.00  132283.20  87.59
762.0  151620.00  132816.25  87.60
763.3  152153.82  133331.94  87.63
764.6  152522.88  133697.28  87.66
765.9  152901.80  134062.05  87.68
767.2  153392.61  134519.91  87.70
768.4  153680.80  134816.50  87.73
769.7  154300.10  135396.27  87.75
771.0  154688.49  135796.23  87.79
772.3  155051.05  136136.00  87.80
773.6  155505.12  136568.48  87.82
774.8  155929.86  136993.75  87.86
776.1  156353.86  137412.08  87.89
777.4  156670.85  137707.22  87.90
778.7  157169.10  138167.40  87.91
780.0  157589.12  138552.64  87.92
781.2  157925.22  138907.26  87.96
782.5  158396.94  139384.44  88.00
783.8  158845.32  139802.76  88.01
785.0  159187.68  140130.00  88.03
786.3  159600.00  140500.50  88.03
787.6  160036.24  140926.80  88.06
788.9  160397.61  141291.63  88.09
790.1  160894.90  141765.40  88.11
791.4  161239.20  142117.92  88.14
792.7  161852.16  142672.50  88.15
793.9  162275.40  143054.10  88.16
795.2  162725.00  143497.00  88.18
796.5  163205.02  143942.70  88.20
797.7  163647.90  144393.12  88.23
799.0  164256.00  144936.00  88.24
800.2  164646.40  145299.84  88.25
801.5  165072.18  145723.06  88.28
802.8  165609.80  146194.95  88.28
804.0  166027.68  146611.92  88.31
805.3  166500.04  147055.44  88.32
806.5  166867.80  147427.40  88.35
807.8  167314.00  147816.20  88.35
809.0  167761.64  148241.61  88.36
810.3  168209.03  148673.40  88.39
811.5  168582.93  149011.92  88.39
812.8  169030.80  149417.70  88.40
814.0  169401.78  149782.77  88.42
815.3  169870.23  150240.20  88.44
816.5  170229.75  150582.75  88.46
817.8  170658.00  150972.45  88.46
819.0  171069.78  151322.78  88.46
820.2  171516.66  151748.22  88.47
821.5  171962.20  152180.60  88.50
822.7  172237.11  152478.96  88.53
824.0  172650.87  152867.79  88.54
825.2  173130.15  153297.60  88.54
826.4  173624.33  153725.55  88.54
827.7  173925.70  154025.85  88.56
828.9  174385.80  154481.40  88.59
830.1  174773.05  154826.22  88.59
831.4  175178.81  155214.16  88.60
832.6  175635.24  155614.18  88.60
833.8  175986.30  155985.80  88.64
835.0  176375.78  156348.50  88.65
836.3  176796.90  156724.54  88.65
837.5  177225.30  157134.60  88.66
838.7  177686.73  157539.06  88.66
839.9  178070.40  157911.12  88.68
841.2  178536.77  158333.25  88.68
842.4  178909.41  158719.32  88.71
843.6  179330.20  159111.40  88.73
844.8  179801.64  159562.62  88.74
846.0  180202.38  159919.68  88.74
847.2  180581.94  160262.76  88.75
848.5  181090.80  160711.36  88.75
849.7  181415.58  161088.66  88.80
850.9  181794.60  161418.40  88.79
852.1  182176.46  161765.16  88.80
853.3  182488.50  162022.50  88.79
854.5  182858.20  162430.59  88.83
855.7  183195.66  162773.16  88.85
856.9  183564.60  163092.36  88.85
858.1  183925.98  163417.97  88.85
859.3  184289.98  163702.98  88.83
860.5  184731.87  164118.96  88.84
861.7  185132.00  164548.00  88.88
862.9  185465.28  164866.39  88.89
864.1  185809.88  165184.07  88.90
865.3  186248.96  165557.48  88.89
866.5  186727.68  165991.68  88.90
867.7  187072.36  166350.66  88.92
868.9  187460.98  166714.52  88.93
870.1  187917.32  167150.90  88.95
871.3  188324.46  167562.36  88.98
872.5  188801.10  167966.55  88.96
873.7  189323.20  168392.16  88.94
874.9  189798.72  168884.88  88.98
876.0  190292.04  169331.76  88.99
877.2  190707.56  169741.52  89.01
878.4  191280.60  170204.85  88.98
879.6  191746.80  170667.00  89.01
880.8  192214.75  171062.50  89.00
882.0  192560.83  171439.70  89.03
883.1  193069.52  171919.16  89.05
884.3  193556.74  172335.31  89.04
885.5  194060.58  172720.80  89.00
886.7  194451.84  173099.52  89.02
887.8  194911.20  173532.60  89.03
889.0  195370.16  173958.84  89.04
890.2  195808.83  174378.33  89.06
891.4  196300.96  174805.47  89.05
892.5  196963.65  175316.31  89.01
893.7  197605.22  175920.62  89.03
894.9  198171.00  176415.84  89.02
896.0  198768.15  176930.95  89.01
897.2  199365.18  177489.34  89.03
898.4  199855.63  178010.69  89.07
899.5  200576.26  178595.30  89.04
900.7  200941.00  178886.50  89.02
901.9  201362.38  179248.10  89.02
903.0  201734.38  179535.06  89.00
904.2  202161.40  179861.00  88.97
905.4  202581.24  180250.08  88.98
906.5  203105.98  180656.14  88.95
907.7  203418.36  180940.28  88.95
908.8  203764.35  181268.43  88.96
910.0  204075.04  181518.48  88.95
911.2  204293.27  181685.45  88.93
912.3  204594.96  181813.32  88.87
913.5  204717.81  182001.14  88.90
914.6  204800.40  182120.40  88.93
915.8  205143.39  182457.27  88.94
916.9  205384.34  182652.39  88.93
918.1  205623.16  182813.18  88.91
919.2  205837.47  183025.71  88.92
920.4  205953.88  183091.92  88.90
921.5  206162.58  183322.12  88.92
922.7  206328.96  183555.68  88.96
923.8  206572.32  183791.64  88.97
925.0  206783.92  183872.01  88.92
926.1  207012.54  184129.68  88.95
927.3  207359.52  184470.24  88.96
928.4  207905.75  184866.50  88.92
929.6  208496.64  185518.08  88.98
930.7  209280.40  186148.20  88.95
931.8  209947.11  186827.76  88.99
933.0  210594.24  187467.12  89.02
934.1  211122.45  187847.19  88.98
935.3  211274.18  187950.90  88.96
936.4  211303.65  188057.09  89.00
937.6  211192.65  187983.96  89.01
938.7  211011.75  187849.53  89.02
939.9  211087.09  187840.20  88.99
941.0  211610.22  188347.38  89.01
942.1  212114.70  188917.92  89.06
943.3  212735.88  189336.36  89.00
944.4  213174.57  189658.91  88.97
945.6  213303.62  189860.38  89.01
946.7  213545.42  190004.98  88.98
947.9  213762.57  190341.90  89.04
949.0  213999.12  190462.43  89.00
950.1  214344.00  190683.72  88.96
951.3  214604.83  191004.22  89.00
952.4  215028.37  191416.05  89.02
953.6  215362.24  191740.14  89.03
954.7  215511.27  191697.87  88.95
955.8  215600.91  191865.03  88.99
957.0  216033.30  192061.95  88.90
958.1  216443.28  192438.48  88.91
959.3  216501.60  192423.00  88.88
960.4  216741.87  192765.53  88.94
961.6  216939.31  192956.62  88.94
962.7  217335.04  193048.64  88.83
963.9  217453.88  193240.60  88.87
965.0  217451.22  193103.40  88.80
966.2  217535.53  193172.54  88.80
967.3  217268.15  193056.45  88.86
968.5  217534.08  193071.36  88.75
969.6  217894.80  193050.72  88.60
970.8  217746.65  192961.34  88.62
971.9  217634.56  192955.84  88.66
973.1  217364.80  192948.48  88.77
974.2  217256.88  192708.08  88.70
975.4  217682.82  192809.31  88.57
976.5  217662.12  192660.39  88.51
977.7  217753.68  192809.76  88.54
978.8  217533.33  192533.49  88.51
980.0  217306.00  192604.00  88.63
981.2  217544.91  192777.69  88.62
982.3  217725.62  192728.20  88.52
983.5  217719.84  192279.75  88.32
984.6  217819.44  192553.20  88.40
985.8  217715.08  192634.64  88.48
987.0  217685.76  192988.48  88.65
988.1  218204.66  193228.06  88.55
989.3  218313.76  192851.68  88.34
990.2  235482.70  205216.35  87.15
994.0  235774.93  205655.33  87.23
997.9  235488.33  205615.25  87.31
1001.7  235877.06  206110.45  87.38
1005.6  236934.44  207232.22  87.46
1009.4  238409.41  208708.43  87.54
1013.3  239600.00  209960.00  87.63
1017.1  240306.47  210778.38  87.71
1021.0  241008.69  211506.02  87.76
1024.8  242395.33  212854.67  87.81
1028.6  244390.31  214817.58  87.90
1032.5  246040.20  216384.00  87.95
1036.3  246689.42  217085.43  88.00
1040.1  246920.64  217442.23  88.06
1044.0  247824.51  218353.15  88.11
1047.8  248654.70  219179.10  88.15
1051.6  249339.20  219967.73  88.22
1055.5  248915.70  219697.80  88.26
1059.3  248510.10  219487.65  88.32
1063.1  248131.64  219244.33  88.36
1067.0  248389.35  219579.30  88.40
1070.8  249135.91  220391.66  88.46
1074.6  249635.56  220994.33  88.53
1078.4  249166.00  220697.00  88.57
1082.3  248161.62  219927.51  88.62
1086.1  247531.38  219541.78  88.69
1089.9  247491.72  219607.57  88.73
1093.7  247867.51  220089.26  88.79
1097.5  247991.71  220296.30  88.83
1101.4  247838.92  220298.52  88.89
1105.2  247660.00  220185.60  88.91
1109.0  248011.65  220526.75  88.92
1112.8  249187.62  221581.59  88.92
1116.6  250063.73  222309.87  88.90
1120.4  250753.38  222841.42  88.87
1124.2  251314.24  223145.01  88.79
1128.1  252091.98  223595.80  88.70
1131.8  252101.73  223325.20  88.59
1135.7  251888.29  222857.02  88.47
1139.5  251728.20  222303.20  88.31
1143.3  251153.25  221336.27  88.13
1147.1  250395.11  220064.44  87.89
1150.9  249605.58  218718.50  87.63
1154.7  249606.93  217989.20  87.33
1158.5  249500.13  217187.27  87.05
1162.3  249296.30  216331.50  86.78
1166.1  248608.87  215076.36  86.51
1169.9  248263.00  214149.60  86.26
1173.7  247620.00  212940.00  85.99
1177.5  247015.58  211705.21  85.71
1181.2  247054.31  211014.27  85.41
1185.0  247608.33  210678.22  85.09
1188.8  247554.22  209975.11  84.82
1192.6  247655.81  209459.77  84.58
1196.4  247602.25  208933.67  84.38
1200.2  246890.31  207934.22  84.22
1204.0  246411.45  207131.50  84.06
1207.8  245991.73  206496.70  83.94
1211.6  245338.67  205739.78  83.86
1215.3  244843.43  205215.08  83.81
1219.1  244724.83  205215.08  83.86
1222.9  244391.11  205120.00  83.93
1226.7  244105.32  205186.41  84.06
1230.4  243467.97  205027.48  84.21
1234.2  242769.96  204896.22  84.40
1238.0  242008.65  204658.83  84.57
1241.8  241257.00  204422.75  84.73
1245.5  240628.20  204218.58  84.87
1249.3  240425.42  204283.78  84.97
1253.1  240809.72  204779.17  85.04
1256.8  240899.97  205012.53  85.10
1260.6  240716.52  204974.60  85.15
1264.4  240556.68  204892.23  85.17
1268.1  240241.47  204715.87  85.21
1271.9  240187.53  204774.67  85.26
1275.7  240386.08  205155.03  85.34
1279.4  240646.50  205634.70  85.45
1283.2  240160.22  205540.22  85.58
1286.9  239822.20  205598.89  85.73
1290.7  239596.13  205732.27  85.87
1294.4  238889.12  205411.21  85.99
1298.2  237929.30  204730.98  86.05
1302.0  236728.58  203781.08  86.08
1305.7  235370.06  202576.31  86.07
1309.5  233802.67  201146.53  86.03
1313.2  232813.08  200152.08  85.97
1317.0  232143.60  199290.00  85.85
1320.7  231301.33  198269.39  85.72
1324.4  230086.97  196803.85  85.53
1328.2  229504.80  195821.60  85.32
1331.9  228781.30  194539.22  85.03
1335.7  228001.94  193153.61  84.72
1339.4  226573.87  191147.51  84.36
1343.2  225600.92  189359.81  83.94
1346.9  225314.98  188059.78  83.47
1350.6  225945.69  187355.16  82.92
1354.4  226643.06  186655.28  82.36
1358.1  226471.20  185180.00  81.77
1361.8  225658.29  183165.44  81.17
1365.6  224615.15  181128.10  80.64
1369.3  223544.89  179336.00  80.22
1373.0  222236.67  177584.98  79.91
1376.7  220671.83  175758.70  79.65
1380.5  219142.62  173850.04  79.33
1384.2  217799.61  172031.12  78.99
1387.9  216479.40  170117.33  78.58
1391.6  215114.47  167909.81  78.06
1395.3  213902.20  165484.30  77.36
1399.1  213122.99  162999.57  76.48
1402.8  212065.33  159980.00  75.44
1406.5  211204.07  156830.20  74.26
1410.2  210590.94  153608.11  72.94
1413.9  210448.50  150619.58  71.57
1417.6  209870.58  147324.69  70.20
1421.3  209156.27  144158.40  68.92
1425.1  208349.33  141164.80  67.75
1428.8  207939.90  138817.50  66.76
1432.5  207714.64  136886.34  65.90
1436.2  207427.11  135240.53  65.20
1439.9  206754.75  133515.01  64.58
1443.6  206355.44  132168.78  64.05
1447.3  205799.36  130824.82  63.57
1451.0  205331.25  129579.00  63.11
1454.7  204802.49  128275.20  62.63
1458.4  204405.13  127035.77  62.15
1462.1  203779.57  125587.78  61.63
1465.8  203074.03  124089.75  61.11
1469.4  202551.55  122686.41  60.57
1473.1  203304.66  122138.70  60.08
1476.8  203529.95  121406.93  59.65
1480.5  202342.89  120092.42  59.35
1484.2  201299.82  119116.88  59.17
1487.9  200662.28  118591.29  59.10
1491.6  200009.33  118201.42  59.10
1495.3  199925.92  118320.58  59.18
1498.9  199424.50  118314.43  59.33
1502.6  198463.83  118179.11  59.55
1506.3  197265.60  118009.42  59.82
1510.0  196325.80  118026.15  60.12
1513.7  195569.24  118093.19  60.38
1517.3  194866.82  118053.23  60.58
1521.0  193947.36  117745.77  60.71
1524.7  193148.02  117338.50  60.75
1528.3  192296.10  116813.17  60.75
1532.0  191373.73  116186.53  60.71
1535.7  190506.56  115597.53  60.68
1539.3  189635.77  115071.47  60.68
1543.0  189018.67  114756.25  60.71
1546.7  188628.92  114745.58  60.83
1550.3  188112.18  114704.00  60.98
1554.0  187317.90  114537.50  61.15
1557.6  186552.73  114358.93  61.30
1561.3  185719.71  114106.30  61.44
1565.0  184870.80  113801.33  61.56
1568.6  183945.86  113428.45  61.66
1572.3  183296.92  113259.50  61.79
1575.9  182712.98  113102.49  61.90
1579.6  182138.44  112935.20  62.01
1583.2  181540.13  112774.40  62.12
1586.9  180791.05  112625.27  62.30
1590.5  180230.98  112821.16  62.60
1594.1  179508.56  113135.07  63.02
1597.8  178767.24  113614.12  63.55
1601.4  178051.46  114188.63  64.13
1605.1  177093.35  114655.92  64.74
1608.7  176285.25  115244.00  65.37
1612.3  175508.13  115815.88  65.99
1616.0  174720.95  116309.35  66.57
1619.6  174029.56  116855.89  67.15
1623.2  173217.00  117263.87  67.70
1626.9  172639.11  117721.60  68.19
1630.5  171912.70  117994.30  68.64
1634.1  171273.21  118282.34  69.06
1637.8  170535.56  118435.02  69.45
1641.4  169622.18  118455.50  69.83
1645.0  168769.73  118478.33  70.20
1648.6  167794.38  118361.77  70.54
1652.2  167046.39  118343.62  70.84
1655.8  166301.78  118282.56  71.13
1659.5  165603.10  118197.45  71.37
1663.1  164388.63  117703.31  71.60
1666.7  163130.67  117067.67  71.76
1670.3  161942.77  116430.07  71.90
1673.9  160869.49  115698.41  71.92
1677.5  160042.63  115028.76  71.87
1681.1  159606.67  114510.31  71.75
1684.7  159568.35  114194.20  71.56
1688.3  159428.27  113758.71  71.35
1691.9  159026.60  113052.60  71.09
1695.6  158678.57  112253.07  70.74
1699.2  158568.47  111531.30  70.34
1702.8  158485.93  110991.07  70.03
1706.3  158008.94  110411.31  69.88
1709.9  157056.80  109721.78  69.86
1713.5  156346.88  109151.50  69.81
1717.1  155655.03  108507.93  69.71
1720.7  154981.72  107871.67  69.60
1724.3  154638.36  107445.21  69.48
1727.9  154355.95  107030.35  69.34
1731.5  154262.44  106775.31  69.22
1735.1  154385.60  106658.67  69.09
1738.7  154137.87  106292.93  68.96
1742.2  153647.02  105791.63  68.85
1745.8  153066.00  105199.73  68.73
1749.4  153198.10  105073.51  68.59
1753.0  152623.68  104460.88  68.44
1756.5  151278.37  103262.09  68.26
1760.1  149400.58  101710.20  68.08
1763.7  147213.69  99974.97  67.91
1767.2  145458.87  98597.33  67.78
1770.8  143991.50  97460.50  67.68
1774.4  142521.98  96361.69  67.61
1777.9  141685.75  95779.37  67.60
1781.5  140791.67  95180.33  67.60
1785.1  139522.50  94358.33  67.63
1788.6  138186.68  93523.60  67.68
1792.2  136994.50  92785.17  67.73
1795.8  136543.55  92566.93  67.79
1799.3  135969.00  92256.40  67.85
1802.9  135227.62  91808.49  67.89
1806.4  134540.09  91369.87  67.91
1810.0  133695.26  90816.58  67.93
1813.5  133252.67  90529.02  67.94
1817.1  133028.47  90401.20  67.96
1820.6  132402.63  90027.57  68.00
1824.2  132290.89  90045.51  68.07
1827.7  131462.38  89596.50  68.15
1831.2  131208.00  89642.00  68.32
1834.8  131225.13  89935.33  68.54
1838.3  131080.00  90132.00  68.76
1841.8  130404.43  89973.30  69.00
1845.4  129474.88  89610.93  69.21
1848.9  128592.90  89220.60  69.38
1852.4  127938.40  88880.57  69.47
1856.0  127170.53  88378.50  69.50
1859.5  126431.07  87804.38  69.45
1863.0  125770.96  87180.04  69.32
1866.6  125554.58  86747.38  69.09
1870.1  125391.90  86200.67  68.75
1873.6  124717.50  85146.00  68.27
1877.1  123473.00  83508.83  67.63
1880.6  122071.22  81544.71  66.80
1884.2  120975.08  79637.68  65.83
1887.7  120106.80  77577.40  64.59
1891.2  119130.90  75171.25  63.10
1894.7  118324.39  72709.07  61.45
1898.2  117925.29  70320.40  59.63
1902.2  128175.84  73981.44  57.72
1904.9  127360.66  71552.08  56.18
1907.6  126347.92  69060.32  54.66
1910.4  125574.54  66789.94  53.19
1913.1  124476.96  64494.40  51.81
1915.8  123717.16  62628.44  50.62
1918.6  123113.60  60975.36  49.53
1921.3  122597.91  59558.30  48.58
1924.0  121835.70  58216.20  47.78
1926.7  121071.16  57095.24  47.16
1929.4  120299.92  56183.28  46.70
1932.2  119728.34  55542.24  46.39
1934.9  119134.08  55102.32  46.25
1937.6  118493.28  54804.48  46.25
1940.3  117929.00  54621.00  46.32
1943.0  117376.03  54572.19  46.49
1945.7  116587.68  54498.18  46.74
1948.4  115768.01  54473.72  47.05
1951.1  115113.24  54575.10  47.41
1953.8  114468.42  54733.14  47.82
1956.4  113961.50  54967.55  48.23
1959.1  113335.64  55153.48  48.66
1961.8  112526.40  55277.88  49.12
1964.5  111861.63  55472.22  49.59
1967.2  111107.39  55613.96  50.05
1969.9  110497.30  55827.30  50.52
1972.5  109759.22  55970.50  50.99
1975.2  109216.10  56211.42  51.47
1977.9  108841.50  56532.60  51.94
1980.6  108250.94  56757.12  52.43
1983.2  107405.62  56800.98  52.88
1985.9  106560.00  56815.20  53.32
1988.5  105705.80  56822.32  53.76
1991.2  105041.61  56913.03  54.18
1993.8  104442.36  56983.74  54.56
1996.5  104006.76  57143.46  54.94
1999.2  103386.67  57156.74  55.28
2001.8  102999.72  57249.72  55.58
2004.4  102514.08  57242.94  55.84
2007.1  101861.76  57082.06  56.04
2009.7  101253.60  56907.18  56.20
2012.4  100861.44  56804.48  56.32
2015.0  100432.80  56595.20  56.35
2017.6  99904.50  56247.50  56.30
2020.3  99371.80  55875.60  56.23
2022.9  99121.12  55602.88  56.10
2025.5  98899.02  55270.20  55.89
2028.1  98688.91  54853.04  55.58
2030.8  98304.15  54276.24  55.21
2033.4  98176.08  53766.72  54.77
2036.0  97761.44  53044.52  54.26
2038.6  97360.74  52265.58  53.68
2041.2  97050.92  51508.88  53.07
2043.8  96703.36  50683.36  52.41
2046.4  96316.84  49759.36  51.66
2049.0  95820.88  48789.04  50.92
2051.6  95580.87  47963.91  50.18
2054.2  95239.75  47120.00  49.48
2056.8  94864.00  46315.50  48.82
2059.4  94271.71  45447.90  48.21
2062.0  93782.75  44624.50  47.58
2064.6  93191.77  43748.64  46.94
2067.1  92597.58  42900.57  46.33
2069.7  91994.48  42055.96  45.72
2072.3  91578.38  41319.58  45.12
2074.9  91095.48  40598.25  44.57
2077.4  90753.50  39993.86  44.07
2080.0  90270.52  39386.24  43.63
2082.6  89835.40  38833.95  43.23
2085.1  89401.59  38305.95  42.85
2087.7  89037.00  37845.60  42.51
2090.3  88587.90  37408.92  42.23
2092.8  87835.18  36865.86  41.97
2095.4  87062.17  36340.46  41.74
2097.9  86417.38  35891.52  41.53
2100.5  85743.20  35469.20  41.37
2103.0  85161.30  35148.46  41.27
2105.6  84607.08  34916.61  41.27
2108.1  84112.20  34765.38  41.33
2110.7  83586.30  34658.82  41.46
2113.2  83089.69  34608.94  41.65
2115.7  82523.65  34568.00  41.89
2118.3  81924.96  34538.01  42.16
2120.8  81563.76  34619.58  42.44
2123.3  81171.76  34688.66  42.73
2125.8  80796.38  34784.96  43.05
2128.4  80376.27  34915.92  43.44
2130.9  79853.40  35009.40  43.84
2133.4  79497.88  35141.12  44.20
2135.9  79143.00  35238.80  44.53
2138.4  78689.49  35287.56  44.84
2140.9  78361.84  35386.14  45.16
2143.4  78026.94  35446.19  45.43
2145.9  77719.92  35519.29  45.70
2148.4  77420.21  35614.32  46.00
2150.9  77135.12  35694.73  46.28
2153.4  76871.96  35760.52  46.52
2155.9  76539.86  35785.06  46.75
2158.4  76241.55  35838.60  47.01
2160.9  76043.10  35912.10  47.23
2163.4  75741.46  35936.64  47.45
2165.9  75176.28  35855.90  47.70
2168.4  74707.74  35807.76  47.93
2170.8  74385.41  35840.31  48.18
2173.3  74047.66  35851.03  48.42
2175.8  73751.59  35899.27  48.68
2178.2  73375.05  35931.35  48.97
2180.7  72997.54  35937.02  49.23
2183.2  72584.15  35927.84  49.50
2185.6  72167.76  35910.00  49.76
2188.1  71699.04  35879.76  50.04
2190.6  71139.90  35777.30  50.29
2193.0  70503.51  35635.05  50.54
2195.5  69957.12  35527.68  50.78
2197.9  69374.40  35401.12  51.03
2200.4  68679.65  35191.55  51.24
2202.8  68199.29  35075.97  51.43
2205.3  67608.60  34895.02  51.61
2207.7  67252.64  34819.20  51.77
2210.1  66868.20  34729.24  51.94
2212.6  66531.32  34640.07  52.07
2215.0  66299.00  34577.35  52.15
2217.4  65987.35  34482.90  52.26
2219.9  65741.10  34425.04  52.36
2222.3  65517.32  34376.32  52.47
2224.7  65369.70  34308.63  52.48
2227.1  65123.18  34180.86  52.49
2229.5  64824.28  33993.22  52.44
2231.9  64371.68  33708.00  52.36
2234.4  63883.28  33366.88  52.23
2236.8  63503.70  33011.64  51.98
2239.2  63114.48  32621.16  51.69
2241.6  62689.41  32141.13  51.27
2244.0  62294.40  31622.40  50.76
2246.4  61912.47  31055.94  50.16
2248.8  61507.82  30371.55  49.38
2251.2  61187.10  29675.70  48.50
2253.6  60778.20  28936.20  47.61
2255.9  60479.04  28215.96  46.65
2258.3  60144.66  27450.10  45.64
2260.7  59758.16  26691.92  44.67
2263.1  59351.40  25960.80  43.74
2265.5  58970.34  25313.97  42.93
2267.9  58664.10  24803.70  42.28
2270.2  58232.16  24389.84  41.88
2272.6  57824.76  24142.56  41.75
2275.0  57409.38  23972.76  41.76
2277.3  57011.70  23859.60  41.85
2279.7  56622.30  23806.50  42.04
2282.1  56320.88  23834.24  42.32
2284.4  55942.04  23812.80  42.57
2286.8  55626.31  23763.40  42.72
2289.1  55224.56  23626.16  42.78
2291.5  54919.13  23475.20  42.75
2293.8  54517.86  23243.62  42.63
2296.2  54063.24  22961.40  42.47
2298.5  53526.21  22615.92  42.25
2300.8  53015.76  22249.36  41.97
2303.2  52406.36  21827.44  41.65
2305.5  51745.30  21385.58  41.33
2307.9  51057.84  20939.66  41.01
2310.2  50422.68  20512.80  40.68
2312.5  49827.20  20092.80  40.32
2314.8  49253.24  19684.70  39.97
2317.1  48627.25  19277.00  39.64
2319.5  48009.33  18864.45  39.29
2321.8  47485.40  18490.88  38.94
2324.1  46918.76  18131.54  38.64
2326.4  46429.68  17803.72  38.35
2328.7  45894.50  17508.50  38.15
2331.0  45399.72  17215.68  37.92
2333.3  45039.32  16979.71  37.70
2335.6  44658.32  16774.24  37.56
2337.9  44208.36  16570.98  37.48
2340.2  43766.50  16416.00  37.51
2342.5  43403.64  16281.12  37.51
2344.8  42936.80  16129.95  37.57
2347.1  42446.04  15958.32  37.60
2349.4  41897.52  15775.14  37.65
2351.7  41401.92  15596.48  37.67
2353.9  40937.36  15438.90  37.71
2356.2  40452.75  15288.00  37.79
2358.5  39949.53  15143.50  37.91
2360.8  39447.00  15028.82  38.10
2363.1  38992.86  14894.94  38.20
2365.3  38549.90  14746.08  38.25
2367.6  38040.00  14570.00  38.30
2369.8  37556.85  14421.75  38.40
2372.1  37011.00  14277.12  38.58
2374.4  36391.20  14124.72  38.81
2376.6  35783.44  13965.28  39.03
2378.9  35203.28  13758.08  39.08
2381.1  34621.60  13572.00  39.20
2383.4  34068.22  13388.80  39.30
2385.6  33586.30  13240.15  39.42
2387.9  33115.68  13060.44  39.44
2390.1  32634.00  12894.00  39.51
2392.3  32169.15  12720.24  39.54
2394.6  31714.86  12553.14  39.58
2396.8  31310.11  12424.31  39.68
2399.0  30848.10  12272.90  39.78
2401.3  30415.02  12107.58  39.81
2403.5  29953.56  11924.64  39.81
2405.7  29554.72  11727.89  39.68
2407.9  29140.92  11518.02  39.53
2410.1  28692.36  11305.08  39.40
2412.4  28329.10  11096.60  39.17
2414.6  27951.84  10896.48  38.98
2416.8  27567.54  10703.88  38.83
2419.0  27198.95  10510.97  38.64
2421.2  26787.54  10280.38  38.38
2423.4  26345.69  10017.98  38.03
2425.6  26037.54  9841.23  37.80
2427.8  25751.79  9692.64  37.64
2430.0  25440.46  9485.69  37.29
2432.2  25159.68  9285.12  36.90
2434.4  24845.40  9079.02  36.54
2436.5  24506.52  8872.04  36.20
2438.7  24231.00  8640.42  35.66
2440.9  23939.10  8408.46  35.12
2443.1  23661.72  8200.80  34.66
2445.3  23392.61  8033.21  34.34
2447.4  23121.36  7833.60  33.88
2449.6  22841.28  7663.04  33.55
2451.8  22554.72  7476.84  33.15
2453.9  22246.48  7282.48  32.74
2456.1  21904.64  7071.28  32.28
2458.3  21581.58  6901.53  31.98
2460.4  21284.97  6722.92  31.59
2462.6  21017.85  6578.60  31.30
2464.7  20758.53  6420.57  30.93
2466.9  20507.60  6265.84  30.55
2469.0  20267.81  6106.24  30.13
2471.2  20033.34  5969.46  29.80
2473.3  19792.49  5793.62  29.27
2475.4  19521.42  5631.74  28.85
2477.6  19272.84  5493.66  28.50
2479.7  19031.04  5376.00  28.25
2481.9  18778.83  5291.79  28.18
2484.0  18551.77  5229.25  28.19
2486.1  18296.82  5122.44  28.00
2488.2  18043.30  5043.05  27.95
2490.4  17830.25  5000.50  28.05
2492.5  17531.40  4962.44  28.31
2494.6  17199.99  4877.01  28.35
2496.7  16989.86  4777.10  28.12
2498.8  16777.80  4796.73  28.59
2500.9  16639.78  4783.37  28.75
2503.0  16549.78  4755.96  28.74
2505.1  16452.15  4791.15  29.12
2507.2  16397.76  4935.51  30.10
2509.4  16287.59  4975.96  30.55
2511.4  16302.09  4975.11  30.52
2513.5  16441.12  4996.48  30.39
2515.6  16550.14  5086.68  30.73
