# Supplementary material for: Using reflectance spectra and Pl@ntNet to identify herbarium specimens: a case study with Lithocarpus
Source: New Phytol. 2025 Jun 4;251(2):800–10. doi: 10.1111/nph.70258 (PMC13278665; doi:10.1111/nph.70258)
Supplement: Supplementary file 1 — Dataset S1 Original spectral data collected for this study. [file NPH-251-800-s003.zip › lithocarpus_spectra/gr021122_0073.sig]

/*** Spectra Vista SIG Data ***/
name= gr021122_0073.sig
instrument= HI: 1132003 (HR-1024i)
integration= 50.0, 9.0, 5.0, 100.0, 14.0, 5.0
scan method= Time-based, Time-based
scan coadds= 100, 425, 645, 50, 298, 645
scan time= 5, 5
scan settings= AI, AI
external data set1= 0,0,0,0,0,0,0,0,0,0,0,0,0,0,0,0,0,0,0,0,0,0,0,0,0,0,0,0,0,0,0,0
external data set2= 0,0,0,0,0,0,0,0,0,0,0,0,0,0,0,0,0,0,0,0,0,0,0,0,0,0,0,0,0,0,0,0
external data dark= 0,0,0,0,0,0,0,0,0,0,0,0,0,0,0,0
external data mask= 0
optic= LENS 4(1), LENS 4(1)
temp= 31.0, -5.0, -9.9, 31.0, -5.0, -9.9
battery= 7.46, 7.46
error= 0, 0
units= Radiance, Radiance
time= 11/02/2022 10:48:04, 11/02/2022 10:49:00
longitude=                 ,                 
latitude=                 ,                 
gpstime=                 ,                 
comm= 
memory slot= 0, 0
factors= 0.946, 0.930, 1.000 [Overlap: Remove @ 990,1900, Matching Type: None]
inclinometer x offset= 1, 1
inclinometer y offset= 90, 90
data= 
340.5  1236.90  151.90  12.28
341.9  1254.93  180.80  14.41
343.4  1239.84  167.28  13.49
344.9  1239.50  157.25  12.69
346.4  1265.93  133.73  10.56
347.8  1250.49  119.91  9.59
349.3  1225.84  119.40  9.74
350.8  1257.45  136.35  10.84
352.2  1302.07  117.04  8.99
353.7  1323.84  103.43  7.81
355.2  1362.40  104.80  7.69
356.6  1426.81  117.81  8.26
358.1  1493.86  112.37  7.52
359.6  1512.76  102.56  6.78
361.0  1575.68  104.64  6.64
362.5  1652.22  98.64  5.97
364.0  1758.12  108.29  6.16
365.5  1824.70  122.08  6.69
366.9  1871.44  113.04  6.04
368.4  1951.56  118.85  6.09
369.9  2070.46  115.74  5.59
371.3  2168.08  125.59  5.79
372.8  2254.92  124.55  5.52
374.2  2336.40  129.80  5.56
375.7  2451.57  137.66  5.61
377.2  2563.20  133.50  5.21
378.6  2642.00  138.71  5.25
380.1  2730.66  141.02  5.16
381.6  2875.08  145.02  5.04
383.0  2998.05  145.48  4.85
384.5  3146.78  146.51  4.66
386.0  3247.86  150.48  4.63
387.4  3361.95  156.65  4.66
388.9  3462.76  162.68  4.70
390.4  3610.63  170.85  4.73
391.8  3788.40  177.94  4.70
393.3  3929.01  168.06  4.28
394.7  4006.55  164.58  4.11
396.2  4122.42  173.12  4.20
397.7  4272.48  185.76  4.35
399.1  4478.73  192.09  4.29
400.6  4673.60  198.12  4.24
402.0  4806.36  197.73  4.11
403.5  4900.00  196.00  4.00
405.0  5032.80  209.70  4.17
406.4  5249.64  225.50  4.30
407.9  5467.96  236.38  4.32
409.3  5592.86  245.84  4.40
410.8  5693.58  241.11  4.23
412.2  5853.12  241.20  4.12
413.7  6091.24  258.96  4.25
415.1  6336.88  272.88  4.31
416.6  6536.25  287.60  4.40
418.0  6670.00  290.00  4.35
419.5  6806.35  297.13  4.37
420.9  7012.64  311.60  4.44
422.4  7281.74  328.12  4.51
423.8  7552.08  342.44  4.53
425.3  7841.25  359.78  4.59
426.7  8062.65  372.08  4.61
428.2  8232.32  380.00  4.62
429.6  8402.81  397.31  4.73
431.1  8610.00  413.28  4.80
432.5  8882.51  427.64  4.81
434.0  9185.00  442.75  4.82
435.4  9520.50  459.25  4.82
436.8  9847.76  481.81  4.89
438.3  10107.85  508.50  5.03
439.7  10315.97  523.48  5.07
441.2  10496.04  538.62  5.13
442.6  10755.90  549.45  5.11
444.0  11045.58  567.84  5.14
445.5  11397.57  594.59  5.22
446.9  11760.84  622.44  5.29
448.4  12094.11  644.25  5.33
449.8  12458.25  663.88  5.33
451.2  12747.75  684.25  5.37
452.7  12963.81  709.28  5.47
454.1  13207.30  731.17  5.54
455.5  13494.74  751.94  5.57
457.0  13848.12  772.20  5.58
458.4  14197.04  797.94  5.62
459.8  14578.56  823.68  5.65
461.2  15007.46  858.49  5.72
462.7  15396.63  886.55  5.76
464.1  15727.37  910.50  5.79
465.5  16009.92  930.24  5.81
467.0  16293.10  954.65  5.86
468.4  16616.04  984.52  5.93
469.8  16950.24  1010.22  5.96
471.2  17387.22  1043.12  6.00
472.7  17840.81  1077.87  6.04
474.1  18295.90  1106.25  6.05
475.5  18848.96  1148.16  6.09
476.9  19368.70  1185.34  6.12
478.4  19787.50  1218.75  6.16
479.8  20053.42  1245.81  6.21
481.2  20236.64  1264.00  6.25
482.6  20449.53  1279.26  6.26
484.0  20791.86  1305.93  6.28
485.4  21264.98  1343.15  6.32
486.9  21832.20  1389.38  6.36
488.3  22448.96  1436.64  6.40
489.7  22965.34  1476.72  6.43
491.1  23402.40  1514.10  6.47
492.5  23790.48  1549.38  6.51
493.9  24106.44  1574.31  6.53
495.3  24384.60  1598.85  6.56
496.8  24769.80  1634.64  6.60
498.2  25265.79  1672.44  6.62
499.6  25780.05  1720.44  6.67
501.0  26380.12  1767.74  6.70
502.4  26935.20  1813.74  6.73
503.8  27471.36  1854.93  6.75
505.2  28026.36  1902.46  6.79
506.6  28553.58  1948.10  6.82
508.0  29065.68  1998.36  6.88
509.4  29460.00  2040.00  6.92
510.8  29917.80  2086.43  6.97
512.2  30378.00  2125.24  7.00
513.6  30888.00  2174.40  7.04
515.0  31482.40  2230.20  7.08
516.4  32006.72  2278.24  7.12
517.8  32577.54  2335.80  7.17
519.2  33200.37  2396.37  7.22
520.7  33809.70  2451.54  7.25
522.0  34312.32  2508.60  7.31
523.4  34913.97  2564.42  7.34
524.8  35429.82  2625.81  7.41
526.2  36061.24  2685.37  7.45
527.6  36721.92  2752.83  7.50
529.0  37290.00  2813.80  7.55
530.4  37954.60  2885.62  7.60
531.8  38511.39  2947.65  7.65
533.2  38975.04  3002.22  7.70
534.6  39421.44  3071.68  7.79
536.0  39914.38  3141.88  7.87
537.4  40423.47  3210.35  7.94
538.8  41004.08  3278.20  7.99
540.2  41646.10  3353.98  8.05
541.6  42284.62  3428.60  8.11
543.0  42827.12  3498.04  8.17
544.3  43552.20  3584.40  8.23
545.7  44374.35  3677.93  8.29
547.1  44905.05  3747.53  8.35
548.5  45556.38  3825.93  8.40
549.9  46301.33  3922.47  8.47
551.3  47099.52  4013.36  8.52
552.7  47677.40  4098.74  8.60
554.1  48421.17  4190.25  8.65
555.4  49038.06  4277.72  8.72
556.8  49470.96  4352.04  8.80
558.2  49745.70  4405.88  8.86
559.6  49992.15  4461.68  8.92
561.0  50505.84  4543.77  9.00
562.3  50896.30  4615.98  9.07
563.7  51484.16  4704.00  9.14
565.1  52078.40  4796.00  9.21
566.5  52728.54  4889.70  9.27
567.9  53614.80  5013.80  9.35
569.2  54579.00  5140.80  9.42
570.6  55584.54  5275.21  9.49
572.0  56443.49  5403.01  9.57
573.4  57176.01  5523.52  9.66
574.8  57914.75  5646.13  9.75
576.1  58809.95  5781.87  9.83
577.5  59509.64  5896.90  9.91
578.9  60477.24  6047.28  10.00
580.3  61372.44  6199.31  10.10
581.6  62278.08  6345.20  10.19
583.0  63150.03  6494.36  10.28
584.4  63770.49  6618.62  10.38
585.8  64181.38  6724.03  10.48
587.1  64499.82  6815.82  10.57
588.5  64923.00  6923.25  10.66
589.9  65290.20  7020.15  10.75
591.2  65791.08  7132.32  10.84
592.6  66544.06  7266.16  10.92
594.0  67210.86  7386.56  10.99
595.3  68111.36  7535.02  11.06
596.7  69045.08  7685.62  11.13
598.1  69932.09  7829.20  11.20
599.5  70801.00  7968.90  11.26
600.8  71724.52  8112.76  11.31
602.2  72480.24  8244.99  11.38
603.5  73401.00  8392.74  11.43
604.9  74311.92  8539.92  11.49
606.3  75144.96  8682.96  11.55
607.6  75924.12  8816.34  11.61
609.0  76685.40  8958.60  11.68
610.4  77417.34  9107.28  11.76
611.7  78087.72  9251.29  11.85
613.1  78704.55  9390.60  11.93
614.5  79375.50  9539.01  12.02
615.8  79916.76  9686.88  12.12
617.2  80653.32  9859.86  12.22
618.5  81281.64  10030.24  12.34
619.9  82086.18  10226.84  12.46
621.2  82837.34  10411.15  12.57
622.6  83781.50  10623.25  12.68
624.0  84540.51  10815.30  12.79
625.3  85399.49  11028.27  12.91
626.7  86257.80  11248.97  13.04
628.0  86963.96  11442.48  13.16
629.4  87819.20  11653.60  13.27
630.8  88542.36  11846.82  13.38
632.1  89115.39  12037.41  13.51
633.5  90049.96  12263.68  13.62
634.8  90790.95  12463.20  13.73
636.2  91455.48  12643.95  13.83
637.5  92299.88  12846.50  13.92
638.9  93041.13  13028.60  14.00
640.2  93815.38  13204.96  14.08
641.6  94652.88  13379.70  14.14
642.9  95448.08  13523.51  14.17
644.3  96292.76  13662.90  14.19
645.6  97084.00  13793.00  14.21
647.0  97847.01  13882.41  14.19
648.3  98655.97  13960.31  14.15
649.7  99498.69  14027.44  14.10
651.0  100312.47  14072.22  14.03
652.4  100870.38  14057.55  13.94
653.7  102000.06  14109.80  13.83
655.0  102938.32  14121.62  13.72
656.4  103607.40  14104.40  13.61
657.7  104723.38  14133.19  13.50
659.1  105644.00  14125.65  13.37
660.4  106380.96  14112.00  13.27
661.8  107096.00  14116.00  13.18
663.1  108080.22  14178.72  13.12
664.5  108577.98  14200.05  13.08
665.8  108719.73  14193.48  13.06
667.1  108768.15  14208.08  13.06
668.5  109132.80  14280.00  13.08
669.8  109493.08  14384.27  13.14
671.2  109707.52  14485.12  13.20
672.5  109969.26  14628.83  13.30
673.8  110602.52  14831.18  13.41
675.2  111568.38  15094.17  13.53
676.5  112743.84  15389.88  13.65
677.8  113969.22  15707.82  13.78
679.2  114937.37  16004.97  13.92
680.5  115811.91  16287.38  14.06
681.9  116585.70  16566.55  14.21
683.2  117409.60  16843.75  14.35
684.5  118233.50  17117.10  14.48
685.9  118971.99  17387.09  14.61
687.2  119708.16  17656.32  14.75
688.5  120376.90  17905.25  14.87
689.9  121185.68  18183.20  15.00
691.2  121866.54  18454.25  15.14
692.5  122485.22  18741.55  15.30
693.8  123231.10  19063.75  15.47
695.2  123869.94  19398.33  15.66
696.5  124579.40  19769.64  15.87
697.8  125294.10  20178.33  16.10
699.2  125962.59  20625.74  16.37
700.5  126692.46  21128.94  16.68
701.8  127331.40  21675.15  17.02
703.1  128012.16  22249.14  17.38
704.5  128690.37  22872.38  17.77
705.8  129442.35  23554.80  18.20
707.1  130108.50  24251.25  18.64
708.4  130761.78  24968.81  19.09
709.8  131564.31  25720.73  19.55
711.1  132118.78  26436.03  20.01
712.4  132963.52  27215.79  20.47
713.7  133627.76  27970.28  20.93
715.0  134347.86  28735.64  21.39
716.3  135111.00  29518.38  21.85
717.7  135847.22  30294.09  22.30
719.0  136641.40  31105.30  22.76
720.3  137434.16  31932.67  23.23
721.6  138350.40  32822.70  23.72
722.9  139240.80  33734.52  24.23
724.2  140154.84  34696.62  24.76
725.6  140944.00  35672.62  25.31
726.9  141398.75  36618.75  25.90
728.2  141856.96  37604.56  26.51
729.5  142430.73  38678.58  27.16
730.8  142900.36  39763.16  27.83
732.1  143480.40  40928.86  28.53
733.4  143904.88  42080.36  29.24
734.7  144171.36  43217.46  29.98
736.0  144473.82  44393.82  30.73
737.3  144541.53  45524.43  31.50
738.6  144616.86  46666.94  32.27
740.0  144730.55  47832.98  33.05
741.2  144967.68  49038.08  33.83
742.6  145446.48  50325.84  34.60
743.9  146021.04  51660.68  35.38
745.2  146776.32  53051.88  36.14
746.5  147582.96  54469.25  36.91
747.8  148272.40  55829.70  37.65
749.1  149036.13  57223.70  38.40
750.4  149802.46  58585.26  39.11
751.7  150563.28  59942.82  39.81
753.0  151118.41  61213.36  40.51
754.2  151771.32  62512.47  41.19
755.5  152362.40  63755.61  41.84
756.8  152941.24  64983.78  42.49
758.1  153956.40  66387.84  43.12
759.4  154868.80  67763.70  43.76
760.7  155727.88  69105.82  44.38
762.0  156318.75  70332.50  44.99
763.3  156881.34  71539.02  45.60
764.6  157264.80  72678.36  46.21
765.9  157645.30  73810.65  46.82
767.2  158142.39  74985.12  47.42
768.4  158458.30  76053.25  48.00
769.7  159088.09  77301.69  48.59
771.0  159508.89  78433.47  49.17
772.3  159866.30  79540.45  49.75
773.6  160328.96  80688.40  50.33
774.8  160780.63  81805.52  50.88
776.1  161231.20  82909.97  51.42
777.4  161545.27  83942.95  51.96
778.7  162049.64  85075.57  52.50
780.0  162499.52  86160.16  53.02
781.2  162855.06  87163.98  53.52
782.5  163365.54  88233.21  54.01
783.8  163821.42  89267.13  54.49
785.0  164149.32  90228.15  54.97
786.3  164577.00  91218.75  55.43
787.6  165037.04  92211.56  55.87
788.9  165427.20  93149.73  56.31
790.1  165941.60  94154.20  56.74
791.4  166295.52  95054.40  57.16
792.7  166910.04  96099.72  57.58
793.9  167333.04  96991.02  57.96
795.2  167808.00  97922.50  58.35
796.5  168300.44  98835.99  58.73
797.7  168789.60  99748.98  59.10
799.0  169416.00  100728.00  59.46
800.2  169802.24  101560.32  59.81
801.5  170279.66  102422.00  60.15
802.8  170792.95  103324.15  60.50
804.0  171251.08  104168.61  60.83
805.3  171745.56  105020.22  61.15
806.5  172107.80  105789.05  61.47
807.8  172567.50  106599.50  61.77
809.0  173049.72  107420.87  62.08
810.3  173534.44  108233.14  62.37
811.5  173888.91  108967.05  62.66
812.8  174360.60  109768.50  62.95
814.0  174725.10  110501.82  63.24
815.3  175246.33  111292.54  63.51
816.5  175643.00  112018.88  63.78
817.8  176077.14  112761.53  64.04
819.0  176447.04  113476.90  64.31
820.2  176898.24  114215.94  64.57
821.5  177361.45  114964.90  64.82
822.7  177696.39  115612.95  65.06
824.0  178112.16  116330.31  65.31
825.2  178623.75  117074.18  65.54
826.4  179122.24  117814.73  65.77
827.7  179435.65  118430.23  66.00
828.9  179909.10  119169.90  66.24
830.1  180301.32  119819.62  66.46
831.4  180737.25  120509.09  66.68
832.6  181189.70  121206.89  66.90
833.8  181561.10  121831.10  67.10
835.0  181951.14  122456.18  67.30
836.3  182401.52  123134.06  67.51
837.5  182857.50  123842.25  67.73
838.7  183322.71  124499.57  67.91
839.9  183708.00  125115.84  68.11
841.2  184179.55  125788.62  68.30
842.4  184572.24  126423.18  68.50
843.6  184993.90  127067.85  68.69
844.8  185510.61  127740.78  68.86
846.0  185889.90  128366.49  69.06
847.2  186287.43  128956.80  69.22
848.5  186750.56  129625.72  69.41
849.7  187173.42  130227.51  69.58
850.9  187562.70  130787.80  69.73
852.1  187963.40  131372.51  69.89
853.3  188241.72  131903.37  70.07
854.5  188638.73  132503.11  70.24
855.7  188983.98  133073.01  70.41
856.9  189403.68  133589.64  70.53
858.1  189764.90  134139.62  70.69
859.3  190127.00  134699.53  70.85
860.5  190565.25  135319.71  71.01
861.7  190960.00  135891.60  71.16
862.9  191336.34  136401.79  71.29
864.1  191670.35  136921.89  71.44
865.3  192146.16  137507.32  71.56
866.5  192637.44  138114.72  71.70
867.7  193026.57  138664.90  71.84
868.9  193377.17  139202.91  71.99
870.1  193846.75  139784.30  72.11
871.3  194322.40  140313.80  72.21
872.5  194812.65  140914.58  72.33
873.7  195291.60  141520.48  72.47
874.9  195786.15  142124.16  72.59
876.0  196321.32  142726.14  72.70
877.2  196747.16  143296.70  72.83
878.4  197356.23  143867.43  72.90
879.6  197832.60  144442.20  73.01
880.8  198283.75  145016.38  73.14
882.0  198677.22  145558.03  73.26
883.1  199173.52  146145.02  73.38
884.3  199703.85  146665.72  73.44
885.5  200193.42  147266.39  73.56
886.7  200566.08  147771.36  73.68
887.8  201010.20  148350.15  73.80
889.0  201520.22  148951.85  73.91
890.2  201974.22  149485.98  74.01
891.4  202585.80  150083.99  74.08
892.5  203206.77  150700.10  74.16
893.7  203835.24  151413.58  74.28
894.9  204421.68  152059.14  74.39
896.0  205007.35  152754.05  74.51
897.2  205661.68  153400.73  74.59
898.4  206248.38  154028.75  74.68
899.5  206925.49  154665.02  74.74
900.7  207350.00  155173.20  74.84
901.9  207751.80  155699.07  74.94
903.0  208099.22  156171.44  75.05
904.2  208583.60  156654.40  75.10
905.4  209064.48  157138.53  75.16
906.5  209491.17  157677.59  75.27
907.7  209822.96  158152.30  75.37
908.8  210227.73  158646.60  75.46
910.0  210598.96  159068.52  75.53
911.2  210833.08  159424.11  75.62
912.3  211104.00  159757.35  75.68
913.5  211323.05  160043.18  75.73
914.6  211468.32  160347.60  75.83
915.8  211783.23  160762.52  75.91
916.9  211993.01  161185.93  76.03
918.1  212289.96  161503.23  76.08
919.2  212458.68  161808.84  76.16
920.4  212626.04  162045.18  76.21
921.5  212795.29  162351.79  76.29
922.7  212973.28  162709.76  76.40
923.8  213324.06  163098.33  76.46
925.0  213494.96  163398.10  76.53
926.1  213840.06  163727.13  76.57
927.3  214193.76  164103.12  76.61
928.4  214646.25  164700.25  76.73
929.6  215367.68  165411.84  76.80
930.7  216111.00  166144.30  76.88
931.8  216853.65  166839.77  76.94
933.0  217526.40  167387.76  76.95
934.1  218068.47  167953.55  77.02
935.3  218283.57  168287.39  77.10
936.4  218252.35  168474.39  77.19
937.6  218071.68  168504.09  77.27
938.7  217881.90  168482.25  77.33
939.9  218081.14  168656.52  77.34
941.0  218684.30  169131.73  77.34
942.1  219220.02  169691.76  77.41
943.3  219655.86  170217.24  77.49
944.4  220185.45  170671.11  77.51
945.6  220396.32  170896.74  77.54
946.7  220653.41  171164.99  77.57
947.9  220968.93  171464.37  77.60
949.0  221068.16  171745.54  77.69
950.1  221433.84  172093.50  77.72
951.3  221879.57  172436.72  77.72
952.4  222233.60  172665.09  77.70
953.6  222493.44  173020.74  77.76
954.7  222655.29  173105.10  77.75
955.8  222853.54  173309.60  77.77
957.0  223409.10  173670.98  77.74
958.1  223644.72  173984.79  77.80
959.3  223807.50  174003.90  77.75
960.4  224062.08  174252.83  77.77
961.6  224495.50  174558.94  77.76
962.7  224790.40  174579.68  77.66
963.9  224787.71  174789.62  77.76
965.0  224767.56  174752.58  77.75
966.2  224955.73  174869.38  77.74
967.3  224913.95  174642.82  77.65
968.5  225293.76  174790.08  77.58
969.6  225225.84  174926.76  77.67
970.8  225308.27  174827.46  77.59
971.9  225139.20  174699.36  77.60
973.1  225255.44  174636.24  77.53
974.2  224928.38  174603.34  77.63
975.4  225129.03  174669.08  77.59
976.5  225505.80  174603.59  77.43
977.7  225843.60  174523.17  77.28
978.8  225345.78  174478.05  77.43
980.0  225003.00  174346.00  77.49
981.2  225492.60  174479.52  77.38
982.3  225740.06  174504.89  77.30
983.5  226002.66  174432.25  77.18
984.6  225766.08  174418.56  77.26
985.8  225723.96  174509.28  77.31
987.0  225553.92  174192.32  77.23
988.1  226151.76  174268.55  77.06
989.3  226329.60  174462.40  77.08
990.2  240964.47  188533.62  78.24
994.0  241280.67  189288.50  78.45
997.9  241092.75  189562.23  78.63
1001.7  241467.49  190316.43  78.82
1005.6  242583.33  191557.86  78.97
1009.4  244020.53  193077.45  79.12
1013.3  245120.00  194374.29  79.30
1017.1  245822.31  195284.14  79.44
1021.0  246452.63  196252.94  79.63
1024.8  247858.33  197643.54  79.74
1028.6  249872.89  199679.96  79.91
1032.5  251514.20  201348.90  80.05
1036.3  252123.67  202091.61  80.16
1040.1  252280.36  202625.13  80.32
1044.0  253157.71  203648.30  80.44
1047.8  253922.55  204539.18  80.55
1051.6  254643.64  205496.34  80.70
1055.5  254204.40  205441.84  80.82
1059.3  253781.70  205432.78  80.95
1063.1  253396.96  205365.85  81.05
1067.0  253724.54  205934.39  81.16
1070.8  254530.81  206786.15  81.24
1074.6  255040.61  207513.54  81.36
1078.4  254616.33  207363.64  81.44
1082.3  253600.49  206768.34  81.53
1086.1  252934.27  206550.37  81.66
1089.9  252888.66  206687.81  81.73
1093.7  253273.84  207206.00  81.81
1097.5  253414.23  207460.34  81.87
1101.4  253317.39  207536.59  81.93
1105.2  253174.40  207427.89  81.93
1109.0  253527.82  207786.46  81.96
1112.8  254652.06  208596.38  81.91
1116.6  255456.44  209185.06  81.89
1120.4  256181.33  209641.40  81.83
1124.2  256734.03  209824.88  81.73
1128.1  257435.01  210073.96  81.60
1131.8  257431.53  209568.30  81.41
1135.7  257218.33  208817.29  81.18
1139.5  257014.00  207980.49  80.92
1143.3  256408.68  206660.45  80.60
1147.1  255680.00  205188.57  80.25
1150.9  254918.58  203642.41  79.89
1154.7  254930.00  202610.94  79.48
1158.5  254804.60  201489.73  79.08
1162.3  254603.13  200303.97  78.67
1166.1  253918.88  198753.60  78.27
1169.9  253564.13  197539.48  77.91
1173.7  252920.00  196187.14  77.57
1177.5  252275.83  194933.28  77.27
1181.2  252338.38  194208.11  76.96
1185.0  252848.42  193973.57  76.72
1188.8  252781.67  193557.75  76.57
1192.6  252824.92  193351.13  76.48
1196.4  252781.55  193249.80  76.45
1200.2  252064.71  192819.20  76.50
1204.0  251541.75  192655.48  76.59
1207.8  251122.30  192591.78  76.69
1211.6  250484.78  192369.86  76.80
1215.3  249971.60  192537.40  77.02
1219.1  249859.17  193031.09  77.26
1222.9  249511.11  193440.00  77.53
1226.7  249242.90  193910.89  77.80
1230.4  248560.00  194021.05  78.06
1234.2  247850.17  194073.95  78.30
1238.0  247104.10  193965.84  78.50
1241.8  246360.64  193909.16  78.71
1245.5  245735.36  193826.70  78.88
1249.3  245504.25  194023.14  79.03
1253.1  245867.22  194543.75  79.13
1256.8  245916.67  194818.70  79.22
1260.6  245715.50  194775.42  79.27
1264.4  245517.28  194755.66  79.32
1268.1  245210.53  194547.26  79.34
1271.9  245150.34  194623.16  79.39
1275.7  245333.01  194938.39  79.46
1279.4  245591.40  195321.28  79.53
1283.2  245080.75  195201.16  79.65
1286.9  244743.62  195185.96  79.75
1290.7  244532.93  195190.29  79.82
1294.4  243838.59  194757.68  79.87
1298.2  242844.00  194058.38  79.91
1302.0  241630.92  193121.46  79.92
1305.7  240228.39  191942.34  79.90
1309.5  238647.08  190562.56  79.85
1313.2  237683.58  189529.98  79.74
1317.0  237042.00  188747.74  79.63
1320.7  236228.92  187715.82  79.46
1324.4  235018.93  186245.20  79.25
1328.2  234414.40  185100.17  78.96
1331.9  233567.83  183619.62  78.62
1335.7  232780.00  181969.73  78.17
1339.4  231370.18  179811.31  77.72
1343.2  230368.02  177798.49  77.18
1346.9  229999.12  176183.13  76.60
1350.6  230507.12  175153.85  75.99
1354.4  231093.75  174222.68  75.39
1358.1  230844.60  172698.64  74.81
1361.8  230005.02  170800.24  74.26
1365.6  228928.35  168851.64  73.76
1369.3  227824.00  166948.86  73.28
1373.0  226477.04  164912.20  72.82
1376.7  224910.37  162772.26  72.37
1380.5  223305.87  160380.14  71.82
1384.2  221992.14  157998.08  71.17
1387.9  220706.87  155373.04  70.40
1391.6  219298.75  152405.79  69.50
1395.3  218043.70  149182.75  68.42
1399.1  217277.71  145975.94  67.18
1402.8  216232.67  142263.86  65.79
1406.5  215410.97  138437.87  64.27
1410.2  214802.00  134676.54  62.70
1413.9  214739.22  131305.89  61.15
1417.6  214175.36  127917.01  59.73
1421.3  213455.20  124797.09  58.47
1425.1  212630.40  121999.89  57.38
1428.8  212235.15  119853.48  56.47
1432.5  212029.99  118174.20  55.73
1436.2  211738.39  116779.24  55.15
1439.9  211040.62  115459.06  54.71
1443.6  210623.56  114505.29  54.36
1447.3  210085.62  113719.07  54.13
1451.0  209620.00  113054.30  53.93
1454.7  209076.00  112510.29  53.81
1458.4  208669.77  112065.45  53.70
1462.1  207996.42  111592.19  53.65
1465.8  207248.94  111113.93  53.61
1469.4  206695.16  110842.44  53.63
1473.1  207485.79  111318.88  53.65
1476.8  207709.09  111641.03  53.75
1480.5  206492.02  111159.91  53.83
1484.2  205411.27  110757.43  53.92
1487.9  204755.27  110654.10  54.04
1491.6  204084.83  110528.79  54.16
1495.3  204013.33  110796.91  54.31
1498.9  203517.10  110869.46  54.48
1502.6  202527.70  110737.86  54.68
1506.3  201308.80  110496.40  54.89
1510.0  200368.35  110459.48  55.13
1513.7  199588.28  110548.82  55.39
1517.3  198845.88  110626.23  55.63
1521.0  197914.60  110528.55  55.85
1524.7  197071.27  110495.04  56.07
1528.3  196229.48  110357.12  56.24
1532.0  195301.60  110187.09  56.42
1535.7  194435.27  110002.20  56.58
1539.3  193560.83  109746.30  56.70
1543.0  192932.83  109632.25  56.82
1546.7  192525.67  109670.79  56.96
1550.3  191995.20  109596.69  57.08
1554.0  191209.20  109364.40  57.20
1557.6  190433.10  109137.36  57.31
1561.3  189577.35  108821.36  57.40
1565.0  188703.73  108478.29  57.49
1568.6  187760.43  108076.79  57.56
1572.3  187072.23  107883.83  57.67
1575.9  186474.13  107726.91  57.77
1579.6  185907.63  107615.03  57.89
1583.2  185292.27  107491.86  58.01
1586.9  184537.83  107263.55  58.13
1590.5  183924.67  107273.94  58.32
1594.1  183185.79  107209.27  58.52
1597.8  182431.08  107140.95  58.73
1601.4  181697.41  107150.44  58.97
1605.1  180710.37  106967.88  59.19
1608.7  179880.75  106890.59  59.42
1612.3  179076.75  106781.96  59.63
1616.0  178246.20  106605.10  59.81
1619.6  177524.89  106434.43  59.95
1623.2  176728.40  106086.69  60.03
1626.9  176149.60  105850.51  60.09
1630.5  175437.95  105452.78  60.11
1634.1  174777.52  105142.02  60.16
1637.8  173999.47  104773.60  60.21
1641.4  173066.88  104259.92  60.24
1645.0  172164.93  103765.80  60.27
1648.6  171192.22  103047.25  60.19
1652.2  170423.50  102378.16  60.07
1655.8  169702.00  101588.86  59.86
1659.5  168973.00  100735.94  59.62
1663.1  167740.34  99521.12  59.33
1666.7  166452.17  98166.75  58.98
1670.3  165250.17  96726.04  58.53
1673.9  164167.96  95296.72  58.05
1677.5  163351.94  93940.09  57.51
1681.1  162882.49  92743.51  56.94
1684.7  162890.45  91724.79  56.31
1688.3  162774.11  90738.15  55.74
1691.9  162357.00  89649.30  55.22
1695.6  162006.03  88717.01  54.76
1699.2  161871.47  88032.81  54.38
1702.8  161771.06  87451.44  54.06
1706.3  161282.66  86672.04  53.74
1709.9  160332.62  85699.37  53.45
1713.5  159589.12  84892.13  53.19
1717.1  158878.77  84112.75  52.94
1720.7  158187.40  83450.36  52.75
1724.3  157844.95  83092.44  52.64
1727.9  157508.56  82968.48  52.68
1731.5  157412.67  83109.96  52.80
1735.1  157544.00  83544.51  53.03
1738.7  157285.07  83657.71  53.19
1742.2  156782.16  83608.11  53.33
1745.8  156195.87  83408.91  53.40
1749.4  156267.43  83562.60  53.47
1753.0  155663.90  83314.13  53.52
1756.5  154269.91  82736.34  53.63
1760.1  152335.68  81943.20  53.79
1763.7  150119.67  81058.25  54.00
1767.2  148331.53  80510.79  54.28
1770.8  146860.50  80107.39  54.55
1774.4  145372.23  79585.83  54.75
1777.9  144530.48  79486.54  55.00
1781.5  143643.67  79182.86  55.12
1785.1  142350.00  78619.82  55.23
1788.6  140977.41  77982.52  55.32
1792.2  139739.83  77349.43  55.35
1795.8  139228.77  77240.24  55.48
1799.3  138628.60  76985.49  55.53
1802.9  137890.69  76683.86  55.61
1806.4  137182.67  76406.86  55.70
1810.0  136337.02  76061.73  55.79
1813.5  135867.90  75885.87  55.85
1817.1  135614.67  75873.81  55.95
1820.6  134957.07  75654.94  56.06
1824.2  134868.93  75766.60  56.18
1827.7  134022.28  75438.69  56.29
1831.2  133714.00  75510.00  56.47
1834.8  133724.93  75695.91  56.61
1838.3  133559.50  75829.82  56.78
1841.8  132900.00  75620.10  56.90
1845.4  131999.74  75238.80  57.00
1848.9  131095.50  74819.22  57.07
1852.4  130433.97  74480.96  57.10
1856.0  129680.87  73939.86  57.02
1859.5  128906.56  73339.59  56.89
1863.0  128205.03  72672.41  56.68
1866.6  127925.33  72111.43  56.37
1870.1  127730.68  71437.73  55.93
1873.6  127098.00  70272.80  55.29
1877.1  125896.17  68599.13  54.49
1880.6  124529.67  66596.83  53.48
1884.2  123421.08  64456.47  52.22
1887.7  122488.27  62104.29  50.70
1891.2  121516.50  59379.08  48.87
1894.7  120629.04  56516.26  46.85
1898.2  120256.71  53712.47  44.66
1902.2  130178.88  55205.28  42.41
1904.9  129403.06  52608.82  40.66
1907.6  128507.04  50116.80  39.00
1910.4  127804.81  47854.80  37.44
1913.1  126691.36  45727.36  36.09
1915.8  125928.04  44020.20  34.96
1918.6  125338.24  42609.44  34.00
1921.3  124829.83  41484.60  33.23
1924.0  124043.50  40518.94  32.67
1926.7  123242.84  39743.96  32.25
1929.4  122458.80  39163.76  31.98
1932.2  121894.25  38798.47  31.83
1934.9  121277.52  38581.92  31.81
1937.6  120643.00  38463.04  31.88
1940.3  120071.00  38437.00  32.01
1943.0  119541.40  38473.84  32.18
1945.7  118774.48  38526.73  32.44
1948.4  117986.02  38622.14  32.73
1951.1  117349.38  38774.52  33.04
1953.8  116697.24  38920.86  33.35
1956.4  116168.83  39127.98  33.68
1959.1  115555.24  39301.24  34.01
1961.8  114768.36  39419.94  34.35
1964.5  114087.06  39588.48  34.70
1967.2  113291.11  39732.36  35.07
1969.9  112669.90  39916.20  35.43
1972.5  111912.48  40034.95  35.77
1975.2  111358.72  40249.62  36.14
1977.9  111007.50  40511.42  36.49
1980.6  110392.31  40678.82  36.85
1983.2  109516.54  40753.68  37.21
1985.9  108655.20  40802.40  37.55
1988.5  107814.10  40835.59  37.88
1991.2  107155.71  40969.80  38.23
1993.8  106525.98  41084.34  38.57
1996.5  106068.60  41215.02  38.86
1999.2  105429.54  41271.79  39.15
2001.8  105042.00  41379.96  39.39
2004.4  104553.72  41413.56  39.61
2007.1  103887.42  41366.50  39.82
2009.7  103275.72  41320.62  40.01
2012.4  102848.64  41348.48  40.20
2015.0  102401.20  41269.80  40.30
2017.6  101856.40  41086.75  40.34
2020.3  101331.56  40893.16  40.36
2022.9  101091.36  40765.92  40.33
2025.5  100871.88  40594.23  40.24
2028.1  100649.02  40351.23  40.09
2030.8  100231.83  39999.36  39.91
2033.4  100081.08  39707.82  39.68
2036.0  99686.72  39284.88  39.41
2038.6  99288.60  38862.00  39.14
2041.2  98976.20  38459.76  38.86
2043.8  98628.53  38043.20  38.57
2046.4  98216.52  37602.94  38.29
2049.0  97715.60  37130.40  38.00
2051.6  97462.11  36753.57  37.71
2054.2  97115.25  36378.50  37.46
2056.8  96727.40  36043.70  37.26
2059.4  96148.07  35666.22  37.10
2062.0  95658.25  35324.50  36.93
2064.6  95053.58  34977.10  36.80
2067.1  94421.97  34671.24  36.72
2069.7  93800.90  34361.08  36.63
2072.3  93383.34  34123.08  36.54
2074.9  92921.43  33869.43  36.45
2077.4  92591.94  33683.96  36.38
2080.0  92093.38  33442.47  36.31
2082.6  91625.20  33205.50  36.24
2085.1  91168.95  32972.31  36.17
2087.7  90792.00  32791.20  36.12
2090.3  90322.65  32567.04  36.06
2092.8  89573.12  32221.10  35.97
2095.4  88780.25  31868.85  35.90
2097.9  88126.50  31550.05  35.80
2100.5  87430.40  31213.20  35.70
2103.0  86836.48  30911.24  35.60
2105.6  86271.21  30624.51  35.50
2108.1  85763.07  30380.49  35.42
2110.7  85233.54  30102.94  35.32
2113.2  84739.15  29846.31  35.22
2115.7  84185.00  29554.15  35.11
2118.3  83569.98  29247.27  35.00
2120.8  83202.12  29047.68  34.91
2123.3  82804.95  28865.34  34.86
2125.8  82436.20  28685.72  34.80
2128.4  82013.88  28491.45  34.74
2130.9  81466.60  28260.60  34.69
2133.4  81093.18  28077.28  34.62
2135.9  80711.80  27905.40  34.57
2138.4  80237.19  27696.46  34.52
2140.9  79910.58  27576.38  34.51
2143.4  79576.66  27463.67  34.51
2145.9  79269.64  27339.40  34.49
2148.4  78977.24  27215.13  34.46
2150.9  78684.84  27112.79  34.46
2153.4  78385.13  27025.07  34.48
2155.9  78057.17  26923.09  34.49
2158.4  77763.00  26805.45  34.47
2160.9  77527.80  26717.25  34.46
2163.4  77202.12  26607.50  34.46
2165.9  76658.96  26431.34  34.48
2168.4  76213.26  26294.94  34.50
2170.8  75874.15  26222.46  34.56
2173.3  75506.33  26146.11  34.63
2175.8  75188.74  26111.91  34.73
2178.2  74812.90  26045.20  34.81
2180.7  74428.13  25982.81  34.91
2183.2  74018.56  25901.99  34.99
2185.6  73611.72  25832.52  35.09
2188.1  73112.76  25749.36  35.22
2190.6  72534.80  25620.92  35.32
2193.0  71884.89  25456.86  35.41
2195.5  71339.52  25328.64  35.50
2197.9  70771.20  25181.20  35.58
2200.4  70053.40  24986.55  35.67
2202.8  69570.13  24866.40  35.74
2205.3  68980.02  24709.62  35.82
2207.7  68598.66  24623.30  35.89
2210.1  68208.00  24538.64  35.98
2212.6  67848.12  24451.33  36.04
2215.0  67626.65  24365.30  36.03
2217.4  67329.75  24230.32  35.99
2219.9  67090.28  24134.40  35.97
2222.3  66846.56  24018.28  35.93
2224.7  66683.79  23862.87  35.79
2227.1  66415.24  23643.02  35.60
2229.5  66119.42  23371.39  35.35
2231.9  65669.12  23023.20  35.06
2234.4  65184.40  22598.40  34.67
2236.8  64746.35  22196.30  34.28
2239.2  64350.00  21784.62  33.85
2241.6  63955.08  21370.02  33.41
2244.0  63555.84  20926.08  32.93
2246.4  63160.95  20469.87  32.41
2248.8  62741.80  19978.31  31.84
2251.2  62422.50  19514.10  31.26
2253.6  61970.10  19061.70  30.76
2255.9  61644.12  18632.52  30.23
2258.3  61328.61  18241.60  29.74
2260.7  60961.52  17884.72  29.34
2263.1  60560.70  17530.50  28.95
2265.5  60160.87  17197.51  28.59
2267.9  59838.60  16947.60  28.32
2270.2  59383.20  16698.80  28.12
2272.6  58989.84  16460.04  27.90
2275.0  58591.26  16246.44  27.73
2277.3  58179.90  16027.35  27.55
2279.7  57790.50  15814.95  27.37
2282.1  57462.64  15618.92  27.18
2284.4  57060.52  15370.08  26.94
2286.8  56750.99  15165.04  26.72
2289.1  56350.48  14936.60  26.51
2291.5  56037.87  14717.85  26.26
2293.8  55615.04  14484.62  26.04
2296.2  55153.56  14285.04  25.90
2298.5  54627.15  14078.97  25.77
2300.8  54085.08  13891.78  25.69
2303.2  53440.88  13719.04  25.67
2305.5  52757.91  13563.40  25.71
2307.9  52107.61  13424.05  25.76
2310.2  51439.08  13342.56  25.94
2312.5  50811.60  13284.80  26.15
2314.8  50202.90  13221.48  26.34
2317.1  49589.25  13125.75  26.47
2319.5  48973.41  13024.35  26.59
2321.8  48426.72  12917.52  26.67
2324.1  47838.00  12784.94  26.73
2326.4  47337.84  12629.10  26.68
2328.7  46806.50  12435.50  26.57
2331.0  46328.76  12276.60  26.50
2333.3  45938.97  12159.48  26.47
2335.6  45553.20  12033.28  26.42
2337.9  45095.58  11877.30  26.34
2340.2  44650.00  11732.50  26.28
2342.5  44259.54  11611.71  26.24
2344.8  43777.20  11498.20  26.27
2347.1  43257.48  11389.14  26.33
2349.4  42719.04  11315.46  26.49
2351.7  42231.52  11243.52  26.62
2353.9  41772.42  11185.92  26.78
2356.2  41262.00  11095.50  26.89
2358.5  40750.67  11010.79  27.02
2360.8  40255.42  10918.54  27.12
2363.1  39804.60  10816.68  27.17
2365.3  39342.70  10702.80  27.20
2367.6  38820.00  10590.00  27.28
2369.8  38310.60  10472.10  27.33
2372.1  37751.22  10332.66  27.37
2374.4  37110.80  10187.48  27.45
2376.6  36498.28  10007.76  27.42
2378.9  35907.76  9862.72  27.47
2381.1  35297.60  9692.80  27.46
2383.4  34737.66  9549.98  27.49
2385.6  34244.65  9425.90  27.53
2387.9  33742.08  9281.16  27.51
2390.1  33253.50  9145.50  27.50
2392.3  32790.42  9024.21  27.52
2394.6  32347.26  8874.68  27.44
2396.8  31936.10  8732.03  27.34
2399.0  31479.40  8592.10  27.29
2401.3  31010.12  8472.06  27.32
2403.5  30554.16  8321.04  27.23
2405.7  30155.87  8186.57  27.15
2407.9  29733.84  8048.34  27.07
2410.1  29272.68  7890.12  26.95
2412.4  28882.80  7729.20  26.76
2414.6  28504.56  7580.16  26.59
2416.8  28139.76  7461.30  26.52
2419.0  27735.11  7338.69  26.46
2421.2  27339.28  7195.14  26.32
2423.4  26961.83  7039.97  26.11
2425.6  26609.04  6926.58  26.03
2427.8  26254.71  6800.85  25.90
2430.0  25922.20  6641.13  25.62
2432.2  25597.44  6531.84  25.52
2434.4  25309.80  6431.94  25.41
2436.5  24987.04  6281.92  25.14
2438.7  24715.62  6158.22  24.92
2440.9  24403.59  6038.37  24.74
2443.1  24120.00  5957.64  24.70
2445.3  23868.02  5839.01  24.46
2447.4  23574.24  5716.08  24.25
2449.6  23272.48  5605.60  24.09
2451.8  22989.42  5514.48  23.99
2453.9  22657.99  5387.04  23.78
2456.1  22344.24  5275.20  23.61
2458.3  22026.43  5185.68  23.54
2460.4  21721.19  5093.51  23.45
2462.6  21432.25  5011.65  23.38
2464.7  21191.82  4950.01  23.36
2466.9  20935.12  4889.76  23.36
2469.0  20690.34  4811.39  23.25
2471.2  20438.76  4725.24  23.12
2473.3  20163.51  4623.48  22.93
2475.4  19900.76  4522.90  22.73
2477.6  19633.08  4472.98  22.78
2479.7  19384.32  4377.60  22.58
2481.9  19153.47  4308.36  22.49
2484.0  18937.93  4215.58  22.26
2486.1  18631.62  4134.78  22.19
2488.2  18374.85  4118.20  22.41
2490.4  18140.50  4088.00  22.54
2492.5  17857.12  4004.44  22.42
2494.6  17521.11  3913.65  22.34
2496.7  17322.18  3883.99  22.42
2498.8  17121.96  3850.29  22.49
2500.9  16911.82  3808.56  22.52
2503.0  16765.96  3795.16  22.64
2505.1  16705.65  3853.20  23.07
2507.2  16721.40  3856.71  23.06
2509.4  16663.68  3847.69  23.09
2511.4  16646.28  3848.67  23.12
2513.5  16744.96  3916.16  23.39
2515.6  16918.74  4202.04  24.84
