# Supplementary material for: Using reflectance spectra and Pl@ntNet to identify herbarium specimens: a case study with Lithocarpus
Source: New Phytol. 2025 Jun 4;251(2):800–10. doi: 10.1111/nph.70258 (PMC13278665; doi:10.1111/nph.70258)
Supplement: Supplementary file 1 — Dataset S1 Original spectral data collected for this study. [file NPH-251-800-s003.zip › lithocarpus_spectra/gr021722_0087.sig]

/*** Spectra Vista SIG Data ***/
name= gr021722_0087.sig
instrument= HI: 1132003 (HR-1024i)
integration= 50.0, 9.0, 5.0, 150.0, 14.0, 5.0
scan method= Time-based, Time-based
scan coadds= 100, 425, 645, 33, 298, 645
scan time= 5, 5
scan settings= AI, AI
external data set1= 0,0,0,0,0,0,0,0,0,0,0,0,0,0,0,0,0,0,0,0,0,0,0,0,0,0,0,0,0,0,0,0
external data set2= 0,0,0,0,0,0,0,0,0,0,0,0,0,0,0,0,0,0,0,0,0,0,0,0,0,0,0,0,0,0,0,0
external data dark= 0,0,0,0,0,0,0,0,0,0,0,0,0,0,0,0
external data mask= 0
optic= LENS 4(1), LENS 4(1)
temp= 28.8, -5.0, -9.8, 28.9, -5.0, -9.8
battery= 7.45, 7.47
error= 0, 0
units= Radiance, Radiance
time= 17/02/2022 11:22:04, 17/02/2022 11:23:52
longitude=                 ,                 
latitude=                 ,                 
gpstime=                 ,                 
comm= 
memory slot= 0, 0
factors= 0.933, 0.921, 1.000 [Overlap: Remove @ 990,1900, Matching Type: None]
inclinometer x offset= 1, 1
inclinometer y offset= 90, 90
data= 
340.5  1258.60  130.20  10.34
341.9  1276.20  127.62  10.00
343.4  1259.52  124.64  9.90
344.9  1239.50  111.00  8.96
346.4  1248.10  124.81  10.00
347.8  1284.75  114.20  8.89
349.3  1257.68  106.13  8.44
350.8  1272.60  101.00  7.94
352.2  1302.07  92.66  7.12
353.7  1323.84  82.74  6.25
355.2  1388.60  82.97  5.97
356.6  1426.81  95.99  6.73
358.1  1480.64  96.95  6.55
359.6  1538.40  85.47  5.56
361.0  1600.30  82.07  5.13
362.5  1689.21  82.20  4.87
364.0  1770.86  93.43  5.28
365.5  1811.85  102.80  5.67
366.9  1896.56  100.48  5.30
368.4  2001.60  95.91  4.79
369.9  2109.04  102.88  4.88
371.3  2194.52  105.76  4.82
372.8  2268.03  122.36  5.39
374.2  2362.36  121.15  5.13
375.7  2477.79  122.36  4.94
377.2  2589.90  115.70  4.47
378.6  2642.00  123.29  4.67
380.1  2743.48  123.93  4.52
381.6  2887.69  126.10  4.37
383.0  3048.65  139.15  4.56
384.5  3172.26  140.14  4.42
386.0  3272.94  137.94  4.21
387.4  3386.05  140.58  4.15
388.9  3509.24  147.19  4.19
390.4  3656.19  151.87  4.15
391.8  3834.32  160.72  4.19
393.3  3975.37  166.12  4.18
394.7  4063.30  155.12  3.82
396.2  4165.70  165.91  3.98
397.7  4324.08  172.00  3.98
399.1  4529.28  185.35  4.09
400.6  4734.56  196.43  4.15
402.0  4857.06  199.42  4.11
403.5  4949.00  189.47  3.83
405.0  5088.72  192.61  3.79
406.4  5303.76  207.46  3.91
407.9  5530.40  217.05  3.92
409.3  5663.10  225.35  3.98
410.8  5761.26  219.96  3.82
412.2  5909.40  227.80  3.85
413.7  6153.08  234.48  3.81
415.1  6405.10  247.61  3.87
416.6  6610.95  251.49  3.80
418.0  6749.75  258.58  3.83
419.5  6882.36  264.88  3.85
420.9  7084.80  273.33  3.86
422.4  7357.46  281.85  3.83
423.8  7650.80  294.10  3.84
425.3  7939.65  305.45  3.85
426.7  8161.05  313.65  3.84
428.2  8335.68  322.24  3.87
429.6  8497.69  330.10  3.88
431.1  8713.32  338.66  3.89
432.5  8999.90  348.44  3.87
434.0  9300.50  359.33  3.86
435.4  9641.50  374.00  3.88
436.8  9975.87  391.76  3.93
438.3  10249.10  403.03  3.93
439.7  10458.22  411.58  3.94
441.2  10631.40  419.24  3.94
442.6  10872.45  423.65  3.90
444.0  11182.08  436.80  3.91
445.5  11527.89  457.93  3.97
446.9  11913.72  476.84  4.00
448.4  12271.07  486.64  3.97
449.8  12639.05  493.43  3.90
451.2  12920.25  506.00  3.92
452.7  13131.72  521.10  3.97
454.1  13369.14  533.69  3.99
455.5  13661.20  545.30  3.99
457.0  14025.44  558.65  3.98
458.4  14385.80  568.19  3.95
459.8  14780.16  587.52  3.98
461.2  15212.56  611.39  4.02
462.7  15611.55  626.85  4.02
464.1  15951.96  639.37  4.01
465.5  16242.48  650.76  4.01
467.0  16512.70  662.87  4.01
468.4  16821.40  684.53  4.07
469.8  17164.80  701.29  4.09
471.2  17617.71  717.08  4.07
472.7  18076.41  730.36  4.04
474.1  18561.40  753.23  4.06
475.5  19130.02  779.39  4.07
476.9  19668.09  806.52  4.10
478.4  20087.50  829.17  4.13
479.8  20338.72  843.22  4.15
481.2  20502.08  846.88  4.13
482.6  20704.14  856.98  4.14
484.0  21034.26  870.62  4.14
485.4  21531.83  895.43  4.16
486.9  22113.00  922.35  4.17
488.3  22746.80  949.97  4.18
489.7  23287.64  978.62  4.20
491.1  23743.44  995.68  4.19
492.5  24119.76  1015.28  4.21
493.9  24420.72  1034.02  4.23
495.3  24692.40  1052.60  4.26
496.8  25070.04  1067.52  4.26
498.2  25569.87  1091.43  4.27
499.6  26109.27  1118.64  4.28
501.0  26720.07  1150.60  4.31
502.4  27296.40  1179.92  4.32
503.8  27844.39  1209.37  4.34
505.2  28402.28  1234.44  4.35
506.6  28953.32  1263.31  4.36
508.0  29468.88  1295.28  4.40
509.4  29875.00  1321.67  4.42
510.8  30328.65  1349.70  4.45
512.2  30778.16  1377.79  4.48
513.6  31291.20  1404.80  4.49
515.0  31902.48  1438.03  4.51
516.4  32438.24  1470.88  4.53
517.8  33026.38  1509.87  4.57
519.2  33648.84  1550.77  4.61
520.7  34263.19  1587.96  4.63
522.0  34787.40  1622.08  4.66
523.4  35399.07  1664.04  4.70
524.8  35933.52  1705.28  4.75
526.2  36572.53  1750.91  4.79
527.6  37247.52  1798.72  4.83
529.0  37826.80  1834.80  4.85
530.4  38512.10  1885.09  4.89
531.8  39078.07  1931.59  4.94
533.2  39531.96  1976.52  5.00
534.6  39959.68  2027.68  5.07
536.0  40444.50  2083.92  5.15
537.4  40953.29  2132.75  5.21
538.8  41544.54  2188.42  5.27
540.2  42218.57  2243.27  5.31
541.6  42870.52  2303.09  5.37
543.0  43421.70  2358.07  5.43
544.3  44152.50  2421.50  5.48
545.7  44987.70  2495.45  5.55
547.1  45540.15  2547.65  5.59
548.5  46213.38  2609.02  5.65
549.9  46977.39  2677.90  5.70
551.3  47789.04  2749.24  5.75
552.7  48377.62  2809.80  5.81
554.1  49145.97  2882.59  5.87
555.4  49789.18  2952.57  5.93
556.8  50228.64  3012.24  6.00
558.2  50480.40  3064.35  6.07
559.6  50717.55  3104.65  6.12
561.0  51212.70  3161.62  6.17
562.3  51601.55  3215.33  6.23
563.7  52192.00  3282.35  6.29
565.1  52791.20  3351.33  6.35
566.5  53448.31  3422.14  6.40
567.9  54348.32  3509.31  6.46
569.2  55335.00  3603.60  6.51
570.6  56359.69  3708.15  6.58
572.0  57239.59  3805.92  6.65
573.4  57992.75  3892.85  6.71
574.8  58747.75  3986.50  6.79
576.1  59667.64  4088.75  6.85
577.5  60381.64  4182.69  6.93
578.9  61369.68  4296.44  7.00
580.3  62301.09  4409.20  7.08
581.6  63233.92  4528.64  7.16
583.0  64142.19  4641.21  7.24
584.4  64758.27  4744.93  7.33
585.8  65159.42  4831.98  7.42
587.1  65446.04  4911.57  7.50
588.5  65851.20  4999.70  7.59
589.9  66177.60  5084.70  7.68
591.2  66675.00  5181.60  7.77
592.6  67429.56  5301.19  7.86
594.0  68106.20  5418.99  7.96
595.3  69025.00  5553.79  8.05
596.7  69978.80  5691.01  8.13
598.1  70907.91  5828.09  8.22
599.5  71811.00  5967.42  8.31
600.8  72750.68  6112.93  8.40
602.2  73522.68  6249.53  8.50
603.5  74469.12  6393.24  8.59
604.9  75413.34  6538.92  8.67
606.3  76269.60  6679.20  8.76
607.6  77061.54  6828.08  8.86
609.0  77835.60  6975.00  8.96
610.4  78580.32  7121.66  9.06
611.7  79250.33  7264.02  9.17
613.1  79870.05  7403.70  9.27
614.5  80547.30  7560.90  9.39
615.8  81066.24  7705.98  9.51
617.2  81786.06  7875.24  9.63
618.5  82404.76  8032.35  9.75
619.9  83216.34  8210.28  9.87
621.2  83977.91  8388.06  9.99
622.6  84936.50  8587.33  10.11
624.0  85693.41  8776.68  10.24
625.3  86578.63  8973.95  10.37
626.7  87454.44  9165.01  10.48
628.0  88198.28  9342.65  10.59
629.4  89062.40  9540.53  10.71
630.8  89794.44  9717.72  10.82
632.1  90374.13  9880.92  10.93
633.5  91325.52  10078.64  11.04
634.8  92083.43  10247.52  11.13
636.2  92764.98  10400.34  11.21
637.5  93620.63  10571.87  11.29
638.9  94364.97  10728.62  11.37
640.2  95139.17  10877.84  11.43
641.6  95987.76  11014.82  11.48
642.9  96798.52  11128.39  11.50
644.3  97675.20  11249.01  11.52
645.6  98475.00  11353.33  11.53
647.0  99220.14  11425.23  11.52
648.3  100056.67  11481.29  11.47
649.7  100920.39  11518.03  11.41
651.0  101735.93  11535.09  11.34
652.4  102309.48  11526.84  11.27
653.7  103457.61  11560.86  11.17
655.0  104400.80  11552.63  11.07
656.4  105080.00  11502.07  10.95
657.7  106252.52  11498.83  10.82
659.1  107191.70  11475.57  10.71
660.4  107933.28  11433.33  10.59
661.8  108664.00  11402.67  10.49
663.1  109689.96  11417.23  10.41
664.5  110172.66  11403.88  10.35
665.8  110315.25  11384.70  10.32
667.1  110350.08  11385.99  10.32
668.5  110678.40  11446.40  10.34
669.8  111009.86  11525.29  10.38
671.2  111230.08  11631.36  10.46
672.5  111508.27  11768.90  10.55
673.8  112129.08  11960.76  10.67
675.2  113084.58  12225.36  10.81
676.5  114245.10  12539.32  10.98
677.8  115501.88  12891.46  11.16
679.2  116498.83  13249.22  11.37
680.5  117392.46  13603.01  11.59
681.9  118179.60  13962.67  11.81
683.2  119011.20  14342.53  12.05
684.5  119842.80  14714.70  12.28
685.9  120617.65  15074.96  12.50
687.2  121367.04  15424.00  12.71
688.5  122039.12  15748.96  12.90
689.9  122866.48  16094.93  13.10
691.2  123563.57  16419.84  13.29
692.5  124198.30  16739.17  13.48
693.8  124952.50  17078.10  13.67
695.2  125597.24  17420.70  13.87
696.5  126314.76  17804.89  14.10
697.8  127044.85  18220.22  14.34
699.2  127726.17  18655.91  14.61
700.5  128456.28  19148.64  14.91
701.8  129117.45  19666.15  15.23
703.1  129805.56  20215.40  15.57
704.5  130505.58  20825.10  15.96
705.8  131259.85  21470.73  16.36
707.1  131928.25  22124.58  16.77
708.4  132598.20  22805.83  17.20
709.8  133415.19  23519.19  17.63
711.1  133974.32  24201.44  18.06
712.4  134826.28  24947.51  18.50
713.7  135512.18  25662.29  18.94
715.0  136234.89  26387.09  19.37
716.3  137003.25  27115.00  19.79
717.7  137759.23  27839.25  20.21
719.0  138590.50  28577.07  20.62
720.3  139393.94  29313.51  21.03
721.6  140333.60  30078.53  21.43
722.9  141257.70  30843.63  21.84
724.2  142211.16  31620.96  22.24
725.6  143035.18  32383.93  22.64
726.9  143491.25  33074.42  23.05
728.2  143926.72  33764.27  23.46
729.5  144484.60  34500.79  23.88
730.8  144961.50  35221.17  24.30
732.1  145551.00  35990.55  24.73
733.4  145957.38  36723.33  25.16
734.7  146191.68  37414.56  25.59
736.0  146458.74  38122.14  26.03
737.3  146483.37  38761.47  26.46
738.6  146516.85  39422.70  26.91
740.0  146575.90  40091.13  27.35
741.2  146789.76  40798.51  27.79
742.6  147234.96  41573.88  28.24
743.9  147817.36  42381.07  28.67
745.2  148584.72  43245.42  29.10
746.5  149422.00  44142.43  29.54
747.8  150125.60  45009.80  29.98
749.1  150924.43  45888.43  30.40
750.4  151703.59  46762.86  30.83
751.7  152487.86  47629.91  31.24
753.0  153083.14  48432.94  31.64
754.2  153739.56  49261.60  32.04
755.5  154342.44  50046.35  32.43
756.8  154924.64  50825.68  32.81
758.1  155941.56  51733.44  33.17
759.4  156872.60  52620.53  33.54
760.7  157732.96  53480.37  33.91
762.0  158340.00  54241.25  34.26
763.3  158883.48  54986.82  34.61
764.6  159289.44  55656.88  34.94
765.9  159676.95  56337.27  35.28
767.2  160174.14  57042.51  35.61
768.4  160469.40  57681.87  35.95
769.7  161109.89  58426.96  36.27
771.0  161529.75  59096.25  36.59
772.3  161895.25  59746.50  36.90
773.6  162377.44  60431.73  37.22
774.8  162820.05  61103.18  37.53
776.1  163251.40  61779.64  37.84
777.4  163564.95  62389.99  38.14
778.7  164092.20  63083.68  38.44
780.0  164533.12  63739.31  38.74
781.2  164879.10  64368.48  39.04
782.5  165383.40  65051.48  39.33
783.8  165832.38  65701.62  39.62
785.0  166173.42  66307.44  39.90
786.3  166593.00  66951.50  40.19
787.6  167058.64  67595.92  40.46
788.9  167419.65  68206.41  40.74
790.1  167947.20  68866.20  41.00
791.4  168315.84  69478.40  41.28
792.7  168924.24  70187.41  41.55
793.9  169328.88  70791.84  41.81
795.2  169820.50  71430.33  42.06
796.5  170329.28  72070.46  42.31
797.7  170810.82  72700.88  42.56
799.0  171432.00  73396.00  42.81
800.2  171832.96  73973.33  43.05
801.5  172278.74  74582.96  43.29
802.8  172800.95  75233.07  43.54
804.0  173251.26  75836.97  43.77
805.3  173735.24  76464.87  44.01
806.5  174138.30  77019.27  44.23
807.8  174589.10  77609.93  44.45
809.0  175046.24  78215.02  44.68
810.3  175519.49  78822.46  44.91
811.5  175875.18  79381.35  45.14
812.8  176348.70  79961.10  45.34
814.0  176757.12  80503.29  45.54
815.3  177280.53  81087.09  45.74
816.5  177619.50  81626.50  45.96
817.8  178068.15  82200.27  46.16
819.0  178467.31  82755.12  46.37
820.2  178933.68  83329.68  46.57
821.5  179411.60  83894.43  46.76
822.7  179696.01  84375.50  46.95
824.0  180142.02  84915.81  47.14
825.2  180618.45  85499.60  47.34
826.4  181132.05  86095.17  47.53
827.7  181440.80  86564.07  47.71
828.9  181926.90  87107.40  47.88
830.1  182294.27  87626.26  48.07
831.4  182724.92  88184.53  48.26
832.6  183225.74  88716.57  48.42
833.8  183642.60  89233.00  48.59
835.0  184005.22  89719.28  48.76
836.3  184449.72  90251.14  48.93
837.5  184917.60  90789.30  49.10
838.7  185373.90  91306.71  49.26
839.9  185768.64  91815.12  49.42
841.2  186270.93  92342.98  49.57
842.4  186653.28  92853.07  49.75
843.6  187084.80  93352.93  49.90
844.8  187571.61  93906.03  50.06
846.0  187980.90  94366.83  50.20
847.2  188408.43  94858.19  50.35
848.5  188924.08  95412.51  50.50
849.7  189288.99  95876.76  50.65
850.9  189640.10  96356.00  50.81
852.1  190071.82  96807.88  50.93
853.3  190356.54  97221.08  51.07
854.5  190803.55  97716.29  51.21
855.7  191107.92  98160.26  51.36
856.9  191507.64  98618.20  51.50
858.1  191894.67  99046.27  51.61
859.3  192282.58  99471.54  51.73
860.5  192673.11  99951.78  51.88
861.7  193092.80  100448.27  52.02
862.9  193468.99  100895.25  52.15
864.1  193826.80  101302.41  52.26
865.3  194274.28  101739.52  52.37
866.5  194736.96  102228.48  52.50
867.7  195124.97  102690.45  52.63
868.9  195552.63  103148.64  52.75
870.1  196046.81  103608.52  52.85
871.3  196439.32  104054.76  52.97
872.5  196953.75  104529.60  53.07
873.7  197484.64  105043.84  53.19
874.9  198006.84  105543.68  53.30
876.0  198511.20  106033.80  53.41
877.2  198932.92  106469.52  53.52
878.4  199536.48  106977.60  53.61
879.6  199978.80  107427.60  53.72
880.8  200485.25  107893.33  53.82
882.0  200936.97  108307.31  53.90
883.1  201432.00  108803.80  54.02
884.3  201866.15  109237.34  54.11
885.5  202383.72  109692.31  54.20
886.7  202815.36  110098.56  54.29
887.8  203257.20  110541.70  54.39
889.0  203830.56  110993.94  54.45
890.2  204249.15  111427.61  54.55
891.4  204825.61  111879.07  54.62
892.5  205446.15  112398.78  54.71
893.7  206072.54  112920.55  54.80
894.9  206691.48  113431.80  54.88
896.0  207311.60  113924.48  54.95
897.2  208000.38  114416.40  55.01
898.4  208476.71  114886.85  55.11
899.5  209190.42  115424.79  55.18
900.7  209574.30  115826.97  55.27
901.9  210047.40  116221.13  55.33
903.0  210466.63  116585.24  55.39
904.2  210868.80  116912.93  55.44
905.4  211305.60  117311.96  55.52
906.5  211809.36  117739.65  55.59
907.7  212136.88  118106.33  55.67
908.8  212494.11  118439.34  55.74
910.0  212901.52  118766.61  55.78
911.2  213085.20  119073.63  55.88
912.3  213215.04  119332.40  55.97
913.5  213465.29  119534.02  56.00
914.6  213645.60  119810.88  56.08
915.8  214042.62  120162.66  56.14
916.9  214195.90  120424.65  56.22
918.1  214337.62  120669.08  56.30
919.2  214633.53  120905.55  56.33
920.4  214833.74  121178.20  56.41
921.5  215039.44  121483.32  56.49
922.7  215204.96  121728.00  56.56
923.8  215437.20  121978.00  56.62
925.0  215592.16  122161.90  56.66
926.1  215866.98  122486.42  56.74
927.3  216309.12  122853.60  56.80
928.4  216856.25  123281.17  56.85
929.6  217395.20  123828.91  56.96
930.7  218177.40  124328.40  56.99
931.8  218960.73  124922.53  57.05
933.0  219677.76  125436.24  57.10
934.1  220201.02  125840.76  57.15
935.3  220330.56  126024.28  57.20
936.4  220336.96  126150.49  57.25
937.6  220257.54  126244.13  57.32
938.7  220106.52  126279.90  57.37
939.9  220212.66  126403.58  57.40
941.0  220724.90  126811.95  57.45
942.1  221240.16  127245.60  57.51
943.3  221796.06  127651.04  57.55
944.4  222230.29  127997.25  57.60
945.6  222486.80  128265.88  57.65
946.7  222717.02  128402.40  57.65
947.9  223005.51  128643.97  57.69
949.0  223156.74  128902.87  57.76
950.1  223577.28  129238.44  57.80
951.3  223909.73  129394.50  57.79
952.4  224230.23  129549.46  57.78
953.6  224632.80  129758.13  57.76
954.7  224761.86  129966.21  57.82
955.8  224925.72  130170.58  57.87
957.0  225350.10  130370.50  57.85
958.1  225745.14  130459.42  57.79
959.3  225865.50  130442.90  57.75
960.4  226077.79  130667.52  57.80
961.6  226466.68  130827.95  57.77
962.7  226484.80  131033.60  57.86
963.9  226650.27  131000.05  57.80
965.0  226686.60  130934.50  57.76
966.2  227058.12  130966.53  57.68
967.3  226952.83  130870.61  57.66
968.5  227003.52  130993.92  57.71
969.6  227126.48  131144.16  57.74
970.8  226988.63  131021.40  57.72
971.9  226871.04  130705.81  57.61
973.1  227042.00  130766.27  57.60
974.2  226769.54  130466.64  57.53
975.4  227030.19  130651.94  57.55
976.5  226976.49  130619.06  57.55
977.7  227191.92  130618.50  57.49
978.8  226908.27  130496.85  57.51
980.0  226972.00  130371.67  57.44
981.2  227340.90  130366.76  57.34
982.3  227266.62  130266.45  57.32
983.5  227185.92  130158.60  57.29
984.6  227192.40  130202.64  57.31
985.8  227620.80  130390.19  57.28
987.0  227739.52  130334.61  57.23
988.1  227968.24  130408.13  57.20
989.3  227979.92  130139.52  57.08
990.2  246038.02  142271.84  57.83
994.0  246408.56  142825.20  57.96
997.9  246080.17  143088.91  58.15
1001.7  246420.42  143754.00  58.34
1005.6  247548.89  144905.71  58.54
1009.4  249083.20  146320.11  58.74
1013.3  250360.00  147548.57  58.93
1017.1  251080.73  148478.35  59.14
1021.0  251756.09  149334.67  59.32
1024.8  253253.89  150579.36  59.46
1028.6  255355.47  152344.61  59.66
1032.5  257117.00  153759.60  59.80
1036.3  257747.48  154503.60  59.94
1040.1  257920.52  154948.63  60.08
1044.0  258891.68  155907.08  60.22
1047.8  259768.95  156717.45  60.33
1051.6  260524.00  157600.46  60.49
1055.5  260071.10  157564.86  60.59
1059.3  259569.00  157620.02  60.72
1063.1  259093.86  157552.58  60.81
1067.0  259434.64  158028.87  60.91
1070.8  260211.16  158727.50  61.00
1074.6  260752.14  159351.63  61.11
1078.4  260232.67  159288.86  61.21
1082.3  259146.00  158744.06  61.26
1086.1  258495.29  158602.09  61.36
1089.9  258417.87  158761.68  61.44
1093.7  258860.39  159227.55  61.51
1097.5  258938.11  159439.53  61.57
1101.4  258795.86  159436.07  61.61
1105.2  258542.40  159304.11  61.62
1109.0  258948.05  159497.73  61.59
1112.8  260187.46  160100.80  61.53
1116.6  261104.84  160411.57  61.44
1120.4  261859.11  160527.00  61.30
1124.2  262427.09  160402.65  61.12
1128.1  263251.48  160421.44  60.94
1131.8  263265.80  159894.00  60.73
1135.7  263072.64  159316.21  60.56
1139.5  262877.60  158729.91  60.38
1143.3  262293.90  157770.03  60.15
1147.1  261424.44  156563.71  59.89
1150.9  260611.08  155174.84  59.54
1154.7  260637.87  154222.34  59.17
1158.5  260489.47  153151.76  58.79
1162.3  260305.38  152288.28  58.50
1166.1  259584.28  151191.96  58.24
1169.9  259209.23  150479.64  58.05
1173.7  258520.00  149631.43  57.88
1177.5  257889.37  148840.24  57.71
1181.2  257951.49  148517.94  57.58
1185.0  258510.78  148515.64  57.45
1188.8  258502.61  148355.50  57.39
1192.6  258566.32  148360.08  57.38
1196.4  258524.58  148312.20  57.37
1200.2  257761.78  148041.60  57.43
1204.0  257213.00  147918.66  57.51
1207.8  256769.37  147844.44  57.58
1211.6  256067.00  147680.93  57.67
1215.3  255541.85  147736.67  57.81
1219.1  255433.08  148110.70  57.98
1222.9  255111.11  148365.71  58.16
1226.7  254802.74  148735.89  58.37
1230.4  254118.08  148769.82  58.54
1234.2  253369.20  148764.35  58.71
1238.0  252552.70  148614.89  58.85
1241.8  251757.78  148490.04  58.98
1245.5  251113.09  148340.64  59.07
1249.3  250894.37  148482.15  59.18
1253.1  251321.39  148930.63  59.26
1256.8  251408.81  149194.13  59.34
1260.6  251186.70  149146.03  59.38
1264.4  251029.06  149203.59  59.44
1268.1  250744.27  149068.54  59.45
1271.9  250661.10  149112.46  59.49
1275.7  250882.46  149355.94  59.53
1279.4  251124.60  149651.94  59.59
1283.2  250594.31  149515.13  59.66
1286.9  250247.84  149488.20  59.74
1290.7  250034.40  149483.40  59.79
1294.4  249274.89  149106.62  59.82
1298.2  248256.59  148556.10  59.84
1302.0  246994.83  147772.61  59.83
1305.7  245523.97  146843.13  59.81
1309.5  243904.47  145706.89  59.74
1313.2  242888.33  144835.98  59.63
1317.0  242190.00  144130.63  59.51
1320.7  241280.87  143177.66  59.34
1324.4  239996.85  141857.50  59.11
1328.2  239460.80  140825.83  58.81
1331.9  238678.37  139480.47  58.44
1335.7  237901.39  137955.63  57.99
1339.4  236373.82  135969.20  57.52
1343.2  235358.14  134079.17  56.97
1346.9  235078.13  132642.87  56.43
1350.6  235781.70  131782.75  55.89
1354.4  236557.83  131032.36  55.39
1358.1  236334.33  129758.27  54.90
1361.8  235505.76  128094.00  54.39
1365.6  234398.75  126355.53  53.91
1369.3  233301.78  124658.57  53.43
1373.0  231918.01  122873.34  52.98
1376.7  230323.43  120948.66  52.51
1380.5  228689.16  118835.74  51.96
1384.2  227320.16  116543.34  51.27
1387.9  225927.53  113977.89  50.45
1391.6  224485.25  110994.32  49.44
1395.3  223201.75  107705.89  48.25
1399.1  222385.34  104270.86  46.89
1402.8  221261.33  100377.00  45.37
1406.5  220363.23  96344.51  43.72
1410.2  219700.06  92458.75  42.08
1413.9  219563.11  88984.43  40.53
1417.6  218948.59  85714.82  39.15
1421.3  218167.73  82851.60  37.98
1425.1  217267.20  80363.31  36.99
1428.8  216854.10  78443.00  36.17
1432.5  216615.82  76854.33  35.48
1436.2  216304.70  75502.88  34.91
1439.9  215611.43  74199.69  34.41
1443.6  215188.89  73165.07  34.00
1447.3  214617.82  72304.40  33.69
1451.0  214108.50  71630.52  33.46
1454.7  213547.47  71129.26  33.31
1458.4  213128.77  70780.50  33.21
1462.1  212492.07  70504.04  33.18
1465.8  211739.61  70299.48  33.20
1469.4  211158.42  70315.39  33.30
1473.1  211997.63  70894.51  33.44
1476.8  212229.62  71417.87  33.65
1480.5  211001.44  71464.21  33.87
1484.2  209879.73  71555.52  34.09
1487.9  209235.28  71841.85  34.34
1491.6  208541.67  72102.64  34.57
1495.3  208482.08  72608.25  34.83
1498.9  207956.73  72920.59  35.07
1502.6  206918.54  73067.02  35.31
1506.3  205671.20  73134.80  35.56
1510.0  204690.50  73275.17  35.80
1513.7  203891.84  73493.44  36.05
1517.3  203133.76  73699.91  36.28
1521.0  202164.37  73733.63  36.47
1524.7  201341.38  73840.21  36.67
1528.3  200471.83  73841.34  36.83
1532.0  199514.27  73798.80  36.99
1535.7  198591.56  73750.60  37.14
1539.3  197677.37  73628.34  37.25
1543.0  197013.06  73596.50  37.36
1546.7  196601.17  73665.43  37.47
1550.3  196080.71  73623.43  37.55
1554.0  195243.30  73501.20  37.65
1557.6  194443.21  73364.81  37.73
1561.3  193576.13  73195.28  37.81
1565.0  192679.07  72982.54  37.88
1568.6  191714.14  72746.86  37.95
1572.3  191047.49  72650.90  38.03
1575.9  190409.96  72574.00  38.11
1579.6  189840.70  72488.33  38.18
1583.2  189208.04  72415.17  38.27
1586.9  188459.70  72251.89  38.34
1590.5  187852.13  72219.80  38.45
1594.1  187103.59  72140.54  38.56
1597.8  186329.03  72036.83  38.66
1601.4  185578.57  71993.12  38.79
1605.1  184573.20  71796.03  38.90
1608.7  183723.00  71683.39  39.02
1612.3  182927.11  71547.69  39.11
1616.0  182082.15  71382.47  39.20
1619.6  181376.89  71239.07  39.28
1623.2  180529.40  70985.61  39.32
1626.9  179948.62  70840.09  39.37
1630.5  179190.25  70552.80  39.37
1634.1  178530.44  70269.73  39.36
1637.8  177747.11  69866.80  39.31
1641.4  176792.78  69258.05  39.17
1645.0  175854.86  68601.23  39.01
1648.6  174824.38  67736.56  38.75
1652.2  174041.83  66913.32  38.45
1655.8  173292.44  66049.57  38.11
1659.5  172558.00  65252.12  37.81
1663.1  171294.82  64425.34  37.61
1666.7  169980.50  63736.82  37.50
1670.3  168737.32  63215.51  37.46
1673.9  167610.37  62796.06  37.47
1677.5  166745.80  62486.97  37.47
1681.1  166277.87  62300.40  37.47
1684.7  166272.30  62202.31  37.41
1688.3  166132.17  62046.40  37.35
1691.9  165711.53  61700.31  37.23
1695.6  165345.73  61286.38  37.07
1699.2  165223.40  60948.21  36.89
1702.8  165128.91  60589.46  36.69
1706.3  164642.20  60054.05  36.48
1709.9  163644.98  59356.23  36.27
1713.5  162916.69  58799.20  36.09
1717.1  162175.77  58301.95  35.95
1720.7  161466.21  57866.75  35.84
1724.3  161124.97  57632.05  35.77
1727.9  160795.06  57505.93  35.76
1731.5  160710.56  57566.27  35.82
1735.1  160852.80  57810.00  35.94
1738.7  160594.62  57821.77  36.00
1742.2  160082.97  57710.49  36.05
1745.8  159480.93  57534.86  36.08
1749.4  159682.07  57599.33  36.07
1753.0  159112.68  57389.03  36.07
1756.5  157716.67  56899.52  36.08
1760.1  155730.02  56226.85  36.11
1763.7  153406.75  55468.00  36.16
1767.2  151537.80  54942.73  36.26
1770.8  150014.50  54542.89  36.36
1774.4  148476.26  54084.23  36.43
1777.9  147595.58  53922.58  36.53
1781.5  146650.67  53654.36  36.59
1785.1  145307.50  53207.14  36.62
1788.6  143915.62  52734.65  36.64
1792.2  142710.00  52314.32  36.66
1795.8  142255.75  52233.68  36.72
1799.3  141678.60  52053.04  36.74
1802.9  140909.66  51832.61  36.78
1806.4  140178.40  51629.43  36.83
1810.0  139315.22  51380.72  36.88
1813.5  138830.17  51265.19  36.93
1817.1  138612.60  51249.77  36.97
1820.6  137952.37  51122.94  37.06
1824.2  137858.93  51180.26  37.13
1827.7  136974.97  50962.91  37.21
1831.2  136724.00  51021.00  37.32
1834.8  136770.67  51147.39  37.40
1838.3  136619.00  51221.25  37.49
1841.8  135941.93  51062.08  37.56
1845.4  134943.01  50771.35  37.62
1848.9  134020.05  50434.46  37.63
1852.4  133313.47  50169.75  37.63
1856.0  132501.30  49761.56  37.56
1859.5  131699.03  49313.55  37.44
1863.0  131024.25  48814.70  37.26
1866.6  130805.24  48381.14  36.99
1870.1  130654.15  47843.52  36.62
1873.6  129944.25  46952.04  36.13
1877.1  128608.67  45639.75  35.49
1880.6  127101.58  44081.80  34.68
1884.2  125948.62  42429.36  33.69
1887.7  125049.47  40584.43  32.45
1891.2  124026.35  38419.88  30.98
1894.7  123214.76  36081.51  29.28
1898.2  122808.66  33742.45  27.48
1902.2  133866.72  34107.84  25.48
1904.9  132977.26  31878.46  23.97
1907.6  131990.00  29739.12  22.53
1910.4  131187.14  27856.22  21.23
1913.1  129916.08  26171.44  20.14
1915.8  129099.60  24832.92  19.24
1918.6  128536.16  23788.48  18.51
1921.3  128044.28  23010.61  17.97
1924.0  127250.62  22426.60  17.62
1926.7  126433.88  22015.96  17.41
1929.4  125602.80  21787.92  17.35
1932.2  125019.49  21728.33  17.38
1934.9  124403.76  21752.64  17.49
1937.6  123738.24  21845.08  17.65
1940.3  123097.00  22015.00  17.88
1943.0  122517.77  22229.51  18.14
1945.7  121687.61  22422.51  18.43
1948.4  120802.06  22619.16  18.72
1951.1  120109.50  22848.48  19.02
1953.8  119441.52  23094.06  19.34
1956.4  118886.65  23353.12  19.64
1959.1  118218.76  23577.88  19.94
1961.8  117388.74  23776.20  20.25
1964.5  116696.43  23989.14  20.56
1967.2  115900.23  24176.90  20.86
1969.9  115261.40  24381.40  21.15
1972.5  114486.41  24562.85  21.45
1975.2  113918.36  24791.12  21.76
1977.9  113541.72  25046.18  22.06
1980.6  112923.02  25227.79  22.34
1983.2  112029.54  25366.94  22.64
1985.9  111124.80  25480.80  22.93
1988.5  110242.28  25575.86  23.20
1991.2  109561.41  25719.12  23.47
1993.8  108943.56  25845.60  23.72
1996.5  108486.18  25998.06  23.96
1999.2  107843.18  26077.49  24.18
2001.8  107464.92  26220.24  24.40
2004.4  106970.25  26286.23  24.57
2007.1  106276.66  26266.80  24.72
2009.7  105652.08  26235.90  24.83
2012.4  105225.92  26238.40  24.94
2015.0  104761.80  26203.40  25.01
2017.6  104203.15  26104.80  25.05
2020.3  103680.28  25955.60  25.03
2022.9  103430.08  25816.16  24.96
2025.5  103183.59  25684.83  24.89
2028.1  102954.59  25534.00  24.80
2030.8  102536.01  25270.68  24.65
2033.4  102374.70  25062.18  24.48
2036.0  101963.44  24784.16  24.31
2038.6  101566.98  24505.92  24.13
2041.2  101230.00  24234.08  23.94
2043.8  100860.50  23953.41  23.75
2046.4  100460.90  23669.40  23.56
2049.0  99946.48  23347.84  23.36
2051.6  99690.30  23083.74  23.16
2054.2  99362.75  22792.75  22.94
2056.8  98968.10  22537.90  22.77
2059.4  98339.72  22239.48  22.61
2062.0  97820.50  21948.00  22.44
2064.6  97211.41  21625.04  22.25
2067.1  96598.71  21305.43  22.06
2069.7  95982.68  20988.88  21.87
2072.3  95538.40  20725.92  21.69
2074.9  95027.10  20466.18  21.54
2077.4  94664.08  20238.42  21.38
2080.0  94149.94  19989.14  21.23
2082.6  93674.05  19734.90  21.07
2085.1  93228.24  19480.41  20.90
2087.7  92851.20  19242.60  20.72
2090.3  92388.93  18997.44  20.56
2092.8  91634.04  18702.08  20.41
2095.4  90820.47  18423.34  20.29
2097.9  90156.08  18144.14  20.13
2100.5  89452.00  17860.00  19.97
2103.0  88860.34  17600.76  19.81
2105.6  88274.19  17364.18  19.67
2108.1  87750.09  17113.77  19.50
2110.7  87214.68  16873.08  19.35
2113.2  86693.24  16635.77  19.19
2115.7  86107.10  16375.10  19.02
2118.3  85481.76  16124.16  18.86
2120.8  85098.78  15933.42  18.72
2123.3  84711.57  15718.53  18.56
2125.8  84328.30  15530.06  18.42
2128.4  83844.15  15353.52  18.31
2130.9  83294.40  15170.00  18.21
2133.4  82933.34  15025.50  18.12
2135.9  82547.00  14881.40  18.03
2138.4  82064.95  14732.63  17.95
2140.9  81716.22  14643.30  17.92
2143.4  81374.92  14554.21  17.89
2145.9  81053.28  14503.04  17.89
2148.4  80768.19  14481.11  17.93
2150.9  80475.79  14481.11  17.99
2153.4  80190.70  14459.18  18.03
2155.9  79845.69  14440.10  18.09
2158.4  79534.35  14442.75  18.16
2160.9  79299.15  14457.45  18.23
2163.4  78985.74  14467.14  18.32
2165.9  78405.88  14415.76  18.39
2168.4  77918.04  14376.24  18.45
2170.8  77576.62  14386.24  18.54
2173.3  77236.21  14403.45  18.65
2175.8  76920.69  14423.09  18.75
2178.2  76526.40  14423.20  18.85
2180.7  76143.34  14418.25  18.94
2183.2  75723.33  14434.22  19.06
2185.6  75282.48  14432.04  19.17
2188.1  74775.96  14424.48  19.29
2190.6  74193.60  14401.40  19.41
2193.0  73554.69  14352.69  19.51
2195.5  72983.04  14330.88  19.64
2197.9  72385.28  14301.68  19.76
2200.4  71662.65  14247.75  19.88
2202.8  71180.07  14250.36  20.02
2205.3  70559.96  14227.48  20.16
2207.7  70178.42  14242.02  20.29
2210.1  69783.28  14242.48  20.41
2212.6  69444.74  14270.82  20.55
2215.0  69204.80  14286.85  20.64
2217.4  68881.90  14279.78  20.73
2219.9  68615.44  14296.28  20.84
2222.3  68376.44  14303.96  20.92
2224.7  68215.50  14304.33  20.97
2227.1  67933.83  14254.61  20.98
2229.5  67616.40  14187.67  20.98
2231.9  67161.60  14085.28  20.97
2234.4  66648.16  13935.68  20.91
2236.8  66254.67  13789.13  20.81
2239.2  65868.66  13633.62  20.70
2241.6  65427.39  13457.43  20.57
2244.0  64998.72  13253.76  20.39
2246.4  64600.17  13048.35  20.20
2248.8  64166.96  12861.20  20.04
2251.2  63840.60  12658.50  19.83
2253.6  63414.30  12449.70  19.63
2255.9  63107.04  12281.52  19.46
2258.3  62758.12  12102.60  19.28
2260.7  62374.16  11928.96  19.12
2263.1  61970.10  11762.40  18.98
2265.5  61559.96  11601.15  18.85
2267.9  61213.20  11475.30  18.75
2270.2  60752.24  11344.72  18.67
2272.6  60338.88  11212.80  18.58
2275.0  59896.62  11077.92  18.50
2277.3  59472.00  10947.45  18.41
2279.7  59091.45  10814.70  18.30
2282.1  58773.88  10668.32  18.15
2284.4  58350.38  10526.34  18.04
2286.8  58038.93  10412.36  17.94
2289.1  57612.60  10242.24  17.78
2291.5  57294.16  10077.83  17.59
2293.8  56868.96  9902.28  17.41
2296.2  56382.48  9757.44  17.31
2298.5  55858.71  9591.24  17.17
2300.8  55313.86  9426.90  17.04
2303.2  54652.48  9254.76  16.93
2305.5  53937.74  9104.20  16.88
2307.9  53250.28  9002.01  16.91
2310.2  52575.60  8916.60  16.96
2312.5  51970.80  8850.40  17.03
2314.8  51373.84  8805.10  17.14
2317.1  50745.50  8750.50  17.24
2319.5  50104.35  8658.18  17.28
2321.8  49545.12  8574.40  17.31
2324.1  48926.08  8507.66  17.39
2326.4  48406.82  8428.86  17.41
2328.7  47899.00  8322.00  17.37
2331.0  47400.00  8219.16  17.34
2333.3  47018.55  8125.26  17.28
2335.6  46609.92  8025.36  17.22
2337.9  46106.82  7908.66  17.15
2340.2  45628.50  7809.00  17.11
2342.5  45229.56  7750.65  17.14
2344.8  44751.30  7659.10  17.11
2347.1  44252.46  7563.78  17.09
2349.4  43697.04  7491.48  17.14
2351.7  43188.00  7446.88  17.24
2353.9  42694.87  7399.02  17.33
2356.2  42168.75  7322.25  17.36
2358.5  41659.28  7259.11  17.42
2360.8  41170.98  7207.60  17.51
2363.1  40704.36  7139.40  17.54
2365.3  40214.78  7075.74  17.59
2367.6  39680.00  6990.00  17.62
2369.8  39154.80  6894.30  17.61
2372.1  38602.98  6773.52  17.55
2374.4  37984.60  6682.00  17.59
2376.6  37337.44  6588.96  17.65
2378.9  36695.12  6485.36  17.67
2381.1  36067.20  6333.60  17.56
2383.4  35501.24  6223.70  17.53
2385.6  35028.40  6144.60  17.54
2387.9  34535.52  6034.32  17.47
2390.1  34051.50  5911.50  17.36
2392.3  33548.58  5823.09  17.36
2394.6  33074.52  5744.30  17.37
2396.8  32646.97  5655.13  17.32
2399.0  32185.60  5564.00  17.29
2401.3  31745.88  5453.28  17.18
2403.5  31296.72  5350.80  17.10
2405.7  30855.39  5268.26  17.07
2407.9  30403.62  5182.56  17.05
2410.1  29919.96  5066.64  16.93
2412.4  29560.80  4960.70  16.78
2414.6  29192.64  4850.40  16.62
2416.8  28779.30  4746.06  16.49
2419.0  28371.80  4657.89  16.42
2421.2  27969.84  4560.30  16.30
2423.4  27555.15  4438.49  16.11
2425.6  27226.26  4389.12  16.12
2427.8  26917.65  4320.54  16.05
2430.0  26610.40  4220.96  15.86
2432.2  26277.12  4124.16  15.69
2434.4  25925.13  4051.89  15.63
2436.5  25584.76  3926.20  15.35
2438.7  25271.16  3817.86  15.11
2440.9  24987.18  3739.74  14.97
2443.1  24735.06  3666.24  14.82
2445.3  24440.95  3608.24  14.76
2447.4  24137.28  3561.84  14.76
2449.6  23826.88  3449.60  14.48
2451.8  23535.90  3378.24  14.35
2453.9  23194.20  3304.55  14.25
2456.1  22871.76  3227.92  14.11
2458.3  22572.96  3164.79  14.02
2460.4  22260.05  3104.86  13.95
2462.6  21989.10  3056.20  13.90
2464.7  21717.02  3019.90  13.91
2466.9  21456.16  2992.64  13.95
2469.0  21181.02  2916.82  13.77
2471.2  20928.06  2837.94  13.56
2473.3  20648.69  2782.65  13.48
2475.4  20353.05  2713.74  13.33
2477.6  20083.38  2641.76  13.15
2479.7  19860.48  2565.12  12.92
2481.9  19590.55  2513.21  12.83
2484.0  19356.27  2493.95  12.88
2486.1  19100.34  2444.04  12.80
2488.2  18846.00  2390.65  12.69
2490.4  18578.50  2336.00  12.57
2492.5  18240.32  2260.88  12.39
2494.6  17942.58  2247.84  12.53
2496.7  17758.35  2263.93  12.75
2498.8  17509.14  2215.53  12.65
2500.9  17342.55  2153.65  12.42
2503.0  17270.38  2185.82  12.66
2505.1  17161.95  2180.10  12.70
2507.2  17152.92  2184.57  12.74
2509.4  17097.63  2198.68  12.86
2511.4  17084.34  2252.88  13.19
2513.5  17116.32  2295.68  13.41
2515.6  17324.20  2285.32  13.19
