# Supplementary material for: Using reflectance spectra and Pl@ntNet to identify herbarium specimens: a case study with Lithocarpus
Source: New Phytol. 2025 Jun 4;251(2):800–10. doi: 10.1111/nph.70258 (PMC13278665; doi:10.1111/nph.70258)
Supplement: Supplementary file 1 — Dataset S1 Original spectral data collected for this study. [file NPH-251-800-s003.zip › lithocarpus_spectra/gr021522_0152.sig]

/*** Spectra Vista SIG Data ***/
name= gr021522_0152.sig
instrument= HI: 1132003 (HR-1024i)
integration= 50.0, 9.0, 5.0, 150.0, 14.0, 5.0
scan method= Time-based, Time-based
scan coadds= 100, 425, 645, 33, 298, 645
scan time= 5, 5
scan settings= AI, AI
external data set1= 0,0,0,0,0,0,0,0,0,0,0,0,0,0,0,0,0,0,0,0,0,0,0,0,0,0,0,0,0,0,0,0
external data set2= 0,0,0,0,0,0,0,0,0,0,0,0,0,0,0,0,0,0,0,0,0,0,0,0,0,0,0,0,0,0,0,0
external data dark= 0,0,0,0,0,0,0,0,0,0,0,0,0,0,0,0
external data mask= 0
optic= LENS 4(1), LENS 4(1)
temp= 31.6, -5.0, -9.8, 31.6, -5.1, -9.9
battery= 7.44, 7.44
error= 0, 0
units= Radiance, Radiance
time= 15/02/2022 11:53:58, 15/02/2022 11:54:33
longitude=                 ,                 
latitude=                 ,                 
gpstime=                 ,                 
comm= 
memory slot= 0, 0
factors= 0.945, 0.926, 1.000 [Overlap: Remove @ 990,1900, Matching Type: None]
inclinometer x offset= 1, 1
inclinometer y offset= 90, 90
data= 
340.5  1171.80  188.07  16.05
341.9  1191.12  184.34  15.48
343.4  1161.12  177.12  15.25
344.9  1147.00  166.50  14.52
346.4  1158.95  154.53  13.33
347.8  1181.97  159.88  13.53
349.3  1162.16  137.97  11.87
350.8  1212.00  131.30  10.83
352.2  1243.55  141.42  11.37
353.7  1268.68  142.50  11.23
355.2  1296.90  126.63  9.76
356.6  1387.54  126.54  9.12
358.1  1440.98  136.61  9.48
359.6  1461.48  136.75  9.36
361.0  1526.44  135.41  8.87
362.5  1615.23  143.85  8.91
364.0  1707.16  144.39  8.46
365.5  1747.60  145.63  8.33
366.9  1821.20  150.72  8.28
368.4  1914.03  158.46  8.28
369.9  2006.16  154.32  7.69
371.3  2115.20  167.45  7.92
372.8  2176.26  161.69  7.43
374.2  2271.50  160.09  7.05
375.7  2399.13  174.80  7.29
377.2  2509.80  169.10  6.74
378.6  2575.95  180.54  7.01
380.1  2666.56  175.21  6.57
381.6  2786.81  180.74  6.49
383.0  2934.80  193.97  6.61
384.5  3083.08  208.09  6.75
386.0  3185.16  213.18  6.69
387.4  3289.65  208.87  6.35
388.9  3393.04  224.65  6.62
390.4  3542.29  224.00  6.32
391.8  3731.00  237.25  6.36
393.3  3859.47  227.94  5.91
394.7  3961.15  234.57  5.92
396.2  4046.68  238.04  5.88
397.7  4200.24  254.56  6.06
399.1  4397.85  259.49  5.90
400.6  4592.32  267.55  5.83
402.0  4715.10  277.16  5.88
403.5  4802.00  284.20  5.92
405.0  4948.92  292.03  5.90
406.4  5168.46  300.67  5.82
407.9  5378.76  315.17  5.86
409.3  5522.62  316.08  5.72
410.8  5634.36  318.66  5.66
412.2  5780.76  329.64  5.70
413.7  6021.67  345.27  5.73
415.1  6245.92  351.21  5.62
416.6  6439.14  361.05  5.61
418.0  6597.50  372.17  5.64
419.5  6737.25  386.96  5.74
420.9  6940.48  404.53  5.83
422.4  7199.71  416.46  5.78
423.8  7465.70  429.84  5.76
425.3  7742.85  453.05  5.85
426.7  7970.40  469.45  5.89
428.2  8141.12  486.40  5.97
429.6  8319.79  500.10  6.01
431.1  8529.64  510.86  5.99
432.5  8809.84  534.78  6.07
434.0  9097.00  557.33  6.13
435.4  9416.00  579.33  6.15
436.8  9730.79  603.42  6.20
438.3  9994.85  627.15  6.27
439.7  10213.55  641.07  6.28
441.2  10400.16  659.88  6.34
442.6  10656.00  678.95  6.37
444.0  10947.30  700.70  6.40
445.5  11288.97  725.81  6.43
446.9  11657.10  758.94  6.51
448.4  11983.51  783.42  6.54
449.8  12328.30  809.83  6.57
451.2  12615.50  837.58  6.64
452.7  12842.22  858.85  6.69
454.1  13097.48  878.56  6.71
455.5  13391.42  906.92  6.77
457.0  13733.72  936.17  6.82
458.4  14082.64  959.05  6.81
459.8  14446.08  992.64  6.87
461.2  14866.82  1029.41  6.92
462.7  15253.35  1068.63  7.01
464.1  15587.76  1092.60  7.01
465.5  15875.28  1122.00  7.07
467.0  16165.00  1142.73  7.07
468.4  16483.16  1173.77  7.12
469.8  16825.08  1213.85  7.21
471.2  17251.29  1250.95  7.25
472.7  17711.23  1282.06  7.24
474.1  18160.20  1317.67  7.26
475.5  18687.50  1363.44  7.30
476.9  19185.40  1413.45  7.37
478.4  19593.75  1452.08  7.41
479.8  19869.56  1477.22  7.43
481.2  20072.32  1495.73  7.45
482.6  20312.91  1517.31  7.47
484.0  20664.60  1557.42  7.54
485.4  21146.38  1597.15  7.55
486.9  21691.80  1643.85  7.58
488.3  22285.44  1695.55  7.61
489.7  22783.68  1738.47  7.63
491.1  23214.24  1781.64  7.67
492.5  23608.20  1824.76  7.73
493.9  23937.66  1856.58  7.76
495.3  24242.10  1884.80  7.77
496.8  24625.24  1921.91  7.80
498.2  25119.18  1972.90  7.85
499.6  25631.37  2017.80  7.87
501.0  26217.99  2072.82  7.91
502.4  26764.92  2124.20  7.94
503.8  27297.62  2173.45  7.96
505.2  27838.40  2228.43  8.00
506.6  28361.30  2283.75  8.05
508.0  28859.04  2335.20  8.09
509.4  29275.00  2381.67  8.14
510.8  29739.60  2433.75  8.18
512.2  30202.32  2485.55  8.23
513.6  30720.00  2548.80  8.30
515.0  31312.48  2613.31  8.35
516.4  31825.76  2672.64  8.40
517.8  32398.92  2738.84  8.45
519.2  33010.11  2808.60  8.51
520.7  33607.65  2885.57  8.59
522.0  34112.52  2952.60  8.66
523.4  34711.11  3028.20  8.72
524.8  35237.10  3098.12  8.79
526.2  35855.85  3172.62  8.85
527.6  36507.30  3255.80  8.92
529.0  37056.80  3332.27  8.99
530.4  37722.68  3417.85  9.06
531.8  38282.89  3497.57  9.14
533.2  38755.08  3569.28  9.21
534.6  39203.36  3648.59  9.31
536.0  39708.73  3741.31  9.42
537.4  40234.89  3835.96  9.53
538.8  40822.45  3924.98  9.61
540.2  41462.56  4020.40  9.70
541.6  42084.98  4121.55  9.79
543.0  42623.14  4215.59  9.89
544.3  43347.75  4326.80  9.98
545.7  44165.55  4444.25  10.06
547.1  44704.95  4541.40  10.16
548.5  45350.52  4654.48  10.26
549.9  46077.44  4780.71  10.38
551.3  46860.84  4906.20  10.47
552.7  47432.10  5010.07  10.56
554.1  48172.02  5132.49  10.65
555.4  48786.16  5250.21  10.76
556.8  49226.10  5346.88  10.86
558.2  49503.90  5428.10  10.96
559.6  49787.55  5507.15  11.06
561.0  50321.04  5613.30  11.15
562.3  50737.05  5710.25  11.25
563.7  51327.36  5828.48  11.36
565.1  51924.40  5950.27  11.46
566.5  52560.45  6072.79  11.55
567.9  53432.48  6221.49  11.64
569.2  54394.20  6384.00  11.74
570.6  55387.61  6553.16  11.83
572.0  56233.99  6710.98  11.93
573.4  56961.30  6860.90  12.04
574.8  57685.25  7005.42  12.14
576.1  58585.83  7177.59  12.25
577.5  59269.84  7326.25  12.36
578.9  60224.16  7511.00  12.47
580.3  61105.17  7688.92  12.58
581.6  61981.12  7869.44  12.70
583.0  62839.98  8045.40  12.80
584.4  63442.86  8190.75  12.91
585.8  63881.98  8316.67  13.02
587.1  64246.82  8429.96  13.12
588.5  64713.90  8561.20  13.23
589.9  65111.70  8673.40  13.32
591.2  65643.76  8800.25  13.41
592.6  66407.44  8959.57  13.49
594.0  67080.08  9100.95  13.57
595.3  67970.80  9273.61  13.64
596.7  68884.44  9440.95  13.71
598.1  69756.04  9600.59  13.76
599.5  70614.15  9751.55  13.81
600.8  71516.24  9907.69  13.85
602.2  72260.51  10041.15  13.90
603.5  73173.96  10199.60  13.94
604.9  74066.58  10353.00  13.98
606.3  74891.52  10498.40  14.02
607.6  75662.46  10640.84  14.06
609.0  76415.40  10778.40  14.11
610.4  77160.72  10918.18  14.15
611.7  77834.26  11053.06  14.20
613.1  78465.90  11194.35  14.27
614.5  79157.88  11349.72  14.34
615.8  79710.30  11481.78  14.40
617.2  80480.34  11643.60  14.47
618.5  81125.96  11796.47  14.54
619.9  81936.60  11983.02  14.62
621.2  82688.57  12166.08  14.71
622.6  83633.00  12375.00  14.80
624.0  84375.81  12551.97  14.88
625.3  85223.17  12750.14  14.96
626.7  86080.52  12958.06  15.05
628.0  86786.04  13141.99  15.14
629.4  87640.00  13342.93  15.22
630.8  88356.24  13520.96  15.30
632.1  88916.94  13674.15  15.38
633.5  89861.20  13878.63  15.44
634.8  90612.08  14048.03  15.50
636.2  91280.88  14204.68  15.56
637.5  92112.04  14379.54  15.61
638.9  92846.10  14530.72  15.65
640.2  93623.70  14671.51  15.67
641.6  94473.66  14803.16  15.67
642.9  95263.35  14903.68  15.64
644.3  96105.42  15013.04  15.62
645.6  96895.50  15108.17  15.59
647.0  97656.48  15156.99  15.52
648.3  98475.88  15187.59  15.42
649.7  99322.67  15221.22  15.33
651.0  100125.90  15227.34  15.21
652.4  100673.82  15181.92  15.08
653.7  101786.76  15194.07  14.93
655.0  102728.36  15170.21  14.77
656.4  103400.20  15110.80  14.61
657.7  104511.42  15114.77  14.46
659.1  105420.70  15097.13  14.32
660.4  106145.76  15052.80  14.18
661.8  106856.00  15013.33  14.05
663.1  107860.71  15035.08  13.94
664.5  108372.48  15026.16  13.87
665.8  108528.60  15002.32  13.82
667.1  108609.12  14990.67  13.80
668.5  108990.00  15041.60  13.80
669.8  109375.76  15125.90  13.83
671.2  109632.64  15233.92  13.90
672.5  109936.34  15370.90  13.98
673.8  110578.16  15582.28  14.09
675.2  111544.44  15845.62  14.21
676.5  112728.12  16157.54  14.33
677.8  113961.44  16503.97  14.48
679.2  114929.64  16835.94  14.65
680.5  115781.07  17157.32  14.82
681.9  116539.50  17471.30  14.99
683.2  117371.10  17792.13  15.16
684.5  118195.00  18115.53  15.33
685.9  118941.23  18438.06  15.50
687.2  119677.44  18759.68  15.68
688.5  120338.60  19063.19  15.84
689.9  121139.84  19397.96  16.01
691.2  121828.49  19720.05  16.19
692.5  122470.06  20054.15  16.37
693.8  123216.00  20437.85  16.59
695.2  123847.41  20817.72  16.81
696.5  124549.48  21240.71  17.05
697.8  125279.20  21699.37  17.32
699.2  125955.18  22197.89  17.62
700.5  126662.94  22747.62  17.96
701.8  127316.70  23336.25  18.33
703.1  128004.84  23970.56  18.73
704.5  128697.66  24647.49  19.15
705.8  129449.62  25386.84  19.61
707.1  130130.25  26150.75  20.10
708.4  130790.70  26951.03  20.61
709.8  131593.23  27799.35  21.13
711.1  132147.66  28608.05  21.65
712.4  132985.18  29493.70  22.18
713.7  133663.86  30355.29  22.71
715.0  134384.01  31214.32  23.23
716.3  135140.00  32081.25  23.74
717.7  135876.30  32928.25  24.23
719.0  136677.90  33779.53  24.71
720.3  137448.84  34627.67  25.19
721.6  138350.40  35495.33  25.66
722.9  139225.86  36351.51  26.11
724.2  140117.04  37210.32  26.56
725.6  140890.38  38047.22  27.00
726.9  141360.00  38793.92  27.44
728.2  141825.60  39550.19  27.89
729.5  142430.73  40334.62  28.32
730.8  142908.38  41099.83  28.76
732.1  143512.88  41891.08  29.19
733.4  143945.93  42645.48  29.63
734.7  144229.32  43370.64  30.07
736.0  144573.90  44110.26  30.51
737.3  144700.56  44812.98  30.97
738.6  144834.48  45524.43  31.43
740.0  144997.75  46272.92  31.91
741.2  145283.84  47088.43  32.41
742.6  145785.96  48012.96  32.93
743.9  146383.60  48989.55  33.47
745.2  147129.78  50059.80  34.02
746.5  147944.20  51178.40  34.59
747.8  148608.60  52288.67  35.19
749.1  149364.53  53447.10  35.78
750.4  150106.97  54617.02  36.39
751.7  150844.12  55799.05  36.99
753.0  151408.56  56902.56  37.58
754.2  152063.22  58040.84  38.17
755.5  152647.66  59138.31  38.74
756.8  153219.76  60210.96  39.30
758.1  154220.52  61432.04  39.83
759.4  155144.00  62622.33  40.36
760.7  156014.32  63774.85  40.88
762.0  156598.75  64799.58  41.38
763.3  157154.76  65785.44  41.86
764.6  157540.08  66691.76  42.33
765.9  157949.60  67587.42  42.79
767.2  158449.41  68519.64  43.24
768.4  158767.70  69360.20  43.69
769.7  159391.36  70324.94  44.12
771.0  159805.53  71199.78  44.55
772.3  160184.20  72041.75  44.97
773.6  160668.80  72927.15  45.39
774.8  161133.24  73787.61  45.79
776.1  161558.28  74628.75  46.19
777.4  161885.12  75414.33  46.59
778.7  162412.98  76278.49  46.97
780.0  162866.56  77111.47  47.35
781.2  163215.78  77898.82  47.73
782.5  163720.44  78740.48  48.09
783.8  164180.52  79559.46  48.46
785.0  164533.38  80306.60  48.81
786.3  164965.50  81091.50  49.16
787.6  165409.44  81888.99  49.51
788.9  165804.15  82652.57  49.85
790.1  166323.10  83479.47  50.19
791.4  166704.00  84205.76  50.51
792.7  167335.26  85058.92  50.83
793.9  167752.62  85806.00  51.15
795.2  168222.00  86591.17  51.47
796.5  168708.54  87380.04  51.79
797.7  169215.12  88149.62  52.09
799.0  169848.00  88996.00  52.40
800.2  170240.00  89708.37  52.70
801.5  170723.90  90443.97  52.98
802.8  171232.20  91225.95  53.28
804.0  171696.98  91970.06  53.57
805.3  172197.76  92726.84  53.85
806.5  172579.40  93411.73  54.13
807.8  173046.30  94146.27  54.41
809.0  173521.87  94888.66  54.68
810.3  173999.90  95606.40  54.95
811.5  174361.17  96276.22  55.22
812.8  174840.00  96993.90  55.48
814.0  175240.26  97670.52  55.74
815.3  175740.35  98402.00  55.99
816.5  176144.50  99056.08  56.24
817.8  176586.12  99755.09  56.49
819.0  176963.50  100410.96  56.74
820.2  177422.52  101098.66  56.98
821.5  177909.20  101813.68  57.23
822.7  178251.84  102424.98  57.46
824.0  178692.12  103093.26  57.69
825.2  179146.95  103778.90  57.93
826.4  179637.15  104476.90  58.16
827.7  179958.00  105082.22  58.39
828.9  180473.40  105774.90  58.61
830.1  180873.21  106411.98  58.83
831.4  181300.13  107070.33  59.06
832.6  181743.36  107731.52  59.28
833.8  182140.30  108358.67  59.49
835.0  182519.68  108988.51  59.71
836.3  182960.12  109653.18  59.93
837.5  183405.60  110325.60  60.15
838.7  183897.81  110962.35  60.34
839.9  184271.76  111579.12  60.55
841.2  184731.99  112243.97  60.76
842.4  185152.53  112889.75  60.97
843.6  185562.30  113524.37  61.18
844.8  186046.47  114200.01  61.38
846.0  186454.47  114823.78  61.58
847.2  186881.31  115438.96  61.77
848.5  187353.12  116107.57  61.97
849.7  187762.29  116727.12  62.17
850.9  188115.20  117306.80  62.36
852.1  188569.01  117936.94  62.54
853.3  188878.44  118498.14  62.74
854.5  189283.57  119111.16  62.93
855.7  189590.82  119695.30  63.13
856.9  189994.68  120272.44  63.30
858.1  190411.01  120878.41  63.48
859.3  190805.16  121471.37  63.66
860.5  191276.04  122116.99  63.84
861.7  191679.20  122718.67  64.02
862.9  192013.77  123292.26  64.21
864.1  192380.71  123881.71  64.39
865.3  192838.44  124499.29  64.56
866.5  193363.20  125150.40  64.72
867.7  193708.55  125764.11  64.92
868.9  194120.01  126371.23  65.10
870.1  194544.33  127004.28  65.28
871.3  195000.90  127585.14  65.43
872.5  195553.80  128246.40  65.58
873.7  196041.12  128908.19  65.76
874.9  196573.23  129568.36  65.91
876.0  197060.76  130236.24  66.09
877.2  197523.68  130877.17  66.26
878.4  198053.91  131532.06  66.41
879.6  198508.80  132143.20  66.57
880.8  198968.00  132734.58  66.71
882.0  199400.34  133365.42  66.88
883.1  199936.52  134033.67  67.04
884.3  200445.21  134649.51  67.18
885.5  200944.38  135256.24  67.31
886.7  201326.40  135843.84  67.47
887.8  201780.60  136435.70  67.62
889.0  202268.64  137101.87  67.78
890.2  202765.50  137660.74  67.89
891.4  203321.26  138322.20  68.03
892.5  203953.23  139022.52  68.16
893.7  204592.48  139756.67  68.31
894.9  205189.92  140459.88  68.45
896.0  205822.70  141138.27  68.57
897.2  206489.22  141821.17  68.68
898.4  207015.51  142479.18  68.83
899.5  207705.22  143235.16  68.96
900.7  208141.70  143838.07  69.11
901.9  208555.26  144367.73  69.22
903.0  208953.04  144864.79  69.33
904.2  209371.60  145372.87  69.43
905.4  209784.84  145966.28  69.58
906.5  210304.57  146574.68  69.70
907.7  210649.36  147099.20  69.83
908.8  211067.13  147622.48  69.94
910.0  211451.76  148088.72  70.03
911.2  211699.28  148495.55  70.14
912.3  211895.64  148901.62  70.27
913.5  212081.76  149287.35  70.39
914.6  212284.80  149688.00  70.51
915.8  212613.21  150164.90  70.63
916.9  212883.54  150562.06  70.73
918.1  213099.50  150923.65  70.82
919.2  213425.28  151305.12  70.89
920.4  213558.18  151709.87  71.04
921.5  213692.95  152120.12  71.19
922.7  213936.96  152447.41  71.26
923.8  214200.24  152902.00  71.38
925.0  214386.27  153200.46  71.46
926.1  214746.84  153654.76  71.55
927.3  215115.84  154168.16  71.67
928.4  215585.50  154755.25  71.78
929.6  216212.48  155386.88  71.87
930.7  216972.00  156128.00  71.96
931.8  217848.66  156899.42  72.02
933.0  218482.56  157666.80  72.16
934.1  218982.42  158214.90  72.25
935.3  219089.96  158528.00  72.36
936.4  219136.73  158683.04  72.41
937.6  218971.74  158732.01  72.49
938.7  218928.78  158864.04  72.56
939.9  218947.07  159109.09  72.67
941.0  219364.50  159642.94  72.78
942.1  220055.94  160287.66  72.84
943.3  220583.28  160752.80  72.88
944.4  220988.78  161225.90  72.96
945.6  221142.92  161514.47  73.04
946.7  221417.71  161878.74  73.11
947.9  221752.23  162247.54  73.17
949.0  221871.46  162454.04  73.22
950.1  222340.68  162846.48  73.24
951.3  222640.88  163202.31  73.30
952.4  222841.27  163636.85  73.43
953.6  223206.56  163958.17  73.46
954.7  223479.60  164098.75  73.43
955.8  223701.25  164392.95  73.49
957.0  223991.40  164790.90  73.57
958.1  224344.86  165099.68  73.59
959.3  224424.90  165154.50  73.59
960.4  224698.62  165465.04  73.64
961.6  225043.05  165761.64  73.66
962.7  225355.20  165938.24  73.63
963.9  225602.58  166155.87  73.65
965.0  225607.14  166196.86  73.67
966.2  225697.75  166377.37  73.72
967.3  225678.53  166381.10  73.72
968.5  225819.84  166460.48  73.71
969.6  226040.40  166577.52  73.69
970.8  225868.39  166635.70  73.78
971.9  225716.48  166497.17  73.76
973.1  225702.08  166547.09  73.79
974.2  225695.53  166471.55  73.76
975.4  226079.61  166721.17  73.74
976.5  226322.85  166623.73  73.62
977.7  226517.76  166742.24  73.61
978.8  226213.83  166723.47  73.70
980.0  225719.00  166708.67  73.86
981.2  226416.75  166716.66  73.63
982.3  226694.16  166776.68  73.57
983.5  226594.29  166708.19  73.57
984.6  226377.36  166879.44  73.72
985.8  226356.24  166781.41  73.68
987.0  226646.72  166834.13  73.61
988.1  226832.94  166889.10  73.57
989.3  227272.64  166918.08  73.44
990.2  241547.63  181073.25  74.96
994.0  241928.40  182001.50  75.23
997.9  241812.58  182455.71  75.45
1001.7  242350.19  183412.45  75.68
1005.6  243403.33  184851.43  75.94
1009.4  244737.74  186432.70  76.18
1013.3  245840.00  187868.57  76.42
1017.1  246594.52  188925.17  76.61
1021.0  247295.57  190043.84  76.85
1024.8  248633.94  191486.82  77.02
1028.6  250570.67  193506.71  77.23
1032.5  252126.00  195180.30  77.41
1036.3  252755.56  196059.33  77.57
1040.1  252965.90  196695.61  77.76
1044.0  253835.92  197762.40  77.91
1047.8  254562.00  198666.68  78.04
1051.6  255219.56  199689.60  78.24
1055.5  254840.20  199682.49  78.36
1059.3  254469.30  199796.91  78.52
1063.1  254202.58  199872.41  78.63
1067.0  254532.03  200446.76  78.75
1070.8  255301.51  201317.85  78.85
1074.6  255792.86  202068.68  79.00
1078.4  255418.67  202063.50  79.11
1082.3  254480.31  201558.00  79.20
1086.1  253988.49  201467.51  79.32
1089.9  253893.97  201670.70  79.43
1093.7  254329.37  202241.00  79.52
1097.5  254453.12  202524.69  79.59
1101.4  254353.86  202666.25  79.68
1105.2  254223.60  202596.69  79.69
1109.0  254559.10  202991.51  79.74
1112.8  255645.59  203790.92  79.72
1116.6  256432.71  204358.51  79.69
1120.4  257135.20  204867.20  79.67
1124.2  257667.69  205081.75  79.59
1128.1  258314.24  205407.26  79.52
1131.8  258330.80  205112.70  79.40
1135.7  258135.80  204646.56  79.28
1139.5  257934.20  204114.73  79.13
1143.3  257342.50  203114.43  78.93
1147.1  256620.00  201979.14  78.71
1150.9  255909.50  200728.39  78.44
1154.7  255892.00  199903.60  78.12
1158.5  255776.73  199044.30  77.82
1162.3  255560.44  198230.29  77.57
1166.1  254901.44  197073.69  77.31
1169.9  254515.10  196290.79  77.12
1173.7  253880.00  195351.43  76.95
1177.5  253257.22  194479.03  76.79
1181.2  253267.44  194083.69  76.63
1185.0  253769.75  194084.63  76.48
1188.8  253695.56  193804.50  76.39
1192.6  253711.05  193635.96  76.32
1196.4  253715.23  193498.95  76.27
1200.2  253005.51  192987.20  76.28
1204.0  252484.05  192666.70  76.31
1207.8  252120.87  192458.97  76.34
1211.6  251531.44  192089.50  76.37
1215.3  251032.60  192048.58  76.50
1219.1  250914.17  192330.27  76.65
1222.9  250577.78  192502.86  76.82
1226.7  250263.38  192779.81  77.03
1230.4  249595.67  192711.68  77.21
1234.2  248896.59  192620.05  77.39
1238.0  248129.92  192355.04  77.52
1241.8  247436.81  192137.68  77.65
1245.5  246817.67  191956.81  77.77
1249.3  246601.93  192085.22  77.89
1253.1  246925.00  192503.75  77.96
1256.8  246965.91  192753.00  78.05
1260.6  246741.35  192650.44  78.08
1264.4  246522.37  192640.11  78.14
1268.1  246146.27  192431.49  78.18
1271.9  246089.68  192499.59  78.22
1275.7  246331.91  192777.51  78.26
1279.4  246609.00  193133.89  78.32
1283.2  246154.61  192944.68  78.38
1286.9  245812.09  192833.95  78.45
1290.7  245549.33  192753.00  78.50
1294.4  244860.94  192274.83  78.52
1298.2  243887.97  191559.73  78.54
1302.0  242697.33  190614.59  78.54
1305.7  241329.61  189495.82  78.52
1309.5  239695.38  188060.94  78.46
1313.2  238781.83  187115.20  78.36
1317.0  238118.40  186350.91  78.26
1320.7  237301.49  185347.51  78.11
1324.4  236152.37  183980.52  77.91
1328.2  235508.80  182872.29  77.65
1331.9  234642.96  181442.01  77.33
1335.7  233810.00  179900.54  76.94
1339.4  232475.96  177927.54  76.54
1343.2  231511.01  176131.80  76.08
1346.9  231142.92  174747.55  75.60
1350.6  231650.84  173968.80  75.10
1354.4  232244.08  173351.13  74.64
1358.1  232039.73  172166.74  74.20
1361.8  231261.60  170552.96  73.75
1365.6  230164.45  168826.28  73.35
1369.3  229009.78  167031.71  72.94
1373.0  227626.54  165109.25  72.54
1376.7  226084.90  163059.51  72.12
1380.5  224488.18  160679.31  71.58
1384.2  223140.10  158166.53  70.88
1387.9  221814.67  155356.67  70.04
1391.6  220426.25  152148.07  69.02
1395.3  219185.75  148593.79  67.79
1399.1  218395.79  145020.30  66.40
1402.8  217385.33  140887.71  64.81
1406.5  216560.60  136626.79  63.09
1410.2  215959.72  132443.79  61.33
1413.9  215830.94  128702.63  59.63
1417.6  215251.55  125011.29  58.08
1421.3  214545.60  121703.14  56.73
1425.1  213758.93  118743.09  55.55
1428.8  213330.75  116427.95  54.58
1432.5  213087.31  114585.98  53.77
1436.2  212807.10  113039.62  53.12
1439.9  212144.74  111551.40  52.58
1443.6  211753.00  110408.71  52.14
1447.3  211209.89  109450.37  51.82
1451.0  210736.25  108680.79  51.57
1454.7  210158.93  108071.26  51.42
1458.4  209733.07  107611.35  51.31
1462.1  209088.38  107178.69  51.26
1465.8  208395.00  106836.27  51.27
1469.4  207843.53  106686.99  51.33
1473.1  208477.92  107294.66  51.47
1476.8  208674.41  107804.13  51.66
1480.5  207503.16  107625.93  51.87
1484.2  206482.32  107551.68  52.09
1487.9  205810.77  107713.78  52.34
1491.6  205133.50  107824.55  52.56
1495.3  204966.67  108261.21  52.82
1498.9  204438.53  108523.14  53.08
1502.6  203473.60  108560.79  53.35
1506.3  202301.87  108482.40  53.62
1510.0  201346.95  108512.26  53.89
1513.7  200584.14  108696.81  54.19
1517.3  199855.49  108824.20  54.45
1521.0  198927.01  108810.65  54.70
1524.7  198099.92  108834.15  54.94
1528.3  197275.22  108768.15  55.14
1532.0  196334.00  108615.60  55.32
1535.7  195465.36  108477.60  55.50
1539.3  194578.00  108223.11  55.62
1543.0  193952.89  108153.00  55.76
1546.7  193586.25  108192.27  55.89
1550.3  193055.29  108118.86  56.00
1554.0  192244.50  107872.65  56.11
1557.6  191459.22  107651.26  56.23
1561.3  190612.33  107362.14  56.32
1565.0  189724.27  107005.97  56.40
1568.6  188769.15  106615.89  56.48
1572.3  188083.69  106394.37  56.57
1575.9  187487.20  106237.26  56.66
1579.6  186914.31  106087.45  56.76
1583.2  186274.13  105936.40  56.87
1586.9  185506.63  105680.30  56.97
1590.5  184918.22  105628.31  57.12
1594.1  184159.51  105515.49  57.30
1597.8  183379.23  105365.05  57.46
1601.4  182638.29  105275.39  57.64
1605.1  181658.52  104996.33  57.80
1608.7  180809.00  104813.36  57.97
1612.3  180015.86  104653.87  58.14
1616.0  179190.25  104431.05  58.28
1619.6  178476.00  104256.21  58.41
1623.2  177657.53  103945.71  58.51
1626.9  177039.24  103779.26  58.62
1630.5  176298.35  103432.37  58.67
1634.1  175618.08  103148.01  58.73
1637.8  174862.49  102698.80  58.73
1641.4  173957.35  102053.00  58.67
1645.0  173096.26  101340.66  58.55
1648.6  172106.12  100441.13  58.36
1652.2  171352.21  99617.89  58.14
1655.8  170617.44  98768.64  57.89
1659.5  169917.05  97955.00  57.65
1663.1  168682.63  96975.39  57.49
1666.7  167401.17  96047.14  57.38
1670.3  166208.83  95254.66  57.31
1673.9  165103.53  94517.94  57.25
1677.5  164269.86  93940.09  57.19
1681.1  163803.07  93496.71  57.08
1684.7  163810.60  93245.85  56.92
1688.3  163677.73  92889.05  56.75
1691.9  163286.13  92356.54  56.56
1695.6  162923.53  91807.67  56.35
1699.2  162788.97  91414.46  56.16
1702.8  162716.59  90981.61  55.91
1706.3  162214.50  90297.83  55.67
1709.9  161258.13  89355.31  55.41
1713.5  160552.04  88551.41  55.15
1717.1  159819.02  87778.70  54.92
1720.7  159101.57  87070.46  54.73
1724.3  158738.39  86625.11  54.57
1727.9  158409.30  86333.23  54.50
1731.5  158310.97  86313.80  54.52
1735.1  158446.40  86582.06  54.64
1738.7  158184.27  86556.03  54.72
1742.2  157674.27  86401.87  54.80
1745.8  157075.33  86127.69  54.83
1749.4  157060.34  86086.58  54.81
1753.0  156312.80  85654.80  54.80
1756.5  154876.88  84833.66  54.77
1760.1  152994.58  83830.05  54.79
1763.7  150853.31  82712.00  54.83
1767.2  149137.73  81904.76  54.92
1770.8  147696.50  81255.54  55.02
1774.4  146231.21  80483.15  55.04
1777.9  145391.92  80181.99  55.15
1781.5  144501.33  79734.21  55.18
1785.1  143227.50  79072.50  55.21
1788.6  141884.97  78361.75  55.23
1792.2  140603.67  77676.54  55.25
1795.8  140046.54  77459.94  55.31
1799.3  139397.20  77126.66  55.33
1802.9  138651.57  76794.31  55.39
1806.4  137974.22  76516.46  55.46
1810.0  137159.45  76149.85  55.52
1813.5  136710.72  75989.45  55.58
1817.1  136476.73  75973.07  55.67
1820.6  135864.73  75754.97  55.76
1824.2  135772.58  75852.03  55.87
1827.7  134956.84  75543.17  55.98
1831.2  134708.00  75600.00  56.12
1834.8  134730.60  75742.09  56.22
1838.3  134545.50  75839.14  56.37
1841.8  133874.60  75582.13  56.46
1845.4  132937.54  75155.33  56.53
1848.9  132070.35  74697.62  56.56
1852.4  131393.80  74300.59  56.55
1856.0  130640.70  73740.51  56.45
1859.5  129857.51  73116.41  56.31
1863.0  129206.39  72434.72  56.06
1866.6  128991.38  71876.17  55.72
1870.1  128833.24  71201.46  55.27
1873.6  128184.75  70028.84  54.63
1877.1  126981.17  68308.50  53.79
1880.6  125588.69  66305.06  52.80
1884.2  124542.17  64194.40  51.54
1887.7  123656.53  61800.99  49.98
1891.2  122684.45  58979.70  48.07
1894.7  121865.69  55938.09  45.90
1898.2  121422.41  52882.08  43.55
1902.2  131096.16  53857.44  41.08
1904.9  130305.12  50991.92  39.13
1907.6  129373.84  48194.08  37.25
1910.4  128646.70  45668.84  35.50
1913.1  127480.24  43333.04  33.99
1915.8  126704.48  41519.80  32.77
1918.6  126121.92  40081.44  31.78
1921.3  125606.15  38961.56  31.02
1924.0  124810.42  38043.88  30.48
1926.7  124007.36  37372.84  30.14
1929.4  123171.44  36931.52  29.98
1932.2  122586.55  36711.68  29.95
1934.9  121988.88  36616.32  30.02
1937.6  121356.60  36643.36  30.19
1940.3  120776.50  36771.00  30.45
1943.0  120230.75  36973.49  30.75
1945.7  119469.57  37136.55  31.08
1948.4  118667.32  37320.10  31.45
1951.1  118020.96  37578.96  31.84
1953.8  117365.16  37839.12  32.24
1956.4  116808.74  38121.38  32.64
1959.1  116185.32  38391.92  33.04
1961.8  115396.68  38598.84  33.45
1964.5  114712.74  38834.82  33.85
1967.2  113900.85  39037.54  34.27
1969.9  113280.50  39305.60  34.70
1972.5  112525.66  39514.46  35.12
1975.2  111984.25  39803.84  35.54
1977.9  111606.76  40128.76  35.96
1980.6  110990.74  40368.79  36.37
1983.2  110112.48  40495.20  36.78
1985.9  109245.60  40608.00  37.17
1988.5  108381.16  40690.19  37.54
1991.2  107695.17  40831.29  37.91
1993.8  107063.22  40975.44  38.27
1996.5  106613.10  41171.46  38.62
1999.2  105982.06  41257.25  38.93
2001.8  105598.32  41387.28  39.19
2004.4  105100.58  41465.29  39.45
2007.1  104406.82  41433.28  39.68
2009.7  103814.46  41409.18  39.89
2012.4  103415.36  41422.08  40.05
2015.0  102971.00  41336.40  40.14
2017.6  102422.60  41168.70  40.19
2020.3  101892.56  40953.00  40.19
2022.9  101625.28  40818.56  40.17
2025.5  101406.51  40646.94  40.08
2028.1  101197.25  40426.33  39.95
2030.8  100781.52  40074.66  39.76
2033.4  100629.72  39814.50  39.57
2036.0  100236.80  39422.40  39.33
2038.6  99837.24  38991.54  39.06
2041.2  99518.64  38604.92  38.79
2043.8  99165.43  38196.60  38.52
2046.4  98775.70  37763.80  38.23
2049.0  98250.40  37298.48  37.96
2051.6  97994.10  36930.90  37.69
2054.2  97673.25  36533.50  37.40
2056.8  97289.50  36159.20  37.17
2059.4  96678.68  35735.43  36.96
2062.0  96169.75  35347.75  36.76
2064.6  95567.72  34930.36  36.55
2067.1  94970.07  34514.64  36.34
2069.7  94363.94  34118.66  36.16
2072.3  93935.72  33811.88  35.99
2074.9  93442.02  33480.93  35.83
2077.4  93106.08  33216.56  35.68
2080.0  92615.31  32889.38  35.51
2082.6  92151.15  32569.65  35.34
2085.1  91705.47  32246.43  35.16
2087.7  91322.40  31987.80  35.03
2090.3  90854.64  31703.52  34.89
2092.8  90103.73  31305.99  34.74
2095.4  89309.48  30910.10  34.61
2097.9  88652.97  30542.89  34.45
2100.5  87954.80  30164.40  34.30
2103.0  87351.92  29827.30  34.15
2105.6  86783.25  29495.01  33.99
2108.1  86256.09  29192.76  33.84
2110.7  85715.84  28900.90  33.72
2113.2  85214.67  28605.50  33.57
2115.7  84669.25  28280.20  33.40
2118.3  84066.45  27965.34  33.27
2120.8  83689.20  27756.18  33.17
2123.3  83285.30  27527.75  33.05
2125.8  82911.08  27298.18  32.92
2128.4  82473.30  27046.50  32.79
2130.9  81932.80  26795.40  32.70
2133.4  81553.22  26622.96  32.64
2135.9  81170.60  26469.80  32.61
2138.4  80708.87  26281.42  32.56
2140.9  80373.00  26152.42  32.54
2143.4  80022.57  26038.22  32.54
2145.9  79737.48  25950.50  32.54
2148.4  79445.08  25870.09  32.56
2150.9  79167.30  25804.30  32.59
2153.4  78882.21  25745.82  32.64
2155.9  78540.95  25684.32  32.70
2158.4  78218.70  25636.80  32.78
2160.9  77968.80  25607.40  32.84
2163.4  77664.54  25557.88  32.91
2165.9  77114.04  25455.12  33.01
2168.4  76656.06  25365.06  33.09
2170.8  76301.61  25315.95  33.18
2173.3  75953.46  25259.18  33.26
2175.8  75660.42  25234.88  33.35
2178.2  75282.25  25181.00  33.45
2180.7  74885.02  25136.44  33.57
2183.2  74484.18  25090.91  33.69
2185.6  74057.76  25046.28  33.82
2188.1  73536.12  24978.24  33.97
2190.6  72949.50  24889.54  34.12
2193.0  72302.34  24788.94  34.29
2195.5  71731.20  24691.20  34.42
2197.9  71151.44  24583.68  34.55
2200.4  70438.05  24437.05  34.69
2202.8  69960.66  24388.20  34.86
2205.3  69373.00  24308.62  35.04
2207.7  69009.72  24292.84  35.20
2210.1  68597.76  24230.08  35.32
2212.6  68251.39  24187.97  35.44
2215.0  68019.10  24181.60  35.55
2217.4  67698.91  24138.03  35.65
2219.9  67475.76  24142.78  35.78
2222.3  67239.48  24143.68  35.91
2224.7  67060.44  24097.23  35.93
2227.1  66792.79  23961.84  35.87
2229.5  66481.05  23808.71  35.81
2231.9  66025.28  23599.84  35.74
2234.4  65526.80  23326.00  35.60
2236.8  65123.43  23070.44  35.43
2239.2  64736.10  22805.64  35.23
2241.6  64308.09  22489.32  34.97
2244.0  63910.08  22152.96  34.66
2246.4  63499.08  21839.73  34.39
2248.8  63045.95  21516.44  34.13
2251.2  62709.60  21175.80  33.77
2253.6  62300.70  20819.10  33.42
2255.9  61985.76  20533.44  33.13
2258.3  61653.10  20241.16  32.83
2260.7  61284.16  19951.36  32.56
2263.1  60882.60  19696.80  32.35
2265.5  60447.64  19456.91  32.19
2267.9  60125.70  19244.40  32.01
2270.2  59714.56  19027.04  31.86
2272.6  59322.72  18834.00  31.75
2275.0  58908.78  18636.66  31.64
2277.3  58480.80  18443.40  31.54
2279.7  58091.40  18248.70  31.41
2282.1  57783.76  18080.84  31.29
2284.4  57358.18  17868.62  31.15
2286.8  57023.09  17686.50  31.02
2289.1  56631.96  17488.08  30.88
2291.5  56312.97  17294.62  30.71
2293.8  55900.86  17047.78  30.50
2296.2  55449.24  16798.32  30.29
2298.5  54935.04  16542.09  30.11
2300.8  54413.38  16274.30  29.91
2303.2  53757.76  16021.08  29.80
2305.5  53064.48  15765.13  29.71
2307.9  52377.02  15542.17  29.67
2310.2  51716.28  15338.40  29.66
2312.5  51087.60  15180.00  29.71
2314.8  50497.94  15056.26  29.82
2317.1  49876.00  14920.25  29.91
2319.5  49251.51  14757.84  29.96
2321.8  48687.68  14613.76  30.02
2324.1  48091.26  14463.96  30.08
2326.4  47574.34  14331.90  30.13
2328.7  47044.00  14164.50  30.11
2331.0  46565.76  14001.96  30.07
2333.3  46204.13  13845.14  29.97
2335.6  45819.76  13727.84  29.96
2337.9  45353.16  13546.80  29.87
2340.2  44897.00  13357.00  29.75
2342.5  44497.29  13218.90  29.71
2344.8  44006.40  13083.50  29.73
2347.1  43498.98  12944.40  29.76
2349.4  42973.32  12802.02  29.79
2351.7  42495.04  12707.52  29.90
2353.9  41986.04  12613.29  30.04
2356.2  41486.25  12519.00  30.18
2358.5  40994.92  12378.59  30.20
2360.8  40508.66  12262.66  30.27
2363.1  40029.54  12136.98  30.32
2365.3  39550.81  12010.92  30.37
2367.6  39030.00  11840.00  30.34
2369.8  38541.75  11708.25  30.38
2372.1  37974.30  11539.32  30.39
2374.4  37347.24  11349.12  30.39
2376.6  36746.92  11157.72  30.36
2378.9  36114.96  10971.24  30.38
2381.1  35484.80  10784.80  30.39
2383.4  34915.48  10606.44  30.38
2385.6  34432.75  10429.10  30.29
2387.9  33961.32  10262.52  30.22
2390.1  33495.00  10122.00  30.22
2392.3  33001.02  9982.44  30.25
2394.6  32515.90  9812.74  30.18
2396.8  32095.25  9655.10  30.08
2399.0  31650.60  9501.60  30.02
2401.3  31204.88  9348.48  29.96
2403.5  30761.64  9183.72  29.85
2405.7  30330.75  9017.25  29.73
2407.9  29898.54  8849.88  29.60
2410.1  29451.24  8671.32  29.44
2412.4  29097.50  8508.90  29.24
2414.6  28696.32  8347.20  29.09
2416.8  28285.62  8201.82  29.00
2419.0  27891.49  8042.40  28.83
2421.2  27519.44  7859.48  28.56
2423.4  27121.57  7656.11  28.23
2425.6  26769.06  7532.37  28.14
2427.8  26437.59  7406.64  28.02
2430.0  26105.72  7260.51  27.81
2432.2  25781.76  7119.36  27.61
2434.4  25460.73  6954.39  27.31
2436.5  25151.12  6785.88  26.98
2438.7  24881.10  6654.66  26.75
2440.9  24582.24  6514.77  26.50
2443.1  24300.90  6391.80  26.30
2445.3  24014.30  6265.66  26.09
2447.4  23721.12  6132.24  25.85
2449.6  23408.00  6012.16  25.68
2451.8  23101.20  5874.66  25.43
2453.9  22795.16  5723.73  25.11
2456.1  22494.96  5601.76  24.90
2458.3  22153.53  5516.14  24.90
2460.4  21823.83  5439.92  24.93
2462.6  21561.75  5348.35  24.80
2464.7  21323.12  5225.74  24.51
2466.9  21082.08  5090.16  24.14
2469.0  20813.01  5002.21  24.03
2471.2  20578.56  4934.94  23.98
2473.3  20306.21  4823.26  23.75
2475.4  20046.66  4741.75  23.65
2477.6  19768.17  4623.08  23.39
2479.7  19522.56  4531.20  23.21
2481.9  19215.91  4433.24  23.07
2484.0  19002.29  4328.21  22.78
2486.1  18748.80  4235.22  22.59
2488.2  18497.00  4205.45  22.74
2490.4  18250.00  4142.75  22.70
2492.5  17952.92  4081.08  22.73
2494.6  17621.46  3973.86  22.55
2496.7  17363.72  3946.30  22.73
2498.8  17121.96  3914.82  22.86
2500.9  16957.16  3899.24  22.99
2503.0  16910.08  3867.22  22.87
2505.1  16857.75  3853.20  22.86
2507.2  16829.28  3829.74  22.76
2509.4  16692.61  3876.62  23.22
2511.4  16677.57  3911.25  23.45
2513.5  16812.48  3949.92  23.49
2515.6  16881.88  4165.18  24.67
