# Supplementary material for: Using reflectance spectra and Pl@ntNet to identify herbarium specimens: a case study with Lithocarpus
Source: New Phytol. 2025 Jun 4;251(2):800–10. doi: 10.1111/nph.70258 (PMC13278665; doi:10.1111/nph.70258)
Supplement: Supplementary file 1 — Dataset S1 Original spectral data collected for this study. [file NPH-251-800-s003.zip › lithocarpus_spectra/gr022422_0011.sig]

/*** Spectra Vista SIG Data ***/
name= gr022422_0011.sig
instrument= HI: 1132003 (HR-1024i)
integration= 50.0, 9.0, 5.0, 100.0, 14.0, 5.0
scan method= Time-based, Time-based
scan coadds= 100, 425, 645, 50, 298, 645
scan time= 5, 5
scan settings= AI, AI
external data set1= 0,0,0,0,0,0,0,0,0,0,0,0,0,0,0,0,0,0,0,0,0,0,0,0,0,0,0,0,0,0,0,0
external data set2= 0,0,0,0,0,0,0,0,0,0,0,0,0,0,0,0,0,0,0,0,0,0,0,0,0,0,0,0,0,0,0,0
external data dark= 0,0,0,0,0,0,0,0,0,0,0,0,0,0,0,0
external data mask= 0
optic= LENS 4(1), LENS 4(1)
temp= 29.0, -5.1, -9.8, 29.1, -5.1, -9.8
battery= 7.47, 7.47
error= 0, 0
units= Radiance, Radiance
time= 24/02/2022 10:35:37, 24/02/2022 10:37:03
longitude=                 ,                 
latitude=                 ,                 
gpstime=                 ,                 
comm= 
memory slot= 0, 0
factors= 0.933, 0.913, 1.000 [Overlap: Remove @ 990,1900, Matching Type: None]
inclinometer x offset= 0, 0
inclinometer y offset= 90, 90
data= 
340.5  1128.40  184.45  16.35
341.9  1169.85  170.16  14.55
343.4  1121.76  177.12  15.79
344.9  1128.50  148.00  13.11
346.4  1158.95  142.64  12.31
347.8  1181.97  145.61  12.32
349.3  1146.24  135.32  11.81
350.8  1166.55  128.78  11.04
352.2  1214.29  117.04  9.64
353.7  1241.10  110.32  8.89
355.2  1296.90  104.80  8.08
356.6  1361.36  111.27  8.17
358.1  1401.32  112.37  8.02
359.6  1423.02  108.97  7.66
361.0  1477.20  110.79  7.50
362.5  1590.57  117.14  7.36
364.0  1694.42  121.03  7.14
365.5  1747.60  115.65  6.62
366.9  1783.52  119.32  6.69
368.4  1876.50  125.10  6.67
369.9  1993.30  122.17  6.13
371.3  2088.76  125.59  6.01
372.8  2150.04  117.99  5.49
374.2  2245.54  129.80  5.78
375.7  2372.91  131.10  5.52
377.2  2496.45  140.18  5.61
378.6  2549.53  158.52  6.22
380.1  2628.10  141.02  5.37
381.6  2748.98  145.02  5.28
383.0  2884.20  139.15  4.82
384.5  3032.12  159.25  5.25
386.0  3160.08  150.48  4.76
387.4  3241.45  156.65  4.83
388.9  3358.18  168.49  5.02
390.4  3485.34  165.16  4.74
391.8  3673.60  166.46  4.53
393.3  3813.11  173.85  4.56
394.7  3904.40  170.25  4.36
396.2  4003.40  167.71  4.19
397.7  4158.96  175.44  4.22
399.1  4347.30  181.98  4.19
400.6  4551.68  172.72  3.79
402.0  4664.40  177.45  3.80
403.5  4743.20  181.30  3.82
405.0  4883.68  191.06  3.91
406.4  5105.32  198.44  3.89
407.9  5325.24  200.70  3.77
409.3  5452.38  193.16  3.54
410.8  5558.22  203.04  3.65
412.2  5692.32  209.04  3.67
413.7  5928.91  208.71  3.52
415.1  6185.28  219.82  3.55
416.6  6379.38  224.10  3.51
418.0  6517.75  228.38  3.50
419.5  6647.42  231.49  3.48
420.9  6842.08  239.44  3.50
422.4  7111.37  246.09  3.46
423.8  7391.66  259.14  3.51
425.3  7687.50  270.60  3.52
426.7  7908.90  282.90  3.58
428.2  8068.16  288.80  3.58
429.6  8230.84  299.47  3.64
431.1  8432.06  309.96  3.68
432.5  8709.22  318.63  3.66
434.0  9003.50  332.75  3.70
435.4  9344.50  349.25  3.74
436.8  9669.52  367.62  3.80
438.3  9944.00  381.38  3.84
439.7  10139.58  395.46  3.90
441.2  10304.28  400.44  3.89
442.6  10545.00  407.93  3.87
444.0  10832.64  428.61  3.96
445.5  11180.37  450.69  4.03
446.9  11558.82  472.29  4.09
448.4  11906.09  489.41  4.11
449.8  12260.50  508.50  4.15
451.2  12540.75  526.13  4.20
452.7  12743.79  541.37  4.25
454.1  12976.10  560.66  4.32
455.5  13265.14  574.00  4.33
457.0  13619.32  594.88  4.37
458.4  13968.24  623.48  4.46
459.8  14353.92  648.00  4.51
461.2  14773.06  676.83  4.58
462.7  15157.83  707.45  4.67
464.1  15496.71  725.37  4.68
465.5  15783.48  746.64  4.73
467.0  16036.90  771.65  4.81
468.4  16344.24  803.32  4.92
469.8  16670.12  834.40  5.01
471.2  17097.63  859.91  5.03
472.7  17563.98  892.34  5.08
474.1  18024.50  923.35  5.12
475.5  18591.82  965.77  5.19
476.9  19112.08  1008.15  5.27
478.4  19537.50  1043.75  5.34
479.8  19787.14  1074.63  5.43
481.2  19933.28  1093.36  5.49
482.6  20120.40  1111.59  5.52
484.0  20440.38  1142.31  5.59
485.4  20915.11  1183.04  5.66
486.9  21487.05  1225.58  5.70
488.3  22116.08  1278.96  5.78
489.7  22648.90  1324.36  5.85
491.1  23090.76  1364.16  5.91
492.5  23461.20  1408.26  6.00
493.9  23751.42  1443.36  6.08
495.3  24008.40  1482.00  6.17
496.8  24369.48  1520.66  6.24
498.2  24853.11  1569.27  6.31
499.6  25381.80  1627.52  6.41
501.0  25993.10  1686.68  6.49
502.4  26553.36  1746.66  6.58
503.8  27088.11  1803.83  6.66
505.2  27645.36  1866.90  6.75
506.6  28174.08  1935.45  6.87
508.0  28672.56  1995.84  6.96
509.4  29065.00  2055.00  7.07
510.8  29511.90  2118.60  7.18
512.2  29953.44  2186.24  7.30
513.6  30451.20  2248.80  7.38
515.0  31038.72  2326.96  7.50
516.4  31556.64  2401.20  7.61
517.8  32142.44  2480.07  7.72
519.2  32760.96  2566.25  7.83
520.7  33356.21  2649.10  7.94
522.0  33863.88  2728.38  8.06
523.4  34464.15  2815.79  8.17
524.8  34983.06  2901.75  8.29
526.2  35611.13  2995.64  8.41
527.6  36266.40  3092.28  8.53
529.0  36836.80  3185.60  8.65
530.4  37508.60  3287.02  8.76
531.8  38077.24  3379.52  8.88
533.2  38507.04  3467.88  9.01
534.6  38911.04  3568.16  9.17
536.0  39393.40  3676.57  9.33
537.4  39902.63  3785.07  9.49
538.8  40476.91  3889.54  9.61
540.2  41134.81  4011.66  9.75
541.6  41768.16  4131.68  9.89
543.0  42306.32  4251.03  10.05
544.3  43025.85  4382.63  10.19
545.7  43834.95  4526.18  10.33
547.1  44374.35  4645.80  10.47
548.5  45030.78  4778.58  10.61
549.9  45787.70  4929.97  10.77
551.3  46586.80  5089.63  10.93
552.7  47160.04  5220.43  11.07
554.1  47909.28  5372.58  11.21
555.4  48534.26  5509.74  11.35
556.8  48967.38  5641.02  11.52
558.2  49215.60  5749.73  11.68
559.6  49438.80  5849.70  11.83
561.0  49919.10  5980.59  11.98
562.3  50300.25  6097.00  12.12
563.7  50874.88  6249.60  12.28
565.1  51466.80  6399.80  12.43
566.5  52107.90  6559.82  12.59
567.9  52991.52  6747.96  12.73
569.2  53961.60  6944.70  12.87
570.6  54964.42  7160.71  13.03
572.0  55823.37  7361.83  13.19
573.4  56561.35  7550.64  13.35
574.8  57294.25  7737.13  13.50
576.1  58193.62  7947.64  13.66
577.5  58903.60  8140.12  13.82
578.9  59877.84  8380.50  14.00
580.3  60783.54  8607.00  14.16
581.6  61707.36  8834.56  14.32
583.0  62601.48  9060.62  14.47
584.4  63208.14  9251.88  14.64
585.8  63597.55  9416.13  14.81
587.1  63872.38  9563.40  14.97
588.5  64244.70  9718.05  15.13
589.9  64555.80  9863.40  15.28
591.2  65029.08  10035.54  15.43
592.6  65769.88  10251.56  15.59
594.0  66431.21  10452.34  15.73
595.3  67333.26  10690.09  15.88
596.7  68261.96  10933.56  16.02
598.1  69162.50  11176.66  16.16
599.5  70053.60  11423.10  16.31
600.8  70987.92  11676.38  16.45
602.2  71734.18  11893.53  16.58
603.5  72668.28  12151.80  16.72
604.9  73586.34  12413.16  16.87
606.3  74426.88  12664.08  17.02
607.6  75208.56  12904.11  17.16
609.0  75961.80  13146.30  17.31
610.4  76685.70  13393.38  17.47
611.7  77343.87  13637.25  17.63
613.1  77944.20  13875.00  17.80
614.5  78605.46  14120.19  17.96
615.8  79102.08  14354.55  18.15
617.2  79810.74  14627.97  18.33
618.5  80419.84  14881.34  18.50
619.9  81210.86  15174.06  18.68
621.2  81955.74  15463.82  18.87
622.6  82890.50  15787.75  19.05
624.0  83640.15  16077.47  19.22
625.3  84517.89  16383.99  19.39
626.7  85376.94  16694.79  19.55
628.0  86091.04  16971.90  19.71
629.4  86956.80  17281.60  19.87
630.8  87668.16  17557.32  20.03
632.1  88230.87  17806.64  20.18
633.5  89163.36  18132.40  20.34
634.8  89913.91  18409.19  20.47
636.2  90565.02  18658.92  20.60
637.5  91395.90  18948.36  20.73
638.9  92130.99  19222.28  20.86
640.2  92898.91  19491.46  20.98
641.6  93744.42  19760.55  21.08
642.9  94524.43  19992.25  21.15
644.3  95362.52  20245.64  21.23
645.6  96148.00  20494.50  21.32
647.0  96907.50  20702.07  21.36
648.3  97708.83  20910.45  21.40
649.7  98564.43  21115.63  21.42
651.0  99365.80  21289.71  21.43
652.4  99929.70  21411.00  21.43
653.7  101047.32  21628.62  21.40
655.0  101982.64  21792.40  21.37
656.4  102638.00  21896.60  21.33
657.7  103792.27  22100.62  21.29
659.1  104720.00  22268.40  21.26
660.4  105440.16  22379.28  21.22
661.8  106136.00  22492.00  21.19
663.1  107129.01  22690.83  21.18
664.5  107599.80  22806.39  21.20
665.8  107697.60  22869.12  21.23
667.1  107738.64  22958.91  21.31
668.5  108082.80  23142.00  21.41
669.8  108420.44  23376.01  21.56
671.2  108625.92  23616.32  21.74
672.5  108891.13  23908.15  21.96
673.8  109506.32  24307.22  22.20
675.2  110435.22  24813.81  22.47
676.5  111588.42  25395.66  22.76
677.8  112825.56  26008.54  23.05
679.2  113801.06  26575.74  23.35
680.5  114670.83  27131.49  23.66
681.9  115423.00  27673.80  23.98
683.2  116246.90  28224.35  24.28
684.5  117078.50  28763.35  24.57
685.9  117826.18  29256.61  24.83
687.2  118548.48  29740.80  25.09
688.5  119204.92  30203.38  25.34
689.9  120016.76  30689.88  25.57
691.2  120702.21  31143.93  25.80
692.5  121325.48  31570.70  26.02
693.8  122068.40  32030.88  26.24
695.2  122683.36  32480.75  26.48
696.5  123397.56  32960.62  26.71
697.8  124109.55  33454.23  26.96
699.2  124784.40  33960.03  27.21
700.5  125489.52  34486.74  27.48
701.8  126140.70  35000.70  27.75
703.1  126804.36  35556.90  28.04
704.5  127494.81  36125.60  28.33
705.8  128250.07  36735.31  28.64
707.1  128926.75  37319.38  28.95
708.4  129583.29  37906.89  29.25
709.8  130385.82  38543.13  29.56
711.1  130927.48  39103.52  29.87
712.4  131765.00  39764.15  30.18
713.7  132429.24  40377.85  30.49
715.0  133169.37  40994.10  30.78
716.3  133936.50  41615.00  31.07
717.7  134676.75  42245.97  31.37
719.0  135473.40  42898.45  31.67
720.3  136274.44  43555.56  31.96
721.6  137210.80  44248.30  32.25
722.9  138112.83  44943.26  32.54
724.2  139051.08  45666.18  32.84
725.6  139879.26  46362.15  33.14
726.9  140344.75  46957.25  33.46
728.2  140759.36  47545.68  33.78
729.5  141312.60  48190.61  34.10
730.8  141777.56  48821.75  34.44
732.1  142359.84  49503.58  34.77
733.4  142763.69  50134.37  35.12
734.7  142995.60  50715.00  35.47
736.0  143264.52  51320.19  35.82
737.3  143269.29  51847.97  36.19
738.6  143286.03  52375.28  36.55
740.0  143352.80  52922.30  36.92
741.2  143553.28  53522.56  37.28
742.6  143989.20  54205.02  37.65
743.9  144546.08  54948.44  38.01
745.2  145304.94  55760.37  38.37
746.5  146121.58  56595.64  38.73
747.8  146837.40  57395.90  39.09
749.1  147632.22  58233.53  39.45
750.4  148403.36  59050.25  39.79
751.7  149175.60  59860.22  40.13
753.0  149750.56  60599.90  40.47
754.2  150411.90  61369.89  40.80
755.5  151011.61  62106.98  41.13
756.8  151582.40  62844.24  41.46
758.1  152584.68  63750.90  41.78
759.4  153510.00  64616.10  42.09
760.7  154356.44  65468.90  42.41
762.0  154962.50  66202.50  42.72
763.3  155505.42  66939.39  43.05
764.6  155879.52  67590.12  43.36
765.9  156275.95  68252.70  43.67
767.2  156760.80  68948.57  43.98
768.4  157066.00  69574.05  44.30
769.7  157691.21  70340.26  44.61
771.0  158109.12  71031.38  44.93
772.3  158473.15  71681.78  45.23
773.6  158941.28  72395.36  45.55
774.8  159379.72  73085.57  45.86
776.1  159836.30  73775.78  46.16
777.4  160137.32  74407.73  46.46
778.7  160635.56  75132.82  46.77
780.0  161071.04  75843.36  47.09
781.2  161452.26  76497.69  47.38
782.5  161945.94  77226.24  47.69
783.8  162385.02  77924.70  47.99
785.0  162716.88  78581.79  48.29
786.3  163128.00  79275.00  48.60
787.6  163568.72  79980.88  48.90
788.9  163962.48  80640.38  49.18
790.1  164470.10  81384.85  49.48
791.4  164838.24  82049.28  49.78
792.7  165466.53  82850.76  50.07
793.9  165870.18  83530.44  50.36
795.2  166336.00  84254.75  50.65
796.5  166831.28  84966.42  50.93
797.7  167300.28  85689.09  51.22
799.0  167928.00  86484.00  51.50
800.2  168306.56  87156.80  51.78
801.5  168774.18  87866.97  52.06
802.8  169286.95  88603.00  52.34
804.0  169735.02  89301.03  52.61
805.3  170208.08  90033.02  52.90
806.5  170588.20  90697.85  53.17
807.8  171038.00  91404.25  53.44
809.0  171511.86  92116.47  53.71
810.3  171973.78  92811.36  53.97
811.5  172319.34  93479.70  54.25
812.8  172781.40  94195.05  54.52
814.0  173179.62  94860.99  54.78
815.3  173691.62  95585.61  55.03
816.5  174035.25  96229.00  55.29
817.8  174460.38  96930.75  55.56
819.0  174852.09  97588.16  55.81
820.2  175325.40  98279.37  56.06
821.5  175765.15  98986.25  56.32
822.7  176061.78  99615.99  56.58
824.0  176485.05  100308.92  56.84
825.2  176988.75  101018.48  57.08
826.4  177477.85  101719.64  57.31
827.7  177784.35  102346.90  57.57
828.9  178250.40  103044.60  57.81
830.1  178620.31  103711.39  58.06
831.4  179048.61  104387.86  58.30
832.6  179528.72  105088.24  58.54
833.8  179914.00  105740.20  58.77
835.0  180282.20  106390.34  59.01
836.3  180725.72  107074.31  59.25
837.5  181175.40  107767.80  59.48
838.7  181635.75  108444.69  59.70
839.9  182036.16  109116.72  59.94
841.2  182502.50  109827.05  60.18
842.4  182871.39  110475.21  60.41
843.6  183309.00  111112.05  60.61
844.8  183820.59  111819.56  60.83
846.0  184196.19  112485.35  61.07
847.2  184611.84  113155.35  61.29
848.5  185093.52  113851.56  61.51
849.7  185450.43  114469.79  61.73
850.9  185838.90  115085.75  61.93
852.1  186236.29  115716.37  62.13
853.3  186536.22  116315.10  62.36
854.5  186934.51  116969.37  62.57
855.7  187256.82  117540.24  62.77
856.9  187630.68  118152.72  62.97
858.1  188018.01  118776.56  63.17
859.3  188358.94  119404.60  63.39
860.5  188751.51  120037.73  63.60
861.7  189174.40  120676.80  63.79
862.9  189554.95  121285.06  63.98
864.1  189894.45  121877.48  64.18
865.3  190351.36  122507.92  64.36
866.5  190797.12  123184.80  64.56
867.7  191190.47  123805.60  64.76
868.9  191520.07  124438.97  64.97
870.1  192022.31  125068.05  65.13
871.3  192476.88  125685.34  65.30
872.5  193000.95  126366.08  65.47
873.7  193459.44  127002.00  65.65
874.9  193930.89  127703.73  65.85
876.0  194444.28  128392.38  66.03
877.2  194906.52  129002.98  66.19
878.4  195495.75  129695.81  66.34
879.6  195951.00  130344.90  66.52
880.8  196350.00  131004.13  66.72
882.0  196779.03  131592.78  66.87
883.1  197311.80  132227.90  67.01
884.3  197819.56  132842.45  67.15
885.5  198316.02  133498.79  67.32
886.7  198696.96  134085.60  67.48
887.8  199148.40  134723.70  67.65
889.0  199665.44  135333.86  67.78
890.2  200127.90  135918.83  67.92
891.4  200646.86  136561.55  68.06
892.5  201238.83  137297.75  68.23
893.7  201873.30  138024.20  68.37
894.9  202501.08  138719.70  68.50
896.0  203163.95  139407.13  68.62
897.2  203754.74  140106.12  68.76
898.4  204275.76  140750.09  68.90
899.5  204957.60  141465.30  69.02
900.7  205389.60  142034.75  69.15
901.9  205762.28  142575.89  69.29
903.0  206197.53  143053.66  69.38
904.2  206574.20  143593.30  69.51
905.4  207023.46  144152.04  69.63
906.5  207498.34  144785.20  69.78
907.7  207798.28  145301.78  69.92
908.8  208213.17  145782.80  70.02
910.0  208637.52  146212.56  70.08
911.2  208840.82  146669.32  70.23
912.3  209080.92  147069.12  70.34
913.5  209136.18  147412.89  70.49
914.6  209291.04  147737.52  70.59
915.8  209662.17  148197.54  70.68
916.9  209930.73  148648.21  70.81
918.1  210099.44  149026.79  70.93
919.2  210235.50  149388.03  71.06
920.4  210369.28  149731.12  71.18
921.5  210601.01  150158.57  71.30
922.7  210843.04  150460.88  71.36
923.8  211107.84  150831.81  71.45
925.0  211292.90  151155.69  71.54
926.1  211546.44  151592.28  71.66
927.3  211915.68  152116.08  71.78
928.4  212436.25  152683.38  71.87
929.6  213058.56  153359.36  71.98
930.7  213872.40  154032.90  72.02
931.8  214629.51  154753.32  72.10
933.0  215255.52  155495.52  72.24
934.1  215692.20  156072.20  72.36
935.3  215926.43  156439.66  72.45
936.4  215915.06  156661.60  72.56
937.6  215757.24  156706.88  72.63
938.7  215591.85  156770.28  72.72
939.9  215683.18  157033.08  72.81
941.0  216303.60  157602.34  72.86
942.1  216851.58  158163.03  72.94
943.3  217301.64  158731.50  73.05
944.4  217629.40  159168.89  73.14
945.6  217857.88  159511.09  73.22
946.7  218131.22  159738.70  73.23
947.9  218462.37  160067.36  73.27
949.0  218738.59  160419.01  73.34
950.1  219043.08  160881.66  73.45
951.3  219341.87  161228.54  73.51
952.4  219716.11  161553.41  73.53
953.6  220086.66  161878.24  73.55
954.7  220182.36  162022.71  73.59
955.8  220404.60  162336.47  73.65
957.0  220885.80  162752.85  73.68
958.1  221144.22  163082.61  73.74
959.3  221132.10  163096.50  73.76
960.4  221303.74  163378.60  73.83
961.6  221757.75  163607.94  73.78
962.7  222079.36  163848.48  73.78
963.9  222110.28  164021.69  73.85
965.0  222128.88  164137.89  73.89
966.2  222234.99  164110.09  73.85
967.3  222110.49  164129.84  73.90
968.5  222400.32  164202.72  73.83
969.6  222510.64  164337.48  73.86
970.8  222367.64  164325.21  73.90
971.9  222252.80  164236.16  73.90
973.1  222128.96  164214.64  73.93
974.2  222013.21  164170.10  73.95
975.4  222277.29  164450.34  73.98
976.5  222401.01  164308.76  73.88
977.7  222641.34  164495.04  73.88
978.8  222220.80  164235.06  73.91
980.0  221960.00  164143.00  73.95
981.2  222350.49  164313.87  73.90
982.3  222305.30  164296.02  73.91
983.5  222452.88  164374.54  73.89
984.6  222709.68  164332.44  73.79
985.8  222562.56  164392.80  73.86
987.0  222712.64  164357.12  73.80
988.1  222745.86  164618.50  73.90
989.3  223028.96  164678.36  73.84
990.2  240556.25  181035.76  75.26
994.0  240794.87  181932.10  75.55
997.9  240527.17  182191.29  75.75
1001.7  240928.06  183097.20  76.00
1005.6  242082.22  184500.00  76.21
1009.4  243556.46  186161.49  76.43
1013.3  244720.00  187611.43  76.66
1017.1  245528.13  188594.22  76.81
1021.0  246241.90  189727.74  77.05
1024.8  247622.28  191226.68  77.23
1028.6  249773.21  193335.83  77.40
1032.5  251417.60  195035.40  77.57
1036.3  252092.07  195937.46  77.72
1040.1  252342.68  196575.42  77.90
1044.0  253281.02  197742.58  78.07
1047.8  254135.70  198725.40  78.20
1051.6  254855.82  199767.54  78.38
1055.5  254406.70  199719.64  78.50
1059.3  253953.60  199760.08  78.66
1063.1  253569.59  199798.42  78.79
1067.0  253839.90  200391.14  78.94
1070.8  254616.44  201299.50  79.06
1074.6  255096.33  202014.95  79.19
1078.4  254644.00  201867.86  79.27
1082.3  253573.83  201335.19  79.40
1086.1  252960.62  201213.37  79.54
1089.9  252888.66  201398.59  79.64
1093.7  253299.59  202009.30  79.75
1097.5  253363.55  202247.77  79.83
1101.4  253243.36  202285.51  79.88
1105.2  253003.60  202204.54  79.92
1109.0  253431.88  202590.64  79.94
1112.8  254604.74  203501.99  79.93
1116.6  255526.18  204134.37  79.89
1120.4  256226.76  204589.80  79.85
1124.2  256825.12  204759.69  79.73
1128.1  257615.37  205030.45  79.59
1131.8  257650.87  204506.40  79.37
1135.7  257458.62  203789.94  79.15
1139.5  257292.20  202959.13  78.88
1143.3  256712.72  201732.32  78.58
1147.1  255888.89  200246.86  78.26
1150.9  255066.17  198681.80  77.89
1154.7  255101.02  197649.77  77.48
1158.5  254973.67  196544.53  77.08
1162.3  254748.81  195474.31  76.73
1166.1  254065.22  194090.16  76.39
1169.9  253705.77  193065.02  76.10
1173.7  253080.00  191957.14  75.85
1177.5  252432.85  190882.94  75.62
1181.2  252512.58  190425.49  75.41
1185.0  253059.56  190382.84  75.23
1188.8  253001.00  190162.00  75.16
1192.6  253101.83  190158.68  75.13
1196.4  253063.42  190135.43  75.13
1200.2  252360.89  189817.60  75.22
1204.0  251838.40  189705.18  75.33
1207.8  251397.77  189725.21  75.47
1211.6  250746.44  189611.14  75.62
1215.3  250236.85  189865.95  75.87
1219.1  250158.08  190487.79  76.15
1222.9  249831.11  191040.00  76.47
1226.7  249506.82  191671.36  76.82
1230.4  248836.18  191934.93  77.13
1234.2  248103.33  192066.70  77.41
1238.0  247305.90  192030.72  77.65
1241.8  246556.31  191969.96  77.86
1245.5  245938.29  191935.07  78.04
1249.3  245750.00  192201.08  78.21
1253.1  246115.14  192780.00  78.33
1256.8  246211.77  193142.95  78.45
1260.6  246008.60  193142.43  78.51
1264.4  245857.71  193234.13  78.60
1268.1  245565.47  193105.63  78.64
1271.9  245510.42  193224.22  78.70
1275.7  245713.54  193562.36  78.78
1279.4  245973.00  193941.39  78.85
1283.2  245465.42  193820.48  78.96
1286.9  245115.97  193781.00  79.06
1290.7  244887.87  193727.91  79.11
1294.4  244163.14  193255.45  79.15
1298.2  243149.16  192540.60  79.19
1302.0  241949.25  191596.88  79.19
1305.7  240536.08  190443.20  79.17
1309.5  238917.10  188959.48  79.09
1313.2  237922.33  187984.93  79.01
1317.0  237229.20  187153.20  78.89
1320.7  236322.19  186067.00  78.73
1324.4  235095.52  184581.15  78.51
1328.2  234551.20  183478.11  78.23
1331.9  233774.02  182038.49  77.87
1335.7  232994.58  180360.36  77.41
1339.4  231536.04  178078.60  76.91
1343.2  230535.28  176060.11  76.37
1346.9  230257.83  174519.95  75.79
1350.6  230883.88  173743.90  75.25
1354.4  231586.75  173148.64  74.77
1358.1  231409.33  171879.69  74.28
1361.8  230607.67  170140.81  73.78
1365.6  229533.25  168251.43  73.30
1369.3  228429.78  166352.29  72.82
1373.0  227077.34  164370.29  72.39
1376.7  225548.70  162279.84  71.95
1380.5  223959.91  160032.46  71.46
1384.2  222603.56  157669.20  70.83
1387.9  221241.67  155070.17  70.09
1391.6  219837.44  152172.23  69.22
1395.3  218583.35  149102.07  68.21
1399.1  217798.63  146082.13  67.07
1402.8  216739.33  142524.43  65.76
1406.5  215878.40  138827.70  64.31
1410.2  215247.28  135232.68  62.83
1413.9  215081.97  132089.32  61.41
1417.6  214491.88  128958.84  60.12
1421.3  213756.00  126142.63  59.01
1425.1  212912.53  123608.57  58.06
1428.8  212471.70  121710.31  57.28
1432.5  212238.99  120284.45  56.67
1436.2  211956.99  119191.65  56.23
1439.9  211289.94  118137.94  55.91
1443.6  210885.11  117440.14  55.69
1447.3  210319.84  116858.49  55.56
1451.0  209843.25  116385.43  55.46
1454.7  209297.24  115976.17  55.41
1458.4  208909.87  115666.95  55.37
1462.1  208263.60  115311.18  55.37
1465.8  207553.00  115000.66  55.41
1469.4  207014.81  114883.73  55.50
1473.1  207769.26  115487.36  55.58
1476.8  208003.39  115954.71  55.75
1480.5  206805.82  115597.94  55.90
1484.2  205791.32  115355.05  56.05
1487.9  205142.29  115381.23  56.24
1491.6  204466.17  115347.38  56.41
1495.3  204358.92  115699.77  56.62
1498.9  203828.23  115823.66  56.82
1502.6  202843.00  115700.09  57.04
1506.3  201639.82  115474.40  57.27
1510.0  200682.90  115387.43  57.50
1513.7  199908.38  115449.40  57.75
1517.3  199166.58  115467.27  57.98
1521.0  198232.45  115311.44  58.17
1524.7  197382.26  115216.26  58.37
1528.3  196538.45  115032.36  58.53
1532.0  195574.53  114817.63  58.71
1535.7  194710.76  114568.30  58.84
1539.3  193812.13  114254.31  58.95
1543.0  193158.19  114100.50  59.07
1546.7  192764.00  114114.00  59.20
1550.3  192245.33  113968.91  59.28
1554.0  191423.40  113663.70  59.38
1557.6  190633.61  113383.36  59.48
1561.3  189789.05  113032.68  59.56
1565.0  188917.33  112635.86  59.62
1568.6  187980.73  112206.06  59.69
1572.3  187319.22  111981.74  59.78
1575.9  186718.67  111784.17  59.87
1579.6  186141.74  111633.38  59.97
1583.2  185514.36  111459.40  60.08
1586.9  184759.61  111172.91  60.17
1590.5  184170.13  111121.26  60.34
1594.1  183426.36  110957.69  60.49
1597.8  182676.90  110820.68  60.66
1601.4  181956.15  110719.10  60.85
1605.1  180979.59  110451.95  61.03
1608.7  180139.25  110259.48  61.21
1612.3  179370.22  110072.21  61.37
1616.0  178544.95  109816.23  61.51
1619.6  177857.78  109606.21  61.63
1623.2  177042.13  109236.09  61.70
1626.9  176438.13  109026.96  61.79
1630.5  175676.95  108625.50  61.83
1634.1  175026.13  108308.08  61.88
1637.8  174259.56  107859.20  61.90
1641.4  173336.37  107235.12  61.87
1645.0  172447.87  106600.19  61.82
1648.6  171461.70  105743.75  61.67
1652.2  170688.84  104975.60  61.50
1655.8  169939.78  104065.14  61.24
1659.5  169223.95  103102.04  60.93
1663.1  168002.75  101798.47  60.59
1666.7  166683.33  100434.96  60.25
1670.3  165477.85  99098.74  59.89
1673.9  164383.86  97756.44  59.47
1677.5  163533.11  96541.13  59.03
1681.1  163085.73  95548.80  58.59
1684.7  163081.65  94797.64  58.13
1688.3  162920.64  94043.00  57.72
1691.9  162525.93  93116.74  57.29
1695.6  162177.30  92232.34  56.87
1699.2  162042.73  91516.69  56.48
1702.8  161952.89  90786.79  56.06
1706.3  161466.57  89793.37  55.61
1709.9  160478.76  88580.29  55.20
1713.5  159771.96  87548.44  54.80
1717.1  159049.72  86538.40  54.41
1720.7  158394.61  85613.01  54.05
1724.3  158028.53  85004.33  53.79
1727.9  157715.48  84635.20  53.66
1731.5  157634.17  84779.13  53.78
1735.1  157782.13  85429.89  54.14
1738.7  157509.87  85841.49  54.50
1742.2  157024.30  85951.26  54.74
1745.8  156454.53  85845.00  54.87
1749.4  156599.94  85971.48  54.90
1753.0  156048.43  85670.25  54.90
1756.5  154670.94  84924.24  54.91
1760.1  152745.00  83913.48  54.94
1763.7  150481.72  82871.25  55.07
1767.2  148655.87  82232.40  55.32
1770.8  147145.50  81835.71  55.62
1774.4  145645.54  81342.83  55.85
1777.9  144780.90  81257.35  56.12
1781.5  143881.33  80963.14  56.27
1785.1  142577.50  80388.75  56.38
1788.6  141215.64  79732.81  56.46
1792.2  140000.17  79137.11  56.53
1795.8  139558.32  78974.30  56.59
1799.3  138982.40  78726.60  56.65
1802.9  138197.49  78387.94  56.72
1806.4  137487.11  78105.66  56.81
1810.0  136636.08  77727.96  56.89
1813.5  136165.37  77543.19  56.95
1817.1  135910.60  77519.83  57.04
1820.6  135255.30  77297.08  57.15
1824.2  135148.00  77389.74  57.26
1827.7  134320.26  77049.51  57.36
1831.2  134050.00  77112.00  57.52
1834.8  134084.10  77265.99  57.63
1838.3  133922.00  77377.18  57.78
1841.8  133254.40  77157.94  57.90
1845.4  132302.72  76732.08  58.00
1848.9  131415.60  76287.73  58.05
1852.4  130729.30  75923.87  58.08
1856.0  129946.67  75392.27  58.02
1859.5  129193.35  74824.24  57.92
1863.0  128513.14  74197.56  57.74
1866.6  128275.38  73727.54  57.48
1870.1  128131.61  73134.54  57.08
1873.6  127408.50  72002.73  56.51
1877.1  126149.33  70331.25  55.75
1880.6  124718.78  68396.09  54.84
1884.2  123645.30  66290.97  53.61
1887.7  122735.40  64039.63  52.18
1891.2  121740.15  61359.98  50.40
1894.7  120910.10  58666.33  48.52
1898.2  120508.75  55980.87  46.45
1902.2  130852.80  58237.92  44.51
1904.9  130066.84  55740.50  42.86
1907.6  129121.68  53300.32  41.28
1910.4  128336.53  51133.74  39.84
1913.1  127189.60  49062.80  38.57
1915.8  126454.44  47468.12  37.54
1918.6  125881.76  46199.20  36.70
1921.3  125363.55  45172.12  36.03
1924.0  124589.64  44260.58  35.53
1926.7  123796.84  43566.56  35.19
1929.4  123014.24  43072.80  35.01
1932.2  122438.20  42794.03  34.95
1934.9  121820.40  42644.16  35.01
1937.6  121178.20  42566.24  35.13
1940.3  120581.00  42593.50  35.32
1943.0  120036.11  42707.26  35.58
1945.7  119258.70  42790.99  35.88
1948.4  118447.79  42899.19  36.22
1951.1  117792.18  43069.68  36.56
1953.8  117154.62  43262.34  36.93
1956.4  116614.61  43485.12  37.29
1959.1  115963.36  43690.32  37.68
1961.8  115139.64  43832.46  38.07
1964.5  114478.11  44010.90  38.44
1967.2  113702.33  44163.61  38.84
1969.9  113103.00  44353.70  39.22
1972.5  112354.54  44476.94  39.59
1975.2  111811.69  44700.23  39.98
1977.9  111426.26  44966.16  40.36
1980.6  110810.49  45127.39  40.72
1983.2  109932.98  45190.92  41.11
1985.9  109065.60  45230.40  41.47
1988.5  108192.14  45248.48  41.82
1991.2  107520.21  45343.80  42.17
1993.8  106896.24  45433.08  42.50
1996.5  106438.86  45556.50  42.80
1999.2  105814.85  45590.17  43.08
2001.8  105415.32  45698.76  43.35
2004.4  104915.83  45714.54  43.57
2007.1  104258.42  45610.74  43.75
2009.7  103659.48  45490.32  43.88
2012.4  103238.72  45440.64  44.02
2015.0  102786.00  45317.60  44.09
2017.6  102243.80  45087.40  44.10
2020.3  101713.04  44827.64  44.07
2022.9  101459.84  44661.28  44.02
2025.5  101240.85  44457.12  43.91
2028.1  101032.03  44196.35  43.74
2030.8  100638.45  43794.48  43.52
2033.4  100477.32  43472.10  43.27
2036.0  100053.44  43043.76  43.02
2038.6  99661.98  42611.04  42.76
2041.2  99358.20  42180.44  42.45
2043.8  98989.02  41755.48  42.18
2046.4  98576.54  41318.04  41.91
2049.0  98082.32  40843.44  41.64
2051.6  97839.90  40485.21  41.38
2054.2  97487.25  40106.25  41.14
2056.8  97120.10  39755.10  40.93
2059.4  96540.26  39326.66  40.74
2062.0  96007.00  38967.00  40.59
2064.6  95388.55  38576.08  40.44
2067.1  94774.32  38194.74  40.30
2069.7  94152.80  37809.70  40.16
2072.3  93710.10  37522.94  40.04
2074.9  93247.77  37233.84  39.93
2077.4  92911.33  37018.08  39.84
2080.0  92412.77  36737.64  39.75
2082.6  91970.60  36471.10  39.66
2085.1  91531.89  36175.65  39.52
2087.7  91143.00  35950.20  39.44
2090.3  90669.60  35705.01  39.38
2092.8  89919.17  35327.86  39.29
2095.4  89117.73  34944.52  39.21
2097.9  88462.22  34624.94  39.14
2100.5  87772.40  34283.60  39.06
2103.0  87162.42  33996.30  39.00
2105.6  86587.47  33719.34  38.94
2108.1  86091.75  33488.01  38.90
2110.7  85574.86  33234.18  38.84
2113.2  85066.07  32966.91  38.75
2115.7  84483.00  32705.50  38.71
2118.3  83858.97  32440.98  38.69
2120.8  83504.70  32280.12  38.66
2123.3  83130.11  32109.55  38.63
2125.8  82762.68  31935.68  38.59
2128.4  82302.87  31722.21  38.54
2130.9  81755.20  31479.60  38.50
2133.4  81389.98  31304.98  38.46
2135.9  80993.00  31131.80  38.44
2138.4  80509.88  30924.52  38.41
2140.9  80182.16  30791.30  38.40
2143.4  79869.06  30643.52  38.37
2145.9  79569.35  30526.56  38.36
2148.4  79262.33  30409.60  38.37
2150.9  78962.62  30307.26  38.38
2153.4  78648.29  30197.61  38.40
2155.9  78328.38  30060.33  38.38
2158.4  78064.35  29973.30  38.40
2160.9  77836.50  29921.85  38.44
2163.4  77503.06  29822.42  38.48
2165.9  76937.88  29638.92  38.52
2168.4  76471.56  29490.48  38.56
2170.8  76124.73  29421.04  38.65
2173.3  75762.88  29341.99  38.73
2175.8  75461.43  29281.01  38.80
2178.2  75096.00  29211.45  38.90
2180.7  74712.75  29128.61  38.99
2183.2  74296.43  29026.15  39.07
2185.6  73883.88  28917.00  39.14
2188.1  73392.48  28796.04  39.24
2190.6  72821.32  28659.54  39.36
2193.0  72188.49  28462.50  39.43
2195.5  71616.00  28293.12  39.51
2197.9  71019.52  28122.24  39.60
2200.4  70296.75  27914.60  39.71
2202.8  69817.20  27783.42  39.79
2205.3  69236.66  27612.86  39.88
2207.7  68872.70  27516.84  39.95
2210.1  68467.84  27388.76  40.00
2212.6  68111.48  27274.22  40.04
2215.0  67868.80  27179.25  40.05
2217.4  67547.89  27040.97  40.03
2219.9  67316.54  26941.70  40.02
2222.3  67089.00  26827.24  39.99
2224.7  66918.15  26675.19  39.86
2227.1  66641.77  26445.28  39.68
2229.5  66329.67  26163.51  39.44
2231.9  65889.60  25813.12  39.18
2234.4  65381.28  25397.52  38.85
2236.8  64994.88  25015.83  38.49
2239.2  64624.56  24633.18  38.12
2241.6  64204.77  24194.10  37.68
2244.0  63789.12  23734.08  37.21
2246.4  63386.37  23278.95  36.73
2248.8  62959.05  22802.56  36.22
2251.2  62613.90  22367.70  35.72
2253.6  62196.30  21889.20  35.19
2255.9  61898.16  21435.72  34.63
2258.3  61574.17  20995.38  34.10
2260.7  61179.52  20587.92  33.65
2263.1  60778.20  20218.80  33.27
2265.5  60360.74  19856.65  32.90
2267.9  60012.60  19540.20  32.56
2270.2  59583.76  19192.72  32.21
2272.6  59182.56  18886.56  31.91
2275.0  58758.84  18627.84  31.70
2277.3  58348.05  18390.30  31.52
2279.7  57976.35  18124.80  31.26
2282.1  57667.80  17857.84  30.97
2284.4  57267.98  17561.94  30.67
2286.8  56977.74  17287.42  30.34
2289.1  56559.32  16952.36  29.97
2291.5  56239.61  16643.55  29.59
2293.8  55799.44  16282.52  29.18
2296.2  55329.12  15911.28  28.76
2298.5  54823.08  15599.76  28.45
2300.8  54272.68  15308.16  28.21
2303.2  53636.60  15014.52  27.99
2305.5  52943.71  14733.94  27.83
2307.9  52284.12  14520.27  27.77
2310.2  51633.12  14386.68  27.86
2312.5  51023.20  14361.20  28.15
2314.8  50405.74  14420.08  28.61
2317.1  49765.00  14467.00  29.07
2319.5  49131.00  14461.20  29.43
2321.8  48594.48  14408.72  29.65
2324.1  48016.22  14285.74  29.75
2326.4  47527.04  14152.16  29.78
2328.7  46996.50  13984.00  29.76
2331.0  46499.40  13821.84  29.72
2333.3  46118.90  13674.68  29.65
2335.6  45724.56  13489.84  29.50
2337.9  45257.76  13289.22  29.36
2340.2  44811.50  13091.00  29.21
2342.5  44440.23  12886.05  29.00
2344.8  43958.65  12663.30  28.81
2347.1  43441.02  12471.06  28.71
2349.4  42885.30  12322.80  28.73
2351.7  42397.44  12248.80  28.89
2353.9  41918.07  12205.47  29.12
2356.2  41427.75  12158.25  29.35
2358.5  40936.30  12085.49  29.52
2360.8  40450.22  11989.94  29.64
2363.1  39970.86  11863.14  29.68
2365.3  39511.17  11733.44  29.70
2367.6  38970.00  11620.00  29.82
2369.8  38461.35  11467.05  29.81
2372.1  37893.18  11275.68  29.76
2374.4  37244.44  11061.28  29.70
2376.6  36601.88  10878.00  29.72
2378.9  36021.72  10681.16  29.65
2381.1  35443.20  10493.60  29.61
2383.4  34873.64  10313.56  29.57
2385.6  34380.50  10188.75  29.64
2387.9  33909.12  10043.28  29.62
2390.1  33432.00  9901.50  29.62
2392.3  32937.84  9750.78  29.60
2394.6  32463.20  9612.48  29.61
2396.8  32052.81  9464.12  29.53
2399.0  31618.50  9309.00  29.44
2401.3  31172.42  9153.72  29.36
2403.5  30707.04  9019.92  29.37
2405.7  30276.10  8897.02  29.39
2407.9  29854.62  8751.06  29.31
2410.1  29384.28  8604.36  29.28
2412.4  29018.40  8475.00  29.21
2414.6  28651.20  8335.92  29.09
2416.8  28251.96  8179.38  28.95
2419.0  27869.15  8020.06  28.78
2421.2  27474.40  7904.52  28.77
2423.4  27041.70  7793.03  28.82
2425.6  26723.34  7635.24  28.57
2427.8  26414.73  7475.22  28.30
2430.0  26082.78  7340.80  28.14
2432.2  25758.72  7211.52  28.00
2434.4  25449.12  7093.71  27.87
2436.5  25162.84  6961.68  27.67
2438.7  24869.28  6843.78  27.52
2440.9  24546.51  6693.42  27.27
2443.1  24276.78  6584.76  27.12
2445.3  24014.30  6509.46  27.11
2447.4  23721.12  6401.52  26.99
2449.6  23408.00  6295.52  26.89
2451.8  23101.20  6185.16  26.77
2453.9  22770.22  6060.42  26.62
2456.1  22432.16  5953.44  26.54
2458.3  22128.11  5846.60  26.42
2460.4  21836.66  5760.67  26.38
2462.6  21574.70  5685.05  26.35
2464.7  21283.73  5580.25  26.22
2466.9  21042.00  5504.32  26.16
2469.0  20813.01  5424.74  26.06
2471.2  20564.58  5340.36  25.97
2473.3  20277.67  5265.63  25.97
2475.4  20046.66  5179.45  25.84
2477.6  19783.18  5058.37  25.57
2479.7  19491.84  4961.28  25.45
2481.9  19215.91  4885.93  25.43
2484.0  19034.47  4810.91  25.27
2486.1  18765.54  4737.42  25.25
2488.2  18514.45  4641.70  25.07
2490.4  18323.00  4562.50  24.90
2492.5  18048.72  4445.12  24.63
2494.6  17701.74  4435.47  25.06
2496.7  17405.26  4424.01  25.42
2498.8  17208.00  4345.02  25.25
2500.9  17115.85  4284.63  25.03
2503.0  17006.16  4299.58  25.28
2505.1  16807.05  4334.85  25.79
2507.2  16802.31  4342.17  25.84
2509.4  16808.33  4368.43  25.99
2511.4  16802.73  4411.89  26.26
2513.5  16913.76  4523.84  26.75
2515.6  16955.60  4570.64  26.96
