# Supplementary material for: Using reflectance spectra and Pl@ntNet to identify herbarium specimens: a case study with Lithocarpus
Source: New Phytol. 2025 Jun 4;251(2):800–10. doi: 10.1111/nph.70258 (PMC13278665; doi:10.1111/nph.70258)
Supplement: Supplementary file 1 — Dataset S1 Original spectral data collected for this study. [file NPH-251-800-s003.zip › lithocarpus_spectra/gr022322_0274.sig]

/*** Spectra Vista SIG Data ***/
name= gr022322_0274.sig
instrument= HI: 1132003 (HR-1024i)
integration= 50.0, 9.0, 6.0, 100.0, 9.0, 6.0
scan method= Time-based, Time-based
scan coadds= 100, 425, 571, 50, 425, 571
scan time= 5, 5
scan settings= AI, AI
external data set1= 0,0,0,0,0,0,0,0,0,0,0,0,0,0,0,0,0,0,0,0,0,0,0,0,0,0,0,0,0,0,0,0
external data set2= 0,0,0,0,0,0,0,0,0,0,0,0,0,0,0,0,0,0,0,0,0,0,0,0,0,0,0,0,0,0,0,0
external data dark= 0,0,0,0,0,0,0,0,0,0,0,0,0,0,0,0
external data mask= 0
optic= LENS 4(1), LENS 4(1)
temp= 34.4, -5.0, -9.9, 34.4, -5.1, -9.9
battery= 7.44, 7.44
error= 0, 0
units= Radiance, Radiance
time= 23/02/2022 14:17:43, 23/02/2022 14:19:10
longitude=                 ,                 
latitude=                 ,                 
gpstime=                 ,                 
comm= 
memory slot= 0, 0
factors= 0.966, 0.959, 1.000 [Overlap: Remove @ 990,1900, Matching Type: None]
inclinometer x offset= 0, 0
inclinometer y offset= 90, 90
data= 
340.5  1215.20  238.70  19.64
341.9  1233.66  233.97  18.97
343.4  1200.48  236.16  19.67
344.9  1202.50  231.25  19.23
346.4  1194.61  205.05  17.16
347.8  1199.10  179.87  15.00
349.3  1194.00  175.12  14.67
350.8  1196.85  174.23  14.56
352.2  1228.92  182.88  14.88
353.7  1268.68  172.38  13.59
355.2  1310.00  157.20  12.00
356.6  1374.45  157.08  11.43
358.1  1414.54  165.25  11.68
359.6  1461.48  166.66  11.40
361.0  1514.13  166.19  10.98
362.5  1578.24  160.29  10.16
364.0  1681.68  152.88  9.09
365.5  1747.60  173.48  9.93
366.9  1808.64  175.84  9.72
368.4  1889.01  175.14  9.27
369.9  1967.58  180.04  9.15
371.3  2088.76  178.47  8.54
372.8  2150.04  183.54  8.54
374.2  2258.52  188.21  8.33
375.7  2372.91  183.54  7.73
377.2  2456.40  206.93  8.42
378.6  2536.32  204.76  8.07
380.1  2628.10  205.12  7.80
381.6  2736.37  201.76  7.37
383.0  2871.55  215.05  7.49
384.5  2981.16  229.32  7.69
386.0  3122.46  231.99  7.43
387.4  3229.40  241.00  7.46
388.9  3323.32  238.21  7.17
390.4  3451.17  256.28  7.43
391.8  3616.20  264.04  7.30
393.3  3743.57  283.96  7.59
394.7  3847.65  283.75  7.37
396.2  3949.30  286.73  7.26
397.7  4086.72  288.96  7.07
399.1  4266.42  303.30  7.11
400.6  4439.92  314.96  7.09
402.0  4583.28  339.69  7.41
403.5  4694.20  347.90  7.41
405.0  4827.76  354.16  7.34
406.4  5024.14  369.82  7.36
407.9  5209.28  383.56  7.36
409.3  5355.80  395.10  7.38
410.8  5490.54  410.31  7.47
412.2  5644.08  426.12  7.55
413.7  5851.61  440.61  7.53
415.1  6064.00  458.59  7.56
416.6  6259.86  481.82  7.70
418.0  6409.00  496.63  7.75
419.5  6564.50  514.80  7.84
420.9  6756.80  524.80  7.77
422.4  7004.10  542.66  7.75
423.8  7249.75  567.64  7.83
425.3  7503.00  599.63  7.99
426.7  7724.40  627.30  8.12
428.2  7897.92  641.44  8.12
429.6  8088.52  664.16  8.21
431.1  8294.30  685.93  8.27
432.5  8563.88  721.11  8.42
434.0  8833.00  750.75  8.50
435.4  9141.00  781.00  8.54
436.8  9424.44  813.22  8.63
438.3  9672.80  841.85  8.70
439.7  9900.60  873.42  8.82
441.2  10106.88  902.40  8.93
442.6  10372.95  937.95  9.04
444.0  10657.92  963.69  9.04
445.5  10979.46  999.12  9.10
446.9  11307.66  1037.40  9.17
448.4  11613.00  1083.88  9.33
449.8  11955.40  1118.70  9.36
451.2  12241.75  1158.63  9.46
452.7  12477.45  1189.85  9.54
454.1  12739.12  1222.47  9.60
455.5  13024.06  1259.93  9.67
457.0  13361.92  1304.16  9.76
458.4  13693.68  1352.78  9.88
459.8  14037.12  1399.68  9.97
461.2  14427.32  1447.42  10.03
462.7  14787.69  1492.50  10.09
464.1  15114.30  1541.78  10.20
465.5  15422.40  1591.20  10.32
467.0  15713.60  1631.75  10.38
468.4  16048.28  1682.14  10.48
469.8  16378.08  1725.42  10.53
471.2  16784.40  1781.87  10.62
472.7  17204.69  1840.63  10.70
474.1  17623.30  1902.75  10.80
475.5  18119.40  1970.41  10.87
476.9  18586.62  2037.69  10.96
478.4  18975.00  2093.75  11.03
479.8  19267.26  2139.75  11.11
481.2  19509.84  2183.56  11.19
482.6  19785.06  2229.39  11.27
484.0  20155.56  2287.65  11.35
485.4  20612.68  2351.25  11.41
486.9  21112.65  2418.98  11.46
488.3  21654.72  2499.52  11.54
489.7  22127.36  2563.75  11.59
491.1  22549.80  2631.30  11.67
492.5  22943.76  2695.98  11.75
493.9  23291.64  2752.86  11.82
495.3  23615.10  2807.25  11.89
496.8  24013.64  2868.96  11.95
498.2  24494.73  2940.35  12.00
499.6  24978.24  3016.08  12.07
501.0  25527.63  3098.78  12.14
502.4  26042.52  3178.56  12.21
503.8  26541.34  3260.18  12.28
505.2  27061.16  3342.64  12.35
506.6  27556.76  3423.09  12.42
508.0  28052.64  3507.84  12.50
509.4  28465.00  3587.50  12.60
510.8  28937.70  3680.33  12.72
512.2  29402.00  3764.92  12.80
513.6  29913.60  3859.20  12.90
515.0  30491.20  3962.44  13.00
516.4  30985.92  4064.64  13.12
517.8  31533.30  4176.96  13.25
519.2  32122.23  4294.44  13.37
520.7  32700.67  4402.45  13.46
522.0  33197.88  4499.94  13.55
523.4  33767.37  4617.27  13.67
524.8  34264.74  4723.83  13.79
526.2  34859.49  4839.78  13.88
527.6  35486.76  4958.16  13.97
529.0  36027.20  5062.20  14.05
530.4  36665.66  5182.52  14.13
531.8  37204.37  5285.21  14.21
533.2  37702.08  5386.68  14.29
534.6  38182.56  5491.44  14.38
536.0  38698.76  5611.96  14.50
537.4  39215.66  5724.75  14.60
538.8  39785.83  5847.60  14.70
540.2  40413.76  5980.35  14.80
541.6  41008.66  6112.89  14.91
543.0  41520.78  6236.58  15.02
544.3  42225.45  6398.85  15.15
545.7  43004.10  6570.68  15.28
547.1  43513.05  6705.53  15.41
548.5  44150.40  6863.46  15.55
549.9  44861.41  7037.17  15.69
551.3  45601.14  7215.65  15.82
552.7  46125.32  7365.69  15.97
554.1  46822.08  7540.19  16.10
555.4  47425.90  7701.27  16.24
556.8  47863.20  7842.45  16.39
558.2  48169.35  7958.48  16.52
559.6  48494.85  8072.40  16.65
561.0  49059.78  8230.53  16.78
562.3  49494.90  8365.18  16.90
563.7  50095.36  8536.64  17.04
565.1  50688.00  8705.40  17.17
566.5  51297.62  8878.60  17.31
567.9  52143.52  9092.68  17.44
569.2  53058.60  9321.90  17.57
570.6  54017.48  9567.87  17.71
572.0  54830.34  9796.22  17.87
573.4  55525.69  10000.86  18.01
574.8  56231.75  10214.88  18.17
576.1  57098.88  10458.22  18.32
577.5  57748.20  10666.74  18.47
578.9  58647.96  10913.52  18.61
580.3  59465.31  11150.60  18.75
581.6  60278.24  11381.92  18.88
583.0  61089.39  11619.72  19.02
584.4  61697.13  11814.24  19.15
585.8  62170.41  11976.00  19.26
587.1  62602.32  12118.70  19.36
588.5  63138.00  12275.70  19.44
589.9  63602.10  12405.75  19.51
591.2  64160.40  12550.14  19.56
592.6  64914.74  12725.90  19.60
594.0  65566.05  12871.77  19.63
595.3  66424.64  13036.94  19.63
596.7  67288.08  13192.56  19.61
598.1  68106.20  13332.02  19.58
599.5  68912.30  13473.40  19.55
600.8  69758.56  13611.86  19.51
602.2  70461.79  13715.24  19.46
603.5  71337.00  13852.02  19.42
604.9  72187.38  13989.60  19.38
606.3  72969.60  14124.00  19.36
607.6  73702.68  14265.81  19.36
609.0  74439.00  14401.80  19.35
610.4  75178.74  14553.63  19.36
611.7  75856.17  14708.95  19.39
613.1  76495.65  14876.78  19.45
614.5  77210.46  15077.16  19.53
615.8  77790.78  15255.72  19.61
617.2  78577.56  15478.92  19.70
618.5  79241.12  15693.10  19.80
619.9  80064.08  15944.12  19.91
621.2  80809.66  16188.38  20.03
622.6  81724.50  16475.25  20.16
624.0  82437.84  16725.29  20.29
625.3  83256.10  16987.33  20.40
626.7  84075.04  17254.33  20.52
628.0  84762.20  17486.20  20.63
629.4  85584.80  17740.80  20.73
630.8  86286.36  17963.40  20.82
632.1  86841.72  18144.00  20.89
633.5  87750.52  18369.78  20.93
634.8  88477.18  18547.67  20.96
636.2  89127.48  18693.84  20.97
637.5  89951.88  18863.25  20.97
638.9  90665.31  18985.88  20.94
640.2  91431.36  19096.12  20.89
641.6  92279.76  19188.90  20.79
642.9  93046.59  19231.03  20.67
644.3  93863.80  19270.18  20.53
645.6  94627.00  19266.00  20.36
647.0  95370.12  19200.83  20.13
648.3  96161.39  19126.23  19.89
649.7  97007.33  19033.86  19.62
651.0  97790.32  18919.58  19.35
652.4  98322.12  18729.36  19.05
653.7  99390.69  18649.53  18.76
655.0  100302.96  18530.78  18.47
656.4  100943.40  18352.00  18.18
657.7  102013.32  18247.49  17.89
659.1  102879.70  18110.40  17.60
660.4  103566.40  17973.20  17.35
661.8  104240.00  17852.00  17.13
663.1  105210.33  17812.83  16.93
664.5  105742.08  17722.32  16.76
665.8  105927.57  17621.36  16.64
667.1  106056.27  17556.08  16.55
668.5  106470.00  17568.60  16.50
669.8  106920.42  17639.90  16.50
671.2  107244.80  17742.40  16.54
672.5  107590.79  17887.91  16.63
673.8  108231.48  18140.08  16.76
675.2  109190.34  18473.70  16.92
676.5  110362.26  18903.30  17.13
677.8  111580.76  19379.98  17.37
679.2  112533.34  19854.51  17.64
680.5  113360.13  20350.55  17.95
681.9  114083.20  20870.85  18.29
683.2  114876.30  21429.10  18.65
684.5  115669.40  22022.00  19.04
685.9  116395.84  22604.76  19.42
687.2  117096.96  23182.08  19.80
688.5  117749.52  23749.83  20.17
689.9  118519.32  24360.14  20.55
691.2  119187.82  24934.17  20.92
692.5  119809.48  25491.54  21.28
693.8  120550.85  26062.60  21.62
695.2  121166.34  26607.93  21.96
696.5  121856.68  27167.36  22.29
697.8  122559.95  27747.53  22.64
699.2  123228.30  28321.02  22.98
700.5  123947.10  28914.84  23.33
701.8  124582.50  29513.93  23.69
703.1  125259.84  30143.76  24.06
704.5  125942.04  30800.25  24.46
705.8  126679.75  31479.10  24.85
707.1  127346.25  32161.00  25.25
708.4  127999.92  32874.81  25.68
709.8  128795.22  33633.96  26.11
711.1  129339.08  34349.15  26.56
712.4  130154.94  35150.57  27.01
713.7  130826.40  35930.33  27.46
715.0  131542.62  36728.40  27.92
716.3  132283.50  37533.25  28.37
717.7  132982.84  38349.25  28.84
719.0  133750.60  39168.15  29.28
720.3  134490.82  39991.99  29.74
721.6  135338.60  40844.30  30.18
722.9  136155.69  41693.81  30.62
724.2  136979.64  42555.24  31.07
725.6  137719.14  43413.05  31.52
726.9  138205.75  44217.63  31.99
728.2  138705.28  45052.56  32.48
729.5  139314.24  45962.28  32.99
730.8  139812.66  46860.86  33.52
732.1  140427.28  47851.16  34.08
733.4  140891.81  48833.08  34.66
734.7  141256.80  49833.18  35.28
736.0  141679.92  50915.70  35.94
737.3  141913.35  51960.96  36.61
738.6  142164.45  53053.25  37.32
740.0  142442.65  54195.68  38.05
741.2  142821.12  55402.88  38.79
742.6  143359.92  56730.42  39.57
743.9  143952.80  58108.48  40.37
745.2  144688.44  59558.01  41.16
746.5  145440.15  61045.46  41.97
747.8  146074.80  62492.20  42.78
749.1  146778.38  63988.74  43.60
750.4  147465.14  65490.23  44.41
751.7  148159.62  67005.12  45.22
753.0  148697.73  68417.37  46.01
754.2  149327.70  69876.69  46.79
755.5  149904.13  71306.61  47.57
756.8  150459.88  72714.82  48.33
758.1  151451.52  74307.18  49.06
759.4  152349.00  75847.70  49.79
760.7  153202.00  77356.16  50.49
762.0  153790.00  78710.63  51.18
763.3  154367.64  80041.50  51.85
764.6  154742.88  81260.88  52.51
765.9  155157.20  82460.83  53.15
767.2  155659.14  83699.07  53.77
768.4  155974.00  84812.00  54.38
769.7  156597.60  86091.92  54.98
771.0  157033.80  87253.88  55.56
772.3  157407.25  88371.53  56.14
773.6  157884.00  89538.40  56.71
774.8  158350.48  90682.72  57.27
776.1  158797.34  91808.47  57.81
777.4  159127.48  92842.17  58.34
778.7  159663.38  93977.40  58.86
780.0  160118.72  95073.28  59.38
781.2  160470.30  96106.83  59.89
782.5  160972.50  97217.25  60.39
783.8  161430.84  98275.41  60.88
785.0  161813.82  99269.13  61.35
786.3  162235.50  100280.25  61.81
787.6  162696.24  101324.72  62.28
788.9  163090.11  102293.46  62.72
790.1  163609.00  103332.00  63.16
791.4  163988.16  104261.76  63.58
792.7  164627.28  105365.04  64.00
793.9  165042.36  106306.83  64.41
795.2  165531.00  107289.25  64.82
796.5  166050.06  108239.78  65.19
797.7  166531.98  109181.34  65.56
799.0  167172.00  110208.00  65.92
800.2  167576.96  111093.76  66.29
801.5  168046.12  111991.67  66.64
802.8  168584.15  112931.18  66.99
804.0  169047.06  113800.05  67.32
805.3  169523.32  114690.84  67.65
806.5  169907.00  115496.15  67.98
807.8  170386.30  116355.05  68.29
809.0  170904.81  117194.38  68.57
810.3  171385.11  118035.18  68.87
811.5  171708.18  118794.23  69.18
812.8  172189.20  119624.40  69.47
814.0  172635.84  120375.72  69.73
815.3  173154.01  121194.73  69.99
816.5  173533.75  121938.25  70.27
817.8  173951.40  122716.58  70.55
819.0  174350.82  123456.73  70.81
820.2  174831.96  124200.39  71.04
821.5  175358.25  124973.08  71.27
822.7  175665.03  125611.05  71.51
824.0  176082.30  126350.73  71.76
825.2  176580.00  127137.60  72.00
826.4  177079.21  127880.39  72.22
827.7  177396.80  128498.10  72.44
828.9  177891.30  129224.70  72.64
830.1  178256.38  129905.68  72.88
831.4  178661.63  130596.96  73.10
832.6  179171.52  131306.72  73.29
833.8  179533.90  131958.05  73.50
835.0  179915.40  132570.69  73.69
836.3  180334.70  133244.72  73.89
837.5  180816.30  133925.40  74.07
838.7  181233.18  134602.16  74.27
839.9  181647.36  135244.08  74.45
841.2  182127.63  135929.84  74.63
842.4  182471.19  136548.24  74.83
843.6  182882.70  137177.25  75.01
844.8  183367.17  137870.60  75.19
846.0  183798.90  138497.39  75.35
847.2  184187.64  139105.79  75.52
848.5  184706.16  139783.16  75.68
849.7  185079.66  140347.35  75.83
850.9  185441.10  140953.80  76.01
852.1  185854.98  141578.16  76.18
853.3  186195.12  142125.00  76.33
854.5  186635.12  142739.94  76.48
855.7  186953.40  143272.59  76.64
856.9  187347.00  143861.22  76.79
858.1  187778.71  144465.41  76.93
859.3  188165.18  145041.47  77.08
860.5  188604.45  145650.68  77.23
861.7  189025.60  146258.00  77.37
862.9  189404.41  146814.14  77.51
864.1  189792.97  147348.96  77.64
865.3  190248.80  147955.62  77.77
866.5  190719.36  148586.40  77.91
867.7  191138.01  149156.90  78.04
868.9  191546.60  149722.06  78.16
870.1  191995.48  150328.49  78.30
871.3  192422.60  150884.83  78.41
872.5  192946.05  151537.73  78.54
873.7  193431.68  152138.68  78.65
874.9  193930.89  152777.85  78.78
876.0  194387.40  153405.36  78.92
877.2  194820.24  153966.66  79.03
878.4  195408.54  154608.80  79.12
879.6  195862.80  155187.90  79.23
880.8  196350.00  155771.00  79.33
882.0  196748.90  156329.51  79.46
883.1  197281.28  156933.84  79.55
884.3  197757.78  157492.67  79.64
885.5  198284.73  158077.08  79.72
886.7  198601.92  158590.08  79.85
887.8  199084.20  159135.75  79.93
889.0  199600.36  159771.40  80.05
890.2  200061.96  160283.66  80.12
891.4  200580.00  160898.59  80.22
892.5  201238.83  161540.73  80.27
893.7  201873.30  162221.46  80.36
894.9  202501.08  162901.80  80.44
896.0  203128.50  163566.30  80.52
897.2  203754.74  164230.71  80.60
898.4  204312.29  164859.89  80.69
899.5  204957.60  165544.11  80.77
900.7  205427.30  166049.65  80.83
901.9  205877.06  166545.78  80.90
903.0  206275.15  167018.84  80.97
904.2  206692.40  167509.10  81.04
905.4  207143.52  167983.95  81.10
906.5  207620.35  168577.15  81.19
907.7  208004.88  168998.80  81.25
908.8  208423.02  169453.88  81.30
910.0  208850.72  169877.76  81.34
911.2  209143.99  170251.61  81.40
912.3  209388.78  170576.43  81.46
913.5  209582.48  170865.96  81.53
914.6  209699.28  171165.96  81.62
915.8  210123.27  171621.42  81.68
916.9  210399.43  171966.03  81.73
918.1  210718.50  172312.97  81.77
919.2  210960.45  172610.60  81.82
920.4  211105.18  172911.97  81.91
921.5  211249.32  173223.45  82.00
922.7  211502.40  173513.12  82.04
923.8  211829.40  173973.27  82.13
925.0  212079.35  174198.68  82.14
926.1  212346.54  174581.82  82.22
927.3  212729.28  174978.24  82.25
928.4  213265.00  175556.88  82.32
929.6  214016.00  176281.60  82.37
930.7  214790.80  177050.30  82.43
931.8  215565.99  177755.61  82.46
933.0  216211.68  178353.72  82.49
934.1  216606.15  178920.95  82.60
935.3  216856.88  179204.67  82.64
936.4  216925.78  179339.63  82.67
937.6  216850.17  179336.96  82.70
938.7  216638.73  179310.92  82.77
939.9  216615.72  179447.34  82.84
941.0  217187.86  180014.93  82.88
942.1  217896.48  180558.72  82.86
943.3  218443.08  181060.92  82.89
944.4  218797.88  181479.55  82.94
945.6  218903.12  181610.45  82.96
946.7  219124.81  181865.19  83.00
947.9  219480.66  182156.42  82.99
949.0  219702.55  182469.60  83.05
950.1  220032.36  182769.48  83.06
951.3  220356.95  183052.76  83.07
952.4  220497.40  183212.51  83.09
953.6  220888.92  183628.40  83.13
954.7  221189.85  183775.34  83.08
955.8  221534.88  184000.17  83.06
957.0  221759.25  184297.95  83.11
958.1  222144.42  184436.88  83.03
959.3  222366.90  184499.70  82.97
960.4  222789.00  184861.83  82.98
961.6  223181.38  185071.90  82.92
962.7  223208.96  185254.40  83.00
963.9  223390.79  185324.72  82.96
965.0  223448.22  185307.30  82.93
966.2  223719.03  185381.33  82.86
967.3  224021.94  185410.65  82.76
968.5  224110.08  185508.96  82.78
969.6  224139.76  185583.92  82.80
970.8  224048.00  185539.75  82.81
971.9  224128.96  185306.88  82.68
973.1  224213.28  185504.48  82.74
974.2  224161.23  185496.87  82.75
975.4  224495.31  185521.53  82.64
976.5  224525.34  185552.06  82.64
977.7  225000.90  185478.27  82.43
978.8  224998.56  185415.48  82.41
980.0  225003.00  185444.00  82.42
981.2  225122.94  185569.32  82.43
982.3  225167.60  185477.04  82.37
983.5  225213.82  185377.40  82.31
984.6  225562.32  185421.60  82.20
985.8  225302.44  185363.42  82.27
987.0  225335.36  185448.16  82.30
988.1  225697.64  185621.55  82.24
989.3  226093.84  185307.36  81.96
990.2  234782.90  194077.87  82.66
994.0  235235.16  194859.78  82.84
997.9  235385.50  195434.75  83.03
1001.7  236122.25  196547.87  83.24
1005.6  237162.22  197893.33  83.44
1009.4  238156.28  199258.12  83.67
1013.3  239160.00  200520.00  83.84
1017.1  239901.98  201585.32  84.03
1021.0  240797.96  202760.59  84.20
1024.8  242091.83  204289.22  84.39
1028.6  243659.29  206045.45  84.56
1032.5  245009.80  207561.20  84.72
1036.3  245678.40  208460.14  84.85
1040.1  246016.97  209153.38  85.02
1044.0  246807.19  210152.96  85.15
1047.8  247314.90  211018.50  85.32
1051.6  247823.64  211723.11  85.43
1055.5  247557.40  211779.20  85.55
1059.3  247421.40  211952.70  85.66
1063.1  247383.57  212195.14  85.78
1067.0  247726.06  212802.16  85.90
1070.8  248336.67  213598.08  86.01
1074.6  248771.86  214224.08  86.11
1078.4  248557.33  214333.67  86.23
1082.3  247948.33  214035.40  86.32
1086.1  247610.44  214033.47  86.44
1089.9  247676.91  214290.00  86.52
1093.7  248021.98  214785.90  86.60
1097.5  248118.40  215076.49  86.68
1101.4  248036.34  215165.54  86.75
1105.2  247928.40  215208.00  86.80
1109.0  248275.47  215586.18  86.83
1112.8  249116.66  216306.40  86.83
1116.6  249808.04  216847.42  86.81
1120.4  250435.42  217209.07  86.73
1124.2  250972.66  217429.18  86.63
1128.1  251438.19  217508.80  86.51
1131.8  251465.67  217161.93  86.36
1135.7  251254.80  216543.98  86.19
1139.5  251043.40  215797.60  85.96
1143.3  250436.60  214604.10  85.69
1147.1  249914.67  213296.44  85.35
1150.9  249436.92  211908.58  84.95
1154.7  249329.02  210742.13  84.52
1158.5  249204.27  209579.27  84.10
1162.3  248963.32  208423.28  83.72
1166.1  248337.09  207090.43  83.39
1169.9  247939.27  206076.50  83.12
1173.7  247340.00  204980.00  82.87
1177.5  246760.42  203873.73  82.62
1181.2  246744.62  203291.40  82.39
1185.0  247070.89  202981.25  82.16
1188.8  246932.78  202408.11  81.97
1192.6  246917.36  202038.40  81.82
1196.4  246950.43  201781.30  81.71
1200.2  246315.38  201087.29  81.64
1204.0  245975.20  200692.45  81.59
1207.8  245681.83  200419.22  81.58
1211.6  245216.56  200105.22  81.60
1215.3  244825.75  200069.23  81.72
1219.1  244619.33  200362.08  81.91
1222.9  244231.11  200568.89  82.12
1226.7  243894.19  200875.77  82.36
1230.4  243260.84  200919.33  82.59
1234.2  242584.30  200929.94  82.83
1238.0  241941.38  200875.08  83.03
1241.8  241289.61  200819.22  83.23
1245.5  240797.31  200836.36  83.40
1249.3  240638.40  201039.88  83.54
1253.1  240727.08  201424.03  83.67
1256.8  240736.02  201618.88  83.75
1260.6  240521.12  201620.23  83.83
1264.4  240216.24  201536.53  83.90
1268.1  239789.73  201295.60  83.95
1271.9  239749.18  201393.07  84.00
1275.7  240053.11  201841.22  84.08
1279.4  240408.00  202359.30  84.17
1283.2  239999.94  202302.61  84.29
1286.9  239595.56  202247.79  84.41
1290.7  239273.47  202215.20  84.51
1294.4  238645.70  201857.33  84.58
1298.2  237848.99  201293.91  84.63
1302.0  236776.33  200406.75  84.64
1305.7  235515.81  199256.44  84.60
1309.5  233977.38  197811.03  84.54
1313.2  232972.25  196761.83  84.46
1317.0  232268.40  195811.20  84.30
1320.7  231503.41  194725.26  84.11
1324.4  230577.10  193311.65  83.84
1328.2  229824.00  191960.80  83.53
1331.9  228869.67  190209.25  83.11
1335.7  227987.64  188404.17  82.64
1339.4  226891.78  186268.27  82.10
1343.2  226074.84  184272.11  81.51
1346.9  225600.93  182476.95  80.88
1350.6  225811.13  181125.23  80.21
1354.4  226163.75  179972.39  79.58
1358.1  225959.00  178363.80  78.94
1361.8  225324.91  176485.07  78.32
1365.6  224286.40  174395.30  77.76
1369.3  223042.22  172260.00  77.23
1373.0  221674.69  170100.46  76.73
1376.7  220263.30  167830.60  76.20
1380.5  218740.13  165259.42  75.55
1384.2  217375.37  162448.19  74.73
1387.9  216084.67  159319.47  73.73
1391.6  214813.81  155732.81  72.50
1395.3  213688.85  151754.60  71.02
1399.1  212957.82  147587.73  69.30
1402.8  212027.33  142842.00  67.37
1406.5  211330.40  137968.63  65.29
1410.2  210756.33  133150.78  63.18
1413.9  210575.44  128734.36  61.13
1417.6  210060.49  124572.67  59.30
1421.3  209532.27  120946.67  57.72
1425.1  208840.00  117735.47  56.38
1428.8  208425.45  115162.50  55.25
1432.5  208144.94  113108.89  54.34
1436.2  207912.89  111413.13  53.59
1439.9  207324.62  109806.18  52.96
1443.6  206985.56  108593.11  52.46
1447.3  206443.47  107508.00  52.08
1451.0  205977.50  106666.50  51.79
1454.7  205431.29  105941.16  51.57
1458.4  205056.83  105449.63  51.42
1462.1  204430.10  104956.58  51.34
1465.8  203857.56  104606.81  51.31
1469.4  203273.72  104407.16  51.36
1473.1  203552.69  104788.18  51.48
1476.8  203659.44  105196.58  51.65
1480.5  202610.20  105053.27  51.85
1484.2  201818.07  105124.13  52.09
1487.9  201225.21  105303.72  52.33
1491.6  200533.67  105438.67  52.58
1495.3  200176.17  105772.33  52.84
1498.9  199556.13  106012.70  53.12
1502.6  198685.71  106127.64  53.41
1506.3  197679.38  106222.67  53.73
1510.0  196745.20  106376.15  54.07
1513.7  196031.61  106617.01  54.39
1517.3  195341.93  106828.73  54.69
1521.0  194453.57  106915.32  54.98
1524.7  193674.31  107004.10  55.25
1528.3  192866.50  106985.65  55.47
1532.0  191990.80  106894.93  55.68
1535.7  191141.38  106793.87  55.87
1539.3  190281.97  106623.00  56.03
1543.0  189694.75  106572.08  56.18
1546.7  189332.00  106594.58  56.30
1550.3  188838.76  106568.71  56.43
1554.0  188055.70  106350.30  56.55
1557.6  187319.37  106138.21  56.66
1561.3  186472.42  105873.52  56.78
1565.0  185606.53  105565.87  56.88
1568.6  184699.50  105231.18  56.97
1572.3  184026.11  105014.96  57.07
1575.9  183411.64  104869.87  57.18
1579.6  182817.37  104741.31  57.29
1583.2  182206.40  104603.87  57.41
1586.9  181456.37  104431.37  57.55
1590.5  180862.18  104370.09  57.71
1594.1  180104.24  104302.83  57.91
1597.8  179293.99  104237.97  58.14
1601.4  178580.71  104215.21  58.36
1605.1  177608.39  104038.98  58.58
1608.7  176767.00  103987.50  58.83
1612.3  176012.90  103912.64  59.04
1616.0  175210.90  103797.70  59.24
1619.6  174528.89  103742.44  59.44
1623.2  173699.67  103519.93  59.60
1626.9  173011.80  103367.07  59.75
1630.5  172223.40  103116.55  59.87
1634.1  171533.66  102879.94  59.98
1637.8  170854.76  102605.07  60.05
1641.4  170055.70  102122.47  60.05
1645.0  169288.44  101549.49  59.99
1648.6  168368.50  100775.05  59.85
1652.2  167673.57  100010.73  59.65
1655.8  166955.67  99200.89  59.42
1659.5  166272.30  98408.25  59.18
1663.1  165104.30  97378.38  58.98
1666.7  163860.67  96372.17  58.81
1670.3  162733.67  95507.17  58.69
1673.9  161649.13  94672.15  58.57
1677.5  160839.77  93989.27  58.44
1681.1  160419.64  93444.62  58.25
1684.7  160428.75  93090.50  58.03
1688.3  160319.68  92596.86  57.76
1691.9  159943.67  91899.73  57.46
1695.6  159596.07  91162.80  57.12
1699.2  159498.20  90563.37  56.78
1702.8  159419.34  89959.01  56.43
1706.3  158916.26  89101.49  56.07
1709.9  157957.96  87996.62  55.71
1713.5  157261.04  87089.61  55.38
1717.1  156534.23  86247.08  55.10
1720.7  155871.51  85566.00  54.90
1724.3  155507.32  85158.19  54.76
1727.9  155171.49  84937.77  54.74
1731.5  155062.31  85019.08  54.83
1735.1  155175.20  85352.00  55.00
1738.7  154949.64  85424.00  55.13
1742.2  154488.16  85273.08  55.20
1745.8  153829.07  84907.33  55.20
1749.4  153466.67  84636.87  55.15
1753.0  152419.40  83996.50  55.11
1756.5  150942.37  83112.60  55.06
1760.1  149270.80  82152.85  55.04
1763.7  147413.78  81195.72  55.08
1767.2  145940.73  80518.07  55.17
1770.8  144666.00  79990.00  55.29
1774.4  143283.35  79357.83  55.39
1777.9  142467.05  79041.52  55.48
1781.5  141628.67  78647.00  55.53
1785.1  140443.33  78065.00  55.58
1788.6  139196.33  77414.49  55.62
1792.2  137858.33  76727.33  55.66
1795.8  137117.21  76406.78  55.72
1799.3  136396.00  76067.00  55.77
1802.9  135657.14  75780.97  55.86
1806.4  135039.38  75526.58  55.93
1810.0  134243.55  75190.34  56.01
1813.5  133847.61  75035.97  56.06
1817.1  133568.87  75025.53  56.17
1820.6  132986.13  74804.70  56.25
1824.2  132902.18  74909.47  56.36
1827.7  132180.23  74670.52  56.49
1831.2  131922.00  74718.00  56.64
1834.8  131871.63  74893.43  56.79
1838.3  131587.50  74936.00  56.95
1841.8  130936.03  74734.10  57.08
1845.4  130066.42  74346.34  57.16
1848.9  129291.30  73986.75  57.22
1852.4  128676.73  73611.83  57.21
1856.0  127982.70  73095.00  57.11
1859.5  127261.26  72453.33  56.93
1863.0  126695.29  71774.48  56.65
1866.6  126509.24  71218.13  56.29
1870.1  126360.82  70447.33  55.75
1873.6  125718.00  69207.00  55.05
1877.1  124666.50  67450.83  54.11
1880.6  123508.47  65413.53  52.96
1884.2  122646.52  63229.10  51.55
1887.7  121904.13  60749.87  49.83
1891.2  120994.65  57801.10  47.77
1894.7  120151.25  54665.31  45.50
1898.2  119689.61  51448.57  42.98
1902.2  126843.60  51058.80  40.25
1904.9  126217.48  48251.70  38.23
1907.6  125410.20  45520.13  36.30
1910.4  124757.27  43091.48  34.54
1913.1  123671.93  40851.07  33.03
1915.8  123035.03  39085.20  31.77
1918.6  122565.87  37709.33  30.77
1921.3  122088.45  36612.38  29.99
1924.0  121264.38  35741.18  29.47
1926.7  120458.07  35123.60  29.16
1929.4  119646.67  34706.27  29.01
1932.2  119067.36  34499.62  28.97
1934.9  118505.40  34468.20  29.09
1937.6  117892.67  34520.40  29.28
1940.3  117328.33  34644.58  29.53
1943.0  116871.86  34873.00  29.84
1945.7  116212.80  35092.93  30.20
1948.4  115486.66  35307.74  30.57
1951.1  114882.00  35596.20  30.99
1953.8  114290.55  35888.60  31.40
1956.4  113805.72  36177.68  31.79
1959.1  113229.43  36450.37  32.19
1961.8  112443.10  36663.90  32.61
1964.5  111786.98  36936.45  33.04
1967.2  111029.40  37198.87  33.50
1969.9  110410.92  37458.42  33.93
1972.5  109629.69  37628.58  34.32
1975.2  109078.29  37903.28  34.75
1977.9  108745.23  38259.98  35.18
1980.6  108180.04  38507.41  35.60
1983.2  107346.98  38646.35  36.00
1985.9  106494.00  38742.00  36.38
1988.5  105614.93  38821.80  36.76
1991.2  104957.78  38995.43  37.15
1993.8  104350.40  39143.50  37.51
1996.5  103908.75  39318.95  37.84
1999.2  103276.41  39403.40  38.15
2001.8  102876.50  39534.10  38.43
2004.4  102382.29  39598.08  38.68
2007.1  101684.92  39567.15  38.91
2009.7  101081.40  39538.35  39.12
2012.4  100727.73  39566.13  39.28
2015.0  100288.50  39466.67  39.35
2017.6  99718.25  39249.08  39.36
2020.3  99240.90  39039.37  39.34
2022.9  99050.93  38922.27  39.30
2025.5  98843.80  38741.85  39.20
2028.1  98631.33  38513.78  39.05
2030.8  98216.30  38139.45  38.83
2033.4  98063.05  37833.30  38.58
2036.0  97715.60  37455.10  38.33
2038.6  97358.20  37039.55  38.04
2041.2  97047.10  36646.53  37.76
2043.8  96699.53  36247.14  37.48
2046.4  96318.12  35842.42  37.21
2049.0  95843.80  35411.40  36.95
2051.6  95578.30  35061.23  36.68
2054.2  95241.04  34681.25  36.41
2056.8  94908.92  34309.92  36.15
2059.4  94349.89  33880.86  35.91
2062.0  93852.50  33486.46  35.68
2064.6  93278.76  33068.55  35.45
2067.1  92681.10  32644.58  35.22
2069.7  92073.98  32198.85  34.97
2072.3  91674.33  31859.10  34.75
2074.9  91219.80  31539.73  34.58
2077.4  90889.83  31263.87  34.40
2080.0  90396.46  30919.81  34.20
2082.6  89908.67  30575.75  34.01
2085.1  89439.73  30245.00  33.82
2087.7  89102.00  29991.00  33.66
2090.3  88665.00  29715.63  33.51
2092.8  87928.74  29318.13  33.34
2095.4  87143.98  28915.90  33.18
2097.9  86511.48  28542.56  32.99
2100.5  85829.33  28170.67  32.82
2103.0  85237.10  27856.50  32.68
2105.6  84681.13  27547.25  32.53
2108.1  84193.13  27265.50  32.38
2110.7  83660.50  26965.52  32.23
2113.2  83160.28  26661.32  32.06
2115.7  82595.67  26354.38  31.91
2118.3  81960.78  26058.50  31.79
2120.8  81598.20  25866.90  31.70
2123.3  81203.78  25637.14  31.57
2125.8  80809.98  25401.13  31.43
2128.4  80410.85  25175.48  31.31
2130.9  79883.00  24938.00  31.22
2133.4  79505.30  24782.80  31.17
2135.9  79143.00  24623.50  31.11
2138.4  78687.03  24431.55  31.05
2140.9  78366.73  24332.10  31.05
2143.4  78052.53  24244.83  31.06
2145.9  77760.13  24141.28  31.05
2148.4  77467.73  24074.27  31.08
2150.9  77181.42  24013.35  31.11
2153.4  76895.11  23946.34  31.14
2155.9  76561.85  23871.37  31.18
2158.4  76262.38  23832.38  31.25
2160.9  76035.75  23826.25  31.34
2163.4  75724.33  23781.60  31.41
2165.9  75192.18  23659.27  31.47
2168.4  74734.80  23560.65  31.53
2170.8  74400.15  23522.58  31.62
2173.3  74045.22  23468.22  31.69
2175.8  73718.43  23442.74  31.80
2178.2  73351.46  23399.21  31.90
2180.7  72977.57  23356.32  32.00
2183.2  72571.63  23324.81  32.14
2185.6  72166.50  23297.40  32.28
2188.1  71712.90  23240.70  32.41
2190.6  71177.60  23166.65  32.55
2193.0  70536.40  23048.30  32.68
2195.5  69958.40  22963.20  32.82
2197.9  69367.93  22898.47  33.01
2200.4  68680.96  22810.79  33.21
2202.8  68203.28  22741.07  33.34
2205.3  67608.60  22616.40  33.45
2207.7  67247.27  22615.02  33.63
2210.1  66834.37  22600.67  33.82
2212.6  66464.11  22570.78  33.96
2215.0  66229.42  22545.00  34.04
2217.4  65931.42  22506.18  34.14
2219.9  65699.20  22479.35  34.22
2222.3  65472.73  22446.60  34.28
2224.7  65313.90  22389.75  34.28
2227.1  65064.45  22261.47  34.21
2229.5  64771.02  22097.28  34.12
2231.9  64320.80  21885.47  34.03
2234.4  63814.80  21614.00  33.87
2236.8  63425.14  21332.16  33.63
2239.2  63063.00  21021.00  33.33
2241.6  62637.75  20707.05  33.06
2244.0  62229.60  20376.00  32.74
2246.4  61831.55  20034.93  32.40
2248.8  61409.33  19682.85  32.05
2251.2  61103.00  19357.50  31.68
2253.6  60711.50  19009.50  31.31
2255.9  60422.10  18702.60  30.95
2258.3  60118.35  18417.00  30.63
2260.7  59768.33  18152.13  30.37
2263.1  59370.25  17871.25  30.10
2265.5  58961.65  17604.49  29.86
2267.9  58638.00  17392.75  29.66
2270.2  58213.27  17171.13  29.50
2272.6  57801.40  16972.50  29.36
2275.0  57374.10  16794.75  29.27
2277.3  56986.63  16623.25  29.17
2279.7  56625.25  16446.25  29.04
2282.1  56322.37  16271.57  28.89
2284.4  55924.00  16055.60  28.71
2286.8  55629.33  15872.50  28.53
2289.1  55244.23  15678.13  28.38
2291.5  54943.58  15482.02  28.18
2293.8  54505.57  15251.42  27.98
2296.2  54046.30  15007.30  27.77
2298.5  53538.65  14749.18  27.55
2300.8  53028.27  14523.37  27.39
2303.2  52401.70  14306.20  27.30
2305.5  51729.82  14082.09  27.22
2307.9  51071.78  13880.81  27.18
2310.2  50442.70  13736.80  27.23
2312.5  49879.33  13631.33  27.33
2314.8  49303.95  13538.03  27.46
2317.1  48693.54  13412.50  27.54
2319.5  48064.95  13263.83  27.60
2321.8  47532.00  13125.67  27.61
2324.1  46946.90  12960.03  27.61
2326.4  46432.83  12802.53  27.57
2328.7  45916.67  12635.00  27.52
2331.0  45440.80  12497.80  27.50
2333.3  45085.09  12397.81  27.50
2335.6  44696.40  12280.80  27.48
2337.9  44249.70  12107.85  27.36
2340.2  43858.33  11946.25  27.24
2342.5  43492.40  11816.18  27.17
2344.8  43014.79  11666.92  27.12
2347.1  42495.95  11535.65  27.15
2349.4  41931.75  11418.15  27.23
2351.7  41455.60  11346.00  27.37
2353.9  41000.48  11263.60  27.47
2356.2  40495.00  11163.75  27.57
2358.5  40008.15  11088.95  27.72
2360.8  39544.40  11006.20  27.83
2363.1  39087.40  10896.55  27.88
2365.3  38640.74  10785.38  27.91
2367.6  38125.00  10650.00  27.93
2369.8  37620.50  10519.00  27.96
2372.1  37061.70  10351.25  27.93
2374.4  36442.60  10177.20  27.93
2376.6  35819.70  10049.20  28.05
2378.9  35232.63  9902.43  28.11
2381.1  34658.00  9715.33  28.03
2383.4  34134.47  9536.03  27.94
2385.6  33666.42  9405.00  27.94
2387.9  33181.80  9274.20  27.95
2390.1  32698.75  9143.75  27.96
2392.3  32230.58  8994.38  27.91
2394.6  31786.88  8853.60  27.85
2396.8  31370.23  8709.04  27.76
2399.0  30923.00  8568.92  27.71
2401.3  30476.33  8421.57  27.63
2403.5  30002.70  8271.90  27.57
2405.7  29583.87  8115.53  27.43
2407.9  29197.65  7978.80  27.33
2410.1  28774.20  7821.30  27.18
2412.4  28391.25  7702.83  27.13
2414.6  27974.40  7557.60  27.02
2416.8  27591.85  7395.85  26.80
2419.0  27245.49  7241.88  26.58
2421.2  26808.18  7065.65  26.36
2423.4  26338.08  6884.03  26.14
2425.6  26098.50  6781.80  25.99
2427.8  25841.33  6657.98  25.76
2430.0  25511.19  6518.78  25.55
2432.2  25228.80  6384.00  25.30
2434.4  24913.13  6230.70  25.01
2436.5  24553.40  6094.40  24.82
2438.7  24270.40  5988.80  24.68
2440.9  23998.65  5885.53  24.52
2443.1  23718.00  5768.70  24.32
2445.3  23465.75  5648.03  24.07
2447.4  23174.40  5538.60  23.90
2449.6  22874.13  5431.07  23.74
2451.8  22594.05  5288.85  23.41
2453.9  22269.34  5185.44  23.29
2456.1  21927.67  5118.20  23.34
2458.3  21628.18  5009.86  23.16
2460.4  21319.18  4886.09  22.92
2462.6  21032.96  4802.29  22.83
2464.7  20789.17  4715.86  22.68
2466.9  20585.53  4631.47  22.50
2469.0  20320.06  4543.33  22.36
2471.2  20072.95  4496.90  22.40
2473.3  19799.63  4388.03  22.16
2475.4  19550.60  4279.73  21.89
2477.6  19300.36  4190.29  21.71
2479.7  19072.00  4108.80  21.54
2481.9  18771.03  4032.58  21.48
2484.0  18530.32  3968.87  21.42
2486.1  18302.40  3850.20  21.04
2488.2  18075.29  3795.38  21.00
2490.4  17824.17  3786.88  21.25
2492.5  17467.53  3752.17  21.48
2494.6  17159.85  3662.78  21.35
2496.7  16927.55  3548.21  20.96
2498.8  16688.18  3477.45  20.84
2500.9  16473.53  3476.07  21.10
2503.0  16413.67  3502.92  21.34
2505.1  16393.00  3549.00  21.65
2507.2  16406.75  3573.53  21.78
2509.4  16369.56  3543.93  21.65
2511.4  16349.03  3572.28  21.85
2513.5  16401.73  3629.20  22.13
2515.6  16587.00  3747.43  22.59
