# Supplementary material for: Using reflectance spectra and Pl@ntNet to identify herbarium specimens: a case study with Lithocarpus
Source: New Phytol. 2025 Jun 4;251(2):800–10. doi: 10.1111/nph.70258 (PMC13278665; doi:10.1111/nph.70258)
Supplement: Supplementary file 1 — Dataset S1 Original spectral data collected for this study. [file NPH-251-800-s003.zip › lithocarpus_spectra/gr020322_0335.sig]

/*** Spectra Vista SIG Data ***/
name= gr020322_0335.sig
instrument= HI: 1132003 (HR-1024i)
integration= 50.0, 9.0, 6.0, 200.0, 14.0, 6.0
scan method= Time-based, Time-based
scan coadds= 100, 425, 571, 25, 298, 571
scan time= 5, 5
scan settings= AI, AI
external data set1= 0,0,0,0,0,0,0,0,0,0,0,0,0,0,0,0,0,0,0,0,0,0,0,0,0,0,0,0,0,0,0,0
external data set2= 0,0,0,0,0,0,0,0,0,0,0,0,0,0,0,0,0,0,0,0,0,0,0,0,0,0,0,0,0,0,0,0
external data dark= 0,0,0,0,0,0,0,0,0,0,0,0,0,0,0,0
external data mask= 0
optic= LENS 4(1), LENS 4(1)
temp= 37.3, -5.0, -9.9, 37.3, -5.0, -9.9
battery= 7.42, 7.43
error= 0, 0
units= Radiance, Radiance
time= 03/02/2022 16:39:47, 03/02/2022 16:40:39
longitude=                 ,                 
latitude=                 ,                 
gpstime=                 ,                 
comm= 
memory slot= 0, 0
factors= 0.974, 0.954, 1.000 [Overlap: Remove @ 990,1900, Matching Type: None]
inclinometer x offset= 1, 1
inclinometer y offset= 90, 90
data= 
340.5  1280.30  260.40  20.34
341.9  1276.20  265.88  20.83
343.4  1220.16  246.00  20.16
344.9  1221.00  231.25  18.94
346.4  1230.27  222.88  18.12
347.8  1284.75  218.41  17.00
349.3  1257.68  214.92  17.09
350.8  1257.45  204.53  16.27
352.2  1287.44  190.19  14.77
353.7  1323.84  189.61  14.32
355.2  1375.50  183.40  13.33
356.6  1413.72  183.26  12.96
358.1  1467.42  195.00  13.29
359.6  1512.76  192.30  12.71
361.0  1563.37  178.50  11.42
362.5  1639.89  184.95  11.28
364.0  1719.90  194.29  11.30
365.5  1799.00  192.75  10.71
366.9  1871.44  191.54  10.23
368.4  1939.05  190.78  9.84
369.9  2019.02  208.98  10.35
371.3  2154.86  221.44  10.28
372.8  2241.81  222.87  9.94
374.2  2336.40  214.17  9.17
375.7  2412.24  222.87  9.24
377.2  2523.15  236.96  9.39
378.6  2602.37  247.69  9.52
380.1  2717.84  253.20  9.32
381.6  2824.64  261.66  9.26
383.0  2947.45  256.16  8.69
384.5  3070.34  270.73  8.82
386.0  3210.24  288.42  8.98
387.4  3337.85  301.25  9.03
388.9  3416.28  313.74  9.18
390.4  3542.29  316.07  8.92
391.8  3673.60  318.57  8.67
393.3  3824.70  333.21  8.71
394.7  3961.15  351.85  8.88
396.2  4089.96  359.77  8.80
397.7  4210.56  371.52  8.82
399.1  4357.41  381.65  8.76
400.6  4511.04  393.70  8.73
402.0  4674.54  420.81  9.00
403.5  4841.20  441.00  9.11
405.0  4976.88  459.01  9.22
406.4  5150.42  473.55  9.19
407.9  5325.24  490.60  9.21
409.3  5469.94  518.02  9.47
410.8  5651.28  535.10  9.47
412.2  5820.96  558.78  9.60
413.7  6013.94  577.82  9.61
415.1  6192.86  598.82  9.67
416.6  6386.85  621.88  9.74
418.0  6575.75  648.88  9.87
419.5  6771.80  673.73  9.95
420.9  6979.84  697.00  9.99
422.4  7180.78  722.50  10.06
423.8  7391.66  754.28  10.20
425.3  7619.85  788.74  10.35
426.7  7847.40  814.88  10.38
428.2  8068.16  843.60  10.46
429.6  8290.14  876.16  10.57
431.1  8518.16  909.79  10.68
432.5  8776.30  944.71  10.76
434.0  9020.00  977.63  10.84
435.4  9284.00  1017.50  10.96
436.8  9546.98  1054.12  11.04
438.3  9808.40  1094.69  11.16
439.7  10076.99  1135.16  11.26
441.2  10332.48  1171.71  11.34
442.6  10617.15  1216.84  11.46
444.0  10887.24  1255.80  11.53
445.5  11180.37  1296.41  11.60
446.9  11498.76  1344.53  11.69
448.4  11784.43  1389.41  11.79
449.8  12102.30  1440.75  11.90
451.2  12402.75  1490.69  12.02
452.7  12691.68  1535.80  12.10
454.1  12987.66  1582.28  12.18
455.5  13293.84  1631.60  12.27
457.0  13613.60  1683.11  12.36
458.4  13916.76  1733.16  12.45
459.8  14238.72  1787.04  12.55
461.2  14608.98  1845.90  12.64
462.7  14966.79  1905.92  12.73
464.1  15314.61  1966.68  12.84
465.5  15667.20  2024.19  12.92
467.0  16006.40  2087.73  13.04
468.4  16356.32  2148.73  13.14
469.8  16705.88  2208.18  13.22
471.2  17091.72  2272.40  13.30
472.7  17499.19  2342.75  13.39
474.1  17871.10  2413.10  13.50
475.5  18298.80  2486.19  13.59
476.9  18721.04  2558.56  13.67
478.4  19112.50  2632.81  13.78
479.8  19489.16  2704.01  13.87
481.2  19857.44  2769.74  13.95
482.6  20238.39  2839.52  14.03
484.0  20640.36  2914.86  14.12
485.4  21063.36  2996.13  14.22
486.9  21492.90  3074.18  14.30
488.3  21958.40  3156.52  14.38
489.7  22396.92  3236.19  14.45
491.1  22826.16  3317.79  14.54
492.5  23278.92  3400.11  14.61
493.9  23710.68  3483.27  14.69
495.3  24116.70  3561.08  14.77
496.8  24547.40  3643.19  14.84
498.2  25016.01  3729.05  14.91
499.6  25472.07  3817.89  14.99
501.0  25993.10  3913.35  15.06
502.4  26470.80  4005.45  15.13
503.8  26945.03  4096.94  15.20
505.2  27442.16  4191.00  15.27
506.6  27926.14  4290.88  15.37
508.0  28440.72  4391.10  15.44
509.4  28885.00  4485.00  15.53
510.8  29412.90  4592.36  15.61
512.2  29919.28  4697.00  15.70
513.6  30451.20  4807.20  15.79
515.0  31029.28  4925.32  15.87
516.4  31510.24  5033.24  15.97
517.8  32055.42  5146.78  16.06
519.2  32638.65  5270.66  16.15
520.7  33194.57  5392.49  16.25
522.0  33681.84  5504.49  16.34
523.4  34248.06  5626.06  16.43
524.8  34746.54  5739.99  16.52
526.2  35331.45  5866.73  16.60
527.6  35929.14  5996.22  16.69
529.0  36436.40  6108.30  16.76
530.4  37080.44  6239.54  16.83
531.8  37643.09  6362.58  16.90
533.2  38202.84  6487.65  16.98
534.6  38757.92  6625.92  17.10
536.0  39315.71  6763.60  17.20
537.4  39853.24  6893.27  17.30
538.8  40423.75  7022.66  17.37
540.2  41034.30  7170.08  17.47
541.6  41611.92  7306.39  17.56
543.0  42102.34  7437.68  17.67
544.3  42786.60  7596.19  17.75
545.7  43565.25  7775.63  17.85
547.1  44052.45  7908.30  17.95
548.5  44676.00  8073.44  18.07
549.9  45357.48  8243.32  18.17
551.3  46051.98  8419.00  18.28
552.7  46526.72  8554.28  18.39
554.1  47207.13  8732.71  18.50
555.4  47815.20  8897.80  18.61
556.8  48297.48  9043.65  18.72
558.2  48690.15  9169.80  18.83
559.6  49113.30  9297.68  18.93
561.0  49789.74  9474.47  19.03
562.3  50282.05  9618.70  19.13
563.7  50901.76  9789.92  19.23
565.1  51480.00  9956.10  19.34
566.5  52073.42  10120.96  19.44
567.9  52885.52  10323.34  19.52
569.2  53768.40  10543.05  19.61
570.6  54700.45  10779.82  19.71
572.0  55509.12  10998.75  19.81
573.4  56178.24  11191.23  19.92
574.8  56856.50  11394.25  20.04
576.1  57693.66  11624.07  20.15
577.5  58310.64  11811.24  20.26
578.9  59154.12  12047.94  20.37
580.3  59882.07  12260.45  20.47
581.6  60598.40  12472.32  20.58
583.0  61375.59  12698.93  20.69
584.4  62039.43  12902.27  20.80
585.8  62659.43  13090.02  20.89
587.1  63250.00  13274.91  20.99
588.5  63984.60  13486.95  21.08
589.9  64586.40  13668.00  21.16
591.2  65237.36  13854.43  21.24
592.6  66038.06  14064.27  21.30
594.0  66682.71  14237.42  21.35
595.3  67488.88  14445.05  21.40
596.7  68282.04  14642.09  21.44
598.1  69031.72  14827.18  21.48
599.5  69775.85  15007.34  21.51
600.8  70591.68  15195.55  21.53
602.2  71258.95  15351.72  21.54
603.5  72090.36  15543.21  21.56
604.9  72907.74  15730.47  21.58
606.3  73650.72  15907.32  21.60
607.6  74375.52  16084.08  21.63
609.0  75114.00  16270.20  21.66
610.4  75877.62  16467.36  21.70
611.7  76594.51  16666.37  21.76
613.1  77300.40  16867.84  21.82
614.5  78108.84  17099.91  21.89
615.8  78784.02  17306.37  21.97
617.2  79654.50  17565.84  22.05
618.5  80369.80  17803.12  22.15
619.9  81216.40  18072.87  22.25
621.2  81961.25  18320.75  22.35
622.6  82852.00  18610.63  22.46
624.0  83530.35  18854.03  22.57
625.3  84319.53  19129.34  22.69
626.7  85105.48  19413.55  22.81
628.0  85768.56  19667.11  22.93
629.4  86576.00  19955.60  23.05
630.8  87256.44  20210.94  23.16
632.1  87805.62  20424.76  23.26
633.5  88711.48  20722.13  23.36
634.8  89440.77  20973.95  23.45
636.2  90093.60  21200.81  23.53
637.5  90920.43  21457.79  23.60
638.9  91640.46  21673.45  23.65
640.2  92443.67  21899.44  23.69
641.6  93287.10  22107.41  23.70
642.9  94040.31  22272.71  23.68
644.3  94845.72  22443.66  23.66
645.6  95628.00  22592.38  23.63
647.0  96381.90  22694.42  23.55
648.3  97168.56  22781.39  23.45
649.7  98002.52  22845.37  23.31
651.0  98792.27  22879.01  23.16
652.4  99304.92  22834.31  22.99
653.7  100343.43  22879.98  22.80
655.0  101244.16  22863.92  22.58
656.4  101853.60  22760.55  22.35
657.7  102876.30  22757.31  22.12
659.1  103711.30  22715.00  21.90
660.4  104405.28  22639.96  21.68
661.8  105080.00  22576.00  21.48
663.1  106080.24  22599.37  21.30
664.5  106654.50  22568.01  21.16
665.8  106924.77  22518.02  21.06
667.1  107161.11  22496.47  20.99
668.5  107713.20  22581.30  20.96
669.8  108261.22  22713.99  20.98
671.2  108667.52  22865.44  21.04
672.5  109047.50  23062.52  21.15
673.8  109725.56  23357.18  21.29
675.2  110738.46  23756.46  21.45
676.5  111894.96  24234.35  21.66
677.8  113097.86  24769.58  21.90
679.2  114032.96  25300.29  22.19
680.5  114840.45  25832.36  22.49
681.9  115546.20  26376.35  22.83
683.2  116316.20  26951.93  23.17
684.5  117093.90  27550.60  23.53
685.9  117803.11  28147.32  23.89
687.2  118502.40  28740.48  24.25
688.5  119151.30  29326.31  24.61
689.9  119932.72  29960.26  24.98
691.2  120603.28  30573.18  25.35
692.5  121226.94  31182.23  25.72
693.8  121947.60  31828.91  26.10
695.2  122570.71  32450.71  26.48
696.5  123255.44  33123.31  26.87
697.8  123975.45  33824.86  27.28
699.2  124636.20  34534.31  27.71
700.5  125356.68  35270.87  28.14
701.8  125993.70  36003.98  28.58
703.1  126650.64  36773.85  29.04
704.5  127341.72  37565.37  29.50
705.8  128075.59  38392.87  29.98
707.1  128752.75  39208.00  30.45
708.4  129395.31  40023.47  30.93
709.8  130183.38  40891.07  31.41
711.1  130718.10  41686.48  31.89
712.4  131519.52  42581.76  32.38
713.7  132176.54  43419.28  32.85
715.0  132865.71  44263.87  33.31
716.3  133588.50  45118.56  33.77
717.7  134262.36  45951.85  34.23
719.0  134991.60  46798.48  34.67
720.3  135657.88  47636.60  35.12
721.6  136411.60  48492.20  35.55
722.9  137111.85  49315.07  35.97
724.2  137856.60  50147.37  36.38
725.6  138584.72  50983.05  36.79
726.9  139097.00  51748.69  37.20
728.2  139685.28  52520.16  37.60
729.5  140337.21  53329.25  38.00
730.8  140831.20  54066.83  38.39
732.1  141466.64  54860.75  38.78
733.4  142008.37  55624.80  39.17
734.7  142498.80  56378.52  39.56
736.0  143122.74  57179.04  39.95
737.3  143537.13  57916.22  40.35
738.6  143997.48  58669.52  40.74
740.0  144455.00  59424.86  41.14
741.2  144951.04  60218.08  41.54
742.6  145545.84  61067.07  41.96
743.9  146144.64  61919.48  42.37
745.2  146809.20  62821.35  42.79
746.5  147500.86  63732.18  43.21
747.8  148026.40  64095.30  43.30
749.1  148650.26  64173.47  43.17
750.4  149267.51  64327.74  43.10
751.7  149910.74  64562.23  43.07
753.0  150405.47  64798.79  43.08
754.2  151004.04  65191.70  43.17
755.5  151548.57  65582.53  43.27
756.8  152088.80  65973.37  43.38
758.1  153070.32  66596.58  43.51
759.4  153957.20  67219.75  43.66
760.7  154807.80  67845.05  43.83
762.0  155400.00  68398.75  44.01
763.3  155964.06  68943.74  44.20
764.6  156359.04  69410.52  44.39
765.9  156750.30  69959.91  44.63
767.2  157248.42  70580.74  44.88
768.4  157566.50  71130.15  45.14
769.7  158187.47  71835.93  45.41
771.0  158628.24  72463.59  45.68
772.3  158996.75  73088.95  45.97
773.6  159488.80  73792.48  46.27
774.8  159951.52  74491.25  46.57
776.1  160403.88  75199.54  46.88
777.4  160719.92  75903.07  47.23
778.7  161254.22  76760.49  47.60
780.0  161705.92  77542.16  47.95
781.2  162063.48  78323.84  48.33
782.5  162584.76  79256.78  48.75
783.8  163062.18  80199.86  49.18
785.0  163422.72  81137.87  49.65
786.3  163852.50  82081.13  50.09
787.6  164324.16  83172.88  50.62
788.9  164727.15  84183.71  51.10
790.1  165244.00  85199.85  51.56
791.4  165633.12  86291.40  52.10
792.7  166261.02  87469.43  52.61
793.9  166698.00  88639.11  53.17
795.2  167198.50  89892.63  53.76
796.5  167705.78  91143.31  54.35
797.7  168186.78  92391.03  54.93
799.0  168840.00  93798.00  55.55
800.2  169255.04  95054.72  56.16
801.5  169712.02  95872.55  56.49
802.8  170253.30  96575.39  56.72
804.0  170728.74  97222.13  56.95
805.3  171228.76  97898.07  57.17
806.5  171623.10  98512.00  57.40
807.8  172102.00  99164.80  57.62
809.0  172591.06  99829.37  57.84
810.3  173082.67  100481.18  58.05
811.5  173472.21  101070.59  58.26
812.8  173965.80  101731.50  58.48
814.0  174367.35  102337.97  58.69
815.3  174883.08  103006.80  58.90
816.5  175289.00  103592.94  59.10
817.8  175762.77  104217.40  59.29
819.0  176173.62  104818.60  59.50
820.2  176651.52  105457.38  59.70
821.5  177126.70  106095.26  59.90
822.7  177458.34  106622.60  60.08
824.0  177918.84  107236.22  60.27
825.2  178394.85  107889.56  60.48
826.4  178906.31  108525.59  60.66
827.7  179216.60  109048.99  60.85
828.9  179703.90  109679.40  61.03
830.1  180093.36  110240.46  61.21
831.4  180508.58  110847.78  61.41
832.6  180975.38  111446.40  61.58
833.8  181343.90  111993.75  61.76
835.0  181731.06  112538.83  61.93
836.3  182196.70  113130.47  62.09
837.5  182649.60  113730.75  62.27
838.7  183073.50  114325.09  62.45
839.9  183435.84  114870.96  62.62
841.2  183903.33  115469.83  62.79
842.4  184272.09  116022.98  62.96
843.6  184709.70  116587.98  63.12
844.8  185201.46  117198.77  63.28
846.0  185555.34  117775.58  63.47
847.2  185969.28  118330.59  63.63
848.5  186470.80  118962.56  63.80
849.7  186889.89  119507.90  63.95
850.9  187275.40  120047.20  64.10
852.1  187694.24  120622.93  64.27
853.3  188037.06  121158.72  64.43
854.5  188477.52  121736.58  64.59
855.7  188890.62  122278.26  64.73
856.9  189309.12  122845.26  64.89
858.1  189740.97  123407.01  65.04
859.3  190127.00  123970.07  65.20
860.5  190589.76  124553.69  65.35
861.7  191034.40  125134.60  65.50
862.9  191461.79  125675.81  65.64
864.1  191873.31  126234.78  65.79
865.3  192325.64  126802.62  65.93
866.5  192792.96  127396.80  66.08
867.7  193157.72  127956.50  66.24
868.9  193615.94  128511.32  66.37
870.1  194061.39  129099.25  66.52
871.3  194539.52  129641.00  66.64
872.5  194977.35  130236.53  66.80
873.7  195458.16  130819.00  66.93
874.9  195954.81  131435.33  67.07
876.0  196463.52  132039.81  67.21
877.2  196919.72  132590.79  67.33
878.4  197414.37  133198.74  67.47
879.6  197862.00  133762.65  67.60
880.8  198283.75  134328.69  67.75
882.0  198707.35  134831.75  67.85
883.1  199265.08  135432.50  67.97
884.3  199734.74  136000.95  68.09
885.5  200193.42  136588.67  68.23
886.7  200597.76  137071.44  68.33
887.8  201010.20  137604.68  68.46
889.0  201552.76  138189.25  68.56
890.2  202007.19  138754.25  68.69
891.4  202518.94  139369.67  68.82
892.5  203172.84  140012.15  68.91
893.7  203800.82  140691.75  69.03
894.9  204351.84  141347.43  69.17
896.0  205007.35  141986.11  69.26
897.2  205697.66  142669.70  69.36
898.4  206175.32  143288.93  69.50
899.5  206851.23  143962.29  69.60
900.7  207274.60  144475.83  69.70
901.9  207751.80  145005.40  69.80
903.0  208138.03  145508.39  69.91
904.2  208583.60  146036.10  70.01
905.4  209064.48  146593.26  70.12
906.5  209572.51  147174.56  70.23
907.7  209946.92  147626.03  70.32
908.8  210395.61  148185.58  70.43
910.0  210769.52  148664.36  70.53
911.2  211092.94  149094.68  70.63
912.3  211367.88  149488.02  70.72
913.5  211546.20  149856.38  70.84
914.6  211831.20  150255.00  70.93
915.8  212152.11  150745.12  71.06
916.9  212461.71  151202.62  71.17
918.1  212766.16  151622.08  71.26
919.2  213038.64  152009.93  71.35
920.4  213214.76  152392.63  71.47
921.5  213443.60  152726.88  71.55
922.7  213683.36  153123.68  71.66
923.8  214045.62  153602.09  71.76
925.0  214228.98  153960.70  71.87
926.1  214533.48  154379.30  71.96
927.3  214898.88  154855.20  72.06
928.4  215475.00  155445.88  72.14
929.6  216099.84  156147.20  72.26
930.7  216914.60  156888.55  72.33
931.8  217673.07  157679.82  72.44
933.0  218422.80  158423.76  72.53
934.1  218860.56  158951.14  72.63
935.3  219027.93  159215.50  72.69
936.4  219010.39  159409.50  72.79
937.6  218907.45  159535.64  72.88
938.7  218797.92  159632.84  72.96
939.9  218813.85  159847.35  73.05
941.0  219228.46  160391.16  73.16
942.1  219707.64  160932.02  73.25
943.3  220155.24  161478.09  73.35
944.4  220696.66  161925.77  73.37
945.6  220918.94  162236.18  73.44
946.7  221035.56  162509.29  73.52
947.9  221282.25  162808.91  73.58
949.0  221389.48  163110.07  73.68
950.1  221763.60  163478.52  73.72
951.3  222048.75  163871.98  73.80
952.4  222407.22  164222.82  73.84
953.6  222671.72  164552.44  73.90
954.7  222838.47  164747.51  73.93
955.8  222947.73  165044.43  74.03
957.0  223409.10  165421.73  74.04
958.1  223944.78  165833.16  74.05
959.3  223910.40  165900.53  74.09
960.4  224274.26  166216.51  74.11
961.6  224605.01  166619.47  74.18
962.7  224790.40  166926.64  74.26
963.9  225136.94  167164.76  74.25
965.0  225247.32  167466.23  74.35
966.2  225697.75  167511.02  74.22
967.3  225805.96  167602.31  74.22
968.5  225951.36  167885.28  74.30
969.6  226040.40  168138.76  74.38
970.8  226288.48  168386.08  74.41
971.9  226293.76  168385.36  74.41
973.1  226744.24  168457.72  74.29
974.2  226462.68  168466.14  74.39
975.4  226871.76  168727.95  74.37
976.5  227139.90  169047.65  74.42
977.7  227529.00  169340.57  74.43
978.8  227429.10  169182.95  74.39
980.0  227330.00  169065.50  74.37
981.2  227525.73  169304.28  74.41
982.3  227648.26  169400.46  74.41
983.5  227777.55  169403.39  74.37
984.6  228007.44  169681.14  74.42
985.8  227831.56  169609.11  74.44
987.0  228176.64  169657.20  74.35
988.1  228195.30  169727.35  74.38
989.3  228215.68  169747.20  74.38
990.2  235132.80  178299.04  75.83
994.0  235720.96  179468.40  76.14
997.9  236105.33  180208.07  76.33
1001.7  236808.79  181457.90  76.63
1005.6  237845.56  182918.57  76.91
1009.4  238789.11  184290.11  77.18
1013.3  239560.00  185528.57  77.45
1017.1  240122.61  186537.60  77.68
1021.0  240657.47  187560.19  77.94
1024.8  241586.00  188863.71  78.18
1028.6  243027.97  190537.57  78.40
1032.5  244108.20  191971.80  78.64
1036.3  244572.59  192829.92  78.84
1040.1  244739.37  193490.47  79.06
1044.0  245296.63  194452.81  79.27
1047.8  245792.40  195221.48  79.43
1051.6  246247.47  196221.14  79.68
1055.5  245996.80  196468.39  79.87
1059.3  245960.25  196886.89  80.05
1063.1  246002.50  197356.89  80.23
1067.0  246428.31  198129.35  80.40
1070.8  247194.89  199115.85  80.55
1074.6  247796.72  200044.77  80.73
1078.4  247782.67  200373.86  80.87
1082.3  247255.14  200289.69  81.01
1086.1  246951.56  200467.89  81.18
1089.9  247015.52  200854.36  81.31
1093.7  247404.11  201463.15  81.43
1097.5  247636.96  201873.12  81.52
1101.4  247666.18  202111.00  81.61
1105.2  247635.60  202173.17  81.64
1109.0  247891.73  202482.72  81.68
1112.8  248477.96  202848.08  81.64
1116.6  249017.73  203178.03  81.59
1120.4  249504.27  203392.60  81.52
1124.2  249811.28  203354.32  81.40
1128.1  250130.61  203204.35  81.24
1131.8  250061.93  202617.00  81.03
1135.7  249769.38  201823.94  80.80
1139.5  249502.60  200923.07  80.53
1143.3  248938.15  199624.25  80.19
1147.1  248473.33  198286.29  79.80
1150.9  248066.50  196797.86  79.33
1154.7  248024.98  195547.11  78.84
1158.5  247978.53  194397.99  78.39
1162.3  247777.09  193360.49  78.04
1166.1  247187.29  192168.35  77.74
1169.9  246826.43  191309.06  77.51
1173.7  246240.00  190414.29  77.33
1177.5  245622.01  189520.21  77.16
1181.2  245505.87  189106.54  77.03
1185.0  245784.86  189000.84  76.90
1188.8  245543.67  188822.50  76.90
1192.6  245458.93  188805.74  76.92
1196.4  245382.55  188901.00  76.98
1200.2  244764.80  188731.20  77.11
1204.0  244387.25  188796.54  77.25
1207.8  244132.33  188972.59  77.41
1211.6  243681.44  188983.14  77.55
1215.3  243322.67  189297.56  77.80
1219.1  243177.50  189820.88  78.06
1222.9  242880.00  190274.29  78.34
1226.7  242609.79  190800.44  78.64
1230.4  242035.30  190991.73  78.91
1234.2  241402.86  191068.50  79.15
1238.0  240764.22  191057.75  79.35
1241.8  240164.53  190995.13  79.53
1245.5  239664.27  190934.90  79.67
1249.3  239426.03  191126.80  79.83
1253.1  239470.97  191420.00  79.93
1256.8  239342.49  191625.29  80.06
1260.6  239071.90  191519.91  80.11
1264.4  238692.40  191420.80  80.20
1268.1  238176.40  191093.57  80.23
1271.9  238105.34  191161.04  80.28
1275.7  238340.71  191493.21  80.34
1279.4  238627.20  191876.66  80.41
1283.2  238188.81  191739.16  80.50
1286.9  237830.97  191616.31  80.57
1290.7  237611.73  191549.91  80.61
1294.4  237055.38  191137.72  80.63
1298.2  236275.01  190558.20  80.65
1302.0  235232.42  189683.46  80.64
1305.7  234074.50  188715.02  80.62
1309.5  232690.83  187489.14  80.57
1313.2  231858.08  186542.20  80.46
1317.0  231301.20  185809.37  80.33
1320.7  230648.47  184827.89  80.13
1324.4  229826.58  183557.12  79.87
1328.2  228988.00  182110.11  79.53
1331.9  227897.63  180258.53  79.10
1335.7  226986.25  178327.95  78.56
1339.4  225951.87  176265.91  78.01
1343.2  225085.18  174151.48  77.37
1346.9  224429.90  172252.78  76.75
1350.6  224398.30  170958.60  76.19
1354.4  224575.19  169979.36  75.69
1358.1  224212.27  168637.63  75.21
1361.8  223465.69  166917.86  74.70
1365.6  222366.50  164988.35  74.20
1369.3  221070.22  162946.86  73.71
1373.0  219669.45  160905.37  73.25
1376.7  218131.27  158849.25  72.82
1380.5  216614.49  156620.29  72.30
1384.2  215304.06  154308.22  71.67
1387.9  214174.67  151828.63  70.89
1391.6  212934.64  148999.13  69.97
1395.3  211844.00  145899.13  68.87
1399.1  211179.04  142806.81  67.62
1402.8  210304.67  139194.00  66.19
1406.5  209713.33  135514.16  64.62
1410.2  209242.39  131895.82  63.03
1413.9  209255.22  128686.30  61.50
1417.6  208857.69  125548.48  60.11
1421.3  208366.67  122774.74  58.92
1425.1  207736.00  120336.00  57.93
1428.8  207429.45  118404.84  57.08
1432.5  207235.16  116885.92  56.40
1436.2  207050.63  115592.56  55.83
1439.9  206434.20  114245.55  55.34
1443.6  206129.56  113152.50  54.89
1447.3  205565.13  112183.24  54.57
1451.0  205084.50  111324.54  54.28
1454.7  204511.38  110623.89  54.09
1458.4  204062.13  110080.95  53.94
1462.1  203384.60  109553.46  53.87
1465.8  202699.81  109151.77  53.85
1469.4  202042.48  108939.76  53.92
1473.1  202454.26  109397.89  54.04
1476.8  202564.63  109855.01  54.23
1480.5  201413.11  109665.63  54.45
1484.2  200436.07  109602.47  54.68
1487.9  199782.69  109756.92  54.94
1491.6  199067.92  109854.64  55.18
1495.3  198829.58  110199.38  55.42
1498.9  198263.73  110392.50  55.68
1502.6  197377.80  110385.03  55.93
1506.3  196331.64  110283.60  56.17
1510.0  195428.75  110287.22  56.43
1513.7  194739.36  110434.50  56.71
1517.3  194059.13  110557.51  56.97
1521.0  193229.26  110513.42  57.19
1524.7  192478.20  110518.10  57.42
1528.3  191725.70  110402.96  57.58
1532.0  190910.93  110263.37  57.76
1535.7  190111.29  110086.90  57.91
1539.3  189300.70  109846.31  58.03
1543.0  188745.86  109746.63  58.15
1546.7  188414.42  109770.38  58.26
1550.3  187933.51  109673.26  58.36
1554.0  187163.20  109395.00  58.45
1557.6  186411.19  109137.36  58.55
1561.3  185590.33  108828.92  58.64
1565.0  184704.67  108463.03  58.72
1568.6  183771.94  108054.43  58.80
1572.3  183085.22  107823.35  58.89
1575.9  182468.44  107614.63  58.98
1579.6  181880.92  107419.38  59.06
1583.2  181212.84  107213.83  59.16
1586.9  180452.56  106903.38  59.24
1590.5  179798.49  106762.97  59.38
1594.1  179038.88  106546.49  59.51
1597.8  178228.79  106275.58  59.63
1601.4  177463.41  106084.38  59.78
1605.1  176449.54  105711.20  59.91
1608.7  175627.25  105440.30  60.04
1612.3  174862.49  105182.12  60.15
1616.0  174039.80  104838.20  60.24
1619.6  173363.78  104577.21  60.32
1623.2  172553.33  104147.40  60.36
1626.9  171917.78  103833.36  60.40
1630.5  171147.90  103347.87  60.39
1634.1  170527.36  102950.13  60.37
1637.8  169838.04  102470.80  60.33
1641.4  169024.63  101887.30  60.28
1645.0  168239.23  101280.03  60.20
1648.6  167337.43  100501.38  60.06
1652.2  166648.37  99780.71  59.87
1655.8  165968.89  99013.21  59.66
1659.5  165340.20  98239.24  59.42
1663.1  164173.93  97243.76  59.23
1666.7  162960.33  96250.50  59.06
1670.3  161846.90  95377.92  58.93
1673.9  160797.52  94463.96  58.75
1677.5  160042.63  93691.64  58.54
1681.1  159666.44  93081.69  58.30
1684.7  159663.95  92700.42  58.06
1688.3  159562.59  92245.35  57.81
1691.9  159207.60  91580.83  57.52
1695.6  158849.83  90879.69  57.21
1699.2  158764.20  90368.51  56.92
1702.8  158704.13  89851.64  56.62
1706.3  158205.12  89052.45  56.29
1709.9  157239.47  88063.60  56.01
1713.5  156505.33  87274.19  55.76
1717.1  155777.14  86577.65  55.58
1720.7  155079.23  86004.80  55.46
1724.3  154687.32  85720.30  55.42
1727.9  154343.78  85613.33  55.47
1731.5  154225.53  85760.05  55.61
1735.1  154297.87  86203.37  55.87
1738.7  154025.47  86315.17  56.04
1742.2  153519.58  86188.86  56.14
1745.8  152846.13  85886.57  56.19
1749.4  152545.87  85683.73  56.17
1753.0  151566.22  85067.70  56.13
1756.5  150042.74  84164.75  56.09
1760.1  148272.47  83169.01  56.09
1763.7  146327.61  82124.00  56.12
1767.2  144800.93  81422.23  56.23
1770.8  143516.50  80876.89  56.35
1774.4  142151.06  80188.23  56.41
1777.9  141335.17  79982.37  56.59
1781.5  140512.67  79594.71  56.65
1785.1  139370.83  79009.82  56.69
1788.6  138118.61  78361.75  56.74
1792.2  136769.67  77623.29  56.75
1795.8  135994.30  77287.32  56.83
1799.3  135273.60  76930.59  56.87
1802.9  134577.19  76628.63  56.94
1806.4  133992.09  76391.20  57.01
1810.0  133234.20  76053.72  57.08
1813.5  132831.26  75877.90  57.12
1817.1  132578.13  75832.46  57.20
1820.6  131987.70  75613.26  57.29
1824.2  131905.51  75689.71  57.38
1827.7  131191.49  75403.86  57.48
1831.2  130914.00  75402.00  57.60
1834.8  130851.60  75474.26  57.68
1838.3  130630.50  75522.21  57.81
1841.8  129990.97  75268.86  57.90
1845.4  129258.46  74914.18  57.96
1848.9  128461.95  74473.14  57.97
1852.4  127879.33  74120.23  57.96
1856.0  127214.83  73607.61  57.86
1859.5  126491.44  73048.49  57.75
1863.0  125878.79  72395.11  57.51
1866.6  125602.31  71906.86  57.25
1870.1  125442.02  71351.81  56.88
1873.6  124924.50  70372.61  56.33
1877.1  123943.17  69006.00  55.68
1880.6  122827.67  67314.10  54.80
1884.2  121933.10  65583.38  53.79
1887.7  121162.73  63548.57  52.45
1891.2  120224.30  61120.35  50.84
1894.7  119364.29  58449.52  48.97
1898.2  118838.96  55758.08  46.92
1902.2  125174.40  56206.80  44.90
1904.9  124614.77  53797.38  43.17
1907.6  123899.87  51364.47  41.46
1910.4  123304.88  49171.79  39.88
1913.1  122287.93  47113.67  38.53
1915.8  121664.20  45511.67  37.41
1918.6  121196.53  44250.53  36.51
1921.3  120703.61  43273.78  35.85
1924.0  119869.98  42432.37  35.40
1926.7  119073.07  41845.47  35.14
1929.4  118284.27  41448.40  35.04
1932.2  117682.76  41307.23  35.10
1934.9  117101.40  41285.40  35.26
1937.6  116502.63  41351.63  35.49
1940.3  115968.33  41522.50  35.81
1943.0  115533.71  41780.02  36.16
1945.7  114930.66  41991.77  36.54
1948.4  114262.84  42183.83  36.92
1951.1  113707.35  42453.45  37.34
1953.8  113141.05  42706.95  37.75
1956.4  112697.26  42972.23  38.13
1959.1  112143.50  43216.57  38.54
1961.8  111366.15  43357.65  38.93
1964.5  110714.55  43542.83  39.33
1967.2  109948.18  43662.58  39.71
1969.9  109316.33  43807.00  40.07
1972.5  108542.37  43885.15  40.43
1975.2  108017.77  44068.71  40.80
1977.9  107674.27  44330.80  41.17
1980.6  107074.51  44473.68  41.54
1983.2  106222.12  44504.03  41.90
1985.9  105360.00  44478.00  42.22
1988.5  104475.96  44431.82  42.53
1991.2  103833.90  44523.68  42.88
1993.8  103243.25  44606.65  43.21
1996.5  102801.60  44721.60  43.50
1999.2  102185.91  44722.62  43.77
2001.8  101790.70  44774.00  43.99
2004.4  101286.11  44783.40  44.21
2007.1  100602.83  44686.95  44.42
2009.7  100011.30  44587.50  44.58
2012.4  99642.13  44564.80  44.72
2015.0  99203.17  44443.17  44.80
2017.6  98650.42  44215.75  44.82
2020.3  98162.53  44001.10  44.82
2022.9  97960.53  43879.20  44.79
2025.5  97764.50  43724.20  44.72
2028.1  97561.16  43501.68  44.59
2030.8  97143.28  43140.63  44.41
2033.4  96983.55  42894.25  44.23
2036.0  96658.73  42561.17  44.03
2038.6  96316.80  42183.05  43.80
2041.2  96028.43  41829.00  43.56
2043.8  95702.43  41443.57  43.30
2046.4  95347.85  41044.83  43.05
2049.0  94882.43  40600.23  42.79
2051.6  94640.25  40265.48  42.55
2054.2  94298.13  39912.50  42.33
2056.8  93959.25  39552.33  42.10
2059.4  93414.28  39090.83  41.85
2062.0  92948.33  38678.96  41.61
2064.6  92350.45  38255.39  41.42
2067.1  91741.50  37805.85  41.21
2069.7  91142.10  37327.47  40.96
2072.3  90747.22  36955.00  40.72
2074.9  90306.83  36583.75  40.51
2077.4  90000.47  36281.93  40.31
2080.0  89507.10  35931.38  40.14
2082.6  89025.54  35573.58  39.96
2085.1  88578.40  35209.13  39.75
2087.7  88250.50  34924.50  39.57
2090.3  87829.75  34617.90  39.41
2092.8  87095.66  34169.23  39.23
2095.4  86325.85  33709.65  39.05
2097.9  85665.83  33292.23  38.86
2100.5  84980.67  32895.33  38.71
2103.0  84422.25  32549.78  38.56
2105.6  83884.20  32222.13  38.41
2108.1  83371.43  31890.68  38.25
2110.7  82869.03  31553.55  38.08
2113.2  82392.51  31230.77  37.90
2115.7  81844.46  30892.67  37.75
2118.3  81232.13  30547.73  37.61
2120.8  80872.50  30319.50  37.49
2123.3  80477.10  30064.98  37.36
2125.8  80080.35  29828.40  37.25
2128.4  79676.03  29596.78  37.15
2130.9  79173.83  29322.50  37.04
2133.4  78818.95  29123.50  36.95
2135.9  78446.17  28927.83  36.88
2138.4  77986.88  28724.58  36.83
2140.9  77681.67  28601.53  36.82
2143.4  77370.26  28429.81  36.75
2145.9  77065.68  28271.43  36.68
2148.4  76748.91  28161.78  36.69
2150.9  76438.23  28070.40  36.72
2153.4  76158.02  27954.66  36.71
2155.9  75828.85  27823.46  36.69
2158.4  75545.75  27721.75  36.70
2160.9  75343.63  27660.50  36.71
2163.4  75039.27  27561.70  36.73
2165.9  74482.65  27365.97  36.74
2168.4  74002.95  27201.45  36.76
2170.8  73687.72  27103.18  36.78
2173.3  73342.76  26992.73  36.80
2175.8  73018.28  26900.50  36.84
2178.2  72618.88  26801.38  36.91
2180.7  72247.29  26708.09  36.97
2183.2  71858.18  26604.18  37.02
2185.6  71454.60  26516.70  37.11
2188.1  70982.10  26415.90  37.21
2190.6  70429.88  26289.47  37.33
2193.0  69796.38  26122.25  37.43
2195.5  69248.00  25984.00  37.52
2197.9  68682.47  25827.87  37.60
2200.4  67987.54  25643.33  37.72
2202.8  67532.47  25543.85  37.82
2205.3  66946.95  25396.67  37.94
2207.7  66589.03  25348.70  38.07
2210.1  66178.00  25266.73  38.18
2212.6  65812.57  25197.52  38.29
2215.0  65589.25  25168.29  38.37
2217.4  65302.17  25093.09  38.43
2219.9  65056.73  25042.23  38.49
2222.3  64817.87  24996.40  38.56
2224.7  64665.23  24914.70  38.53
2227.1  64407.23  24785.46  38.48
2229.5  64112.23  24606.26  38.38
2231.9  63670.67  24358.80  38.26
2234.4  63165.67  24075.00  38.11
2236.8  62768.11  23788.89  37.90
2239.2  62419.50  23487.75  37.63
2241.6  62013.53  23175.25  37.37
2244.0  61610.40  22852.80  37.09
2246.4  61231.88  22520.33  36.78
2248.8  60786.55  22188.47  36.50
2251.2  60457.75  21858.75  36.16
2253.6  60059.00  21503.50  35.80
2255.9  59772.40  21213.80  35.49
2258.3  59482.53  20952.99  35.23
2260.7  59136.13  20702.73  35.01
2263.1  58739.50  20445.00  34.81
2265.5  58353.35  20189.77  34.60
2267.9  58050.75  19995.50  34.44
2270.2  57617.40  19801.67  34.37
2272.6  57217.40  19615.10  34.28
2275.0  56815.50  19433.40  34.20
2277.3  56440.88  19263.50  34.13
2279.7  56079.50  19101.25  34.06
2282.1  55779.73  18925.27  33.93
2284.4  55367.77  18693.95  33.76
2286.8  55077.58  18517.92  33.62
2289.1  54729.70  18296.20  33.43
2291.5  54439.23  18064.90  33.18
2293.8  54021.52  17802.28  32.95
2296.2  53584.30  17540.60  32.73
2298.5  53072.15  17268.28  32.54
2300.8  52535.82  17024.70  32.41
2303.2  51920.17  16791.53  32.34
2305.5  51265.32  16536.20  32.26
2307.9  50615.02  16311.69  32.23
2310.2  49973.00  16139.20  32.30
2312.5  49381.00  16038.67  32.48
2314.8  48804.53  15965.97  32.71
2317.1  48200.21  15848.33  32.88
2319.5  47593.73  15704.93  33.00
2321.8  47081.53  15579.93  33.09
2324.1  46485.72  15414.47  33.16
2326.4  45967.72  15254.25  33.18
2328.7  45465.42  15073.33  33.15
2331.0  44998.40  14891.50  33.09
2333.3  44643.16  14765.31  33.07
2335.6  44236.27  14597.33  33.00
2337.9  43788.60  14405.40  32.90
2340.2  43383.33  14257.92  32.86
2342.5  43032.75  14106.50  32.78
2344.8  42553.21  13927.08  32.73
2347.1  42037.10  13757.45  32.73
2349.4  41499.80  13626.80  32.84
2351.7  41048.93  13558.27  33.03
2353.9  40595.89  13472.63  33.19
2356.2  40088.75  13357.50  33.32
2358.5  39584.78  13270.92  33.53
2360.8  39114.22  13173.35  33.68
2363.1  38679.90  13056.30  33.75
2365.3  38236.08  12932.55  33.82
2367.6  37725.00  12783.33  33.89
2369.8  37235.25  12629.50  33.92
2372.1  36689.90  12455.30  33.95
2374.4  36048.53  12241.77  33.96
2376.6  35431.20  12000.33  33.87
2378.9  34861.40  11775.87  33.78
2381.1  34311.33  11587.33  33.77
2383.4  33750.93  11418.83  33.83
2385.6  33274.54  11268.58  33.87
2387.9  32816.40  11118.60  33.88
2390.1  32348.75  10937.50  33.81
2392.3  31879.58  10775.70  33.80
2394.6  31426.77  10610.27  33.76
2396.8  31016.57  10468.53  33.75
2399.0  30575.25  10325.50  33.77
2401.3  30142.72  10161.78  33.71
2403.5  29684.20  9964.50  33.57
2405.7  29283.29  9773.24  33.37
2407.9  28868.25  9589.20  33.22
2410.1  28420.80  9402.30  33.08
2412.4  28042.83  9237.75  32.94
2414.6  27654.80  9071.00  32.80
2416.8  27283.30  8910.55  32.66
2419.0  26929.01  8759.14  32.53
2421.2  26526.68  8604.52  32.44
2423.4  26052.83  8386.35  32.19
2425.6  25755.60  8229.60  31.95
2427.8  25498.43  8086.73  31.71
2430.0  25205.33  7923.86  31.44
2432.2  24902.40  7795.20  31.30
2434.4  24584.18  7662.60  31.17
2436.5  24260.40  7471.50  30.80
2438.7  23974.90  7308.70  30.48
2440.9  23671.13  7215.48  30.48
2443.1  23416.50  7115.40  30.39
2445.3  23171.16  6968.62  30.07
2447.4  22868.40  6844.20  29.93
2449.6  22566.13  6734.93  29.85
2451.8  22273.20  6603.30  29.65
2453.9  21957.59  6442.83  29.34
2456.1  21613.67  6321.87  29.25
2458.3  21310.43  6196.13  29.08
2460.4  21009.13  6072.87  28.91
2462.6  20752.38  5989.38  28.86
2464.7  20515.63  5908.50  28.80
2466.9  20262.67  5822.73  28.74
2469.0  20002.03  5713.24  28.56
2471.2  19770.05  5603.65  28.34
2473.3  19490.44  5493.95  28.19
2475.4  19258.80  5398.30  28.03
2477.6  19050.19  5291.03  27.77
2479.7  18777.60  5209.60  27.74
2481.9  18497.85  5112.28  27.64
2484.0  18262.15  5001.31  27.39
2486.1  17995.50  4882.50  27.13
2488.2  17755.38  4827.83  27.19
2490.4  17520.00  4760.21  27.17
2492.5  17180.13  4694.20  27.32
2494.6  16825.35  4599.38  27.34
2496.7  16598.69  4534.78  27.32
2498.8  16455.15  4499.18  27.34
2500.9  16303.51  4420.65  27.11
2503.0  16193.48  4363.63  26.95
2505.1  16076.13  4415.13  27.46
2507.2  16092.10  4472.53  27.79
2509.4  16080.26  4460.04  27.74
2511.4  16114.35  4484.90  27.83
2513.5  16120.40  4557.60  28.27
2515.6  16126.25  4668.93  28.95
