# Supplementary material for: Using reflectance spectra and Pl@ntNet to identify herbarium specimens: a case study with Lithocarpus
Source: New Phytol. 2025 Jun 4;251(2):800–10. doi: 10.1111/nph.70258 (PMC13278665; doi:10.1111/nph.70258)
Supplement: Supplementary file 1 — Dataset S1 Original spectral data collected for this study. [file NPH-251-800-s003.zip › lithocarpus_spectra/gr021622_0389.sig]

/*** Spectra Vista SIG Data ***/
name= gr021622_0389.sig
instrument= HI: 1132003 (HR-1024i)
integration= 70.0, 9.0, 6.0, 50.0, 9.0, 6.0
scan method= Time-based, Time-based
scan coadds= 71, 425, 571, 100, 425, 571
scan time= 5, 5
scan settings= AI, AI
external data set1= 0,0,0,0,0,0,0,0,0,0,0,0,0,0,0,0,0,0,0,0,0,0,0,0,0,0,0,0,0,0,0,0
external data set2= 0,0,0,0,0,0,0,0,0,0,0,0,0,0,0,0,0,0,0,0,0,0,0,0,0,0,0,0,0,0,0,0
external data dark= 0,0,0,0,0,0,0,0,0,0,0,0,0,0,0,0
external data mask= 0
optic= LENS 4(1), LENS 4(1)
temp= 33.4, -5.1, -9.9, 33.4, -5.0, -9.9
battery= 7.44, 7.46
error= 0, 0
units= Radiance, Radiance
time= 16/02/2022 16:06:04, 16/02/2022 16:10:57
longitude=                 ,                 
latitude=                 ,                 
gpstime=                 ,                 
comm= 
memory slot= 0, 0
factors= 0.955, 0.971, 1.000 [Overlap: Remove @ 990,1900, Matching Type: None]
inclinometer x offset= 1, 1
inclinometer y offset= 90, 90
data= 
340.5  1147.00  954.80  83.24
341.9  1169.85  978.42  83.64
343.4  1138.63  905.28  79.51
344.9  1110.00  832.50  75.00
346.4  1133.48  855.84  75.51
347.8  1150.16  873.63  75.96
349.3  1148.51  875.60  76.24
350.8  1179.54  848.40  71.93
352.2  1201.75  819.28  68.17
353.7  1221.40  841.19  68.87
355.2  1263.21  851.50  67.41
356.6  1318.35  916.30  69.50
358.1  1378.66  925.40  67.12
359.6  1419.36  923.04  65.03
361.0  1468.41  947.87  64.55
362.5  1532.44  998.73  65.17
364.0  1619.80  1070.16  66.07
365.5  1698.04  1092.25  64.32
366.9  1776.34  1130.40  63.64
368.4  1822.89  1175.94  64.51
369.9  1901.44  1208.84  63.57
371.3  2011.33  1282.34  63.76
372.8  2097.60  1324.11  63.13
374.2  2178.79  1388.86  63.74
375.7  2284.89  1442.10  63.11
377.2  2383.93  1495.20  62.72
378.6  2453.29  1545.57  63.00
380.1  2536.53  1615.32  63.68
381.6  2648.10  1702.35  64.29
383.0  2783.00  1783.65  64.09
384.5  2902.90  1872.78  64.51
386.0  3018.56  1918.62  63.56
387.4  3115.79  2012.35  64.59
388.9  3228.70  2103.22  65.14
390.4  3351.91  2186.88  65.24
391.8  3485.00  2273.04  65.22
393.3  3617.74  2364.36  65.35
394.7  3737.39  2428.90  64.99
396.2  3841.10  2510.24  65.35
397.7  3980.57  2621.28  65.85
399.1  4137.88  2739.81  66.21
400.6  4303.49  2865.12  66.58
402.0  4432.63  2971.02  67.03
403.5  4557.00  3077.20  67.53
405.0  4699.94  3206.08  68.22
406.4  4883.69  3382.50  69.26
407.9  5052.54  3568.00  70.62
409.3  5192.74  3696.38  71.18
410.8  5317.71  3840.84  72.23
412.2  5478.69  3995.88  72.94
413.7  5681.55  4181.93  73.61
415.1  5890.74  4381.24  74.38
416.6  6061.37  4534.29  74.81
418.0  6209.11  4669.00  75.20
419.5  6372.01  4795.54  75.26
420.9  6578.74  4959.36  75.38
422.4  6805.79  5136.34  75.47
423.8  7029.39  5312.37  75.57
425.3  7270.18  5498.10  75.63
426.7  7472.25  5670.30  75.88
428.2  7652.11  5812.48  75.96
429.6  7844.54  5953.72  75.90
431.1  8056.50  6118.84  75.95
432.5  8309.14  6322.29  76.09
434.0  8564.29  6534.00  76.29
435.4  8847.14  6754.00  76.34
436.8  9126.84  6968.07  76.35
438.3  9379.00  7169.85  76.45
439.7  9599.84  7345.79  76.52
441.2  9801.51  7506.84  76.59
442.6  10053.43  7714.50  76.74
444.0  10331.10  7927.92  76.74
445.5  10635.04  8161.29  76.74
446.9  10959.00  8424.78  76.88
448.4  11253.55  8659.98  76.95
449.8  11578.46  8910.05  76.95
451.2  11853.21  9136.75  77.08
452.7  12088.69  9333.48  77.21
454.1  12344.43  9548.56  77.35
455.5  12632.10  9786.70  77.47
457.0  12951.71  10055.76  77.64
458.4  13262.23  10318.88  77.81
459.8  13593.60  10604.16  78.01
461.2  13967.73  10917.18  78.16
462.7  14319.47  11211.66  78.30
464.1  14641.71  11496.58  78.52
465.5  14937.17  11774.88  78.83
467.0  15232.57  12029.20  78.97
468.4  15544.37  12315.56  79.23
469.8  15879.14  12605.40  79.38
471.2  16265.16  12942.90  79.57
472.7  16668.70  13311.40  79.86
474.1  17067.86  13670.30  80.09
475.5  17534.21  14088.88  80.35
476.9  17972.13  14474.59  80.54
478.4  18348.21  14825.00  80.80
479.8  18648.66  15114.56  81.05
481.2  18905.83  15376.56  81.33
482.6  19184.46  15661.62  81.64
484.0  19547.83  16004.46  81.87
485.4  19984.10  16408.31  82.11
486.9  20466.64  16853.85  82.35
488.3  20969.77  17333.12  82.66
489.7  21418.30  17755.80  82.90
491.1  21819.00  18157.44  83.22
492.5  22213.80  18533.76  83.43
493.9  22564.97  18891.72  83.72
495.3  22885.50  19231.80  84.03
496.8  23276.54  19626.80  84.32
498.2  23736.86  20074.71  84.57
499.6  24202.22  20533.77  84.84
501.0  24734.16  21050.75  85.11
502.4  25221.34  21527.52  85.35
503.8  25696.00  22008.77  85.65
505.2  26198.29  22499.32  85.88
506.6  26677.04  22982.52  86.15
508.0  27147.60  23456.16  86.40
509.4  27550.00  23870.00  86.64
510.8  28013.46  24329.25  86.85
512.2  28471.31  24800.16  87.11
513.6  28961.14  25291.20  87.33
515.0  29520.23  25842.00  87.54
516.4  29997.60  26318.08  87.73
517.8  30532.24  26838.80  87.90
519.2  31104.92  27397.44  88.08
520.7  31651.29  27932.29  88.25
522.0  32120.23  28402.68  88.43
523.4  32678.10  28942.83  88.57
524.8  33159.73  29420.46  88.72
526.2  33739.52  29978.20  88.85
527.6  34336.07  30554.88  88.99
529.0  34848.00  31050.80  89.10
530.4  35466.56  31634.78  89.20
531.8  35998.54  32149.95  89.31
533.2  36487.29  32610.24  89.37
534.6  36950.97  33078.56  89.52
536.0  37454.41  33575.79  89.64
537.4  37956.54  34074.61  89.77
538.8  38512.52  34616.02  89.88
540.2  39102.14  35200.35  90.02
541.6  39676.90  35744.24  90.09
543.0  40179.10  36239.00  90.19
544.3  40846.50  36888.00  90.31
545.7  41601.54  37610.10  90.41
547.1  42101.79  38088.60  90.47
548.5  42708.13  38684.16  90.58
549.9  43379.47  39347.57  90.71
551.3  44089.50  40045.20  90.83
552.7  44593.63  40554.78  90.94
554.1  45264.41  41209.41  91.04
555.4  45832.71  41787.92  91.17
556.8  46269.30  42236.04  91.28
558.2  46576.39  42575.40  91.41
559.6  46898.57  42914.85  91.51
561.0  47454.00  43478.82  91.62
562.3  47888.75  43930.25  91.73
563.7  48486.40  44517.76  91.81
565.1  49060.00  45086.80  91.90
566.5  49669.67  45677.38  91.96
567.9  50486.29  46461.92  92.03
569.2  51384.00  47313.00  92.08
570.6  52312.15  48201.76  92.14
572.0  53111.24  48976.91  92.22
573.4  53770.72  49635.90  92.31
574.8  54442.50  50303.00  92.40
576.1  55278.83  51116.60  92.47
577.5  55910.77  51744.48  92.55
578.9  56768.57  52591.80  92.64
580.3  57547.18  53358.87  92.72
581.6  58314.86  54116.32  92.80
583.0  59083.26  54869.31  92.87
584.4  59671.97  55457.49  92.94
585.8  60140.19  55927.92  93.00
587.1  60579.04  56373.46  93.06
588.5  61138.07  56921.10  93.10
589.9  61604.36  57390.30  93.16
591.2  62164.69  57937.40  93.20
592.6  62910.26  58655.52  93.24
594.0  63546.86  59268.49  93.27
595.3  64363.57  60049.24  93.30
596.7  65177.53  60837.38  93.34
598.1  65968.45  61597.38  93.37
599.5  66739.36  62332.15  93.40
600.8  67560.37  63119.00  93.43
602.2  68233.10  63762.58  93.45
603.5  69066.60  64572.24  93.49
604.9  69880.89  65359.62  93.53
606.3  70631.31  66084.48  93.56
607.6  71346.21  66766.02  93.58
609.0  72051.43  67451.40  93.62
610.4  72770.10  68135.34  93.63
611.7  73428.62  68786.84  93.68
613.1  74048.89  69402.75  93.73
614.5  74756.06  70084.80  93.75
615.8  75333.99  70637.22  93.77
617.2  76103.23  71373.78  93.79
618.5  76751.83  72007.56  93.82
619.9  77548.13  72767.90  93.84
621.2  78269.55  73464.83  93.86
622.6  79141.07  74321.50  93.91
624.0  79820.68  74982.42  93.94
625.3  80603.43  75734.95  93.96
626.7  81382.60  76507.40  94.01
628.0  82041.77  77145.00  94.03
629.4  82836.00  77912.80  94.06
630.8  83500.20  78565.20  94.09
632.1  84033.45  79085.16  94.11
633.5  84909.31  79948.44  94.16
634.8  85610.31  80624.21  94.18
636.2  86235.77  81229.74  94.19
637.5  87026.94  82009.77  94.23
638.9  87717.06  82692.72  94.27
640.2  88450.91  83428.72  94.32
641.6  89265.69  84190.14  94.31
642.9  90026.30  84892.99  94.30
644.3  90813.76  85678.98  94.35
645.6  91552.50  86411.00  94.38
647.0  92266.26  87111.63  94.41
648.3  93036.97  87883.92  94.46
649.7  93827.36  88653.15  94.49
651.0  94602.84  89401.58  94.50
652.4  95121.00  89919.18  94.53
653.7  96137.36  90915.57  94.57
655.0  97005.66  91781.48  94.61
656.4  97632.43  92366.80  94.61
657.7  98647.91  93368.38  94.65
659.1  99467.50  94194.10  94.70
660.4  100128.00  94871.84  94.75
661.8  100782.86  95520.00  94.78
663.1  101706.30  96438.06  94.82
664.5  102203.96  96946.68  94.86
665.8  102385.14  97160.52  94.90
667.1  102520.54  97326.36  94.93
668.5  102954.00  97784.40  94.98
669.8  103385.26  98238.74  95.02
671.2  103685.03  98558.72  95.06
672.5  104027.20  98899.91  95.07
673.8  104684.20  99551.20  95.10
675.2  105655.20  100476.18  95.10
676.5  106783.71  101551.20  95.10
677.8  107941.94  102672.66  95.12
679.2  108838.40  103551.08  95.14
680.5  109630.69  104331.72  95.17
681.9  110335.50  105035.70  95.20
683.2  111105.50  105798.00  95.22
684.5  111859.00  106552.60  95.26
685.9  112537.66  107252.43  95.30
687.2  113214.17  107934.72  95.34
688.5  113844.01  108580.50  95.38
689.9  114605.46  109328.40  95.40
691.2  115248.01  109987.33  95.44
692.5  115827.81  110592.20  95.48
693.8  116518.07  111287.00  95.51
695.2  117102.36  111883.98  95.54
696.5  117772.60  112559.04  95.57
697.8  118460.32  113262.35  95.61
699.2  119094.58  113906.52  95.64
700.5  119761.59  114589.26  95.68
701.8  120366.75  115211.25  95.72
703.1  120999.60  115868.28  95.76
704.5  121659.69  116523.36  95.78
705.8  122369.68  117236.02  95.80
707.1  123011.79  117885.00  95.83
708.4  123622.67  118514.16  95.87
709.8  124376.66  119273.31  95.90
711.1  124895.69  119808.68  95.93
712.4  125689.89  120595.66  95.95
713.7  126324.21  121231.02  95.97
715.0  126994.95  121883.34  95.97
716.3  127703.57  122597.50  96.00
717.7  128388.20  123284.66  96.02
719.0  129116.14  124019.70  96.05
720.3  129823.63  124728.62  96.08
721.6  130631.14  125511.40  96.08
722.9  131391.96  126257.94  96.09
724.2  132181.20  127038.24  96.11
725.6  132901.00  127738.16  96.12
726.9  133366.43  128216.00  96.14
728.2  133868.00  128701.44  96.14
729.5  134470.14  129290.72  96.15
730.8  134936.50  129739.54  96.15
732.1  135528.60  130317.88  96.16
733.4  135981.06  130785.30  96.18
734.7  136336.11  131146.92  96.19
736.0  136764.09  131555.16  96.19
737.3  136987.01  131777.28  96.20
738.6  137208.21  132028.38  96.22
740.0  137494.68  132322.45  96.24
741.2  137862.40  132679.04  96.24
742.6  138394.29  133208.64  96.25
743.9  138944.06  133768.16  96.27
745.2  139634.31  134438.10  96.28
746.5  140355.81  135144.81  96.29
747.8  140940.43  135734.60  96.31
749.1  141610.77  136376.31  96.30
750.4  142261.43  137021.27  96.32
751.7  142921.60  137669.42  96.33
753.0  143422.92  138169.43  96.34
754.2  144037.76  138777.60  96.35
755.5  144577.68  139315.95  96.36
756.8  145113.74  139817.04  96.35
758.1  146057.14  140716.32  96.34
759.4  146918.71  141564.60  96.36
760.7  147746.00  142378.04  96.37
762.0  148312.50  142931.25  96.37
763.3  148850.10  143457.30  96.38
764.6  149222.06  143811.60  96.37
765.9  149599.25  144184.50  96.38
767.2  150078.60  144660.60  96.39
768.4  150390.50  144963.00  96.39
769.7  150998.26  145551.22  96.39
771.0  151412.21  145946.88  96.39
772.3  151750.50  146299.45  96.41
773.6  152226.74  146754.24  96.41
774.8  152663.79  147200.38  96.42
776.1  153095.43  147618.90  96.42
777.4  153397.19  147922.14  96.43
778.7  153900.44  148399.84  96.43
780.0  154333.94  148809.92  96.42
781.2  154694.49  149167.74  96.43
782.5  155178.21  149656.26  96.44
783.8  155629.54  150093.54  96.44
785.0  155959.50  150426.96  96.45
786.3  156382.50  150832.50  96.45
787.6  156818.40  151258.24  96.45
788.9  157211.23  151641.60  96.46
790.1  157707.43  152142.20  96.47
791.4  158077.03  152495.52  96.47
792.7  158666.21  153090.39  96.49
793.9  159059.70  153475.56  96.49
795.2  159521.43  153927.50  96.49
796.5  160000.19  154390.06  96.49
797.7  160464.94  154865.64  96.51
799.0  161065.71  155460.00  96.52
800.2  161450.06  155854.72  96.53
801.5  161874.36  156273.76  96.54
802.8  162379.07  156774.60  96.55
804.0  162826.30  157211.60  96.55
805.3  163308.80  157688.60  96.56
806.5  163656.43  158051.50  96.58
807.8  164112.50  158482.80  96.57
809.0  164520.19  158939.18  96.61
810.3  164974.28  159365.29  96.60
811.5  165340.61  159721.11  96.60
812.8  165795.86  160204.20  96.63
814.0  166159.54  160572.51  96.64
815.3  166627.96  161050.52  96.65
816.5  167001.61  161394.50  96.64
817.8  167407.37  161810.73  96.66
819.0  167795.25  162198.82  96.66
820.2  168254.23  162650.16  96.67
821.5  168707.00  163088.65  96.67
822.7  168981.49  163381.65  96.69
824.0  169385.14  163790.37  96.70
825.2  169864.82  164268.45  96.71
826.4  170323.69  164721.37  96.71
827.7  170630.32  164995.20  96.70
828.9  171097.71  165459.60  96.70
830.1  171455.59  165813.44  96.71
831.4  171854.30  166207.91  96.71
832.6  172310.73  166633.80  96.71
833.8  172661.07  166990.60  96.72
835.0  173024.80  167297.48  96.69
836.3  173458.60  167728.96  96.70
837.5  173853.00  168172.20  96.73
838.7  174282.69  168561.81  96.72
839.9  174654.51  168933.60  96.72
841.2  175117.84  169382.05  96.72
842.4  175501.99  169744.83  96.72
843.6  175885.00  170114.00  96.72
844.8  176333.27  170568.36  96.73
846.0  176719.37  170960.16  96.74
847.2  177103.50  171376.80  96.77
848.5  177601.49  171815.68  96.74
849.7  177954.02  172146.33  96.74
850.9  178315.43  172512.60  96.75
852.1  178735.06  172890.44  96.73
853.3  179077.50  173210.58  96.72
854.5  179485.95  173623.17  96.73
855.7  179801.36  173953.02  96.75
856.9  180187.46  174321.36  96.74
858.1  180586.04  174736.86  96.76
859.3  180975.30  175062.16  96.73
860.5  181426.52  175491.60  96.73
861.7  181837.14  175931.20  96.75
862.9  182171.32  176257.25  96.75
864.1  182537.15  176600.57  96.75
865.3  182996.34  177018.56  96.73
866.5  183476.57  177474.24  96.73
867.7  183853.56  177865.63  96.74
868.9  184231.90  178255.07  96.76
870.1  184667.06  178660.97  96.75
871.3  185094.80  179069.72  96.74
872.5  185581.61  179495.55  96.72
873.7  186051.49  179940.32  96.72
874.9  186529.93  180409.98  96.72
876.0  187013.31  180878.40  96.72
877.2  187412.49  181303.04  96.74
878.4  187937.55  181803.78  96.74
879.6  188391.00  182191.80  96.71
880.8  188848.75  182605.50  96.69
882.0  189237.92  182949.36  96.68
883.1  189769.00  183486.24  96.69
884.3  190216.21  183888.17  96.67
885.5  190667.85  184329.39  96.68
886.7  191053.03  184631.04  96.64
887.8  191499.43  185088.60  96.65
889.0  191986.00  185575.62  96.66
890.2  192427.05  185950.80  96.63
891.4  192914.98  186405.68  96.63
892.5  193546.41  186954.30  96.59
893.7  194153.39  187520.16  96.58
894.9  194728.89  188114.04  96.60
896.0  195304.18  188629.45  96.58
897.2  195911.10  189182.84  96.57
898.4  196479.21  189700.29  96.55
899.5  197080.74  190254.12  96.54
900.7  197521.07  190648.90  96.52
901.9  197940.84  190955.66  96.47
903.0  198319.10  191255.68  96.44
904.2  198688.57  191641.60  96.45
905.4  199156.67  192015.96  96.41
906.5  199631.60  192491.11  96.42
907.7  200018.31  192799.12  96.39
908.8  200406.75  193103.97  96.36
910.0  200773.49  193415.04  96.33
911.2  201051.21  193639.01  96.31
912.3  201302.74  193863.84  96.30
913.5  201440.69  194006.61  96.31
914.6  201690.00  194186.16  96.28
915.8  202027.67  194399.76  96.22
916.9  202277.53  194697.98  96.25
918.1  202521.06  194908.66  96.24
919.2  202744.35  195156.54  96.26
920.4  202933.19  195258.80  96.22
921.5  203113.39  195490.40  96.25
922.7  203350.97  195677.76  96.23
923.8  203730.26  195955.08  96.18
925.0  203877.80  196193.06  96.23
926.1  204177.90  196397.88  96.19
927.3  204562.29  196728.48  96.17
928.4  205056.43  197187.25  96.16
929.6  205648.46  197739.52  96.15
930.7  206394.00  198489.20  96.17
931.8  207196.20  199294.65  96.19
933.0  207879.43  199897.20  96.16
934.1  208206.51  200337.84  96.22
935.3  208420.80  200480.96  96.19
936.4  208461.00  200375.24  96.12
937.6  208345.52  200263.35  96.12
938.7  208114.14  200084.94  96.14
939.9  208156.25  200163.05  96.16
941.0  208724.23  200659.00  96.14
942.1  209278.54  201108.42  96.10
943.3  209739.60  201606.84  96.12
944.4  210065.58  201854.92  96.09
945.6  210221.23  202104.62  96.14
946.7  210455.46  202233.78  96.09
947.9  210763.65  202483.05  96.07
949.0  210923.63  202592.26  96.05
950.1  211281.94  202802.40  95.99
951.3  211535.42  203185.18  96.05
952.4  211816.40  203482.64  96.07
953.6  212153.20  203774.04  96.05
954.7  212292.54  203787.75  95.99
955.8  212600.29  204015.54  95.96
957.0  212955.43  204387.30  95.98
958.1  213256.93  204540.90  95.91
959.3  213297.00  204565.20  95.91
960.4  213695.57  204859.79  95.87
961.6  214013.83  205112.23  95.84
962.7  214139.89  205248.32  95.85
963.9  214277.55  205347.24  95.83
965.0  214435.59  205457.22  95.81
966.2  214744.12  205663.21  95.77
967.3  214810.57  205544.59  95.69
968.5  215035.20  205697.28  95.66
969.6  215179.60  205676.40  95.58
970.8  215146.09  205704.07  95.61
971.9  215242.97  205656.00  95.55
973.1  215344.29  205901.04  95.61
974.2  215240.37  205596.20  95.52
975.4  215464.80  205800.57  95.51
976.5  215584.48  205896.60  95.51
977.7  215971.97  205955.88  95.36
978.8  215772.43  206075.07  95.51
980.0  215822.86  206029.00  95.46
981.2  216119.08  205900.62  95.27
982.3  216035.50  206085.60  95.39
983.5  215944.95  206084.45  95.43
984.6  216276.69  206205.12  95.34
985.8  216480.63  206123.28  95.22
987.0  216374.40  206320.64  95.35
988.1  216517.93  206397.54  95.33
989.3  216562.40  206290.00  95.26
990.2  227843.22  213380.68  93.65
994.0  228433.96  214075.87  93.71
997.9  228547.08  214356.08  93.79
1001.7  229207.77  215133.61  93.86
1005.6  230237.78  216161.11  93.89
1009.4  231279.49  217272.78  93.94
1013.3  232240.00  218360.00  94.02
1017.1  232952.03  219162.44  94.08
1021.0  233668.14  219935.36  94.12
1024.8  234841.56  221150.33  94.17
1028.6  236382.41  222759.02  94.24
1032.5  237668.20  224144.20  94.31
1036.3  238253.71  224762.88  94.34
1040.1  238538.31  225107.87  94.37
1044.0  239192.73  225844.30  94.42
1047.8  239793.75  226487.10  94.45
1051.6  240276.18  227151.47  94.54
1055.5  240072.30  226922.80  94.52
1059.3  239915.10  226879.35  94.57
1063.1  239845.24  226897.74  94.60
1067.0  240170.27  227308.12  94.64
1070.8  240858.02  228041.57  94.68
1074.6  241332.94  228600.42  94.72
1078.4  241198.00  228554.33  94.76
1082.3  240509.88  228059.14  94.82
1086.1  240204.53  227870.13  94.87
1089.9  240242.90  228020.43  94.91
1093.7  240607.58  228430.46  94.94
1097.5  240770.12  228734.15  95.00
1101.4  240682.37  228787.68  95.06
1105.2  240608.40  228725.60  95.06
1109.0  240888.60  229112.78  95.11
1112.8  241688.81  229955.66  95.15
1116.6  242346.58  230631.38  95.17
1120.4  242963.47  231153.69  95.14
1124.2  243389.51  231502.41  95.12
1128.1  243863.26  231801.98  95.05
1131.8  243854.80  231572.13  94.96
1135.7  243609.24  231070.53  94.85
1139.5  243382.20  230413.80  94.67
1143.3  242857.48  229328.00  94.43
1147.1  242311.11  228190.22  94.17
1150.9  241783.67  227025.33  93.90
1154.7  241718.53  226262.40  93.61
1158.5  241638.53  225450.40  93.30
1162.3  241471.32  224614.32  93.02
1166.1  240852.91  223480.39  92.79
1169.9  240452.93  222505.97  92.54
1173.7  239900.00  221400.00  92.29
1177.5  239262.61  220204.04  92.03
1181.2  239254.02  219453.29  91.72
1185.0  239565.86  219008.61  91.42
1188.8  239457.17  218163.56  91.11
1192.6  239422.15  217453.43  90.82
1196.4  239428.12  216843.55  90.57
1200.2  238841.24  215774.22  90.34
1204.0  238454.25  214984.00  90.16
1207.8  238158.15  214330.28  89.99
1211.6  237645.67  213607.22  89.88
1215.3  237274.97  213066.48  89.80
1219.1  237111.25  212899.00  89.79
1222.9  236764.44  212728.89  89.85
1226.7  236451.74  212699.24  89.95
1230.4  235873.08  212484.28  90.08
1234.2  235225.59  212271.81  90.24
1238.0  234575.68  212074.98  90.41
1241.8  233968.42  211858.08  90.55
1245.5  233457.89  211710.20  90.68
1249.3  233249.52  211803.73  90.81
1253.1  233405.28  212117.50  90.88
1256.8  233374.92  212291.66  90.97
1260.6  233128.48  212188.12  91.02
1264.4  232840.19  212025.12  91.06
1268.1  232384.53  211717.73  91.11
1271.9  232375.41  211772.70  91.13
1275.7  232632.71  212210.76  91.22
1279.4  232935.00  212773.80  91.34
1283.2  232514.97  212752.72  91.50
1286.9  232132.48  212786.76  91.67
1290.7  231900.53  212847.07  91.78
1294.4  231310.74  212551.43  91.89
1298.2  230509.07  211990.61  91.97
1302.0  229470.58  211134.58  92.01
1305.7  228293.08  210009.56  91.99
1309.5  226861.65  208627.58  91.96
1313.2  225857.50  207617.00  91.92
1317.0  225201.60  206793.60  91.83
1320.7  224477.32  205855.08  91.70
1324.4  223531.43  204569.40  91.52
1328.2  222847.20  203391.20  91.27
1331.9  221932.88  201947.29  90.99
1335.7  221092.36  200478.06  90.68
1339.4  220008.31  198680.62  90.31
1343.2  219133.27  196970.44  89.89
1346.9  218697.28  195521.72  89.40
1350.6  218962.26  194513.51  88.83
1354.4  219439.78  193639.44  88.24
1358.1  219274.13  192140.67  87.63
1361.8  218618.89  190256.13  87.03
1365.6  217553.60  188189.65  86.50
1369.3  216301.33  186231.56  86.10
1373.0  214956.50  184392.57  85.78
1376.7  213548.03  182627.17  85.52
1380.5  212073.91  180792.98  85.25
1384.2  210749.67  178906.38  84.89
1387.9  209488.80  176815.07  84.40
1391.6  208224.19  174424.25  83.77
1395.3  207125.20  171771.85  82.93
1399.1  206414.46  169123.65  81.93
1402.8  205478.67  165882.67  80.73
1406.5  204798.97  162540.47  79.37
1410.2  204242.56  159040.50  77.87
1413.9  204101.28  155710.06  76.29
1417.6  203603.33  152148.57  74.73
1421.3  203040.00  148795.73  73.28
1425.1  202400.00  145629.87  71.95
1428.8  201988.80  143062.95  70.83
1432.5  201776.42  140968.10  69.86
1436.2  201549.20  139248.20  69.09
1439.9  200949.23  137515.95  68.43
1443.6  200601.22  136175.33  67.88
1447.3  200084.33  134865.16  67.40
1451.0  199597.25  133668.00  66.97
1454.7  199050.13  132490.49  66.56
1458.4  198665.60  131403.30  66.14
1462.1  198040.93  130164.75  65.73
1465.8  197460.69  128954.64  65.31
1469.4  196904.40  127848.16  64.93
1473.1  197280.99  127406.46  64.58
1476.8  197373.08  126951.64  64.32
1480.5  196310.96  125903.53  64.13
1484.2  195472.38  125232.23  64.07
1487.9  194845.30  124853.92  64.08
1491.6  194146.33  124576.83  64.17
1495.3  193860.33  124684.08  64.32
1498.9  193285.60  124704.63  64.52
1502.6  192449.78  124601.89  64.75
1506.3  191425.42  124464.36  65.02
1510.0  190535.75  124468.60  65.33
1513.7  189819.30  124518.90  65.60
1517.3  189153.61  124550.38  65.85
1521.0  188296.69  124361.76  66.05
1524.7  187562.18  124144.37  66.19
1528.3  186782.23  123812.45  66.29
1532.0  185938.80  123365.87  66.35
1535.7  185128.53  122939.91  66.41
1539.3  184334.53  122526.70  66.47
1543.0  183752.33  122299.92  66.56
1546.7  183397.50  122312.67  66.69
1550.3  182918.93  122291.38  66.86
1554.0  182165.20  122129.70  67.04
1557.6  181410.35  121942.76  67.22
1561.3  180615.38  121703.98  67.38
1565.0  179768.13  121396.00  67.53
1568.6  178855.90  121046.00  67.68
1572.3  178204.36  120868.94  67.83
1575.9  177612.71  120717.96  67.97
1579.6  177046.53  120567.22  68.10
1583.2  176432.09  120454.00  68.27
1586.9  175701.96  120317.27  68.48
1590.5  175111.24  120477.38  68.80
1594.1  174399.38  120718.64  69.22
1597.8  173628.51  121105.68  69.75
1601.4  172900.09  121598.13  70.33
1605.1  171931.20  121995.30  70.96
1608.7  171138.75  122517.25  71.59
1612.3  170401.71  123058.77  72.22
1616.0  169594.40  123503.25  72.82
1619.6  168941.11  124001.11  73.40
1623.2  168136.93  124310.80  73.93
1626.9  167505.62  124682.47  74.43
1630.5  166750.30  124913.35  74.91
1634.1  166111.45  125172.57  75.35
1637.8  165440.18  125386.49  75.79
1641.4  164642.60  125462.07  76.20
1645.0  163877.34  125539.88  76.61
1648.6  162978.83  125473.78  76.99
1652.2  162282.25  125507.92  77.34
1655.8  161641.33  125534.78  77.66
1659.5  160966.50  125498.90  77.97
1663.1  159832.22  125003.11  78.21
1666.7  158641.17  124367.67  78.40
1670.3  157532.90  123691.97  78.52
1673.9  156503.51  122931.06  78.55
1677.5  155755.02  122215.03  78.47
1681.1  155326.58  121611.91  78.29
1684.7  155326.10  121244.70  78.06
1688.3  155215.43  120743.47  77.79
1691.9  154839.47  120003.00  77.50
1695.6  154507.00  119238.30  77.17
1699.2  154396.90  118614.40  76.82
1702.8  154315.89  118131.06  76.55
1706.3  153852.42  117535.01  76.39
1709.9  152940.71  116736.18  76.33
1713.5  152239.22  116172.30  76.31
1717.1  151539.89  115541.53  76.24
1720.7  150874.07  114929.03  76.18
1724.3  150513.86  114507.04  76.08
1727.9  150180.88  114090.24  75.97
1731.5  150103.17  113814.08  75.82
1735.1  150199.47  113652.27  75.67
1738.7  149991.56  113224.27  75.49
1742.2  149492.33  112597.17  75.32
1745.8  148862.67  111873.33  75.15
1749.4  148568.52  111378.43  74.97
1753.0  147660.80  110397.12  74.76
1756.5  146227.45  108985.03  74.53
1760.1  144548.68  107380.73  74.29
1763.7  142688.00  105682.11  74.07
1767.2  141205.47  104305.60  73.87
1770.8  139935.00  103170.00  73.73
1774.4  138578.49  102023.13  73.62
1777.9  137789.27  101368.67  73.57
1781.5  136958.00  100708.67  73.53
1785.1  135795.83  99872.50  73.55
1788.6  134556.46  99014.31  73.59
1792.2  133290.67  98145.67  73.63
1795.8  132625.57  97766.50  73.72
1799.3  131955.20  97331.60  73.76
1802.9  131263.69  96901.47  73.82
1806.4  130667.56  96508.89  73.86
1810.0  129932.01  95987.94  73.88
1813.5  129546.73  95722.29  73.89
1817.1  129335.73  95599.33  73.92
1820.6  128784.93  95240.17  73.95
1824.2  128729.47  95281.33  74.02
1827.7  128022.09  94933.01  74.15
1831.2  127778.00  94976.00  74.33
1834.8  127777.13  95251.00  74.54
1838.3  127542.00  95381.00  74.78
1841.8  126919.50  95200.70  75.01
1845.4  126069.92  94848.21  75.23
1848.9  125290.05  94473.15  75.40
1852.4  124674.97  94137.50  75.51
1856.0  123995.70  93635.43  75.52
1859.5  123276.33  92981.78  75.43
1863.0  122736.06  92340.90  75.24
1866.6  122563.29  91870.76  74.96
1870.1  122451.72  91312.57  74.57
1873.6  121836.75  90183.00  74.02
1877.1  120760.50  88463.67  73.26
1880.6  119518.22  86461.60  72.34
1884.2  118610.62  84448.15  71.20
1887.7  117837.67  82272.93  69.82
1891.2  116944.10  79743.65  68.19
1894.7  116160.26  77037.33  66.32
1898.2  115688.40  74384.62  64.30
1902.2  123162.00  76705.20  62.28
1904.9  122572.37  74249.75  60.58
1907.6  121811.67  71721.13  58.88
1910.4  121126.31  69332.84  57.24
1913.1  120038.93  66939.47  55.76
1915.8  119361.20  65010.40  54.47
1918.6  118868.67  63358.00  53.30
1921.3  118358.48  61913.54  52.31
1924.0  117536.30  60540.20  51.51
1926.7  116792.43  59434.97  50.89
1929.4  116039.80  58522.07  50.43
1932.2  115449.27  57930.68  50.18
1934.9  114855.00  57556.20  50.11
1937.6  114242.90  57273.83  50.13
1940.3  113680.42  57148.33  50.27
1943.0  113208.84  57168.74  50.50
1945.7  112542.10  57162.69  50.79
1948.4  111815.21  57197.66  51.15
1951.1  111210.45  57373.35  51.59
1953.8  110594.00  57589.95  52.07
1956.4  110102.87  57855.53  52.55
1959.1  109530.10  58103.40  53.05
1961.8  108766.00  58268.35  53.57
1964.5  108131.25  58485.68  54.09
1967.2  107419.41  58657.93  54.61
1969.9  106807.67  58900.42  55.15
1972.5  106029.04  59018.58  55.66
1975.2  105489.28  59269.57  56.19
1977.9  105165.32  59643.22  56.71
1980.6  104623.11  59879.05  57.23
1983.2  103798.87  59935.05  57.74
1985.9  102966.00  59940.00  58.21
1988.5  102095.03  59904.80  58.68
1991.2  101464.65  60014.93  59.15
1993.8  100901.90  60112.80  59.58
1996.5  100484.45  60245.90  59.96
1999.2  99865.57  60250.13  60.33
2001.8  99460.50  60329.00  60.66
2004.4  98958.26  60290.08  60.92
2007.1  98284.08  60114.37  61.16
2009.7  97705.05  59956.35  61.36
2012.4  97366.67  59885.87  61.51
2015.0  96964.67  59668.67  61.54
2017.6  96446.46  59277.17  61.46
2020.3  95955.93  58892.53  61.37
2022.9  95742.13  58630.93  61.24
2025.5  95536.88  58294.75  61.02
2028.1  95339.45  57883.33  60.71
2030.8  94947.03  57253.10  60.30
2033.4  94792.80  56730.90  59.85
2036.0  94462.23  56045.77  59.33
2038.6  94132.40  55308.50  58.76
2041.2  93825.57  54555.97  58.15
2043.8  93497.30  53734.74  57.47
2046.4  93120.07  52866.77  56.77
2049.0  92641.37  51932.90  56.06
2051.6  92404.35  51117.30  55.32
2054.2  92095.83  50278.13  54.59
2056.8  91771.17  49453.25  53.89
2059.4  91222.63  48543.13  53.21
2062.0  90752.50  47694.79  52.55
2064.6  90188.73  46824.39  51.92
2067.1  89614.35  45949.05  51.27
2069.7  89017.67  45088.82  50.65
2072.3  88627.17  44397.87  50.10
2074.9  88183.03  43732.15  49.59
2077.4  87864.71  43182.57  49.15
2080.0  87397.31  42604.81  48.75
2082.6  86932.21  42056.38  48.38
2085.1  86480.98  41567.15  48.07
2087.7  86164.00  41216.50  47.83
2090.3  85741.63  40837.30  47.63
2092.8  85038.58  40327.64  47.42
2095.4  84286.91  39813.69  47.24
2097.9  83656.59  39377.16  47.07
2100.5  82992.00  38981.67  46.97
2103.0  82432.50  38664.32  46.90
2105.6  81888.75  38409.28  46.90
2108.1  81416.78  38233.95  46.96
2110.7  80927.47  38089.33  47.07
2113.2  80442.13  37992.07  47.23
2115.7  79888.83  37889.46  47.43
2118.3  79280.83  37828.05  47.71
2120.8  78916.80  37914.75  48.04
2123.3  78531.07  37972.28  48.35
2125.8  78163.52  38064.60  48.70
2128.4  77755.60  38186.20  49.11
2130.9  77249.83  38233.33  49.49
2133.4  76895.93  38367.58  49.90
2135.9  76546.83  38486.17  50.28
2138.4  76107.53  38532.82  50.63
2140.9  75803.85  38663.45  51.00
2143.4  75500.12  38779.55  51.36
2145.9  75219.90  38864.83  51.67
2148.4  74945.78  38956.21  51.98
2150.9  74665.56  39035.40  52.28
2153.4  74367.07  39108.50  52.59
2155.9  74039.11  39166.63  52.90
2158.4  73751.13  39206.13  53.16
2160.9  73561.25  39261.25  53.37
2163.4  73283.78  39287.35  53.61
2165.9  72751.63  39177.25  53.85
2168.4  72299.40  39101.70  54.08
2170.8  71980.33  39110.13  54.33
2173.3  71626.32  39099.44  54.59
2175.8  71298.61  39110.13  54.85
2178.2  70924.00  39081.46  55.10
2180.7  70549.56  39054.11  55.36
2183.2  70149.66  39001.93  55.60
2185.6  69753.60  38959.20  55.85
2188.1  69312.60  38877.30  56.09
2190.6  68808.78  38749.32  56.31
2193.0  68183.50  38538.23  56.52
2195.5  67616.00  38374.40  56.75
2197.9  67052.87  38205.07  56.98
2200.4  66384.83  37954.75  57.17
2202.8  65925.18  37811.01  57.35
2205.3  65356.32  37600.43  57.53
2207.7  65003.90  37492.43  57.68
2210.1  64594.60  37331.70  57.79
2212.6  64242.01  37213.32  57.93
2215.0  64016.67  37150.54  58.03
2217.4  63743.03  37034.86  58.10
2219.9  63527.38  36920.88  58.12
2222.3  63306.10  36825.80  58.17
2224.7  63151.65  36737.33  58.17
2227.1  62911.02  36566.42  58.12
2229.5  62633.48  36324.19  57.99
2231.9  62200.80  35990.53  57.86
2234.4  61724.73  35595.33  57.67
2236.8  61346.92  35222.70  57.42
2239.2  60968.05  34806.20  57.09
2241.6  60571.35  34332.38  56.68
2244.0  60192.00  33847.20  56.23
2246.4  59815.78  33314.48  55.70
2248.8  59374.43  32725.09  55.12
2251.2  59051.25  32146.50  54.44
2253.6  58667.00  31508.50  53.71
2255.9  58400.00  30893.60  52.90
2258.3  58115.87  30249.19  52.05
2260.7  57784.53  29597.13  51.22
2263.1  57391.00  28905.75  50.37
2265.5  56999.16  28264.23  49.59
2267.9  56687.75  27753.00  48.96
2270.2  56258.53  27322.67  48.57
2272.6  55881.50  27031.90  48.37
2275.0  55492.50  26812.80  48.32
2277.3  55128.13  26682.75  48.40
2279.7  54781.50  26616.38  48.59
2282.1  54464.03  26559.30  48.76
2284.4  54044.83  26458.67  48.96
2286.8  53762.43  26401.26  49.11
2289.1  53428.23  26263.90  49.16
2291.5  53140.15  26088.65  49.09
2293.8  52723.03  25800.63  48.94
2296.2  52275.30  25463.90  48.71
2298.5  51742.63  25082.15  48.47
2300.8  51246.07  24653.77  48.11
2303.2  50646.43  24169.87  47.72
2305.5  49995.68  23650.79  47.31
2307.9  49353.13  23147.58  46.90
2310.2  48741.00  22661.10  46.49
2312.5  48192.67  22210.33  46.09
2314.8  47667.40  21782.25  45.70
2317.1  47090.21  21336.67  45.31
2319.5  46489.05  20888.40  44.93
2321.8  45963.13  20519.53  44.64
2324.1  45391.38  20135.73  44.36
2326.4  44903.47  19787.17  44.07
2328.7  44388.75  19451.25  43.82
2331.0  43939.80  19189.10  43.67
2333.3  43585.68  19011.03  43.62
2335.6  43212.87  18841.67  43.60
2337.9  42771.00  18650.70  43.61
2340.2  42385.83  18469.58  43.57
2342.5  42026.28  18290.90  43.52
2344.8  41542.50  18081.33  43.52
2347.1  41038.90  17895.15  43.61
2349.4  40513.65  17701.80  43.69
2351.7  40064.80  17543.60  43.79
2353.9  39616.80  17372.81  43.85
2356.2  39138.13  17192.50  43.93
2358.5  38656.63  17040.51  44.08
2360.8  38205.15  16882.67  44.19
2363.1  37783.40  16707.50  44.22
2365.3  37344.18  16557.96  44.34
2367.6  36841.67  16358.33  44.40
2369.8  36364.25  16180.50  44.50
2372.1  35844.90  16004.30  44.65
2374.4  35209.00  15762.67  44.77
2376.6  34602.40  15514.10  44.84
2378.9  34049.87  15332.80  45.03
2381.1  33488.00  15123.33  45.16
2383.4  32957.72  14896.78  45.20
2385.6  32516.92  14690.96  45.18
2387.9  32068.20  14485.50  45.17
2390.1  31596.25  14280.00  45.20
2392.3  31151.25  14066.33  45.15
2394.6  30715.32  13868.88  45.15
2396.8  30326.92  13722.27  45.25
2399.0  29906.50  13562.25  45.35
2401.3  29439.42  13344.67  45.33
2403.5  28965.30  13104.00  45.24
2405.7  28581.95  12879.18  45.06
2407.9  28200.30  12663.60  44.91
2410.1  27797.70  12434.10  44.73
2412.4  27430.75  12222.83  44.56
2414.6  27043.80  12003.80  44.39
2416.8  26684.90  11799.70  44.22
2419.0  26342.58  11560.95  43.89
2421.2  25898.00  11306.92  43.66
2423.4  25453.81  11039.18  43.37
2425.6  25193.63  10868.03  43.14
2427.8  24955.50  10668.00  42.75
2430.0  24631.83  10437.70  42.37
2432.2  24326.40  10224.00  42.03
2434.4  24032.70  9994.28  41.59
2436.5  23742.77  9756.90  41.09
2438.7  23452.85  9524.95  40.61
2440.9  23155.03  9309.65  40.21
2443.1  22893.90  9105.30  39.77
2445.3  22653.08  8919.02  39.37
2447.4  22389.00  8710.80  38.91
2449.6  22093.87  8490.53  38.43
2451.8  21797.10  8300.70  38.08
2453.9  21489.97  8105.50  37.72
2456.1  21195.00  7923.27  37.38
2458.3  20939.73  7753.10  37.03
2460.4  20624.23  7569.70  36.70
2462.6  20331.50  7370.71  36.25
2464.7  20088.90  7188.68  35.78
2466.9  19861.87  7025.13  35.37
2469.0  19593.13  6860.43  35.01
2471.2  19350.65  6722.05  34.74
2473.3  19086.13  6552.31  34.33
2475.4  18833.26  6370.97  33.83
2477.6  18587.38  6254.17  33.65
2479.7  18380.80  6144.00  33.43
2481.9  18094.59  6035.87  33.36
2484.0  17886.72  5913.08  33.06
2486.1  17632.80  5761.35  32.67
2488.2  17406.38  5685.79  32.66
2490.4  17170.21  5627.08  32.77
2492.5  16844.83  5540.43  32.89
2494.6  16574.48  5452.35  32.90
2496.7  16373.68  5417.51  33.09
2498.8  16168.35  5395.43  33.37
2500.9  16020.13  5384.13  33.61
2503.0  15953.28  5364.47  33.63
2505.1  15864.88  5408.00  34.09
2507.2  15799.93  5506.38  34.85
2509.4  15718.63  5593.13  35.58
2511.4  15775.38  5684.35  36.03
2513.5  15867.20  5767.33  36.35
2515.6  16064.82  6020.47  37.48
