# Supplementary material for: Using reflectance spectra and Pl@ntNet to identify herbarium specimens: a case study with Lithocarpus
Source: New Phytol. 2025 Jun 4;251(2):800–10. doi: 10.1111/nph.70258 (PMC13278665; doi:10.1111/nph.70258)
Supplement: Supplementary file 1 — Dataset S1 Original spectral data collected for this study. [file NPH-251-800-s003.zip › lithocarpus_spectra/gr020322_0321.sig]

/*** Spectra Vista SIG Data ***/
name= gr020322_0321.sig
instrument= HI: 1132003 (HR-1024i)
integration= 50.0, 9.0, 6.0, 50.0, 9.0, 6.0
scan method= Time-based, Time-based
scan coadds= 100, 425, 571, 100, 425, 571
scan time= 5, 5
scan settings= AI, AI
external data set1= 0,0,0,0,0,0,0,0,0,0,0,0,0,0,0,0,0,0,0,0,0,0,0,0,0,0,0,0,0,0,0,0
external data set2= 0,0,0,0,0,0,0,0,0,0,0,0,0,0,0,0,0,0,0,0,0,0,0,0,0,0,0,0,0,0,0,0
external data dark= 0,0,0,0,0,0,0,0,0,0,0,0,0,0,0,0
external data mask= 0
optic= LENS 4(1), LENS 4(1)
temp= 37.3, -5.0, -10.1, 37.3, -5.0, -9.9
battery= 7.40, 7.40
error= 0, 0
units= Radiance, Radiance
time= 03/02/2022 16:29:24, 03/02/2022 16:30:45
longitude=                 ,                 
latitude=                 ,                 
gpstime=                 ,                 
comm= 
memory slot= 0, 0
factors= 0.975, 0.986, 1.000 [Overlap: Remove @ 990,1900, Matching Type: None]
inclinometer x offset= 1, 1
inclinometer y offset= 90, 90
data= 
340.5  1236.90  737.80  59.65
341.9  1254.93  723.18  57.63
343.4  1200.48  688.80  57.38
344.9  1202.50  666.00  55.38
346.4  1212.44  659.71  54.41
347.8  1199.10  633.81  52.86
349.3  1194.00  636.80  53.33
350.8  1227.15  636.30  51.85
352.2  1258.18  643.72  51.16
353.7  1282.47  634.34  49.46
355.2  1323.10  615.70  46.53
356.6  1361.36  654.50  48.08
358.1  1427.76  674.22  47.22
359.6  1487.12  705.10  47.41
361.0  1538.75  689.36  44.80
362.5  1590.57  739.80  46.51
364.0  1681.68  777.14  46.21
365.5  1773.30  796.70  44.93
366.9  1846.32  803.84  43.54
368.4  1901.52  850.68  44.74
369.9  1980.44  887.34  44.81
371.3  2088.76  938.62  44.94
372.8  2176.26  957.03  43.98
374.2  2258.52  1012.44  44.83
375.7  2359.80  1048.80  44.44
377.2  2456.40  1094.70  44.57
378.6  2536.32  1149.27  45.31
380.1  2615.28  1192.26  45.59
381.6  2748.98  1223.17  44.50
383.0  2871.55  1277.65  44.49
384.5  2993.90  1337.70  44.68
386.0  3122.46  1417.02  45.38
387.4  3229.40  1482.15  45.90
388.9  3323.32  1510.60  45.45
390.4  3439.78  1560.43  45.36
391.8  3581.76  1618.68  45.19
393.3  3731.98  1692.14  45.34
394.7  3847.65  1759.25  45.72
396.2  3970.94  1817.76  45.78
397.7  4097.04  1857.60  45.34
399.1  4246.20  1910.79  45.00
400.6  4399.28  2001.52  45.50
402.0  4563.00  2088.84  45.78
403.5  4694.20  2165.80  46.14
405.0  4837.08  2236.80  46.24
406.4  4997.08  2327.16  46.57
407.9  5182.52  2417.32  46.64
409.3  5338.24  2493.52  46.71
410.8  5490.54  2588.76  47.15
412.2  5660.16  2677.32  47.30
413.7  5836.15  2790.53  47.81
415.1  6026.10  2895.56  48.05
416.6  6222.51  2995.47  48.14
418.0  6409.00  3095.75  48.30
419.5  6571.41  3192.42  48.58
420.9  6769.92  3306.24  48.84
422.4  6985.17  3420.02  48.96
423.8  7188.05  3529.24  49.10
425.3  7416.90  3653.10  49.25
426.7  7626.00  3769.95  49.44
428.2  7831.04  3885.12  49.61
429.6  8052.94  4014.61  49.85
431.1  8277.08  4144.28  50.07
432.5  8524.75  4276.35  50.16
434.0  8761.50  4416.50  50.41
435.4  9020.00  4565.00  50.61
436.8  9285.19  4717.79  50.81
438.3  9537.20  4870.30  51.07
439.7  9792.49  5029.96  51.37
441.2  10044.84  5171.88  51.49
442.6  10311.90  5333.55  51.72
444.0  10576.02  5487.30  51.88
445.5  10865.43  5658.06  52.07
446.9  11171.16  5847.66  52.35
448.4  11447.10  6016.64  52.56
449.8  11768.95  6215.00  52.81
451.2  12052.00  6394.00  53.05
452.7  12326.91  6571.65  53.31
454.1  12611.96  6756.82  53.57
455.5  12909.26  6951.14  53.85
457.0  13236.08  7138.56  53.93
458.4  13527.80  7333.04  54.21
459.8  13835.52  7539.84  54.50
461.2  14192.92  7770.36  54.75
462.7  14542.92  7999.80  55.01
464.1  14883.64  8230.92  55.30
465.5  15220.44  8463.96  55.61
467.0  15548.90  8686.40  55.87
468.4  15891.24  8915.04  56.10
469.8  16223.12  9148.60  56.39
471.2  16601.19  9408.72  56.67
472.7  16992.65  9683.16  56.98
474.1  17363.70  9935.60  57.22
475.5  17784.52  10219.82  57.46
476.9  18189.47  10503.09  57.74
478.4  18568.75  10781.25  58.06
479.8  18937.58  11056.96  58.39
481.2  19294.96  11319.12  58.66
482.6  19660.86  11587.86  58.94
484.0  20040.42  11865.48  59.21
485.4  20452.57  12162.43  59.47
486.9  20878.65  12478.05  59.76
488.3  21339.36  12818.80  60.07
489.7  21775.76  13132.26  60.31
491.1  22191.12  13447.56  60.60
492.5  22620.36  13776.84  60.90
493.9  23035.56  14096.04  61.19
495.3  23421.30  14403.90  61.50
496.8  23846.84  14728.44  61.76
498.2  24304.68  15089.97  62.09
499.6  24733.98  15430.86  62.39
501.0  25245.21  15820.75  62.67
502.4  25712.28  16192.08  62.97
503.8  26183.64  16556.40  63.23
505.2  26659.84  16936.72  63.53
506.6  27141.84  17325.44  63.83
508.0  27629.28  17715.60  64.12
509.4  28065.00  18075.00  64.40
510.8  28571.40  18483.30  64.69
512.2  29060.40  18885.60  64.99
513.6  29577.60  19310.40  65.29
515.0  30146.64  19767.36  65.57
516.4  30610.08  20151.52  65.83
517.8  31130.26  20582.52  66.12
519.2  31700.94  21041.85  66.38
520.7  32256.16  21493.63  66.63
522.0  32722.80  21898.08  66.92
523.4  33282.27  22354.29  67.17
524.8  33752.28  22758.48  67.43
526.2  34321.98  23230.92  67.69
527.6  34908.60  23708.94  67.92
529.0  35402.40  24129.60  68.16
530.4  36023.42  24632.58  68.38
531.8  36564.57  25084.73  68.60
533.2  37121.76  25548.12  68.82
534.6  37653.60  26025.76  69.12
536.0  38191.49  26487.72  69.36
537.4  38717.27  26940.00  69.58
538.8  39263.09  27417.27  69.83
540.2  39854.40  27933.04  70.09
541.6  40405.40  28396.62  70.28
543.0  40887.14  28813.26  70.47
544.3  41559.90  29371.20  70.67
545.7  42316.80  29993.25  70.88
547.1  42799.65  30423.90  71.08
548.5  43392.66  30935.94  71.29
549.9  44049.26  31489.47  71.49
551.3  44721.56  32058.26  71.68
552.7  45184.26  32468.80  71.86
554.1  45848.13  33032.76  72.05
555.4  46427.46  33553.08  72.27
556.8  46893.00  33989.34  72.48
558.2  47262.60  34344.90  72.67
559.6  47676.45  34730.85  72.85
561.0  48320.58  35282.94  73.02
562.3  48798.75  35731.15  73.22
563.7  49405.44  36270.08  73.41
565.1  49970.80  36775.20  73.59
566.5  50543.37  37281.50  73.76
567.9  51337.92  37939.52  73.90
569.2  52206.00  38656.80  74.05
570.6  53116.63  39415.33  74.21
572.0  53895.97  40089.92  74.38
573.4  54553.18  40664.39  74.54
574.8  55216.00  41246.25  74.70
576.1  56030.00  41944.92  74.86
577.5  56636.40  42488.20  75.02
578.9  57458.04  43196.76  75.18
580.3  58165.20  43818.69  75.33
581.6  58863.04  44428.00  75.48
583.0  59620.23  45081.27  75.61
584.4  60274.14  45653.04  75.74
585.8  60863.03  46182.45  75.88
587.1  61428.40  46708.86  76.04
588.5  62123.10  47317.80  76.17
589.9  62704.50  47832.90  76.28
591.2  63337.44  48387.00  76.40
592.6  64110.20  49046.58  76.50
594.0  64736.10  49595.80  76.61
595.3  65521.04  50270.28  76.72
596.7  66289.10  50927.90  76.83
598.1  67024.75  51557.50  76.92
599.5  67760.90  52191.75  77.02
600.8  68554.60  52867.56  77.12
602.2  69189.40  53425.05  77.22
603.5  69995.40  54118.08  77.32
604.9  70788.42  54799.56  77.41
606.3  71517.60  55418.88  77.49
607.6  72218.16  56043.30  77.60
609.0  72937.80  56667.60  77.69
610.4  73688.16  57313.62  77.78
611.7  74385.00  57921.12  77.87
613.1  75058.20  58519.20  77.97
614.5  75837.78  59198.22  78.06
615.8  76490.64  59784.12  78.16
617.2  77327.64  60509.52  78.25
618.5  78029.04  61126.64  78.34
619.9  78850.82  61848.56  78.44
621.2  79569.91  62494.42  78.54
622.6  80437.50  63244.50  78.63
624.0  81092.79  63843.21  78.73
625.3  81856.56  64505.57  78.80
626.7  82634.64  65189.18  78.89
628.0  83277.68  65774.80  78.98
629.4  84067.20  66472.00  79.07
630.8  84712.80  67070.88  79.17
632.1  85248.45  67558.05  79.25
633.5  86137.48  68342.56  79.34
634.8  86850.04  68980.35  79.42
636.2  87480.42  69543.18  79.50
637.5  88278.93  70269.77  79.60
638.9  88975.05  70914.09  79.70
640.2  89742.18  71598.47  79.78
641.6  90580.26  72324.54  79.85
642.9  91326.69  72968.35  79.90
644.3  92100.22  73695.68  80.02
645.6  92852.50  74366.50  80.09
647.0  93589.65  75035.97  80.18
648.3  94353.82  75744.52  80.28
649.7  95172.66  76473.92  80.35
651.0  95945.35  77163.97  80.42
652.4  96426.72  77648.22  80.53
653.7  97456.77  78551.28  80.60
655.0  98326.44  79335.92  80.69
656.4  98923.20  79875.60  80.75
657.7  99908.86  80741.62  80.82
659.1  100716.00  81496.80  80.92
660.4  101379.04  82124.00  81.01
661.8  102040.00  82744.00  81.09
663.1  103015.23  83600.79  81.15
664.5  103572.00  84115.26  81.21
665.8  103816.83  84421.29  81.32
667.1  104030.73  84670.92  81.39
668.5  104554.80  85184.40  81.47
669.8  105085.20  85685.50  81.54
671.2  105464.32  86070.40  81.61
672.5  105837.80  86439.69  81.67
673.8  106501.92  87038.28  81.72
675.2  107466.66  87891.72  81.79
676.5  108601.62  88873.02  81.83
677.8  109775.80  89890.12  81.89
679.2  110701.33  90703.82  81.94
680.5  111478.89  91425.18  82.01
681.9  112165.90  92061.20  82.08
683.2  112912.80  92769.60  82.16
684.5  113667.40  93462.60  82.22
685.9  114365.68  94117.91  82.30
687.2  115061.76  94748.16  82.35
688.5  115673.66  95336.36  82.42
689.9  116425.96  96057.72  82.51
691.2  117079.85  96685.05  82.58
692.5  117679.50  97266.56  82.65
693.8  118399.10  97938.60  82.72
695.2  119003.46  98523.69  82.79
696.5  119672.52  99162.36  82.86
697.8  120362.20  99830.00  82.94
699.2  121005.30  100449.96  83.01
700.5  121710.96  101098.62  83.06
701.8  122326.05  101709.30  83.15
703.1  122968.68  102318.96  83.21
704.5  123631.11  102971.25  83.29
705.8  124353.35  103633.85  83.34
707.1  125004.50  104262.25  83.41
708.4  125621.25  104871.15  83.48
709.8  126387.63  105594.15  83.55
711.1  126913.16  106119.56  83.62
712.4  127714.58  106848.78  83.66
713.7  128349.94  107455.26  83.72
715.0  129004.89  108088.50  83.79
716.3  129709.75  108757.25  83.85
717.7  130365.64  109391.69  83.91
719.0  131064.20  110047.50  83.96
720.3  131730.98  110665.18  84.01
721.6  132474.80  111355.20  84.06
722.9  133152.75  112005.18  84.12
724.2  133872.48  112666.68  84.16
725.6  134570.88  113322.04  84.21
726.9  135090.25  113808.75  84.25
728.2  135655.52  114338.56  84.29
729.5  136269.12  114945.35  84.35
730.8  136749.02  115399.78  84.39
732.1  137366.04  115961.72  84.42
733.4  137903.37  116458.85  84.45
734.7  138367.08  116913.60  84.50
736.0  138961.08  117460.56  84.53
737.3  139368.87  117857.97  84.57
738.6  139787.37  118251.36  84.59
740.0  140213.20  118661.85  84.63
741.2  140691.20  119100.80  84.65
742.6  141289.92  119637.72  84.68
743.9  141859.84  120155.68  84.70
745.2  142518.36  120751.80  84.73
746.5  143182.40  121352.01  84.75
747.8  143705.00  121827.40  84.78
749.1  144298.96  122370.05  84.80
750.4  144922.07  122915.05  84.81
751.7  145549.46  123478.74  84.84
753.0  146028.35  123918.92  84.86
754.2  146617.20  124457.82  84.89
755.5  147143.82  124935.49  84.91
756.8  147666.24  125401.52  84.92
758.1  148605.84  126240.84  84.95
759.4  149476.60  127013.40  84.97
760.7  150311.56  127760.92  85.00
762.0  150902.50  128283.75  85.01
763.3  151439.40  128789.64  85.04
764.6  151794.72  129159.60  85.09
765.9  152158.95  129524.40  85.12
767.2  152652.15  129968.79  85.14
768.4  152989.20  130284.70  85.16
769.7  153620.04  130847.22  85.18
771.0  154011.78  131263.20  85.23
772.3  154359.15  131629.30  85.27
773.6  154816.00  132075.04  85.31
774.8  155291.35  132514.65  85.33
776.1  155747.80  132958.02  85.37
777.4  156049.41  133279.46  85.41
778.7  156550.44  133777.86  85.45
780.0  157003.84  134207.68  85.48
781.2  157344.06  134578.62  85.53
782.5  157849.38  135074.94  85.57
783.8  158311.80  135524.34  85.61
785.0  158658.30  135915.72  85.67
786.3  159075.00  136321.50  85.70
787.6  159525.52  136766.56  85.73
788.9  159923.73  137166.72  85.77
790.1  160437.10  137677.90  85.81
791.4  160819.68  138066.24  85.85
792.7  161438.13  138655.29  85.89
793.9  161844.48  139085.10  85.94
795.2  162322.50  139541.00  85.97
796.5  162808.58  140036.60  86.01
797.7  163293.30  140504.34  86.04
799.0  163932.00  141108.00  86.08
800.2  164330.24  141542.40  86.13
801.5  164763.68  141984.04  86.17
802.8  165296.05  142480.15  86.20
804.0  165772.88  142917.32  86.21
805.3  166267.48  143412.00  86.25
806.5  166645.10  143811.80  86.30
807.8  167087.90  144265.10  86.34
809.0  167572.78  144734.21  86.37
810.3  168044.75  145196.14  86.40
811.5  168416.25  145567.20  86.43
812.8  168918.00  146047.80  86.46
814.0  169287.30  146448.54  86.51
815.3  169797.58  146941.89  86.54
816.5  170185.50  147337.75  86.57
817.8  170658.00  147753.90  86.58
819.0  171054.59  148148.07  86.61
820.2  171516.66  148602.54  86.64
821.5  171977.85  149081.90  86.69
822.7  172300.59  149400.18  86.71
824.0  172747.53  149806.89  86.72
825.2  173211.90  150272.85  86.76
826.4  173707.38  150752.36  86.79
827.7  174009.95  151060.25  86.81
828.9  174488.40  151488.90  86.82
830.1  174859.70  151862.79  86.85
831.4  175284.35  152276.63  86.87
832.6  175706.68  152703.00  86.91
833.8  176076.80  153053.60  86.92
835.0  176449.14  153414.10  86.95
836.3  176890.00  153819.82  86.96
837.5  177300.90  154242.90  86.99
838.7  177725.07  154644.39  87.01
839.9  178109.28  155014.56  87.03
841.2  178536.77  155432.94  87.06
842.4  178909.41  155797.86  87.08
843.6  179309.90  156167.90  87.09
844.8  179801.64  156615.39  87.10
846.0  180181.47  156992.28  87.13
847.2  180560.73  157356.99  87.15
848.5  181069.28  157827.68  87.16
849.7  181393.77  158144.31  87.18
850.9  181816.70  158567.50  87.21
852.1  182221.32  158961.41  87.24
853.3  182579.46  159293.70  87.25
854.5  182996.38  159690.02  87.26
855.7  183359.04  160042.38  87.28
856.9  183753.72  160421.04  87.30
858.1  184165.28  160857.46  87.34
859.3  184580.62  161256.76  87.36
860.5  185025.99  161618.94  87.35
861.7  185479.20  162043.20  87.36
862.9  185791.45  162382.48  87.40
864.1  186215.80  162773.92  87.41
865.3  186659.20  163172.96  87.42
866.5  187168.32  163607.04  87.41
867.7  187518.27  163989.96  87.45
868.9  187911.99  164379.88  87.48
870.1  188400.26  164789.86  87.47
871.3  188812.98  165146.90  87.47
872.5  189295.20  165550.95  87.46
873.7  189767.36  166032.56  87.49
874.9  190220.37  166495.53  87.53
876.0  190690.20  166885.92  87.52
877.2  191110.20  167268.16  87.52
878.4  191658.51  167704.83  87.50
879.6  192099.60  168168.00  87.54
880.8  192512.25  168593.25  87.58
882.0  192862.13  168908.78  87.58
883.1  193405.24  169324.96  87.55
884.3  193865.64  169709.66  87.54
885.5  194342.19  170186.31  87.57
886.7  194673.60  170470.08  87.57
887.8  195168.00  170932.50  87.58
889.0  195695.56  171323.10  87.55
890.2  196138.53  171674.79  87.53
891.4  196601.83  172164.50  87.57
892.5  197133.30  172703.70  87.61
893.7  197777.32  173235.86  87.59
894.9  198415.44  173796.84  87.59
896.0  199016.30  174307.65  87.58
897.2  199653.02  174826.82  87.57
898.4  200147.87  175307.47  87.59
899.5  200799.04  175884.81  87.59
900.7  201167.20  176209.80  87.59
901.9  201668.46  176569.90  87.55
903.0  202044.86  176857.17  87.53
904.2  202437.20  177260.60  87.56
905.4  202941.42  177648.78  87.54
906.5  203431.34  178093.93  87.54
907.7  203831.56  178378.44  87.51
908.8  204184.05  178750.23  87.54
910.0  204544.08  179088.00  87.55
911.2  204856.30  179303.40  87.53
912.3  205078.74  179570.34  87.56
913.5  205342.63  179680.38  87.50
914.6  205571.52  179852.40  87.49
915.8  205927.26  180197.88  87.51
916.9  206274.87  180355.76  87.43
918.1  206480.32  180670.28  87.50
919.2  206659.08  180850.86  87.51
920.4  206836.96  181080.46  87.55
921.5  207209.85  181327.32  87.51
922.7  207394.08  181526.88  87.53
923.8  207706.20  181833.12  87.54
925.0  207884.95  181932.10  87.52
926.1  208186.02  182262.78  87.55
927.3  208661.28  182626.08  87.52
928.4  209121.25  183098.50  87.56
929.6  209792.00  183603.20  87.52
930.7  210485.80  184368.80  87.59
931.8  211234.77  185013.33  87.59
933.0  211908.96  185674.32  87.62
934.1  212401.98  186141.15  87.64
935.3  212576.81  186214.06  87.60
936.4  212693.39  186161.99  87.53
937.6  212478.45  185990.97  87.53
938.7  212320.35  185886.63  87.55
939.9  212352.68  186041.73  87.61
941.0  212834.58  186442.82  87.60
942.1  213298.92  186828.12  87.59
943.3  213877.32  187196.16  87.53
944.4  214196.99  187541.04  87.56
945.6  214274.20  187695.24  87.60
946.7  214462.58  187864.94  87.60
947.9  214780.86  188070.33  87.56
949.0  215043.41  188213.19  87.52
950.1  215333.28  188540.28  87.56
951.3  215450.73  188720.29  87.59
952.4  215722.85  188985.37  87.61
953.6  216075.36  189065.94  87.50
954.7  216335.58  189316.53  87.51
955.8  216637.00  189510.28  87.48
957.0  217003.80  189926.85  87.52
958.1  217143.42  190038.00  87.52
959.3  217221.90  190056.30  87.49
960.4  217696.68  190431.55  87.48
961.6  218034.41  190656.91  87.44
962.7  218464.64  190902.40  87.38
963.9  218617.98  191028.81  87.38
965.0  218650.62  190944.48  87.33
966.2  218895.90  191441.16  87.46
967.3  219179.60  191399.86  87.33
968.5  219243.84  191624.64  87.40
969.6  219523.92  191693.12  87.32
970.8  219567.04  191701.07  87.31
971.9  219655.04  191656.96  87.25
973.1  220044.64  191906.32  87.21
974.2  220018.62  191940.93  87.24
975.4  220217.70  192017.16  87.19
976.5  220440.09  192170.16  87.18
977.7  220618.86  192304.14  87.17
978.8  220484.70  192359.88  87.24
980.0  220349.00  192246.00  87.25
981.2  220871.85  192592.86  87.20
982.3  221160.38  192728.20  87.14
983.5  221269.62  192476.96  86.99
984.6  221283.36  192756.96  87.11
985.8  221087.24  192634.64  87.13
987.0  221182.72  192551.36  87.06
988.1  221610.56  193001.00  87.09
989.3  221378.64  192615.92  87.01
990.2  228134.80  196177.27  85.99
994.0  228757.82  196910.93  86.08
997.9  228958.42  197285.75  86.17
1001.7  229747.19  198019.03  86.19
1005.6  230784.44  198941.11  86.20
1009.4  231701.38  199848.77  86.25
1013.3  232480.00  200640.00  86.30
1017.1  233025.57  201180.83  86.33
1021.0  233527.66  201777.17  86.40
1024.8  234538.06  202704.28  86.43
1028.6  235850.77  203985.33  86.49
1032.5  236959.80  205114.00  86.56
1036.3  237432.25  205616.64  86.60
1040.1  237572.31  205850.30  86.65
1044.0  238052.10  206422.80  86.71
1047.8  238545.30  206938.20  86.75
1051.6  239033.42  207479.56  86.80
1055.5  238771.80  207444.20  86.88
1059.3  238740.45  207483.30  86.91
1063.1  238751.90  207562.81  86.94
1067.0  239160.91  208043.74  86.99
1070.8  239944.60  208831.16  87.03
1074.6  240552.83  209487.69  87.09
1078.4  240506.33  209547.33  87.13
1082.3  239950.00  209236.40  87.20
1086.1  239651.07  209078.62  87.24
1089.9  239713.79  209236.99  87.29
1093.7  240092.69  209688.50  87.34
1097.5  240339.36  210008.71  87.38
1101.4  240336.88  210106.60  87.42
1105.2  240315.60  210181.60  87.46
1109.0  240576.82  210501.72  87.50
1112.8  241144.73  211054.87  87.52
1116.6  241672.49  211524.44  87.53
1120.4  242145.87  211940.09  87.53
1124.2  242433.08  212168.79  87.52
1128.1  242736.03  212301.03  87.46
1131.8  242692.33  212095.33  87.39
1135.7  242407.80  211563.44  87.28
1139.5  242141.00  210982.60  87.13
1143.3  241619.63  210043.60  86.93
1147.1  241162.22  209160.44  86.73
1150.9  240750.58  208240.08  86.50
1154.7  240713.78  207556.84  86.23
1158.5  240624.13  206937.60  86.00
1162.3  240493.20  206238.11  85.76
1166.1  239912.16  205229.84  85.54
1169.9  239562.67  204356.67  85.30
1173.7  239000.00  203380.00  85.10
1177.5  238379.36  202264.25  84.85
1181.2  238305.60  201568.76  84.58
1185.0  238529.36  201138.58  84.32
1188.8  238342.22  200397.56  84.08
1192.6  238240.64  199823.07  83.87
1196.4  238212.57  199403.05  83.71
1200.2  237586.84  198543.64  83.57
1204.0  237232.75  197970.25  83.45
1207.8  236935.77  197457.95  83.34
1211.6  236511.78  196878.00  83.24
1215.3  236143.23  196479.52  83.20
1219.1  236021.08  196370.67  83.20
1222.9  235715.56  196231.11  83.25
1226.7  235448.86  196230.84  83.34
1230.4  234889.20  196051.70  83.47
1234.2  234280.43  195866.61  83.60
1238.0  233667.58  195712.37  83.76
1241.8  233104.22  195552.53  83.89
1245.5  232578.51  195357.16  84.00
1249.3  232364.82  195371.25  84.08
1253.1  232380.56  195556.67  84.15
1256.8  232309.28  195602.12  84.20
1260.6  232021.22  195432.57  84.23
1264.4  231689.20  195214.20  84.26
1268.1  231174.53  194810.00  84.27
1271.9  231091.66  194817.73  84.30
1275.7  231348.41  195150.18  84.35
1279.4  231615.30  195649.50  84.47
1283.2  231216.72  195570.94  84.58
1286.9  230853.56  195610.34  84.73
1290.7  230626.00  195713.47  84.86
1294.4  230061.21  195479.81  84.97
1298.2  229304.48  194997.95  85.04
1302.0  228308.67  194215.17  85.07
1305.7  227159.47  193248.31  85.07
1309.5  225829.23  192108.92  85.07
1313.2  224982.08  191286.50  85.02
1317.0  224452.80  190678.80  84.95
1320.7  223840.00  189922.02  84.85
1324.4  223041.30  188900.45  84.69
1328.2  222224.00  187796.00  84.51
1331.9  221196.49  186424.21  84.28
1335.7  220291.25  185056.67  84.01
1339.4  219289.56  183545.29  83.70
1343.2  218450.27  182000.07  83.31
1346.9  217798.58  180570.62  82.91
1350.6  217751.26  179456.74  82.41
1354.4  217947.08  178452.31  81.88
1358.1  217593.07  176958.53  81.33
1361.8  216875.07  175164.38  80.77
1365.6  215804.65  173198.65  80.26
1369.3  214574.22  171357.78  79.86
1373.0  213219.48  169564.02  79.53
1376.7  211684.10  167779.53  79.26
1380.5  210237.56  165963.78  78.94
1384.2  208990.30  164232.51  78.58
1387.9  207858.93  162502.80  78.18
1391.6  206658.22  160568.53  77.70
1395.3  205569.00  158418.65  77.06
1399.1  204940.61  156316.45  76.27
1402.8  204098.00  153786.00  75.35
1406.5  203510.37  151145.20  74.27
1410.2  203033.94  148366.56  73.07
1413.9  203022.25  145783.00  71.81
1417.6  202666.41  142994.59  70.56
1421.3  202175.20  140385.87  69.44
1425.1  201578.13  137865.07  68.39
1428.8  201266.70  135829.50  67.49
1432.5  201087.93  134181.57  66.73
1436.2  200917.69  132738.78  66.07
1439.9  200331.88  131211.80  65.50
1443.6  200006.78  129993.11  64.99
1447.3  199475.36  128728.53  64.53
1451.0  199021.50  127534.50  64.08
1454.7  198467.91  126272.36  63.62
1458.4  198025.33  125023.50  63.14
1462.1  197355.55  123578.10  62.62
1465.8  196653.78  122054.92  62.07
1469.4  196040.16  120555.41  61.50
1473.1  196489.64  119752.86  60.95
1476.8  196596.11  118875.90  60.47
1480.5  195497.40  117489.04  60.10
1484.2  194551.05  116445.02  59.85
1487.9  193895.35  115823.53  59.74
1491.6  193216.83  115377.17  59.71
1495.3  192978.50  115329.50  59.76
1498.9  192447.93  115262.93  59.89
1502.6  191597.30  115119.53  60.08
1506.3  190538.76  114947.47  60.33
1510.0  189662.00  114962.20  60.61
1513.7  188989.41  115034.46  60.87
1517.3  188345.92  114988.77  61.05
1521.0  187543.27  114720.31  61.17
1524.7  186820.59  114360.18  61.21
1528.3  186057.35  113877.98  61.21
1532.0  185238.67  113326.67  61.18
1535.7  184481.73  112818.69  61.15
1539.3  183700.30  112343.07  61.16
1543.0  183159.28  112099.36  61.20
1546.7  182825.50  112123.92  61.33
1550.3  182382.93  112131.20  61.48
1554.0  181629.70  112026.60  61.68
1557.6  180903.19  111905.69  61.86
1561.3  180109.66  111671.75  62.00
1565.0  179246.00  111356.80  62.13
1568.6  178345.74  111016.81  62.25
1572.3  177686.87  110801.43  62.36
1575.9  177100.36  110622.22  62.46
1579.6  176508.07  110430.21  62.56
1583.2  175871.02  110202.84  62.66
1586.9  175130.02  110045.71  62.84
1590.5  174515.11  110167.78  63.13
1594.1  173780.78  110431.56  63.55
1597.8  172972.99  110816.49  64.07
1601.4  172241.47  111377.72  64.66
1605.1  171263.98  111811.47  65.29
1608.7  170457.25  112377.00  65.93
1612.3  169732.59  112928.11  66.53
1616.0  168937.15  113405.50  67.13
1619.6  168275.33  113919.33  67.70
1623.2  167461.20  114271.33  68.24
1626.9  166868.44  114679.98  68.72
1630.5  166128.90  114911.20  69.17
1634.1  165507.67  115180.55  69.59
1637.8  164837.24  115373.07  69.99
1641.4  164033.33  115444.32  70.38
1645.0  163276.11  115483.96  70.73
1648.6  162404.72  115397.45  71.06
1652.2  161739.50  115412.77  71.36
1655.8  161070.67  115381.67  71.63
1659.5  160440.70  115293.60  71.86
1663.1  159319.33  114781.01  72.04
1666.7  158142.33  114111.17  72.16
1670.3  157077.53  113434.23  72.22
1673.9  156071.71  112711.79  72.22
1677.5  155344.38  112045.54  72.13
1681.1  154955.96  111521.42  71.97
1684.7  154967.60  111218.65  71.77
1688.3  154861.31  110779.20  71.53
1691.9  154501.60  110096.27  71.26
1695.6  154152.23  109304.83  70.91
1699.2  154078.83  108607.53  70.49
1702.8  154000.71  108057.49  70.17
1706.3  153533.63  107493.16  70.01
1709.9  152587.56  106799.11  69.99
1713.5  151897.93  106250.54  69.95
1717.1  151197.98  105638.32  69.87
1720.7  150508.40  104995.09  69.76
1724.3  150134.45  104544.59  69.63
1727.9  149779.19  104121.19  69.52
1731.5  149672.47  103846.58  69.38
1735.1  149748.27  103725.87  69.27
1738.7  149454.53  103395.51  69.18
1742.2  148982.56  102911.39  69.08
1745.8  148332.40  102341.47  68.99
1749.4  148056.97  102016.97  68.90
1753.0  147120.05  101192.35  68.78
1756.5  145642.15  99977.91  68.65
1760.1  143929.72  98575.43  68.49
1763.7  142021.06  97078.53  68.36
1767.2  140529.00  95882.20  68.23
1770.8  139260.50  94924.00  68.16
1774.4  137934.26  93921.41  68.09
1777.9  137158.22  93365.35  68.07
1781.5  136369.00  92834.67  68.08
1785.1  135254.17  92105.00  68.10
1788.6  134023.27  91322.78  68.14
1792.2  132722.67  90525.00  68.21
1795.8  132003.08  90077.00  68.24
1799.3  131296.40  89657.80  68.29
1802.9  130625.53  89255.87  68.33
1806.4  130046.49  88885.60  68.35
1810.0  129296.49  88386.66  68.36
1813.5  128914.62  88099.71  68.34
1817.1  128666.67  87943.67  68.35
1820.6  128097.70  87589.83  68.38
1824.2  128011.87  87613.64  68.44
1827.7  127331.32  87266.86  68.54
1831.2  127022.00  87262.00  68.70
1834.8  126958.23  87464.27  68.89
1838.3  126759.00  87623.50  69.13
1841.8  126166.40  87492.50  69.35
1845.4  125406.24  87215.92  69.55
1848.9  124664.40  86907.15  69.71
1852.4  124084.30  86650.80  69.83
1856.0  123434.57  86207.80  69.84
1859.5  122748.02  85676.07  69.80
1863.0  122135.24  85084.88  69.66
1866.6  121847.29  84647.11  69.47
1870.1  121683.27  84129.18  69.14
1873.6  121164.00  83231.25  68.69
1877.1  120254.17  81863.25  68.08
1880.6  119140.00  80183.11  67.30
1884.2  118264.10  78475.83  66.36
1887.7  117500.67  76588.87  65.18
1891.2  116621.05  74376.05  63.78
1894.7  115794.89  72034.54  62.21
1898.2  115247.32  69658.78  60.44
1902.2  121212.00  71167.20  58.71
1904.9  120742.72  69101.20  57.23
1907.6  120091.20  66980.00  55.77
1910.4  119513.92  64951.08  54.35
1913.1  118516.53  62822.07  53.01
1915.8  117924.57  61095.30  51.81
1918.6  117499.33  59629.20  50.75
1921.3  117003.96  58314.98  49.84
1924.0  116180.63  57005.78  49.07
1926.7  115416.67  55907.83  48.44
1929.4  114659.93  55020.00  47.99
1932.2  114064.67  54419.73  47.71
1934.9  113497.80  53976.00  47.56
1937.6  112934.63  53638.93  47.50
1940.3  112433.75  53450.83  47.54
1943.0  112046.41  53404.35  47.66
1945.7  111448.70  53342.30  47.86
1948.4  110768.03  53330.65  48.15
1951.1  110226.45  53474.25  48.51
1953.8  109674.40  53633.25  48.90
1956.4  109228.08  53823.14  49.28
1959.1  108700.73  53986.40  49.67
1961.8  107944.90  54079.55  50.10
1964.5  107313.60  54249.30  50.55
1967.2  106598.15  54362.58  51.00
1969.9  105997.08  54516.17  51.43
1972.5  105238.80  54592.03  51.87
1975.2  104710.37  54787.80  52.32
1977.9  104377.13  55082.58  52.77
1980.6  103824.00  55252.63  53.22
1983.2  103009.07  55262.07  53.65
1985.9  102150.00  55236.00  54.07
1988.5  101295.33  55179.30  54.47
1991.2  100668.83  55252.13  54.89
1993.8  100091.20  55309.10  55.26
1996.5  99661.65  55424.05  55.61
1999.2  99047.69  55409.52  55.94
2001.8  98661.40  55455.10  56.21
2004.4  98163.83  55412.68  56.45
2007.1  97504.98  55241.90  56.66
2009.7  96948.60  55104.00  56.84
2012.4  96600.00  55016.00  56.95
2015.0  96181.50  54797.00  56.97
2017.6  95639.38  54465.71  56.95
2020.3  95145.60  54124.03  56.89
2022.9  94946.27  53874.53  56.74
2025.5  94777.60  53569.68  56.52
2028.1  94600.97  53195.83  56.23
2030.8  94225.40  52628.43  55.85
2033.4  94075.25  52158.90  55.44
2036.0  93736.43  51538.17  54.98
2038.6  93389.45  50819.05  54.42
2041.2  93087.03  50080.20  53.80
2043.8  92768.65  49305.32  53.15
2046.4  92424.28  48494.18  52.47
2049.0  91966.50  47597.20  51.75
2051.6  91729.73  46812.55  51.03
2054.2  91424.17  46009.17  50.32
2056.8  91097.42  45269.58  49.69
2059.4  90543.34  44454.61  49.10
2062.0  90055.00  43664.79  48.49
2064.6  89494.12  42851.49  47.88
2067.1  88929.23  42040.58  47.27
2069.7  88346.45  41211.40  46.65
2072.3  87946.42  40520.83  46.07
2074.9  87509.63  39847.15  45.53
2077.4  87209.05  39274.58  45.03
2080.0  86754.63  38670.86  44.57
2082.6  86297.67  38105.21  44.16
2085.1  85843.20  37562.98  43.76
2087.7  85520.50  37134.50  43.42
2090.3  85124.83  36706.03  43.12
2092.8  84416.98  36175.04  42.85
2095.4  83654.13  35639.93  42.60
2097.9  83020.76  35199.73  42.40
2100.5  82365.00  34795.33  42.25
2103.0  81819.78  34463.73  42.12
2105.6  81305.18  34205.03  42.07
2108.1  80825.40  34044.53  42.12
2110.7  80321.50  33927.95  42.24
2113.2  79853.93  33849.84  42.39
2115.7  79305.25  33785.75  42.60
2118.3  78706.55  33721.68  42.84
2120.8  78363.30  33794.25  43.13
2123.3  77976.82  33883.15  43.45
2125.8  77613.20  33983.60  43.79
2128.4  77230.73  34073.65  44.12
2130.9  76719.50  34126.33  44.48
2133.4  76351.80  34224.75  44.83
2135.9  76004.17  34299.00  45.13
2138.4  75579.35  34307.35  45.39
2140.9  75271.70  34381.78  45.68
2143.4  74951.87  34448.38  45.96
2145.9  74635.10  34484.93  46.20
2148.4  74354.88  34527.57  46.44
2150.9  74080.76  34558.03  46.65
2153.4  73818.82  34594.58  46.86
2155.9  73513.79  34603.71  47.07
2158.4  73230.50  34624.63  47.28
2160.9  73003.88  34667.50  47.49
2163.4  72702.70  34681.50  47.70
2165.9  72176.67  34571.40  47.90
2168.4  71715.15  34495.35  48.10
2170.8  71396.88  34510.03  48.34
2173.3  71046.03  34512.08  48.58
2175.8  70733.58  34540.73  48.83
2178.2  70365.25  34536.96  49.08
2180.7  70000.29  34541.38  49.34
2183.2  69605.18  34552.26  49.64
2185.6  69218.10  34530.30  49.89
2188.1  68783.40  34479.90  50.13
2190.6  68255.85  34401.25  50.40
2193.0  67633.23  34262.53  50.66
2195.5  67097.60  34131.20  50.87
2197.9  66554.93  34008.20  51.10
2200.4  65900.75  33800.79  51.29
2202.8  65453.63  33679.89  51.46
2205.3  64875.12  33496.87  51.63
2207.7  64500.15  33415.42  51.81
2210.1  64107.40  33298.77  51.94
2212.6  63782.50  33228.63  52.10
2215.0  63550.46  33198.21  52.24
2217.4  63260.60  33119.53  52.35
2219.9  63024.58  33073.07  52.48
2222.3  62811.47  33028.97  52.58
2224.7  62649.45  32977.80  52.64
2227.1  62421.60  32811.89  52.56
2229.5  62142.89  32644.82  52.53
2231.9  61720.27  32393.60  52.48
2234.4  61225.40  32064.33  52.37
2236.8  60861.28  31744.71  52.16
2239.2  60503.30  31352.75  51.82
2241.6  60083.45  30874.03  51.39
2244.0  59709.60  30376.80  50.87
2246.4  59324.48  29832.03  50.29
2248.8  58896.48  29191.16  49.56
2251.2  58601.75  28536.00  48.69
2253.6  58224.75  27811.00  47.76
2255.9  57940.10  27126.80  46.82
2258.3  57662.75  26405.01  45.79
2260.7  57341.27  25673.13  44.77
2263.1  56941.50  24954.50  43.82
2265.5  56557.42  24317.52  43.00
2267.9  56252.75  23816.25  42.34
2270.2  55829.80  23420.47  41.95
2272.6  55443.50  23170.20  41.79
2275.0  55066.20  23012.85  41.79
2277.3  54707.75  22936.25  41.93
2279.7  54368.50  22914.13  42.15
2282.1  54040.33  22916.97  42.41
2284.4  53638.93  22895.77  42.68
2286.8  53361.83  22863.96  42.85
2289.1  53034.77  22752.97  42.90
2291.5  52742.78  22634.62  42.92
2293.8  52331.18  22412.28  42.83
2296.2  51898.00  22137.50  42.66
2298.5  51416.08  21816.65  42.43
2300.8  50909.95  21480.20  42.19
2303.2  50304.70  21102.03  41.95
2305.5  49662.79  20701.22  41.68
2307.9  49035.72  20267.68  41.33
2310.2  48433.00  19827.50  40.94
2312.5  47886.00  19450.33  40.62
2314.8  47329.33  19093.08  40.34
2317.1  46735.63  18700.42  40.01
2319.5  46133.70  18300.53  39.67
2321.8  45605.87  17948.77  39.36
2324.1  45016.18  17603.13  39.10
2326.4  44493.53  17303.92  38.89
2328.7  44024.58  16965.42  38.54
2331.0  43600.10  16684.80  38.27
2333.3  43262.12  16469.91  38.07
2335.6  42895.53  16287.13  37.97
2337.9  42460.95  16059.00  37.82
2340.2  42077.08  15888.75  37.76
2342.5  41725.13  15770.75  37.80
2344.8  41248.04  15622.21  37.87
2347.1  40749.10  15456.00  37.93
2349.4  40228.40  15264.95  37.95
2351.7  39780.13  15111.73  37.99
2353.9  39349.78  15001.95  38.12
2356.2  38870.00  14852.50  38.21
2358.5  38387.96  14703.85  38.30
2360.8  37937.30  14577.53  38.43
2363.1  37514.45  14474.40  38.58
2365.3  37071.66  14336.47  38.67
2367.6  36575.00  14158.33  38.71
2369.8  36113.00  14011.38  38.80
2372.1  35557.60  13849.55  38.95
2374.4  34934.87  13672.40  39.14
2376.6  34360.67  13519.80  39.35
2378.9  33808.13  13381.67  39.58
2381.1  33219.33  13216.67  39.79
2383.4  32687.50  13040.13  39.89
2385.6  32246.96  12853.50  39.86
2387.9  31807.20  12658.50  39.80
2390.1  31368.75  12495.00  39.83
2392.3  30905.55  12346.43  39.95
2394.6  30478.17  12200.05  40.03
2396.8  30061.67  12060.03  40.12
2399.0  29612.25  11930.50  40.29
2401.3  29150.88  11775.77  40.40
2403.5  28719.60  11575.20  40.30
2405.7  28381.57  11403.63  40.18
2407.9  27989.85  11245.35  40.18
2410.1  27555.90  11039.10  40.06
2412.4  27204.75  10848.00  39.88
2414.6  26827.60  10640.80  39.66
2416.8  26460.50  10443.95  39.47
2419.0  26109.88  10276.40  39.36
2421.2  25729.10  10068.32  39.13
2423.4  25311.18  9812.60  38.77
2425.6  25012.65  9648.83  38.58
2427.8  24707.85  9477.38  38.36
2430.0  24383.31  9271.58  38.02
2432.2  24096.00  9072.00  37.65
2434.4  23800.50  8852.63  37.20
2436.5  23479.07  8643.50  36.81
2438.7  23226.30  8421.75  36.26
2440.9  22956.53  8227.83  35.84
2443.1  22692.90  8050.05  35.47
2445.3  22439.76  7872.71  35.08
2447.4  22154.40  7660.20  34.58
2449.6  21878.27  7453.60  34.07
2451.8  21569.40  7276.05  33.73
2453.9  21271.74  7118.29  33.46
2456.1  20954.27  6928.93  33.07
2458.3  20653.75  6757.48  32.72
2460.4  20378.32  6564.68  32.21
2462.6  20115.67  6399.46  31.81
2464.7  19848.18  6269.58  31.59
2466.9  19628.07  6089.93  31.03
2469.0  19422.75  5929.05  30.53
2471.2  19164.25  5801.70  30.27
2473.3  18907.75  5636.65  29.81
2475.4  18675.20  5483.41  29.36
2477.6  18412.27  5366.08  29.14
2479.7  18176.00  5248.00  28.87
2481.9  17886.46  5112.28  28.58
2484.0  17658.78  5028.13  28.47
2486.1  17423.55  4966.20  28.50
2488.2  17217.33  4871.46  28.29
2490.4  16972.50  4790.63  28.23
2492.5  16669.20  4742.10  28.45
2494.6  16357.05  4716.45  28.83
2496.7  16114.06  4725.18  29.32
2498.8  15899.48  4660.50  29.31
2500.9  15755.65  4628.46  29.38
2503.0  15693.07  4683.90  29.85
2505.1  15590.25  4668.63  29.95
2507.2  15485.28  4697.28  30.33
2509.4  15477.55  4773.45  30.84
2511.4  15488.55  4876.03  31.48
2513.5  15585.87  5007.73  32.13
2515.6  15665.50  5129.68  32.75
