# Supplementary material for: Using reflectance spectra and Pl@ntNet to identify herbarium specimens: a case study with Lithocarpus
Source: New Phytol. 2025 Jun 4;251(2):800–10. doi: 10.1111/nph.70258 (PMC13278665; doi:10.1111/nph.70258)
Supplement: Supplementary file 1 — Dataset S1 Original spectral data collected for this study. [file NPH-251-800-s003.zip › lithocarpus_spectra/gr022322_0260.sig]

/*** Spectra Vista SIG Data ***/
name= gr022322_0260.sig
instrument= HI: 1132003 (HR-1024i)
integration= 50.0, 9.0, 6.0, 100.0, 14.0, 6.0
scan method= Time-based, Time-based
scan coadds= 100, 425, 571, 50, 298, 571
scan time= 5, 5
scan settings= AI, AI
external data set1= 0,0,0,0,0,0,0,0,0,0,0,0,0,0,0,0,0,0,0,0,0,0,0,0,0,0,0,0,0,0,0,0
external data set2= 0,0,0,0,0,0,0,0,0,0,0,0,0,0,0,0,0,0,0,0,0,0,0,0,0,0,0,0,0,0,0,0
external data dark= 0,0,0,0,0,0,0,0,0,0,0,0,0,0,0,0
external data mask= 0
optic= LENS 4(1), LENS 4(1)
temp= 34.4, -5.0, -9.9, 34.4, -5.0, -9.9
battery= 7.42, 7.43
error= 0, 0
units= Radiance, Radiance
time= 23/02/2022 14:09:58, 23/02/2022 14:10:46
longitude=                 ,                 
latitude=                 ,                 
gpstime=                 ,                 
comm= 
memory slot= 0, 0
factors= 0.966, 0.952, 1.000 [Overlap: Remove @ 990,1900, Matching Type: None]
inclinometer x offset= 0, 0
inclinometer y offset= 90, 90
data= 
340.5  1193.50  173.60  14.55
341.9  1191.12  180.80  15.18
343.4  1141.44  147.60  12.93
344.9  1128.50  138.75  12.30
346.4  1158.95  133.73  11.54
347.8  1164.84  145.61  12.50
349.3  1162.16  143.28  12.33
350.8  1196.85  128.78  10.76
352.2  1228.92  117.04  9.52
353.7  1227.31  110.32  8.99
355.2  1270.70  111.35  8.76
356.6  1322.09  117.81  8.91
358.1  1401.32  118.98  8.49
359.6  1435.84  115.38  8.04
361.0  1489.51  116.95  7.85
362.5  1553.58  104.81  6.75
364.0  1643.46  127.40  7.75
365.5  1709.05  134.93  7.89
366.9  1758.40  131.88  7.50
368.4  1851.48  125.10  6.76
369.9  1941.86  122.17  6.29
371.3  2035.88  138.81  6.82
372.8  2110.71  144.21  6.83
374.2  2206.60  142.78  6.47
375.7  2307.36  137.66  5.97
377.2  2416.35  146.85  6.08
378.6  2483.48  165.13  6.65
380.1  2564.00  160.25  6.25
381.6  2673.32  163.93  6.13
383.0  2808.30  158.13  5.63
384.5  2955.68  159.25  5.39
386.0  3072.30  181.83  5.92
387.4  3157.10  198.83  6.30
388.9  3253.60  197.54  6.07
390.4  3394.22  182.24  5.37
391.8  3535.84  177.94  5.03
393.3  3685.62  197.03  5.35
394.7  3768.20  209.98  5.57
396.2  3873.56  205.58  5.31
397.7  4014.48  206.40  5.14
399.1  4195.65  202.20  4.82
400.6  4368.80  218.44  5.00
402.0  4481.88  223.08  4.98
403.5  4596.20  235.20  5.12
405.0  4734.56  228.34  4.82
406.4  4933.94  234.52  4.75
407.9  5120.08  240.84  4.70
409.3  5259.22  245.84  4.67
410.8  5372.10  262.26  4.88
412.2  5523.48  265.32  4.80
413.7  5735.66  270.55  4.72
415.1  5957.88  272.88  4.58
416.6  6140.34  283.86  4.62
418.0  6285.75  293.63  4.67
419.5  6440.12  307.50  4.77
420.9  6632.16  314.88  4.75
422.4  6871.59  321.81  4.68
423.8  7114.01  333.18  4.68
425.3  7355.40  353.63  4.81
426.7  7576.80  372.08  4.91
428.2  7752.00  389.12  5.02
429.6  7934.34  403.24  5.08
431.1  8145.06  419.02  5.14
432.5  8401.77  438.82  5.22
434.0  8668.00  462.00  5.33
435.4  8959.50  486.75  5.43
436.8  9246.20  501.30  5.42
438.3  9497.65  525.45  5.53
439.7  9724.21  546.24  5.62
441.2  9926.40  564.00  5.68
442.6  10178.70  582.75  5.73
444.0  10450.44  606.06  5.80
445.5  10773.12  627.17  5.82
446.9  11105.64  655.20  5.90
448.4  11413.92  682.96  5.98
449.8  11740.70  711.90  6.06
451.2  12006.00  733.13  6.11
452.7  12234.27  755.60  6.18
454.1  12502.14  780.30  6.24
455.5  12788.72  806.47  6.31
457.0  13121.68  835.12  6.36
458.4  13430.56  858.00  6.39
459.8  13766.40  884.16  6.42
461.2  14157.76  922.95  6.52
462.7  14519.04  952.22  6.56
464.1  14847.22  983.34  6.62
465.5  15140.88  1009.80  6.67
467.0  15420.80  1040.05  6.74
468.4  15734.20  1066.06  6.78
469.8  16068.16  1093.66  6.81
471.2  16465.26  1128.81  6.86
472.7  16892.52  1169.17  6.92
474.1  17304.70  1203.60  6.96
475.5  17790.50  1237.86  6.96
476.9  18238.35  1280.05  7.02
478.4  18625.00  1325.00  7.11
479.8  18918.56  1363.10  7.21
481.2  19155.92  1387.24  7.24
482.6  19424.88  1403.46  7.23
484.0  19779.84  1436.22  7.26
485.4  20227.23  1482.50  7.33
486.9  20720.70  1535.63  7.41
488.3  21257.60  1576.80  7.42
489.7  21728.88  1614.43  7.43
491.1  22138.20  1652.28  7.46
492.5  22520.40  1699.32  7.55
493.9  22860.96  1731.45  7.57
495.3  23176.20  1767.00  7.62
496.8  23563.28  1798.66  7.63
498.2  24033.18  1840.77  7.66
499.6  24510.96  1882.40  7.68
501.0  25056.93  1935.10  7.72
502.4  25572.96  1984.02  7.76
503.8  26061.00  2033.78  7.80
505.2  26563.32  2080.26  7.83
506.6  27050.76  2135.32  7.89
508.0  27533.52  2189.88  7.95
509.4  27940.00  2235.00  8.00
510.8  28403.10  2291.85  8.07
512.2  28860.32  2349.72  8.14
513.6  29361.60  2407.20  8.20
515.0  29929.52  2480.36  8.29
516.4  30415.20  2547.36  8.38
517.8  30956.22  2619.76  8.46
519.2  31533.33  2697.62  8.55
520.7  32099.01  2772.58  8.64
522.0  32585.16  2839.38  8.71
523.4  33149.97  2917.22  8.80
524.8  33642.78  2987.16  8.88
526.2  34225.84  3065.56  8.96
527.6  34834.14  3147.03  9.03
529.0  35367.20  3214.20  9.09
530.4  35996.66  3293.71  9.15
531.8  36532.58  3363.52  9.21
533.2  37018.80  3432.78  9.27
534.6  37486.56  3505.52  9.35
536.0  37985.84  3587.45  9.44
537.4  38492.77  3663.84  9.52
538.8  39059.31  3747.78  9.60
540.2  39675.23  3843.42  9.69
541.6  40253.50  3945.06  9.80
543.0  40752.60  4036.20  9.90
544.3  41442.45  4154.25  10.02
545.7  42221.10  4280.40  10.14
547.1  42725.70  4389.15  10.27
548.5  43340.10  4507.02  10.40
549.9  44036.09  4633.65  10.52
551.3  44756.92  4764.76  10.65
552.7  45269.00  4870.32  10.76
554.1  45970.44  5001.12  10.88
555.4  46551.12  5120.44  11.00
556.8  46980.78  5225.22  11.12
558.2  47281.20  5312.63  11.24
559.6  47592.75  5400.98  11.35
561.0  48149.64  5518.59  11.46
562.3  48566.70  5623.80  11.58
563.7  49154.56  5747.84  11.69
565.1  49728.80  5871.80  11.81
566.5  50340.80  5997.37  11.91
567.9  51168.32  6160.72  12.04
569.2  52071.60  6329.40  12.16
570.6  53011.88  6511.26  12.28
572.0  53828.93  6676.77  12.40
573.4  54502.66  6830.73  12.53
574.8  55190.50  6991.25  12.67
576.1  56030.00  7167.53  12.79
577.5  56684.36  7320.44  12.91
578.9  57577.92  7510.26  13.04
580.3  58373.58  7689.68  13.17
581.6  59173.92  7867.12  13.29
583.0  59973.21  8046.99  13.42
584.4  60567.54  8200.53  13.54
585.8  61037.68  8330.81  13.65
587.1  61448.64  8452.73  13.76
588.5  61980.30  8580.75  13.84
589.9  62424.00  8703.15  13.94
591.2  62966.60  8839.20  14.04
592.6  63720.58  8989.09  14.11
594.0  64358.85  9114.36  14.16
595.3  65194.74  9264.41  14.21
596.7  66033.08  9409.99  14.25
598.1  66843.67  9541.91  14.27
599.5  67629.60  9665.70  14.29
600.8  68473.32  9784.08  14.29
602.2  69153.63  9882.74  14.29
603.5  70021.20  10005.24  14.29
604.9  70856.28  10126.80  14.29
606.3  71628.48  10237.92  14.29
607.6  72357.00  10351.59  14.31
609.0  73078.20  10467.90  14.32
610.4  73802.82  10597.86  14.36
611.7  74462.14  10730.73  14.41
613.1  75085.95  10864.13  14.47
614.5  75787.56  11031.66  14.56
615.8  76356.72  11182.32  14.64
617.2  77126.76  11374.83  14.75
618.5  77778.84  11556.46  14.86
619.9  78590.44  11761.42  14.97
621.2  79310.94  11964.97  15.09
622.6  80212.00  12210.00  15.22
624.0  80917.11  12415.64  15.34
625.3  81724.32  12648.21  15.48
626.7  82529.38  12883.27  15.61
628.0  83194.28  13093.80  15.74
629.4  84005.60  13316.80  15.85
630.8  84695.88  13524.72  15.97
632.1  85242.78  13707.23  16.08
633.5  86131.76  13916.76  16.16
634.8  86850.04  14090.34  16.22
636.2  87474.60  14244.45  16.28
637.5  88284.80  14413.79  16.33
638.9  88992.78  14556.33  16.36
640.2  89754.16  14696.47  16.37
641.6  90586.44  14810.37  16.35
642.9  91339.43  14889.88  16.30
644.3  92126.06  14958.13  16.24
645.6  92885.00  15005.25  16.15
647.0  93615.93  15005.88  16.03
648.3  94393.84  14974.15  15.86
649.7  95213.28  14917.70  15.67
651.0  95993.72  14804.68  15.42
652.4  96503.94  14650.74  15.18
653.7  97570.53  14554.17  14.92
655.0  98471.24  14396.74  14.62
656.4  99100.80  14178.40  14.31
657.7  100135.96  14012.07  13.99
659.1  100977.80  13802.25  13.67
660.4  101661.28  13586.72  13.36
661.8  102328.00  13384.00  13.08
663.1  103275.39  13251.90  12.83
664.5  103785.72  13090.35  12.61
665.8  103983.03  12942.83  12.45
667.1  104089.32  12843.77  12.34
668.5  104504.40  12864.60  12.31
669.8  104934.36  12959.67  12.35
671.2  105239.68  13104.00  12.45
672.5  105566.21  13332.60  12.63
673.8  106201.48  13682.20  12.88
675.2  107155.44  14140.56  13.20
676.5  108302.94  14690.34  13.56
677.8  109503.50  15307.15  13.98
679.2  110438.51  15939.26  14.43
680.5  111247.59  16591.92  14.91
681.9  111958.00  17259.55  15.42
683.2  112735.70  17937.15  15.91
684.5  113521.10  18614.75  16.40
685.9  114227.26  19255.76  16.86
687.2  114915.84  19872.00  17.29
688.5  115551.10  20452.20  17.70
689.9  116311.36  21044.38  18.09
691.2  116973.31  21597.18  18.46
692.5  117588.54  22126.02  18.82
693.8  118293.40  22672.65  19.17
695.2  118905.83  23198.39  19.51
696.5  119575.28  23745.26  19.86
697.8  120287.70  24324.25  20.22
699.2  120938.61  24916.13  20.60
700.5  121644.54  25545.87  21.00
701.8  122259.90  26184.38  21.42
703.1  122902.80  26860.74  21.86
704.5  123587.37  27563.49  22.30
705.8  124324.27  28305.75  22.77
707.1  124982.75  29054.38  23.25
708.4  125621.25  29820.14  23.74
709.8  126387.63  30629.90  24.23
711.1  126927.60  31385.34  24.73
712.4  127736.24  32222.86  25.23
713.7  128386.04  33017.06  25.72
715.0  129084.42  33811.10  26.19
716.3  129804.00  34615.13  26.67
717.7  130518.31  35397.63  27.12
719.0  131268.60  36186.10  27.57
720.3  131980.54  36945.89  27.99
721.6  132830.00  37728.90  28.40
722.9  133615.89  38477.97  28.80
724.2  134431.92  39221.28  29.18
725.6  135160.70  39935.41  29.55
726.9  135648.25  40540.25  29.89
728.2  136133.76  41136.48  30.22
729.5  136744.92  41759.38  30.54
730.8  137206.16  42329.56  30.85
732.1  137804.52  42922.32  31.15
733.4  138256.40  43463.74  31.44
734.7  138590.64  43979.22  31.73
736.0  139036.14  44531.43  32.03
737.3  139251.69  45043.16  32.35
738.6  139494.42  45578.84  32.67
740.0  139753.95  46150.45  33.02
741.2  140117.12  46800.00  33.40
742.6  140652.36  47547.90  33.81
743.9  141241.84  48368.80  34.25
745.2  141959.40  49278.90  34.71
746.5  142698.01  50253.41  35.22
747.8  143319.60  51221.30  35.74
749.1  144003.40  52260.76  36.29
750.4  144691.63  53326.29  36.86
751.7  145384.26  54412.75  37.43
753.0  145912.29  55451.81  38.00
754.2  146525.46  56532.69  38.58
755.5  147085.09  57580.57  39.15
756.8  147649.36  58607.36  39.69
758.1  148597.32  59797.62  40.24
759.4  149493.80  60931.00  40.76
760.7  150328.92  62031.62  41.26
762.0  150911.25  63000.00  41.75
763.3  151474.68  63927.36  42.20
764.6  151856.88  64775.16  42.66
765.9  152239.50  65607.98  43.10
767.2  152724.39  66460.80  43.52
768.4  153025.60  67221.70  43.93
769.7  153647.61  68107.09  44.33
771.0  154067.40  68880.74  44.71
772.3  154443.30  69620.10  45.08
773.6  154910.40  70412.96  45.45
774.8  155367.59  71165.28  45.80
776.1  155815.14  71914.31  46.15
777.4  156136.80  72587.11  46.49
778.7  156638.82  73345.58  46.82
780.0  157083.20  74052.80  47.14
781.2  157444.26  74704.11  47.45
782.5  157950.78  75431.46  47.76
783.8  158393.88  76129.20  48.06
785.0  158751.72  76749.72  48.35
786.3  159169.50  77406.00  48.63
787.6  159631.92  78055.04  48.90
788.9  160020.66  78680.24  49.17
790.1  160535.20  79368.35  49.44
791.4  160896.96  79962.72  49.70
792.7  161527.65  80668.71  49.94
793.9  161935.20  81279.45  50.19
795.2  162437.50  81908.75  50.42
796.5  162901.86  82546.97  50.67
797.7  163364.22  83171.43  50.91
799.0  164004.00  83856.00  51.13
800.2  164415.36  84414.72  51.34
801.5  164874.74  85004.09  51.56
802.8  165434.10  85634.93  51.76
804.0  165862.06  86217.95  51.98
805.3  166319.16  86815.94  52.20
806.5  166710.60  87357.35  52.40
807.8  167167.70  87906.35  52.59
809.0  167667.21  88487.66  52.78
810.3  168154.27  89053.45  52.96
811.5  168485.70  89569.67  53.16
812.8  168960.30  90148.35  53.35
814.0  169358.85  90653.85  53.53
815.3  169884.76  91219.34  53.69
816.5  170244.50  91722.88  53.88
817.8  170687.94  92252.63  54.05
819.0  171084.97  92757.74  54.22
820.2  171547.50  93283.29  54.38
821.5  172024.80  93813.93  54.54
822.7  172316.46  94267.80  54.71
824.0  172747.53  94775.13  54.86
825.2  173244.60  95312.33  55.02
826.4  173740.60  95864.62  55.18
827.7  174060.50  96289.33  55.32
828.9  174505.50  96803.10  55.47
830.1  174894.36  97273.29  55.62
831.4  175319.53  97756.43  55.76
832.6  175778.12  98256.79  55.90
833.8  176131.10  98717.40  56.05
835.0  176504.16  99173.55  56.19
836.3  176908.62  99644.93  56.33
837.5  177376.50  100122.75  56.45
838.7  177801.75  100604.16  56.58
839.9  178206.48  101068.56  56.71
841.2  178635.42  101540.45  56.84
842.4  179009.46  101990.97  56.98
843.6  179452.00  102454.10  57.09
844.8  179925.30  102946.95  57.22
846.0  180306.93  103389.50  57.34
847.2  180687.99  103822.95  57.46
848.5  181155.36  104318.20  57.58
849.7  181524.63  104742.53  57.70
850.9  181905.10  105151.80  57.81
852.1  182333.47  105589.23  57.91
853.3  182670.42  105991.14  58.02
854.5  183065.47  106433.15  58.14
855.7  183429.06  106838.85  58.25
856.9  183824.64  107231.04  58.33
858.1  184213.14  107661.07  58.44
859.3  184604.84  108093.86  58.55
860.5  185025.99  108518.03  58.65
861.7  185429.60  108958.80  58.76
862.9  185791.45  109367.31  58.87
864.1  186190.43  109763.31  58.95
865.3  186633.56  110187.90  59.04
866.5  187090.56  110652.48  59.14
867.7  187492.04  111057.82  59.23
868.9  187885.46  111465.80  59.33
870.1  188292.94  111921.35  59.44
871.3  188785.84  112332.46  59.50
872.5  189240.30  112792.05  59.60
873.7  189711.84  113246.92  59.69
874.9  190192.26  113690.90  59.78
876.0  190690.20  114172.38  59.87
877.2  191167.72  114565.46  59.93
878.4  191687.58  115044.53  60.02
879.6  192158.40  115483.20  60.10
880.8  192601.50  115906.00  60.18
882.0  193012.78  116271.67  60.24
883.1  193527.32  116739.00  60.32
884.3  193958.31  117165.77  60.41
885.5  194436.06  117603.47  60.48
886.7  194863.68  117960.48  60.53
887.8  195296.40  118416.90  60.63
889.0  195825.72  118852.35  60.69
890.2  196237.44  119236.01  60.76
891.4  196768.98  119696.12  60.83
892.5  197404.74  120180.06  60.88
893.7  198018.26  120728.15  60.97
894.9  198659.88  121224.78  61.02
896.0  199229.00  121699.85  61.09
897.2  199904.88  122224.06  61.14
898.4  200440.11  122667.74  61.20
899.5  201058.95  123234.47  61.29
900.7  201506.50  123618.30  61.35
901.9  201936.28  123981.53  61.40
903.0  202316.53  124289.03  61.43
904.2  202713.00  124701.00  61.52
905.4  203141.52  125102.52  61.58
906.5  203675.36  125527.96  61.63
907.7  204038.16  125902.04  61.71
908.8  204477.84  126245.76  61.74
910.0  204842.56  126576.84  61.79
911.2  205159.47  126811.68  61.81
912.3  205386.60  127102.20  61.88
913.5  205521.15  127329.39  61.95
914.6  205707.60  127552.32  62.01
915.8  206111.70  127886.09  62.05
916.9  206415.48  128142.58  62.08
918.1  206670.80  128359.71  62.11
919.2  206852.40  128606.13  62.17
920.4  207033.20  128856.09  62.24
921.5  207309.59  129088.50  62.27
922.7  207495.52  129336.00  62.33
923.8  207809.28  129597.33  62.36
925.0  207989.81  129790.47  62.40
926.1  208292.70  130069.59  62.45
927.3  208661.28  130392.96  62.49
928.4  209231.75  130859.63  62.54
929.6  209904.64  131366.40  62.58
930.7  210658.00  131905.20  62.62
931.8  211351.83  132424.13  62.66
933.0  212028.48  132966.00  62.71
934.1  212523.84  133345.31  62.74
935.3  212700.87  133519.58  62.77
936.4  212819.73  133572.97  62.76
937.6  212607.03  133626.77  62.85
938.7  212516.64  133575.35  62.85
939.9  212485.90  133719.58  62.93
941.0  213038.64  134169.45  62.98
942.1  213577.56  134513.46  62.98
943.3  214162.68  134939.61  63.01
944.4  214562.14  135215.05  63.02
945.6  214796.82  135358.58  63.02
946.7  214921.16  135625.04  63.10
947.9  215250.84  135824.22  63.10
949.0  215525.39  136038.86  63.12
950.1  215910.36  136314.54  63.13
951.3  216212.04  136443.67  63.11
952.4  216330.52  136682.35  63.18
953.6  216610.20  136874.47  63.19
954.7  216885.12  137018.64  63.18
955.8  217296.33  137140.64  63.11
957.0  217683.15  137519.85  63.17
958.1  217843.56  137627.52  63.18
959.3  217839.30  137680.20  63.20
960.4  218227.13  138023.09  63.25
961.6  218800.98  138146.87  63.14
962.7  219029.44  138206.56  63.10
963.9  219316.44  138295.08  63.06
965.0  219250.32  138410.76  63.13
966.2  219390.58  138572.24  63.16
967.3  219434.46  138580.13  63.15
968.5  219638.40  138753.60  63.17
969.6  219795.44  138814.60  63.16
970.8  219987.13  138909.76  63.14
971.9  219655.04  138763.68  63.17
973.1  219895.76  138830.60  63.13
974.2  219865.19  138777.44  63.12
975.4  220376.13  139022.33  63.08
976.5  220440.09  138980.21  63.05
977.7  220618.86  139129.77  63.06
978.8  220311.09  138888.00  63.04
980.0  220349.00  138993.50  63.08
981.2  220687.02  138899.75  62.94
982.3  220969.56  139012.37  62.91
983.5  220875.20  139033.05  62.95
984.6  220875.84  139168.08  63.01
985.8  221087.24  139101.60  62.92
987.0  220964.16  139113.44  62.96
988.1  221156.44  139187.78  62.94
989.3  221378.64  139098.40  62.83
990.2  230292.52  146433.15  63.59
994.0  230701.02  147128.00  63.77
997.9  230963.67  147551.14  63.89
1001.7  231561.63  148293.60  64.04
1005.6  232606.67  149269.29  64.17
1009.4  233599.88  150252.71  64.32
1013.3  234600.00  151122.86  64.42
1017.1  235305.45  151835.13  64.53
1021.0  236196.94  152676.30  64.64
1024.8  237471.89  153701.07  64.72
1028.6  239040.63  154993.34  64.84
1032.5  240373.00  156078.00  64.93
1036.3  241002.42  156636.23  64.99
1040.1  241436.29  157092.06  65.07
1044.0  242090.54  157730.33  65.15
1047.8  242656.05  158224.73  65.21
1051.6  243155.73  158769.60  65.30
1055.5  242846.70  158716.74  65.36
1059.3  242751.45  158761.93  65.40
1063.1  242664.92  158865.83  65.47
1067.0  242996.48  159196.85  65.51
1070.8  243626.83  159663.35  65.54
1074.6  244035.47  160103.88  65.61
1078.4  243854.00  160053.64  65.64
1082.3  243255.98  159721.00  65.66
1086.1  242892.80  159669.49  65.74
1089.9  242941.37  159816.12  65.78
1093.7  243259.26  160121.25  65.82
1097.5  243354.69  160253.99  65.85
1101.4  243273.53  160229.29  65.86
1105.2  243170.40  160198.20  65.88
1109.0  243526.77  160453.64  65.89
1112.8  244338.23  160921.99  65.86
1116.6  245042.93  161397.80  65.87
1120.4  245688.80  161768.00  65.84
1124.2  246190.49  162027.61  65.81
1128.1  246636.22  162247.54  65.78
1131.8  246684.20  162121.80  65.72
1135.7  246492.71  161872.01  65.67
1139.5  246249.80  161577.64  65.62
1143.3  245658.93  160925.15  65.51
1147.1  245152.00  160350.57  65.41
1150.9  244672.08  159674.63  65.26
1154.7  244561.78  159252.23  65.12
1158.5  244449.27  158817.00  64.97
1162.3  244239.20  158375.53  64.84
1166.1  243612.44  157736.90  64.75
1169.9  243204.67  157308.39  64.68
1173.7  242640.00  156754.29  64.60
1177.5  242030.13  156259.54  64.56
1181.2  242021.87  156108.09  64.50
1185.0  242310.67  156178.34  64.45
1188.8  242235.39  156051.75  64.42
1192.6  242228.24  156002.98  64.40
1196.4  242246.78  155967.90  64.38
1200.2  241646.22  155612.80  64.40
1204.0  241298.60  155434.63  64.42
1207.8  241016.12  155315.24  64.44
1211.6  240524.00  155037.50  64.46
1215.3  240157.35  154943.89  64.52
1219.1  239977.33  154983.27  64.58
1222.9  239591.11  154914.29  64.66
1226.7  239266.85  154911.54  64.74
1230.4  238652.12  154673.12  64.81
1234.2  237959.79  154417.20  64.89
1238.0  237333.62  154139.16  64.95
1241.8  236691.44  153888.34  65.02
1245.5  236214.40  153635.03  65.04
1249.3  236067.45  153642.90  65.08
1253.1  236181.94  153754.38  65.10
1256.8  236145.58  153841.95  65.15
1260.6  235929.22  153720.48  65.16
1264.4  235660.92  153611.86  65.18
1268.1  235224.00  153310.46  65.18
1271.9  235209.07  153359.59  65.20
1275.7  235502.57  153575.78  65.21
1279.4  235828.80  153771.17  65.20
1283.2  235432.03  153564.43  65.23
1286.9  235030.29  153338.84  65.24
1290.7  234756.13  153186.00  65.25
1294.4  234118.15  152778.73  65.26
1298.2  233319.76  152221.48  65.24
1302.0  232287.83  151476.64  65.21
1305.7  231046.14  150643.04  65.20
1309.5  229530.05  149535.91  65.15
1313.2  228547.42  148754.89  65.09
1317.0  227822.40  148182.17  65.04
1320.7  227088.79  147514.56  64.96
1324.4  226181.22  146672.40  64.85
1328.2  225461.60  145936.29  64.73
1331.9  224510.24  144943.43  64.56
1335.7  223624.44  143933.30  64.36
1339.4  222593.07  142784.54  64.15
1343.2  221767.72  141749.54  63.92
1346.9  221325.30  140941.25  63.68
1350.6  221505.36  140519.25  63.44
1354.4  221891.08  140258.50  63.21
1358.1  221677.53  139611.09  62.98
1361.8  221042.29  138694.31  62.75
1365.6  220012.65  137581.88  62.53
1369.3  218801.78  136275.14  62.28
1373.0  217472.63  134902.04  62.03
1376.7  216050.30  133398.90  61.74
1380.5  214564.31  131732.46  61.40
1384.2  213220.27  129907.04  60.93
1387.9  211971.80  127942.71  60.36
1391.6  210717.22  125675.98  59.64
1395.3  209585.00  123188.11  58.78
1399.1  208892.04  120631.08  57.75
1402.8  207961.33  117639.86  56.57
1406.5  207287.73  114536.51  55.25
1410.2  206736.11  111449.39  53.91
1413.9  206564.00  108659.91  52.60
1417.6  206059.58  105989.78  51.44
1421.3  205521.60  103655.14  50.44
1425.1  204853.33  101575.89  49.58
1428.8  204466.35  99932.59  48.87
1432.5  204210.72  98612.86  48.29
1436.2  203990.23  97511.21  47.80
1439.9  203394.91  96432.13  47.41
1443.6  203038.44  95596.86  47.08
1447.3  202508.53  94844.94  46.84
1451.0  202064.75  94223.25  46.63
1454.7  201542.04  93698.69  46.49
1458.4  201135.20  93322.95  46.40
1462.1  200526.90  92967.35  46.36
1465.8  199951.61  92740.29  46.38
1469.4  199402.41  92622.39  46.45
1473.1  199714.08  92989.72  46.56
1476.8  199809.93  93455.47  46.77
1480.5  198786.49  93362.97  46.97
1484.2  197983.02  93455.28  47.20
1487.9  197390.23  93668.09  47.45
1491.6  196708.42  93797.79  47.68
1495.3  196362.83  94111.88  47.93
1498.9  195762.70  94299.04  48.17
1502.6  194937.14  94342.26  48.40
1506.3  193943.56  94300.80  48.62
1510.0  193028.85  94320.06  48.86
1513.7  192297.11  94414.26  49.10
1517.3  191636.07  94507.24  49.32
1521.0  190768.86  94439.29  49.50
1524.7  190002.25  94424.43  49.70
1528.3  189230.20  94314.62  49.84
1532.0  188359.60  94174.71  50.00
1535.7  187548.04  94017.00  50.13
1539.3  186703.93  93775.93  50.23
1543.0  186100.83  93673.13  50.33
1546.7  185745.08  93698.20  50.44
1550.3  185253.51  93616.23  50.53
1554.0  184497.60  93398.85  50.62
1557.6  183769.24  93184.54  50.71
1561.3  182932.32  92928.74  50.80
1565.0  182082.13  92603.23  50.86
1568.6  181186.38  92282.67  50.93
1572.3  180533.06  92066.82  51.00
1575.9  179941.60  91894.63  51.07
1579.6  179387.64  91714.70  51.13
1583.2  178758.18  91546.54  51.21
1586.9  178036.41  91265.94  51.26
1590.5  177437.33  91178.34  51.39
1594.1  176690.49  91000.48  51.50
1597.8  175934.50  90804.18  51.61
1601.4  175205.27  90652.96  51.74
1605.1  174237.19  90352.68  51.86
1608.7  173441.75  90114.11  51.96
1612.3  172679.06  89915.70  52.07
1616.0  171912.70  89642.93  52.14
1619.6  171259.44  89452.00  52.23
1623.2  170417.53  89121.81  52.30
1626.9  169753.78  88886.30  52.36
1630.5  168961.05  88505.97  52.38
1634.1  168313.48  88223.40  52.42
1637.8  167627.29  87856.00  52.41
1641.4  166845.33  87365.33  52.36
1645.0  166070.08  86850.43  52.30
1648.6  165193.28  86137.59  52.14
1652.2  164489.43  85514.14  51.99
1655.8  163805.11  84828.07  51.79
1659.5  163141.40  84180.92  51.60
1663.1  161979.22  83349.61  51.46
1666.7  160770.33  82547.36  51.34
1670.3  159641.97  81865.85  51.28
1673.9  158578.55  81224.66  51.22
1677.5  157796.17  80733.04  51.16
1681.1  157370.98  80369.51  51.07
1684.7  157417.35  80147.80  50.91
1688.3  157266.90  79873.75  50.79
1691.9  156914.93  79425.39  50.62
1695.6  156574.43  78949.56  50.42
1699.2  156452.10  78595.67  50.24
1702.8  156376.67  78216.91  50.02
1706.3  155900.03  77607.58  49.78
1709.9  154962.22  76774.80  49.54
1713.5  154274.77  76092.62  49.32
1717.1  153579.14  75462.05  49.14
1720.7  152909.61  74893.76  48.98
1724.3  152533.27  74595.15  48.90
1727.9  152225.81  74407.93  48.88
1731.5  152121.28  74416.09  48.92
1735.1  152254.93  74649.43  49.03
1738.7  152027.24  74609.51  49.08
1742.2  151569.68  74481.26  49.14
1745.8  150932.00  74171.74  49.14
1749.4  150576.38  73959.97  49.12
1753.0  149559.43  73379.78  49.06
1756.5  148102.58  72625.98  49.04
1760.1  146475.47  71809.40  49.02
1763.7  144660.25  70921.38  49.03
1767.2  143207.07  70288.33  49.08
1770.8  141939.50  69761.89  49.15
1774.4  140589.28  69094.03  49.15
1777.9  139792.60  68829.53  49.24
1781.5  138962.67  68448.00  49.26
1785.1  137800.00  67880.89  49.26
1788.6  136575.77  67283.90  49.26
1792.2  135243.17  66615.75  49.26
1795.8  134529.63  66325.86  49.30
1799.3  133809.60  65989.80  49.32
1802.9  133092.25  65670.41  49.34
1806.4  132482.04  65423.37  49.38
1810.0  131713.94  65079.04  49.41
1813.5  131306.74  64938.04  49.46
1817.1  131034.13  64872.81  49.51
1820.6  130457.63  64660.14  49.56
1824.2  130377.29  64720.69  49.64
1827.7  129660.97  64432.86  49.69
1831.2  129388.00  64440.00  49.80
1834.8  129343.10  64492.99  49.86
1838.3  129079.00  64457.68  49.94
1841.8  128440.47  64209.69  49.99
1845.4  127599.27  63821.28  50.02
1848.9  126846.90  63426.57  50.00
1852.4  126225.47  63070.54  49.97
1856.0  125531.43  62595.90  49.86
1859.5  124846.15  62054.34  49.70
1863.0  124261.21  61511.08  49.50
1866.6  124090.76  61044.11  49.19
1870.1  123938.52  60483.66  48.80
1873.6  123303.00  59471.84  48.23
1877.1  122279.50  58101.75  47.52
1880.6  121144.58  56518.56  46.65
1884.2  120302.43  54799.14  45.55
1887.7  119545.13  52846.41  44.21
1891.2  118658.75  50449.05  42.52
1894.7  117846.59  47897.89  40.64
1898.2  117358.19  45185.72  38.50
1902.2  124285.20  45364.80  36.50
1904.9  123692.85  42947.13  34.72
1907.6  122914.87  40621.40  33.05
1910.4  122295.60  38574.32  31.54
1913.1  121273.00  36641.40  30.21
1915.8  120611.40  35159.13  29.15
1918.6  120122.13  34054.27  28.35
1921.3  119642.23  33185.66  27.74
1924.0  118843.55  32439.17  27.30
1926.7  118075.87  31956.57  27.06
1929.4  117306.13  31649.60  26.98
1932.2  116726.73  31532.62  27.01
1934.9  116173.20  31535.40  27.15
1937.6  115573.47  31613.97  27.35
1940.3  115040.42  31782.92  27.63
1943.0  114594.30  32027.74  27.95
1945.7  113934.88  32248.79  28.30
1948.4  113215.66  32468.99  28.68
1951.1  112643.40  32736.45  29.06
1953.8  112052.05  33002.75  29.45
1956.4  111564.83  33289.70  29.84
1959.1  111003.87  33550.57  30.22
1961.8  110229.70  33748.40  30.62
1964.5  109582.88  33973.95  31.00
1967.2  108866.95  34185.62  31.40
1969.9  108269.08  34411.33  31.78
1972.5  107520.40  34574.56  32.16
1975.2  106981.21  34799.60  32.53
1977.9  106645.42  35101.23  32.91
1980.6  106077.13  35304.97  33.28
1983.2  105258.80  35415.35  33.65
1985.9  104412.00  35490.00  33.99
1988.5  103542.98  35538.18  34.32
1991.2  102898.35  35678.48  34.67
1993.8  102299.45  35816.00  35.01
1996.5  101869.90  35979.35  35.32
1999.2  101265.04  36059.20  35.61
2001.8  100881.80  36173.00  35.86
2004.4  100393.15  36223.32  36.08
2007.1  99712.43  36184.87  36.29
2009.7  99125.70  36168.15  36.49
2012.4  98771.20  36198.93  36.65
2015.0  98333.67  36118.17  36.73
2017.6  97768.83  35946.25  36.77
2020.3  97277.40  35798.03  36.80
2022.9  97083.20  35732.53  36.81
2025.5  96886.00  35604.35  36.75
2028.1  96697.51  35459.72  36.67
2030.8  96289.88  35190.20  36.55
2033.4  96126.30  34988.50  36.40
2036.0  95780.13  34679.23  36.21
2038.6  95415.10  34347.15  36.00
2041.2  95098.90  34061.67  35.82
2043.8  94769.24  33754.39  35.62
2046.4  94422.27  33403.98  35.38
2049.0  93965.63  33023.90  35.14
2051.6  93734.33  32728.95  34.92
2054.2  93393.96  32395.00  34.69
2056.8  93048.08  32076.92  34.47
2059.4  92485.07  31702.03  34.28
2062.0  92005.42  31361.67  34.09
2064.6  91415.65  31004.20  33.92
2067.1  90814.95  30641.40  33.74
2069.7  90210.22  30243.85  33.53
2072.3  89820.10  29959.48  33.35
2074.9  89387.38  29674.93  33.20
2077.4  89078.65  29439.71  33.05
2080.0  88617.74  29154.08  32.90
2082.6  88135.88  28861.83  32.75
2085.1  87671.05  28574.95  32.59
2087.7  87347.00  28333.50  32.44
2090.3  86923.83  28077.25  32.30
2092.8  86204.90  27728.86  32.17
2095.4  85437.41  27362.73  32.03
2097.9  84794.73  27029.28  31.88
2100.5  84119.33  26676.00  31.71
2103.0  83550.55  26378.40  31.57
2105.6  83011.98  26097.73  31.44
2108.1  82524.83  25852.43  31.33
2110.7  82009.55  25580.45  31.19
2113.2  81513.29  25292.96  31.03
2115.7  80962.88  25000.96  30.88
2118.3  80367.63  24718.53  30.76
2120.8  79999.20  24526.20  30.66
2123.3  79614.93  24331.58  30.56
2125.8  79239.42  24133.55  30.46
2128.4  78842.40  23940.48  30.36
2130.9  78335.17  23723.17  30.28
2133.4  77959.47  23564.68  30.23
2135.9  77589.00  23408.67  30.17
2138.4  77139.33  23233.93  30.12
2140.9  76849.80  23139.35  30.11
2143.4  76535.70  23050.87  30.12
2145.9  76206.75  22959.49  30.13
2148.4  75908.26  22880.30  30.14
2150.9  75646.32  22807.20  30.15
2153.4  75378.28  22728.01  30.15
2155.9  75046.98  22661.92  30.20
2158.4  74761.75  22631.88  30.27
2160.9  74547.38  22607.38  30.33
2163.4  74256.33  22539.92  30.35
2165.9  73736.42  22399.23  30.38
2168.4  73264.95  22299.90  30.44
2170.8  72932.29  22281.97  30.55
2173.3  72591.43  22222.12  30.61
2175.8  72299.70  22171.42  30.67
2178.2  71942.17  22101.67  30.72
2180.7  71573.19  22058.05  30.82
2183.2  71169.77  21998.04  30.91
2185.6  70742.70  21930.30  31.00
2188.1  70276.50  21861.00  31.11
2190.6  69751.28  21778.03  31.22
2193.0  69113.28  21656.80  31.34
2195.5  68544.00  21548.80  31.44
2197.9  67990.53  21449.93  31.55
2200.4  67339.92  21319.29  31.66
2202.8  66881.58  21240.05  31.76
2205.3  66305.35  21139.38  31.88
2207.7  65924.08  21103.77  32.01
2210.1  65501.33  21044.33  32.13
2212.6  65167.88  21000.22  32.22
2215.0  64963.00  20993.29  32.32
2217.4  64651.94  20961.02  32.42
2219.9  64393.32  20929.05  32.50
2222.3  64197.83  20893.03  32.54
2224.7  64051.43  20848.28  32.55
2227.1  63791.97  20772.24  32.56
2229.5  63488.49  20639.54  32.51
2231.9  63070.00  20436.80  32.40
2234.4  62580.73  20201.60  32.28
2236.8  62196.78  19968.10  32.10
2239.2  61826.05  19726.85  31.91
2241.6  61418.00  19458.60  31.68
2244.0  61012.80  19202.40  31.47
2246.4  60639.43  18943.95  31.24
2248.8  60221.70  18647.29  30.96
2251.2  59899.50  18371.50  30.67
2253.6  59508.00  18103.25  30.42
2255.9  59224.90  17892.30  30.21
2258.3  58941.71  17671.55  29.98
2260.7  58591.13  17432.73  29.75
2263.1  58195.75  17197.00  29.55
2265.5  57795.74  16967.23  29.36
2267.9  57492.50  16798.25  29.22
2270.2  57079.67  16589.80  29.06
2272.6  56669.90  16410.40  28.96
2275.0  56249.55  16243.50  28.88
2277.3  55858.25  16070.13  28.77
2279.7  55511.63  15922.63  28.68
2282.1  55192.50  15780.97  28.59
2284.4  54788.98  15589.57  28.45
2286.8  54495.58  15403.88  28.27
2289.1  54154.63  15209.00  28.08
2291.5  53881.39  15054.08  27.94
2293.8  53468.32  14821.15  27.72
2296.2  53006.80  14606.90  27.56
2298.5  52481.25  14407.08  27.45
2300.8  51980.83  14187.25  27.29
2303.2  51392.03  13941.17  27.13
2305.5  50746.63  13710.49  27.02
2307.9  50096.33  13516.95  26.98
2310.2  49472.50  13344.10  26.97
2312.5  48913.33  13202.00  26.99
2314.8  48343.53  13107.77  27.11
2317.1  47737.71  13003.96  27.24
2319.5  47130.23  12885.30  27.34
2321.8  46615.53  12760.63  27.37
2324.1  46016.72  12616.10  27.42
2326.4  45494.72  12447.78  27.36
2328.7  44974.58  12302.50  27.35
2331.0  44532.30  12150.20  27.28
2333.3  44201.23  12003.23  27.16
2335.6  43831.67  11876.20  27.10
2337.9  43375.20  11766.00  27.13
2340.2  42955.83  11629.58  27.07
2342.5  42604.80  11475.40  26.93
2344.8  42131.42  11324.71  26.88
2347.1  41626.55  11205.60  26.92
2349.4  41100.45  11100.30  27.01
2351.7  40642.27  11020.67  27.12
2353.9  40175.13  10939.93  27.23
2356.2  39682.50  10822.50  27.27
2358.5  39218.41  10722.58  27.34
2360.8  38789.55  10624.72  27.39
2363.1  38337.60  10513.50  27.42
2365.3  37889.23  10413.76  27.48
2367.6  37358.33  10291.67  27.55
2369.8  36883.50  10175.63  27.59
2372.1  36351.90  10030.15  27.59
2374.4  35731.57  9868.80  27.62
2376.6  35103.13  9695.23  27.62
2378.9  34524.70  9531.20  27.61
2381.1  33964.67  9368.67  27.58
2383.4  33428.42  9230.95  27.61
2385.6  32961.04  9100.21  27.61
2387.9  32503.20  8961.00  27.57
2390.1  32042.50  8828.75  27.55
2392.3  31598.78  8696.03  27.52
2394.6  31172.05  8546.18  27.42
2396.8  30769.00  8417.27  27.36
2399.0  30334.50  8283.58  27.31
2401.3  29899.27  8151.07  27.26
2403.5  29447.60  7998.90  27.16
2405.7  29028.26  7842.28  27.02
2407.9  28630.35  7695.15  26.88
2410.1  28206.90  7551.60  26.77
2412.4  27835.67  7429.75  26.69
2414.6  27448.00  7294.40  26.58
2416.8  27068.25  7143.40  26.39
2419.0  26696.30  6990.56  26.19
2421.2  26292.10  6831.07  25.98
2423.4  25881.68  6674.85  25.79
2425.6  25584.15  6581.78  25.73
2427.8  25317.45  6457.95  25.51
2430.0  25004.60  6327.62  25.31
2432.2  24691.20  6211.20  25.16
2434.4  24390.68  6066.23  24.87
2436.5  24055.30  5918.60  24.60
2438.7  23768.05  5791.80  24.37
2440.9  23492.48  5687.03  24.21
2443.1  23245.65  5567.70  23.95
2445.3  22998.47  5455.03  23.72
2447.4  22715.40  5355.00  23.57
2449.6  22422.40  5256.53  23.44
2451.8  22107.60  5164.65  23.36
2453.9  21749.76  5050.35  23.22
2456.1  21425.27  4908.87  22.91
2458.3  21183.33  4808.62  22.70
2460.4  20912.90  4736.41  22.65
2462.6  20633.67  4651.21  22.54
2464.7  20373.38  4573.62  22.45
2466.9  20129.07  4475.60  22.23
2469.0  19888.44  4384.32  22.04
2471.2  19618.60  4298.85  21.91
2473.3  19347.74  4233.43  21.88
2475.4  19100.74  4145.99  21.71
2477.6  18862.57  4065.21  21.55
2479.7  18624.00  4019.20  21.58
2481.9  18367.77  3928.52  21.39
2484.0  18154.88  3848.19  21.20
2486.1  17925.75  3752.55  20.93
2488.2  17682.67  3693.58  20.89
2490.4  17443.96  3665.21  21.01
2492.5  17180.13  3608.47  21.00
2494.6  16875.53  3478.80  20.61
2496.7  16598.69  3357.82  20.23
2498.8  16365.53  3316.13  20.26
2500.9  16209.05  3362.72  20.75
2503.0  16153.45  3402.83  21.07
2505.1  16012.75  3422.25  21.37
2507.2  15934.78  3461.15  21.72
2509.4  15935.61  3447.49  21.63
2511.4  16010.05  3441.90  21.50
2513.5  16064.13  3460.40  21.54
2515.6  16187.68  3655.28  22.58
