# Supplementary material for: Using reflectance spectra and Pl@ntNet to identify herbarium specimens: a case study with Lithocarpus
Source: New Phytol. 2025 Jun 4;251(2):800–10. doi: 10.1111/nph.70258 (PMC13278665; doi:10.1111/nph.70258)
Supplement: Supplementary file 1 — Dataset S1 Original spectral data collected for this study. [file NPH-251-800-s003.zip › lithocarpus_spectra/gr020822_0329.sig]

/*** Spectra Vista SIG Data ***/
name= gr020822_0329.sig
instrument= HI: 1132003 (HR-1024i)
integration= 50.0, 9.0, 5.0, 70.0, 14.0, 5.0
scan method= Time-based, Time-based
scan coadds= 100, 425, 645, 71, 298, 645
scan time= 5, 5
scan settings= AI, AI
external data set1= 0,0,0,0,0,0,0,0,0,0,0,0,0,0,0,0,0,0,0,0,0,0,0,0,0,0,0,0,0,0,0,0
external data set2= 0,0,0,0,0,0,0,0,0,0,0,0,0,0,0,0,0,0,0,0,0,0,0,0,0,0,0,0,0,0,0,0
external data dark= 0,0,0,0,0,0,0,0,0,0,0,0,0,0,0,0
external data mask= 0
optic= LENS 4(1), LENS 4(1)
temp= 36.2, -5.0, -9.9, 36.2, -5.0, -9.9
battery= 7.42, 7.42
error= 0, 0
units= Radiance, Radiance
time= 08/02/2022 15:20:26, 08/02/2022 15:21:53
longitude=                 ,                 
latitude=                 ,                 
gpstime=                 ,                 
comm= 
memory slot= 0, 0
factors= 0.971, 0.953, 1.000 [Overlap: Remove @ 990,1900, Matching Type: None]
inclinometer x offset= 1, 1
inclinometer y offset= 90, 90
data= 
340.5  1215.20  170.50  14.03
341.9  1233.66  167.12  13.55
343.4  1239.84  154.63  12.47
344.9  1221.00  158.57  12.99
346.4  1212.44  165.56  13.66
347.8  1216.23  134.59  11.07
349.3  1209.92  136.46  11.28
350.8  1242.30  129.86  10.45
352.2  1287.44  125.40  9.74
353.7  1310.05  118.20  9.02
355.2  1336.20  112.29  8.40
356.6  1387.54  112.20  8.09
358.1  1440.98  113.31  7.86
359.6  1499.94  109.89  7.33
361.0  1551.06  105.51  6.80
362.5  1627.56  114.49  7.03
364.0  1719.90  118.30  6.88
365.5  1799.00  119.32  6.63
366.9  1846.32  116.63  6.32
368.4  1939.05  125.10  6.45
369.9  2031.88  128.60  6.33
371.3  2115.20  132.20  6.25
372.8  2189.37  140.46  6.42
374.2  2297.46  129.80  5.65
375.7  2412.24  112.37  4.66
377.2  2509.80  123.96  4.94
378.6  2589.16  132.10  5.10
380.1  2666.56  137.36  5.15
381.6  2799.42  144.11  5.15
383.0  2934.80  144.57  4.93
384.5  3083.08  145.60  4.72
386.0  3197.70  143.31  4.48
387.4  3301.70  163.54  4.95
388.9  3404.66  157.70  4.63
390.4  3530.90  154.58  4.38
391.8  3685.08  164.00  4.45
393.3  3824.70  157.29  4.11
394.7  3938.45  162.14  4.12
396.2  4046.68  154.57  3.82
397.7  4189.92  154.80  3.69
399.1  4357.41  166.09  3.81
400.6  4521.20  159.66  3.53
402.0  4684.68  166.59  3.56
403.5  4811.80  175.00  3.64
405.0  4948.92  179.74  3.63
406.4  5132.38  180.40  3.51
407.9  5316.32  191.14  3.60
409.3  5478.72  194.41  3.55
410.8  5625.90  199.41  3.54
412.2  5804.88  201.00  3.46
413.7  5990.75  209.81  3.50
415.1  6200.44  221.99  3.58
416.6  6401.79  224.10  3.50
418.0  6575.75  233.04  3.54
419.5  6744.16  236.91  3.51
420.9  6960.16  238.97  3.43
422.4  7180.78  252.40  3.51
423.8  7410.17  273.24  3.69
425.3  7644.45  289.93  3.79
426.7  7872.00  298.71  3.79
428.2  8068.16  304.00  3.77
429.6  8290.14  317.68  3.83
431.1  8512.42  336.20  3.95
432.5  8776.30  355.36  4.05
434.0  9025.50  373.21  4.14
435.4  9311.50  385.00  4.13
436.8  9597.11  401.84  4.19
438.3  9859.25  427.79  4.34
439.7  10111.13  451.14  4.46
441.2  10349.40  471.34  4.55
442.6  10622.70  487.61  4.59
444.0  10914.54  503.10  4.61
445.5  11229.24  523.61  4.66
446.9  11547.90  546.00  4.73
448.4  11839.73  568.80  4.80
449.8  12170.10  589.21  4.84
451.2  12477.50  616.07  4.94
452.7  12749.58  632.76  4.96
454.1  13039.68  652.31  5.00
455.5  13345.50  672.40  5.04
457.0  13665.08  706.83  5.17
458.4  13985.40  727.26  5.20
459.8  14330.88  748.80  5.23
461.2  14714.46  774.36  5.26
462.7  15074.25  797.42  5.29
464.1  15417.80  832.46  5.40
465.5  15746.76  856.80  5.44
467.0  16091.80  880.14  5.47
468.4  16434.84  910.31  5.54
469.8  16783.36  936.57  5.58
471.2  17174.46  962.49  5.60
472.7  17587.54  997.09  5.67
474.1  18000.90  1032.50  5.74
475.5  18460.26  1067.86  5.78
476.9  18898.23  1095.44  5.80
478.4  19287.50  1129.46  5.86
479.8  19634.98  1159.31  5.90
481.2  19971.20  1182.74  5.92
482.6  20319.12  1210.95  5.96
484.0  20719.14  1242.30  6.00
485.4  21158.24  1274.95  6.03
486.9  21621.60  1312.07  6.07
488.3  22127.76  1355.71  6.13
489.7  22590.30  1393.84  6.17
491.1  23020.20  1423.80  6.19
492.5  23461.20  1457.40  6.21
493.9  23856.18  1500.73  6.29
495.3  24236.40  1539.00  6.35
496.8  24669.72  1580.63  6.41
498.2  25162.62  1613.49  6.41
499.6  25626.06  1653.69  6.45
501.0  26165.69  1707.22  6.52
502.4  26666.88  1758.09  6.59
503.8  27164.76  1803.10  6.64
505.2  27675.84  1861.46  6.73
506.6  28169.02  1911.96  6.79
508.0  28672.56  1969.20  6.87
509.4  29125.00  2028.57  6.97
510.8  29640.60  2089.61  7.05
512.2  30148.64  2150.69  7.13
513.6  30676.80  2218.29  7.23
515.0  31265.28  2295.94  7.34
516.4  31765.44  2366.40  7.45
517.8  32316.48  2443.76  7.56
519.2  32914.98  2530.33  7.69
520.7  33495.40  2607.41  7.78
522.0  33988.20  2683.03  7.89
523.4  34569.99  2772.00  8.02
524.8  35088.18  2850.13  8.12
526.2  35681.05  2943.51  8.25
527.6  36301.44  3034.71  8.36
529.0  36819.20  3120.86  8.48
530.4  37468.46  3217.57  8.59
531.8  38031.54  3309.99  8.70
533.2  38581.92  3403.03  8.82
534.6  39129.12  3513.14  8.98
536.0  39676.74  3629.89  9.15
537.4  40212.44  3736.32  9.29
538.8  40795.87  3844.61  9.42
540.2  41436.34  3967.34  9.57
541.6  42032.90  4092.00  9.74
543.0  42545.02  4212.90  9.90
544.3  43247.70  4359.32  10.08
545.7  44039.40  4508.46  10.24
547.1  44539.65  4632.75  10.40
548.5  45184.08  4777.33  10.57
549.9  45901.84  4932.48  10.75
551.3  46626.58  5089.31  10.92
552.7  47128.82  5221.39  11.08
554.1  47827.74  5371.29  11.23
555.4  48447.24  5515.63  11.38
556.8  48925.80  5643.00  11.53
558.2  49294.65  5769.32  11.70
559.6  49685.25  5888.89  11.85
561.0  50339.52  6045.60  12.01
562.3  50823.50  6171.75  12.14
563.7  51448.32  6320.00  12.28
565.1  52043.20  6474.29  12.44
566.5  52659.58  6631.24  12.59
567.9  53496.08  6826.40  12.76
569.2  54402.60  7020.00  12.90
570.6  55366.66  7230.74  13.06
572.0  56187.90  7428.27  13.22
573.4  56885.52  7611.08  13.38
574.8  57587.50  7804.82  13.55
576.1  58447.91  8019.68  13.72
577.5  59091.08  8206.14  13.89
578.9  59979.96  8426.49  14.05
580.3  60760.89  8632.89  14.21
581.6  61526.40  8839.20  14.37
583.0  62324.82  9063.00  14.54
584.4  62978.31  9259.56  14.70
585.8  63537.67  9445.36  14.87
587.1  64089.96  9621.23  15.01
588.5  64759.80  9821.14  15.17
589.9  65331.00  10003.29  15.31
591.2  65963.80  10199.91  15.46
592.6  66761.64  10409.14  15.59
594.0  67422.12  10591.74  15.71
595.3  68261.96  10796.59  15.82
596.7  69100.30  11000.97  15.92
598.1  69891.85  11202.53  16.03
599.5  70679.80  11387.75  16.11
600.8  71516.24  11582.40  16.20
602.2  72209.41  11745.70  16.27
603.5  73075.92  11934.34  16.33
604.9  73925.64  12125.31  16.40
606.3  74706.72  12309.94  16.48
607.6  75443.52  12503.23  16.57
609.0  76194.00  12690.00  16.65
610.4  76953.24  12897.30  16.76
611.7  77685.49  13109.86  16.88
613.1  78377.10  13327.93  17.00
614.5  79163.46  13575.34  17.15
615.8  79816.32  13814.49  17.31
617.2  80670.06  14093.49  17.47
618.5  81392.84  14352.74  17.63
619.9  82246.84  14645.39  17.81
621.2  83013.66  14936.04  17.99
622.6  83930.00  15258.57  18.18
624.0  84633.84  15540.62  18.36
625.3  85449.08  15849.12  18.55
626.7  86279.96  16160.97  18.73
628.0  86958.40  16445.69  18.91
629.4  87791.20  16756.00  19.09
630.8  88497.24  17044.89  19.26
632.1  89064.36  17289.45  19.41
633.5  89998.48  17597.17  19.55
634.8  90739.02  17858.15  19.68
636.2  91403.10  18096.04  19.80
637.5  92247.05  18356.33  19.90
638.9  92987.94  18570.06  19.97
640.2  93785.43  18804.32  20.05
641.6  94634.34  19003.50  20.08
642.9  95409.86  19160.05  20.08
644.3  96254.00  19306.17  20.06
645.6  97038.50  19444.29  20.04
647.0  97801.02  19503.51  19.94
648.3  98609.28  19524.04  19.80
649.7  99451.30  19521.78  19.63
651.0  100257.19  19471.39  19.42
652.4  100779.12  19330.07  19.18
653.7  101864.97  19257.94  18.91
655.0  102786.28  19103.26  18.59
656.4  103400.20  18864.71  18.24
657.7  104458.43  18692.49  17.89
659.1  105328.30  18480.00  17.55
660.4  106036.00  18244.80  17.21
661.8  106720.00  18005.71  16.87
663.1  107755.02  17851.16  16.57
664.5  108314.94  17667.13  16.31
665.8  108553.53  17486.61  16.11
667.1  108734.67  17391.66  15.99
668.5  109275.60  17442.00  15.96
669.8  109803.14  17580.04  16.01
671.2  110181.76  17792.91  16.15
672.5  110553.59  18117.76  16.39
673.8  111227.76  18606.40  16.73
675.2  112246.68  19243.20  17.14
676.5  113443.38  19986.86  17.62
677.8  114684.98  20811.50  18.15
679.2  115648.53  21649.52  18.72
680.5  116474.97  22535.23  19.35
681.9  117201.70  23424.50  19.99
683.2  117987.10  24321.00  20.61
684.5  118795.60  25212.00  21.22
685.9  119533.36  26052.62  21.80
687.2  120253.44  26847.09  22.33
688.5  120913.10  27603.36  22.83
689.9  121705.20  28349.86  23.29
691.2  122391.63  29037.59  23.73
692.5  123023.40  29697.36  24.14
693.8  123774.70  30351.00  24.52
695.2  124425.68  30989.48  24.91
696.5  125125.44  31656.43  25.30
697.8  125845.40  32333.00  25.69
699.2  126518.34  33011.55  26.09
700.5  127260.72  33731.87  26.51
701.8  127919.40  34482.00  26.96
703.1  128590.44  35282.40  27.44
704.5  129302.73  36111.54  27.93
705.8  130060.30  36993.91  28.44
707.1  130739.25  37881.25  28.97
708.4  131398.02  38799.28  29.53
709.8  132215.01  39780.49  30.09
711.1  132775.80  40689.86  30.65
712.4  133613.32  41690.34  31.20
713.7  134277.56  42649.57  31.76
715.0  134976.87  43617.56  32.31
716.3  135734.50  44571.96  32.84
717.7  136443.36  45499.81  33.35
719.0  137203.50  46438.43  33.85
720.3  137918.60  47337.76  34.32
721.6  138727.80  48253.29  34.78
722.9  139487.31  49131.26  35.22
724.2  140283.36  50020.20  35.66
725.6  141028.26  50878.81  36.08
726.9  141538.25  51631.61  36.48
728.2  142107.84  52404.80  36.88
729.5  142763.79  53215.96  37.28
730.8  143269.28  53945.96  37.65
732.1  143910.76  54728.80  38.03
733.4  144430.32  55470.28  38.41
734.7  144891.72  56191.63  38.78
736.0  145449.60  56944.33  39.15
737.3  145822.14  57627.45  39.52
738.6  146173.68  58303.03  39.89
740.0  146575.90  58998.71  40.25
741.2  147047.68  59707.89  40.60
742.6  147648.96  60473.57  40.96
743.9  148270.56  61246.74  41.31
745.2  148979.28  62049.26  41.65
746.5  149709.35  62871.01  42.00
747.8  150289.60  63620.29  42.33
749.1  150965.48  64407.45  42.66
750.4  151629.52  65175.72  42.98
751.7  152306.14  65962.00  43.31
753.0  152834.44  66669.36  43.62
754.2  153464.34  67416.99  43.93
755.5  154015.23  68144.78  44.25
756.8  154578.60  68864.37  44.55
758.1  155583.72  69784.89  44.85
759.4  156511.40  70661.29  45.15
760.7  157403.12  71523.20  45.44
762.0  157981.25  72268.75  45.75
763.3  158565.96  73010.70  46.04
764.6  158969.76  73665.94  46.34
765.9  159354.75  74310.57  46.63
767.2  159876.15  75019.95  46.92
768.4  160205.50  75640.50  47.21
769.7  160852.57  76414.85  47.51
771.0  161298.00  77093.29  47.80
772.3  161670.85  77765.29  48.10
773.6  162179.20  78480.11  48.39
774.8  162658.04  79180.69  48.68
776.1  163126.34  79887.23  48.97
777.4  163438.72  80516.71  49.26
778.7  163974.36  81253.49  49.55
780.0  164453.76  81946.29  49.83
781.2  164829.00  82614.90  50.12
782.5  165363.12  83350.80  50.40
783.8  165832.38  84066.04  50.69
785.0  166194.18  84708.21  50.97
786.3  166656.00  85402.50  51.24
787.6  167133.12  86108.00  51.52
788.9  167527.35  86775.43  51.80
790.1  168078.00  87519.21  52.07
791.4  168459.36  88170.17  52.34
792.7  169114.47  88968.49  52.61
793.9  169555.68  89650.80  52.87
795.2  170050.50  90373.57  53.15
796.5  170562.48  91089.59  53.41
797.7  171070.86  91807.63  53.67
799.0  171708.00  92597.14  53.93
800.2  172149.12  93275.89  54.18
801.5  172624.26  93969.10  54.44
802.8  173164.90  94725.61  54.70
804.0  173658.94  95422.60  54.95
805.3  174187.44  96134.03  55.19
806.5  174570.60  96799.64  55.45
807.8  175041.30  97508.00  55.71
809.0  175545.37  98216.84  55.95
810.3  176067.09  98920.03  56.18
811.5  176458.56  99571.46  56.43
812.8  176940.90  100311.43  56.69
814.0  177358.14  100967.27  56.93
815.3  177905.32  101699.62  57.17
816.5  178298.00  102354.46  57.41
817.8  178771.74  103079.14  57.66
819.0  179196.43  103758.55  57.90
820.2  179704.68  104470.50  58.13
821.5  180178.45  105179.18  58.38
822.7  180489.51  105796.22  58.62
824.0  180931.41  106533.13  58.88
825.2  181468.65  107279.36  59.12
826.4  182012.38  108024.32  59.35
827.7  182317.00  108682.50  59.61
828.9  182781.90  109366.71  59.83
830.1  183178.10  110070.26  60.09
831.4  183622.01  110791.87  60.34
832.6  184118.74  111522.94  60.57
833.8  184511.40  112194.14  60.81
835.0  184885.54  112856.50  61.04
836.3  185362.10  113568.70  61.27
837.5  185805.90  114277.50  61.50
838.7  186217.38  115006.31  61.76
839.9  186643.44  115681.89  61.98
841.2  187119.32  116407.00  62.21
842.4  187513.71  117058.50  62.43
843.6  187917.10  117711.00  62.64
844.8  188437.23  118448.61  62.86
846.0  188859.12  119127.26  63.08
847.2  189278.04  119791.05  63.29
848.5  189784.88  120512.00  63.50
849.7  190139.58  121154.55  63.72
850.9  190546.20  121802.57  63.92
852.1  191013.88  122483.82  64.12
853.3  191379.84  123104.61  64.32
854.5  191816.87  123769.80  64.52
855.7  192181.56  124385.53  64.72
856.9  192595.08  125055.60  64.93
858.1  193067.24  125700.87  65.11
859.3  193445.14  126324.60  65.30
860.5  193923.12  126979.31  65.48
861.7  194357.60  127649.14  65.68
862.9  194798.76  128281.59  65.85
864.1  195196.78  128897.72  66.03
865.3  195633.20  129536.94  66.21
866.5  196110.72  130229.49  66.41
867.7  196515.16  130850.23  66.59
868.9  196958.72  131513.00  66.77
870.1  197441.97  132176.08  66.94
871.3  197877.74  132792.14  67.11
872.5  198381.15  133446.21  67.27
873.7  198872.64  134080.80  67.42
874.9  199384.23  134767.37  67.59
876.0  199933.20  135516.60  67.78
877.2  200342.16  136096.43  67.93
878.4  200873.70  136774.35  68.09
879.6  201360.60  137382.00  68.23
880.8  201794.25  138040.00  68.41
882.0  202262.69  138662.56  68.56
883.1  202774.88  139345.60  68.72
884.3  203256.20  139931.70  68.84
885.5  203729.19  140536.80  68.98
886.7  204145.92  141089.14  69.11
887.8  204605.40  141744.43  69.28
889.0  205132.16  142339.26  69.39
890.2  205567.95  142948.50  69.54
891.4  206129.38  143653.49  69.69
892.5  206769.42  144299.44  69.79
893.7  207449.34  145055.71  69.92
894.9  208088.28  145766.06  70.05
896.0  208729.60  146459.14  70.17
897.2  209367.62  147209.60  70.31
898.4  209901.38  147816.04  70.42
899.5  210601.36  148546.52  70.53
900.7  211044.60  149103.50  70.65
901.9  211501.28  149705.91  70.78
903.0  211902.60  150250.14  70.91
904.2  212326.60  150733.14  70.99
905.4  212826.36  151361.36  71.12
906.5  213395.49  151960.55  71.21
907.7  213789.68  152411.77  71.29
908.8  214256.85  153010.63  71.41
910.0  214564.48  153504.00  71.54
911.2  214904.22  153936.11  71.63
912.3  215150.16  154306.97  71.72
913.5  215384.38  154706.71  71.83
914.6  215596.08  155098.80  71.94
915.8  215979.24  155654.19  72.07
916.9  216305.05  156043.62  72.14
918.1  216575.76  156465.71  72.25
919.2  216856.71  156865.37  72.34
920.4  217090.50  157237.30  72.43
921.5  217283.59  157660.44  72.56
922.7  217487.36  158101.49  72.69
923.8  217808.04  158522.31  72.78
925.0  218003.94  158788.00  72.84
926.1  218373.96  159258.00  72.93
927.3  218749.92  159736.80  73.02
928.4  219287.25  160343.39  73.12
929.6  220042.24  161075.20  73.20
930.7  220817.80  161909.00  73.32
931.8  221536.05  162587.98  73.39
933.0  222307.20  163315.54  73.46
934.1  222821.01  163945.22  73.58
935.3  223059.88  164246.58  73.63
936.4  223053.27  164422.49  73.71
937.6  222829.14  164444.64  73.80
938.7  222592.86  164509.71  73.91
939.9  222677.23  164717.01  73.97
941.0  223241.64  165288.60  74.04
942.1  223747.92  165890.31  74.14
943.3  224364.30  166426.03  74.18
944.4  224713.31  166769.22  74.21
945.6  224801.26  167025.09  74.30
946.7  225162.78  167436.29  74.36
947.9  225433.74  167738.10  74.41
949.0  225566.64  168004.46  74.48
950.1  225885.60  168236.49  74.48
951.3  226109.07  168636.21  74.58
952.4  226574.10  168845.45  74.52
953.6  226950.44  169238.66  74.57
954.7  227051.61  169441.50  74.63
955.8  227186.28  169676.56  74.69
957.0  227485.20  169976.14  74.72
958.1  227945.58  170248.33  74.69
959.3  228026.40  170373.00  74.72
960.4  228411.77  170804.90  74.78
961.6  228875.90  171070.26  74.74
962.7  229195.84  171295.77  74.74
963.9  229327.70  171205.85  74.66
965.0  229445.22  171342.86  74.68
966.2  229655.19  171812.96  74.81
967.3  229756.29  171848.46  74.80
968.5  230028.48  171915.43  74.74
969.6  230248.96  172027.31  74.71
970.8  230349.35  172036.86  74.69
971.9  230334.72  171946.97  74.65
973.1  230317.36  172169.09  74.75
974.2  230298.43  172060.79  74.71
975.4  230832.51  172349.21  74.66
976.5  230898.33  172397.55  74.66
977.7  231405.42  172512.73  74.55
978.8  231074.91  172369.93  74.59
980.0  231089.00  172351.43  74.58
981.2  231407.16  172419.99  74.51
982.3  231464.66  172419.50  74.49
983.5  231721.75  172558.75  74.47
984.6  232082.64  172322.74  74.25
985.8  232046.76  172522.11  74.35
987.0  231673.60  172506.29  74.46
988.1  232055.32  172565.60  74.36
989.3  231987.84  172273.20  74.26
990.2  240031.40  181260.70  75.52
994.0  240632.93  182279.10  75.75
997.9  240989.92  183116.79  75.99
1001.7  241810.76  184295.15  76.21
1005.6  242811.11  185642.14  76.46
1009.4  243725.21  186893.76  76.68
1013.3  244600.00  188151.43  76.92
1017.1  245270.72  189185.20  77.13
1021.0  246066.29  190314.78  77.34
1024.8  247217.61  191638.57  77.52
1028.6  248709.92  193314.46  77.73
1032.5  249936.40  194704.20  77.90
1036.3  250480.76  195551.56  78.07
1040.1  250878.11  196234.87  78.22
1044.0  251462.18  197088.59  78.38
1047.8  251912.85  197766.23  78.51
1051.6  252370.31  198578.91  78.69
1055.5  252152.50  198772.14  78.83
1059.3  252120.00  199133.87  78.98
1063.1  252217.30  199483.98  79.09
1067.0  252628.67  200131.59  79.22
1070.8  253303.40  200950.85  79.33
1074.6  253786.86  201710.46  79.48
1078.4  253703.33  201956.79  79.60
1082.3  253200.57  201797.95  79.70
1086.1  252934.27  201908.03  79.83
1089.9  252994.48  202180.91  79.92
1093.7  253299.59  202737.50  80.04
1097.5  253515.58  203078.53  80.10
1101.4  253465.46  203205.64  80.17
1105.2  253467.20  203286.86  80.20
1109.0  253791.63  203592.80  80.22
1112.8  254415.50  203988.61  80.18
1116.6  255014.80  204313.69  80.12
1120.4  255590.84  204560.60  80.03
1124.2  256028.09  204496.18  79.87
1128.1  256352.88  204349.29  79.71
1131.8  256312.93  203787.30  79.51
1135.7  256104.27  203031.63  79.28
1139.5  255815.60  202243.76  79.06
1143.3  255257.70  201048.25  78.76
1147.1  254781.78  199924.57  78.47
1150.9  254391.50  198641.14  78.08
1154.7  254288.67  197457.37  77.65
1158.5  254170.60  196340.74  77.25
1162.3  253937.18  195220.11  76.88
1166.1  253333.52  193902.01  76.54
1169.9  252916.67  192882.92  76.26
1173.7  252360.00  191764.29  75.99
1177.5  251745.88  190617.97  75.72
1181.2  251699.64  189952.66  75.47
1185.0  251927.08  189482.07  75.21
1188.8  251721.56  188963.50  75.07
1192.6  251643.41  188580.25  74.94
1196.4  251654.08  188368.73  74.85
1200.2  251054.22  187868.80  74.83
1204.0  250704.15  187685.97  74.86
1207.8  250468.07  187622.31  74.91
1211.6  249978.89  187446.79  74.99
1215.3  249635.62  187615.11  75.16
1219.1  249454.75  188001.00  75.36
1222.9  249084.44  188365.71  75.62
1226.7  248767.85  188877.62  75.93
1230.4  248111.21  189094.24  76.21
1234.2  247461.98  189245.70  76.47
1238.0  246818.22  189317.23  76.70
1241.8  246246.50  189359.91  76.90
1245.5  245735.36  189391.16  77.07
1249.3  245537.02  189610.17  77.22
1253.1  245569.72  189911.25  77.33
1256.8  245490.41  190139.25  77.45
1260.6  245227.00  190043.95  77.50
1264.4  244901.26  190013.91  77.59
1268.1  244339.33  189703.80  77.64
1271.9  244289.29  189842.62  77.71
1275.7  244603.66  190290.45  77.80
1279.4  244939.50  190772.74  77.89
1283.2  244535.81  190780.93  78.02
1286.9  244160.82  190773.34  78.13
1290.7  243855.33  190772.06  78.23
1294.4  243254.39  190470.06  78.30
1298.2  242458.53  189959.35  78.35
1302.0  241376.25  189141.16  78.36
1305.7  240131.22  188152.84  78.35
1309.5  238710.62  186886.70  78.29
1313.2  237763.17  185836.18  78.16
1317.0  237104.40  185037.17  78.04
1320.7  236415.46  184068.43  77.86
1324.4  235570.33  182798.95  77.60
1328.2  234703.20  181367.49  77.28
1331.9  233582.56  179510.57  76.85
1335.7  232608.33  177601.43  76.35
1339.4  231632.80  175572.83  75.80
1343.2  230814.06  173506.31  75.17
1346.9  230189.75  171543.74  74.52
1350.6  230170.73  170041.70  73.88
1354.4  230367.94  168799.68  73.27
1358.1  230096.00  167219.23  72.67
1361.8  229440.84  165285.77  72.04
1365.6  228349.75  163170.84  71.46
1369.3  227037.78  160966.57  70.90
1373.0  225608.53  158844.48  70.41
1376.7  224093.30  156707.19  69.93
1380.5  222551.20  154396.71  69.38
1384.2  221193.57  151821.58  68.64
1387.9  219955.60  149053.67  67.77
1391.6  218697.42  145842.13  66.69
1395.3  217579.35  142300.86  65.40
1399.1  216871.13  138657.54  63.94
1402.8  215966.67  134471.14  62.26
1406.5  215322.53  130145.89  60.44
1410.2  214802.00  125860.04  58.59
1413.9  214688.44  121929.23  56.79
1417.6  214226.00  118125.45  55.14
1421.3  213730.93  114790.11  53.71
1425.1  213121.07  111803.66  52.46
1428.8  212733.15  109448.84  51.45
1432.5  212484.88  107607.13  50.64
1436.2  212260.60  106161.53  50.01
1439.9  211669.85  104835.11  49.53
1443.6  211313.11  103919.93  49.18
1447.3  210764.87  103164.01  48.95
1451.0  210289.75  102569.95  48.78
1454.7  209739.73  102090.17  48.67
1458.4  209310.03  101724.00  48.60
1462.1  208646.95  101338.82  48.57
1465.8  208009.08  101032.48  48.57
1469.4  207381.82  100872.41  48.64
1473.1  207674.77  101235.56  48.75
1476.8  207744.41  101643.89  48.93
1480.5  206631.49  101439.59  49.09
1484.2  205768.28  101406.72  49.28
1487.9  205118.83  101561.72  49.51
1491.6  204406.58  101650.02  49.73
1495.3  204084.83  101979.43  49.97
1498.9  203457.27  102199.61  50.23
1502.6  202586.09  102307.34  50.50
1506.3  201545.24  102326.40  50.77
1510.0  200613.00  102408.49  51.05
1513.7  199884.67  102622.54  51.34
1517.3  199202.21  102822.53  51.62
1521.0  198303.08  102816.91  51.85
1524.7  197549.71  102844.20  52.06
1528.3  196752.35  102771.31  52.23
1532.0  195871.20  102657.69  52.41
1535.7  195046.13  102502.40  52.55
1539.3  194195.07  102299.61  52.68
1543.0  193632.64  102197.88  52.78
1546.7  193252.58  102262.88  52.92
1550.3  192769.42  102192.23  53.01
1554.0  191994.60  101982.15  53.12
1557.6  191199.74  101782.69  53.23
1561.3  190341.82  101525.27  53.34
1565.0  189451.33  101208.26  53.42
1568.6  188490.88  100861.73  53.51
1572.3  187801.42  100663.35  53.60
1575.9  187184.44  100518.17  53.70
1579.6  186563.14  100398.55  53.81
1583.2  185911.78  100263.11  53.93
1586.9  185133.12  100052.62  54.04
1590.5  184474.04  100060.23  54.24
1594.1  183701.29  100014.36  54.44
1597.8  182875.89  99977.15  54.67
1601.4  182120.81  100020.69  54.92
1605.1  181108.36  99886.85  55.15
1608.7  180268.50  99873.32  55.40
1612.3  179475.87  99861.89  55.64
1616.0  178640.55  99775.67  55.85
1619.6  177952.89  99731.64  56.04
1623.2  177102.47  99516.39  56.19
1626.9  176426.11  99366.24  56.32
1630.5  175605.25  99007.46  56.38
1634.1  174943.26  98741.41  56.44
1637.8  174259.56  98344.00  56.44
1641.4  173453.53  97759.68  56.36
1645.0  172648.28  97066.34  56.22
1648.6  171719.47  96125.21  55.98
1652.2  171002.43  95198.35  55.67
1655.8  170320.22  94182.93  55.30
1659.5  169630.25  93153.66  54.92
1663.1  168444.08  91975.95  54.60
1666.7  167194.33  90877.18  54.35
1670.3  166005.12  89931.49  54.17
1673.9  164935.61  89027.91  53.98
1677.5  164149.08  88310.99  53.80
1681.1  163707.42  87840.03  53.66
1684.7  163715.00  87599.48  53.51
1688.3  163604.47  87252.75  53.33
1691.9  163249.93  86624.01  53.06
1695.6  162911.30  85901.59  52.73
1699.2  162801.20  85288.18  52.39
1702.8  162716.59  84669.39  52.03
1706.3  162226.76  83787.18  51.65
1709.9  161245.96  82708.86  51.29
1713.5  160515.48  81797.02  50.96
1717.1  159770.18  80980.60  50.69
1720.7  159077.19  80245.55  50.44
1724.3  158677.19  79882.35  50.34
1727.9  158324.09  79752.40  50.37
1731.5  158224.83  79929.86  50.52
1735.1  158308.53  80337.77  50.75
1738.7  158046.89  80438.26  50.90
1742.2  157559.57  80355.54  51.00
1745.8  156868.40  80025.00  51.01
1749.4  156420.90  79747.86  50.98
1753.0  155267.35  79142.63  50.97
1756.5  153706.28  78339.62  50.97
1760.1  152016.22  77546.97  51.01
1763.7  150148.25  76721.75  51.10
1767.2  148683.67  76221.64  51.26
1770.8  147411.50  75826.29  51.44
1774.4  146026.22  75312.55  51.57
1777.9  145221.63  75172.22  51.76
1781.5  144367.00  74884.93  51.87
1785.1  143216.67  74406.43  51.95
1788.6  141941.69  73847.47  52.03
1792.2  140509.00  73218.75  52.11
1795.8  139692.58  72948.25  52.22
1799.3  138884.80  72640.54  52.30
1802.9  138172.95  72392.09  52.39
1806.4  137584.53  72218.57  52.49
1810.0  136810.54  71944.23  52.59
1813.5  136413.26  71830.23  52.66
1817.1  136129.33  71812.54  52.75
1820.6  135527.60  71628.79  52.85
1824.2  135440.36  71768.54  52.99
1827.7  134740.13  71537.89  53.09
1831.2  134442.00  71631.00  53.28
1834.8  134342.70  71761.50  53.42
1838.3  134081.50  71886.86  53.61
1841.8  133402.07  71728.03  53.77
1845.4  132591.28  71454.60  53.89
1848.9  131837.55  71133.91  53.96
1852.4  131216.60  70854.69  54.00
1856.0  130537.33  70399.03  53.93
1859.5  129812.22  69856.01  53.81
1863.0  129221.80  69245.77  53.59
1866.6  129007.29  68736.00  53.28
1870.1  128833.24  68065.59  52.83
1873.6  128253.75  66890.57  52.15
1877.1  127252.42  65262.75  51.29
1880.6  126156.02  63314.40  50.19
1884.2  125296.35  61167.47  48.82
1887.7  124532.73  58681.33  47.12
1891.2  123628.75  55768.73  45.11
1894.7  122765.07  52631.67  42.87
1898.2  122210.05  49540.24  40.54
1902.2  129093.12  49102.56  38.04
1904.9  128501.00  46430.56  36.13
1907.6  127703.28  43875.84  34.36
1910.4  127095.85  41621.86  32.75
1913.1  126054.72  39513.20  31.35
1915.8  125375.32  37861.32  30.20
1918.6  124845.28  36529.60  29.26
1921.3  124356.76  35468.12  28.52
1924.0  123567.08  34581.12  27.99
1926.7  122733.16  33915.88  27.63
1929.4  121903.36  33441.68  27.43
1932.2  121310.74  33180.95  27.35
1934.9  120697.20  33115.68  27.44
1937.6  120072.12  33146.72  27.61
1940.3  119527.00  33286.00  27.85
1943.0  119071.02  33502.41  28.14
1945.7  118399.60  33715.77  28.48
1948.4  117698.36  33943.88  28.84
1951.1  117135.36  34250.58  29.24
1953.8  116552.04  34564.86  29.66
1956.4  116053.79  34914.64  30.08
1959.1  115462.16  35212.88  30.50
1961.8  114668.40  35457.24  30.92
1964.5  113994.63  35741.97  31.35
1967.2  113191.85  35981.75  31.79
1969.9  112563.40  36259.70  32.21
1972.5  111812.66  36469.95  32.62
1975.2  111272.44  36762.47  33.04
1977.9  110877.54  37110.80  33.47
1980.6  110248.11  37376.64  33.90
1983.2  109358.58  37537.04  34.32
1985.9  108482.40  37677.60  34.73
1988.5  107632.35  37811.27  35.13
1991.2  106966.17  38010.06  35.53
1993.8  106322.70  38187.60  35.92
1996.5  105879.84  38405.40  36.27
1999.2  105255.06  38523.73  36.60
2001.8  104880.96  38693.52  36.89
2004.4  104376.36  38782.72  37.16
2007.1  103724.18  38776.92  37.38
2009.7  103120.74  38752.38  37.58
2012.4  102708.80  38735.68  37.71
2015.0  102260.60  38650.20  37.80
2017.6  101729.75  38471.80  37.82
2020.3  101219.36  38252.72  37.79
2022.9  100986.08  38081.28  37.71
2025.5  100758.93  37883.43  37.60
2028.1  100543.88  37655.14  37.45
2030.8  100149.00  37273.50  37.22
2033.4  99997.26  36979.86  36.98
2036.0  99610.32  36572.68  36.72
2038.6  99212.40  36149.28  36.44
2041.2  98892.16  35770.48  36.17
2043.8  98559.50  35366.37  35.88
2046.4  98193.54  34921.94  35.56
2049.0  97707.96  34456.40  35.26
2051.6  97462.11  34093.62  34.98
2054.2  97138.50  33704.75  34.70
2056.8  96758.20  33317.90  34.43
2059.4  96186.52  32897.82  34.20
2062.0  95697.00  32519.00  33.98
2064.6  95108.11  32118.17  33.77
2067.1  94508.10  31727.16  33.57
2069.7  93910.38  31334.74  33.37
2072.3  93500.04  31018.86  33.18
2074.9  93006.90  30699.27  33.01
2077.4  92669.84  30435.53  32.84
2080.0  92163.49  30139.51  32.70
2082.6  91695.85  29837.85  32.54
2085.1  91247.85  29532.27  32.36
2087.7  90901.20  29289.00  32.22
2090.3  90446.01  29035.86  32.10
2092.8  89688.47  28683.70  31.98
2095.4  88887.63  28317.64  31.86
2097.9  88233.32  27979.21  31.71
2100.5  87536.80  27664.00  31.60
2103.0  86942.60  27394.12  31.51
2105.6  86361.57  27130.59  31.42
2108.1  85845.24  26884.53  31.32
2110.7  85315.16  26622.96  31.21
2113.2  84835.74  26383.93  31.10
2115.7  84289.30  26134.60  31.01
2118.3  83673.72  25868.31  30.92
2120.8  83275.92  25660.26  30.81
2123.3  82886.24  25465.94  30.72
2125.8  82525.24  25279.94  30.63
2128.4  82087.98  25075.44  30.55
2130.9  81533.20  24856.60  30.49
2133.4  81159.96  24708.60  30.44
2135.9  80778.40  24568.00  30.41
2138.4  80318.26  24416.81  30.40
2140.9  80006.00  24339.44  30.42
2143.4  79657.07  24261.89  30.46
2145.9  79335.43  24203.41  30.51
2148.4  79028.41  24174.17  30.59
2150.9  78728.70  24166.86  30.70
2153.4  78450.92  24159.55  30.80
2155.9  78115.81  24137.69  30.90
2158.4  77807.10  24130.05  31.01
2160.9  77593.95  24144.75  31.12
2163.4  77268.18  24126.58  31.22
2165.9  76695.66  24038.50  31.34
2168.4  76213.26  23985.00  31.47
2170.8  75881.52  23996.72  31.62
2173.3  75520.99  23983.76  31.76
2175.8  75203.48  23967.24  31.87
2178.2  74820.35  23929.40  31.98
2180.7  74428.13  23900.59  32.11
2183.2  74003.54  23859.27  32.24
2185.6  73596.60  23821.56  32.37
2188.1  73097.64  23768.64  32.52
2190.6  72527.26  23713.30  32.70
2193.0  71892.48  23612.49  32.84
2195.5  71354.88  23523.84  32.97
2197.9  70771.20  23427.44  33.10
2200.4  70045.55  23290.95  33.25
2202.8  69554.19  23232.55  33.40
2205.3  68947.94  23129.68  33.55
2207.7  68574.48  23083.84  33.66
2210.1  68167.40  23012.08  33.76
2212.6  67798.74  22961.70  33.87
2215.0  67559.85  22904.05  33.90
2217.4  67271.02  22829.19  33.94
2219.9  67040.00  22743.32  33.93
2222.3  66796.40  22638.88  33.89
2224.7  66600.09  22506.93  33.79
2227.1  66331.34  22317.40  33.65
2229.5  66026.91  22084.66  33.45
2231.9  65601.28  21776.64  33.20
2234.4  65124.48  21442.80  32.93
2236.8  64720.64  21090.77  32.59
2239.2  64315.68  20694.96  32.18
2241.6  63877.59  20276.55  31.74
2244.0  63478.08  19863.36  31.29
2246.4  63108.93  19464.15  30.84
2248.8  62689.66  19048.48  30.39
2251.2  62352.90  18635.40  29.89
2253.6  61909.20  18226.50  29.44
2255.9  61609.08  17879.16  29.02
2258.3  61284.76  17557.54  28.65
2260.7  60917.92  17230.72  28.29
2263.1  60517.20  16921.50  27.96
2265.5  60117.42  16632.66  27.67
2267.9  59803.80  16399.50  27.42
2270.2  59357.04  16158.16  27.22
2272.6  58972.32  15943.20  27.04
2275.0  58564.80  15743.70  26.88
2277.3  58171.05  15514.05  26.67
2279.7  57781.65  15328.20  26.53
2282.1  57462.64  15155.08  26.37
2284.4  57078.56  14937.12  26.17
2286.8  56760.06  14720.61  25.93
2289.1  56359.56  14473.52  25.68
2291.5  56056.21  14250.18  25.42
2293.8  55642.70  13995.96  25.15
2296.2  55181.28  13730.64  24.88
2298.5  54664.47  13481.85  24.66
2300.8  54150.74  13244.56  24.46
2303.2  53506.12  13029.36  24.35
2305.5  52804.36  12848.07  24.33
2307.9  52116.90  12680.85  24.33
2310.2  51476.04  12557.16  24.39
2312.5  50866.80  12484.40  24.54
2314.8  50285.88  12419.34  24.70
2317.1  49663.25  12348.75  24.86
2319.5  49019.76  12236.40  24.96
2321.8  48464.00  12134.64  25.04
2324.1  47875.52  11997.02  25.06
2326.4  47366.22  11862.84  25.04
2328.7  46844.50  11704.00  24.98
2331.0  46376.16  11565.60  24.94
2333.3  46014.73  11439.76  24.86
2335.6  45629.36  11309.76  24.79
2337.9  45162.36  11161.80  24.71
2340.2  44697.50  10982.00  24.57
2342.5  44326.11  10841.40  24.46
2344.8  43863.15  10724.65  24.45
2347.1  43363.74  10606.68  24.46
2349.4  42807.06  10503.72  24.54
2351.7  42319.36  10443.20  24.68
2353.9  41840.39  10370.28  24.79
2356.2  41320.50  10276.50  24.87
2358.5  40819.06  10199.88  24.99
2360.8  40313.86  10129.60  25.13
2363.1  39843.72  10024.50  25.16
2365.3  39382.34  9929.82  25.21
2367.6  38870.00  9800.00  25.21
2369.8  38370.90  9678.15  25.22
2372.1  37812.06  9541.74  25.23
2374.4  37193.04  9375.36  25.21
2376.6  36560.44  9251.48  25.30
2378.9  35969.92  9116.80  25.35
2381.1  35391.20  8954.40  25.30
2383.4  34810.88  8786.40  25.24
2385.6  34296.90  8642.15  25.20
2387.9  33804.72  8529.48  25.23
2390.1  33306.00  8400.00  25.22
2392.3  32832.54  8287.11  25.24
2394.6  32399.96  8179.04  25.24
2396.8  31978.54  8052.99  25.18
2399.0  31522.20  7939.40  25.19
2401.3  31064.22  7801.22  25.11
2403.5  30597.84  7676.76  25.09
2405.7  30188.66  7541.70  24.98
2407.9  29777.76  7389.54  24.82
2410.1  29339.64  7231.68  24.65
2412.4  28939.30  7085.10  24.48
2414.6  28527.12  6959.76  24.40
2416.8  28128.54  6821.76  24.25
2419.0  27768.62  6713.17  24.18
2421.2  27373.06  6542.06  23.90
2423.4  26939.01  6378.19  23.68
2425.6  26597.61  6309.36  23.72
2427.8  26300.43  6206.49  23.60
2430.0  25968.08  6067.63  23.37
2432.2  25666.56  5955.84  23.20
2434.4  25344.63  5839.83  23.04
2436.5  24998.76  5719.36  22.88
2438.7  24715.62  5602.68  22.67
2440.9  24415.50  5490.51  22.49
2443.1  24132.06  5378.76  22.29
2445.3  23855.83  5266.08  22.07
2447.4  23574.24  5177.52  21.96
2449.6  23297.12  5075.84  21.79
2451.8  22977.00  4943.16  21.51
2453.9  22620.58  4813.42  21.28
2456.1  22281.44  4697.44  21.08
2458.3  21988.30  4626.44  21.04
2460.4  21682.70  4554.65  21.01
2462.6  21432.25  4493.65  20.97
2464.7  21165.56  4385.42  20.72
2466.9  20921.76  4315.28  20.63
2469.0  20649.45  4238.93  20.53
2471.2  20396.82  4138.08  20.29
2473.3  20134.97  4066.95  20.20
2475.4  19900.76  3997.66  20.09
2477.6  19633.08  3902.60  19.88
2479.7  19353.60  3855.36  19.92
2481.9  19044.20  3777.62  19.84
2484.0  18825.30  3700.70  19.66
2486.1  18598.14  3649.32  19.62
2488.2  18357.40  3594.70  19.58
2490.4  18085.75  3522.25  19.48
2492.5  17780.48  3429.64  19.29
2494.6  17420.76  3391.83  19.47
2496.7  17135.25  3385.51  19.76
2498.8  16949.88  3377.07  19.92
2500.9  16775.80  3355.16  20.00
2503.0  16717.92  3338.78  19.97
2505.1  16629.60  3320.85  19.97
2507.2  16586.55  3371.25  20.33
2509.4  16576.89  3384.81  20.42
2511.4  16552.41  3410.61  20.60
2513.5  16609.92  3443.52  20.73
2515.6  16734.44  3612.28  21.59
