# Supplementary material for: Using reflectance spectra and Pl@ntNet to identify herbarium specimens: a case study with Lithocarpus
Source: New Phytol. 2025 Jun 4;251(2):800–10. doi: 10.1111/nph.70258 (PMC13278665; doi:10.1111/nph.70258)
Supplement: Supplementary file 1 — Dataset S1 Original spectral data collected for this study. [file NPH-251-800-s003.zip › lithocarpus_spectra/gr021422_0248.sig]

/*** Spectra Vista SIG Data ***/
name= gr021422_0248.sig
instrument= HI: 1132003 (HR-1024i)
integration= 50.0, 9.0, 5.0, 50.0, 9.0, 5.0
scan method= Time-based, Time-based
scan coadds= 100, 425, 645, 100, 425, 645
scan time= 5, 5
scan settings= AI, AI
external data set1= 0,0,0,0,0,0,0,0,0,0,0,0,0,0,0,0,0,0,0,0,0,0,0,0,0,0,0,0,0,0,0,0
external data set2= 0,0,0,0,0,0,0,0,0,0,0,0,0,0,0,0,0,0,0,0,0,0,0,0,0,0,0,0,0,0,0,0
external data dark= 0,0,0,0,0,0,0,0,0,0,0,0,0,0,0,0
external data mask= 0
optic= LENS 4(1), LENS 4(1)
temp= 33.2, -5.0, -9.9, 33.2, -5.1, -9.9
battery= 7.47, 7.46
error= 0, 0
units= Radiance, Radiance
time= 14/02/2022 14:05:30, 14/02/2022 14:08:28
longitude=                 ,                 
latitude=                 ,                 
gpstime=                 ,                 
comm= 
memory slot= 0, 0
factors= 0.959, 0.976, 1.000 [Overlap: Remove @ 990,1900, Matching Type: None]
inclinometer x offset= 1, 1
inclinometer y offset= 90, 90
data= 
340.5  1236.90  1019.90  82.46
341.9  1276.20  1020.96  80.00
343.4  1239.84  984.00  79.37
344.9  1239.50  980.50  79.10
346.4  1248.10  980.65  78.57
347.8  1233.36  942.15  76.39
349.3  1225.84  955.20  77.92
350.8  1242.30  954.45  76.83
352.2  1287.44  980.21  76.14
353.7  1310.05  965.30  73.68
355.2  1349.30  982.50  72.82
356.6  1426.81  1034.11  72.48
358.1  1480.64  1084.04  73.21
359.6  1512.76  1128.16  74.58
361.0  1563.37  1144.83  73.23
362.5  1652.22  1183.68  71.64
364.0  1745.38  1235.78  70.80
365.5  1811.85  1285.00  70.92
366.9  1884.00  1343.92  71.33
368.4  1951.56  1413.63  72.44
369.9  2057.60  1478.90  71.88
371.3  2154.86  1546.74  71.78
372.8  2228.70  1586.31  71.18
374.2  2323.42  1635.48  70.39
375.7  2451.57  1704.30  69.52
377.2  2536.50  1802.25  71.05
378.6  2628.79  1862.61  70.85
380.1  2717.84  1910.18  70.28
381.6  2824.64  2004.99  70.98
383.0  2972.75  2099.90  70.64
384.5  3108.56  2191.28  70.49
386.0  3235.32  2282.28  70.54
387.4  3337.85  2349.75  70.40
388.9  3439.52  2428.58  70.61
390.4  3576.46  2517.19  70.38
391.8  3731.00  2617.44  70.15
393.3  3894.24  2723.65  69.94
394.7  3983.85  2792.10  70.09
396.2  4079.14  2856.48  70.03
397.7  4220.88  2951.52  69.93
399.1  4428.18  3083.55  69.63
400.6  4612.64  3210.56  69.60
402.0  4745.52  3305.64  69.66
403.5  4851.00  3361.40  69.29
405.0  4986.20  3457.72  69.35
406.4  5195.52  3589.96  69.10
407.9  5396.60  3737.48  69.26
409.3  5531.40  3845.64  69.52
410.8  5659.74  3925.44  69.36
412.2  5804.88  4036.08  69.53
413.7  6029.40  4181.93  69.36
415.1  6261.08  4350.92  69.49
416.6  6461.55  4489.47  69.48
418.0  6619.25  4603.75  69.55
419.5  6764.89  4712.62  69.66
420.9  6966.72  4847.84  69.59
422.4  7218.64  5022.76  69.58
423.8  7484.21  5213.65  69.66
425.3  7742.85  5412.00  69.90
426.7  7970.40  5578.05  69.98
428.2  8159.36  5709.12  69.97
429.6  8337.58  5852.91  70.20
431.1  8546.86  6015.52  70.38
432.5  8821.02  6216.08  70.47
434.0  9108.00  6435.00  70.65
435.4  9427.00  6677.00  70.83
436.8  9725.22  6912.37  71.08
438.3  9994.85  7119.00  71.23
439.7  10213.55  7300.27  71.48
441.2  10411.44  7467.36  71.72
442.6  10672.65  7686.75  72.02
444.0  10963.68  7917.00  72.21
445.5  11294.40  8177.58  72.40
446.9  11662.56  8468.46  72.61
448.4  11983.51  8720.81  72.77
449.8  12322.65  9011.75  73.13
451.2  12609.75  9246.00  73.32
452.7  12848.01  9455.07  73.59
454.1  13103.26  9681.50  73.89
455.5  13391.42  9941.68  74.24
457.0  13745.16  10227.36  74.41
458.4  14088.36  10524.80  74.71
459.8  14457.60  10828.80  74.90
461.2  14872.68  11180.88  75.18
462.7  15235.44  11510.16  75.55
464.1  15581.69  11800.08  75.73
465.5  15875.28  12080.88  76.10
467.0  16165.00  12352.50  76.42
468.4  16501.28  12647.76  76.65
469.8  16842.96  12963.00  76.96
471.2  17263.11  13327.05  77.20
472.7  17711.23  13723.70  77.49
474.1  18148.40  14118.70  77.80
475.5  18669.56  14573.26  78.06
476.9  19160.96  15006.16  78.32
478.4  19562.50  15375.00  78.59
479.8  19856.88  15659.80  78.86
481.2  20084.96  15875.84  79.04
482.6  20337.75  16127.37  79.30
484.0  20700.96  16471.08  79.57
485.4  21170.10  16894.57  79.80
486.9  21709.35  17362.80  79.98
488.3  22291.28  17870.40  80.17
489.7  22777.82  18306.64  80.37
491.1  23208.36  18698.40  80.57
492.5  23608.20  19068.84  80.77
493.9  23949.30  19398.06  81.00
495.3  24264.90  19687.80  81.14
496.8  24658.60  20049.36  81.31
498.2  25146.33  20487.39  81.47
499.6  25647.30  20947.95  81.68
501.0  26233.68  21463.92  81.82
502.4  26775.24  21950.64  81.98
503.8  27297.62  22402.24  82.07
505.2  27833.32  22885.40  82.22
506.6  28356.24  23346.84  82.33
508.0  28854.00  23808.96  82.52
509.4  29265.00  24185.00  82.64
510.8  29739.60  24626.25  82.81
512.2  30216.96  25044.16  82.88
513.6  30734.40  25507.20  82.99
515.0  31326.64  26030.80  83.09
516.4  31835.04  26494.40  83.22
517.8  32408.08  27012.84  83.35
519.2  33019.17  27555.99  83.45
520.7  33612.14  28089.44  83.57
522.0  34116.96  28540.32  83.65
523.4  34706.70  29079.54  83.79
524.8  35228.34  29560.62  83.91
526.2  35851.48  30131.15  84.04
527.6  36494.16  30721.32  84.18
529.0  37039.20  31235.60  84.33
530.4  37695.92  31848.86  84.49
531.8  38250.90  32369.31  84.62
533.2  38750.40  32839.56  84.75
534.6  39231.20  33347.68  85.00
536.0  39740.72  33868.27  85.22
537.4  40252.85  34397.89  85.45
538.8  40840.17  34997.00  85.69
540.2  41488.78  35646.09  85.92
541.6  42111.02  36260.70  86.11
543.0  42640.50  36816.22  86.34
544.3  43360.80  37536.15  86.57
545.7  44161.20  38332.20  86.80
547.1  44691.90  38875.95  86.99
548.5  45346.14  39547.02  87.21
549.9  46086.22  40291.42  87.43
551.3  46852.00  41066.22  87.65
552.7  47405.34  41643.02  87.84
554.1  48135.78  42369.09  88.02
555.4  48758.68  42997.04  88.18
556.8  49212.24  43478.82  88.35
558.2  49508.55  43812.30  88.49
559.6  49796.85  44147.10  88.65
561.0  50358.00  44716.98  88.80
562.3  50778.00  45154.20  88.92
563.7  51381.12  45745.28  89.03
565.1  51981.60  46332.00  89.13
566.5  52616.48  46944.52  89.22
567.9  53483.36  47750.88  89.28
569.2  54432.00  48619.20  89.32
570.6  55421.13  49529.99  89.37
572.0  56267.51  50321.90  89.43
573.4  56982.35  50995.73  89.49
574.8  57702.25  51688.50  89.58
576.1  58590.14  52525.97  89.65
577.5  59278.56  53170.20  89.70
578.9  60219.72  54052.56  89.76
580.3  61082.52  54862.83  89.82
581.6  61939.36  55670.72  89.88
583.0  62782.74  56457.72  89.93
584.4  63403.74  57036.96  89.96
585.8  63862.02  57469.83  89.99
587.1  64251.88  57845.92  90.03
588.5  64754.70  58333.80  90.08
589.9  65178.00  58757.10  90.15
591.2  65730.12  59263.28  90.16
592.6  66508.64  59976.18  90.18
594.0  67175.65  60596.41  90.21
595.3  68061.16  61404.64  90.22
596.7  68959.74  62242.98  90.26
598.1  69811.37  63030.93  90.29
599.5  70659.60  63801.70  90.29
600.8  71556.88  64622.68  90.31
602.2  72296.28  65300.69  90.32
603.5  73194.60  66135.72  90.36
604.9  74077.02  66962.16  90.40
606.3  74891.52  67705.44  90.40
607.6  75662.46  68421.42  90.43
609.0  76410.00  69125.40  90.47
610.4  77160.72  69833.40  90.50
611.7  77845.28  70472.90  90.53
613.1  78482.55  71078.85  90.57
614.5  79202.52  71753.22  90.59
615.8  79766.10  72294.48  90.63
617.2  80530.56  73036.62  90.69
618.5  81198.24  73675.56  90.74
619.9  82030.78  74463.14  90.77
621.2  82793.26  75183.95  90.81
622.6  83726.50  76070.50  90.86
624.0  84469.14  76788.63  90.91
625.3  85322.35  77602.84  90.95
626.7  86169.16  78424.24  91.01
628.0  86880.56  79102.12  91.05
629.4  87729.60  79917.60  91.10
630.8  88446.48  80623.80  91.16
632.1  89013.33  81188.73  91.21
633.5  89952.72  82099.16  91.27
634.8  90698.63  82822.58  91.32
636.2  91368.18  83476.26  91.36
637.5  92205.96  84299.07  91.42
638.9  92940.66  85027.17  91.49
640.2  93719.54  85806.75  91.56
641.6  94566.36  86600.34  91.58
642.9  95365.27  87345.44  91.59
644.3  96221.70  88198.38  91.66
645.6  96999.50  88972.00  91.72
647.0  97755.03  89726.49  91.79
648.3  98555.92  90538.58  91.87
649.7  99403.91  91374.69  91.92
651.0  100236.46  92165.58  91.95
652.4  100793.16  92762.28  92.03
653.7  101893.41  93844.89  92.10
655.0  102815.24  94778.84  92.18
656.4  103474.20  95437.80  92.23
657.7  104579.55  96532.64  92.31
659.1  105490.00  97466.60  92.39
660.4  106208.48  98227.36  92.49
661.8  106896.00  98952.00  92.57
663.1  107909.49  99974.61  92.65
664.5  108430.02  100563.48  92.75
665.8  108620.01  100825.23  92.82
667.1  108726.30  101034.27  92.93
668.5  109124.40  101514.00  93.03
669.8  109543.36  102018.12  93.13
671.2  109832.32  102369.28  93.21
672.5  110150.32  102759.78  93.29
673.8  110789.28  103440.68  93.37
675.2  111767.88  104418.30  93.42
676.5  112948.20  105567.66  93.47
677.8  114187.06  106796.06  93.53
679.2  115169.27  107763.93  93.57
680.5  116012.37  108641.61  93.65
681.9  116762.80  109424.70  93.72
683.2  117586.70  110287.10  93.79
684.5  118402.90  111149.50  93.87
685.9  119156.55  111935.64  93.94
687.2  119884.80  112704.00  94.01
688.5  120553.08  113413.96  94.08
689.9  121353.76  114263.84  94.16
691.2  122041.57  114987.10  94.22
692.5  122674.72  115670.80  94.29
693.8  123427.40  116451.20  94.35
695.2  124065.20  117133.47  94.41
696.5  124758.92  117877.32  94.48
697.8  125487.80  118641.25  94.54
699.2  126177.48  119360.28  94.60
700.5  126891.72  120131.64  94.67
701.8  127544.55  120826.65  94.73
703.1  128224.44  121555.92  94.80
704.5  128916.36  122289.75  94.86
705.8  129682.26  123081.10  94.91
707.1  130362.25  123808.25  94.97
708.4  131029.29  124500.60  95.02
709.8  131824.59  125332.05  95.07
711.1  132385.92  125938.46  95.13
712.4  133223.44  126797.64  95.18
713.7  133916.56  127512.42  95.22
715.0  134629.83  128245.74  95.26
716.3  135393.75  129042.75  95.31
717.7  136116.21  129798.58  95.36
719.0  136911.50  130618.90  95.40
720.3  137691.06  131408.02  95.44
721.6  138579.80  132312.00  95.48
722.9  139435.02  133160.22  95.50
724.2  140298.48  134069.04  95.56
725.6  141081.88  134838.98  95.57
726.9  141553.75  135353.75  95.62
728.2  142045.12  135867.20  95.65
729.5  142660.70  136507.02  95.69
730.8  143148.98  137013.68  95.71
732.1  143748.36  137642.12  95.75
733.4  144208.65  138108.62  95.77
734.7  144527.40  138449.88  95.79
736.0  144907.50  138861.00  95.83
737.3  145085.58  139067.55  95.85
738.6  145278.09  139276.80  95.87
740.0  145490.40  139520.15  95.90
741.2  145816.32  139859.20  95.91
742.6  146340.72  140395.68  95.94
743.9  146935.68  141011.12  95.97
745.2  147696.96  141770.34  95.99
746.5  148494.27  142566.65  96.01
747.8  149149.80  143204.80  96.01
749.1  149873.55  143954.14  96.05
750.4  150617.23  144675.17  96.05
751.7  151356.24  145392.52  96.06
753.0  151905.96  145962.03  96.09
754.2  152555.28  146600.52  96.10
755.5  153125.89  147194.16  96.13
756.8  153709.28  147759.08  96.13
758.1  154714.68  148742.16  96.14
759.4  155634.20  149648.60  96.15
760.7  156517.76  150511.20  96.16
762.0  157115.00  151095.00  96.17
763.3  157683.96  151668.72  96.19
764.6  158081.76  152052.24  96.19
765.9  158477.65  152463.25  96.20
767.2  158982.18  152977.23  96.22
768.4  159295.50  153298.60  96.24
769.7  159942.76  153932.50  96.24
771.0  160380.27  154373.31  96.25
772.3  160754.55  154742.50  96.26
773.6  161244.64  155231.36  96.27
774.8  161705.04  155691.61  96.28
776.1  162154.72  156142.22  96.29
777.4  162467.72  156466.94  96.31
778.7  162992.36  156982.52  96.31
780.0  163451.84  157450.24  96.33
781.2  163827.00  157815.00  96.33
782.5  164328.84  158325.96  96.35
783.8  164796.12  158794.02  96.36
785.0  165145.80  159135.78  96.36
786.3  165595.50  159568.50  96.36
787.6  166058.48  160025.60  96.37
788.9  166461.12  160451.46  96.39
790.1  166988.00  160971.20  96.40
791.4  167377.44  161338.56  96.39
792.7  168006.66  161964.06  96.40
793.9  168433.02  162388.80  96.41
795.2  168912.00  162886.00  96.43
796.5  169419.80  163391.58  96.44
797.7  169912.50  163860.66  96.44
799.0  170580.00  164496.00  96.43
800.2  170981.76  164877.44  96.43
801.5  171427.28  165343.66  96.45
802.8  171972.65  165885.90  96.46
804.0  172461.38  166346.18  96.45
805.3  172972.96  166835.96  96.45
806.5  173352.30  167208.40  96.46
807.8  173817.70  167673.10  96.46
809.0  174290.80  168166.34  96.49
810.3  174766.54  168660.80  96.51
811.5  175152.90  169013.52  96.49
812.8  175657.80  169482.00  96.48
814.0  176041.62  169874.01  96.50
815.3  176568.56  170364.25  96.49
816.5  176941.00  170760.75  96.51
817.8  177394.50  171211.89  96.51
819.0  177798.95  171616.62  96.52
820.2  178301.46  172056.36  96.50
821.5  178785.60  172525.60  96.50
822.7  179092.95  172840.17  96.51
824.0  179529.84  173263.05  96.51
825.2  180029.85  173767.80  96.52
826.4  180517.48  174255.51  96.53
827.7  180851.05  174566.00  96.52
828.9  181328.40  175035.60  96.53
830.1  181739.71  175448.92  96.54
831.4  182162.04  175882.41  96.55
832.6  182654.22  176313.92  96.53
833.8  183027.20  176710.30  96.55
835.0  183418.34  177072.70  96.54
836.3  183835.26  177504.46  96.56
837.5  184331.70  177943.50  96.53
838.7  184760.46  178396.02  96.56
839.9  185185.44  178750.80  96.53
841.2  185659.30  179247.05  96.55
842.4  186032.97  179649.78  96.57
843.6  186455.50  180081.30  96.58
844.8  186973.92  180543.60  96.56
846.0  187395.42  180934.23  96.55
847.2  187772.13  181324.29  96.57
848.5  188300.00  181800.96  96.55
849.7  188678.31  182178.93  96.56
850.9  189065.50  182568.10  96.56
852.1  189488.64  182983.94  96.57
853.3  189810.78  183307.14  96.57
854.5  190250.83  183710.31  96.56
855.7  190594.44  184059.24  96.57
856.9  190963.92  184462.92  96.60
858.1  191392.14  184835.32  96.57
859.3  191773.96  185210.34  96.58
860.5  192207.42  185614.23  96.57
861.7  192621.60  186074.40  96.60
862.9  193017.37  186493.97  96.62
864.1  193395.51  186875.42  96.63
865.3  193838.40  187248.92  96.60
866.5  194322.24  187712.64  96.60
867.7  194705.29  188121.56  96.62
868.9  195128.15  188522.18  96.61
870.1  195590.70  188990.52  96.63
871.3  196086.50  189410.06  96.60
872.5  196569.45  189899.10  96.61
873.7  197012.72  190350.32  96.62
874.9  197528.97  190866.90  96.63
876.0  198056.16  191344.32  96.61
877.2  198530.28  191771.68  96.60
878.4  199100.43  192298.05  96.58
879.6  199567.20  192746.40  96.58
880.8  200009.25  193166.75  96.58
882.0  200454.89  193645.51  96.60
883.1  200974.20  194137.72  96.60
884.3  201433.69  194545.22  96.58
885.5  201945.66  195030.57  96.58
886.7  202371.84  195433.92  96.57
887.8  202839.90  195874.20  96.57
889.0  203375.00  196346.36  96.54
890.2  203853.51  196764.96  96.52
891.4  204424.45  197237.00  96.48
892.5  205005.06  197845.83  96.51
893.7  205659.50  198500.14  96.52
894.9  206272.44  199078.92  96.51
896.0  206921.65  199618.95  96.47
897.2  207532.64  200192.72  96.46
898.4  208147.94  200768.88  96.45
899.5  208856.25  201355.99  96.41
900.7  209272.70  201770.40  96.42
901.9  209703.06  202127.58  96.39
903.0  210117.34  202510.58  96.38
904.2  210474.80  202870.60  96.39
905.4  210945.42  203221.56  96.34
906.5  211524.67  203675.36  96.29
907.7  211847.64  203996.84  96.29
908.8  212200.32  204393.90  96.32
910.0  212645.68  204714.64  96.27
911.2  212911.96  204899.61  96.24
912.3  213171.06  205078.74  96.20
913.5  213376.03  205208.74  96.17
914.6  213509.52  205435.44  96.22
915.8  213858.18  205788.93  96.23
916.9  214149.03  206040.52  96.21
918.1  214432.86  206242.22  96.18
919.2  214633.53  206369.10  96.15
920.4  214833.74  206591.66  96.16
921.5  215089.31  206810.89  96.15
922.7  215255.68  206988.32  96.16
923.8  215591.82  207345.42  96.17
925.0  215749.45  207517.94  96.18
926.1  216080.34  207759.30  96.15
927.3  216526.08  208173.12  96.14
928.4  217022.00  208679.25  96.16
929.6  217676.80  209397.76  96.20
930.7  218464.40  210084.00  96.16
931.8  219311.91  210766.53  96.10
933.0  219916.80  211430.88  96.14
934.1  220444.74  211914.54  96.13
935.3  220640.71  212204.63  96.18
936.4  220715.98  212251.20  96.16
937.6  220643.28  212028.42  96.10
938.7  220499.10  211862.34  96.08
939.9  220612.32  211953.02  96.07
941.0  220996.98  212562.50  96.18
942.1  221518.80  213089.94  96.19
943.3  222152.76  213591.96  96.15
944.4  222668.47  213831.84  96.03
945.6  222785.44  214124.88  96.11
946.7  223022.74  214462.58  96.16
947.9  223240.50  214780.86  96.21
949.0  223478.06  214722.09  96.08
950.1  223907.04  215085.96  96.06
951.3  224417.27  215535.32  96.04
952.4  224577.47  215722.85  96.06
953.6  224900.22  216075.36  96.08
954.7  225036.63  216243.99  96.09
955.8  225490.86  216448.62  95.99
957.0  225835.35  216906.75  96.05
958.1  226145.22  217043.40  95.98
959.3  226174.20  217016.10  95.95
960.4  226608.24  217378.41  95.93
961.6  226904.72  217705.88  95.95
962.7  227162.56  217899.84  95.92
963.9  227348.73  218152.34  95.95
965.0  227526.18  218050.92  95.84
966.2  227676.47  218153.88  95.82
967.3  227717.41  218160.16  95.80
968.5  227924.16  218191.68  95.73
969.6  228212.56  218302.08  95.66
970.8  228108.87  218306.77  95.70
971.9  228169.92  218211.84  95.64
973.1  228233.04  218258.08  95.63
974.2  227843.55  218177.46  95.76
975.4  228297.63  218474.97  95.70
976.5  228610.59  218642.58  95.64
977.7  228708.78  218764.92  95.65
978.8  228644.37  218401.38  95.52
980.0  228404.00  218380.00  95.61
981.2  228449.88  218653.89  95.71
982.3  228602.36  218679.72  95.66
983.5  229158.02  218705.89  95.44
984.6  229230.00  219042.00  95.56
985.8  229096.12  218768.88  95.49
987.0  229050.88  218778.56  95.52
988.1  229103.54  219339.96  95.74
989.3  229630.24  219492.56  95.59
990.2  240614.57  225977.08  93.92
994.0  241010.78  226544.73  94.00
997.9  241092.75  226747.50  94.05
1001.7  241614.61  227393.33  94.11
1005.6  242720.00  228415.56  94.11
1009.4  243851.78  229634.12  94.17
1013.3  244880.00  230760.00  94.23
1017.1  245748.76  231591.46  94.24
1021.0  246522.88  232438.87  94.29
1024.8  247858.33  233829.89  94.34
1028.6  249640.29  235584.94  94.37
1032.5  251160.00  237056.40  94.38
1036.3  251807.72  237779.79  94.43
1040.1  252093.39  238133.21  94.46
1044.0  252880.26  238976.93  94.50
1047.8  253526.70  239641.50  94.52
1051.6  254098.04  240276.18  94.56
1055.5  253742.00  240072.30  94.61
1059.3  253552.50  239943.75  94.63
1063.1  253339.42  239874.02  94.68
1067.0  253638.03  240227.94  94.71
1070.8  254388.09  241000.74  94.74
1074.6  254817.72  241527.97  94.78
1078.4  254533.33  241336.33  94.82
1082.3  253733.79  240696.51  94.86
1086.1  253250.53  240389.02  94.92
1089.9  253232.58  240428.09  94.94
1093.7  253557.03  240916.51  95.01
1097.5  253692.96  241175.54  95.07
1101.4  253638.20  241225.28  95.11
1105.2  253540.40  241218.40  95.14
1109.0  253911.55  241656.07  95.17
1112.8  254817.64  242682.34  95.24
1116.6  255595.91  243415.82  95.23
1120.4  256294.89  244099.02  95.24
1124.2  256847.89  244528.12  95.20
1128.1  257412.47  244990.48  95.17
1131.8  257453.47  244841.80  95.10
1135.7  257218.33  244395.64  95.01
1139.5  256992.60  243767.40  94.85
1143.3  256408.68  242727.18  94.66
1147.1  255763.56  241538.22  94.44
1150.9  255192.67  240307.83  94.17
1154.7  255101.02  239559.38  93.91
1158.5  254973.67  238743.27  93.63
1162.3  254748.81  237891.81  93.38
1166.1  254065.22  236650.89  93.15
1169.9  253685.53  235637.40  92.89
1173.7  253080.00  234420.00  92.63
1177.5  252452.48  233060.23  92.32
1181.2  252415.80  232227.96  92.00
1185.0  252829.22  231715.33  91.65
1188.8  252726.83  230830.06  91.34
1192.6  252751.07  230117.75  91.05
1196.4  252746.32  229492.32  90.80
1200.2  252116.98  228353.07  90.57
1204.0  251681.35  227530.55  90.40
1207.8  251311.68  226812.37  90.25
1211.6  250798.78  225992.78  90.11
1215.3  250325.27  225427.13  90.05
1219.1  250175.67  225242.50  90.03
1222.9  249831.11  225013.33  90.07
1226.7  249454.03  224944.97  90.17
1230.4  248836.18  224739.67  90.32
1234.2  248120.21  224541.96  90.50
1238.0  247406.80  224367.97  90.69
1241.8  246719.36  224103.56  90.83
1245.5  246175.04  223886.20  90.95
1249.3  245962.98  223911.02  91.03
1253.1  246164.72  224232.36  91.09
1256.8  246195.37  224374.37  91.14
1260.6  245976.03  224270.35  91.18
1264.4  245728.02  224086.19  91.19
1268.1  245307.33  223737.07  91.21
1271.9  245259.93  223764.86  91.24
1275.7  245554.99  224229.27  91.32
1279.4  245877.60  224810.10  91.43
1283.2  245417.33  224805.61  91.60
1286.9  245051.21  224879.86  91.77
1290.7  244758.80  224995.47  91.93
1294.4  244082.01  224673.58  92.05
1298.2  243149.16  224052.50  92.15
1302.0  241981.08  223103.92  92.20
1305.7  240665.64  221880.08  92.19
1309.5  239091.82  220285.95  92.13
1313.2  238161.08  219379.42  92.11
1317.0  237463.20  218556.00  92.04
1320.7  236664.17  217575.59  91.93
1324.4  235631.60  216240.70  91.77
1328.2  234885.60  215095.20  91.57
1331.9  233936.02  213641.14  91.32
1335.7  233066.11  212180.00  91.04
1339.4  231895.42  210291.29  90.68
1343.2  230995.27  208595.47  90.30
1346.9  230543.78  207150.35  89.85
1350.6  230870.42  206166.02  89.30
1354.4  231353.94  205211.25  88.70
1358.1  231172.93  203579.80  88.06
1361.8  230466.62  201501.22  87.43
1365.6  229401.75  199288.25  86.87
1369.3  228184.89  197238.67  86.44
1373.0  226796.35  195312.82  86.12
1376.7  225255.07  193427.77  85.87
1380.5  223720.93  191496.67  85.60
1384.2  222366.48  189687.18  85.30
1387.9  221050.67  187778.47  84.95
1391.6  219712.17  185536.39  84.45
1395.3  218508.05  183016.65  83.76
1399.1  217747.81  180444.30  82.87
1402.8  216739.33  177308.00  81.81
1406.5  215966.83  174024.17  80.58
1410.2  215361.78  170592.28  79.21
1413.9  215208.92  167338.17  77.76
1417.6  214656.48  163809.46  76.31
1421.3  214019.20  160414.13  74.95
1425.1  213268.27  157270.93  73.74
1428.8  212845.20  154703.70  72.68
1432.5  212583.24  152623.23  71.79
1436.2  212321.32  150821.86  71.03
1439.9  211669.85  148996.39  70.39
1443.6  211301.22  147541.11  69.83
1447.3  210764.87  146072.69  69.31
1451.0  210278.00  144689.50  68.81
1454.7  209716.44  143261.60  68.31
1458.4  209310.03  141887.67  67.79
1462.1  208670.18  140282.87  67.23
1465.8  208020.78  138637.64  66.65
1469.4  207441.01  137058.82  66.07
1473.1  207946.42  136205.73  65.50
1476.8  208097.57  135251.06  64.99
1480.5  206968.53  133725.29  64.61
1484.2  206044.68  132660.48  64.38
1487.9  205400.30  132043.05  64.29
1491.6  204716.42  131595.75  64.28
1495.3  204466.17  131595.75  64.36
1498.9  203888.07  131501.70  64.50
1502.6  202948.10  131293.26  64.69
1506.3  201840.80  131108.44  64.96
1510.0  200904.25  131097.45  65.25
1513.7  200133.63  131146.16  65.53
1517.3  199427.89  131059.40  65.72
1521.0  198514.98  130683.44  65.83
1524.7  197717.17  130196.69  65.85
1528.3  196883.07  129599.63  65.83
1532.0  195966.13  128860.13  65.76
1535.7  195082.07  128186.18  65.71
1539.3  194207.03  127564.67  65.68
1543.0  193597.06  127234.14  65.72
1546.7  193216.83  127210.42  65.84
1550.3  192697.96  127198.76  66.01
1554.0  191887.50  127080.10  66.23
1557.6  191128.97  126931.81  66.41
1561.3  190271.26  126690.69  66.58
1565.0  189403.87  126368.13  66.72
1568.6  188432.91  125985.23  66.86
1572.3  187742.62  125761.56  66.99
1575.9  187137.87  125585.33  67.11
1579.6  186539.73  125354.79  67.20
1583.2  185923.47  125129.56  67.30
1586.9  185179.81  124962.81  67.48
1590.5  184544.18  125117.87  67.80
1594.1  183804.39  125472.70  68.26
1597.8  183016.36  125975.19  68.83
1601.4  182285.46  126655.41  69.48
1605.1  181307.35  127239.39  70.18
1608.7  180480.00  127945.75  70.89
1612.3  179687.17  128658.22  71.60
1616.0  178879.55  129287.05  72.28
1619.6  178166.89  129933.67  72.93
1623.2  177331.73  130416.53  73.54
1626.9  176690.60  130934.02  74.10
1630.5  175880.10  131258.80  74.63
1634.1  175227.39  131636.61  75.12
1637.8  174496.00  131912.36  75.60
1641.4  173629.28  132035.12  76.04
1645.0  172789.74  132153.44  76.48
1648.6  171813.20  132152.28  76.92
1652.2  171086.86  132250.08  77.30
1655.8  170344.00  132311.44  77.67
1659.5  169666.10  132310.40  77.98
1663.1  168444.08  131861.58  78.28
1666.7  167170.00  131278.33  78.53
1670.3  165993.13  130678.25  78.73
1673.9  164863.64  129995.79  78.85
1677.5  164028.30  129389.23  78.88
1681.1  163599.82  128904.80  78.79
1684.7  163583.55  128641.75  78.64
1688.3  163445.72  128192.24  78.43
1691.9  163068.93  127387.80  78.12
1695.6  162715.57  126431.50  77.70
1699.2  162581.00  125550.70  77.22
1702.8  162510.51  124895.26  76.85
1706.3  162006.06  124266.36  76.70
1709.9  161038.93  123531.38  76.71
1713.5  160320.46  123046.83  76.75
1717.1  159599.22  122440.81  76.72
1720.7  158906.54  121767.00  76.63
1724.3  158530.33  121238.43  76.48
1727.9  158214.54  120711.93  76.30
1731.5  158114.08  120336.03  76.11
1735.1  158233.33  120157.07  75.94
1738.7  157959.47  119718.49  75.79
1742.2  157470.36  119147.81  75.66
1745.8  156842.53  118430.53  75.51
1749.4  156625.52  118028.66  75.36
1753.0  155723.98  117054.35  75.17
1756.5  154226.55  115585.91  74.95
1760.1  152445.50  113879.88  74.70
1763.7  150443.61  112046.67  74.48
1767.2  148850.47  110606.93  74.31
1770.8  147497.00  109383.00  74.16
1774.4  146065.27  108211.68  74.08
1777.9  145231.65  107528.92  74.04
1781.5  144346.33  106867.33  74.04
1785.1  143130.00  105993.33  74.05
1788.6  141828.24  105083.59  74.09
1792.2  140509.00  104180.67  74.15
1795.8  139814.64  103771.63  74.22
1799.3  139116.60  103321.80  74.27
1802.9  138381.58  102816.68  74.30
1806.4  137718.49  102366.40  74.33
1810.0  136910.23  101744.97  74.32
1813.5  136487.62  101411.34  74.30
1817.1  136219.40  101222.07  74.31
1820.6  135618.37  100802.87  74.33
1824.2  135533.38  100822.80  74.39
1827.7  134753.68  100418.51  74.52
1831.2  134470.00  100464.00  74.71
1834.8  134457.63  100767.80  74.94
1838.3  134212.00  100963.50  75.23
1841.8  133549.73  100782.50  75.46
1845.4  132648.99  100431.76  75.71
1848.9  131837.55  100060.35  75.90
1852.4  131172.30  99704.53  76.01
1856.0  130433.97  99187.70  76.04
1859.5  129691.47  98551.63  75.99
1863.0  129052.34  97886.90  75.85
1866.6  128832.27  97439.64  75.63
1870.1  128682.89  96875.52  75.28
1873.6  128046.75  95772.00  74.79
1877.1  126926.92  94069.50  74.11
1880.6  125626.51  92059.29  73.28
1884.2  124684.85  90053.57  72.22
1887.7  123836.27  87912.07  70.99
1891.2  122883.25  85384.60  69.48
1894.7  122062.43  82686.54  67.74
1898.2  121579.94  80118.63  65.90
1902.2  130085.28  83341.44  64.07
1904.9  129352.00  80810.96  62.47
1907.6  128459.76  78264.16  60.93
1910.4  127730.96  75858.72  59.39
1913.1  126636.00  73421.20  57.98
1915.8  125914.88  71458.80  56.75
1918.6  125376.16  69785.44  55.66
1921.3  124866.22  68316.16  54.71
1924.0  124031.88  66919.58  53.95
1926.7  123209.60  65704.40  53.33
1929.4  122416.88  64714.00  52.86
1932.2  121834.91  64087.20  52.60
1934.9  121268.16  63638.64  52.48
1937.6  120625.16  63296.32  52.47
1940.3  120037.00  63112.50  52.58
1943.0  119525.18  63087.69  52.78
1945.7  118797.91  63042.32  53.07
1948.4  118023.87  63027.82  53.40
1951.1  117408.42  63158.04  53.79
1953.8  116791.62  63336.24  54.23
1956.4  116269.49  63573.98  54.68
1959.1  115641.16  63774.12  55.15
1961.8  114832.62  63874.44  55.62
1964.5  114151.05  64053.99  56.11
1967.2  113383.28  64199.95  56.62
1969.9  112783.50  64411.20  57.11
1972.5  112040.82  64519.37  57.59
1975.2  111488.14  64760.33  58.09
1977.9  111108.58  65109.96  58.60
1980.6  110500.46  65308.18  59.10
1983.2  109595.52  65309.28  59.59
1985.9  108712.80  65282.40  60.05
1988.5  107843.18  65233.71  60.49
1991.2  107177.58  65296.53  60.92
1993.8  106555.02  65347.26  61.33
1996.5  106112.16  65477.94  61.71
1999.2  105480.43  65444.54  62.04
2001.8  105107.88  65521.32  62.34
2004.4  104620.23  65490.18  62.60
2007.1  103931.94  65288.58  62.82
2009.7  103312.62  65076.84  62.99
2012.4  102892.80  64937.28  63.11
2015.0  102453.00  64683.40  63.13
2017.6  101923.45  64300.95  63.09
2020.3  101413.84  63886.68  63.00
2022.9  101166.56  63596.64  62.86
2025.5  100932.12  63229.41  62.65
2028.1  100716.61  62791.11  62.34
2030.8  100337.25  62137.56  61.93
2033.4  100210.62  61561.98  61.43
2036.0  99816.60  60806.76  60.92
2038.6  99402.90  59954.16  60.31
2041.2  99083.16  59080.12  59.63
2043.8  98720.57  58138.60  58.89
2046.4  98308.44  57135.94  58.12
2049.0  97799.64  56054.68  57.32
2051.6  97570.05  55111.08  56.48
2054.2  97239.25  54102.75  55.64
2056.8  96858.30  53153.10  54.88
2059.4  96263.42  52145.89  54.17
2062.0  95782.25  51196.50  53.45
2064.6  95170.43  50206.55  52.75
2067.1  94547.25  49219.38  52.06
2069.7  93941.66  48249.40  51.36
2072.3  93523.38  47395.76  50.68
2074.9  93030.21  46565.61  50.05
2077.4  92701.00  45844.15  49.45
2080.0  92210.23  45119.68  48.93
2082.6  91750.80  44470.25  48.47
2085.1  91279.41  43876.29  48.07
2087.7  90909.00  43360.20  47.70
2090.3  90469.14  42859.89  47.38
2092.8  89734.61  42241.17  47.07
2095.4  88925.98  41609.75  46.79
2097.9  88271.47  41072.29  46.53
2100.5  87582.40  40599.20  46.36
2103.0  86988.08  40234.64  46.25
2105.6  86414.28  39939.12  46.22
2108.1  85890.06  39747.87  46.28
2110.7  85344.84  39630.22  46.44
2113.2  84858.03  39549.89  46.61
2115.7  84296.75  39492.45  46.85
2118.3  83681.13  39458.25  47.15
2120.8  83298.06  39571.56  47.51
2123.3  82915.80  39684.30  47.86
2125.8  82569.76  39808.30  48.21
2128.4  82139.85  39910.26  48.59
2130.9  81585.00  39982.20  49.01
2133.4  81204.48  40157.04  49.45
2135.9  80830.20  40300.40  49.86
2138.4  80369.85  40365.49  50.22
2140.9  80035.36  40502.12  50.61
2143.4  79679.00  40599.74  50.95
2145.9  79371.98  40709.39  51.29
2148.4  79072.27  40833.66  51.64
2150.9  78787.18  40950.62  51.98
2153.4  78509.40  41045.65  52.28
2155.9  78181.78  41113.97  52.59
2158.4  77873.25  41182.05  52.88
2160.9  77645.40  41270.25  53.15
2163.4  77319.56  41316.86  53.44
2165.9  76761.72  41250.80  53.74
2168.4  76301.82  41217.30  54.02
2170.8  75969.96  41257.26  54.31
2173.3  75608.95  41289.89  54.61
2175.8  75291.92  41345.70  54.91
2178.2  74902.30  41354.95  55.21
2180.7  74525.50  41374.76  55.52
2183.2  74116.19  41387.61  55.84
2185.6  73702.44  41391.00  56.16
2188.1  73211.04  41338.08  56.46
2190.6  72647.90  41236.26  56.76
2193.0  71998.74  41077.08  57.05
2195.5  71431.68  40934.40  57.31
2197.9  70856.56  40778.80  57.55
2200.4  70139.75  40537.40  57.80
2202.8  69673.74  40431.81  58.03
2205.3  69084.28  40220.30  58.22
2207.7  68711.50  40130.74  58.40
2210.1  68289.20  39999.12  58.57
2212.6  67930.42  39882.58  58.71
2215.0  67668.40  39821.15  58.85
2217.4  67354.92  39693.09  58.93
2219.9  67123.80  39578.74  58.96
2222.3  66896.72  39475.92  59.01
2224.7  66734.01  39414.33  59.06
2227.1  66473.97  39273.59  59.08
2229.5  66169.88  39081.27  59.06
2231.9  65736.96  38779.04  58.99
2234.4  65235.76  38391.60  58.85
2236.8  64823.48  38007.95  58.63
2239.2  64435.80  37580.40  58.32
2241.6  64015.35  37057.44  57.89
2244.0  63624.96  36495.36  57.36
2246.4  63230.31  35859.12  56.71
2248.8  62785.25  35116.29  55.93
2251.2  62439.90  34373.70  55.05
2253.6  62013.60  33555.90  54.11
2255.9  61714.20  32718.60  53.02
2258.3  61398.77  31861.41  51.89
2260.7  61031.28  30999.60  50.79
2263.1  60612.90  30162.90  49.76
2265.5  60186.94  29389.58  48.83
2267.9  59864.70  28797.00  48.10
2270.2  59444.24  28313.84  47.63
2272.6  59042.40  27988.20  47.40
2275.0  58626.54  27809.46  47.43
2277.3  58206.45  27762.45  47.70
2279.7  57808.20  27735.90  47.98
2282.1  57489.40  27750.12  48.27
2284.4  57087.58  27700.42  48.52
2286.8  56778.20  27654.43  48.71
2289.1  56404.96  27485.16  48.73
2291.5  56102.06  27317.43  48.69
2293.8  55670.36  27051.48  48.59
2296.2  55209.00  26731.32  48.42
2298.5  54692.46  26338.59  48.16
2300.8  54150.74  25888.80  47.81
2303.2  53506.12  25387.68  47.45
2305.5  52795.07  24878.62  47.12
2307.9  52126.19  24339.80  46.69
2310.2  51476.04  23811.48  46.26
2312.5  50866.80  23331.20  45.87
2314.8  50267.44  22884.04  45.52
2317.1  49672.50  22422.00  45.14
2319.5  49047.57  21951.36  44.76
2321.8  48491.96  21529.20  44.40
2324.1  47894.28  21123.76  44.10
2326.4  47413.52  20755.24  43.77
2328.7  46882.50  20377.50  43.47
2331.0  46404.60  20040.72  43.19
2333.3  46043.14  19792.30  42.99
2335.6  45619.84  19554.08  42.86
2337.9  45124.20  19328.04  42.83
2340.2  44697.50  19152.00  42.85
2342.5  44326.11  19000.98  42.87
2344.8  43844.05  18803.95  42.89
2347.1  43334.76  18605.16  42.93
2349.4  42797.28  18396.18  42.98
2351.7  42309.60  18221.92  43.07
2353.9  41830.68  18060.60  43.18
2356.2  41320.50  17871.75  43.25
2358.5  40809.29  17722.78  43.43
2360.8  40304.12  17580.70  43.62
2363.1  39843.72  17427.96  43.74
2365.3  39392.25  17253.31  43.80
2367.6  38860.00  17040.00  43.85
2369.8  38350.80  16853.85  43.95
2372.1  37801.92  16670.16  44.10
2374.4  37172.48  16499.40  44.39
2376.6  36529.36  16306.64  44.64
2378.9  35928.48  16109.80  44.84
2381.1  35349.60  15901.60  44.98
2383.4  34789.96  15679.54  45.07
2385.6  34286.45  15476.45  45.14
2387.9  33794.28  15252.84  45.13
2390.1  33327.00  15036.00  45.12
2392.3  32853.60  14857.83  45.22
2394.6  32410.50  14692.76  45.33
2396.8  31967.93  14546.31  45.50
2399.0  31532.90  14370.10  45.57
2401.3  31085.86  14185.02  45.63
2403.5  30630.60  13966.68  45.60
2405.7  30199.59  13749.94  45.53
2407.9  29777.76  13483.44  45.28
2410.1  29328.48  13213.44  45.05
2412.4  28939.30  13006.30  44.94
2414.6  28560.96  12802.80  44.83
2416.8  28162.20  12577.62  44.66
2419.0  27779.79  12342.85  44.43
2421.2  27384.32  12115.76  44.24
2423.4  26961.83  11877.81  44.05
2425.6  26643.33  11647.17  43.72
2427.8  26311.86  11407.14  43.35
2430.0  25968.08  11171.78  43.02
2432.2  25666.56  10944.00  42.64
2434.4  25367.85  10716.03  42.24
2436.5  25057.36  10465.96  41.77
2438.7  24751.08  10212.48  41.26
2440.9  24451.23  9968.67  40.77
2443.1  24180.30  9708.30  40.15
2445.3  23916.78  9471.63  39.60
2447.4  23623.20  9253.44  39.17
2449.6  23321.76  9042.88  38.77
2451.8  23014.26  8805.78  38.26
2453.9  22670.46  8591.83  37.90
2456.1  22344.24  8390.08  37.55
2458.3  22039.14  8210.66  37.25
2460.4  21759.68  8018.75  36.85
2462.6  21484.05  7808.85  36.35
2464.7  21218.08  7615.40  35.89
2466.9  20975.20  7414.80  35.35
2469.0  20703.97  7223.90  34.89
2471.2  20410.80  7045.92  34.52
2473.3  20134.97  6863.87  34.09
2475.4  19929.94  6711.40  33.67
2477.6  19678.11  6514.34  33.10
2479.7  19430.40  6328.32  32.57
2481.9  19122.25  6212.78  32.49
2484.0  18921.84  6114.20  32.31
2486.1  18681.84  6026.40  32.26
2488.2  18444.65  5967.90  32.36
2490.4  18140.50  5894.75  32.49
2492.5  17837.96  5805.48  32.55
2494.6  17501.04  5740.02  32.80
2496.7  17280.64  5753.29  33.29
2498.8  17100.45  5721.66  33.46
2500.9  16957.16  5712.84  33.69
2503.0  16862.04  5764.80  34.19
2505.1  16756.35  5729.10  34.19
2507.2  16775.34  5744.61  34.24
2509.4  16692.61  5786.00  34.66
2511.4  16677.57  5913.81  35.46
2513.5  16711.20  6076.80  36.36
2515.6  16734.44  6266.20  37.44
