# Supplementary material for: Using reflectance spectra and Pl@ntNet to identify herbarium specimens: a case study with Lithocarpus
Source: New Phytol. 2025 Jun 4;251(2):800–10. doi: 10.1111/nph.70258 (PMC13278665; doi:10.1111/nph.70258)
Supplement: Supplementary file 1 — Dataset S1 Original spectral data collected for this study. [file NPH-251-800-s003.zip › lithocarpus_spectra/gr021522_0146.sig]

/*** Spectra Vista SIG Data ***/
name= gr021522_0146.sig
instrument= HI: 1132003 (HR-1024i)
integration= 50.0, 9.0, 6.0, 150.0, 14.0, 6.0
scan method= Time-based, Time-based
scan coadds= 100, 425, 571, 33, 298, 571
scan time= 5, 5
scan settings= AI, AI
external data set1= 0,0,0,0,0,0,0,0,0,0,0,0,0,0,0,0,0,0,0,0,0,0,0,0,0,0,0,0,0,0,0,0
external data set2= 0,0,0,0,0,0,0,0,0,0,0,0,0,0,0,0,0,0,0,0,0,0,0,0,0,0,0,0,0,0,0,0
external data dark= 0,0,0,0,0,0,0,0,0,0,0,0,0,0,0,0
external data mask= 0
optic= LENS 4(1), LENS 4(1)
temp= 31.6, -5.1, -9.9, 31.6, -5.0, -9.9
battery= 7.45, 7.46
error= 0, 0
units= Radiance, Radiance
time= 15/02/2022 11:49:25, 15/02/2022 11:50:58
longitude=                 ,                 
latitude=                 ,                 
gpstime=                 ,                 
comm= 
memory slot= 0, 0
factors= 0.948, 0.925, 1.000 [Overlap: Remove @ 990,1900, Matching Type: None]
inclinometer x offset= 1, 1
inclinometer y offset= 90, 90
data= 
340.5  1215.20  151.90  12.50
341.9  1233.66  155.98  12.64
343.4  1180.80  144.32  12.22
344.9  1165.50  123.33  10.58
346.4  1141.12  101.04  8.85
347.8  1181.97  102.78  8.70
349.3  1209.92  122.05  10.09
350.8  1227.15  116.15  9.47
352.2  1243.55  107.29  8.63
353.7  1254.89  91.93  7.33
355.2  1310.00  87.33  6.67
356.6  1361.36  91.63  6.73
358.1  1414.54  92.54  6.54
359.6  1461.48  98.29  6.73
361.0  1489.51  90.27  6.06
362.5  1590.57  86.31  5.43
364.0  1668.94  97.67  5.85
365.5  1747.60  102.80  5.88
366.9  1796.08  104.67  5.83
368.4  1889.01  91.74  4.86
369.9  1993.30  94.31  4.73
371.3  2075.54  101.35  4.88
372.8  2136.93  100.51  4.70
374.2  2219.58  116.82  5.26
375.7  2346.69  117.99  5.03
377.2  2443.05  115.70  4.74
378.6  2536.32  114.49  4.51
380.1  2602.46  115.38  4.43
381.6  2736.37  130.30  4.76
383.0  2871.55  126.50  4.41
384.5  2993.90  127.40  4.26
386.0  3109.92  129.58  4.17
387.4  3193.25  136.57  4.28
388.9  3311.70  139.44  4.21
390.4  3451.17  136.68  3.96
391.8  3627.68  137.76  3.80
393.3  3766.75  154.53  4.10
394.7  3836.30  151.33  3.94
396.2  3938.48  151.48  3.85
397.7  4086.72  147.92  3.62
399.1  4266.42  151.65  3.55
400.6  4460.24  162.56  3.64
402.0  4583.28  179.14  3.91
403.5  4674.60  173.13  3.70
405.0  4818.44  167.76  3.48
406.4  5006.10  174.39  3.48
407.9  5209.28  178.40  3.42
409.3  5338.24  187.31  3.51
410.8  5456.70  191.76  3.51
412.2  5603.88  184.92  3.30
413.7  5828.42  193.25  3.32
415.1  6056.42  204.66  3.38
416.6  6244.92  204.18  3.27
418.0  6372.75  215.08  3.38
419.5  6516.13  211.91  3.25
420.9  6724.00  220.85  3.28
422.4  6978.86  229.26  3.29
423.8  7225.07  236.52  3.27
425.3  7484.55  250.10  3.34
426.7  7699.80  258.30  3.35
428.2  7867.52  269.55  3.43
429.6  8052.94  274.76  3.41
431.1  8248.38  279.35  3.39
432.5  8513.57  290.68  3.41
434.0  8789.00  300.67  3.42
435.4  9097.00  317.17  3.49
436.8  9407.73  336.06  3.57
438.3  9661.50  342.77  3.55
439.7  9866.46  352.78  3.58
441.2  10044.84  355.32  3.54
442.6  10295.25  370.00  3.59
444.0  10576.02  382.20  3.61
445.5  10908.87  394.58  3.62
446.9  11258.52  409.50  3.64
448.4  11568.76  423.97  3.66
449.8  11915.85  438.82  3.68
451.2  12190.00  454.25  3.73
452.7  12402.18  468.99  3.78
454.1  12640.86  477.81  3.78
455.5  12932.22  491.73  3.80
457.0  13264.68  509.08  3.84
458.4  13590.72  524.33  3.86
459.8  13950.72  541.44  3.88
461.2  14351.14  560.61  3.91
462.7  14727.99  577.10  3.92
464.1  15047.53  594.86  3.95
465.5  15330.60  612.00  3.99
467.0  15603.80  624.23  4.00
468.4  15921.44  638.23  4.01
469.8  16246.96  657.59  4.05
471.2  16648.47  681.62  4.09
472.7  17081.00  700.91  4.10
474.1  17523.00  721.77  4.12
475.5  18041.66  753.48  4.18
476.9  18531.63  778.01  4.20
478.4  18912.50  797.92  4.22
479.8  19178.50  811.52  4.23
481.2  19370.80  827.92  4.27
482.6  19598.76  846.63  4.32
484.0  19949.52  864.56  4.33
485.4  20405.13  887.52  4.35
486.9  20925.45  910.65  4.35
488.3  21502.88  944.13  4.39
489.7  21992.58  970.81  4.41
491.1  22414.56  995.68  4.44
492.5  22796.76  1017.24  4.46
493.9  23111.22  1043.72  4.52
495.3  23387.10  1065.90  4.56
496.8  23769.00  1087.91  4.58
498.2  24244.95  1114.96  4.60
499.6  24733.98  1143.42  4.62
501.0  25297.51  1175.01  4.64
502.4  25825.80  1209.16  4.68
503.8  26342.05  1241.73  4.71
505.2  26863.04  1278.47  4.76
506.6  27364.48  1310.54  4.79
508.0  27846.00  1342.32  4.82
509.4  28235.00  1373.33  4.86
510.8  28695.15  1410.75  4.92
512.2  29143.36  1446.11  4.96
513.6  29640.00  1483.20  5.00
515.0  30212.72  1527.71  5.06
516.4  30698.24  1571.41  5.12
517.8  31249.34  1615.21  5.17
519.2  31841.37  1664.02  5.23
520.7  32426.78  1715.18  5.29
522.0  32918.16  1758.24  5.34
523.4  33489.54  1811.04  5.41
524.8  33984.42  1857.12  5.46
526.2  34584.18  1912.60  5.53
527.6  35210.82  1973.92  5.61
529.0  35754.40  2026.93  5.67
530.4  36393.60  2088.77  5.74
531.8  36939.31  2147.90  5.81
533.2  37397.88  2204.28  5.89
534.6  37825.28  2268.96  6.00
536.0  38314.88  2339.84  6.11
537.4  38807.07  2409.63  6.21
538.8  39373.84  2477.85  6.29
540.2  39994.24  2549.17  6.37
541.6  40596.36  2627.15  6.47
543.0  41117.16  2702.37  6.57
544.3  41803.50  2788.35  6.67
545.7  42590.85  2879.70  6.76
547.1  43108.50  2956.55  6.86
548.5  43734.30  3047.02  6.97
549.9  44431.19  3143.24  7.07
551.3  45185.66  3245.75  7.18
552.7  45728.38  3331.62  7.29
554.1  46437.03  3430.72  7.39
555.4  47032.02  3518.97  7.48
556.8  47456.64  3603.60  7.59
558.2  47727.60  3678.15  7.71
559.6  47983.35  3751.00  7.82
561.0  48491.52  3840.76  7.92
562.3  48880.65  3925.13  8.03
563.7  49459.20  4024.53  8.14
565.1  50036.80  4124.27  8.24
566.5  50655.43  4232.42  8.36
567.9  51503.28  4361.55  8.47
569.2  52428.60  4496.80  8.58
570.6  53388.98  4639.73  8.69
572.0  54222.79  4775.20  8.81
573.4  54923.66  4904.65  8.93
574.8  55624.00  5034.83  9.05
576.1  56482.55  5186.37  9.18
577.5  57146.52  5316.29  9.30
578.9  58066.32  5471.56  9.42
580.3  58912.65  5620.22  9.54
581.6  59763.20  5778.35  9.67
583.0  60593.31  5937.06  9.80
584.4  61178.79  6073.38  9.93
585.8  61601.55  6194.25  10.06
587.1  61954.64  6303.07  10.17
588.5  62403.60  6424.30  10.29
589.9  62775.90  6538.20  10.42
591.2  63286.64  6666.65  10.53
592.6  64019.12  6817.51  10.65
594.0  64665.68  6959.84  10.76
595.3  65526.06  7118.36  10.86
596.7  66404.56  7285.69  10.97
598.1  67246.07  7442.72  11.07
599.5  68074.00  7598.57  11.16
600.8  68945.76  7753.77  11.25
602.2  69659.52  7896.65  11.34
603.5  70537.20  8066.80  11.44
604.9  71409.60  8233.68  11.53
606.3  72204.00  8388.16  11.62
607.6  72949.74  8544.00  11.71
609.0  73672.20  8704.80  11.82
610.4  74387.04  8876.14  11.93
611.7  75035.18  9040.07  12.05
613.1  75640.95  9201.90  12.17
614.5  76317.66  9385.56  12.30
615.8  76847.76  9551.10  12.43
617.2  77578.74  9751.98  12.57
618.5  78195.84  9946.84  12.72
619.9  78983.78  10160.36  12.86
621.2  79713.17  10366.15  13.00
622.6  80619.00  10598.50  13.15
624.0  81339.84  10809.81  13.29
625.3  82154.10  11038.37  13.44
626.7  82972.58  11264.67  13.58
628.0  83655.76  11468.43  13.71
629.4  84464.80  11687.20  13.84
630.8  85164.00  11885.36  13.96
632.1  85719.06  12067.65  14.08
633.5  86623.68  12288.47  14.19
634.8  87340.49  12476.66  14.29
636.2  87975.12  12648.80  14.38
637.5  88795.49  12839.65  14.46
638.9  89495.13  13015.79  14.54
640.2  90245.34  13187.98  14.61
641.6  91068.48  13348.80  14.66
642.9  91836.29  13470.43  14.67
644.3  92655.78  13598.30  14.68
645.6  93411.50  13719.33  14.69
647.0  94148.10  13801.38  14.66
648.3  94927.44  13858.04  14.60
649.7  95741.34  13905.58  14.52
651.0  96539.61  13925.95  14.43
652.4  97065.54  13887.90  14.31
653.7  98139.33  13907.16  14.17
655.0  99050.44  13881.49  14.01
656.4  99700.20  13805.93  13.85
657.7  100764.27  13779.92  13.68
659.1  101632.30  13721.40  13.50
660.4  102343.36  13633.76  13.32
661.8  103016.00  13560.00  13.16
663.1  103974.57  13547.29  13.03
664.5  104467.98  13502.72  12.93
665.8  104606.28  13451.12  12.86
667.1  104675.22  13431.06  12.83
668.5  105033.60  13493.20  12.85
669.8  105403.64  13617.50  12.92
671.2  105630.72  13777.92  13.04
672.5  105911.87  13996.49  13.22
673.8  106518.16  14304.73  13.43
675.2  107482.62  14696.50  13.67
676.5  108625.20  15169.80  13.97
677.8  109830.26  15692.26  14.29
679.2  110755.44  16212.39  14.64
680.5  111563.70  16743.55  15.01
681.9  112304.50  17276.23  15.38
683.2  113113.00  17812.67  15.75
684.5  113921.50  18341.40  16.10
685.9  114619.45  18837.94  16.44
687.2  115315.20  19317.76  16.75
688.5  115957.08  19760.25  17.04
689.9  116739.20  20207.80  17.31
691.2  117414.69  20607.88  17.55
692.5  118013.02  20991.55  17.79
693.8  118723.75  21384.12  18.01
695.2  119326.39  21756.47  18.23
696.5  120016.60  22145.79  18.45
697.8  120719.80  22543.70  18.67
699.2  121360.98  22951.24  18.91
700.5  122057.82  23387.22  19.16
701.8  122678.85  23826.25  19.42
703.1  123334.68  24287.76  19.69
704.5  124017.48  24773.85  19.98
705.8  124738.66  25306.87  20.29
707.1  125388.75  25846.25  20.61
708.4  126026.13  26403.96  20.95
709.8  126799.74  27006.46  21.30
711.1  127331.92  27575.59  21.66
712.4  128140.56  28225.39  22.03
713.7  128797.58  28855.93  22.40
715.0  129489.30  29508.04  22.79
716.3  130217.25  30162.42  23.16
717.7  130939.97  30822.38  23.54
719.0  131699.30  31497.07  23.92
720.3  132457.64  32166.33  24.28
721.6  133325.80  32873.27  24.66
722.9  134146.26  33567.69  25.02
724.2  135014.04  34266.96  25.38
725.6  135781.16  34942.37  25.73
726.9  136229.50  35557.00  26.10
728.2  136682.56  36168.53  26.46
729.5  137244.51  36818.99  26.83
730.8  137711.42  37450.73  27.20
732.1  138291.72  38131.52  27.57
733.4  138699.74  38775.83  27.96
734.7  138988.08  39387.96  28.34
736.0  139311.36  40020.88  28.73
737.3  139419.09  40611.24  29.13
738.6  139544.64  41199.93  29.52
740.0  139695.50  41805.67  29.93
741.2  139975.68  42445.87  30.32
742.6  140461.92  43152.60  30.72
743.9  141019.36  43886.24  31.12
745.2  141745.68  44659.26  31.51
746.5  142525.60  45450.56  31.89
747.8  143180.20  46196.07  32.26
749.1  143904.88  46972.15  32.64
750.4  144625.79  47728.51  33.00
751.7  145342.96  48477.94  33.35
753.0  145870.84  49165.23  33.70
754.2  146500.44  49878.76  34.05
755.5  147059.92  50560.94  34.38
756.8  147632.48  51230.80  34.70
758.1  148588.80  52043.00  35.02
759.4  149468.00  52815.47  35.34
760.7  150311.56  53572.96  35.64
762.0  150885.00  54238.33  35.95
763.3  151430.58  54880.98  36.24
764.6  151803.60  55458.56  36.53
765.9  152176.85  56038.93  36.82
767.2  152661.18  56654.22  37.11
768.4  152961.90  57193.50  37.39
769.7  153564.90  57847.99  37.67
771.0  153974.70  58428.81  37.95
772.3  154331.10  58989.15  38.22
773.6  154797.12  59597.87  38.50
774.8  155224.64  60191.48  38.78
776.1  155651.60  60769.54  39.04
777.4  155962.02  61299.23  39.30
778.7  156471.88  61915.10  39.57
780.0  156904.64  62499.31  39.83
781.2  157233.84  63055.86  40.10
782.5  157727.70  63658.92  40.36
783.8  158168.16  64237.86  40.61
785.0  158512.98  64778.12  40.87
786.3  158928.00  65341.50  41.11
787.6  159365.92  65925.44  41.37
788.9  159751.41  66476.03  41.61
790.1  160230.00  67078.60  41.86
791.4  160609.92  67608.96  42.10
792.7  161214.33  68251.54  42.34
793.9  161629.02  68807.34  42.57
795.2  162104.00  69375.67  42.80
796.5  162575.38  69956.11  43.03
797.7  163033.26  70522.06  43.26
799.0  163644.00  71144.00  43.47
800.2  164050.56  71687.25  43.70
801.5  164492.20  72246.59  43.92
802.8  165007.40  72823.47  44.13
804.0  165454.38  73361.17  44.34
805.3  165931.56  73936.85  44.56
806.5  166278.30  74451.67  44.78
807.8  166742.10  74998.70  44.98
809.0  167195.06  75539.50  45.18
810.3  167661.43  76084.46  45.38
811.5  167999.55  76580.20  45.58
812.8  168466.80  77122.30  45.78
814.0  168843.69  77617.44  45.97
815.3  169347.15  78161.71  46.15
816.5  169698.75  78647.00  46.35
817.8  170149.02  79166.35  46.53
819.0  170538.13  79661.42  46.71
820.2  170976.96  80184.00  46.90
821.5  171445.75  80712.27  47.08
822.7  171713.40  81169.76  47.27
824.0  172151.46  81650.85  47.43
825.2  172623.30  82191.45  47.61
826.4  173109.42  82706.73  47.78
827.7  173420.20  83160.37  47.95
828.9  173872.80  83676.00  48.12
830.1  174253.15  84137.15  48.28
831.4  174686.29  84625.49  48.44
832.6  175153.02  85138.62  48.61
833.8  175515.70  85606.97  48.77
835.0  175862.26  86081.85  48.95
836.3  176275.54  86564.38  49.11
837.5  176733.90  87047.10  49.25
838.7  177188.31  87543.00  49.41
839.9  177564.96  88030.80  49.58
841.2  178023.79  88521.93  49.72
842.4  178389.15  88991.14  49.89
843.6  178822.70  89468.87  50.03
844.8  179286.39  89969.52  50.18
846.0  179700.54  90428.78  50.32
847.2  180094.11  90913.13  50.48
848.5  180531.28  91409.79  50.63
849.7  180892.14  91841.91  50.77
850.9  181264.20  92304.33  50.92
852.1  181660.57  92755.53  51.06
853.3  182010.96  93180.94  51.20
854.5  182397.60  93655.33  51.35
855.7  182728.86  94060.20  51.48
856.9  183068.16  94496.96  51.62
858.1  183423.45  94946.26  51.76
859.3  183854.02  95370.29  51.87
860.5  184266.18  95842.27  52.01
861.7  184685.60  96290.13  52.14
862.9  185038.75  96730.31  52.28
864.1  185378.59  97158.64  52.41
865.3  185787.44  97611.48  52.54
866.5  186287.04  98081.28  52.65
867.7  186705.14  98511.14  52.76
868.9  187063.03  98956.90  52.90
870.1  187514.87  99440.92  53.03
871.3  187917.36  99875.20  53.15
872.5  188389.35  100375.50  53.28
873.7  188879.04  100842.83  53.39
874.9  189320.85  101345.92  53.53
876.0  189893.88  101805.72  53.61
877.2  190333.68  102241.80  53.72
878.4  190815.48  102743.07  53.84
879.6  191305.80  103213.60  53.95
880.8  191709.00  103678.75  54.08
882.0  192139.01  104089.11  54.17
883.1  192642.24  104571.69  54.28
884.3  193124.28  104995.11  54.37
885.5  193622.52  105457.73  54.47
886.7  193976.64  105864.00  54.58
887.8  194461.80  106315.20  54.67
889.0  194947.14  106796.28  54.78
890.2  195380.22  107207.45  54.87
891.4  195933.23  107655.74  54.95
892.5  196522.56  108168.84  55.04
893.7  197157.76  108698.36  55.13
894.9  197717.04  109218.12  55.24
896.0  198378.20  109729.57  55.31
897.2  198969.40  110230.73  55.40
898.4  199490.33  110698.08  55.49
899.5  200130.70  111216.73  55.57
900.7  200526.30  111629.70  55.67
901.9  200941.52  111999.77  55.74
903.0  201346.28  112406.70  55.83
904.2  201728.00  112815.33  55.92
905.4  202141.02  113229.92  56.02
906.5  202658.61  113631.98  56.07
907.7  203005.16  113946.79  56.13
908.8  203428.59  114354.26  56.21
910.0  203819.20  114730.03  56.29
911.2  203990.10  115031.36  56.39
912.3  204155.16  115271.58  56.46
913.5  204316.14  115532.19  56.55
914.6  204528.24  115804.08  56.62
915.8  204912.84  116151.09  56.68
916.9  205196.86  116456.33  56.75
918.1  205337.44  116700.75  56.83
919.2  205595.82  117006.93  56.91
920.4  205708.58  117269.75  57.01
921.5  206012.97  117526.97  57.05
922.7  206176.80  117822.56  57.15
923.8  206469.24  118095.32  57.20
925.0  206574.20  118351.99  57.29
926.1  206905.86  118610.38  57.33
927.3  207251.04  118984.48  57.41
928.4  207850.50  119413.67  57.45
929.6  208384.00  119942.83  57.56
930.7  209165.60  120520.87  57.62
931.8  209888.58  121079.06  57.69
933.0  210534.48  121611.60  57.76
934.1  211061.52  122002.17  57.80
935.3  211274.18  122302.48  57.89
936.4  211240.48  122423.46  57.95
937.6  211064.07  122451.02  58.02
938.7  210880.89  122463.15  58.07
939.9  211020.48  122629.01  58.11
941.0  211542.20  123138.87  58.21
942.1  212254.02  123576.84  58.22
943.3  212735.88  123988.92  58.28
944.4  213028.51  124297.06  58.35
945.6  213154.30  124507.99  58.41
946.7  213468.99  124759.24  58.44
947.9  213684.24  125014.68  58.50
949.0  213918.79  125207.69  58.53
950.1  214261.56  125528.64  58.59
951.3  214520.24  125757.13  58.62
952.4  214767.94  126019.18  58.68
953.6  215273.10  126222.24  58.63
954.7  215328.09  126424.73  58.71
955.8  215695.10  126622.76  58.70
957.0  216033.30  126909.05  58.75
958.1  216343.26  127158.76  58.78
959.3  216501.60  127218.70  58.76
960.4  216847.96  127414.09  58.76
961.6  217267.84  127615.65  58.74
962.7  217335.04  127795.41  58.80
963.9  217337.47  127934.59  58.86
965.0  217691.10  128015.96  58.81
966.2  217782.87  128080.90  58.81
967.3  217777.87  128109.63  58.83
968.5  217797.12  128144.32  58.84
969.6  218030.56  128293.20  58.84
970.8  218026.71  128220.80  58.81
971.9  217778.88  128252.37  58.89
973.1  217960.32  128235.31  58.83
974.2  217717.17  128165.19  58.87
975.4  218158.11  128328.30  58.82
976.5  218152.35  128385.79  58.85
977.7  218259.30  128371.30  58.82
978.8  218227.77  128124.18  58.71
980.0  218201.00  128104.33  58.71
981.2  218469.06  128518.46  58.83
982.3  218488.90  128485.47  58.81
983.5  218311.47  128383.71  58.81
984.6  218838.24  128368.80  58.66
985.8  218558.12  128282.59  58.69
987.0  218778.56  128440.43  58.71
988.1  218885.84  128515.96  58.71
989.3  219021.04  128567.79  58.70
990.2  232625.18  139497.63  59.97
994.0  232968.09  140083.90  60.13
997.9  232917.50  140477.68  60.31
1001.7  233327.03  141168.95  60.50
1005.6  234428.89  142211.43  60.66
1009.4  235667.13  143445.24  60.87
1013.3  236720.00  144514.29  61.05
1017.1  237475.01  145263.41  61.17
1021.0  238198.91  146151.09  61.36
1024.8  239461.50  147305.89  61.52
1028.6  241300.12  148841.46  61.68
1032.5  242884.60  150157.80  61.82
1036.3  243466.79  150807.05  61.94
1040.1  243679.89  151322.81  62.10
1044.0  244495.11  152141.69  62.23
1047.8  245213.85  152861.18  62.34
1051.6  245883.73  153664.34  62.49
1055.5  245447.70  153719.10  62.63
1059.3  245158.05  153825.94  62.75
1063.1  244851.61  153927.28  62.87
1067.0  245159.39  154413.71  62.99
1070.8  245910.39  155130.90  63.08
1074.6  246403.67  155715.75  63.20
1078.4  246012.00  155713.93  63.30
1082.3  245148.92  155401.90  63.39
1086.1  244605.91  155332.11  63.50
1089.9  244555.16  155547.33  63.60
1093.7  244984.13  156016.85  63.68
1097.5  245077.73  156279.41  63.77
1101.4  245025.66  156405.99  63.83
1105.2  244854.00  156402.26  63.88
1109.0  245205.60  156737.94  63.92
1112.8  246207.02  157378.72  63.92
1116.6  246995.47  157856.34  63.91
1120.4  247710.09  158234.80  63.88
1124.2  248194.45  158382.43  63.81
1128.1  248890.67  158595.34  63.72
1131.8  248855.60  158286.60  63.61
1135.7  248655.31  157799.59  63.46
1139.5  248454.00  157244.14  63.29
1143.3  247895.75  156373.96  63.08
1147.1  247220.00  155341.71  62.84
1150.9  246527.42  154212.54  62.55
1154.7  246528.53  153439.00  62.24
1158.5  246393.53  152621.91  61.94
1162.3  246195.44  151833.41  61.67
1166.1  245556.66  150869.42  61.44
1169.9  245207.77  150180.47  61.25
1173.7  244580.00  149361.43  61.07
1177.5  243953.65  148600.50  60.91
1181.2  243957.42  148256.64  60.77
1185.0  244441.25  148194.82  60.63
1188.8  244373.89  148026.50  60.57
1192.6  244425.11  147932.84  60.52
1196.4  244413.63  147881.85  60.50
1200.2  243719.47  147604.80  60.56
1204.0  243253.00  147481.17  60.63
1207.8  242875.52  147490.26  60.73
1211.6  242303.33  147355.71  60.81
1215.3  241837.27  147554.79  61.01
1219.1  241700.50  148020.27  61.24
1222.9  241386.67  148457.14  61.50
1226.7  241079.08  148950.80  61.79
1230.4  240447.28  149169.29  62.04
1234.2  239765.71  149306.85  62.27
1238.0  239065.73  149306.78  62.45
1241.8  238354.61  149307.64  62.64
1245.5  237787.13  149275.59  62.78
1249.3  237574.72  149503.77  62.93
1253.1  237851.25  149886.88  63.02
1256.8  237883.39  150174.28  63.13
1260.6  237671.53  150182.35  63.19
1264.4  237476.57  150245.74  63.27
1268.1  237160.00  150157.54  63.31
1271.9  237103.39  150259.79  63.37
1275.7  237325.96  150558.69  63.44
1279.4  237609.60  150939.84  63.52
1283.2  237114.94  150885.50  63.63
1286.9  236778.69  150882.76  63.72
1290.7  236530.80  150914.66  63.80
1294.4  235870.75  150598.41  63.85
1298.2  234941.93  150115.18  63.89
1302.0  233847.67  149440.45  63.91
1305.7  232519.83  148612.95  63.91
1309.5  230927.78  147473.35  63.86
1313.2  230027.67  146851.71  63.84
1317.0  229366.80  146286.77  63.78
1320.7  228581.06  145545.96  63.67
1324.4  227498.45  144496.34  63.52
1328.2  226860.00  143610.69  63.30
1331.9  226041.93  142453.38  63.02
1335.7  225240.97  141155.98  62.67
1339.4  223947.64  139479.06  62.28
1343.2  223008.28  137896.43  61.83
1346.9  222659.73  136660.76  61.38
1350.6  223133.48  135960.70  60.93
1354.4  223712.44  135407.73  60.53
1358.1  223555.60  134401.84  60.12
1361.8  222798.93  132982.01  59.69
1365.6  221735.30  131444.58  59.28
1369.3  220619.11  129862.00  58.86
1373.0  219299.06  128275.99  58.49
1376.7  217812.10  126628.01  58.14
1380.5  216287.47  124859.60  57.73
1384.2  214979.63  122976.52  57.20
1387.9  213690.80  120919.37  56.59
1391.6  212358.36  118540.52  55.82
1395.3  211166.30  115999.65  54.93
1399.1  210429.41  113443.37  53.91
1402.8  209392.67  110449.71  52.75
1406.5  208614.23  107300.31  51.43
1410.2  208021.06  104178.64  50.08
1413.9  207896.92  101380.55  48.76
1417.6  207363.68  98591.17  47.55
1421.3  206699.73  96073.37  46.48
1425.1  205908.27  93792.69  45.55
1428.8  205512.15  92017.06  44.77
1432.5  205304.93  90598.64  44.13
1436.2  205022.51  89438.63  43.62
1439.9  204392.18  88334.42  43.22
1443.6  204001.44  87548.93  42.92
1447.3  203480.56  86894.77  42.70
1451.0  203004.75  86382.64  42.55
1454.7  202473.60  85950.97  42.45
1458.4  202049.87  85649.55  42.39
1462.1  201433.00  85342.67  42.37
1465.8  200770.22  85087.11  42.38
1469.4  200231.13  84981.24  42.44
1473.1  200883.38  85434.83  42.53
1476.8  201069.56  85789.23  42.67
1480.5  199937.09  85570.27  42.80
1484.2  198927.38  85459.43  42.96
1487.9  198281.54  85548.28  43.14
1491.6  197614.08  85608.48  43.32
1495.3  197483.00  85907.25  43.50
1498.9  196983.30  86075.38  43.70
1502.6  196046.53  86076.90  43.91
1506.3  194936.62  85994.00  44.11
1510.0  193984.15  86029.43  44.35
1513.7  193257.41  86160.25  44.58
1517.3  192538.78  86253.03  44.80
1521.0  191651.78  86235.73  45.00
1524.7  190851.49  86243.03  45.19
1528.3  190038.27  86171.14  45.34
1532.0  189166.53  86050.29  45.49
1535.7  188314.62  85932.00  45.63
1539.3  187469.80  85713.81  45.72
1543.0  186871.81  85644.00  45.83
1546.7  186495.83  85685.09  45.94
1550.3  185992.00  85622.17  46.04
1554.0  185211.60  85419.90  46.12
1557.6  184453.32  85246.03  46.22
1561.3  183637.99  85012.67  46.29
1565.0  182794.13  84753.43  46.37
1568.6  181870.46  84456.42  46.44
1572.3  181215.20  84294.40  46.52
1575.9  180640.27  84184.34  46.60
1579.6  180089.97  84099.40  46.70
1583.2  179482.89  84009.71  46.81
1586.9  178725.07  83822.40  46.90
1590.5  178138.67  83844.40  47.07
1594.1  177435.10  83790.84  47.22
1597.8  176671.95  83738.20  47.40
1601.4  175957.98  83742.47  47.59
1605.1  174998.06  83610.28  47.78
1608.7  174205.50  83550.05  47.96
1612.3  173465.56  83478.59  48.12
1616.0  172653.60  83374.30  48.29
1619.6  171949.00  83314.79  48.45
1623.2  171177.73  83125.54  48.56
1626.9  170583.31  83043.50  48.68
1630.5  169881.20  82821.18  48.75
1634.1  169225.08  82629.53  48.83
1637.8  168502.13  82330.80  48.86
1641.4  167618.63  81889.46  48.85
1645.0  166765.62  81386.28  48.80
1648.6  165825.98  80721.98  48.68
1652.2  165092.49  80078.89  48.51
1655.8  164387.67  79348.14  48.27
1659.5  163703.05  78611.37  48.02
1663.1  162539.83  77660.06  47.78
1666.7  161305.67  76728.21  47.57
1670.3  160133.28  75872.48  47.38
1673.9  159082.32  75009.83  47.15
1677.5  158279.28  74265.39  46.92
1681.1  157849.20  73682.94  46.68
1684.7  157847.55  73318.37  46.45
1688.3  157706.50  72887.25  46.22
1691.9  157325.20  72257.79  45.93
1695.6  156978.13  71596.46  45.61
1699.2  156843.57  71038.09  45.29
1702.8  156764.58  70478.60  44.96
1706.3  156304.64  69725.44  44.61
1709.9  155364.09  68813.14  44.29
1713.5  154689.19  68014.00  43.97
1717.1  153994.32  67266.65  43.68
1720.7  153311.84  66580.06  43.43
1724.3  152961.63  66129.34  43.23
1727.9  152639.67  65855.20  43.14
1731.5  152551.97  65983.27  43.25
1735.1  152668.53  66471.43  43.54
1738.7  152401.91  66781.66  43.82
1742.2  151939.27  66861.91  44.01
1745.8  151345.87  66763.71  44.11
1749.4  151330.92  66782.66  44.13
1753.0  150628.92  66427.28  44.10
1756.5  149240.66  65790.51  44.08
1760.1  147433.87  65000.06  44.09
1763.7  145374.83  64202.25  44.16
1767.2  143716.73  63723.56  44.34
1770.8  142338.50  63422.68  44.56
1774.4  140901.64  63007.28  44.72
1777.9  140093.10  62944.02  44.93
1781.5  139231.33  62721.86  45.05
1785.1  137984.17  62316.43  45.16
1788.6  136689.21  61850.72  45.25
1792.2  135468.00  61397.25  45.32
1795.8  134944.62  61296.30  45.42
1799.3  134346.40  61111.54  45.49
1802.9  133619.96  60873.73  45.56
1806.4  132956.98  60726.23  45.67
1810.0  132150.08  60480.89  45.77
1813.5  131728.16  60372.45  45.83
1817.1  131497.33  60381.43  45.92
1820.6  130911.47  60225.54  46.00
1824.2  130815.82  60346.74  46.13
1827.7  130040.21  60140.24  46.25
1831.2  129794.00  60219.00  46.40
1834.8  129788.47  60392.34  46.53
1838.3  129601.00  60505.39  46.69
1841.8  128972.07  60374.57  46.81
1845.4  128089.81  60083.45  46.91
1848.9  127254.30  59788.03  46.98
1852.4  126609.40  59529.71  47.02
1856.0  125871.07  59121.51  46.97
1859.5  125117.85  58667.79  46.89
1863.0  124492.29  58153.77  46.71
1866.6  124265.78  57770.97  46.49
1870.1  124122.28  57283.35  46.15
1873.6  123475.50  56355.75  45.64
1877.1  122297.58  55021.13  44.99
1880.6  120974.38  53430.64  44.17
1884.2  119935.53  51759.11  43.16
1887.7  119095.80  49871.19  41.87
1891.2  118136.90  47637.45  40.32
1894.7  117340.69  45296.12  38.60
1898.2  116948.62  42998.33  36.77
1902.2  125658.00  43945.20  34.97
1904.9  124997.72  41812.47  33.45
1907.6  124162.53  39794.00  32.05
1910.4  123415.66  37958.90  30.76
1913.1  122276.40  36203.13  29.61
1915.8  121554.53  34852.07  28.67
1918.6  121038.53  33801.47  27.93
1921.3  120572.20  32922.84  27.31
1924.0  119792.52  32158.35  26.85
1926.7  119008.43  31596.47  26.55
1929.4  118249.33  31212.93  26.40
1932.2  117674.52  30996.91  26.34
1934.9  117093.60  30895.80  26.39
1937.6  116480.33  30878.07  26.51
1940.3  115890.42  30932.92  26.69
1943.0  115364.75  31041.03  26.91
1945.7  114657.31  31135.87  27.16
1948.4  113903.27  31264.10  27.45
1951.1  113283.00  31457.25  27.77
1953.8  112657.05  31653.60  28.10
1956.4  112152.02  31869.68  28.42
1959.1  111570.70  32070.83  28.74
1961.8  110783.05  32207.35  29.07
1964.5  110122.05  32397.90  29.42
1967.2  109386.88  32572.64  29.78
1969.9  108789.75  32760.58  30.11
1972.5  108025.44  32904.95  30.46
1975.2  107472.53  33103.96  30.80
1977.9  107156.83  33368.43  31.14
1980.6  106599.85  33562.55  31.48
1983.2  105767.38  33650.27  31.82
1985.9  104916.00  33696.00  32.12
1988.5  104027.64  33726.74  32.42
1991.2  103360.05  33843.83  32.74
1993.8  102789.50  33946.55  33.03
1996.5  102366.00  34091.75  33.30
1999.2  101761.83  34162.94  33.57
2001.8  101363.70  34251.50  33.79
2004.4  100861.18  34264.97  33.97
2007.1  100182.37  34218.57  34.16
2009.7  99623.85  34157.10  34.29
2012.4  99274.13  34150.40  34.40
2015.0  98827.00  34058.50  34.46
2017.6  98265.50  33860.25  34.46
2020.3  97769.83  33653.77  34.42
2022.9  97553.20  33532.93  34.37
2025.5  97337.80  33376.73  34.29
2028.1  97129.33  33169.17  34.15
2030.8  96716.58  32824.53  33.94
2033.4  96539.05  32569.15  33.74
2036.0  96187.60  32247.17  33.53
2038.6  95827.85  31889.70  33.28
2041.2  95525.47  31553.20  33.03
2043.8  95203.88  31204.12  32.78
2046.4  94830.80  30831.50  32.51
2049.0  94334.90  30432.67  32.26
2051.6  94100.55  30126.83  32.02
2054.2  93781.46  29805.21  31.78
2056.8  93433.08  29516.67  31.59
2059.4  92850.34  29157.92  31.40
2062.0  92341.25  28842.92  31.24
2064.6  91759.71  28524.38  31.09
2067.1  91173.83  28201.05  30.93
2069.7  90542.57  27858.75  30.77
2072.3  90118.33  27612.52  30.64
2074.9  89691.70  27356.88  30.50
2077.4  89390.25  27154.64  30.38
2080.0  88909.87  26907.96  30.26
2082.6  88430.25  26670.38  30.16
2085.1  87966.93  26438.08  30.05
2087.7  87646.00  26266.50  29.97
2090.3  87245.08  26034.10  29.84
2092.8  86531.73  25723.05  29.73
2095.4  85744.21  25406.88  29.63
2097.9  85080.86  25115.42  29.52
2100.5  84417.00  24839.33  29.42
2103.0  83841.12  24628.68  29.38
2105.6  83306.90  24390.93  29.28
2108.1  82817.40  24153.00  29.16
2110.7  82293.98  23929.50  29.08
2113.2  81804.30  23720.28  29.00
2115.7  81248.46  23486.13  28.91
2118.3  80633.15  23267.40  28.86
2120.8  80288.25  23124.00  28.80
2123.3  79904.38  22939.79  28.71
2125.8  79517.67  22767.03  28.63
2128.4  79114.10  22637.55  28.61
2130.9  78594.17  22452.83  28.57
2133.4  78225.35  22297.10  28.50
2135.9  77885.00  22169.17  28.46
2138.4  77421.85  22036.30  28.46
2140.9  77106.70  21934.37  28.45
2143.4  76803.73  21844.72  28.44
2145.9  76511.33  21771.62  28.46
2148.4  76212.84  21722.88  28.50
2150.9  75926.53  21661.97  28.53
2153.4  75658.50  21601.05  28.55
2155.9  75334.08  21550.20  28.61
2158.4  75055.75  21529.38  28.68
2160.9  74847.50  21511.00  28.74
2163.4  74549.93  21469.50  28.80
2165.9  74011.67  21353.28  28.85
2168.4  73554.00  21279.00  28.93
2170.8  73245.52  21237.88  29.00
2173.3  72915.18  21195.92  29.07
2175.8  72600.64  21164.18  29.15
2178.2  72221.54  21120.75  29.24
2180.7  71866.55  21078.11  29.33
2183.2  71457.65  21015.48  29.41
2185.6  71038.80  20953.80  29.50
2188.1  70578.90  20909.70  29.63
2190.6  70052.88  20841.82  29.75
2193.0  69410.55  20727.03  29.86
2195.5  68844.80  20633.60  29.97
2197.9  68275.07  20564.00  30.12
2200.4  67601.58  20436.17  30.23
2202.8  67140.61  20350.07  30.31
2205.3  66566.00  20237.13  30.40
2207.7  66206.18  20230.60  30.56
2210.1  65805.83  20184.97  30.67
2212.6  65462.79  20115.49  30.73
2215.0  65220.46  20074.79  30.78
2217.4  64910.63  20003.16  30.82
2219.9  64672.65  19958.37  30.86
2222.3  64490.43  19917.70  30.88
2224.7  64351.35  19857.83  30.86
2227.1  64099.60  19723.49  30.77
2229.5  63803.87  19546.24  30.63
2231.9  63373.87  19334.40  30.51
2234.4  62873.20  19074.53  30.34
2236.8  62482.44  18825.43  30.13
2239.2  62126.35  18547.10  29.85
2241.6  61740.88  18246.03  29.55
2244.0  61351.20  17913.60  29.20
2246.4  60928.43  17585.65  28.86
2248.8  60460.68  17242.41  28.52
2251.2  60138.75  16928.75  28.15
2253.6  59769.00  16573.50  27.73
2255.9  59495.00  16271.70  27.35
2258.3  59197.50  15997.94  27.02
2260.7  58845.47  15725.07  26.72
2263.1  58449.50  15442.50  26.42
2265.5  58049.20  15164.05  26.12
2267.9  57746.25  14949.50  25.89
2270.2  57319.47  14729.53  25.70
2272.6  56896.20  14519.70  25.52
2275.0  56484.75  14310.45  25.34
2277.3  56109.00  14108.38  25.14
2279.7  55747.63  13924.00  24.98
2282.1  55422.93  13751.67  24.81
2284.4  55029.52  13522.48  24.57
2286.8  54729.89  13325.34  24.35
2289.1  54374.07  13105.47  24.10
2291.5  54080.08  12914.42  23.88
2293.8  53645.03  12662.13  23.60
2296.2  53191.60  12404.70  23.32
2298.5  52698.95  12129.00  23.02
2300.8  52176.25  11865.70  22.74
2303.2  51570.67  11603.40  22.50
2305.5  50909.20  11364.77  22.32
2307.9  50258.90  11171.23  22.23
2310.2  49634.20  11072.60  22.31
2312.5  49066.67  11047.67  22.52
2314.8  48512.57  11079.37  22.84
2317.1  47899.58  11100.00  23.17
2319.5  47277.00  11062.20  23.40
2321.8  46739.80  11013.13  23.56
2324.1  46165.23  10935.52  23.69
2326.4  45660.27  10839.58  23.74
2328.7  45140.83  10671.67  23.64
2331.0  44682.40  10538.60  23.59
2333.3  44335.38  10456.46  23.58
2335.6  43926.87  10360.93  23.59
2337.9  43478.55  10223.70  23.51
2340.2  43098.33  10062.08  23.35
2342.5  42731.60  9890.40  23.15
2344.8  42266.71  9717.13  22.99
2347.1  41771.45  9587.55  22.95
2349.4  41230.85  9502.90  23.05
2351.7  40764.27  9434.67  23.14
2353.9  40312.68  9386.33  23.28
2356.2  39804.38  9343.75  23.47
2358.5  39316.11  9281.50  23.61
2360.8  38878.83  9212.42  23.70
2363.1  38435.40  9128.00  23.75
2365.3  37980.08  9034.62  23.79
2367.6  37450.00  8908.33  23.79
2369.8  36967.25  8793.75  23.79
2372.1  36419.50  8669.70  23.81
2374.4  35791.53  8515.27  23.79
2376.6  35189.47  8357.07  23.75
2378.9  34611.03  8218.93  23.75
2381.1  34051.33  8068.67  23.70
2383.4  33524.30  7932.17  23.66
2385.6  33074.25  7828.79  23.67
2387.9  32598.90  7699.50  23.62
2390.1  32138.75  7595.00  23.63
2392.3  31660.20  7493.85  23.67
2394.6  31215.97  7386.78  23.66
2396.8  30813.21  7267.85  23.59
2399.0  30379.08  7142.25  23.51
2401.3  29944.35  7005.95  23.40
2403.5  29493.10  6888.70  23.36
2405.7  29092.02  6794.82  23.36
2407.9  28712.70  6706.95  23.36
2410.1  28272.00  6565.80  23.22
2412.4  27892.17  6450.42  23.13
2414.6  27485.60  6345.00  23.08
2416.8  27124.35  6227.10  22.96
2419.0  26789.38  6115.58  22.83
2421.2  26376.55  6014.72  22.80
2423.4  25948.24  5885.66  22.68
2425.6  25660.35  5781.68  22.53
2427.8  25355.55  5667.38  22.35
2430.0  25033.28  5572.51  22.26
2432.2  24729.60  5462.40  22.09
2434.4  24439.05  5379.30  22.01
2436.5  24133.43  5244.70  21.73
2438.7  23846.85  5102.30  21.40
2440.9  23571.88  5002.20  21.22
2443.1  23305.95  4954.65  21.26
2445.3  23028.94  4876.00  21.17
2447.4  22735.80  4794.00  21.09
2449.6  22463.47  4722.67  21.02
2451.8  22200.75  4636.80  20.89
2453.9  21874.46  4541.16  20.76
2456.1  21550.87  4427.40  20.54
2458.3  21257.48  4321.40  20.33
2460.4  20944.98  4244.59  20.27
2462.6  20676.83  4197.96  20.30
2464.7  20428.09  4135.95  20.25
2466.9  20184.73  4085.93  20.24
2469.0  19945.23  3998.13  20.05
2471.2  19688.50  3926.05  19.94
2473.3  19442.88  3876.68  19.94
2475.4  19210.17  3805.56  19.81
2477.6  18950.13  3727.48  19.67
2479.7  18700.80  3673.60  19.64
2481.9  18432.81  3590.30  19.48
2484.0  18248.74  3512.98  19.25
2486.1  18023.40  3431.70  19.04
2488.2  17769.92  3402.75  19.15
2490.4  17520.00  3361.04  19.18
2492.5  17196.10  3353.00  19.50
2494.6  16875.53  3361.73  19.92
2496.7  16650.62  3271.28  19.65
2498.8  16455.15  3226.50  19.61
2500.9  16303.51  3230.48  19.81
2503.0  16253.53  3182.65  19.58
2505.1  16160.63  3147.63  19.48
2507.2  16159.53  3168.98  19.61
2509.4  16104.37  3230.52  20.06
2511.4  16114.35  3259.38  20.23
2513.5  16204.80  3291.60  20.31
2515.6  16126.25  3378.83  20.95
