# Supplementary material for: Using reflectance spectra and Pl@ntNet to identify herbarium specimens: a case study with Lithocarpus
Source: New Phytol. 2025 Jun 4;251(2):800–10. doi: 10.1111/nph.70258 (PMC13278665; doi:10.1111/nph.70258)
Supplement: Supplementary file 1 — Dataset S1 Original spectral data collected for this study. [file NPH-251-800-s003.zip › lithocarpus_spectra/gr022422_0005.sig]

/*** Spectra Vista SIG Data ***/
name= gr022422_0005.sig
instrument= HI: 1132003 (HR-1024i)
integration= 50.0, 9.0, 5.0, 100.0, 14.0, 5.0
scan method= Time-based, Time-based
scan coadds= 100, 425, 645, 50, 298, 645
scan time= 5, 5
scan settings= AI, AI
external data set1= 0,0,0,0,0,0,0,0,0,0,0,0,0,0,0,0,0,0,0,0,0,0,0,0,0,0,0,0,0,0,0,0
external data set2= 0,0,0,0,0,0,0,0,0,0,0,0,0,0,0,0,0,0,0,0,0,0,0,0,0,0,0,0,0,0,0,0
external data dark= 0,0,0,0,0,0,0,0,0,0,0,0,0,0,0,0
external data mask= 0
optic= LENS 4(1), LENS 4(1)
temp= 28.6, -5.1, -9.8, 28.7, -5.1, -9.8
battery= 7.48, 7.46
error= 0, 0
units= Radiance, Radiance
time= 24/02/2022 10:32:11, 24/02/2022 10:32:58
longitude=                 ,                 
latitude=                 ,                 
gpstime=                 ,                 
comm= 
memory slot= 0, 0
factors= 0.933, 0.910, 1.000 [Overlap: Remove @ 990,1900, Matching Type: None]
inclinometer x offset= 0, 0
inclinometer y offset= 90, 90
data= 
340.5  1193.50  130.20  10.91
341.9  1191.12  116.99  9.82
343.4  1180.80  127.92  10.83
344.9  1184.00  120.25  10.16
346.4  1194.61  98.07  8.21
347.8  1199.10  111.35  9.29
349.3  1194.00  95.52  8.00
350.8  1227.15  113.63  9.26
352.2  1258.18  95.10  7.56
353.7  1282.47  103.43  8.06
355.2  1323.10  85.15  6.44
356.6  1387.54  91.63  6.60
358.1  1454.20  99.15  6.82
359.6  1474.30  96.15  6.52
361.0  1551.06  92.33  5.95
362.5  1615.23  98.64  6.11
364.0  1719.90  95.55  5.56
365.5  1773.30  102.80  5.80
366.9  1833.76  100.48  5.48
368.4  1951.56  106.34  5.45
369.9  2044.74  102.88  5.03
371.3  2128.42  99.15  4.66
372.8  2189.37  104.88  4.79
374.2  2310.44  103.84  4.49
375.7  2451.57  117.99  4.81
377.2  2536.50  126.83  5.00
378.6  2589.16  132.10  5.10
380.1  2666.56  115.38  4.33
381.6  2812.03  113.49  4.04
383.0  2985.40  126.50  4.24
384.5  3146.78  152.88  4.86
386.0  3222.78  156.75  4.86
387.4  3313.75  150.63  4.55
388.9  3404.66  133.63  3.92
390.4  3587.85  136.68  3.81
391.8  3776.92  149.24  3.95
393.3  3917.42  156.47  3.99
394.7  3972.50  170.25  4.29
396.2  4068.32  151.48  3.72
397.7  4241.52  144.48  3.41
399.1  4448.40  161.76  3.64
400.6  4653.28  172.72  3.71
402.0  4786.08  177.45  3.71
403.5  4860.80  176.40  3.63
405.0  4976.88  167.76  3.37
406.4  5213.56  180.40  3.46
407.9  5450.12  196.24  3.60
409.3  5584.08  201.94  3.62
410.8  5685.12  190.35  3.35
412.2  5820.96  192.96  3.31
413.7  6052.59  208.71  3.45
415.1  6314.14  223.61  3.54
416.6  6513.84  231.57  3.56
418.0  6655.50  235.63  3.54
419.5  6785.62  228.03  3.36
420.9  6992.96  239.44  3.42
422.4  7256.50  255.56  3.52
423.8  7552.08  265.31  3.51
425.3  7835.10  276.75  3.53
426.7  8074.95  292.13  3.62
428.2  8244.48  300.96  3.65
429.6  8396.88  305.40  3.64
431.1  8598.52  318.57  3.70
432.5  8888.10  332.61  3.74
434.0  9190.50  349.25  3.80
435.4  9537.00  368.50  3.86
436.8  9875.61  384.33  3.89
438.3  10141.75  403.98  3.98
439.7  10350.11  412.53  3.99
441.2  10512.96  423.00  4.02
442.6  10755.90  430.13  4.00
444.0  11051.04  450.45  4.08
445.5  11413.86  469.70  4.12
446.9  11799.06  485.94  4.12
448.4  12154.94  503.23  4.14
449.8  12520.40  516.98  4.13
451.2  12793.75  531.88  4.16
452.7  13015.92  550.05  4.23
454.1  13247.76  563.55  4.25
455.5  13534.92  582.61  4.30
457.0  13893.88  594.88  4.28
458.4  14248.52  614.90  4.32
459.8  14630.40  636.48  4.35
461.2  15077.78  662.18  4.39
462.7  15480.21  689.54  4.45
464.1  15824.49  707.16  4.47
465.5  16101.72  722.16  4.48
467.0  16360.20  738.10  4.51
468.4  16658.32  751.98  4.51
469.8  17015.80  774.80  4.55
471.2  17452.23  800.81  4.59
472.7  17917.38  824.60  4.60
474.1  18396.20  849.60  4.62
475.5  18968.56  882.05  4.65
476.9  19509.23  910.39  4.67
478.4  19925.00  934.38  4.69
479.8  20186.56  957.34  4.74
481.2  20331.44  970.12  4.77
482.6  20517.84  981.18  4.78
484.0  20852.46  1008.99  4.84
485.4  21342.07  1037.75  4.86
486.9  21919.95  1073.48  4.90
488.3  22559.92  1109.60  4.92
489.7  23105.98  1145.63  4.96
491.1  23555.28  1178.94  5.00
492.5  23937.48  1214.22  5.07
493.9  24222.84  1242.57  5.13
495.3  24492.90  1271.10  5.19
496.8  24869.88  1298.26  5.22
498.2  25358.10  1341.21  5.29
499.6  25891.56  1383.26  5.34
501.0  26510.87  1433.02  5.41
502.4  27090.00  1486.08  5.49
503.8  27645.10  1538.11  5.56
505.2  28204.16  1582.42  5.61
506.6  28735.74  1634.38  5.69
508.0  29247.12  1688.40  5.77
509.4  29650.00  1732.50  5.84
510.8  30100.95  1779.53  5.91
512.2  30543.92  1825.12  5.98
513.6  31056.00  1879.20  6.05
515.0  31657.04  1944.64  6.14
516.4  32187.68  1999.84  6.21
517.8  32783.64  2058.71  6.28
519.2  33408.75  2122.31  6.35
520.7  34016.24  2186.63  6.43
522.0  34534.32  2244.42  6.50
523.4  35152.11  2313.05  6.58
524.8  35688.24  2376.15  6.66
526.2  36327.81  2445.02  6.73
527.6  36989.10  2518.50  6.81
529.0  37576.00  2587.20  6.89
530.4  38262.34  2662.62  6.96
531.8  38831.29  2730.58  7.03
533.2  39274.56  2791.62  7.11
534.6  39681.28  2867.52  7.23
536.0  40174.87  2954.51  7.35
537.4  40679.40  3035.24  7.46
538.8  41274.31  3112.08  7.54
540.2  41947.63  3205.40  7.64
541.6  42592.76  3283.21  7.71
543.0  43143.94  3363.50  7.80
544.3  43878.45  3456.08  7.88
545.7  44704.95  3564.83  7.97
547.1  45257.40  3643.13  8.05
548.5  45933.06  3733.95  8.13
549.9  46705.21  3834.67  8.21
551.3  47528.26  3942.64  8.30
552.7  48105.56  4031.84  8.38
554.1  48869.64  4140.42  8.47
555.4  49509.80  4234.21  8.55
556.8  49960.68  4315.08  8.64
558.2  50215.35  4382.63  8.73
559.6  50429.25  4440.75  8.81
561.0  50917.02  4532.22  8.90
562.3  51301.25  4606.88  8.98
563.7  51891.84  4701.76  9.06
565.1  52496.40  4796.00  9.14
566.5  53150.92  4896.16  9.21
567.9  54038.80  5022.28  9.29
569.2  55020.00  5155.50  9.37
570.6  56049.63  5294.07  9.45
572.0  56933.72  5423.96  9.53
573.4  57681.21  5548.78  9.62
574.8  58433.25  5669.50  9.70
576.1  59348.70  5816.35  9.80
577.5  60063.36  5940.50  9.89
578.9  61054.44  6093.90  9.98
580.3  61988.52  6244.61  10.07
581.6  62936.96  6400.88  10.17
583.0  63851.22  6556.37  10.27
584.4  64464.87  6687.08  10.37
585.8  64850.04  6793.89  10.48
587.1  65132.32  6886.66  10.57
588.5  65514.60  7002.30  10.69
589.9  65825.70  7104.30  10.79
591.2  66309.24  7226.30  10.90
592.6  67055.12  7380.01  11.01
594.0  67728.95  7534.94  11.13
595.3  68648.50  7713.23  11.24
596.7  69607.32  7903.99  11.36
598.1  70535.69  8093.27  11.47
599.5  71427.20  8282.00  11.60
600.8  72369.68  8481.06  11.72
602.2  73149.65  8664.01  11.84
603.5  74102.76  8870.04  11.97
604.9  75042.72  9077.58  12.10
606.3  75889.44  9284.88  12.23
607.6  76687.74  9489.18  12.37
609.0  77457.60  9698.40  12.52
610.4  78203.58  9904.44  12.66
611.7  78875.65  10102.59  12.81
613.1  79481.55  10300.80  12.96
614.5  80145.54  10512.72  13.12
615.8  80653.32  10708.02  13.28
617.2  81378.72  10936.80  13.44
618.5  81993.32  11153.36  13.60
619.9  82795.30  11395.78  13.76
621.2  83548.13  11637.12  13.93
622.6  84502.00  11899.25  14.08
624.0  85276.17  12143.88  14.24
625.3  86170.89  12400.26  14.39
626.7  87050.02  12658.90  14.54
628.0  87770.16  12893.64  14.69
629.4  88648.00  13151.60  14.84
630.8  89377.08  13383.72  14.97
632.1  89960.22  13590.99  15.11
633.5  90907.96  13850.98  15.24
634.8  91667.99  14081.69  15.36
636.2  92328.48  14285.19  15.47
637.5  93180.38  14513.58  15.58
638.9  93939.45  14727.72  15.68
640.2  94719.87  14924.09  15.76
641.6  95561.34  15119.37  15.82
642.9  96365.36  15291.19  15.87
644.3  97223.00  15484.62  15.93
645.6  98013.50  15668.25  15.99
647.0  98779.95  15827.13  16.02
648.3  99609.78  15977.99  16.04
649.7  100480.34  16146.45  16.07
651.0  101293.69  16279.96  16.07
652.4  101853.18  16388.19  16.09
653.7  103002.57  16569.86  16.09
655.0  103944.68  16706.30  16.07
656.4  104621.20  16783.20  16.04
657.7  105805.89  16941.66  16.01
659.1  106768.20  17059.35  15.98
660.4  107486.40  17122.56  15.93
661.8  108200.00  17192.00  15.89
663.1  109210.29  17316.90  15.86
664.5  109695.90  17377.08  15.84
665.8  109816.65  17401.14  15.85
667.1  109856.25  17434.71  15.87
668.5  110191.20  17535.00  15.91
669.8  110532.20  17665.04  15.98
671.2  110747.52  17808.96  16.08
672.5  111022.70  17986.67  16.20
673.8  111650.00  18225.34  16.32
675.2  112597.80  18553.50  16.48
676.5  113757.78  18938.67  16.65
677.8  115011.74  19364.42  16.84
679.2  115996.38  19792.67  17.06
680.5  116868.18  20234.90  17.31
681.9  117663.70  20689.90  17.58
683.2  118495.30  21190.40  17.88
684.5  119342.30  21717.85  18.20
685.9  120110.11  22270.24  18.54
687.2  120844.80  22821.12  18.88
688.5  121525.90  23374.49  19.23
689.9  122339.32  23947.58  19.57
691.2  123046.09  24511.81  19.92
692.5  123682.86  25051.90  20.25
693.8  124424.00  25613.38  20.59
695.2  125064.03  26153.58  20.91
696.5  125776.20  26707.34  21.23
697.8  126515.90  27259.55  21.55
699.2  127185.24  27820.85  21.87
700.5  127910.16  28398.24  22.20
701.8  128580.90  28966.35  22.53
703.1  129263.88  29558.16  22.87
704.5  129966.12  30176.96  23.22
705.8  130729.14  30813.90  23.57
707.1  131399.00  31443.25  23.93
708.4  132070.41  32097.59  24.30
709.8  132894.63  32795.28  24.68
711.1  133454.48  33439.43  25.06
712.4  134299.22  34168.65  25.44
713.7  134992.34  34868.99  25.83
715.0  135721.56  35596.91  26.23
716.3  136517.50  36337.00  26.62
717.7  137272.14  37080.64  27.01
719.0  138094.10  37843.20  27.40
720.3  138887.48  38619.41  27.81
721.6  139845.20  39434.60  28.20
722.9  140787.09  40255.83  28.59
724.2  141742.44  41084.82  28.99
725.6  142575.58  41884.88  29.38
726.9  143034.00  42594.00  29.78
728.2  143479.84  43304.24  30.18
729.5  144032.59  44059.08  30.59
730.8  144512.38  44783.68  30.99
732.1  145112.52  45545.08  31.39
733.4  145514.04  46267.46  31.80
734.7  145728.00  46931.04  32.20
736.0  145983.36  47617.23  32.62
737.3  145997.91  48219.57  33.03
738.6  146014.65  48801.29  33.42
740.0  146074.90  49406.95  33.82
741.2  146282.24  50053.12  34.22
742.6  146721.60  50781.24  34.61
743.9  147290.00  51553.56  35.00
745.2  148066.86  52377.84  35.37
746.5  148904.77  53241.85  35.76
747.8  149625.40  54042.10  36.12
749.1  150431.83  54871.54  36.48
750.4  151209.79  55692.41  36.83
751.7  152000.52  56506.66  37.18
753.0  152602.32  57246.60  37.51
754.2  153272.52  58013.04  37.85
755.5  153872.60  58746.78  38.18
756.8  154452.00  59472.46  38.51
758.1  155464.44  60368.46  38.83
759.4  156399.60  61244.90  39.16
760.7  157290.28  62109.74  39.49
762.0  157885.00  62868.75  39.82
763.3  158451.30  63627.48  40.16
764.6  158836.56  64326.72  40.50
765.9  159238.40  65021.75  40.83
767.2  159740.70  65779.04  41.18
768.4  160041.70  66470.95  41.53
769.7  160677.96  67293.78  41.88
771.0  161084.79  68027.90  42.23
772.3  161455.80  68745.88  42.58
773.6  161962.08  69502.00  42.91
774.8  162410.26  70250.40  43.25
776.1  162837.74  70981.17  43.59
777.4  163157.13  71654.95  43.92
778.7  163679.76  72407.77  44.24
780.0  164116.48  73130.24  44.56
781.2  164478.30  73802.31  44.87
782.5  164987.94  74534.07  45.18
783.8  165452.76  75236.58  45.47
785.0  165778.98  75877.80  45.77
786.3  166194.00  76560.75  46.07
787.6  166643.68  77241.08  46.35
788.9  167042.70  77888.64  46.63
790.1  167565.70  78599.90  46.91
791.4  167907.36  79234.08  47.19
792.7  168543.78  79980.53  47.45
793.9  168954.66  80621.73  47.72
795.2  169441.00  81282.00  47.97
796.5  169944.50  81969.80  48.23
797.7  170420.76  82645.44  48.49
799.0  171060.00  83388.00  48.75
800.2  171456.00  84001.28  48.99
801.5  171920.88  84640.06  49.23
802.8  172437.00  85327.45  49.48
804.0  172894.54  85969.52  49.72
805.3  173386.40  86635.06  49.97
806.5  173758.40  87232.90  50.20
807.8  174230.00  87866.45  50.43
809.0  174708.99  88501.15  50.66
810.3  175190.93  89142.44  50.88
811.5  175527.93  89743.29  51.13
812.8  176010.30  90373.95  51.35
814.0  176413.68  90968.67  51.57
815.3  176917.28  91611.65  51.78
816.5  177295.00  92187.50  52.00
817.8  177738.81  92814.00  52.22
819.0  178117.94  93410.91  52.44
820.2  178548.18  94008.03  52.65
821.5  179036.00  94635.55  52.86
822.7  179362.74  95156.52  53.05
824.0  179803.71  95782.01  53.27
825.2  180275.10  96407.78  53.48
826.4  180750.02  97043.93  53.69
827.7  181086.95  97569.93  53.88
828.9  181584.90  98179.65  54.07
830.1  181982.33  98755.01  54.27
831.4  182390.71  99348.32  54.47
832.6  182850.68  99953.49  54.66
833.8  183244.40  100500.25  54.84
835.0  183675.10  101071.74  55.03
836.3  184095.94  101655.89  55.22
837.5  184520.70  102239.55  55.41
838.7  184952.16  102837.47  55.60
839.9  185399.28  103381.92  55.76
841.2  185935.52  104006.70  55.94
842.4  186313.11  104542.25  56.11
843.6  186699.10  105123.55  56.31
844.8  187200.63  105729.30  56.48
846.0  187646.34  106275.08  56.64
847.2  188069.07  106834.77  56.81
848.5  188536.72  107427.84  56.98
849.7  188874.60  107926.79  57.14
850.9  189264.40  108433.65  57.29
852.1  189712.94  108987.37  57.45
853.3  190038.18  109481.73  57.61
854.5  190458.10  110014.31  57.76
855.7  190757.82  110514.90  57.93
856.9  191105.76  110989.80  58.08
858.1  191487.86  111489.87  58.22
859.3  191870.84  112005.39  58.38
860.5  192280.95  112537.67  58.53
861.7  192696.00  113063.20  58.67
862.9  193067.55  113532.25  58.80
864.1  193420.88  114025.47  58.95
865.3  193864.04  114572.34  59.10
866.5  194322.24  115110.72  59.24
867.7  194731.52  115608.73  59.37
868.9  195128.15  116121.81  59.51
870.1  195644.36  116630.01  59.61
871.3  196059.36  117136.24  59.75
872.5  196487.10  117691.88  59.90
873.7  196984.96  118257.60  60.03
874.9  197557.08  118820.97  60.15
876.0  198084.60  119362.68  60.26
877.2  198530.28  119900.44  60.39
878.4  199042.29  120451.55  60.52
879.6  199537.80  120981.00  60.63
880.8  200039.00  121528.75  60.75
882.0  200454.89  122026.50  60.87
883.1  200943.68  122568.32  61.00
884.3  201464.58  123112.10  61.11
885.5  201945.66  123626.79  61.22
886.7  202371.84  124090.56  61.32
887.8  202839.90  124644.30  61.45
889.0  203375.00  125197.65  61.56
890.2  203820.54  125714.61  61.68
891.4  204324.16  126248.40  61.79
892.5  204971.13  126813.38  61.87
893.7  205625.08  127457.26  61.99
894.9  206272.44  128086.56  62.10
896.0  206886.20  128718.95  62.22
897.2  207532.64  129294.13  62.30
898.4  208074.88  129864.15  62.41
899.5  208744.86  130493.39  62.51
900.7  209159.60  130969.80  62.62
901.9  209550.02  131480.49  62.74
903.0  209962.10  131954.00  62.85
904.2  210317.20  132364.30  62.94
905.4  210825.36  132866.40  63.02
906.5  211361.99  133336.60  63.08
907.7  211682.36  133794.16  63.21
908.8  212074.41  134220.06  63.29
910.0  212432.48  134678.44  63.40
911.2  212652.10  134975.62  63.47
912.3  212819.22  135326.46  63.59
913.5  213018.99  135652.89  63.68
914.6  213192.00  135921.24  63.76
915.8  213535.41  136347.27  63.85
916.9  213820.94  136672.92  63.92
918.1  214004.28  136955.12  64.00
919.2  214150.23  137281.37  64.11
920.4  214294.08  137564.24  64.19
921.5  214540.74  137890.55  64.27
922.7  214748.48  138186.64  64.35
923.8  214973.34  138539.52  64.44
925.0  215120.29  138834.64  64.54
926.1  215493.60  139217.40  64.60
927.3  215820.96  139613.76  64.69
928.4  216303.75  140086.38  64.76
929.6  216888.32  140715.52  64.88
930.7  217660.80  141376.20  64.95
931.8  218492.49  142110.84  65.04
933.0  219199.68  142677.00  65.09
934.1  219652.65  143124.57  65.16
935.3  219834.32  143382.35  65.22
936.4  219768.43  143617.00  65.35
937.6  219678.93  143656.01  65.39
938.7  219583.08  143749.71  65.46
939.9  219613.17  143977.52  65.56
941.0  220248.76  144406.46  65.57
942.1  220752.54  144962.46  65.67
943.3  221296.68  145426.59  65.72
944.4  221646.05  145877.43  65.82
945.6  221889.52  146221.61  65.90
946.7  222182.01  146516.31  65.94
947.9  222457.20  146790.42  65.99
949.0  222755.09  146963.74  65.98
950.1  223082.64  147279.06  66.02
951.3  223402.19  147694.14  66.11
952.4  223709.37  148054.46  66.18
953.6  224187.10  148328.96  66.16
954.7  224303.91  148375.80  66.15
955.8  224454.77  148584.73  66.20
957.0  224864.85  149020.28  66.27
958.1  225245.04  149379.87  66.32
959.3  225145.20  149462.25  66.38
960.4  225547.34  149746.04  66.39
961.6  225919.13  149919.19  66.36
962.7  226032.96  149897.92  66.32
963.9  226184.63  150052.49  66.34
965.0  226206.84  150224.85  66.41
966.2  226439.77  150444.56  66.44
967.3  226443.11  150367.40  66.40
968.5  226345.92  150393.12  66.44
969.6  226447.68  150354.20  66.40
970.8  226428.51  150252.19  66.36
971.9  226438.08  150164.96  66.32
973.1  226446.48  150443.24  66.44
974.2  226309.25  150361.40  66.44
975.4  226238.04  150508.50  66.53
976.5  226322.85  150255.50  66.39
977.7  226517.76  150337.68  66.37
978.8  226561.05  150346.26  66.36
980.0  226435.00  150270.50  66.36
981.2  226601.58  150359.21  66.35
982.3  226503.34  150270.75  66.34
983.5  226791.50  150274.02  66.26
984.6  226784.88  150374.88  66.31
985.8  226567.00  150482.64  66.42
987.0  226428.16  150369.28  66.41
988.1  227060.00  150427.25  66.25
989.3  227272.64  150532.76  66.23
990.2  245279.90  166227.49  67.77
994.0  245544.91  166976.40  68.00
997.9  245206.08  167317.18  68.24
1001.7  245586.76  168154.35  68.47
1005.6  246774.44  169564.29  68.71
1009.4  248323.80  171190.46  68.94
1013.3  249600.00  172517.14  69.12
1017.1  250308.52  173583.28  69.35
1021.0  251018.52  174600.09  69.56
1024.8  252512.00  176073.36  69.73
1028.6  254624.46  178105.64  69.95
1032.5  256376.40  179779.50  70.12
1036.3  257020.81  180643.49  70.28
1040.1  257234.97  181310.93  70.48
1044.0  258244.29  182443.19  70.65
1047.8  259099.05  183437.33  70.80
1051.6  259857.16  184471.26  70.99
1055.5  259377.50  184503.79  71.13
1059.3  258910.05  184602.18  71.30
1063.1  258489.64  184705.34  71.46
1067.0  258800.19  185300.16  71.60
1070.8  259583.18  186197.45  71.73
1074.6  260083.47  186969.95  71.89
1078.4  259568.67  186927.86  72.01
1082.3  258506.13  186458.29  72.13
1086.1  257889.11  186439.20  72.29
1089.9  257835.84  186721.42  72.42
1093.7  258216.78  187346.00  72.55
1097.5  258304.63  187701.44  72.67
1101.4  258129.56  187833.14  72.77
1105.2  257908.00  187883.49  72.85
1109.0  258348.47  188390.80  72.92
1112.8  259548.76  189359.34  72.96
1116.6  260500.49  190103.03  72.98
1120.4  261223.20  190690.60  73.00
1124.2  261835.01  191028.04  72.96
1128.1  262620.23  191465.14  72.91
1131.8  262629.73  191224.20  72.81
1135.7  262461.00  190786.26  72.69
1139.5  262278.40  190343.83  72.57
1143.3  261685.83  189446.89  72.39
1147.1  260839.56  188429.71  72.24
1150.9  260041.83  187296.80  72.03
1154.7  260039.29  186724.20  71.81
1158.5  259918.87  185988.43  71.56
1162.3  259701.86  185212.94  71.32
1166.1  258998.93  184091.34  71.08
1169.9  258622.47  183283.65  70.87
1173.7  257960.00  182314.29  70.68
1177.5  257339.79  181356.46  70.47
1181.2  257409.53  180881.81  70.27
1185.0  257992.53  180758.20  70.06
1188.8  257936.00  180409.50  69.94
1192.6  258030.95  180225.28  69.85
1196.4  257996.08  180033.53  69.78
1200.2  257256.53  179536.00  69.79
1204.0  256706.95  179261.36  69.83
1207.8  256252.87  179166.47  69.92
1211.6  255578.56  178968.79  70.02
1215.3  255046.72  179191.53  70.26
1219.1  254958.33  179828.52  70.53
1222.9  254595.56  180400.00  70.86
1226.7  254292.51  181095.85  71.22
1230.4  253617.51  181426.61  71.54
1234.2  252879.74  181618.15  71.82
1238.0  252048.20  181630.81  72.06
1241.8  251268.61  181634.57  72.29
1245.5  250656.49  181618.09  72.46
1249.3  250468.40  181932.24  72.64
1253.1  250842.08  182590.63  72.79
1256.8  250933.37  182993.62  72.93
1260.6  250747.05  183072.35  73.01
1264.4  250591.36  183239.98  73.12
1268.1  250292.53  183211.29  73.20
1271.9  250238.40  183381.35  73.28
1275.7  250454.36  183767.02  73.37
1279.4  250711.20  184200.36  73.47
1283.2  250177.58  184145.43  73.61
1286.9  249826.93  184154.39  73.71
1290.7  249582.67  184186.20  73.80
1294.4  248836.74  183793.49  73.86
1298.2  247822.94  183186.15  73.92
1302.0  246581.00  182347.02  73.95
1305.7  245135.31  181323.41  73.97
1309.5  243427.97  180025.10  73.95
1313.2  242474.50  179175.05  73.89
1317.0  241737.60  178508.57  73.84
1320.7  240830.08  177583.06  73.74
1324.4  239583.30  176280.61  73.58
1328.2  239035.20  175377.60  73.37
1331.9  238251.26  174161.23  73.10
1335.7  237457.92  172764.11  72.76
1339.4  235945.33  170810.09  72.39
1343.2  234953.91  169070.76  71.96
1346.9  234669.63  167744.69  71.48
1350.6  235324.21  167048.80  70.99
1354.4  236064.83  166413.91  70.50
1358.1  235861.53  165108.51  70.00
1361.8  235044.16  163406.40  69.52
1365.6  233951.65  161623.83  69.08
1369.3  232837.78  159798.29  68.63
1373.0  231470.98  157883.83  68.21
1376.7  229902.13  155829.02  67.78
1380.5  228274.09  153515.37  67.25
1384.2  226858.48  151083.61  66.60
1387.9  225494.60  148431.56  65.82
1391.6  224071.83  145407.23  64.89
1395.3  222800.15  142139.51  63.80
1399.1  221978.76  138829.07  62.54
1402.8  220868.67  134927.14  61.09
1406.5  219984.23  130803.73  59.46
1410.2  219343.83  126694.25  57.76
1413.9  219207.67  122990.13  56.11
1417.6  218619.41  119338.21  54.59
1421.3  217829.33  116006.74  53.26
1425.1  216948.27  113089.03  52.13
1428.8  216493.05  110809.45  51.18
1432.5  216259.28  109077.19  50.44
1436.2  215964.66  107730.76  49.88
1439.9  215290.88  106521.82  49.48
1443.6  214867.89  105723.64  49.20
1447.3  214313.33  105128.97  49.05
1451.0  213838.25  104692.50  48.96
1454.7  213268.00  104373.31  48.94
1458.4  212842.93  104149.50  48.93
1462.1  212201.65  103922.70  48.97
1465.8  211482.33  103716.36  49.04
1469.4  210933.48  103688.37  49.16
1473.1  211702.36  104379.01  49.30
1476.8  211923.54  104958.61  49.53
1480.5  210722.51  104801.73  49.73
1484.2  209660.92  104775.34  49.97
1487.9  209024.18  104992.09  50.23
1491.6  208315.25  105143.30  50.47
1495.3  208219.92  105625.93  50.73
1498.9  207681.50  105892.18  50.99
1502.6  206684.99  105910.77  51.24
1506.3  205470.22  105837.60  51.51
1510.0  204457.50  105876.03  51.78
1513.7  203690.30  106021.69  52.05
1517.3  202908.08  106144.06  52.31
1521.0  201952.47  106086.22  52.53
1524.7  201114.12  106096.76  52.75
1528.3  200234.17  105995.09  52.94
1532.0  199276.93  105831.17  53.11
1535.7  198375.96  105651.70  53.26
1539.3  197461.97  105407.53  53.38
1543.0  196787.69  105316.50  53.52
1546.7  196386.67  105373.13  53.66
1550.3  195842.49  105308.69  53.77
1554.0  195017.20  105088.05  53.89
1557.6  194219.12  104898.95  54.01
1561.3  193364.43  104632.73  54.11
1565.0  192489.20  104320.71  54.20
1568.6  191517.03  103954.96  54.28
1572.3  190859.31  103793.49  54.38
1575.9  190235.29  103647.20  54.48
1579.6  189653.41  103544.00  54.60
1583.2  189021.02  103434.14  54.72
1586.9  188237.93  103234.14  54.84
1590.5  187641.73  103253.80  55.03
1594.1  186908.84  103203.10  55.22
1597.8  186130.04  103137.65  55.41
1601.4  185378.63  103135.70  55.64
1605.1  184397.62  102957.05  55.83
1608.7  183535.00  102864.54  56.05
1612.3  182739.28  102782.36  56.25
1616.0  181902.90  102610.38  56.41
1619.6  181186.67  102490.71  56.57
1623.2  180348.40  102215.87  56.68
1626.9  179744.24  102094.43  56.80
1630.5  178987.10  101796.08  56.87
1634.1  178329.18  101572.59  56.96
1637.8  177557.96  101239.60  57.02
1641.4  176593.60  100697.22  57.02
1645.0  175689.81  100135.66  57.00
1648.6  174672.07  99318.84  56.86
1652.2  173897.10  98555.65  56.67
1655.8  173137.89  97629.86  56.39
1659.5  172390.70  96610.63  56.04
1663.1  171139.76  95257.79  55.66
1666.7  169822.33  93841.50  55.26
1670.3  168569.55  92504.49  54.88
1673.9  167442.44  91264.01  54.50
1677.5  166588.79  90151.12  54.12
1681.1  166122.44  89246.51  53.72
1684.7  166105.00  88475.24  53.26
1688.3  165973.42  87692.35  52.84
1691.9  165566.73  86748.13  52.39
1695.6  165198.93  85854.41  51.97
1699.2  165076.60  85130.89  51.57
1702.8  164971.32  84388.85  51.15
1706.3  164482.81  83416.72  50.71
1709.9  163498.84  82246.97  50.30
1713.5  162782.61  81240.69  49.91
1717.1  162053.66  80305.50  49.55
1720.7  161344.32  79422.80  49.23
1724.3  160990.34  78851.66  48.98
1727.9  160648.99  78516.05  48.87
1731.5  160575.19  78695.79  49.01
1735.1  160714.93  79370.91  49.39
1738.7  160444.76  79812.03  49.74
1742.2  159930.03  79970.48  50.00
1745.8  159364.53  79850.40  50.11
1749.4  159554.18  79994.50  50.14
1753.0  158980.50  79729.73  50.15
1756.5  157586.61  79050.34  50.16
1760.1  155600.23  78150.25  50.23
1763.7  153292.42  77224.00  50.38
1767.2  151426.60  76722.04  50.67
1770.8  149891.00  76455.32  51.01
1774.4  148349.37  76053.00  51.27
1777.9  147475.38  76060.84  51.58
1781.5  146557.67  75861.43  51.76
1785.1  145220.83  75381.43  51.91
1788.6  143836.21  74861.18  52.05
1792.2  142627.17  74359.82  52.14
1795.8  142158.11  74297.83  52.26
1799.3  141581.00  74091.47  52.33
1802.9  140786.93  73827.94  52.44
1806.4  140044.44  73565.09  52.53
1810.0  139178.15  73249.97  52.63
1813.5  138706.23  73097.12  52.70
1817.1  138471.07  73102.89  52.79
1820.6  137796.77  72895.82  52.90
1824.2  137686.18  73007.26  53.02
1827.7  136825.98  72722.06  53.15
1831.2  136556.00  72801.00  53.31
1834.8  136583.90  72999.09  53.45
1838.3  136430.50  73135.93  53.61
1841.8  135749.97  72943.11  53.73
1845.4  134769.87  72586.15  53.86
1848.9  133874.55  72237.63  53.96
1852.4  133180.57  71898.90  53.99
1856.0  132383.17  71424.26  53.95
1859.5  131593.37  70894.29  53.87
1863.0  130916.41  70275.74  53.68
1866.6  130677.96  69799.77  53.41
1870.1  130520.51  69171.74  53.00
1873.6  129806.25  67977.32  52.37
1877.1  128518.25  66274.13  51.57
1880.6  127063.76  64214.03  50.54
1884.2  125907.85  62006.10  49.25
1887.7  125027.00  59547.90  47.63
1891.2  124001.50  56695.28  45.72
1894.7  123158.54  53697.67  43.60
1898.2  122777.15  50775.70  41.36
1902.2  133529.76  52322.40  39.18
1904.9  132704.94  49630.32  37.40
1907.6  131706.32  47043.60  35.72
1910.4  130936.05  44738.33  34.17
1913.1  129750.00  42599.52  32.83
1915.8  128954.84  40940.76  31.75
1918.6  128359.20  39613.76  30.86
1921.3  127813.81  38573.40  30.18
1924.0  127029.84  37706.90  29.68
1926.7  126245.52  37095.84  29.38
1929.4  125435.12  36669.52  29.23
1932.2  124841.47  36474.32  29.22
1934.9  124216.56  36391.68  29.30
1937.6  123568.76  36429.28  29.48
1940.3  122986.50  36558.50  29.73
1943.0  122428.56  36754.52  30.02
1945.7  121609.51  36917.87  30.36
1948.4  120764.21  37108.14  30.73
1951.1  120087.36  37372.32  31.12
1953.8  119434.26  37650.36  31.52
1956.4  118879.46  37927.25  31.90
1959.1  118233.08  38191.44  32.30
1961.8  117403.02  38413.20  32.72
1964.5  116717.76  38657.07  33.12
1967.2  115914.41  38839.02  33.51
1969.9  115289.80  39071.30  33.89
1972.5  114529.19  39236.39  34.26
1975.2  113983.07  39509.05  34.66
1977.9  113613.92  39847.18  35.07
1980.6  112973.49  40087.60  35.48
1983.2  112065.44  40200.82  35.87
1985.9  111182.40  40291.20  36.24
1988.5  110300.44  40355.77  36.59
1991.2  109627.02  40495.95  36.94
1993.8  108972.60  40626.96  37.28
1996.5  108522.48  40801.20  37.60
1999.2  107908.61  40871.94  37.88
2001.8  107516.16  40977.36  38.11
2004.4  106992.42  40999.72  38.32
2007.1  106313.76  40921.30  38.49
2009.7  105703.74  40840.92  38.64
2012.4  105292.16  40796.48  38.75
2015.0  104813.60  40677.80  38.81
2017.6  104255.30  40468.40  38.82
2020.3  103725.16  40234.92  38.79
2022.9  103475.20  40074.08  38.73
2025.5  103243.83  39863.82  38.61
2028.1  103014.67  39592.72  38.43
2030.8  102596.25  39186.12  38.19
2033.4  102435.66  38831.52  37.91
2036.0  102039.84  38383.36  37.62
2038.6  101627.94  37917.12  37.31
2041.2  101283.48  37489.48  37.01
2043.8  100914.19  37030.76  36.70
2046.4  100529.84  36538.20  36.35
2049.0  100030.52  35999.68  35.99
2051.6  99767.40  35589.36  35.67
2054.2  99401.50  35192.75  35.40
2056.8  99014.30  34804.00  35.15
2059.4  98416.62  34351.23  34.90
2062.0  97905.75  33945.00  34.67
2064.6  97281.52  33543.74  34.48
2067.1  96637.86  33136.56  34.29
2069.7  96013.96  32718.88  34.08
2072.3  95569.52  32403.70  33.91
2074.9  95081.49  32097.87  33.76
2077.4  94741.98  31845.52  33.61
2080.0  94243.42  31533.92  33.46
2082.6  93776.10  31235.15  33.31
2085.1  93299.25  30944.58  33.17
2087.7  92890.20  30685.20  33.03
2090.3  92435.19  30423.66  32.91
2092.8  91687.87  30067.90  32.79
2095.4  90866.49  29698.24  32.68
2097.9  90186.60  29383.13  32.58
2100.5  89482.40  29039.60  32.45
2103.0  88898.24  28735.78  32.32
2105.6  88311.84  28478.46  32.25
2108.1  87779.97  28244.07  32.18
2110.7  87244.36  27980.82  32.07
2113.2  86730.39  27736.19  31.98
2115.7  86151.80  27483.05  31.90
2118.3  85518.81  27216.93  31.83
2120.8  85157.82  27032.94  31.74
2123.3  84770.69  26825.70  31.65
2125.8  84380.24  26630.38  31.56
2128.4  83910.84  26424.06  31.49
2130.9  83338.80  26196.00  31.43
2133.4  82985.28  26021.94  31.36
2135.9  82613.60  25848.20  31.29
2138.4  82131.28  25684.45  31.27
2140.9  81796.96  25572.56  31.26
2143.4  81448.02  25460.73  31.26
2145.9  81141.00  25394.94  31.30
2148.4  80826.67  25329.15  31.34
2150.9  80512.34  25270.67  31.39
2153.4  80205.32  25241.43  31.47
2155.9  79860.35  25200.54  31.56
2158.4  79571.10  25181.10  31.65
2160.9  79350.60  25195.80  31.75
2163.4  79015.10  25183.54  31.87
2165.9  78442.58  25095.46  31.99
2168.4  77969.70  25025.58  32.10
2170.8  77620.84  24999.04  32.21
2173.3  77250.87  24995.30  32.36
2175.8  76935.43  24976.93  32.46
2178.2  76563.65  24950.05  32.59
2180.7  76180.79  24911.74  32.70
2183.2  75768.39  24880.63  32.84
2185.6  75342.96  24857.28  32.99
2188.1  74844.00  24811.92  33.15
2190.6  74261.46  24708.58  33.27
2193.0  73615.41  24576.42  33.38
2195.5  73036.80  24499.20  33.54
2197.9  72424.08  24405.20  33.70
2200.4  71686.20  24264.35  33.85
2202.8  71211.95  24180.98  33.96
2205.3  70592.04  24043.96  34.06
2207.7  70210.66  24002.68  34.19
2210.1  69807.64  23945.88  34.30
2212.6  69444.74  23858.77  34.36
2215.0  69213.15  23797.50  34.38
2217.4  68898.68  23701.75  34.40
2219.9  68648.96  23614.84  34.40
2222.3  68409.88  23499.96  34.35
2224.7  68240.61  23369.04  34.25
2227.1  67959.00  23156.40  34.07
2229.5  67633.22  22917.25  33.88
2231.9  67204.00  22599.20  33.63
2234.4  66725.20  22230.32  33.32
2236.8  66306.09  21879.21  33.00
2239.2  65902.98  21492.90  32.61
2241.6  65461.83  21051.45  32.16
2244.0  65050.56  20623.68  31.70
2246.4  64634.85  20192.43  31.24
2248.8  64175.65  19700.23  30.70
2251.2  63840.60  19218.30  30.10
2253.6  63414.30  18774.60  29.61
2255.9  63115.80  18378.48  29.12
2258.3  62784.43  17987.27  28.65
2260.7  62400.32  17596.96  28.20
2263.1  61970.10  17208.60  27.77
2265.5  61551.27  16867.29  27.40
2267.9  61213.20  16617.00  27.15
2270.2  60760.96  16323.84  26.87
2272.6  60356.40  16057.08  26.60
2275.0  59931.90  15805.44  26.37
2277.3  59533.95  15540.60  26.10
2279.7  59126.85  15301.65  25.88
2282.1  58791.72  15074.80  25.64
2284.4  58377.44  14819.86  25.39
2286.8  58075.21  14584.56  25.11
2289.1  57667.08  14273.76  24.75
2291.5  57349.18  13984.25  24.38
2293.8  56915.06  13691.70  24.06
2296.2  56437.92  13388.76  23.72
2298.5  55896.03  13080.66  23.40
2300.8  55342.00  12813.08  23.15
2303.2  54680.44  12554.04  22.96
2305.5  53974.90  12290.67  22.77
2307.9  53287.44  12086.29  22.68
2310.2  52612.56  11984.28  22.78
2312.5  51989.20  11987.60  23.06
2314.8  51383.06  12013.66  23.38
2317.1  50754.75  12052.75  23.75
2319.5  50104.35  12069.54  24.09
2321.8  49554.44  12050.76  24.32
2324.1  48954.22  11968.88  24.45
2326.4  48425.74  11862.84  24.50
2328.7  47899.00  11732.50  24.49
2331.0  47409.48  11575.08  24.42
2333.3  47028.02  11439.76  24.33
2335.6  46628.96  11281.20  24.19
2337.9  46154.52  11095.02  24.04
2340.2  45714.00  10925.00  23.90
2342.5  45324.66  10765.32  23.75
2344.8  44837.25  10590.95  23.62
2347.1  44310.42  10442.46  23.57
2349.4  43745.94  10298.34  23.54
2351.7  43236.80  10238.24  23.68
2353.9  42733.71  10205.21  23.88
2356.2  42227.25  10159.50  24.06
2358.5  41717.90  10111.95  24.24
2360.8  41219.68  10032.20  24.34
2363.1  40753.26  9956.04  24.43
2365.3  40284.15  9870.36  24.50
2367.6  39740.00  9720.00  24.46
2369.8  39205.05  9597.75  24.48
2372.1  38653.68  9501.18  24.58
2374.4  38036.00  9375.36  24.65
2376.6  37389.24  9178.96  24.55
2378.9  36736.56  8992.48  24.48
2381.1  36098.40  8850.40  24.52
2383.4  35532.62  8692.26  24.46
2385.6  35059.75  8558.55  24.41
2387.9  34566.84  8425.08  24.37
2390.1  34083.00  8305.50  24.37
2392.3  33590.70  8171.28  24.33
2394.6  33106.14  8052.56  24.32
2396.8  32689.41  7936.28  24.28
2399.0  32249.80  7800.30  24.19
2401.3  31799.98  7682.20  24.16
2403.5  31351.32  7556.64  24.10
2405.7  30888.18  7443.33  24.10
2407.9  30447.54  7312.68  24.02
2410.1  29998.08  7175.88  23.92
2412.4  29617.30  7073.80  23.88
2414.6  29203.92  6971.04  23.87
2416.8  28812.96  6866.64  23.83
2419.0  28427.65  6746.68  23.73
2421.2  27992.36  6632.14  23.69
2423.4  27555.15  6503.70  23.60
2425.6  27237.69  6366.51  23.37
2427.8  26894.79  6252.21  23.25
2430.0  26553.05  6147.92  23.15
2432.2  26254.08  6024.96  22.95
2434.4  25959.96  5886.27  22.67
2436.5  25631.64  5766.24  22.50
2438.7  25306.62  5673.60  22.42
2440.9  25022.91  5585.79  22.32
2443.1  24747.12  5487.30  22.17
2445.3  24465.33  5387.98  22.02
2447.4  24149.52  5275.44  21.84
2449.6  23826.88  5162.08  21.66
2451.8  23523.48  5054.94  21.49
2453.9  23206.67  4988.00  21.49
2456.1  22884.32  4898.40  21.41
2458.3  22598.38  4804.38  21.26
2460.4  22260.05  4734.27  21.27
2462.6  22002.05  4662.00  21.19
2464.7  21730.15  4582.37  21.09
2466.9  21469.52  4502.32  20.97
2469.0  21194.65  4429.75  20.90
2471.2  20914.08  4361.76  20.86
2473.3  20648.69  4281.00  20.73
2475.4  20426.00  4216.51  20.64
2477.6  20188.45  4127.75  20.45
2479.7  19921.92  4024.32  20.20
2481.9  19621.77  3933.72  20.05
2484.0  19420.63  3893.78  20.05
2486.1  19133.82  3816.72  19.95
2488.2  18863.45  3751.75  19.89
2490.4  18615.00  3723.00  20.00
2492.5  18355.28  3678.72  20.04
2494.6  18042.93  3592.53  19.91
2496.7  17779.12  3572.44  20.09
2498.8  17573.67  3549.15  20.20
2500.9  17410.56  3491.18  20.05
2503.0  17294.40  3458.88  20.00
2505.1  17212.65  3447.60  20.03
2507.2  17206.86  3479.13  20.22
2509.4  17184.42  3529.46  20.54
2511.4  17115.63  3567.06  20.84
2513.5  17150.08  3612.32  21.06
2515.6  17471.64  3722.86  21.31
