# Supplementary material for: Using reflectance spectra and Pl@ntNet to identify herbarium specimens: a case study with Lithocarpus
Source: New Phytol. 2025 Jun 4;251(2):800–10. doi: 10.1111/nph.70258 (PMC13278665; doi:10.1111/nph.70258)
Supplement: Supplementary file 1 — Dataset S1 Original spectral data collected for this study. [file NPH-251-800-s003.zip › lithocarpus_spectra/gr021722_0093.sig]

/*** Spectra Vista SIG Data ***/
name= gr021722_0093.sig
instrument= HI: 1132003 (HR-1024i)
integration= 50.0, 9.0, 6.0, 50.0, 9.0, 6.0
scan method= Time-based, Time-based
scan coadds= 100, 425, 571, 100, 425, 571
scan time= 5, 5
scan settings= AI, AI
external data set1= 0,0,0,0,0,0,0,0,0,0,0,0,0,0,0,0,0,0,0,0,0,0,0,0,0,0,0,0,0,0,0,0
external data set2= 0,0,0,0,0,0,0,0,0,0,0,0,0,0,0,0,0,0,0,0,0,0,0,0,0,0,0,0,0,0,0,0
external data dark= 0,0,0,0,0,0,0,0,0,0,0,0,0,0,0,0
external data mask= 0
optic= LENS 4(1), LENS 4(1)
temp= 28.8, -5.1, -9.8, 29.0, -5.1, -9.8
battery= 7.46, 7.47
error= 0, 0
units= Radiance, Radiance
time= 17/02/2022 11:24:50, 17/02/2022 11:28:55
longitude=                 ,                 
latitude=                 ,                 
gpstime=                 ,                 
comm= 
memory slot= 0, 0
factors= 0.931, 0.944, 1.000 [Overlap: Remove @ 990,1900, Matching Type: None]
inclinometer x offset= 1, 1
inclinometer y offset= 90, 90
data= 
340.5  1171.80  781.20  66.67
341.9  1169.85  808.26  69.09
343.4  1141.44  787.20  68.97
344.9  1165.50  777.00  66.67
346.4  1176.78  766.69  65.15
347.8  1181.97  753.72  63.77
349.3  1178.08  748.24  63.51
350.8  1166.55  757.50  64.94
352.2  1214.29  760.76  62.65
353.7  1241.10  758.45  61.11
355.2  1296.90  759.80  58.59
356.6  1374.45  811.58  59.05
358.1  1427.76  832.86  58.33
359.6  1423.02  858.94  60.36
361.0  1489.51  874.01  58.68
362.5  1590.57  937.08  58.91
364.0  1681.68  980.98  58.33
365.5  1734.75  1015.15  58.52
366.9  1808.64  1055.04  58.33
368.4  1876.50  1113.39  59.33
369.9  1993.30  1157.40  58.06
371.3  2075.54  1203.02  57.96
372.8  2163.15  1245.45  57.58
374.2  2245.54  1323.96  58.96
375.7  2359.80  1415.88  60.00
377.2  2469.75  1455.15  58.92
378.6  2536.32  1466.31  57.81
380.1  2615.28  1512.76  57.84
381.6  2748.98  1614.08  58.72
383.0  2909.50  1720.40  59.13
384.5  3032.12  1796.34  59.24
386.0  3135.00  1868.46  59.60
387.4  3229.40  1915.95  59.33
388.9  3334.94  1975.40  59.23
390.4  3485.34  2072.98  59.48
391.8  3650.64  2181.20  59.75
393.3  3789.93  2260.05  59.63
394.7  3881.70  2304.05  59.36
396.2  3970.94  2347.94  59.13
397.7  4128.00  2456.16  59.50
399.1  4327.08  2588.16  59.81
400.6  4521.20  2702.56  59.78
402.0  4633.98  2768.22  59.74
403.5  4733.40  2832.20  59.83
405.0  4865.04  2917.16  59.96
406.4  5096.30  3057.78  60.00
407.9  5298.48  3193.36  60.27
409.3  5417.26  3274.94  60.45
410.8  5515.92  3333.24  60.43
412.2  5676.24  3433.08  60.48
413.7  5897.99  3578.99  60.68
415.1  6154.96  3736.94  60.71
416.6  6334.56  3869.46  61.08
418.0  6467.00  3951.25  61.10
419.5  6599.05  4035.44  61.15
420.9  6796.16  4172.16  61.39
422.4  7060.89  4347.59  61.57
423.8  7342.30  4528.78  61.68
425.3  7619.85  4723.20  61.99
426.7  7841.25  4870.80  62.12
428.2  8001.28  4991.68  62.39
429.6  8165.61  5105.73  62.53
431.1  8363.18  5240.62  62.66
432.5  8630.96  5422.30  62.82
434.0  8915.50  5621.00  63.05
435.4  9245.50  5846.50  63.24
436.8  9574.83  6071.30  63.41
438.3  9836.65  6260.20  63.64
439.7  10037.16  6412.63  63.89
441.2  10197.12  6536.76  64.10
442.6  10428.45  6709.95  64.34
444.0  10717.98  6917.82  64.54
445.5  11066.34  7156.74  64.67
446.9  11438.70  7420.14  64.87
448.4  11778.90  7664.58  65.07
449.8  12124.90  7926.95  65.38
451.2  12397.00  8124.75  65.54
452.7  12604.83  8291.28  65.78
454.1  12837.38  8467.70  65.96
455.5  13121.64  8678.88  66.14
457.0  13470.60  8946.08  66.41
458.4  13808.08  9203.48  66.65
459.8  14181.12  9475.20  66.82
461.2  14603.12  9780.34  66.97
462.7  14984.70  10077.36  67.25
464.1  15308.54  10343.28  67.57
465.5  15581.52  10569.24  67.83
467.0  15847.80  10766.50  67.94
468.4  16144.92  11010.92  68.20
469.8  16479.40  11276.32  68.43
471.2  16908.51  11607.24  68.65
472.7  17357.83  11968.48  68.95
474.1  17818.00  12319.20  69.14
475.5  18370.56  12731.42  69.30
476.9  18867.68  13130.39  69.59
478.4  19281.25  13462.50  69.82
479.8  19539.88  13688.06  70.05
481.2  19686.80  13840.80  70.30
482.6  19878.21  14022.18  70.54
484.0  20191.92  14289.48  70.77
485.4  20666.05  14676.75  71.02
486.9  21229.65  15104.70  71.15
488.3  21853.28  15592.80  71.35
489.7  22355.90  16015.38  71.64
491.1  22785.00  16375.80  71.87
492.5  23155.44  16693.32  72.09
493.9  23454.60  16953.66  72.28
495.3  23717.70  17191.20  72.48
496.8  24080.36  17514.00  72.73
498.2  24559.89  17929.86  73.00
499.6  25057.89  18346.05  73.21
501.0  25653.15  18833.23  73.41
502.4  26217.96  19298.40  73.61
503.8  26750.85  19739.93  73.79
505.2  27284.68  20203.16  74.05
506.6  27794.58  20639.74  74.26
508.0  28284.48  21057.12  74.45
509.4  28680.00  21405.00  74.63
510.8  29125.80  21799.80  74.85
512.2  29567.92  22189.36  75.05
513.6  30052.80  22608.00  75.23
515.0  30637.52  23104.40  75.41
516.4  31139.04  23543.36  75.61
517.8  31711.92  24026.68  75.77
519.2  32321.55  24543.54  75.94
520.7  32907.21  25045.22  76.11
522.0  33411.00  25476.72  76.25
523.4  33992.28  25970.49  76.40
524.8  34501.26  26424.54  76.59
526.2  35121.69  26949.79  76.73
527.6  35771.46  27502.02  76.88
529.0  36330.80  27979.60  77.01
530.4  36986.78  28539.54  77.16
531.8  37533.41  29014.93  77.30
533.2  37973.52  29404.44  77.43
534.6  38377.44  29779.52  77.60
536.0  38849.57  30212.27  77.77
537.4  39341.38  30648.74  77.90
538.8  39905.44  31147.33  78.05
540.2  40540.49  31708.72  78.21
541.6  41160.56  32241.86  78.33
543.0  41698.72  32710.58  78.45
544.3  42403.80  33329.70  78.60
545.7  43199.85  34008.30  78.72
547.1  43721.85  34473.75  78.85
548.5  44365.02  35044.38  78.99
549.9  45102.86  35686.31  79.12
551.3  45875.18  36363.34  79.27
552.7  46437.52  36866.36  79.39
554.1  47170.89  37508.40  79.52
555.4  47778.56  38055.22  79.65
556.8  48205.08  38452.26  79.77
558.2  48453.00  38711.25  79.89
559.6  48671.55  38948.40  80.02
561.0  49147.56  39394.74  80.16
562.3  49517.65  39753.35  80.28
563.7  50081.92  40270.72  80.41
565.1  50661.60  40805.60  80.55
566.5  51293.31  41367.38  80.65
567.9  52164.72  42115.92  80.74
569.2  53117.40  42932.40  80.83
570.6  54109.66  43777.12  80.90
572.0  54964.42  44522.94  81.00
573.4  55681.46  45156.46  81.10
574.8  56401.75  45806.50  81.21
576.1  57292.83  46582.48  81.31
577.5  57974.92  47205.72  81.42
578.9  58923.24  48045.24  81.54
580.3  59823.18  48833.40  81.63
581.6  60723.68  49629.44  81.73
583.0  61590.24  50399.82  81.83
584.4  62191.02  50939.13  81.91
585.8  62564.62  51317.16  82.02
587.1  62845.20  51612.00  82.13
588.5  63229.80  51989.40  82.22
589.9  63546.00  52305.60  82.31
591.2  64018.16  52755.80  82.41
592.6  64747.76  53413.36  82.49
594.0  65395.03  53997.05  82.57
595.3  66284.08  54788.28  82.66
596.7  67202.74  55596.50  82.73
598.1  68081.05  56391.33  82.83
599.5  68947.65  57160.95  82.90
600.8  69844.92  57962.80  82.99
602.2  70589.54  58627.03  83.05
603.5  71502.12  59443.20  83.13
604.9  72396.18  60244.02  83.21
606.3  73223.04  60984.00  83.29
607.6  73991.04  61671.66  83.35
609.0  74725.20  62337.60  83.42
610.4  75440.82  62986.56  83.49
611.7  76093.10  63585.40  83.56
613.1  76695.45  64141.35  83.63
614.5  77338.80  64733.58  83.70
615.8  77829.84  65191.14  83.76
617.2  78521.76  65821.68  83.83
618.5  79129.92  66386.40  83.90
619.9  79908.96  67100.48  83.97
621.2  80638.85  67761.98  84.03
622.6  81548.50  68579.50  84.10
624.0  82295.10  69245.37  84.14
625.3  83134.88  70010.06  84.21
626.7  83975.32  70779.04  84.29
628.0  84678.80  71407.08  84.33
629.4  85512.00  72161.60  84.39
630.8  86207.40  72795.48  84.44
632.1  86762.34  73318.77  84.51
633.5  87681.88  74142.64  84.56
634.8  88407.94  74796.51  84.60
636.2  89051.82  75386.46  84.65
637.5  89863.83  76122.16  84.71
638.9  90588.48  76782.72  84.76
640.2  91341.51  77474.66  84.82
641.6  92156.16  78201.72  84.86
642.9  92944.67  78892.45  84.88
644.3  93779.82  79664.72  84.95
645.6  94542.50  80359.50  85.00
647.0  95271.57  81021.24  85.04
648.3  96074.68  81754.19  85.09
649.7  96905.78  82526.30  85.16
651.0  97693.58  83210.22  85.17
652.4  98244.90  83734.56  85.23
653.7  99340.92  84729.87  85.29
655.0  100252.28  85555.08  85.34
656.4  100899.00  86143.40  85.38
657.7  102020.89  87145.84  85.42
659.1  102925.90  87980.20  85.48
660.4  103636.96  88631.20  85.52
661.8  104320.00  89280.00  85.58
663.1  105299.76  90161.70  85.62
664.5  105758.52  90625.50  85.69
665.8  105869.40  90770.13  85.74
667.1  105905.61  90856.35  85.79
668.5  106226.40  91182.00  85.84
669.8  106543.32  91517.98  85.90
671.2  106737.28  91736.32  85.95
672.5  106973.54  92003.17  86.01
673.8  107590.00  92568.00  86.04
675.2  108520.02  93405.90  86.07
676.5  109662.72  94414.32  86.10
677.8  110872.78  95468.38  86.11
679.2  111829.91  96323.53  86.13
680.5  112673.94  97099.74  86.18
681.9  113421.00  97782.30  86.21
683.2  114229.50  98513.80  86.24
684.5  115045.70  99253.00  86.27
685.9  115772.95  99923.86  86.31
687.2  116482.56  100592.64  86.36
688.5  117136.72  101188.60  86.39
689.9  117923.40  101902.32  86.41
691.2  118594.24  102514.31  86.44
692.5  119218.24  103095.58  86.48
693.8  119939.30  103759.65  86.51
695.2  120543.01  104328.92  86.55
696.5  121228.36  104959.36  86.58
697.8  121934.15  105603.75  86.61
699.2  122591.04  106207.53  86.64
700.5  123297.66  106869.78  86.68
701.8  123928.35  107442.30  86.70
703.1  124579.08  108057.84  86.74
704.5  125242.20  108686.61  86.78
705.8  125974.56  109355.34  86.81
707.1  126643.00  109968.00  86.83
708.4  127269.69  110575.62  86.88
709.8  128050.53  111298.62  86.92
711.1  128580.98  111794.48  86.94
712.4  129389.62  112552.58  86.99
713.7  130053.86  113166.28  87.01
715.0  130761.78  113814.66  87.04
716.3  131507.75  114506.50  87.07
717.7  132219.49  115185.88  87.12
719.0  133006.00  115909.40  87.15
720.3  133786.18  116632.60  87.18
721.6  134709.60  117460.20  87.20
722.9  135580.50  118272.51  87.23
724.2  136488.24  119107.80  87.27
725.6  137274.86  119840.70  87.30
726.9  137717.50  120256.75  87.32
728.2  138140.80  120673.28  87.36
729.5  138671.91  121186.26  87.39
730.8  139122.94  121631.32  87.43
732.1  139696.48  122173.52  87.46
733.4  140087.23  122550.67  87.48
734.7  140329.44  122792.40  87.50
736.0  140579.04  123065.04  87.54
737.3  140599.26  123122.70  87.57
738.6  140616.00  123189.66  87.61
740.0  140689.15  123279.40  87.63
741.2  140890.88  123493.76  87.65
742.6  141314.76  123901.92  87.68
743.9  141868.08  124424.00  87.70
745.2  142608.78  125116.62  87.73
746.5  143412.28  125867.51  87.77
747.8  144098.60  126493.20  87.78
749.1  144865.45  127205.74  87.81
750.4  145605.16  127894.20  87.84
751.7  146342.42  128583.42  87.86
753.0  146907.09  129108.46  87.88
754.2  147559.62  129737.04  87.92
755.5  148133.84  130279.92  87.95
756.8  148670.60  130803.12  87.98
758.1  149645.28  131702.16  88.01
759.4  150551.60  132517.40  88.02
760.7  151387.88  133298.76  88.05
762.0  151943.75  133840.00  88.09
763.3  152488.98  134363.88  88.11
764.6  152869.20  134718.48  88.13
765.9  153232.95  135091.30  88.16
767.2  153708.66  135558.36  88.19
768.4  154008.40  135853.90  88.21
769.7  154603.37  136425.55  88.24
771.0  155012.94  136815.93  88.26
772.3  155350.25  137183.20  88.31
773.6  155807.20  137635.20  88.34
774.8  156253.88  138070.64  88.36
776.1  156671.32  138460.66  88.38
777.4  156962.15  138746.19  88.39
778.7  157463.70  139227.96  88.42
780.0  157886.72  139653.76  88.45
781.2  158215.80  140009.46  88.49
782.5  158711.28  140489.70  88.52
783.8  159132.60  140900.58  88.54
785.0  159467.94  141230.28  88.56
786.3  159873.00  141624.00  88.59
787.6  160312.88  142054.64  88.61
788.9  160666.86  142422.48  88.64
790.1  161178.30  142899.00  88.66
791.4  161526.24  143232.96  88.67
792.7  162109.53  143825.07  88.72
793.9  162513.54  144222.12  88.74
795.2  162978.00  144658.50  88.76
796.5  163438.22  145120.36  88.79
797.7  163919.76  145563.30  88.80
799.0  164532.00  146124.00  88.81
800.2  164901.76  146503.68  88.84
801.5  165343.66  146920.04  88.86
802.8  165848.25  147424.85  88.89
804.0  166295.22  147847.70  88.91
805.3  166758.44  148308.68  88.94
806.5  167103.60  148658.80  88.96
807.8  167553.40  149066.40  88.97
809.0  167990.97  149523.16  89.01
810.3  168455.45  149960.26  89.02
811.5  168805.17  150275.91  89.02
812.8  169270.50  150714.90  89.04
814.0  169645.05  151084.98  89.06
815.3  170117.24  151547.90  89.08
816.5  170465.75  151910.25  89.11
817.8  170897.52  152319.75  89.13
819.0  171282.44  152674.69  89.14
820.2  171701.70  153074.34  89.15
821.5  172150.00  153510.85  89.17
822.7  172427.55  153827.91  89.21
824.0  172844.19  154237.14  89.23
825.2  173326.35  154671.00  89.24
826.4  173823.65  155087.57  89.22
827.7  174111.05  155407.55  89.26
828.9  174573.90  155866.50  89.28
830.1  174946.35  156247.28  89.31
831.4  175372.30  156621.36  89.31
832.6  175813.84  157042.98  89.32
833.8  176167.30  157397.60  89.35
835.0  176559.18  157760.68  89.35
836.3  176983.10  158158.28  89.36
837.5  177433.20  158627.70  89.40
838.7  177859.26  159015.15  89.41
839.9  178245.36  159408.00  89.43
841.2  178714.34  159832.73  89.43
842.4  179089.50  160220.07  89.46
843.6  179512.90  160593.30  89.46
844.8  179987.13  161046.54  89.48
846.0  180432.39  161446.11  89.48
847.2  180751.62  161811.09  89.52
848.5  181241.44  162282.32  89.54
849.7  181611.87  162615.36  89.54
850.9  181949.30  162943.30  89.55
852.1  182378.33  163312.83  89.55
853.3  182647.68  163614.30  89.58
854.5  183042.44  163996.63  89.59
855.7  183359.04  164313.60  89.61
856.9  183753.72  164652.60  89.61
858.1  184117.42  164997.35  89.62
859.3  184483.74  165325.72  89.62
860.5  184854.42  165761.13  89.67
861.7  185256.00  166184.80  89.71
862.9  185590.73  166497.24  89.71
864.1  185987.47  166833.12  89.70
865.3  186402.80  167198.44  89.70
866.5  186831.36  167650.56  89.73
867.7  187229.74  168055.61  89.76
868.9  187620.16  168385.91  89.75
870.1  188078.30  168787.53  89.74
871.3  188460.16  169245.04  89.80
872.5  188938.35  169668.45  89.80
873.7  189406.48  170113.28  89.81
874.9  189939.27  170599.59  89.82
876.0  190462.68  171066.60  89.82
877.2  190851.36  171467.12  89.84
878.4  191396.88  171919.98  89.82
879.6  191835.00  172401.60  89.87
880.8  192274.25  172788.00  89.87
882.0  192711.48  173157.11  89.85
883.1  193222.12  173597.76  89.84
884.3  193711.19  174034.26  89.84
885.5  194185.74  174504.33  89.86
886.7  194546.88  174873.60  89.89
887.8  194975.40  175266.00  89.89
889.0  195500.32  175716.00  89.88
890.2  195940.71  176092.77  89.87
891.4  196434.68  176610.69  89.91
892.5  197065.44  177148.53  89.89
893.7  197639.64  177710.46  89.92
894.9  198310.68  178231.68  89.87
896.0  198874.50  178738.90  89.88
897.2  199509.10  179288.34  89.86
898.4  200001.75  179800.66  89.90
899.5  200687.65  180377.54  89.88
900.7  201091.80  180771.50  89.90
901.9  201515.42  181084.58  89.86
903.0  201889.62  181397.94  89.85
904.2  202240.20  181673.40  89.83
905.4  202701.30  182050.98  89.81
906.5  203187.32  182445.62  89.79
907.7  203459.68  182841.00  89.87
908.8  203806.32  183115.11  89.85
910.0  204160.32  183352.00  89.81
911.2  204423.20  183504.47  89.77
912.3  204638.94  183704.46  89.77
913.5  204762.44  183830.97  89.78
914.6  204936.48  183980.16  89.77
915.8  205281.72  184255.56  89.76
916.9  205524.95  184480.32  89.76
918.1  205670.78  184670.36  89.79
919.2  205837.47  184862.25  89.81
920.4  206002.94  184956.20  89.78
921.5  206212.45  185067.57  89.75
922.7  206328.96  185229.44  89.77
923.8  206623.86  185595.54  89.82
925.0  206783.92  185707.06  89.81
926.1  207065.88  185943.24  89.80
927.3  207468.00  186260.16  89.78
928.4  207905.75  186800.25  89.85
929.6  208496.64  187376.64  89.87
930.7  209280.40  187985.00  89.82
931.8  210005.64  188700.72  89.86
933.0  210654.00  189319.68  89.87
934.1  211122.45  189614.16  89.81
935.3  211212.15  189811.80  89.87
936.4  211303.65  189952.19  89.90
937.6  211192.65  189912.66  89.92
938.7  211077.18  189681.57  89.86
939.9  211087.09  189638.67  89.84
941.0  211610.22  190047.88  89.81
942.1  212114.70  190729.08  89.92
943.3  212593.20  191262.54  89.97
944.4  213028.51  191630.72  89.96
945.6  213452.94  191652.22  89.79
946.7  213621.85  191839.30  89.80
947.9  213840.90  191986.83  89.78
949.0  213918.79  192390.35  89.94
950.1  214261.56  192744.72  89.96
951.3  214774.01  193034.38  89.88
952.4  215028.37  193152.25  89.83
953.6  215273.10  193433.80  89.86
954.7  215328.09  193529.67  89.88
955.8  215695.10  193843.02  89.87
957.0  216033.30  194100.00  89.85
958.1  216443.28  194438.88  89.83
959.3  216398.70  194275.20  89.78
960.4  216741.87  194569.06  89.77
961.6  216939.31  194818.29  89.80
962.7  217109.12  194968.96  89.80
963.9  217337.47  195103.16  89.77
965.0  217451.22  195022.44  89.69
966.2  217535.53  195027.59  89.65
967.3  217523.01  194840.47  89.57
968.5  217534.08  195044.16  89.66
969.6  217623.28  195087.12  89.64
970.8  217606.62  194921.76  89.58
971.9  217345.92  194543.36  89.51
973.1  217513.68  194735.04  89.53
974.2  217563.74  194549.24  89.42
975.4  217524.39  194710.47  89.51
976.5  217662.12  194948.13  89.56
977.7  217585.14  194832.24  89.54
978.8  217359.72  194443.20  89.46
980.0  217485.00  194394.00  89.38
981.2  217544.91  194810.82  89.55
982.3  217534.80  194827.22  89.56
983.5  217522.63  194449.06  89.39
984.6  217615.68  194590.80  89.42
985.8  217504.32  194742.24  89.53
987.0  217904.32  194955.52  89.47
988.1  217977.60  194817.48  89.38
989.3  218313.76  194973.52  89.31
990.2  236007.55  208015.55  88.14
994.0  236260.73  208408.20  88.21
997.9  235951.08  208391.75  88.32
1001.7  236269.37  208758.55  88.36
1005.6  237390.00  209874.44  88.41
1009.4  238831.30  211408.52  88.52
1013.3  240080.00  212560.00  88.54
1017.1  240784.51  213389.21  88.62
1021.0  241465.28  214069.94  88.65
1024.8  242867.44  215417.56  88.70
1028.6  244888.72  217376.12  88.77
1032.5  246587.60  218960.00  88.80
1036.3  247194.93  219612.98  88.84
1040.1  247388.06  219872.80  88.88
1044.0  248286.92  220788.54  88.92
1047.8  249141.90  221615.10  88.95
1051.6  249854.49  222392.62  89.01
1055.5  249378.10  222125.40  89.07
1059.3  248968.50  221779.65  89.08
1063.1  248505.68  221488.57  89.13
1067.0  248793.09  221828.73  89.16
1070.8  249535.53  222618.12  89.21
1074.6  250053.47  223223.22  89.27
1078.4  249608.67  222882.67  89.29
1082.3  248534.88  222060.39  89.35
1086.1  247874.00  221623.87  89.41
1089.9  247862.10  221671.10  89.43
1093.7  248279.42  222148.81  89.48
1097.5  248346.45  222374.09  89.54
1101.4  248209.09  222371.46  89.59
1105.2  247977.20  222235.20  89.62
1109.0  248347.42  222637.28  89.65
1112.8  249495.14  223757.90  89.68
1116.6  250435.64  224471.60  89.63
1120.4  251139.47  225067.11  89.62
1124.2  251701.37  225467.77  89.58
1128.1  252475.23  225985.51  89.51
1131.8  252474.60  225759.80  89.42
1135.7  252303.33  225325.44  89.31
1139.5  252092.00  224849.80  89.19
1143.3  251565.87  223898.83  89.00
1147.1  250750.22  222675.56  88.80
1150.9  249921.83  221375.00  88.58
1154.7  249927.60  220768.31  88.33
1158.5  249817.13  220019.13  88.07
1162.3  249650.09  219245.06  87.82
1166.1  248964.26  218065.85  87.59
1169.9  248606.97  217184.60  87.36
1173.7  247960.00  216040.00  87.13
1177.5  247329.63  214826.03  86.86
1181.2  247383.36  214111.16  86.55
1185.0  247934.64  213826.11  86.24
1188.8  247919.78  213064.06  85.94
1192.6  247969.64  212542.77  85.71
1196.4  247919.35  212034.20  85.53
1200.2  247238.76  211000.53  85.34
1204.0  246708.10  210185.25  85.20
1207.8  246267.20  209492.40  85.07
1211.6  245600.33  208687.89  84.97
1215.3  245055.63  208150.52  84.94
1219.1  244988.58  208133.92  84.96
1222.9  244640.00  208017.78  85.03
1226.7  244369.24  208089.49  85.15
1230.4  243744.15  207927.34  85.31
1234.2  243023.12  207765.44  85.49
1238.0  242244.08  207500.85  85.66
1241.8  241468.97  207227.31  85.82
1245.5  240864.96  206941.27  85.92
1249.3  240638.40  206970.65  86.01
1253.1  241024.58  207473.19  86.08
1256.8  241113.09  207668.43  86.13
1260.6  240928.20  207628.78  86.18
1264.4  240783.63  207534.64  86.19
1268.1  240483.47  207345.60  86.22
1271.9  240422.37  207373.49  86.25
1275.7  240623.91  207739.49  86.33
1279.4  240853.20  208242.30  86.46
1283.2  240336.53  208152.75  86.61
1286.9  240016.47  208270.06  86.77
1290.7  239805.87  208410.40  86.91
1294.4  239083.85  208056.34  87.02
1298.2  238105.97  207397.13  87.10
1302.0  236935.50  206455.08  87.14
1305.7  235515.81  205248.39  87.15
1309.5  233961.50  203830.82  87.12
1313.2  232972.25  202842.00  87.07
1317.0  232299.60  202066.80  86.99
1320.7  231441.23  201051.84  86.87
1324.4  230209.50  199622.12  86.71
1328.2  229656.80  198679.20  86.51
1331.9  228943.31  197470.04  86.25
1335.7  228187.92  196157.78  85.96
1339.4  226725.91  194174.58  85.64
1343.2  225726.37  192454.24  85.26
1346.9  225437.53  191218.85  84.82
1350.6  226107.16  190638.31  84.31
1354.4  226862.17  190010.42  83.76
1358.1  226694.47  188555.27  83.18
1361.8  225876.27  186537.69  82.58
1365.6  224812.40  184481.35  82.06
1369.3  223738.22  182674.22  81.65
1373.0  222441.02  180931.30  81.34
1376.7  220901.63  179103.57  81.08
1380.5  219343.87  177296.36  80.83
1384.2  217999.26  175587.29  80.54
1387.9  216670.40  173771.80  80.20
1391.6  215277.33  171680.67  79.75
1395.3  214065.35  169324.60  79.10
1399.1  213275.46  166951.00  78.28
1402.8  212204.67  164033.33  77.30
1406.5  211355.67  160961.30  76.16
1410.2  210705.44  157819.17  74.90
1413.9  210575.44  154897.61  73.56
1417.6  210009.85  151642.13  72.21
1421.3  209281.60  148482.40  70.95
1425.1  208435.20  145531.73  69.82
1428.8  208027.05  143212.35  68.84
1432.5  207825.29  141324.64  68.00
1436.2  207524.27  139685.40  67.31
1439.9  206861.60  137978.97  66.70
1443.6  206438.67  136579.56  66.16
1447.3  205893.04  135251.62  65.69
1451.0  205390.00  133973.50  65.23
1454.7  204849.07  132653.51  64.76
1458.4  204450.87  131357.57  64.25
1462.1  203814.42  129851.10  63.71
1465.8  203085.72  128252.97  63.15
1469.4  202551.55  126782.66  62.59
1473.1  203351.90  126119.04  62.02
1476.8  203600.58  125268.22  61.53
1480.5  202435.87  123799.91  61.16
1484.2  201357.40  122698.57  60.94
1487.9  200697.46  122086.17  60.83
1491.6  200045.08  121681.08  60.83
1495.3  199985.50  121752.58  60.88
1498.9  199496.30  121736.90  61.02
1502.6  198533.90  121530.63  61.21
1506.3  197312.89  121284.18  61.47
1510.0  196360.75  121241.55  61.74
1513.7  195604.81  121258.62  61.99
1517.3  194866.82  121177.09  62.18
1521.0  193959.13  120794.77  62.28
1524.7  193159.98  120304.86  62.28
1528.3  192319.87  119700.82  62.24
1532.0  191397.47  118987.07  62.17
1535.7  190518.53  118328.47  62.11
1539.3  189647.73  117752.00  62.09
1543.0  189006.81  117425.00  62.13
1546.7  188640.83  117391.08  62.23
1550.3  188124.09  117372.09  62.39
1554.0  187317.90  117250.70  62.59
1557.6  186540.93  117107.04  62.78
1561.3  185707.94  116893.68  62.94
1565.0  184847.07  116601.87  63.08
1568.6  183899.48  116257.49  63.22
1572.3  183261.63  116082.17  63.34
1575.9  182678.04  115908.80  63.45
1579.6  182126.74  115697.71  63.53
1583.2  181505.07  115486.22  63.63
1586.9  180779.38  115321.56  63.79
1590.5  180195.91  115521.29  64.11
1594.1  179485.64  115861.49  64.55
1597.8  178755.54  116376.63  65.10
1601.4  178039.70  117034.82  65.74
1605.1  177093.35  117594.01  66.40
1608.7  176261.75  118252.00  67.09
1612.3  175496.39  118903.21  67.75
1616.0  174673.15  119488.05  68.41
1619.6  173982.00  120077.78  69.02
1623.2  173180.80  120546.00  69.61
1626.9  172627.09  121075.80  70.14
1630.5  171888.80  121412.00  70.63
1634.1  171261.37  121739.29  71.08
1637.8  170511.91  121946.22  71.52
1641.4  169598.75  121982.22  71.92
1645.0  168710.79  122003.21  72.32
1648.6  167724.08  121900.20  72.68
1652.2  166974.02  121925.77  73.02
1655.8  166254.22  121896.78  73.32
1659.5  165543.35  121854.15  73.61
1663.1  164340.92  121377.07  73.86
1666.7  163057.67  120802.83  74.09
1670.3  161882.85  120192.83  74.25
1673.9  160797.52  119536.63  74.34
1677.5  159994.32  118929.88  74.33
1681.1  159534.93  118479.56  74.27
1684.7  159520.55  118245.25  74.13
1688.3  159391.63  117849.43  73.94
1691.9  158978.33  117131.13  73.68
1695.6  158641.87  116228.90  73.26
1699.2  158495.07  115445.97  72.84
1702.8  158437.44  114845.93  72.49
1706.3  157959.89  114273.56  72.34
1709.9  156995.91  113618.67  72.37
1713.5  156298.12  113173.83  72.41
1717.1  155618.40  112610.87  72.36
1720.7  154945.16  112015.89  72.29
1724.3  154601.64  111569.71  72.17
1727.9  154282.92  111108.04  72.02
1731.5  154188.61  110786.92  71.85
1735.1  154322.93  110669.33  71.71
1738.7  154075.42  110264.40  71.57
1742.2  153557.81  109716.92  71.45
1745.8  153001.33  109092.67  71.30
1749.4  153185.31  109025.28  71.17
1753.0  152659.73  108390.33  71.00
1756.5  151321.73  107142.42  70.80
1760.1  149430.53  105483.90  70.59
1763.7  147185.11  103624.11  70.40
1767.2  145384.73  102146.47  70.26
1770.8  143906.00  100928.00  70.13
1774.4  142424.37  99787.84  70.06
1777.9  141595.60  99144.97  70.02
1781.5  140698.67  98507.67  70.01
1785.1  139403.33  97619.17  70.03
1788.6  138061.89  96745.42  70.07
1792.2  136899.83  95992.00  70.12
1795.8  136482.52  95764.79  70.17
1799.3  135920.20  95440.60  70.22
1802.9  135178.53  94962.46  70.25
1806.4  134479.20  94463.02  70.24
1810.0  133632.96  93857.09  70.23
1813.5  133190.70  93540.87  70.23
1817.1  132964.13  93360.53  70.21
1820.6  132350.77  92983.97  70.26
1824.2  132237.73  92982.36  70.31
1827.7  131394.66  92549.19  70.44
1831.2  131138.00  92610.00  70.62
1834.8  131182.03  92923.60  70.84
1838.3  131065.50  93133.50  71.06
1841.8  130404.43  93000.47  71.32
1845.4  129460.45  92611.91  71.54
1848.9  128563.80  92203.35  71.72
1852.4  127894.10  91863.43  71.83
1856.0  127141.00  91346.60  71.85
1859.5  126340.50  90732.71  71.82
1863.0  125709.33  90122.50  71.69
1866.6  125490.93  89706.84  71.48
1870.1  125325.08  89207.67  71.18
1873.6  124648.50  88164.75  70.73
1877.1  123364.50  86510.67  70.13
1880.6  121919.93  84570.49  69.37
1884.2  120791.63  82634.03  68.41
1887.7  119904.60  80677.80  67.28
1891.2  118907.25  78327.20  65.87
1894.7  118127.65  75969.32  64.31
1898.2  117767.77  73659.99  62.55
1902.2  127764.00  77703.60  60.82
1904.9  126997.57  75370.23  59.35
1907.6  126066.87  72968.80  57.88
1910.4  125249.60  70711.38  56.46
1913.1  124041.00  68404.20  55.15
1915.8  123298.23  66545.73  53.97
1918.6  122776.53  65001.20  52.94
1921.3  122300.73  63652.18  52.05
1924.0  121516.15  62350.98  51.31
1926.7  120772.00  61253.93  50.72
1929.4  120039.67  60382.27  50.30
1932.2  119487.68  59793.29  50.04
1934.9  118887.60  59365.80  49.93
1937.6  118242.03  59035.53  49.93
1940.3  117618.75  58862.50  50.05
1943.0  117054.33  58817.78  50.25
1945.7  116271.38  58724.69  50.51
1948.4  115448.81  58648.58  50.80
1951.1  114783.60  58738.65  51.17
1953.8  114133.25  58878.60  51.59
1956.4  113607.99  59077.83  52.00
1959.1  112984.80  59249.00  52.44
1961.8  112163.45  59351.25  52.91
1964.5  111514.43  59522.55  53.38
1967.2  110775.34  59638.72  53.84
1969.9  110168.33  59805.67  54.29
1972.5  109380.14  59892.00  54.76
1975.2  108832.63  60096.42  55.22
1977.9  108510.58  60419.37  55.68
1980.6  107939.71  60588.03  56.13
1983.2  107095.68  60599.20  56.58
1985.9  106212.00  60570.00  57.03
1988.5  105318.07  60516.69  57.46
1991.2  104684.40  60555.60  57.85
1993.8  104114.45  60602.85  58.21
1996.5  103678.85  60705.70  58.55
1999.2  103046.19  60656.03  58.86
2001.8  102656.90  60713.30  59.14
2004.4  102142.12  60678.06  59.41
2007.1  101449.95  60454.45  59.59
2009.7  100872.30  60245.40  59.72
2012.4  100519.20  60149.60  59.84
2015.0  100078.83  59921.50  59.87
2017.6  99513.38  59525.50  59.82
2020.3  99004.03  59098.23  59.69
2022.9  98800.27  58825.20  59.54
2025.5  98605.35  58495.55  59.32
2028.1  98399.78  58083.59  59.03
2030.8  97959.03  57441.35  58.64
2033.4  97770.95  56870.60  58.17
2036.0  97410.00  56141.27  57.63
2038.6  97047.05  55359.30  57.04
2041.2  96728.77  54555.97  56.40
2043.8  96386.33  53664.43  55.68
2046.4  95998.95  52707.18  54.90
2049.0  95493.63  51690.97  54.13
2051.6  95244.20  50808.90  53.35
2054.2  94905.21  49884.17  52.56
2056.8  94556.00  49010.50  51.83
2059.4  93984.62  48049.68  51.13
2062.0  93484.38  47139.38  50.42
2064.6  92895.75  46201.19  49.73
2067.1  92283.08  45263.93  49.05
2069.7  91643.88  44319.85  48.36
2072.3  91214.02  43522.62  47.71
2074.9  90766.55  42747.95  47.10
2077.4  90474.36  42104.95  46.54
2080.0  89987.48  41442.80  46.05
2082.6  89503.08  40813.46  45.60
2085.1  89045.23  40225.85  45.17
2087.7  88725.00  39780.00  44.84
2090.3  88292.35  39333.85  44.55
2092.8  87563.47  38757.60  44.26
2095.4  86792.44  38183.82  43.99
2097.9  86149.06  37692.20  43.75
2100.5  85462.00  37246.33  43.58
2103.0  84883.37  36901.97  43.47
2105.6  84329.73  36633.45  43.44
2108.1  83825.85  36447.38  43.48
2110.7  83308.05  36333.27  43.61
2113.2  82819.73  36270.78  43.79
2115.7  82235.58  36213.21  44.04
2118.3  81627.33  36160.80  44.30
2120.8  81272.25  36266.55  44.62
2123.3  80858.92  36358.80  44.97
2125.8  80451.35  36469.30  45.33
2128.4  80052.70  36617.75  45.74
2130.9  79556.17  36691.67  46.12
2133.4  79196.13  36834.12  46.51
2135.9  78816.17  36963.00  46.90
2138.4  78349.24  37015.83  47.24
2140.9  78042.55  37158.75  47.61
2143.4  77735.76  37274.91  47.95
2145.9  77418.99  37372.38  48.27
2148.4  77120.50  37457.66  48.57
2150.9  76822.01  37542.94  48.87
2153.4  76535.70  37628.23  49.16
2155.9  76225.89  37688.42  49.44
2158.4  75950.00  37766.75  49.73
2160.9  75754.00  37877.00  50.00
2163.4  75467.43  37929.45  50.26
2165.9  74929.17  37856.05  50.52
2168.4  74464.20  37822.50  50.79
2170.8  74129.92  37869.52  51.09
2173.3  73782.56  37908.32  51.38
2175.8  73472.76  37949.36  51.65
2178.2  73109.33  37976.38  51.94
2180.7  72715.42  38005.51  52.27
2183.2  72308.78  38025.63  52.59
2185.6  71889.30  38045.70  52.92
2188.1  71435.70  37989.00  53.18
2190.6  70907.42  37888.50  53.43
2193.0  70258.10  37734.95  53.71
2195.5  69651.20  37619.20  54.01
2197.9  69083.40  37480.80  54.25
2200.4  68419.29  37267.88  54.47
2202.8  67977.46  37140.20  54.64
2205.3  67394.73  36938.78  54.81
2207.7  67045.77  36867.78  54.99
2210.1  66631.37  36749.77  55.15
2212.6  66265.22  36637.22  55.29
2215.0  66048.50  36586.92  55.39
2217.4  65742.64  36482.52  55.49
2219.9  65489.70  36404.12  55.59
2222.3  65263.73  36331.17  55.67
2224.7  65111.63  36276.98  55.72
2227.1  64882.67  36139.93  55.70
2229.5  64595.81  35973.78  55.69
2231.9  64158.27  35686.67  55.62
2234.4  63679.27  35338.53  55.49
2236.8  63296.59  35001.31  55.30
2239.2  62927.15  34591.70  54.97
2241.6  62508.60  34095.60  54.55
2244.0  62085.60  33559.20  54.05
2246.4  61665.38  32960.45  53.45
2248.8  61235.53  32276.11  52.71
2251.2  60929.00  31573.75  51.82
2253.6  60523.00  30805.25  50.90
2255.9  60225.00  30046.80  49.89
2258.3  59935.64  29247.95  48.80
2260.7  59572.13  28419.93  47.71
2263.1  59160.00  27629.75  46.70
2265.5  58773.37  26924.52  45.81
2267.9  58471.25  26390.00  45.13
2270.2  58046.13  25949.27  44.70
2272.6  57633.50  25681.40  44.56
2275.0  57190.35  25511.85  44.61
2277.3  56787.50  25421.63  44.77
2279.7  56440.88  25421.63  45.04
2282.1  56136.53  25466.60  45.37
2284.4  55713.53  25428.88  45.64
2286.8  55395.03  25388.44  45.83
2289.1  55024.80  25265.10  45.92
2291.5  54721.98  25110.52  45.89
2293.8  54305.80  24847.90  45.76
2296.2  53830.70  24516.80  45.54
2298.5  53320.95  24149.15  45.29
2300.8  52801.58  23793.93  45.06
2303.2  52184.23  23362.13  44.77
2305.5  51513.05  22876.63  44.41
2307.9  50855.01  22381.16  44.01
2310.2  50219.40  21891.10  43.59
2312.5  49649.33  21474.33  43.25
2314.8  49096.50  21052.33  42.88
2317.1  48485.42  20604.38  42.50
2319.5  47871.83  20154.53  42.10
2321.8  47330.07  19797.23  41.83
2324.1  46712.40  19416.60  41.57
2326.4  46180.57  19054.02  41.26
2328.7  45663.33  18691.25  40.93
2331.0  45188.00  18375.40  40.66
2333.3  44840.45  18135.05  40.44
2335.6  44458.40  17937.27  40.35
2337.9  44011.20  17744.40  40.32
2340.2  43620.83  17559.17  40.25
2342.5  43254.65  17395.38  40.22
2344.8  42760.13  17229.79  40.29
2347.1  42262.50  17057.95  40.36
2349.4  41719.85  16870.50  40.44
2351.7  41252.27  16705.87  40.50
2353.9  40790.09  16563.64  40.61
2356.2  40291.88  16371.88  40.63
2358.5  39788.33  16210.06  40.74
2360.8  39309.02  16103.47  40.97
2363.1  38859.20  15982.15  41.13
2365.3  38426.03  15814.71  41.16
2367.6  37908.33  15625.00  41.22
2369.8  37402.75  15468.63  41.36
2372.1  36850.45  15294.50  41.50
2374.4  36237.00  15103.03  41.68
2376.6  35621.13  14918.40  41.88
2378.9  35034.07  14728.47  42.04
2381.1  34458.67  14568.67  42.28
2383.4  33890.40  14399.93  42.49
2385.6  33413.88  14220.71  42.56
2387.9  32955.60  14015.70  42.53
2390.1  32497.50  13833.75  42.57
2392.3  32028.75  13662.68  42.66
2394.6  31576.08  13491.20  42.73
2396.8  31184.56  13342.08  42.78
2399.0  30744.67  13169.92  42.84
2401.3  30296.00  13002.03  42.92
2403.5  29829.80  12803.70  42.92
2405.7  29429.03  12624.15  42.90
2407.9  29023.80  12407.40  42.75
2410.1  28606.80  12192.30  42.62
2412.4  28231.17  11996.83  42.49
2414.6  27852.20  11787.60  42.32
2416.8  27470.30  11594.00  42.21
2419.0  27105.87  11374.78  41.96
2421.2  26695.58  11138.02  41.72
2423.4  26223.98  10896.55  41.55
2425.6  25917.53  10734.68  41.42
2427.8  25669.88  10534.65  41.04
2430.0  25367.82  10284.77  40.54
2432.2  25056.00  10051.20  40.11
2434.4  24758.33  9839.48  39.74
2436.5  24445.97  9590.87  39.23
2438.7  24132.50  9357.50  38.78
2440.9  23829.93  9131.00  38.32
2443.1  23597.40  8944.50  37.90
2445.3  23354.01  8746.33  37.45
2447.4  23052.00  8527.20  36.99
2449.6  22740.67  8305.73  36.52
2451.8  22438.80  8104.05  36.12
2453.9  22155.03  7897.67  35.65
2456.1  21854.40  7724.40  35.34
2458.3  21554.04  7551.86  35.04
2460.4  21255.03  7355.87  34.61
2462.6  20968.21  7154.88  34.12
2464.7  20679.75  6969.84  33.70
2466.9  20451.93  6824.73  33.37
2469.0  20206.48  6644.63  32.88
2471.2  19944.80  6477.40  32.48
2473.3  19692.60  6302.58  32.00
2475.4  19477.65  6091.33  31.27
2477.6  19212.80  5928.95  30.86
2479.7  18969.60  5824.00  30.70
2481.9  18692.98  5736.68  30.69
2484.0  18463.28  5685.13  30.79
2486.1  18176.85  5580.00  30.70
2488.2  17958.96  5511.29  30.69
2490.4  17808.96  5459.79  30.66
2492.5  17515.43  5316.90  30.36
2494.6  17176.58  5251.65  30.57
2496.7  16944.86  5279.04  31.15
2498.8  16706.10  5252.03  31.44
2500.9  16492.43  5176.32  31.39
2503.0  16433.68  5184.32  31.55
2505.1  16456.38  5260.13  31.96
2507.2  16451.70  5371.53  32.65
2509.4  16393.67  5448.48  33.24
2511.4  16401.18  5475.75  33.39
2513.5  16514.27  5542.27  33.56
2515.6  16587.00  5621.15  33.89
