# Supplementary material for: Using reflectance spectra and Pl@ntNet to identify herbarium specimens: a case study with Lithocarpus
Source: New Phytol. 2025 Jun 4;251(2):800–10. doi: 10.1111/nph.70258 (PMC13278665; doi:10.1111/nph.70258)
Supplement: Supplementary file 1 — Dataset S1 Original spectral data collected for this study. [file NPH-251-800-s003.zip › lithocarpus_spectra/gr020222_0007.sig]

/*** Spectra Vista SIG Data ***/
name= gr020222_0007.sig
instrument= HI: 1132003 (HR-1024i)
integration= 50.0, 9.0, 6.0, 100.0, 14.0, 6.0
scan method= Time-based, Time-based
scan coadds= 100, 425, 571, 50, 298, 571
scan time= 5, 5
scan settings= AI, AI
external data set1= 0,0,0,0,0,0,0,0,0,0,0,0,0,0,0,0,0,0,0,0,0,0,0,0,0,0,0,0,0,0,0,0
external data set2= 0,0,0,0,0,0,0,0,0,0,0,0,0,0,0,0,0,0,0,0,0,0,0,0,0,0,0,0,0,0,0,0
external data dark= 0,0,0,0,0,0,0,0,0,0,0,0,0,0,0,0
external data mask= 0
optic= LENS 4(1), LENS 4(1)
temp= 31.0, -5.0, -9.8, 31.0, -5.0, -9.8
battery= 7.46, 7.45
error= 0, 0
units= Radiance, Radiance
time= 02/02/2022 10:49:24, 02/02/2022 10:50:13
longitude=                 ,                 
latitude=                 ,                 
gpstime=                 ,                 
comm= 
memory slot= 0, 0
factors= 0.937, 0.919, 1.000 [Overlap: Remove @ 990,1900, Matching Type: None]
inclinometer x offset= 1, 1
inclinometer y offset= 90, 90
data= 
340.5  1171.80  184.45  15.74
341.9  1212.39  170.16  14.04
343.4  1161.12  167.28  14.41
344.9  1147.00  148.00  12.90
346.4  1158.95  151.56  13.08
347.8  1164.84  137.04  11.76
349.3  1178.08  143.28  12.16
350.8  1227.15  136.35  11.11
352.2  1228.92  131.67  10.71
353.7  1282.47  124.11  9.68
355.2  1310.00  117.90  9.00
356.6  1374.45  111.27  8.10
358.1  1440.98  125.59  8.72
359.6  1474.30  121.79  8.26
361.0  1538.75  123.10  8.00
362.5  1615.23  129.47  8.02
364.0  1707.16  133.77  7.84
365.5  1773.30  134.93  7.61
366.9  1846.32  125.60  6.80
368.4  1914.03  131.36  6.86
369.9  2019.02  141.46  7.01
371.3  2115.20  145.42  6.88
372.8  2202.48  144.21  6.55
374.2  2297.46  136.29  5.93
375.7  2399.13  150.77  6.28
377.2  2509.80  166.88  6.65
378.6  2602.37  165.13  6.35
380.1  2692.20  160.25  5.95
381.6  2837.25  157.63  5.56
383.0  2960.10  170.78  5.77
384.5  3070.34  184.73  6.02
386.0  3197.70  181.83  5.69
387.4  3313.75  192.80  5.82
388.9  3439.52  185.92  5.41
390.4  3576.46  193.63  5.41
391.8  3742.48  195.16  5.21
393.3  3882.65  202.83  5.22
394.7  3983.85  209.98  5.27
396.2  4089.96  210.99  5.16
397.7  4251.84  206.40  4.85
399.1  4438.29  207.26  4.67
400.6  4622.80  228.60  4.95
402.0  4735.38  243.36  5.14
403.5  4860.80  240.10  4.94
405.0  5004.84  242.32  4.84
406.4  5213.56  252.56  4.84
407.9  5423.36  276.52  5.10
409.3  5548.96  289.74  5.22
410.8  5676.66  296.10  5.22
412.2  5829.00  297.48  5.10
413.7  6060.32  305.34  5.04
415.1  6283.82  325.94  5.19
416.6  6483.96  351.09  5.41
418.0  6641.00  355.25  5.35
419.5  6778.71  366.23  5.40
420.9  6979.84  380.48  5.45
422.4  7237.57  397.53  5.49
423.8  7502.72  419.56  5.59
425.3  7779.75  445.88  5.73
426.7  7988.85  464.33  5.81
428.2  8159.36  477.28  5.85
429.6  8337.58  492.19  5.90
431.1  8564.08  510.86  5.97
432.5  8843.38  536.64  6.07
434.0  9119.00  558.25  6.12
435.4  9432.50  580.25  6.15
436.8  9730.79  604.35  6.21
438.3  9983.55  624.33  6.25
439.7  10207.86  648.66  6.35
441.2  10405.80  673.98  6.48
442.6  10661.55  699.30  6.56
444.0  10947.30  720.72  6.58
445.5  11278.11  749.34  6.64
446.9  11635.26  775.32  6.66
448.4  11955.86  807.38  6.75
449.8  12294.40  841.85  6.85
451.2  12575.25  868.25  6.90
452.7  12807.48  894.56  6.98
454.1  13068.58  916.13  7.01
455.5  13368.46  947.10  7.08
457.0  13705.12  983.84  7.18
458.4  14042.60  1021.02  7.27
459.8  14400.00  1051.20  7.30
461.2  14819.94  1084.10  7.32
462.7  15193.65  1122.36  7.39
464.1  15527.06  1162.41  7.49
465.5  15814.08  1199.52  7.59
467.0  16104.00  1235.25  7.67
468.4  16440.88  1265.38  7.70
469.8  16789.32  1299.28  7.74
471.2  17198.10  1344.53  7.82
472.7  17634.66  1390.04  7.88
474.1  18071.70  1439.60  7.97
475.5  18603.78  1489.02  8.00
476.9  19081.53  1545.83  8.10
478.4  19481.25  1587.50  8.15
479.8  19761.78  1623.04  8.21
481.2  19977.52  1655.84  8.29
482.6  20232.18  1692.23  8.36
484.0  20597.94  1733.16  8.41
485.4  21063.36  1787.90  8.49
486.9  21592.35  1842.75  8.53
488.3  22156.96  1903.84  8.59
489.7  22660.62  1963.10  8.66
491.1  23090.76  2019.78  8.75
492.5  23478.84  2069.76  8.82
493.9  23809.62  2115.57  8.89
495.3  24116.70  2160.30  8.96
496.8  24508.48  2215.66  9.04
498.2  24999.72  2275.17  9.10
499.6  25498.62  2336.40  9.16
501.0  26076.78  2405.80  9.23
502.4  26610.12  2479.38  9.32
503.8  27118.77  2549.89  9.40
505.2  27645.36  2618.74  9.47
506.6  28163.96  2689.39  9.55
508.0  28667.52  2756.88  9.62
509.4  29075.00  2815.00  9.68
510.8  29531.70  2890.80  9.79
512.2  29992.48  2962.16  9.88
513.6  30508.80  3038.40  9.96
515.0  31095.36  3119.92  10.03
516.4  31598.40  3190.00  10.10
517.8  32156.18  3281.57  10.21
519.2  32760.96  3368.06  10.28
520.7  33351.72  3455.06  10.36
522.0  33841.68  3536.46  10.45
523.4  34424.46  3629.43  10.54
524.8  34934.88  3712.05  10.63
526.2  35541.21  3808.46  10.72
527.6  36174.42  3906.96  10.80
529.0  36718.00  3995.20  10.88
530.4  37374.80  4105.43  10.98
531.8  37940.14  4204.40  11.08
533.2  38394.72  4300.92  11.20
534.6  38832.16  4394.08  11.32
536.0  39324.85  4496.88  11.44
537.4  39839.77  4600.01  11.55
538.8  40406.03  4704.66  11.64
540.2  41038.67  4813.56  11.73
541.6  41655.32  4923.73  11.82
543.0  42154.42  5030.06  11.93
544.3  42847.50  5163.45  12.05
545.7  43643.55  5302.65  12.15
547.1  44148.15  5409.23  12.25
548.5  44794.26  5525.37  12.33
549.9  45515.52  5658.71  12.43
551.3  46272.98  5796.83  12.53
552.7  46789.86  5911.73  12.63
554.1  47492.52  6049.82  12.74
555.4  48094.58  6173.84  12.84
556.8  48533.10  6280.89  12.94
558.2  48806.40  6372.83  13.06
559.6  49062.15  6461.18  13.17
561.0  49586.46  6588.12  13.29
562.3  49995.40  6695.33  13.39
563.7  50579.20  6832.00  13.51
565.1  51163.20  6963.00  13.61
566.5  51784.65  7105.04  13.72
567.9  52639.60  7288.56  13.85
569.2  53571.00  7486.50  13.97
570.6  54562.18  7684.46  14.08
572.0  55408.56  7870.92  14.21
573.4  56123.51  8032.68  14.31
574.8  56831.00  8204.63  14.44
576.1  57697.97  8398.04  14.56
577.5  58367.32  8565.22  14.67
578.9  59291.76  8771.22  14.79
580.3  60144.81  8969.40  14.91
581.6  60992.80  9175.60  15.04
583.0  61819.20  9373.05  15.16
584.4  62415.96  9537.95  15.28
585.8  62864.02  9678.11  15.40
587.1  63239.88  9813.87  15.52
588.5  63709.20  9970.50  15.65
589.9  64096.80  10110.75  15.77
591.2  64622.68  10271.76  15.89
592.6  65380.26  10461.55  16.00
594.0  66043.90  10648.51  16.12
595.3  66901.54  10863.28  16.24
596.7  67780.04  11089.18  16.36
598.1  68624.29  11307.44  16.48
599.5  69462.75  11529.15  16.60
600.8  70342.76  11760.20  16.72
602.2  71059.66  11965.07  16.84
603.5  71945.88  12198.24  16.95
604.9  72819.00  12431.43  17.07
606.3  73619.04  12653.52  17.19
607.6  74375.52  12869.40  17.30
609.0  75108.60  13092.30  17.43
610.4  75828.48  13316.94  17.56
611.7  76489.82  13529.81  17.69
613.1  77111.70  13739.03  17.82
614.5  77801.94  13961.16  17.94
615.8  78343.20  14164.83  18.08
617.2  79090.92  14410.35  18.22
618.5  79719.28  14639.48  18.36
619.9  80523.90  14902.60  18.51
621.2  81250.46  15149.75  18.65
622.6  82159.00  15427.50  18.78
624.0  82866.06  15673.95  18.91
625.3  83685.88  15940.43  19.05
626.7  84507.16  16207.27  19.18
628.0  85184.76  16440.92  19.30
629.4  86010.40  16699.20  19.42
630.8  86703.72  16934.10  19.53
632.1  87255.63  17140.41  19.64
633.5  88156.64  17425.98  19.77
634.8  88869.54  17664.86  19.88
636.2  89511.60  17884.86  19.98
637.5  90351.04  18132.43  20.07
638.9  91067.19  18365.33  20.17
640.2  91838.68  18607.94  20.26
641.6  92687.64  18852.09  20.34
642.9  93441.53  19084.52  20.42
644.3  94257.86  19315.40  20.49
645.6  95036.50  19532.50  20.55
647.0  95784.03  19742.85  20.61
648.3  96568.26  19953.31  20.66
649.7  97413.53  20157.68  20.69
651.0  98198.01  20343.04  20.72
652.4  98729.28  20487.87  20.75
653.7  99817.29  20725.65  20.76
655.0  100730.12  20916.36  20.76
656.4  101350.40  21056.70  20.78
657.7  102452.38  21267.92  20.76
659.1  103364.80  21429.10  20.73
660.4  104076.00  21544.32  20.70
661.8  104736.00  21664.00  20.68
663.1  105714.39  21857.51  20.68
664.5  106210.62  21967.95  20.68
665.8  106343.07  22013.19  20.70
667.1  106391.07  22059.14  20.73
668.5  106755.60  22184.40  20.78
669.8  107121.54  22341.08  20.86
671.2  107369.60  22493.12  20.95
672.5  107631.94  22669.54  21.06
673.8  108223.36  22930.88  21.19
675.2  109182.36  23285.64  21.33
676.5  110330.82  23709.69  21.49
677.8  111565.20  24160.79  21.66
679.2  112541.07  24577.54  21.84
680.5  113367.84  24988.11  22.04
681.9  114098.60  25394.60  22.26
683.2  114914.80  25825.80  22.47
684.5  115723.30  26260.85  22.69
685.9  116457.36  26688.15  22.92
687.2  117158.40  27118.08  23.15
688.5  117803.14  27530.04  23.37
689.9  118595.72  27970.04  23.58
691.2  119271.53  28392.91  23.81
692.5  119885.28  28796.42  24.02
693.8  120603.70  29218.50  24.23
695.2  121211.40  29623.20  24.44
696.5  121901.56  30054.64  24.65
697.8  122604.65  30511.48  24.89
699.2  123257.94  30962.69  25.12
700.5  123961.86  31435.11  25.36
701.8  124575.15  31895.33  25.60
703.1  125237.88  32394.66  25.87
704.5  125912.88  32914.35  26.14
705.8  126636.13  33463.81  26.43
707.1  127281.00  34002.50  26.71
708.4  127920.39  34544.94  27.01
709.8  128686.77  35141.42  27.31
711.1  129209.12  35677.63  27.61
712.4  130017.76  36280.50  27.90
713.7  130682.00  36858.10  28.20
715.0  131369.10  37458.63  28.51
716.3  132095.00  38069.75  28.82
717.7  132779.28  38676.40  29.13
719.0  133546.20  39295.90  29.42
720.3  134292.64  39929.60  29.73
721.6  135175.80  40600.10  30.04
722.9  135998.82  41279.22  30.35
724.2  136843.56  41969.34  30.67
725.6  137581.26  42647.05  31.00
726.9  138027.50  43237.25  31.33
728.2  138493.60  43841.28  31.66
729.5  139060.48  44499.20  32.00
730.8  139507.90  45124.53  32.35
732.1  140070.00  45804.92  32.70
733.4  140464.89  46431.66  33.06
734.7  140751.72  47022.12  33.41
736.0  141096.12  47638.08  33.76
737.3  141210.27  48177.72  34.12
738.6  141327.45  48721.77  34.47
740.0  141490.75  49269.18  34.82
741.2  141747.84  49853.44  35.17
742.6  142217.28  50503.86  35.51
743.9  142782.72  51182.76  35.85
745.2  143496.54  51913.41  36.18
746.5  144257.91  52658.94  36.50
747.8  144902.20  53357.40  36.82
749.1  145612.56  54087.48  37.14
750.4  146329.40  54799.46  37.45
751.7  147036.26  55523.72  37.76
753.0  147570.29  56164.75  38.06
754.2  148193.46  56837.10  38.35
755.5  148729.53  57484.09  38.65
756.8  149278.28  58117.84  38.93
758.1  150241.68  58924.32  39.22
759.4  151136.40  59701.20  39.50
760.7  151969.44  60456.20  39.78
762.0  152512.50  61105.63  40.07
763.3  153053.46  61753.23  40.35
764.6  153428.64  62333.16  40.63
765.9  153796.80  62918.50  40.91
767.2  154268.52  63539.60  41.19
768.4  154554.40  64091.30  41.47
769.7  155163.96  64761.93  41.74
771.0  155559.87  65358.14  42.01
772.3  155901.90  65926.85  42.29
773.6  156345.28  66533.12  42.56
774.8  156778.03  67134.09  42.82
776.1  157200.42  67715.18  43.08
777.4  157476.78  68266.16  43.35
778.7  157964.52  68882.39  43.61
780.0  158402.56  69464.80  43.85
781.2  158736.84  69989.70  44.09
782.5  159228.42  70604.82  44.34
783.8  159655.86  71183.88  44.59
785.0  159966.18  71715.42  44.83
786.3  160366.50  72266.25  45.06
787.6  160812.96  72830.80  45.29
788.9  161173.05  73359.86  45.52
790.1  161679.70  73951.05  45.74
791.4  162012.00  74481.36  45.97
792.7  162601.89  75124.07  46.20
793.9  163012.50  75660.48  46.41
795.2  163472.50  76210.50  46.62
796.5  163951.26  76786.93  46.84
797.7  164404.38  77350.08  47.05
799.0  165000.00  77988.00  47.27
800.2  165388.16  78492.80  47.46
801.5  165812.58  79037.70  47.67
802.8  166325.15  79623.48  47.87
804.0  166766.60  80172.82  48.07
805.3  167223.56  80717.70  48.27
806.5  167575.20  81226.55  48.47
807.8  168032.20  81761.75  48.66
809.0  168476.61  82309.24  48.85
810.3  168934.60  82845.04  49.04
811.5  169291.32  83346.95  49.23
812.8  169749.90  83895.00  49.42
814.0  170131.59  84400.38  49.61
815.3  170596.73  84942.38  49.79
816.5  170952.50  85432.00  49.97
817.8  171391.53  85965.23  50.16
819.0  171768.52  86476.67  50.34
820.2  172210.56  86999.64  50.52
821.5  172650.80  87530.45  50.70
822.7  172951.26  87967.41  50.86
824.0  173359.71  88492.23  51.05
825.2  173849.55  89033.93  51.21
826.4  174321.95  89569.43  51.38
827.7  174616.55  90021.13  51.55
828.9  175052.70  90535.95  51.72
830.1  175431.59  91008.50  51.88
831.4  175864.82  91529.57  52.05
832.6  176331.78  92041.51  52.20
833.8  176674.10  92527.20  52.37
835.0  177017.68  92974.63  52.52
836.3  177448.60  93463.09  52.67
837.5  177867.90  93980.25  52.84
838.7  178300.17  94498.52  53.00
839.9  178692.48  94964.40  53.14
841.2  179148.40  95483.34  53.30
842.4  179549.73  95937.95  53.43
843.6  179939.20  96425.00  53.59
844.8  180399.33  96928.83  53.73
846.0  180787.86  97409.24  53.88
847.2  181154.61  97884.15  54.03
848.5  181628.80  98410.96  54.18
849.7  181982.64  98832.02  54.31
850.9  182347.10  99317.40  54.47
852.1  182737.21  99757.43  54.59
853.3  183057.00  100181.07  54.73
854.5  183456.98  100641.10  54.86
855.7  183755.82  101062.20  55.00
856.9  184131.96  101486.52  55.12
858.1  184524.23  101953.77  55.25
859.3  184871.26  102390.05  55.38
860.5  185295.60  102868.47  55.52
861.7  185702.40  103329.20  55.64
862.9  186042.35  103759.70  55.77
864.1  186393.39  104194.59  55.90
865.3  186813.04  104675.30  56.03
866.5  187246.08  105105.60  56.13
867.7  187675.65  105562.64  56.25
868.9  188044.64  106013.88  56.38
870.1  188480.75  106501.69  56.51
871.3  188840.12  106958.74  56.64
872.5  189322.65  107439.30  56.75
873.7  189795.12  107889.24  56.85
874.9  190332.81  108392.16  56.95
876.0  190803.96  108868.32  57.06
877.2  191254.00  109316.76  57.16
878.4  191745.72  109811.93  57.27
879.6  192158.40  110279.40  57.39
880.8  192601.50  110714.63  57.48
882.0  193012.78  111164.64  57.59
883.1  193527.32  111657.42  57.70
884.3  194020.09  112115.26  57.79
885.5  194467.35  112581.42  57.89
886.7  194768.64  112986.72  58.01
887.8  195264.30  113409.30  58.08
889.0  195728.10  113906.27  58.20
890.2  196171.50  114372.93  58.30
891.4  196635.26  114848.77  58.41
892.5  197235.09  115395.93  58.51
893.7  197915.00  115926.56  58.57
894.9  198485.28  116458.20  58.67
896.0  199122.65  116985.00  58.75
897.2  199617.04  117528.67  58.88
898.4  200111.34  118010.17  58.97
899.5  200761.91  118574.66  59.06
900.7  201204.90  118981.20  59.13
901.9  201706.72  119428.59  59.21
903.0  201967.24  119825.88  59.33
904.2  202319.00  120229.10  59.43
905.4  202741.32  120640.29  59.50
906.5  203227.99  121074.59  59.58
907.7  203583.64  121480.80  59.67
908.8  203974.20  121880.88  59.75
910.0  204245.60  122270.20  59.86
911.2  204509.82  122567.30  59.93
912.3  204726.90  122858.13  60.01
913.5  204896.33  123111.86  60.08
914.6  205027.20  123379.20  60.18
915.8  205327.83  123713.13  60.25
916.9  205571.82  124064.89  60.35
918.1  205766.02  124383.44  60.45
919.2  205982.46  124618.91  60.50
920.4  206150.12  124882.23  60.58
921.5  206362.06  125173.70  60.66
922.7  206531.84  125430.56  60.73
923.8  206830.02  125783.37  60.81
925.0  206888.78  126015.51  60.91
926.1  207225.90  126309.12  60.95
927.3  207576.48  126623.28  61.00
928.4  208016.25  127130.25  61.12
929.6  208721.92  127649.28  61.16
930.7  209337.80  128289.00  61.28
931.8  210064.17  128912.33  61.37
933.0  210773.52  129440.16  61.41
934.1  211305.24  129872.30  61.46
935.3  211336.21  130107.93  61.56
936.4  211366.82  130288.13  61.64
937.6  211192.65  130283.69  61.69
938.7  211077.18  130336.56  61.75
939.9  211153.70  130522.30  61.81
941.0  211610.22  130972.51  61.89
942.1  212114.70  131448.42  61.97
943.3  212664.54  131871.99  62.01
944.4  213101.54  132184.30  62.03
945.6  213228.96  132409.51  62.10
946.7  213468.99  132606.05  62.12
947.9  213762.57  132965.18  62.20
949.0  213918.79  133146.98  62.24
950.1  214179.12  133387.92  62.28
951.3  214435.65  133694.50  62.35
952.4  214767.94  133991.24  62.39
953.6  215273.10  134155.70  62.32
954.7  215236.50  134362.53  62.43
955.8  215412.53  134550.42  62.46
957.0  215645.10  134850.98  62.53
958.1  216143.22  135077.01  62.49
959.3  216090.00  135107.70  62.52
960.4  216529.69  135317.80  62.49
961.6  216939.31  135573.38  62.49
962.7  216996.16  135834.40  62.60
963.9  216988.24  135792.27  62.58
965.0  216971.46  135892.02  62.63
966.2  217411.86  135975.17  62.54
967.3  217395.58  136158.96  62.63
968.5  217402.56  136188.96  62.64
969.6  217351.76  136099.40  62.62
970.8  217186.53  136179.18  62.70
971.9  217345.92  136093.76  62.62
973.1  217662.56  136299.64  62.62
974.2  217563.74  136169.13  62.59
975.4  217524.39  136249.80  62.64
976.5  217335.30  136283.94  62.71
977.7  217585.14  136348.86  62.66
978.8  217706.94  136370.66  62.64
980.0  217485.00  136398.00  62.72
981.2  217729.74  136496.96  62.69
982.3  217534.80  136340.89  62.68
983.5  217522.63  136370.72  62.69
984.6  217819.44  136315.44  62.58
985.8  217715.08  136361.72  62.63
987.0  217904.32  136381.44  62.59
988.1  218204.66  136463.06  62.54
989.3  218078.00  136505.04  62.59
990.2  234607.95  149432.29  63.69
994.0  235019.24  150146.90  63.89
997.9  234717.08  150393.75  64.07
1001.7  234945.32  151004.75  64.27
1005.6  236205.56  152315.00  64.48
1009.4  237734.39  153805.62  64.70
1013.3  238840.00  154980.00  64.89
1017.1  239240.08  155711.98  65.09
1021.0  239603.80  156379.19  65.27
1024.8  240709.22  157473.14  65.42
1028.6  242662.46  159265.49  65.63
1032.5  244237.00  160714.80  65.80
1036.3  244635.78  161328.00  65.95
1040.1  244583.56  161679.43  66.10
1044.0  245327.46  162526.25  66.25
1047.8  246096.90  163372.95  66.39
1051.6  246944.62  164342.51  66.55
1055.5  246401.40  164327.46  66.69
1059.3  245902.95  164379.38  66.85
1063.1  245455.83  164340.77  66.95
1067.0  245822.69  164869.87  67.07
1070.8  246766.72  165792.25  67.19
1074.6  247490.25  166605.46  67.32
1078.4  247063.33  166634.36  67.45
1082.3  245922.09  166131.10  67.55
1086.1  245212.09  165989.17  67.69
1089.9  245137.18  166159.79  67.78
1093.7  245602.00  166757.80  67.90
1097.5  245812.56  167079.20  67.97
1101.4  245864.70  167304.76  68.05
1105.2  245610.40  167272.46  68.10
1109.0  245949.08  167607.53  68.15
1112.8  247011.31  168312.66  68.14
1116.6  247739.29  168809.46  68.14
1120.4  248323.29  169228.60  68.15
1124.2  248718.21  169405.81  68.11
1128.1  249476.82  169783.82  68.06
1131.8  249360.07  169467.90  67.96
1135.7  249092.20  168977.70  67.84
1139.5  248839.20  168387.43  67.67
1143.3  248286.65  167430.85  67.43
1147.1  247470.67  166245.71  67.18
1150.9  246653.92  164974.07  66.88
1154.7  246720.93  164295.86  66.59
1158.5  246647.13  163585.59  66.32
1162.3  246549.23  162870.73  66.06
1166.1  245891.14  161876.20  65.83
1169.9  245612.43  161184.51  65.63
1173.7  244980.00  160302.86  65.44
1177.5  244346.21  159388.77  65.23
1181.2  244344.53  158920.17  65.04
1185.0  244921.11  158831.29  64.85
1188.8  244794.28  158519.25  64.76
1192.6  244849.72  158424.03  64.70
1196.4  244713.12  158346.15  64.71
1200.2  243945.96  158020.80  64.78
1204.0  243357.70  157902.56  64.88
1207.8  242858.30  157916.19  65.02
1211.6  242181.22  157852.29  65.18
1215.3  241642.75  158081.42  65.42
1219.1  241647.75  158747.36  65.69
1222.9  241404.44  159302.86  65.99
1226.7  241202.24  159922.19  66.30
1230.4  240637.15  160165.85  66.56
1234.2  240002.00  160308.75  66.79
1238.0  239183.45  160258.03  67.00
1241.8  238387.22  160156.66  67.18
1245.5  237719.49  160070.91  67.34
1249.3  237460.03  160246.55  67.48
1253.1  237867.78  160798.75  67.60
1256.8  237916.18  161103.52  67.71
1260.6  237655.25  161089.85  67.78
1264.4  237460.36  161177.81  67.88
1268.1  237160.00  161078.66  67.92
1271.9  237040.77  161169.47  67.99
1275.7  237135.69  161383.51  68.06
1279.4  237275.70  161672.34  68.14
1283.2  236714.25  161477.57  68.22
1286.9  236454.91  161487.64  68.30
1290.7  236337.20  161545.37  68.35
1294.4  235692.24  161197.47  68.39
1298.2  234652.83  160595.05  68.44
1302.0  233449.75  159815.84  68.46
1305.7  232131.17  158929.96  68.47
1309.5  230689.53  157847.43  68.42
1313.2  229916.25  157135.02  68.34
1317.0  229460.40  156616.20  68.25
1320.7  228705.41  155818.62  68.13
1324.4  227498.45  154608.62  67.96
1328.2  226951.20  153675.26  67.71
1331.9  226189.21  152498.78  67.42
1335.7  225384.03  151170.89  67.07
1339.4  223906.18  149315.54  66.69
1343.2  222771.32  147600.89  66.26
1346.9  222373.78  146298.44  65.79
1350.6  222931.64  145596.80  65.31
1354.4  223534.42  144950.80  64.84
1358.1  223174.73  143697.43  64.39
1361.8  222196.29  142040.91  63.93
1365.6  221090.95  140413.82  63.51
1369.3  220052.00  138827.14  63.09
1373.0  218762.62  137069.66  62.66
1376.7  217148.23  135073.16  62.20
1380.5  215532.80  132896.80  61.66
1384.2  214280.88  130741.26  61.01
1387.9  213079.60  128417.49  60.27
1391.6  211719.44  125716.25  59.38
1395.3  210513.70  122808.92  58.34
1399.1  209768.72  119838.80  57.13
1402.8  208759.33  116377.71  55.75
1406.5  207932.03  112798.52  54.25
1410.2  207410.39  109453.82  52.77
1413.9  207503.39  106676.86  51.41
1417.6  207034.49  103987.51  50.23
1421.3  206248.53  101616.69  49.27
1425.1  205393.07  99604.46  48.49
1428.8  205126.20  98195.82  47.87
1432.5  205022.16  97158.60  47.39
1436.2  204779.62  96230.84  46.99
1439.9  204083.50  95249.14  46.67
1443.6  203680.44  94503.93  46.40
1447.3  203117.51  93836.11  46.20
1451.0  202628.75  93256.39  46.02
1454.7  202066.04  92762.97  45.91
1458.4  201626.83  92367.45  45.81
1462.1  200910.25  91974.13  45.78
1465.8  199998.39  91567.50  45.78
1469.4  199473.44  91488.40  45.86
1473.1  200623.53  92298.77  46.01
1476.8  200928.29  92895.45  46.23
1480.5  199576.80  92690.54  46.44
1484.2  198247.90  92537.24  46.68
1487.9  197507.51  92703.06  46.94
1491.6  196875.25  92870.84  47.17
1495.3  197089.75  93483.70  47.43
1498.9  196720.03  93822.09  47.69
1502.6  195661.17  93809.26  47.94
1506.3  194321.87  93639.60  48.19
1510.0  193378.35  93668.50  48.44
1513.7  192664.63  93796.92  48.68
1517.3  191956.77  93911.65  48.92
1521.0  191086.71  93856.56  49.12
1524.7  190325.20  93863.11  49.32
1528.3  189491.63  93779.87  49.49
1532.0  188596.93  93663.60  49.66
1535.7  187775.62  93539.60  49.81
1539.3  186919.33  93337.44  49.93
1543.0  186338.06  93276.63  50.06
1546.7  185959.58  93330.48  50.19
1550.3  185491.73  93294.63  50.30
1554.0  184711.80  93077.55  50.39
1557.6  183946.16  92896.41  50.50
1561.3  183132.26  92656.55  50.60
1565.0  182260.13  92351.49  50.67
1568.6  181348.71  92029.25  50.75
1572.3  180697.71  91862.68  50.84
1575.9  180104.62  91737.43  50.94
1579.6  179539.81  91609.35  51.02
1583.2  178921.82  91478.91  51.13
1586.9  178188.14  91235.93  51.20
1590.5  177612.67  91193.37  51.34
1594.1  176862.32  91037.30  51.47
1597.8  176110.08  90879.43  51.60
1601.4  175393.45  90751.25  51.74
1605.1  174436.19  90465.55  51.86
1608.7  173618.00  90257.63  51.99
1612.3  172866.88  90043.99  52.09
1616.0  172020.25  89727.43  52.16
1619.6  171330.78  89421.43  52.19
1623.2  170586.47  88997.70  52.17
1626.9  170090.40  88685.36  52.14
1630.5  169474.90  88214.05  52.05
1634.1  168881.75  87827.64  52.01
1637.8  168088.36  87346.80  51.96
1641.4  167067.95  86755.22  51.93
1645.0  166140.81  86228.99  51.90
1648.6  165158.13  85542.55  51.79
1652.2  164429.13  84917.11  51.64
1655.8  163710.00  84231.93  51.45
1659.5  163021.90  83543.30  51.25
1663.1  161824.16  82575.15  51.03
1666.7  160587.83  81468.00  50.73
1670.3  159450.23  80317.44  50.37
1673.9  158374.64  79088.80  49.94
1677.5  157578.77  77852.49  49.41
1681.1  157167.73  76718.80  48.81
1684.7  157178.35  75684.47  48.15
1688.3  157047.10  74590.70  47.50
1691.9  156673.60  73444.63  46.88
1695.6  156317.53  72398.61  46.32
1699.2  156195.20  71596.46  45.84
1702.8  156109.98  70891.62  45.41
1706.3  155630.28  70024.96  44.99
1709.9  154682.13  69055.83  44.64
1713.5  153982.23  68319.59  44.37
1717.1  153286.08  67698.40  44.16
1720.7  152641.46  67261.77  44.07
1724.3  152251.78  67120.69  44.09
1727.9  151945.85  67216.75  44.24
1731.5  151825.94  67636.61  44.55
1735.1  151941.60  68268.17  44.93
1738.7  151627.60  68564.00  45.22
1742.2  151110.88  68500.48  45.33
1745.8  150582.80  68260.29  45.33
1749.4  151023.99  68402.29  45.29
1753.0  150713.03  68250.38  45.28
1756.5  149392.41  67776.35  45.37
1760.1  147324.05  67060.19  45.52
1763.7  144888.92  66266.38  45.74
1767.2  142919.80  65832.39  46.06
1770.8  141379.00  65590.71  46.39
1774.4  139876.72  65234.90  46.64
1777.9  139051.37  65242.84  46.92
1781.5  138167.00  65033.57  47.07
1785.1  136868.33  64558.93  47.17
1788.6  135509.39  63994.82  47.23
1792.2  134391.17  63512.04  47.26
1795.8  134078.03  63454.07  47.33
1799.3  133638.80  63291.86  47.36
1802.9  132908.17  62995.95  47.40
1806.4  132189.78  62746.00  47.47
1810.0  131340.11  62395.45  47.51
1813.5  130848.15  62221.00  47.55
1817.1  130635.27  62209.41  47.62
1820.6  129990.83  62001.04  47.70
1824.2  129885.60  62072.40  47.79
1827.7  129010.83  61759.76  47.87
1831.2  128702.00  61767.00  47.99
1834.8  128768.43  61897.76  48.07
1838.3  128745.50  62062.07  48.21
1841.8  128145.13  61874.44  48.28
1845.4  127281.86  61539.63  48.35
1848.9  126352.20  61125.59  48.38
1852.4  125738.17  60820.74  48.37
1856.0  124970.30  60346.09  48.29
1859.5  124181.99  59812.81  48.17
1863.0  123429.31  59203.55  47.97
1866.6  123024.71  58681.31  47.70
1870.1  122852.66  58099.54  47.29
1873.6  122285.25  57165.27  46.75
1877.1  121104.08  55788.38  46.07
1880.6  119631.69  54074.97  45.20
1884.2  118366.02  52270.15  44.16
1887.7  117410.80  50318.91  42.86
1891.2  116372.55  48068.78  41.31
1894.7  115570.04  45783.95  39.62
1898.2  115184.31  43565.43  37.82
1902.2  124753.20  44740.80  35.86
1904.9  124033.25  42691.83  34.42
1907.6  123164.40  40713.33  33.06
1910.4  122406.38  38931.26  31.80
1913.1  121284.53  37264.20  30.72
1915.8  120611.40  36003.57  29.85
1918.6  120111.60  35054.93  29.19
1921.3  119591.69  34287.47  28.67
1924.0  118804.82  33639.90  28.32
1926.7  118103.57  33230.77  28.14
1929.4  117393.47  32985.80  28.10
1932.2  116809.14  32900.73  28.17
1934.9  116196.60  32908.20  28.32
1937.6  115588.33  33004.00  28.55
1940.3  115019.17  33150.00  28.82
1943.0  114546.99  33352.38  29.12
1945.7  113850.28  33504.90  29.43
1948.4  113064.26  33667.58  29.78
1951.1  112434.30  33861.90  30.12
1953.8  111797.95  34055.45  30.46
1956.4  111289.22  34254.36  30.78
1959.1  110711.50  34427.67  31.10
1961.8  109950.05  34545.70  31.42
1964.5  109304.40  34696.80  31.74
1967.2  108559.72  34800.08  32.06
1969.9  107937.75  34914.25  32.35
1972.5  107169.84  34966.71  32.63
1975.2  106639.68  35105.18  32.92
1977.9  106332.55  35329.87  33.23
1980.6  105782.72  35473.20  33.53
1983.2  104953.65  35499.12  33.82
1985.9  104094.00  35478.00  34.08
1988.5  103209.77  35447.31  34.34
1991.2  102564.23  35508.38  34.62
1993.8  101972.75  35592.15  34.90
1996.5  101555.30  35688.95  35.14
1999.2  100937.89  35695.70  35.36
2001.8  100546.30  35739.90  35.55
2004.4  100048.28  35724.49  35.71
2007.1  99390.90  35628.37  35.85
2009.7  98818.20  35559.30  35.98
2012.4  98452.27  35542.67  36.10
2015.0  98000.67  35446.00  36.17
2017.6  97452.21  35263.33  36.19
2020.3  96959.50  35087.43  36.19
2022.9  96744.80  34980.53  36.16
2025.5  96522.05  34845.08  36.10
2028.1  96315.75  34664.91  35.99
2030.8  95907.10  34368.18  35.83
2033.4  95745.30  34137.60  35.65
2036.0  95385.40  33832.47  35.47
2038.6  95027.75  33515.30  35.27
2041.2  94723.27  33208.53  35.06
2043.8  94392.13  32885.13  34.84
2046.4  94026.50  32510.32  34.58
2049.0  93558.17  32119.83  34.33
2051.6  93303.85  31823.03  34.11
2054.2  92974.17  31497.29  33.88
2056.8  92611.75  31223.50  33.71
2059.4  92049.30  30875.35  33.54
2062.0  91566.25  30535.00  33.35
2064.6  91019.66  30205.73  33.19
2067.1  90423.45  29858.40  33.02
2069.7  89799.67  29500.95  32.85
2072.3  89398.68  29239.83  32.71
2074.9  88960.03  28995.05  32.59
2077.4  88637.22  28758.08  32.44
2080.0  88176.31  28498.42  32.32
2082.6  87717.21  28253.46  32.21
2085.1  87269.98  28002.93  32.09
2087.7  86937.50  27787.50  31.96
2090.3  86506.20  27543.98  31.84
2092.8  85781.95  27216.19  31.73
2095.4  85009.17  26876.96  31.62
2097.9  84375.08  26552.40  31.47
2100.5  83720.33  26232.67  31.33
2103.0  83165.23  25948.87  31.20
2105.6  82622.93  25664.75  31.06
2108.1  82138.88  25410.45  30.94
2110.7  81632.37  25159.98  30.82
2113.2  81141.79  24896.69  30.68
2115.7  80571.75  24609.83  30.54
2118.3  79972.43  24317.15  30.41
2120.8  79624.05  24126.45  30.30
2123.3  79226.96  23906.65  30.17
2125.8  78818.95  23700.72  30.07
2128.4  78434.85  23520.58  29.99
2130.9  77959.00  23297.67  29.88
2133.4  77582.28  23156.58  29.85
2135.9  77206.67  23014.00  29.81
2138.4  76764.69  22840.86  29.75
2140.9  76470.57  22741.77  29.74
2143.4  76158.02  22636.63  29.72
2145.9  75865.62  22533.08  29.70
2148.4  75579.31  22441.70  29.69
2150.9  75280.82  22356.42  29.70
2153.4  75000.60  22265.04  29.69
2155.9  74692.70  22173.25  29.69
2158.4  74412.63  22086.75  29.68
2160.9  74192.13  22007.13  29.66
2163.4  73901.57  21922.13  29.66
2165.9  73363.30  21769.22  29.67
2168.4  72889.80  21635.70  29.68
2170.8  72569.93  21557.25  29.71
2173.3  72231.04  21489.12  29.75
2175.8  71925.06  21434.42  29.80
2178.2  71569.67  21362.88  29.85
2180.7  71211.18  21302.81  29.91
2183.2  70806.78  21228.27  29.98
2185.6  70396.20  21155.40  30.05
2188.1  69936.30  21060.90  30.11
2190.6  69418.27  20961.20  30.20
2193.0  68790.70  20828.23  30.28
2195.5  68236.80  20684.80  30.31
2197.9  67673.67  20551.07  30.37
2200.4  66999.75  20377.29  30.41
2202.8  66549.50  20270.37  30.46
2205.3  65997.92  20123.52  30.49
2207.7  65635.27  20049.25  30.55
2210.1  65217.13  19934.60  30.57
2212.6  64872.98  19806.87  30.53
2215.0  64656.83  19719.92  30.50
2217.4  64358.29  19604.63  30.46
2219.9  64141.92  19511.43  30.42
2222.3  63947.03  19395.20  30.33
2224.7  63786.38  19237.05  30.16
2227.1  63547.26  19045.30  29.97
2229.5  63264.23  18817.38  29.74
2231.9  62836.80  18521.73  29.48
2234.4  62359.60  18161.47  29.12
2236.8  61946.82  17839.88  28.80
2239.2  61547.20  17510.35  28.45
2241.6  61145.35  17155.43  28.06
2244.0  60768.00  16826.40  27.69
2246.4  60379.33  16465.78  27.27
2248.8  59961.00  16069.26  26.80
2251.2  59645.75  15674.50  26.28
2253.6  59254.25  15275.75  25.78
2255.9  58991.30  14913.90  25.28
2258.3  58707.84  14558.20  24.80
2260.7  58344.07  14242.67  24.41
2263.1  57949.25  13941.75  24.06
2265.5  57549.53  13672.27  23.76
2267.9  57217.00  13441.50  23.49
2270.2  56796.27  13210.80  23.26
2272.6  56421.70  13015.90  23.07
2275.0  56029.05  12818.40  22.88
2277.3  55637.00  12633.38  22.71
2279.7  55253.50  12441.63  22.52
2282.1  54924.90  12265.00  22.33
2284.4  54525.90  12026.67  22.06
2286.8  54253.72  11806.12  21.76
2289.1  53904.93  11561.87  21.45
2291.5  53606.29  11317.31  21.11
2293.8  53176.35  11056.32  20.79
2296.2  52706.50  10833.90  20.56
2298.5  52201.35  10643.98  20.39
2300.8  51715.07  10497.78  20.30
2303.2  51112.43  10360.73  20.27
2305.5  50452.44  10257.71  20.33
2307.9  49794.40  10172.55  20.43
2310.2  49164.50  10125.50  20.60
2312.5  48606.67  10135.33  20.85
2314.8  48059.25  10180.42  21.18
2317.1  47460.21  10198.13  21.49
2319.5  46821.23  10173.83  21.73
2321.8  46281.57  10135.50  21.90
2324.1  45696.23  10044.42  21.98
2326.4  45210.92  9917.23  21.94
2328.7  44737.08  9777.08  21.85
2331.0  44287.40  9677.50  21.85
2333.3  43932.91  9580.48  21.81
2335.6  43538.13  9464.47  21.74
2337.9  43089.00  9341.25  21.68
2340.2  42678.75  9230.83  21.63
2342.5  42311.58  9113.75  21.54
2344.8  41844.92  9008.83  21.53
2347.1  41344.80  8919.40  21.57
2349.4  40807.05  8826.45  21.63
2351.7  40357.60  8808.40  21.83
2353.9  39900.01  8779.46  22.00
2356.2  39390.00  8750.63  22.22
2358.5  38909.03  8711.58  22.39
2360.8  38440.53  8652.37  22.51
2363.1  38011.60  8590.10  22.60
2365.3  37575.42  8522.60  22.68
2367.6  37066.67  8433.33  22.75
2369.8  36582.00  8341.50  22.80
2372.1  36056.15  8247.20  22.87
2374.4  35423.17  8095.50  22.85
2376.6  34818.23  7951.30  22.84
2378.9  34257.07  7821.80  22.83
2381.1  33713.33  7670.00  22.75
2383.4  33166.92  7548.63  22.76
2385.6  32691.08  7454.33  22.80
2387.9  32224.80  7360.20  22.84
2390.1  31771.25  7262.50  22.86
2392.3  31291.65  7134.08  22.80
2394.6  30855.85  7017.88  22.74
2396.8  30459.54  6923.03  22.73
2399.0  30031.33  6830.17  22.74
2401.3  29601.72  6726.43  22.72
2403.5  29138.20  6588.40  22.61
2405.7  28745.90  6494.24  22.59
2407.9  28355.85  6395.85  22.56
2410.1  27927.90  6268.20  22.44
2412.4  27543.75  6167.92  22.39
2414.6  27137.80  6081.80  22.41
2416.8  26759.70  5965.30  22.29
2419.0  26444.98  5854.94  22.14
2421.2  26048.13  5751.98  22.08
2423.4  25577.42  5666.97  22.16
2425.6  25298.40  5553.08  21.95
2427.8  25031.70  5438.78  21.73
2430.0  24727.41  5333.55  21.57
2432.2  24441.60  5251.20  21.48
2434.4  24158.48  5166.45  21.39
2436.5  23850.20  5059.13  21.21
2438.7  23571.05  4964.40  21.06
2440.9  23293.98  4902.95  21.05
2443.1  23044.65  4834.05  20.98
2445.3  22785.14  4764.26  20.91
2447.4  22470.60  4681.80  20.84
2449.6  22176.00  4589.20  20.69
2451.8  21900.60  4481.55  20.46
2453.9  21593.88  4395.68  20.36
2456.1  21289.20  4343.67  20.40
2458.3  21013.87  4279.03  20.36
2460.4  20731.14  4201.83  20.27
2462.6  20461.00  4154.79  20.31
2464.7  20198.32  4070.30  20.15
2466.9  19973.20  4008.00  20.07
2469.0  19752.14  3952.70  20.01
2471.2  19502.10  3902.75  20.01
2473.3  19216.93  3817.23  19.86
2475.4  18954.84  3708.29  19.56
2477.6  18724.98  3614.91  19.31
2479.7  18534.40  3584.00  19.34
2481.9  18263.70  3538.27  19.37
2484.0  18007.39  3486.17  19.36
2486.1  17744.40  3445.65  19.42
2488.2  17522.71  3402.75  19.42
2490.4  17322.29  3361.04  19.40
2492.5  17004.50  3353.00  19.72
2494.6  16674.83  3294.83  19.76
2496.7  16442.92  3236.66  19.68
2498.8  16240.05  3208.58  19.76
2500.9  16076.81  3173.80  19.74
2503.0  15993.32  3142.62  19.65
2505.1  15928.25  3147.63  19.76
2507.2  15934.78  3191.45  20.03
2509.4  15887.39  3182.30  20.03
2511.4  15853.60  3233.30  20.39
2513.5  15895.33  3291.60  20.71
2515.6  16034.10  3225.25  20.11
