# Supplementary material for: Using reflectance spectra and Pl@ntNet to identify herbarium specimens: a case study with Lithocarpus
Source: New Phytol. 2025 Jun 4;251(2):800–10. doi: 10.1111/nph.70258 (PMC13278665; doi:10.1111/nph.70258)
Supplement: Supplementary file 1 — Dataset S1 Original spectral data collected for this study. [file NPH-251-800-s003.zip › lithocarpus_spectra/gr020322_0309.sig]

/*** Spectra Vista SIG Data ***/
name= gr020322_0309.sig
instrument= HI: 1132003 (HR-1024i)
integration= 70.0, 9.0, 6.0, 200.0, 20.0, 6.0
scan method= Time-based, Time-based
scan coadds= 71, 425, 571, 25, 219, 571
scan time= 5, 5
scan settings= AI, AI
external data set1= 0,0,0,0,0,0,0,0,0,0,0,0,0,0,0,0,0,0,0,0,0,0,0,0,0,0,0,0,0,0,0,0
external data set2= 0,0,0,0,0,0,0,0,0,0,0,0,0,0,0,0,0,0,0,0,0,0,0,0,0,0,0,0,0,0,0,0
external data dark= 0,0,0,0,0,0,0,0,0,0,0,0,0,0,0,0
external data mask= 0
optic= LENS 4(1), LENS 4(1)
temp= 37.2, -5.0, -9.9, 37.3, -5.0, -10.1
battery= 7.40, 7.41
error= 0, 0
units= Radiance, Radiance
time= 03/02/2022 16:20:05, 03/02/2022 16:21:23
longitude=                 ,                 
latitude=                 ,                 
gpstime=                 ,                 
comm= 
memory slot= 0, 0
factors= 0.975, 0.943, 1.000 [Overlap: Remove @ 990,1900, Matching Type: None]
inclinometer x offset= 1, 1
inclinometer y offset= 90, 90
data= 
340.5  1209.00  124.78  10.32
341.9  1215.43  122.30  10.06
343.4  1194.86  98.40  8.24
344.9  1176.07  106.38  9.04
346.4  1197.16  102.52  8.56
347.8  1186.86  98.50  8.30
349.3  1182.63  91.54  7.74
350.8  1201.18  87.11  7.25
352.2  1222.65  80.47  6.58
353.7  1260.80  82.74  6.56
355.2  1300.64  75.33  5.79
356.6  1355.75  78.54  5.79
358.1  1406.99  79.32  5.64
359.6  1446.83  73.72  5.09
361.0  1503.58  73.86  4.91
362.5  1576.48  77.06  4.89
364.0  1656.20  76.44  4.62
365.5  1743.93  80.31  4.61
366.9  1794.29  78.50  4.38
368.4  1858.63  81.32  4.38
369.9  1938.19  86.81  4.48
371.3  2058.54  89.24  4.33
372.8  2144.42  85.22  3.97
374.2  2225.14  84.37  3.79
375.7  2322.34  91.77  3.95
377.2  2422.07  106.80  4.41
378.6  2519.34  99.08  3.93
380.1  2591.47  89.74  3.46
381.6  2711.15  88.27  3.26
383.0  2828.18  91.71  3.24
384.5  2948.40  101.92  3.46
386.0  3081.26  109.73  3.56
387.4  3184.64  114.48  3.59
388.9  3278.50  107.49  3.28
390.4  3392.59  105.36  3.11
391.8  3542.40  111.93  3.16
393.3  3675.69  115.90  3.15
394.7  3794.14  122.01  3.22
396.2  3918.39  121.73  3.11
397.7  4046.91  121.26  3.00
399.1  4195.65  116.27  2.77
400.6  4347.03  124.46  2.86
402.0  4490.57  131.82  2.94
403.5  4641.00  127.40  2.75
405.0  4779.83  130.48  2.73
406.4  4948.11  133.05  2.69
407.9  5103.51  140.49  2.75
409.3  5255.46  153.65  2.92
410.8  5420.44  156.51  2.89
412.2  5593.54  154.77  2.77
413.7  5764.37  158.47  2.75
415.1  5955.71  159.18  2.67
416.6  6125.40  164.34  2.68
418.0  6307.50  174.00  2.76
419.5  6500.34  183.12  2.82
420.9  6686.51  190.24  2.85
422.4  6900.44  194.03  2.81
423.8  7095.50  198.98  2.80
425.3  7318.50  207.56  2.84
426.7  7529.36  218.33  2.90
428.2  7738.97  228.00  2.95
429.6  7954.67  235.72  2.96
431.1  8171.30  242.52  2.97
432.5  8408.96  251.55  2.99
434.0  8650.71  262.63  3.04
435.4  8906.07  269.50  3.03
436.8  9166.63  282.68  3.08
438.3  9411.29  296.63  3.15
439.7  9664.87  307.26  3.18
441.2  9906.26  318.66  3.22
442.6  10180.29  330.23  3.24
444.0  10440.30  339.89  3.26
445.5  10716.49  350.24  3.27
446.9  11021.40  367.19  3.33
448.4  11300.95  378.81  3.35
449.8  11610.75  394.09  3.39
451.2  11898.39  409.69  3.44
452.7  12167.27  419.78  3.45
454.1  12447.64  436.39  3.51
455.5  12734.60  454.90  3.57
457.0  13049.77  470.47  3.61
458.4  13348.03  484.77  3.63
459.8  13655.31  499.68  3.66
461.2  14009.59  515.68  3.68
462.7  14345.06  538.79  3.76
464.1  14676.39  558.44  3.81
465.5  15015.86  576.81  3.84
467.0  15345.86  596.28  3.89
468.4  15678.11  616.08  3.93
469.8  16006.86  634.74  3.97
471.2  16370.70  654.53  4.00
472.7  16757.05  681.77  4.07
474.1  17131.07  705.05  4.12
475.5  17542.76  729.56  4.16
476.9  17945.94  753.06  4.20
478.4  18321.43  771.88  4.21
479.8  18671.30  798.84  4.28
481.2  19018.69  824.76  4.34
482.6  19370.76  850.77  4.39
484.0  19764.26  875.67  4.43
485.4  20166.24  898.40  4.45
486.9  20596.18  927.23  4.50
488.3  21049.03  956.30  4.54
489.7  21455.97  987.41  4.60
491.1  21869.40  1017.24  4.65
492.5  22302.00  1045.17  4.69
493.9  22706.31  1070.88  4.72
495.3  23085.00  1102.95  4.78
496.8  23502.91  1134.24  4.83
498.2  23950.18  1166.09  4.87
499.6  24384.28  1196.08  4.91
501.0  24883.59  1230.36  4.94
502.4  25350.34  1265.49  4.99
503.8  25805.50  1297.94  5.03
505.2  26274.49  1337.31  5.09
506.6  26749.33  1375.06  5.14
508.0  27226.80  1412.46  5.19
509.4  27653.57  1448.75  5.24
510.8  28147.82  1487.48  5.28
512.2  28635.14  1527.44  5.33
513.6  29142.86  1569.60  5.39
515.0  29695.54  1614.24  5.44
516.4  30160.00  1654.16  5.48
517.8  30676.19  1701.47  5.55
519.2  31227.88  1747.45  5.60
520.7  31776.37  1793.76  5.64
522.0  32240.74  1835.94  5.69
523.4  32778.90  1887.48  5.76
524.8  33247.33  1932.68  5.81
526.2  33811.31  1977.43  5.85
527.6  34386.13  2029.04  5.90
529.0  34873.14  2074.60  5.95
530.4  35479.30  2126.31  5.99
531.8  36024.66  2177.61  6.04
533.2  36564.17  2228.85  6.10
534.6  37086.86  2281.72  6.15
536.0  37611.10  2344.41  6.23
537.4  38126.51  2402.15  6.30
538.8  38664.41  2456.44  6.35
540.2  39248.84  2517.12  6.41
541.6  39797.80  2575.79  6.47
543.0  40272.10  2633.30  6.54
544.3  40939.71  2700.26  6.60
545.7  41676.11  2776.39  6.66
547.1  42145.29  2834.03  6.72
548.5  42733.16  2901.75  6.79
549.9  43385.74  2975.32  6.86
551.3  44048.46  3042.07  6.91
552.7  44504.43  3098.59  6.96
554.1  45147.92  3173.27  7.03
555.4  45721.49  3246.08  7.10
556.8  46180.20  3309.08  7.17
558.2  46536.54  3363.11  7.23
559.6  46938.43  3421.24  7.29
561.0  47582.70  3500.81  7.36
562.3  48057.75  3566.06  7.42
563.7  48656.00  3643.36  7.49
565.1  49220.29  3712.50  7.54
566.5  49802.05  3782.03  7.59
567.9  50601.37  3875.36  7.66
569.2  51459.00  3971.10  7.72
570.6  52366.02  4075.82  7.78
572.0  53135.19  4169.05  7.85
573.4  53782.75  4255.26  7.91
574.8  54436.43  4343.50  7.98
576.1  55238.81  4444.69  8.05
577.5  55829.80  4531.13  8.12
578.9  56632.20  4636.47  8.19
580.3  57330.39  4732.72  8.26
581.6  58023.20  4829.08  8.32
583.0  58766.40  4929.80  8.39
584.4  59392.54  5020.81  8.45
585.8  59965.54  5106.02  8.51
587.1  60521.21  5192.83  8.58
588.5  61207.29  5288.70  8.64
589.9  61779.21  5371.58  8.69
591.2  62400.54  5457.19  8.75
592.6  63163.26  5554.62  8.79
594.0  63780.40  5639.89  8.84
595.3  64553.61  5735.35  8.88
596.7  65320.96  5829.48  8.92
598.1  66043.90  5916.54  8.96
599.5  66764.61  6008.24  9.00
600.8  67545.86  6101.08  9.03
602.2  68182.00  6185.66  9.07
603.5  68978.14  6284.88  9.11
604.9  69754.11  6385.37  9.15
606.3  70469.14  6478.56  9.19
607.6  71163.13  6573.54  9.24
609.0  71870.14  6675.75  9.29
610.4  72598.50  6782.69  9.34
611.7  73283.00  6890.26  9.40
613.1  73949.79  6997.16  9.46
614.5  74720.19  7120.08  9.53
615.8  75357.90  7234.47  9.60
617.2  76182.94  7367.00  9.67
618.5  76867.00  7490.71  9.75
619.9  77670.80  7627.20  9.82
621.2  78379.75  7755.33  9.89
622.6  79231.43  7895.25  9.96
624.0  79883.42  8023.64  10.04
625.3  80630.98  8158.93  10.12
626.7  81390.51  8296.15  10.19
628.0  82013.97  8416.45  10.26
629.4  82796.00  8549.80  10.33
630.8  83443.80  8674.32  10.40
632.1  83964.60  8781.41  10.46
633.5  84835.77  8921.77  10.52
634.8  85523.76  9041.59  10.57
636.2  86148.47  9151.95  10.62
637.5  86930.51  9276.07  10.67
638.9  87611.53  9385.08  10.71
640.2  88365.34  9495.65  10.75
641.6  89195.06  9599.09  10.76
642.9  89926.20  9677.62  10.76
644.3  90707.63  9751.37  10.75
645.6  91441.07  9826.38  10.75
647.0  92163.02  9879.64  10.72
648.3  92908.34  9909.95  10.67
649.7  93701.64  9941.75  10.61
651.0  94464.64  9962.49  10.55
652.4  94965.56  9952.61  10.48
653.7  95969.76  9978.89  10.40
655.0  96819.49  9980.34  10.31
656.4  97405.14  9958.55  10.22
657.7  98366.74  9969.69  10.14
659.1  99159.50  9965.73  10.05
660.4  99814.40  9945.04  9.96
661.8  100451.43  9944.00  9.90
663.1  101398.52  9989.74  9.85
664.5  101945.61  10014.02  9.82
665.8  102195.19  10040.56  9.82
667.1  102383.04  10090.04  9.86
668.5  102888.00  10195.50  9.91
669.8  103421.17  10319.97  9.98
671.2  103786.06  10454.08  10.07
672.5  104144.77  10604.36  10.18
673.8  104800.20  10805.69  10.31
675.2  105757.80  11050.31  10.45
676.5  106896.00  11328.23  10.60
677.8  108053.09  11621.38  10.76
679.2  108943.31  11913.86  10.94
680.5  109713.30  12212.64  11.13
681.9  110390.50  12508.65  11.33
683.2  111133.00  12814.73  11.53
684.5  111881.00  13115.03  11.72
685.9  112548.64  13397.90  11.90
687.2  113208.69  13683.84  12.09
688.5  113827.60  13956.52  12.26
689.9  114572.71  14240.96  12.43
691.2  115209.96  14510.37  12.59
692.5  115789.91  14775.32  12.76
693.8  116480.32  15060.36  12.93
695.2  117070.17  15335.42  13.10
696.5  117724.51  15633.20  13.28
697.8  118396.46  15944.86  13.47
699.2  119025.77  16259.39  13.66
700.5  119698.33  16603.16  13.87
701.8  120298.50  16954.61  14.09
703.1  120931.63  17333.76  14.33
704.5  121581.58  17721.99  14.58
705.8  122281.40  18140.47  14.84
707.1  122908.21  18556.38  15.10
708.4  123519.39  18984.17  15.37
709.8  124252.71  19443.28  15.65
711.1  124761.60  19869.44  15.93
712.4  125540.33  20344.16  16.21
713.7  126159.19  20797.21  16.48
715.0  126803.87  21261.62  16.77
716.3  127486.07  21731.88  17.05
717.7  128133.75  22191.68  17.32
719.0  128824.14  22662.85  17.59
720.3  129477.60  23128.34  17.86
721.6  130213.57  23613.40  18.13
722.9  130885.07  24085.15  18.40
724.2  131603.40  24570.00  18.67
725.6  132288.20  25052.03  18.94
726.9  132790.71  25511.06  19.21
728.2  133341.60  25981.76  19.49
729.5  133971.69  26478.27  19.76
730.8  134443.84  26959.23  20.05
732.1  135047.20  27461.84  20.33
733.4  135558.83  27965.31  20.63
734.7  136016.74  28454.22  20.92
736.0  136603.24  28975.25  21.21
737.3  136998.96  29462.40  21.51
738.6  137405.51  29958.32  21.80
740.0  137792.89  30452.45  22.10
741.2  138260.57  30962.88  22.39
742.6  138831.94  31492.98  22.68
743.9  139397.26  32020.64  22.97
745.2  140039.44  32555.31  23.25
746.5  140684.21  33094.51  23.52
747.8  141186.43  33597.45  23.80
749.1  141786.70  34118.71  24.06
750.4  142379.00  34638.01  24.33
751.7  143010.10  35154.56  24.58
753.0  143464.37  35617.99  24.83
754.2  144043.71  36110.12  25.07
755.5  144565.69  36588.79  25.31
756.8  145083.60  37064.26  25.55
758.1  146020.63  37628.58  25.77
759.4  146881.86  38181.85  25.99
760.7  147690.20  38717.14  26.22
762.0  148262.50  39186.88  26.43
763.3  148799.70  39645.90  26.64
764.6  149171.31  40064.34  26.86
765.9  149541.71  40471.90  27.06
767.2  150020.55  40908.16  27.27
768.4  150325.50  41295.80  27.47
769.7  150926.06  41766.25  27.67
771.0  151345.99  42180.82  27.87
772.3  151710.43  42575.23  28.06
773.6  152179.54  42994.48  28.25
774.8  152622.95  43418.68  28.45
776.1  153054.20  43833.53  28.64
777.4  153362.51  44207.20  28.83
778.7  153858.36  44634.36  29.01
780.0  154305.60  45044.24  29.19
781.2  154665.86  45425.67  29.37
782.5  155163.73  45850.55  29.55
783.8  155607.56  46249.52  29.72
785.0  155952.09  46624.37  29.90
786.3  156382.50  47019.00  30.07
787.6  156841.20  47425.14  30.24
788.9  157218.92  47808.03  30.41
790.1  157715.21  48227.05  30.58
791.4  158084.91  48595.32  30.74
792.7  158698.18  49040.18  30.90
793.9  159100.20  49422.56  31.06
795.2  159587.14  49826.63  31.22
796.5  160075.14  50219.62  31.37
797.7  160524.04  50613.24  31.53
799.0  161134.29  51054.00  31.68
800.2  161519.54  51421.60  31.84
801.5  161971.31  51815.66  31.99
802.8  162486.64  52223.69  32.14
804.0  162926.40  52600.28  32.28
805.3  163410.31  52994.61  32.43
806.5  163778.07  53336.65  32.57
807.8  164217.00  53718.70  32.71
809.0  164683.99  54121.88  32.86
810.3  165140.51  54503.31  33.00
811.5  165469.59  54851.61  33.15
812.8  165946.93  55236.75  33.29
814.0  166333.31  55597.93  33.43
815.3  166825.16  55987.72  33.56
816.5  167191.25  56341.31  33.70
817.8  167599.84  56717.59  33.84
819.0  167979.70  57065.03  33.97
820.2  168430.46  57443.36  34.11
821.5  168908.21  57815.01  34.23
822.7  169208.21  58135.78  34.36
824.0  169626.79  58499.44  34.49
825.2  170075.04  58884.53  34.62
826.4  170537.24  59260.33  34.75
827.7  170834.93  59568.96  34.87
828.9  171305.36  59935.50  34.99
830.1  171678.41  60295.40  35.12
831.4  172055.33  60637.13  35.24
832.6  172489.33  61000.83  35.36
833.8  172842.07  61327.33  35.48
835.0  173195.10  61649.91  35.60
836.3  173618.20  62013.91  35.72
837.5  174042.00  62374.73  35.84
838.7  174447.00  62729.03  35.96
839.9  174821.14  63063.36  36.07
841.2  175244.68  63417.15  36.19
842.4  175616.34  63741.86  36.30
843.6  176001.00  64087.10  36.41
844.8  176465.76  64478.39  36.54
846.0  176838.86  64805.32  36.65
847.2  177224.70  65141.21  36.76
848.5  177693.71  65501.50  36.86
849.7  178047.49  65833.49  36.98
850.9  178410.14  66161.88  37.08
852.1  178847.21  66510.56  37.19
853.3  179207.44  66838.55  37.30
854.5  179650.45  67178.51  37.39
855.7  179984.74  67505.12  37.51
856.9  180356.31  67834.98  37.61
858.1  180774.06  68188.54  37.72
859.3  181165.60  68518.38  37.82
860.5  181619.10  68866.97  37.92
861.7  182049.71  69210.60  38.02
862.9  182422.22  69543.21  38.12
864.1  182790.85  69881.67  38.23
865.3  183216.11  70227.96  38.33
866.5  183680.23  70593.12  38.43
867.7  184097.13  70906.25  38.52
868.9  184497.20  71233.05  38.61
870.1  184916.19  71569.03  38.70
871.3  185308.04  71927.79  38.82
872.5  185758.07  72268.99  38.90
873.7  186229.94  72620.16  38.99
874.9  186710.64  72980.59  39.09
876.0  187216.46  73339.65  39.17
877.2  187597.37  73668.74  39.27
878.4  188103.66  74034.02  39.36
879.6  188559.00  74389.35  39.45
880.8  188997.50  74724.56  39.54
882.0  189388.57  75038.77  39.62
883.1  189834.40  75399.66  39.72
884.3  190260.34  75750.00  39.81
885.5  190757.25  76097.28  39.89
886.7  191120.91  76388.40  39.97
887.8  191568.21  76710.98  40.04
889.0  192078.97  77054.72  40.12
890.2  192497.70  77405.32  40.21
891.4  193010.49  77749.82  40.28
892.5  193594.89  78149.27  40.37
893.7  194202.56  78555.05  40.45
894.9  194828.66  78954.12  40.52
896.0  195405.46  79328.24  40.60
897.2  195988.20  79713.69  40.67
898.4  196505.31  80064.63  40.74
899.5  197133.78  80497.84  40.83
900.7  197574.93  80819.38  40.91
901.9  198022.83  81120.77  40.97
903.0  198402.26  81413.68  41.03
904.2  198773.00  81725.45  41.11
905.4  199242.43  82061.01  41.19
906.5  199747.80  82387.25  41.25
907.7  200106.86  82712.31  41.33
908.8  200496.69  82995.68  41.40
910.0  200925.77  83297.24  41.46
911.2  201174.95  83544.99  41.53
912.3  201428.40  83792.90  41.60
913.5  201600.09  84038.29  41.69
914.6  201819.60  84301.56  41.77
915.8  202225.29  84542.69  41.81
916.9  202511.88  84822.98  41.89
918.1  202793.17  85061.23  41.94
919.2  203020.52  85314.53  42.02
920.4  203143.44  85523.85  42.10
921.5  203362.74  85788.87  42.19
922.7  203677.03  86021.12  42.23
923.8  204061.59  86277.96  42.28
925.0  204214.85  86470.18  42.34
926.1  204520.80  86744.18  42.41
927.3  204833.49  87068.76  42.51
928.4  205411.61  87405.50  42.55
929.6  206050.74  87788.80  42.61
930.7  206804.00  88209.45  42.65
931.8  207530.66  88658.32  42.72
933.0  208178.23  89102.16  42.80
934.1  208598.21  89430.01  42.87
935.3  208775.26  89617.84  42.93
936.4  208867.09  89748.78  42.97
937.6  208621.05  89764.91  43.03
938.7  208488.02  89884.46  43.11
939.9  208489.30  90023.42  43.18
941.0  208967.16  90313.56  43.22
942.1  209577.09  90645.08  43.25
943.3  210045.34  90976.34  43.31
944.4  210326.40  91250.99  43.39
945.6  210541.20  91421.17  43.42
946.7  210728.43  91601.36  43.47
947.9  210987.45  91763.60  43.49
949.0  211153.14  91937.69  43.54
950.1  211458.60  92147.31  43.58
951.3  211716.69  92372.28  43.63
952.4  211940.41  92604.57  43.69
953.6  212280.54  92772.46  43.70
954.7  212619.64  92940.95  43.71
955.8  212869.40  93083.27  43.73
957.0  213094.07  93313.58  43.79
958.1  213399.81  93518.70  43.82
959.3  213370.50  93587.55  43.86
960.4  213922.91  93863.13  43.88
961.6  214248.49  94069.09  43.91
962.7  214624.00  94236.88  43.91
963.9  214693.30  94379.41  43.96
965.0  214863.94  94452.75  43.96
966.2  215185.80  94576.63  43.95
967.3  215356.70  94648.63  43.95
968.5  215598.86  94727.28  43.94
969.6  215761.43  94828.36  43.95
970.8  215746.22  95010.36  44.04
971.9  215861.49  95034.72  44.03
973.1  216195.03  95134.32  44.00
974.2  216226.71  95126.60  43.99
975.4  216370.11  95295.65  44.04
976.5  216518.25  95308.88  44.02
977.7  216814.67  95520.05  44.06
978.8  216764.49  95615.71  44.11
980.0  216590.00  95541.25  44.11
981.2  217043.23  95741.94  44.11
982.3  216989.60  95839.35  44.17
983.5  217212.73  95893.36  44.15
984.6  217295.49  95869.08  44.12
985.8  217383.89  95843.11  44.09
987.0  217467.20  95838.56  44.07
988.1  217815.41  95989.62  44.07
989.3  217741.20  96072.20  44.12
990.2  224285.90  101978.36  45.47
994.0  224817.44  102625.25  45.65
997.9  225102.17  103077.56  45.79
1001.7  225824.08  103893.79  46.01
1005.6  226821.11  104734.50  46.17
1009.4  227735.62  105556.60  46.35
1013.3  228480.00  106326.00  46.54
1017.1  229017.40  106963.04  46.71
1021.0  229558.84  107616.25  46.88
1024.8  230491.39  108425.38  47.04
1028.6  231863.43  109527.06  47.24
1032.5  232934.80  110413.80  47.40
1036.3  233419.76  110967.59  47.54
1040.1  233552.53  111450.83  47.72
1044.0  234044.49  112062.06  47.88
1047.8  234495.45  112552.34  48.00
1051.6  235002.04  113225.64  48.18
1055.5  234754.70  113403.60  48.31
1059.3  234700.80  113750.53  48.47
1063.1  234695.02  114067.48  48.60
1067.0  235094.62  114630.26  48.76
1070.8  235862.74  115258.19  48.87
1074.6  236457.25  115909.19  49.02
1078.4  236411.67  116133.60  49.12
1082.3  235870.85  116159.80  49.25
1086.1  235565.96  116382.18  49.41
1089.9  235613.18  116716.62  49.54
1093.7  235973.58  117193.86  49.66
1097.5  236209.12  117559.78  49.77
1101.4  236215.69  117768.53  49.86
1105.2  236192.00  117969.12  49.95
1109.0  236427.70  118307.39  50.04
1112.8  237005.01  118627.88  50.05
1116.6  237488.49  119045.26  50.13
1120.4  238012.44  119430.92  50.18
1124.2  238311.31  119619.07  50.19
1128.1  238610.40  119802.31  50.21
1131.8  238568.87  119703.36  50.18
1135.7  238279.20  119473.82  50.14
1139.5  238010.80  119180.88  50.07
1143.3  237515.18  118608.83  49.94
1147.1  237047.11  118101.60  49.82
1150.9  236639.33  117512.18  49.66
1154.7  236587.87  117085.02  49.49
1158.5  236524.27  116706.72  49.34
1162.3  236330.98  116303.94  49.21
1166.1  235793.76  115712.25  49.07
1169.9  235435.07  115305.72  48.98
1173.7  234900.00  114822.00  48.88
1177.5  234277.16  114319.05  48.80
1181.2  234182.87  114092.29  48.72
1185.0  234421.75  114032.28  48.64
1188.8  234211.44  113908.03  48.63
1192.6  234142.27  113904.13  48.65
1196.4  234125.50  113957.81  48.67
1200.2  233510.04  113938.72  48.79
1204.0  233149.45  114057.56  48.92
1207.8  232855.42  114252.38  49.07
1211.6  232429.78  114319.55  49.18
1215.3  232076.07  114611.87  49.39
1219.1  231959.33  115024.01  49.59
1222.9  231662.22  115344.00  49.79
1226.7  231402.13  115761.77  50.03
1230.4  230850.10  115953.24  50.23
1234.2  230263.52  116081.98  50.41
1238.0  229631.58  116153.56  50.58
1241.8  229076.75  116255.35  50.75
1245.5  228570.58  116288.41  50.88
1249.3  228350.90  116522.36  51.03
1253.1  228380.83  116761.31  51.13
1256.8  228292.64  117014.53  51.26
1260.6  228015.52  117020.18  51.32
1264.4  227685.06  117106.64  51.43
1268.1  227173.47  116958.60  51.48
1271.9  227130.80  117130.17  51.57
1275.7  227352.81  117434.97  51.65
1279.4  227640.30  117728.37  51.72
1283.2  227209.78  117787.34  51.84
1286.9  226887.28  117827.59  51.93
1290.7  226673.33  117866.10  52.00
1294.4  226101.63  117723.60  52.07
1298.2  225353.45  117432.42  52.11
1302.0  224361.33  117013.76  52.15
1305.7  223240.42  116541.70  52.20
1309.5  221921.93  115868.12  52.21
1313.2  221082.50  115344.90  52.17
1317.0  220552.80  115057.80  52.17
1320.7  219953.89  114578.10  52.09
1324.4  219150.87  113953.70  52.00
1328.2  218363.20  113236.20  51.86
1331.9  217352.54  112256.60  51.65
1335.7  216443.06  111240.00  51.39
1339.4  215488.44  110199.74  51.14
1343.2  214603.13  109122.68  50.85
1346.9  214013.15  108089.10  50.51
1350.6  213943.33  107330.93  50.17
1354.4  214126.33  106685.20  49.82
1358.1  213810.67  105789.00  49.48
1361.8  213092.51  104742.81  49.15
1365.6  212004.30  103645.01  48.89
1369.3  210823.56  102399.00  48.57
1373.0  209489.99  101127.26  48.27
1376.7  208058.37  99767.67  47.95
1380.5  206577.42  98314.20  47.59
1384.2  205346.79  96785.76  47.13
1387.9  204229.93  95175.30  46.60
1391.6  203050.22  93272.44  45.94
1395.3  201979.70  91156.30  45.13
1399.1  201357.64  88998.61  44.20
1402.8  200526.00  86486.10  43.13
1406.5  199947.77  83893.55  41.96
1410.2  199497.17  81363.70  40.78
1413.9  199505.89  79152.40  39.67
1417.6  199133.96  77035.90  38.69
1421.3  198665.87  75203.76  37.85
1425.1  198069.87  73642.32  37.18
1428.8  197730.90  72468.34  36.65
1432.5  197559.43  71540.76  36.21
1436.2  197395.80  70782.68  35.86
1439.9  196829.57  69997.44  35.56
1443.6  196499.56  69378.80  35.31
1447.3  195997.16  68831.47  35.12
1451.0  195520.00  68330.36  34.95
1454.7  194986.22  67947.08  34.85
1458.4  194549.60  67615.59  34.75
1462.1  193928.63  67356.34  34.73
1465.8  193239.00  67154.76  34.75
1469.4  192606.88  67105.19  34.84
1473.1  193040.80  67447.35  34.94
1476.8  193170.39  67876.87  35.14
1480.5  192080.47  67827.87  35.31
1484.2  191153.63  67880.39  35.51
1487.9  190482.57  68106.14  35.75
1491.6  189820.58  68259.26  35.96
1495.3  189606.08  68597.10  36.18
1498.9  189085.30  68841.84  36.41
1502.6  188245.78  68929.84  36.62
1506.3  187193.07  68952.52  36.83
1510.0  186353.40  69022.76  37.04
1513.7  185693.57  69200.29  37.27
1517.3  185043.90  69356.72  37.48
1521.0  184247.05  69360.17  37.65
1524.7  183531.29  69423.49  37.83
1528.3  182813.20  69394.51  37.96
1532.0  182010.93  69377.28  38.12
1535.7  181259.71  69331.57  38.25
1539.3  180493.23  69208.02  38.34
1543.0  179968.64  69200.69  38.45
1546.7  179619.92  69278.14  38.57
1550.3  179178.84  69272.64  38.66
1554.0  178464.30  69143.76  38.74
1557.6  177730.48  69055.88  38.85
1561.3  176957.68  68892.47  38.93
1565.0  176125.07  68683.08  39.00
1568.6  175226.84  68443.17  39.06
1572.3  174558.41  68336.76  39.15
1575.9  173979.64  68251.00  39.23
1579.6  173394.39  68166.72  39.31
1583.2  172785.16  68074.92  39.40
1586.9  172060.23  67872.81  39.45
1590.5  171452.62  67848.74  39.57
1594.1  170722.14  67752.17  39.69
1597.8  169929.55  67618.90  39.79
1601.4  169207.11  67553.47  39.92
1605.1  168279.07  67313.38  40.00
1608.7  167472.75  67188.26  40.12
1612.3  166739.18  67019.08  40.19
1616.0  165973.55  66810.06  40.25
1619.6  165315.00  66623.55  40.30
1623.2  164541.07  66289.44  40.29
1626.9  163947.04  66050.69  40.29
1630.5  163237.00  65648.52  40.22
1634.1  162630.82  65368.43  40.19
1637.8  161964.44  65063.60  40.17
1641.4  161174.47  64693.58  40.14
1645.0  160434.99  64365.57  40.12
1648.6  159569.28  63865.79  40.02
1652.2  158905.14  63420.34  39.91
1655.8  158264.89  62883.90  39.73
1659.5  157632.45  62325.23  39.54
1663.1  156516.30  61581.33  39.34
1666.7  155368.33  60767.03  39.11
1670.3  154297.40  59926.85  38.84
1673.9  153324.98  59043.25  38.51
1677.5  152590.64  58203.42  38.14
1681.1  152194.22  57426.12  37.73
1684.7  152219.10  56754.14  37.28
1688.3  152089.39  56081.97  36.87
1691.9  151762.47  55337.13  36.46
1695.6  151424.20  54681.17  36.11
1699.2  151326.33  54224.25  35.83
1702.8  151248.97  53829.94  35.59
1706.3  150787.14  53288.02  35.34
1709.9  149884.09  52695.68  35.16
1713.5  149179.81  52239.14  35.02
1717.1  148499.32  51889.29  34.94
1720.7  147826.84  51597.40  34.90
1724.3  147454.13  51511.65  34.93
1727.9  147125.65  51521.37  35.02
1731.5  147002.17  51703.64  35.17
1735.1  147103.73  52040.28  35.38
1738.7  146856.84  52142.36  35.51
1742.2  146357.20  52108.21  35.60
1745.8  145706.93  51978.42  35.67
1749.4  145448.03  51915.86  35.69
1753.0  144548.48  51636.22  35.72
1756.5  143095.01  51223.51  35.80
1760.1  141423.90  50787.71  35.91
1763.7  139543.83  50288.09  36.04
1767.2  138064.07  50027.49  36.23
1770.8  136828.50  49812.30  36.40
1774.4  135493.98  49450.77  36.50
1777.9  134754.22  49496.86  36.73
1781.5  133971.67  49345.80  36.83
1785.1  132870.83  49062.00  36.92
1788.6  131663.62  48706.81  36.99
1792.2  130379.67  48281.78  37.03
1795.8  129647.41  48130.78  37.12
1799.3  128966.20  47911.23  37.15
1802.9  128318.36  47730.97  37.20
1806.4  127744.89  47599.28  37.26
1810.0  127003.64  47422.63  37.34
1813.5  126609.25  47297.20  37.36
1817.1  126350.67  47281.14  37.42
1820.6  125789.63  47140.97  37.48
1824.2  125699.60  47224.06  37.57
1827.7  125001.68  47035.12  37.63
1831.2  124726.00  47067.30  37.74
1834.8  124659.57  47084.60  37.77
1838.3  124453.50  47156.18  37.89
1841.8  123877.57  47006.73  37.95
1845.4  123141.08  46804.43  38.01
1848.9  122423.70  46526.54  38.00
1852.4  121854.53  46335.59  38.03
1856.0  121204.80  45970.11  37.93
1859.5  120529.14  45598.05  37.83
1863.0  119916.84  45151.37  37.65
1866.6  119619.73  44778.64  37.43
1870.1  119444.72  44315.66  37.10
1873.6  118973.25  43578.68  36.63
1877.1  118048.00  42583.54  36.07
1880.6  116984.13  41392.64  35.38
1884.2  116103.47  40074.65  34.52
1887.7  115343.87  38549.43  33.42
1891.2  114434.25  36712.15  32.08
1894.7  113630.76  34755.33  30.59
1898.2  113104.94  32778.38  28.98
1902.2  118965.60  32791.20  27.56
1904.9  118430.83  31061.50  26.23
1907.6  117766.60  29392.40  24.96
1910.4  117261.49  27915.30  23.81
1913.1  116325.20  26526.67  22.80
1915.8  115753.17  25497.50  22.03
1918.6  115297.87  24679.60  21.41
1921.3  114820.56  24047.73  20.94
1924.0  114040.62  23540.18  20.64
1926.7  113293.00  23203.37  20.48
1929.4  112529.00  23021.07  20.46
1932.2  111946.56  22969.53  20.52
1934.9  111391.80  23010.00  20.66
1937.6  110845.87  23102.80  20.84
1940.3  110351.25  23261.67  21.08
1943.0  109951.33  23485.21  21.36
1945.7  109366.03  23696.84  21.67
1948.4  108705.20  23870.73  21.96
1951.1  108196.95  24089.55  22.26
1953.8  107665.80  24339.15  22.61
1956.4  107232.86  24583.81  22.93
1959.1  106707.87  24785.53  23.23
1961.8  105963.55  24930.50  23.53
1964.5  105334.65  25110.15  23.84
1967.2  104624.77  25264.03  24.15
1969.9  104032.75  25418.00  24.43
1972.5  103295.88  25519.46  24.71
1975.2  102781.05  25674.29  24.98
1977.9  102457.82  25901.75  25.28
1980.6  101901.33  26052.13  25.57
1983.2  101094.40  26135.20  25.85
1985.9  100266.00  26190.00  26.12
1988.5  99411.19  26220.47  26.38
1991.2  98797.73  26304.75  26.62
1993.8  98252.00  26396.15  26.87
1996.5  97828.50  26492.95  27.08
1999.2  97236.25  26535.50  27.29
2001.8  96861.90  26608.20  27.47
2004.4  96365.60  26610.16  27.61
2007.1  95705.63  26557.42  27.75
2009.7  95158.95  26524.95  27.87
2012.4  94815.20  26514.40  27.96
2015.0  94405.50  26436.50  28.00
2017.6  93876.21  26298.50  28.01
2020.3  93406.50  26161.30  28.01
2022.9  93222.93  26081.87  27.98
2025.5  93045.70  25984.78  27.93
2028.1  92854.89  25840.66  27.83
2030.8  92449.58  25602.00  27.69
2033.4  92284.55  25431.75  27.56
2036.0  91966.50  25199.27  27.40
2038.6  91649.55  24923.75  27.19
2041.2  91361.67  24645.37  26.98
2043.8  91068.47  24396.99  26.79
2046.4  90713.55  24122.62  26.59
2049.0  90247.50  23817.70  26.39
2051.6  90027.10  23579.75  26.19
2054.2  89719.17  23327.50  26.00
2056.8  89403.42  23061.50  25.79
2059.4  88877.18  22755.99  25.60
2062.0  88414.58  22487.92  25.43
2064.6  87864.71  22214.48  25.28
2067.1  87297.98  21924.00  25.11
2069.7  86717.28  21622.30  24.93
2072.3  86319.10  21388.52  24.78
2074.9  85890.88  21160.30  24.64
2077.4  85599.12  20968.08  24.50
2080.0  85144.70  20753.86  24.37
2082.6  84701.50  20521.21  24.23
2085.1  84271.78  20283.88  24.07
2087.7  83954.00  20104.50  23.95
2090.3  83550.70  19904.65  23.82
2092.8  82853.34  19635.13  23.70
2095.4  82120.13  19341.18  23.55
2097.9  81494.76  19094.08  23.43
2100.5  80832.33  18835.33  23.30
2103.0  80291.15  18602.58  23.17
2105.6  79792.90  18354.38  23.00
2108.1  79331.40  18133.43  22.86
2110.7  78843.68  17906.93  22.71
2113.2  78367.93  17695.78  22.58
2115.7  77833.88  17457.83  22.43
2118.3  77261.60  17209.73  22.27
2120.8  76918.05  17060.10  22.18
2123.3  76541.93  16898.47  22.08
2125.8  76178.67  16744.47  21.98
2128.4  75785.78  16592.23  21.89
2130.9  75307.33  16415.67  21.80
2133.4  74972.92  16274.53  21.71
2135.9  74610.50  16156.67  21.65
2138.4  74160.63  16035.89  21.62
2140.9  73858.75  15933.92  21.57
2143.4  73556.88  15826.15  21.52
2145.9  73258.38  15722.59  21.46
2148.4  72984.26  15643.40  21.43
2150.9  72704.04  15582.48  21.43
2153.4  72423.83  15521.57  21.43
2155.9  72114.98  15460.19  21.44
2158.4  71840.13  15398.25  21.43
2160.9  71631.88  15343.13  21.42
2163.4  71357.03  15279.43  21.41
2165.9  70849.35  15181.57  21.43
2168.4  70386.75  15104.40  21.46
2170.8  70057.99  15053.23  21.49
2173.3  69732.73  15014.28  21.53
2175.8  69431.54  14979.53  21.57
2178.2  69067.71  14943.46  21.64
2180.7  68702.03  14923.83  21.72
2183.2  68322.23  14882.32  21.78
2185.6  67926.60  14830.20  21.83
2188.1  67498.20  14779.80  21.90
2190.6  66986.62  14721.85  21.98
2193.0  66387.20  14642.38  22.06
2195.5  65843.20  14553.60  22.10
2197.9  65313.33  14478.87  22.17
2200.4  64677.46  14404.75  22.27
2202.8  64224.92  14339.36  22.33
2205.3  63672.12  14235.50  22.36
2207.7  63324.73  14185.60  22.40
2210.1  62936.77  14128.80  22.45
2212.6  62602.87  14080.16  22.49
2215.0  62381.46  14041.92  22.51
2217.4  62072.02  13948.38  22.47
2219.9  61844.40  13910.80  22.49
2222.3  61648.03  13856.70  22.48
2224.7  61505.55  13768.65  22.39
2227.1  61260.98  13640.74  22.27
2229.5  60972.50  13505.06  22.15
2231.9  60554.27  13299.47  21.96
2234.4  60069.80  13046.87  21.72
2236.8  59711.48  12805.01  21.44
2239.2  59373.60  12569.70  21.17
2241.6  58985.68  12326.65  20.90
2244.0  58586.40  12074.40  20.61
2246.4  58219.05  11791.20  20.25
2248.8  57824.71  11499.77  19.89
2251.2  57521.50  11252.00  19.56
2253.6  57144.50  10983.75  19.22
2255.9  56852.40  10760.20  18.93
2258.3  56559.19  10538.62  18.63
2260.7  56236.73  10311.40  18.34
2263.1  55861.25  10113.75  18.11
2265.5  55492.89  9935.57  17.90
2267.9  55208.75  9794.75  17.74
2270.2  54805.20  9657.40  17.62
2272.6  54421.50  9533.80  17.52
2275.0  54037.20  9393.30  17.38
2277.3  53675.25  9255.63  17.24
2279.7  53350.75  9115.50  17.09
2282.1  53051.70  8979.47  16.93
2284.4  52661.77  8839.60  16.79
2286.8  52394.37  8692.08  16.59
2289.1  52058.67  8550.33  16.42
2291.5  51787.58  8444.04  16.31
2293.8  51386.13  8290.32  16.13
2296.2  50950.90  8131.20  15.96
2298.5  50451.98  8008.25  15.87
2300.8  49971.95  7933.92  15.88
2303.2  49396.00  7867.63  15.93
2305.5  48757.02  7788.12  15.97
2307.9  48114.46  7702.96  16.01
2310.2  47501.30  7646.10  16.10
2312.5  46943.00  7620.67  16.23
2314.8  46422.70  7621.87  16.42
2317.1  45849.17  7608.13  16.59
2319.5  45253.05  7562.78  16.71
2321.8  44751.53  7487.07  16.73
2324.1  44187.62  7410.20  16.77
2326.4  43681.55  7339.38  16.80
2328.7  43217.08  7251.67  16.78
2331.0  42810.10  7165.30  16.74
2333.3  42472.95  7094.61  16.70
2335.6  42070.47  7036.87  16.73
2337.9  41642.10  6972.15  16.74
2340.2  41277.50  6911.25  16.74
2342.5  40924.70  6839.28  16.71
2344.8  40476.08  6764.58  16.71
2347.1  39984.35  6697.60  16.75
2349.4  39470.45  6666.70  16.89
2351.7  39040.00  6653.07  17.04
2353.9  38629.62  6618.98  17.13
2356.2  38155.00  6556.88  17.18
2358.5  37671.49  6537.76  17.35
2360.8  37214.92  6509.57  17.49
2363.1  36797.25  6446.65  17.52
2365.3  36377.96  6408.47  17.62
2367.6  35883.33  6358.33  17.72
2369.8  35401.13  6281.25  17.74
2372.1  34873.15  6202.30  17.79
2374.4  34283.80  6090.90  17.77
2376.6  33678.63  5974.27  17.74
2378.9  33134.73  5896.57  17.80
2381.1  32612.67  5806.67  17.80
2383.4  32112.20  5691.98  17.73
2385.6  31663.50  5625.58  17.77
2387.9  31206.90  5550.60  17.79
2390.1  30765.00  5468.75  17.78
2392.3  30326.40  5379.08  17.74
2394.6  29907.25  5305.13  17.74
2396.8  29495.80  5225.43  17.72
2399.0  29068.33  5144.92  17.70
2401.3  28627.92  5049.33  17.64
2403.5  28200.90  4941.30  17.52
2405.7  27816.85  4854.74  17.45
2407.9  27422.55  4803.75  17.52
2410.1  27025.80  4705.80  17.41
2412.4  26677.42  4585.92  17.19
2414.6  26310.60  4512.00  17.15
2416.8  25927.55  4431.90  17.09
2419.0  25579.30  4356.30  17.03
2421.2  25194.25  4260.03  16.91
2423.4  24778.72  4136.13  16.69
2425.6  24498.30  4076.70  16.64
2427.8  24222.08  4038.60  16.67
2430.0  23914.95  3957.15  16.55
2432.2  23616.00  3868.80  16.38
2434.4  23336.10  3782.93  16.21
2436.5  23020.03  3740.63  16.25
2438.7  22743.65  3683.90  16.20
2440.9  22480.13  3582.93  15.94
2443.1  22250.70  3477.30  15.63
2445.3  22013.11  3392.88  15.41
2447.4  21726.00  3335.40  15.35
2449.6  21447.07  3285.33  15.32
2451.8  21165.75  3229.20  15.26
2453.9  20866.47  3138.28  15.04
2456.1  20535.60  3087.67  15.04
2458.3  20272.45  3018.63  14.89
2460.4  19993.42  2961.59  14.81
2462.6  19748.75  2913.75  14.75
2464.7  19476.17  2855.78  14.66
2466.9  19238.40  2816.73  14.64
2469.0  19013.85  2771.43  14.58
2471.2  18779.80  2726.10  14.52
2473.3  18515.33  2687.52  14.52
2475.4  18286.13  2650.52  14.49
2477.6  18037.02  2589.23  14.36
2479.7  17817.60  2560.00  14.37
2481.9  17548.24  2510.61  14.31
2484.0  17323.57  2453.73  14.16
2486.1  17088.75  2385.45  13.96
2488.2  16897.42  2326.67  13.77
2490.4  16653.13  2311.67  13.88
2492.5  16333.90  2299.20  14.08
2494.6  16022.55  2224.43  13.88
2496.7  15802.51  2198.16  13.91
2498.8  15630.60  2168.93  13.88
2500.9  15453.38  2153.65  13.94
2503.0  15352.78  2201.83  14.34
2505.1  15273.38  2239.25  14.66
2507.2  15283.00  2247.50  14.71
2509.4  15188.25  2266.18  14.92
2511.4  15227.80  2268.53  14.90
2513.5  15332.67  2250.67  14.68
2515.6  15419.77  2365.18  15.34
