# Supplementary material for: Using reflectance spectra and Pl@ntNet to identify herbarium specimens: a case study with Lithocarpus
Source: New Phytol. 2025 Jun 4;251(2):800–10. doi: 10.1111/nph.70258 (PMC13278665; doi:10.1111/nph.70258)
Supplement: Supplementary file 1 — Dataset S1 Original spectral data collected for this study. [file NPH-251-800-s003.zip › lithocarpus_spectra/gr021422_0260.sig]

/*** Spectra Vista SIG Data ***/
name= gr021422_0260.sig
instrument= HI: 1132003 (HR-1024i)
integration= 50.0, 9.0, 5.0, 150.0, 14.0, 5.0
scan method= Time-based, Time-based
scan coadds= 100, 425, 645, 33, 298, 645
scan time= 5, 5
scan settings= AI, AI
external data set1= 0,0,0,0,0,0,0,0,0,0,0,0,0,0,0,0,0,0,0,0,0,0,0,0,0,0,0,0,0,0,0,0
external data set2= 0,0,0,0,0,0,0,0,0,0,0,0,0,0,0,0,0,0,0,0,0,0,0,0,0,0,0,0,0,0,0,0
external data dark= 0,0,0,0,0,0,0,0,0,0,0,0,0,0,0,0
external data mask= 0
optic= LENS 4(1), LENS 4(1)
temp= 33.3, -5.1, -9.9, 33.3, -5.1, -9.9
battery= 7.45, 7.45
error= 0, 0
units= Radiance, Radiance
time= 14/02/2022 14:15:56, 14/02/2022 14:17:28
longitude=                 ,                 
latitude=                 ,                 
gpstime=                 ,                 
comm= 
memory slot= 0, 0
factors= 0.959, 0.948, 1.000 [Overlap: Remove @ 990,1900, Matching Type: None]
inclinometer x offset= 1, 1
inclinometer y offset= 90, 90
data= 
340.5  1302.00  224.23  17.22
341.9  1318.74  212.70  16.13
343.4  1279.20  196.80  15.38
344.9  1202.50  185.00  15.38
346.4  1230.27  184.24  14.98
347.8  1284.75  177.01  13.78
349.3  1273.60  169.81  13.33
350.8  1302.90  161.60  12.40
352.2  1302.07  156.05  11.99
353.7  1323.84  151.69  11.46
355.2  1375.50  144.10  10.48
356.6  1466.08  139.63  9.52
358.1  1520.30  145.42  9.57
359.6  1525.58  145.29  9.52
361.0  1600.30  147.72  9.23
362.5  1676.88  139.74  8.33
364.0  1783.60  144.39  8.10
365.5  1837.55  149.92  8.16
366.9  1896.56  150.72  7.95
368.4  1989.09  145.95  7.34
369.9  2109.04  141.46  6.71
371.3  2194.52  154.23  7.03
372.8  2268.03  166.06  7.32
374.2  2362.36  168.74  7.14
375.7  2477.79  170.43  6.88
377.2  2603.25  164.65  6.32
378.6  2681.63  171.73  6.40
380.1  2743.48  179.48  6.54
381.6  2862.47  180.74  6.31
383.0  3023.35  193.97  6.42
384.5  3185.00  191.10  6.00
386.0  3310.56  196.46  5.93
387.4  3410.15  208.87  6.12
388.9  3497.62  213.03  6.09
390.4  3633.41  212.61  5.85
391.8  3822.84  218.12  5.71
393.3  3963.78  227.94  5.75
394.7  4063.30  238.35  5.87
396.2  4176.52  241.65  5.79
397.7  4313.76  247.68  5.74
399.1  4509.06  252.75  5.61
400.6  4704.08  257.39  5.47
402.0  4836.78  280.54  5.80
403.5  4949.00  290.73  5.87
405.0  5098.04  298.24  5.85
406.4  5312.78  315.70  5.94
407.9  5512.56  324.09  5.88
409.3  5636.76  339.49  6.02
410.8  5778.18  344.04  5.95
412.2  5933.52  356.44  6.01
413.7  6160.81  373.62  6.06
415.1  6389.94  394.16  6.17
416.6  6588.54  408.36  6.20
418.0  6749.75  415.67  6.16
419.5  6916.91  428.42  6.19
420.9  7117.60  452.64  6.36
422.4  7370.08  469.04  6.36
423.8  7626.12  491.54  6.45
425.3  7908.90  510.45  6.45
426.7  8148.75  522.75  6.42
428.2  8329.60  541.12  6.50
429.6  8515.48  563.35  6.62
431.1  8730.54  583.57  6.68
432.5  9005.49  601.86  6.68
434.0  9311.50  625.17  6.71
435.4  9625.00  649.00  6.74
436.8  9948.02  675.83  6.79
438.3  10203.90  698.72  6.85
439.7  10435.46  715.04  6.85
441.2  10637.04  736.96  6.93
442.6  10905.75  762.20  6.99
444.0  11214.84  782.60  6.98
445.5  11549.61  809.07  7.01
446.9  11908.26  840.84  7.06
448.4  12237.89  868.21  7.09
449.8  12593.85  900.23  7.15
451.2  12891.50  923.83  7.17
452.7  13137.51  947.63  7.21
454.1  13398.04  969.11  7.23
455.5  13695.64  993.02  7.25
457.0  14054.04  1025.79  7.30
458.4  14408.68  1052.48  7.30
459.8  14768.64  1084.80  7.35
461.2  15194.98  1123.17  7.39
462.7  15581.70  1154.20  7.41
464.1  15915.54  1183.65  7.44
465.5  16230.24  1209.72  7.45
467.0  16531.00  1240.33  7.50
468.4  16869.72  1264.37  7.49
469.8  17224.40  1303.25  7.57
471.2  17653.17  1343.54  7.61
472.7  18111.75  1382.19  7.63
474.1  18555.50  1414.03  7.62
475.5  19094.14  1461.11  7.65
476.9  19594.77  1509.17  7.70
478.4  20000.00  1547.92  7.74
479.8  20300.68  1574.43  7.76
481.2  20521.04  1596.85  7.78
482.6  20791.08  1618.74  7.79
484.0  21173.64  1662.46  7.85
485.4  21656.36  1703.89  7.87
486.9  22194.90  1753.05  7.90
488.3  22781.84  1798.72  7.90
489.7  23281.78  1845.90  7.93
491.1  23731.68  1885.52  7.95
492.5  24137.40  1932.56  8.01
493.9  24496.38  1971.04  8.05
495.3  24806.40  2002.60  8.07
496.8  25214.60  2038.67  8.09
498.2  25716.48  2081.50  8.09
499.6  26231.40  2134.62  8.14
501.0  26835.13  2189.63  8.16
502.4  27389.28  2244.60  8.20
503.8  27915.93  2297.80  8.23
505.2  28463.24  2348.65  8.25
506.6  28983.68  2401.81  8.29
508.0  29509.20  2461.20  8.34
509.4  29930.00  2511.67  8.39
510.8  30422.70  2564.10  8.43
512.2  30905.04  2618.93  8.47
513.6  31435.20  2678.40  8.52
515.0  32044.08  2745.47  8.57
516.4  32563.52  2808.75  8.63
517.8  33145.46  2877.77  8.68
519.2  33766.62  2952.05  8.74
520.7  34370.95  3030.75  8.82
522.0  34889.52  3094.68  8.87
523.4  35491.68  3172.26  8.94
524.8  36025.50  3242.66  9.00
526.2  36659.93  3327.03  9.08
527.6  37321.98  3417.86  9.16
529.0  37879.60  3500.93  9.24
530.4  38547.78  3593.27  9.32
531.8  39114.63  3674.28  9.39
533.2  39630.24  3759.60  9.49
534.6  40126.72  3857.39  9.61
536.0  40641.01  3962.19  9.75
537.4  41168.81  4058.96  9.86
538.8  41770.47  4159.77  9.96
540.2  42437.07  4269.49  10.06
541.6  43074.50  4376.17  10.16
543.0  43617.00  4483.22  10.28
544.3  44348.25  4608.10  10.39
545.7  45170.40  4738.60  10.49
547.1  45714.15  4847.35  10.60
548.5  46384.20  4969.84  10.71
549.9  47135.43  5102.64  10.83
551.3  47926.06  5246.54  10.95
552.7  48493.58  5366.87  11.07
554.1  49241.10  5505.46  11.18
555.4  49880.78  5637.98  11.30
556.8  50344.14  5750.36  11.42
558.2  50647.80  5849.70  11.55
559.6  50945.40  5945.80  11.67
561.0  51522.24  6076.84  11.79
562.3  51965.55  6186.48  11.90
563.7  52590.72  6319.79  12.02
565.1  53204.80  6459.20  12.14
566.5  53849.14  6604.36  12.26
567.9  54725.68  6778.35  12.39
569.2  55687.80  6962.20  12.50
570.6  56694.89  7153.73  12.62
572.0  57562.22  7333.90  12.74
573.4  58295.87  7502.22  12.87
574.8  59036.75  7676.92  13.00
576.1  59939.17  7874.37  13.14
577.5  60643.24  8047.11  13.27
578.9  61609.44  8258.40  13.40
580.3  62486.82  8457.51  13.53
581.6  63359.20  8662.88  13.67
583.0  64218.51  8872.20  13.82
584.4  64846.29  9046.50  13.95
585.8  65324.09  9196.57  14.08
587.1  65729.40  9342.45  14.21
588.5  66254.10  9504.70  14.35
589.9  66687.60  9650.90  14.47
591.2  67264.28  9812.87  14.59
592.6  68062.06  10003.62  14.70
594.0  68739.98  10179.04  14.81
595.3  69642.46  10379.69  14.90
596.7  70561.12  10580.49  14.99
598.1  71441.09  10770.91  15.08
599.5  72310.95  10953.45  15.15
600.8  73218.04  11148.91  15.23
602.2  73962.14  11318.65  15.30
603.5  74887.08  11506.80  15.37
604.9  75799.62  11691.06  15.42
606.3  76623.36  11867.68  15.49
607.6  77413.98  12039.92  15.55
609.0  78181.20  12220.20  15.63
610.4  78940.68  12403.30  15.71
611.7  79641.54  12575.66  15.79
613.1  80302.95  12752.05  15.88
614.5  81038.34  12947.46  15.98
615.8  81624.24  13133.46  16.09
617.2  82411.02  13349.22  16.20
618.5  83088.64  13553.43  16.31
619.9  83942.08  13783.52  16.42
621.2  84716.25  14010.09  16.54
622.6  85679.00  14270.67  16.66
624.0  86434.56  14506.41  16.78
625.3  87311.46  14763.13  16.91
626.7  88180.18  15015.25  17.03
628.0  88904.40  15241.81  17.14
629.4  89773.60  15497.07  17.26
630.8  90505.08  15729.96  17.38
632.1  91094.22  15925.14  17.48
633.5  92057.68  16183.79  17.58
634.8  92821.99  16398.34  17.67
636.2  93498.30  16585.06  17.74
637.5  94360.25  16799.94  17.80
638.9  95127.36  16987.31  17.86
640.2  95917.87  17171.33  17.90
641.6  96778.80  17330.78  17.91
642.9  97588.40  17453.80  17.89
644.3  98463.32  17581.97  17.86
645.6  99268.00  17677.83  17.81
647.0  100034.82  17723.67  17.72
648.3  100863.74  17757.76  17.61
649.7  101732.79  17764.48  17.46
651.0  102572.04  17744.88  17.30
652.4  103137.84  17662.32  17.12
653.7  104261.04  17654.13  16.93
655.0  105218.92  17598.03  16.73
656.4  105886.60  17481.27  16.51
657.7  107017.09  17438.76  16.30
659.1  107923.20  17363.50  16.09
660.4  108678.08  17279.36  15.90
661.8  109392.00  17210.67  15.73
663.1  110421.66  17213.92  15.59
664.5  110970.00  17166.10  15.47
665.8  111146.25  17101.98  15.39
667.1  111270.78  17058.06  15.33
668.5  111694.80  17094.00  15.30
669.8  112141.16  17162.24  15.30
671.2  112428.16  17241.81  15.34
672.5  112759.23  17362.56  15.40
673.8  113428.28  17558.15  15.48
675.2  114425.22  17840.62  15.59
676.5  115636.32  18174.94  15.72
677.8  116894.50  18544.93  15.86
679.2  117874.77  18894.70  16.03
680.5  118757.13  19254.44  16.21
681.9  119534.80  19614.47  16.41
683.2  120374.10  19991.77  16.61
684.5  121213.40  20374.20  16.81
685.9  121978.78  20742.49  17.01
687.2  122718.72  21104.64  17.20
688.5  123410.26  21453.11  17.38
689.9  124226.40  21842.76  17.58
691.2  124933.37  22218.66  17.78
692.5  125577.86  22606.09  18.00
693.8  126349.25  23045.12  18.24
695.2  126994.10  23498.79  18.50
696.5  127728.48  24008.31  18.80
697.8  128467.80  24577.55  19.13
699.2  129163.71  25198.94  19.51
700.5  129902.76  25879.20  19.92
701.8  130565.40  26599.65  20.37
703.1  131262.24  27371.92  20.85
704.5  131978.16  28192.86  21.36
705.8  132757.47  29058.19  21.89
707.1  133458.00  29932.83  22.43
708.4  134123.73  30816.67  22.98
709.8  134955.18  31730.06  23.51
711.1  135519.40  32576.64  24.04
712.4  136385.80  33493.58  24.56
713.7  137093.36  34357.57  25.06
715.0  137832.72  35219.74  25.55
716.3  138605.50  36085.67  26.03
717.7  139344.09  36946.14  26.51
719.0  140160.00  37831.03  26.99
720.3  140957.36  38716.05  27.47
721.6  141865.40  39659.07  27.96
722.9  142729.29  40624.35  28.46
724.2  143617.32  41632.92  28.99
725.6  144406.32  42653.43  29.54
726.9  144894.00  43635.08  30.12
728.2  145408.48  44661.87  30.71
729.5  146030.95  45766.67  31.34
730.8  146533.42  46858.19  31.98
732.1  147158.76  48018.97  32.63
733.4  147640.43  49164.22  33.30
734.7  147980.16  50287.20  33.98
736.0  148385.28  51443.90  34.67
737.3  148559.13  52516.17  35.35
738.6  148751.64  53590.32  36.03
740.0  148964.00  54678.58  36.71
741.2  149319.04  55802.24  37.37
742.6  149859.72  56985.72  38.03
743.9  150470.64  58196.37  38.68
745.2  151248.00  59449.78  39.31
746.5  152073.83  60704.74  39.92
747.8  152741.40  61888.13  40.52
749.1  153485.95  63099.32  41.11
750.4  154221.97  64281.79  41.68
751.7  154974.12  65454.99  42.24
753.0  155536.98  66535.54  42.78
754.2  156216.54  67642.96  43.30
755.5  156809.10  68714.10  43.82
756.8  157397.56  69759.41  44.32
758.1  158420.88  70994.32  44.81
759.4  159375.20  72194.13  45.30
760.7  160267.52  73366.25  45.78
762.0  160877.50  74421.67  46.26
763.3  161458.92  75463.92  46.74
764.6  161855.76  76400.56  47.20
765.9  162281.40  77339.93  47.66
767.2  162819.93  78338.26  48.11
768.4  163135.70  79251.90  48.58
769.7  163784.18  80320.60  49.04
771.0  164208.78  81285.54  49.50
772.3  164616.10  82211.43  49.94
773.6  165115.04  83185.28  50.38
774.8  165593.28  84153.08  50.82
776.1  166060.44  85114.55  51.26
777.4  166390.56  85998.23  51.68
778.7  166910.54  86988.83  52.12
780.0  167370.24  87930.88  52.54
781.2  167774.88  88823.96  52.94
782.5  168313.86  89796.46  53.35
783.8  168777.00  90722.34  53.75
785.0  169131.72  91586.20  54.15
786.3  169585.50  92494.50  54.54
787.6  170069.76  93412.11  54.93
788.9  170478.33  94276.99  55.30
790.1  171010.10  95218.77  55.68
791.4  171396.00  96070.08  56.05
792.7  172057.44  97050.87  56.41
793.9  172492.74  97920.90  56.77
795.2  172994.50  98823.33  57.13
796.5  173512.46  99708.55  57.46
797.7  174014.04  100603.96  57.81
799.0  174672.00  101584.00  58.16
800.2  175079.68  102419.63  58.50
801.5  175561.18  103269.35  58.82
802.8  176139.25  104160.82  59.14
804.0  176614.62  105011.57  59.46
805.3  177120.28  105888.01  59.78
806.5  177505.00  106686.40  60.10
807.8  177993.90  107521.63  60.41
809.0  178499.68  108365.17  60.71
810.3  179010.44  109196.00  61.00
811.5  179361.57  109967.13  61.31
812.8  179859.60  110793.10  61.60
814.0  180277.38  111584.61  61.90
815.3  180796.79  112413.77  62.18
816.5  181218.50  113157.08  62.44
817.8  181705.86  113951.64  62.71
819.0  182097.72  114709.82  62.99
820.2  182557.38  115506.08  63.27
821.5  183089.35  116316.02  63.53
822.7  183409.59  116988.35  63.79
824.0  183879.54  117764.10  64.04
825.2  184362.60  118559.30  64.31
826.4  184885.91  119353.92  64.56
827.7  185232.05  120033.78  64.80
828.9  185723.10  120800.10  65.04
830.1  186141.53  121506.41  65.28
831.4  186559.54  122250.50  65.53
832.6  187029.92  123013.73  65.77
833.8  187443.60  123707.47  66.00
835.0  187856.62  124381.88  66.21
836.3  188322.68  125101.57  66.43
837.5  188773.20  125829.90  66.66
838.7  189227.07  126573.12  66.89
839.9  189637.20  127247.76  67.10
841.2  190138.01  127981.93  67.31
842.4  190555.23  128657.63  67.52
843.6  190982.40  129344.83  67.73
844.8  191508.12  130090.32  67.93
846.0  191932.89  130764.17  68.13
847.2  192332.28  131438.37  68.34
848.5  192862.24  132161.49  68.53
849.7  193258.41  132793.82  68.71
850.9  193640.20  133432.43  68.91
852.1  194064.36  134086.54  69.09
853.3  194427.00  134681.44  69.27
854.5  194833.80  135339.63  69.46
855.7  195192.42  135955.50  69.65
856.9  195597.36  136591.92  69.83
858.1  196010.63  137222.60  70.01
859.3  196448.42  137836.02  70.16
860.5  196888.83  138489.67  70.34
861.7  197308.80  139128.00  70.51
862.9  197684.11  139726.21  70.68
864.1  198088.96  140329.93  70.84
865.3  198556.16  140977.27  71.00
866.5  199065.60  141644.16  71.15
867.7  199479.15  142271.52  71.32
868.9  199877.02  142872.89  71.48
870.1  200393.27  143504.73  71.61
871.3  200836.00  144140.54  71.77
872.5  201373.20  144807.90  71.91
873.7  201815.20  145453.15  72.07
874.9  202363.89  146125.15  72.21
876.0  202890.96  146778.84  72.34
877.2  203390.72  147395.00  72.47
878.4  203955.12  148072.89  72.60
879.6  204418.20  148695.40  72.74
880.8  204888.25  149275.58  72.86
882.0  205305.82  149866.62  73.00
883.1  205826.88  150534.81  73.14
884.3  206376.09  151103.58  73.22
885.5  206920.77  151725.21  73.33
886.7  207313.92  152232.96  73.43
887.8  207751.20  152849.50  73.57
889.0  208256.00  153480.33  73.70
890.2  208799.01  154068.81  73.79
891.4  209372.09  154680.61  73.88
892.5  210060.63  155388.09  73.97
893.7  210719.24  156106.17  74.08
894.9  211300.92  156825.72  74.22
896.0  211920.10  157551.62  74.34
897.2  212641.80  158228.05  74.41
898.4  213225.61  158832.44  74.49
899.5  213980.19  159572.36  74.57
900.7  214362.20  160124.47  74.70
901.9  214829.90  160692.00  74.80
903.0  215201.45  161203.80  74.91
904.2  215596.80  161710.73  75.01
905.4  216148.02  162294.44  75.08
906.5  216649.09  162869.79  75.18
907.7  217012.64  163365.51  75.28
908.8  217446.57  163906.84  75.38
910.0  217890.40  164391.41  75.45
911.2  218195.78  164837.86  75.55
912.3  218404.68  165203.54  75.64
913.5  218553.11  165547.55  75.75
914.6  218725.92  165926.88  75.86
915.8  219160.83  166380.25  75.92
916.9  219445.34  166825.95  76.02
918.1  219718.68  167225.57  76.11
919.2  219901.50  167592.33  76.21
920.4  220034.10  167948.73  76.33
921.5  220275.79  168327.87  76.42
922.7  220581.28  168660.91  76.46
923.8  220900.44  169137.10  76.57
925.0  221097.31  169471.24  76.65
926.1  221414.34  169923.46  76.74
927.3  221787.36  170404.00  76.83
928.4  222326.00  171035.58  76.93
929.6  223083.52  171738.45  76.98
930.7  223860.00  172506.13  77.06
931.8  224696.67  173365.86  77.16
933.0  225414.72  174100.80  77.24
934.1  225867.51  174645.69  77.32
935.3  226037.32  174965.95  77.41
936.4  226085.43  175149.35  77.47
937.6  225979.35  175211.68  77.53
938.7  225864.36  175286.97  77.61
939.9  226007.73  175472.94  77.64
941.0  226506.60  176081.11  77.74
942.1  226952.28  176657.76  77.84
943.3  227574.60  177184.78  77.86
944.4  228072.69  177608.96  77.87
945.6  228384.94  177865.01  77.88
946.7  228602.13  178260.24  77.98
947.9  228723.60  178540.18  78.06
949.0  228940.50  178841.36  78.12
950.1  229348.08  179252.04  78.16
951.3  229915.62  179556.37  78.10
952.4  230133.31  179870.32  78.16
953.6  230426.90  180181.65  78.19
954.7  230440.44  180310.18  78.25
955.8  230859.69  180562.23  78.21
957.0  231464.25  180901.20  78.16
958.1  231746.34  181202.90  78.19
959.3  231627.90  181275.50  78.26
960.4  232018.83  181484.63  78.22
961.6  232489.73  181823.10  78.21
962.7  232810.56  181903.25  78.13
963.9  232936.41  182065.24  78.16
965.0  233163.36  182028.94  78.07
966.2  233241.62  182207.13  78.12
967.3  233196.90  182139.95  78.11
968.5  233448.00  182330.56  78.10
969.6  233642.96  182325.68  78.04
970.8  233710.07  182225.71  77.97
971.9  233509.76  182131.84  78.00
973.1  233741.60  182278.75  77.98
974.2  233673.89  182121.41  77.94
975.4  234001.11  182300.12  77.91
976.5  234003.12  182256.62  77.89
977.7  234270.60  182360.28  77.84
978.8  234026.28  182174.76  77.84
980.0  234132.00  182043.00  77.75
981.2  234364.44  182057.55  77.68
982.3  234517.78  182169.49  77.68
983.5  234285.48  182156.30  77.75
984.6  234731.52  182229.36  77.63
985.8  234575.88  182096.64  77.63
987.0  234733.44  182133.33  77.59
988.1  235234.16  182177.81  77.45
989.3  235052.72  182085.31  77.47
990.2  246562.87  192844.89  78.21
994.0  247056.29  193799.50  78.44
997.9  247005.67  194321.95  78.67
1001.7  247646.39  195328.90  78.87
1005.6  248778.89  196741.43  79.08
1009.4  249969.17  198311.89  79.33
1013.3  251000.00  199748.57  79.58
1017.1  251779.41  200910.29  79.80
1021.0  252599.02  202168.53  80.04
1024.8  253995.78  203756.89  80.22
1028.6  255787.43  205725.04  80.43
1032.5  257342.40  207393.30  80.59
1036.3  258000.23  208347.31  80.75
1040.1  258294.45  209035.41  80.93
1044.0  259045.82  210089.10  81.10
1047.8  259738.50  210920.63  81.20
1051.6  260342.13  211926.63  81.40
1055.5  260013.30  212018.66  81.54
1059.3  259769.55  212210.55  81.69
1063.1  259582.99  212431.48  81.84
1067.0  259896.07  212997.85  81.96
1070.8  260639.32  213850.90  82.05
1074.6  261086.47  214552.45  82.18
1078.4  260813.67  214584.64  82.28
1082.3  259999.16  214155.38  82.37
1086.1  259496.80  214056.06  82.49
1089.9  259476.09  214255.99  82.57
1093.7  259838.68  214785.90  82.66
1097.5  259977.00  215067.44  82.73
1101.4  259881.68  215103.85  82.77
1105.2  259811.20  215035.46  82.77
1109.0  260171.20  215294.96  82.75
1112.8  261086.37  215819.77  82.66
1116.6  261941.64  216148.43  82.52
1120.4  262608.58  216386.60  82.40
1124.2  263133.03  216251.53  82.18
1128.1  263747.46  216045.02  81.91
1131.8  263770.27  215292.90  81.62
1135.7  263531.38  214223.79  81.29
1139.5  263305.60  213084.39  80.93
1143.3  262706.52  211448.98  80.49
1147.1  262051.11  209593.14  79.98
1150.9  261454.42  207437.41  79.34
1154.7  261386.09  205620.63  78.67
1158.5  261271.40  203894.40  78.04
1162.3  261033.77  202404.41  77.54
1166.1  260357.79  200850.13  77.14
1169.9  259937.63  199737.69  76.84
1173.7  259300.00  198540.00  76.57
1177.5  258674.48  197456.85  76.33
1181.2  258648.29  196970.43  76.15
1185.0  259048.22  196972.02  76.04
1188.8  258923.00  196800.75  76.01
1192.6  258954.01  196935.22  76.05
1196.4  258947.38  197156.93  76.14
1200.2  258284.44  197052.80  76.29
1204.0  257858.65  197165.06  76.46
1207.8  257492.47  197395.23  76.66
1211.6  256921.78  197371.43  76.82
1215.3  256461.38  197596.09  77.05
1219.1  256347.42  198140.30  77.29
1222.9  255946.67  198548.57  77.57
1226.7  255594.49  199057.26  77.88
1230.4  254929.35  199236.38  78.15
1234.2  254229.97  199314.50  78.40
1238.0  253511.25  199263.09  78.60
1241.8  252801.33  199213.13  78.80
1245.5  252263.04  199121.09  78.93
1249.3  252041.20  199310.27  79.08
1253.1  252263.47  199750.00  79.18
1256.8  252244.92  200004.03  79.29
1260.6  252017.15  199946.54  79.34
1264.4  251758.56  199893.42  79.40
1268.1  251341.20  199618.89  79.42
1271.9  251302.98  199695.56  79.46
1275.7  251643.52  200055.21  79.50
1279.4  251951.40  200483.10  79.57
1283.2  251475.83  200414.77  79.70
1286.9  251073.48  200347.91  79.80
1290.7  250776.53  200313.77  79.88
1294.4  250102.51  199848.56  79.91
1298.2  249172.08  199169.25  79.93
1302.0  247997.58  198227.30  79.93
1305.7  246609.00  197001.95  79.88
1309.5  244968.65  195494.34  79.80
1313.2  244002.50  194380.02  79.66
1317.0  243297.60  193431.09  79.50
1320.7  242524.42  192242.59  79.27
1324.4  241451.93  190626.86  78.95
1328.2  240692.00  189067.37  78.55
1331.9  239724.04  187056.45  78.03
1335.7  238831.25  184820.63  77.39
1339.4  237617.82  182157.14  76.66
1343.2  236682.33  179554.79  75.86
1346.9  236276.40  177312.34  75.04
1350.6  236575.58  175845.85  74.33
1354.4  237078.22  174733.29  73.70
1358.1  236859.67  173078.57  73.07
1361.8  236172.51  170833.21  72.33
1365.6  235095.70  168335.97  71.60
1369.3  233830.22  165780.57  70.90
1373.0  232416.13  163343.95  70.28
1376.7  230846.87  160942.07  69.72
1380.5  229255.16  158302.11  69.05
1384.2  227856.70  155447.26  68.22
1387.9  226526.00  152278.84  67.22
1391.6  225149.22  148652.82  66.02
1395.3  223929.65  144656.68  64.60
1399.1  223134.97  140478.98  62.96
1402.8  222122.67  135700.71  61.09
1406.5  221336.00  130787.49  59.09
1410.2  220705.11  125982.71  57.08
1413.9  220540.58  121717.05  55.19
1417.6  219974.14  117751.05  53.53
1421.3  219333.33  114371.14  52.14
1425.1  218542.93  111480.34  51.01
1428.8  218136.45  109208.73  50.06
1432.5  217857.56  107401.63  49.30
1436.2  217592.01  105833.63  48.64
1439.9  216941.12  104262.70  48.06
1443.6  216532.33  102972.21  47.56
1447.3  215952.89  101854.04  47.16
1451.0  215459.75  100915.71  46.84
1454.7  214898.22  100166.34  46.61
1458.4  214489.33  99607.20  46.44
1462.1  213851.22  99143.27  46.36
1465.8  213189.72  98837.27  46.36
1469.4  212602.77  98741.41  46.44
1473.1  213096.07  99322.16  46.61
1476.8  213242.03  99903.28  46.85
1480.5  212082.31  99907.94  47.11
1484.2  211123.53  100044.46  47.39
1487.9  210501.88  100362.97  47.68
1491.6  209804.83  100615.82  47.96
1495.3  209542.67  101113.77  48.25
1498.9  208938.00  101476.48  48.57
1502.6  207981.22  101639.21  48.87
1506.3  206841.60  101710.80  49.17
1510.0  205855.50  101869.26  49.49
1513.7  205101.11  102111.90  49.79
1517.3  204357.17  102326.21  50.07
1521.0  203424.00  102362.84  50.32
1524.7  202585.34  102452.04  50.57
1528.3  201743.35  102427.54  50.77
1532.0  200795.87  102352.54  50.97
1535.7  199909.11  102240.60  51.14
1539.3  199017.63  102053.44  51.28
1543.0  198388.94  102007.25  51.42
1546.7  198007.33  102086.68  51.56
1550.3  197486.22  102062.06  51.68
1554.0  196659.40  101852.10  51.79
1557.6  195858.54  101684.12  51.92
1561.3  194999.22  101419.42  52.01
1565.0  194103.07  101147.23  52.11
1568.6  193128.66  100809.55  52.20
1572.3  192435.30  100640.67  52.30
1575.9  191795.64  100503.20  52.40
1579.6  191210.25  100368.45  52.49
1583.2  190540.58  100225.54  52.60
1586.9  189766.99  99977.59  52.68
1590.5  189137.91  99917.46  52.83
1594.1  188375.16  99771.34  52.96
1597.8  187581.53  99631.00  53.11
1601.4  186801.73  99529.24  53.28
1605.1  185778.87  99262.28  53.43
1608.7  184909.75  99080.20  53.58
1612.3  184112.73  98895.95  53.71
1616.0  183277.15  98654.08  53.83
1619.6  182542.00  98432.36  53.92
1623.2  181687.80  98081.31  53.98
1626.9  181054.67  97797.34  54.02
1630.5  180229.90  97340.43  54.01
1634.1  179560.43  96945.28  53.99
1637.8  178811.11  96406.00  53.91
1641.4  177941.02  95673.28  53.77
1645.0  177069.11  94860.98  53.57
1648.6  176078.07  93812.84  53.28
1652.2  175308.25  92763.73  52.91
1655.8  174564.56  91622.57  52.49
1659.5  173848.60  90495.64  52.05
1663.1  172594.94  89269.19  51.72
1666.7  171306.67  88210.07  51.49
1670.3  170091.43  87304.58  51.33
1673.9  168977.73  86413.98  51.14
1677.5  168122.67  85640.07  50.94
1681.1  167652.76  85080.86  50.75
1684.7  167658.50  84856.95  50.61
1688.3  167512.02  84575.90  50.49
1691.9  167123.33  83994.34  50.26
1695.6  166740.33  83298.51  49.96
1699.2  166630.23  82677.24  49.62
1702.8  166535.09  82043.20  49.26
1706.3  166039.97  81170.31  48.89
1709.9  165045.42  80078.46  48.52
1713.5  164306.22  79195.56  48.20
1717.1  163543.41  78429.35  47.96
1720.7  162831.37  77832.15  47.80
1724.3  162459.01  77529.86  47.72
1727.9  162121.83  77420.55  47.75
1731.5  162002.64  77604.11  47.90
1735.1  162168.80  78041.49  48.12
1738.7  161905.96  78238.43  48.32
1742.2  161421.13  78209.01  48.45
1745.8  160748.40  78004.63  48.53
1749.4  160526.13  77906.26  48.53
1753.0  159581.33  77412.23  48.51
1756.5  158031.00  76632.49  48.49
1760.1  156229.18  75756.39  48.49
1763.7  154159.44  74841.38  48.55
1767.2  152529.33  74255.79  48.68
1770.8  151126.00  73829.25  48.85
1774.4  149657.36  73292.00  48.97
1777.9  148817.62  73176.04  49.17
1781.5  147932.00  72878.79  49.27
1785.1  146661.67  72379.82  49.35
1788.6  145310.99  71798.18  49.41
1792.2  143964.33  71187.64  49.45
1795.8  143256.61  70955.25  49.53
1799.3  142544.80  70656.30  49.57
1802.9  141780.98  70380.32  49.64
1806.4  141116.09  70167.49  49.72
1810.0  140287.19  69861.44  49.80
1813.5  139846.52  69726.72  49.86
1817.1  139603.33  69719.87  49.94
1820.6  138976.73  69511.52  50.02
1824.2  138895.47  69624.29  50.13
1827.7  138072.07  69369.81  50.24
1831.2  137816.00  69417.00  50.37
1834.8  137776.33  69544.93  50.48
1838.3  137547.00  69612.43  50.61
1841.8  136857.47  69373.80  50.69
1845.4  135952.95  69015.28  50.76
1848.9  135096.75  68589.74  50.77
1852.4  134420.97  68196.69  50.73
1856.0  133667.87  67665.09  50.62
1859.5  132906.58  67022.57  50.43
1863.0  132256.69  66363.83  50.18
1866.6  132014.49  65800.40  49.84
1870.1  131873.66  65101.55  49.37
1873.6  131238.00  63885.38  48.68
1877.1  130055.33  62228.63  47.85
1880.6  128784.67  60250.80  46.78
1884.2  127783.12  58114.34  45.48
1887.7  126959.13  55720.54  43.89
1891.2  125964.65  52877.25  41.98
1894.7  125125.93  49813.08  39.81
1898.2  124635.98  46704.74  37.47
1902.2  133529.76  46575.36  34.88
1904.9  132756.00  43809.48  33.00
1907.6  131785.12  41133.60  31.21
1910.4  131039.44  38712.17  29.54
1913.1  129916.08  36509.92  28.10
1915.8  129165.40  34847.68  26.98
1918.6  128574.08  33521.28  26.07
1921.3  128044.28  32532.66  25.41
1924.0  127250.62  31745.84  24.95
1926.7  126433.88  31223.44  24.70
1929.4  125592.32  30905.52  24.61
1932.2  124960.15  30797.46  24.65
1934.9  124319.52  30822.48  24.79
1937.6  123684.72  30934.56  25.01
1940.3  123122.50  31161.00  25.31
1943.0  122590.76  31434.36  25.64
1945.7  121820.38  31677.36  26.00
1948.4  121014.02  31945.40  26.40
1951.1  120382.56  32257.98  26.80
1953.8  119753.70  32568.36  27.20
1956.4  119238.96  32879.87  27.57
1959.1  118605.40  33172.28  27.97
1961.8  117774.30  33422.34  28.38
1964.5  117073.26  33694.29  28.78
1967.2  116268.91  33925.65  29.18
1969.9  115630.60  34179.40  29.56
1972.5  114871.43  34387.99  29.94
1975.2  114321.00  34662.99  30.32
1977.9  113917.16  34995.34  30.72
1980.6  113290.73  35242.48  31.11
1983.2  112402.90  35383.04  31.48
1985.9  111506.40  35503.20  31.84
1988.5  110627.59  35608.46  32.19
1991.2  109947.78  35772.03  32.54
1993.8  109306.56  35929.74  32.87
1996.5  108827.40  36133.02  33.20
1999.2  108141.25  36240.95  33.51
2001.8  107721.12  36402.36  33.79
2004.4  107251.07  36513.99  34.05
2007.1  106610.56  36521.24  34.26
2009.7  105991.56  36494.10  34.43
2012.4  105542.40  36505.60  34.59
2015.0  105065.20  36467.20  34.71
2017.6  104516.05  36333.65  34.76
2020.3  103972.00  36173.28  34.79
2022.9  103738.40  36073.44  34.77
2025.5  103507.38  35940.69  34.72
2028.1  103292.54  35762.62  34.62
2030.8  102882.39  35458.77  34.47
2033.4  102725.22  35227.26  34.29
2036.0  102322.52  34899.52  34.11
2038.6  101925.12  34533.84  33.88
2041.2  101612.00  34211.92  33.67
2043.8  101251.67  33863.05  33.44
2046.4  100851.56  33489.52  33.21
2049.0  100320.84  33065.92  32.96
2051.6  100060.38  32744.37  32.72
2054.2  99711.50  32402.75  32.50
2056.8  99337.70  32070.50  32.28
2059.4  98731.91  31659.73  32.07
2062.0  98200.25  31286.75  31.86
2064.6  97577.54  30902.93  31.67
2067.1  96966.72  30513.51  31.47
2069.7  96342.40  30122.64  31.27
2072.3  95911.84  29805.18  31.08
2074.9  95415.60  29471.61  30.89
2077.4  95069.16  29173.55  30.69
2080.0  94555.02  28838.58  30.50
2082.6  94082.25  28511.20  30.30
2085.1  93630.63  28175.19  30.09
2087.7  93249.00  27869.40  29.89
2090.3  92766.72  27578.67  29.73
2092.8  92010.85  27191.84  29.55
2095.4  91196.30  26783.64  29.37
2097.9  90522.32  26399.80  29.16
2100.5  89809.20  26022.40  28.98
2103.0  89201.44  25673.46  28.78
2105.6  88628.10  25330.92  28.58
2108.1  88101.18  25009.56  28.39
2110.7  87533.74  24678.92  28.19
2113.2  87035.02  24362.97  27.99
2115.7  86479.60  24026.25  27.78
2118.3  85852.26  23682.36  27.59
2120.8  85467.78  23424.12  27.41
2123.3  85058.90  23167.65  27.24
2125.8  84654.78  22905.54  27.06
2128.4  84177.60  22637.55  26.89
2130.9  83627.40  22377.60  26.76
2133.4  83267.24  22163.54  26.62
2135.9  82887.40  21992.80  26.53
2138.4  82411.34  21807.83  26.46
2140.9  82068.54  21675.02  26.41
2143.4  81711.18  21557.19  26.38
2145.9  81396.85  21469.47  26.38
2148.4  81111.76  21410.99  26.40
2150.9  80819.36  21345.20  26.41
2153.4  80512.34  21294.03  26.45
2155.9  80182.87  21249.67  26.50
2158.4  79865.10  21219.45  26.57
2160.9  79615.20  21212.10  26.64
2163.4  79301.36  21161.22  26.68
2165.9  78728.84  21051.12  26.74
2168.4  78235.38  20944.44  26.77
2170.8  77886.16  20901.32  26.84
2173.3  77514.75  20875.84  26.93
2175.8  77208.12  20864.47  27.02
2178.2  76831.85  20822.75  27.10
2180.7  76450.43  20807.22  27.22
2183.2  76016.22  20780.17  27.34
2185.6  75584.88  20737.08  27.44
2188.1  75078.36  20699.28  27.57
2190.6  74480.12  20636.98  27.71
2193.0  73820.34  20553.72  27.84
2195.5  73259.52  20482.56  27.96
2197.9  72649.12  20408.80  28.09
2200.4  71906.00  20300.10  28.23
2202.8  71435.11  20259.74  28.36
2205.3  70824.62  20202.38  28.52
2207.7  70444.40  20206.42  28.68
2210.1  70035.00  20186.32  28.82
2212.6  69658.72  20155.27  28.93
2215.0  69413.55  20173.60  29.06
2217.4  69108.43  20136.00  29.14
2219.9  68875.22  20120.38  29.21
2222.3  68635.60  20105.80  29.29
2224.7  68449.86  20079.63  29.33
2227.1  68168.75  19968.20  29.29
2229.5  67851.88  19847.60  29.25
2231.9  67416.00  19665.12  29.17
2234.4  66922.08  19422.64  29.02
2236.8  66494.63  19213.94  28.90
2239.2  66074.58  18970.38  28.71
2241.6  65659.86  18692.31  28.47
2244.0  65257.92  18420.48  28.23
2246.4  64842.93  18137.64  27.97
2248.8  64375.52  17831.88  27.70
2251.2  64032.00  17556.60  27.42
2253.6  63614.40  17278.20  27.16
2255.9  63308.52  17046.96  26.93
2258.3  62959.83  16812.09  26.70
2260.7  62548.56  16576.72  26.50
2263.1  62135.40  16364.70  26.34
2265.5  61742.45  16146.02  26.15
2267.9  61413.30  15973.20  26.01
2270.2  60944.08  15791.92  25.91
2272.6  60531.60  15610.32  25.79
2275.0  60125.94  15417.36  25.64
2277.3  59702.10  15213.15  25.48
2279.7  59286.15  15018.45  25.33
2282.1  58961.20  14825.04  25.14
2284.4  58548.82  14612.40  24.96
2286.8  58229.40  14412.23  24.75
2289.1  57821.44  14192.04  24.54
2291.5  57532.58  13956.74  24.26
2293.8  57108.68  13700.92  23.99
2296.2  56604.24  13471.92  23.80
2298.5  56091.96  13248.60  23.62
2300.8  55548.36  13028.82  23.45
2303.2  54876.16  12805.68  23.34
2305.5  54142.12  12587.95  23.25
2307.9  53454.66  12411.44  23.22
2310.2  52778.88  12298.44  23.30
2312.5  52164.00  12263.60  23.51
2314.8  51567.46  12198.06  23.65
2317.1  50930.50  12126.75  23.81
2319.5  50280.48  12032.46  23.93
2321.8  49712.88  11957.56  24.05
2324.1  49123.06  11856.32  24.14
2326.4  48605.48  11730.40  24.13
2328.7  48070.00  11580.50  24.09
2331.0  47570.64  11432.88  24.03
2333.3  47179.54  11335.59  24.03
2335.6  46771.76  11205.04  23.96
2337.9  46288.08  11056.86  23.89
2340.2  45847.00  10906.00  23.79
2342.5  45457.80  10755.81  23.66
2344.8  44951.85  10610.05  23.60
2347.1  44416.68  10490.76  23.62
2349.4  43882.86  10396.14  23.69
2351.7  43383.20  10316.32  23.78
2353.9  42898.78  10263.47  23.92
2356.2  42373.50  10208.25  24.09
2358.5  41864.45  10131.49  24.20
2360.8  41346.30  10032.20  24.26
2363.1  40860.84  9946.26  24.34
2365.3  40403.07  9850.54  24.38
2367.6  39880.00  9740.00  24.42
2369.8  39375.90  9637.95  24.48
2372.1  38775.36  9511.32  24.53
2374.4  38107.96  9344.52  24.52
2376.6  37461.76  9178.96  24.50
2378.9  36871.24  9023.56  24.47
2381.1  36264.80  8881.60  24.49
2383.4  35668.60  8734.10  24.49
2385.6  35164.25  8589.90  24.43
2387.9  34671.24  8435.52  24.33
2390.1  34188.00  8295.00  24.26
2392.3  33685.47  8160.75  24.23
2394.6  33211.54  8042.02  24.21
2396.8  32806.12  7936.28  24.19
2399.0  32356.80  7811.00  24.14
2401.3  31886.54  7682.20  24.09
2403.5  31384.08  7545.72  24.04
2405.7  30953.76  7410.54  23.94
2407.9  30535.38  7257.78  23.77
2410.1  30076.20  7131.24  23.71
2412.4  29696.40  7006.00  23.59
2414.6  29282.88  6880.80  23.50
2416.8  28891.50  6732.00  23.30
2419.0  28505.84  6579.13  23.08
2421.2  28071.18  6451.98  22.98
2423.4  27635.02  6309.73  22.83
2425.6  27306.27  6172.20  22.60
2427.8  26974.80  6057.90  22.46
2430.0  26633.34  5929.99  22.27
2432.2  26323.20  5806.08  22.06
2434.4  25994.79  5700.51  21.93
2436.5  25678.52  5567.00  21.68
2438.7  25365.72  5449.02  21.48
2440.9  25046.73  5359.50  21.40
2443.1  24783.30  5246.10  21.17
2445.3  24526.28  5156.37  21.02
2447.4  24235.20  5030.64  20.76
2449.6  23913.12  4915.68  20.56
2451.8  23598.00  4818.96  20.42
2453.9  23269.02  4713.66  20.26
2456.1  22934.56  4622.08  20.15
2458.3  22611.09  4550.18  20.12
2460.4  22272.88  4452.01  19.99
2462.6  21989.10  4364.15  19.85
2464.7  21717.02  4267.25  19.65
2466.9  21482.88  4208.40  19.59
2469.0  21194.65  4143.52  19.55
2471.2  20942.04  4110.12  19.63
2473.3  20691.50  4009.87  19.38
2475.4  20426.00  3910.12  19.14
2477.6  20143.42  3812.54  18.93
2479.7  19891.20  3732.48  18.76
2481.9  19606.16  3652.74  18.63
2484.0  19372.36  3588.07  18.52
2486.1  19100.34  3532.14  18.49
2488.2  18863.45  3455.10  18.32
2490.4  18596.75  3412.75  18.35
2492.5  18297.80  3372.16  18.43
2494.6  17982.72  3271.41  18.19
2496.7  17716.81  3219.35  18.17
2498.8  17444.61  3269.52  18.74
2500.9  17251.87  3173.80  18.40
2503.0  17174.30  3098.58  18.04
2505.1  17111.25  3143.40  18.37
2507.2  17098.98  3236.40  18.93
2509.4  17097.63  3240.16  18.95
2511.4  17115.63  3222.87  18.83
2513.5  17183.84  3274.72  19.06
2515.6  17361.06  3354.26  19.32
