# Supplementary material for: Using reflectance spectra and Pl@ntNet to identify herbarium specimens: a case study with Lithocarpus
Source: New Phytol. 2025 Jun 4;251(2):800–10. doi: 10.1111/nph.70258 (PMC13278665; doi:10.1111/nph.70258)
Supplement: Supplementary file 1 — Dataset S1 Original spectral data collected for this study. [file NPH-251-800-s003.zip › lithocarpus_spectra/gr020822_0301.sig]

/*** Spectra Vista SIG Data ***/
name= gr020822_0301.sig
instrument= HI: 1132003 (HR-1024i)
integration= 50.0, 9.0, 5.0, 40.0, 9.0, 5.0
scan method= Time-based, Time-based
scan coadds= 100, 425, 645, 125, 425, 645
scan time= 5, 5
scan settings= AI, AI
external data set1= 0,0,0,0,0,0,0,0,0,0,0,0,0,0,0,0,0,0,0,0,0,0,0,0,0,0,0,0,0,0,0,0
external data set2= 0,0,0,0,0,0,0,0,0,0,0,0,0,0,0,0,0,0,0,0,0,0,0,0,0,0,0,0,0,0,0,0
external data dark= 0,0,0,0,0,0,0,0,0,0,0,0,0,0,0,0
external data mask= 0
optic= LENS 4(1), LENS 4(1)
temp= 36.2, -5.0, -10.1, 36.1, -5.0, -9.9
battery= 7.42, 7.42
error= 0, 0
units= Radiance, Radiance
time= 08/02/2022 14:56:28, 08/02/2022 14:57:52
longitude=                 ,                 
latitude=                 ,                 
gpstime=                 ,                 
comm= 
memory slot= 0, 0
factors= 0.973, 0.989, 1.000 [Overlap: Remove @ 990,1900, Matching Type: None]
inclinometer x offset= 1, 1
inclinometer y offset= 90, 90
data= 
340.5  1236.90  813.75  65.79
341.9  1276.20  824.21  64.58
343.4  1259.52  762.60  60.55
344.9  1258.00  763.13  60.66
346.4  1265.93  713.20  56.34
347.8  1250.49  706.61  56.51
349.3  1241.76  676.60  54.49
350.8  1257.45  662.81  52.71
352.2  1302.07  658.35  50.56
353.7  1337.63  655.03  48.97
355.2  1375.50  655.00  47.62
356.6  1413.72  703.59  49.77
358.1  1480.64  760.15  51.34
359.6  1525.58  769.20  50.42
361.0  1587.99  769.38  48.45
362.5  1652.22  801.45  48.51
364.0  1732.64  859.95  49.63
365.5  1811.85  931.63  51.42
366.9  1884.00  973.40  51.67
368.4  1964.07  1016.44  51.75
369.9  2044.74  1060.95  51.89
371.3  2154.86  1140.23  52.91
372.8  2241.81  1212.68  54.09
374.2  2349.38  1281.78  54.56
375.7  2451.57  1360.16  55.48
377.2  2549.85  1418.44  55.63
378.6  2628.79  1453.10  55.28
380.1  2717.84  1522.38  56.01
381.6  2837.25  1607.78  56.67
383.0  2972.75  1707.75  57.45
384.5  3108.56  1767.68  56.86
386.0  3235.32  1849.65  57.17
387.4  3325.80  1928.00  57.97
388.9  3439.52  2018.98  58.70
390.4  3576.46  2078.68  58.12
391.8  3731.00  2166.85  58.08
393.3  3871.06  2245.56  58.01
394.7  3972.50  2326.75  58.57
396.2  4089.96  2380.40  58.20
397.7  4241.52  2476.80  58.39
399.1  4397.85  2578.05  58.62
400.6  4572.00  2692.40  58.89
402.0  4725.24  2775.83  58.74
403.5  4860.80  2866.50  58.97
405.0  5004.84  2959.10  59.12
406.4  5177.48  3066.80  59.23
407.9  5378.76  3200.05  59.49
409.3  5513.84  3303.48  59.91
410.8  5676.66  3394.58  59.80
412.2  5845.08  3497.40  59.83
413.7  6052.59  3623.44  59.87
415.1  6253.50  3771.05  60.30
416.6  6454.08  3903.08  60.47
418.0  6626.50  4014.69  60.59
419.5  6806.35  4137.36  60.79
420.9  7006.08  4272.20  60.98
422.4  7243.88  4424.89  61.08
423.8  7471.87  4581.23  61.31
425.3  7724.40  4743.19  61.41
426.7  7933.50  4904.63  61.82
428.2  8141.12  5046.40  61.99
429.6  8355.37  5203.58  62.28
431.1  8581.30  5359.73  62.46
432.5  8843.38  5541.09  62.66
434.0  9108.00  5726.88  62.88
435.4  9394.00  5933.13  63.16
436.8  9686.23  6140.93  63.40
438.3  9944.00  6328.00  63.64
439.7  10196.48  6515.05  63.90
441.2  10428.36  6683.40  64.09
442.6  10711.50  6895.88  64.38
444.0  11001.90  7104.83  64.58
445.5  11310.69  7330.50  64.81
446.9  11646.18  7575.75  65.05
448.4  11939.27  7804.21  65.37
449.8  12277.45  8058.31  65.64
451.2  12575.25  8280.00  65.84
452.7  12848.01  8489.59  66.08
454.1  13132.16  8706.13  66.30
455.5  13443.08  8954.40  66.61
457.0  13785.20  9216.35  66.86
458.4  14105.52  9466.60  67.11
459.8  14440.32  9727.20  67.36
461.2  14831.66  10027.93  67.61
462.7  15205.59  10320.64  67.87
464.1  15545.27  10614.91  68.28
465.5  15875.28  10878.30  68.52
467.0  16213.80  11147.75  68.75
468.4  16567.72  11430.70  68.99
469.8  16920.44  11711.40  69.21
471.2  17316.30  12041.63  69.54
472.7  17734.79  12383.73  69.83
474.1  18142.50  12721.88  70.12
475.5  18609.76  13096.20  70.37
476.9  19063.20  13464.91  70.63
478.4  19456.25  13789.06  70.87
479.8  19806.16  14098.58  71.18
481.2  20129.20  14385.90  71.47
482.6  20474.37  14694.41  71.77
484.0  20870.64  15036.38  72.05
485.4  21318.35  15418.00  72.32
486.9  21802.95  15816.94  72.54
488.3  22314.64  16249.80  72.82
489.7  22777.82  16649.73  73.10
491.1  23214.24  17044.65  73.42
492.5  23643.48  17419.50  73.68
493.9  24048.24  17780.10  73.94
495.3  24424.50  18126.00  74.21
496.8  24853.20  18514.80  74.50
498.2  25347.24  18964.28  74.82
499.6  25827.84  19388.14  75.07
501.0  26369.66  19874.00  75.37
502.4  26878.44  20317.50  75.59
503.8  27379.38  20765.76  75.84
505.2  27894.28  21240.75  76.15
506.6  28406.84  21701.08  76.39
508.0  28914.48  22176.00  76.70
509.4  29355.00  22575.00  76.90
510.8  29868.30  23054.63  77.19
512.2  30373.12  23521.60  77.44
513.6  30912.00  24024.00  77.72
515.0  31506.00  24561.70  77.96
516.4  32011.36  25015.40  78.15
517.8  32572.96  25527.78  78.37
519.2  33173.19  26081.48  78.62
520.7  33760.31  26614.48  78.83
522.0  34254.60  27084.00  79.07
523.4  34843.41  27623.14  79.28
524.8  35355.36  28097.70  79.47
526.2  35960.73  28645.35  79.66
527.6  36586.14  29220.08  79.87
529.0  37127.20  29716.50  80.04
530.4  37776.20  30305.70  80.22
531.8  38337.73  30824.65  80.40
533.2  38886.12  31320.90  80.55
534.6  39426.08  31847.80  80.78
536.0  39978.36  32372.74  80.98
537.4  40526.74  32889.25  81.15
538.8  41114.83  33440.96  81.34
540.2  41759.72  34036.84  81.51
541.6  42354.06  34584.38  81.66
543.0  42870.52  35083.48  81.84
544.3  43587.00  35740.69  82.00
545.7  44383.05  36458.44  82.14
547.1  44892.00  36942.38  82.29
548.5  45543.24  37547.55  82.44
549.9  46274.99  38214.95  82.58
551.3  47011.12  38901.53  82.75
552.7  47516.84  39387.38  82.89
554.1  48226.38  40039.54  83.02
555.4  48850.28  40618.88  83.15
556.8  49332.36  41089.13  83.29
558.2  49694.55  41454.75  83.42
559.6  50080.50  41855.81  83.58
561.0  50732.22  42469.35  83.71
562.3  51210.25  42929.25  83.83
563.7  51838.08  43517.60  83.95
565.1  52439.20  44082.50  84.06
566.5  53064.72  44667.76  84.18
567.9  53903.12  45426.30  84.27
569.2  54826.80  46252.50  84.36
570.6  55798.23  47116.55  84.44
572.0  56627.85  47870.75  84.54
573.4  57327.57  48525.51  84.65
574.8  58033.75  49188.44  84.76
576.1  58904.77  49996.00  84.88
577.5  59561.96  50614.15  84.98
578.9  60463.92  51442.95  85.08
580.3  61254.66  52179.94  85.19
581.6  62027.52  52901.80  85.29
583.0  62844.75  53650.58  85.37
584.4  63501.54  54272.89  85.47
585.8  64061.62  54808.91  85.56
587.1  64595.96  55331.10  85.66
588.5  65249.40  55953.38  85.75
589.9  65810.40  56488.88  85.84
591.2  66446.40  57086.50  85.91
592.6  67247.40  57835.80  86.00
594.0  67915.06  58467.46  86.09
595.3  68763.96  59248.55  86.16
596.7  69617.36  60032.93  86.23
598.1  70430.06  60781.26  86.30
599.5  71225.20  61527.94  86.39
600.8  72080.12  62312.55  86.45
602.2  72766.40  62967.98  86.53
603.5  73648.68  63771.15  86.59
604.9  74510.28  64564.88  86.65
606.3  75292.80  65300.40  86.73
607.6  76041.60  66002.40  86.80
609.0  76798.80  66723.75  86.88
610.4  77570.22  67437.83  86.94
611.7  78297.10  68117.38  87.00
613.1  78982.05  68778.38  87.08
614.5  79771.68  69519.83  87.15
615.8  80424.54  70133.63  87.20
617.2  81283.86  70935.75  87.27
618.5  81998.88  71605.85  87.33
619.9  82856.24  72421.65  87.41
621.2  83619.76  73145.25  87.47
622.6  84557.00  74016.25  87.53
624.0  85270.68  74691.45  87.59
625.3  86099.26  75466.34  87.65
626.7  86933.68  76258.10  87.72
628.0  87625.60  76908.70  87.77
629.4  88468.80  77707.00  87.84
630.8  89179.68  78381.90  87.89
632.1  89756.10  78933.49  87.94
633.5  90684.88  79822.60  88.02
634.8  91437.19  80527.56  88.07
636.2  92101.50  81174.45  88.14
637.5  92963.19  81974.55  88.18
638.9  93708.96  82680.90  88.23
640.2  94510.22  83448.19  88.30
641.6  95363.58  84256.58  88.35
642.9  96155.15  84975.80  88.37
644.3  97003.36  85796.88  88.45
645.6  97779.50  86547.50  88.51
647.0  98556.57  87257.81  88.54
648.3  99369.66  88044.00  88.60
649.7  100216.31  88856.25  88.66
651.0  101031.11  89614.06  88.70
652.4  101572.38  90136.80  88.74
653.7  102661.29  91167.98  88.80
655.0  103582.68  92047.55  88.86
656.4  104229.00  92629.50  88.87
657.7  105298.70  93640.90  88.93
659.1  106183.00  94479.00  88.98
660.4  106890.56  95177.60  89.04
661.8  107592.00  95850.00  89.09
663.1  108624.93  96807.98  89.12
664.5  109186.26  97365.90  89.17
665.8  109434.39  97652.89  89.23
667.1  109621.89  97887.15  89.30
668.5  110149.20  98406.00  89.34
669.8  110674.66  98936.38  89.39
671.2  111063.68  99320.00  89.43
672.5  111442.43  99706.45  89.47
673.8  112129.08  100383.50  89.52
675.2  113132.46  101326.05  89.56
676.5  114331.56  102415.80  89.58
677.8  115579.68  103551.80  89.59
679.2  116552.94  104461.29  89.63
680.5  117400.17  105260.78  89.66
681.9  118133.40  105980.88  89.71
683.2  118941.90  106750.88  89.75
684.5  119758.10  107530.50  89.79
685.9  120502.30  108246.36  89.83
687.2  121236.48  108940.80  89.86
688.5  121901.24  109605.03  89.91
689.9  122713.68  110378.90  89.95
691.2  123411.37  111058.44  89.99
692.5  124046.70  111672.35  90.02
693.8  124816.60  112400.63  90.05
695.2  125447.04  113025.50  90.10
696.5  126165.16  113714.70  90.13
697.8  126895.85  114441.31  90.19
699.2  127585.38  115095.83  90.21
700.5  128330.82  115801.43  90.24
701.8  128985.15  116451.56  90.28
703.1  129681.12  117138.30  90.33
704.5  130388.94  117815.51  90.36
705.8  131150.80  118555.53  90.40
707.1  131855.75  119226.25  90.42
708.4  132518.67  119882.44  90.46
709.8  133335.66  120668.70  90.50
711.1  133894.90  121223.80  90.54
712.4  134725.20  122036.05  90.58
713.7  135411.10  122685.85  90.60
715.0  136140.90  123379.95  90.63
716.3  136894.50  124110.94  90.66
717.7  137621.10  124807.73  90.69
719.0  138378.80  125532.63  90.72
720.3  139115.02  126248.00  90.75
721.6  139948.80  127039.50  90.78
722.9  140727.33  127793.03  90.81
724.2  141538.32  128548.35  90.82
725.6  142292.16  129252.93  90.84
726.9  142809.25  129754.38  90.86
728.2  143370.08  130310.60  90.89
729.5  144048.45  130954.04  90.91
730.8  144568.52  131447.80  90.92
732.1  145193.72  132051.50  90.95
733.4  145711.08  132550.45  90.97
734.7  146150.28  132987.15  90.99
736.0  146708.94  133502.55  91.00
737.3  147060.90  133836.30  91.01
738.6  147412.44  134171.10  91.02
740.0  147795.00  134539.38  91.03
741.2  148254.08  134971.20  91.04
742.6  148874.40  135533.25  91.04
743.9  149490.08  136135.10  91.07
745.2  150220.50  136801.35  91.07
746.5  150957.27  137507.24  91.09
747.8  151560.60  138047.00  91.08
749.1  152246.24  138687.43  91.09
750.4  152913.40  139323.61  91.11
751.7  153619.48  139955.38  91.11
753.0  154152.55  140463.69  91.12
754.2  154790.40  141039.83  91.12
755.5  155366.02  141570.76  91.12
756.8  155929.00  142108.50  91.14
758.1  156929.88  143040.15  91.15
759.4  157861.60  143921.00  91.17
760.7  158765.88  144728.15  91.16
762.0  159372.50  145304.69  91.17
763.3  159950.70  145838.70  91.18
764.6  160355.04  146242.50  91.20
765.9  160759.90  146645.75  91.22
767.2  161266.77  147132.56  91.24
768.4  161616.00  147454.13  91.24
769.7  162267.83  148062.39  91.25
771.0  162716.31  148493.81  91.26
772.3  163110.75  148887.06  91.28
773.6  163595.20  149376.20  91.31
774.8  164078.01  149847.34  91.33
776.1  164550.10  150288.45  91.33
777.4  164895.22  150614.24  91.34
778.7  165447.36  151142.08  91.35
780.0  165912.00  151614.80  91.38
781.2  166271.88  151990.88  91.41
782.5  166813.14  152492.93  91.42
783.8  167309.82  152950.95  91.42
785.0  167668.14  153338.55  91.45
786.3  168105.00  153798.75  91.49
787.6  168590.80  154280.00  91.51
788.9  169013.61  154670.66  91.51
790.1  169571.30  155202.38  91.53
791.4  169960.80  155608.80  91.56
792.7  170613.93  156240.38  91.58
793.9  171052.56  156676.28  91.60
795.2  171557.00  157176.25  91.62
796.5  172066.62  157672.35  91.63
797.7  172572.00  158151.60  91.64
799.0  173244.00  158790.00  91.66
800.2  173681.28  159220.00  91.67
801.5  174154.42  159695.03  91.70
802.8  174696.00  160247.81  91.73
804.0  175200.48  160699.18  91.72
805.3  175712.00  161225.45  91.76
806.5  176103.30  161588.50  91.76
807.8  176584.10  162060.50  91.78
809.0  177096.72  162554.50  91.79
810.3  177614.06  163047.90  91.80
811.5  178014.24  163415.85  91.80
812.8  178520.10  163912.50  91.82
814.0  178932.24  164296.69  91.82
815.3  179445.50  164806.53  91.84
816.5  179891.00  165236.88  91.85
817.8  180358.56  165680.48  91.86
819.0  180761.00  166083.66  91.88
820.2  181246.68  166536.00  91.88
821.5  181759.10  167024.63  91.89
822.7  182076.51  167349.15  91.91
824.0  182558.52  167785.65  91.91
825.2  183070.95  168241.50  91.90
826.4  183573.72  168736.84  91.92
827.7  183900.90  169068.69  91.93
828.9  184389.30  169525.13  91.94
830.1  184841.78  169898.99  91.92
831.4  185275.47  170337.16  91.94
832.6  185744.00  170786.25  91.95
833.8  186122.30  171135.50  91.95
835.0  186517.80  171479.00  91.94
836.3  186982.04  171932.43  91.95
837.5  187450.20  172391.63  91.97
838.7  187885.17  172817.55  91.98
839.9  188295.84  173186.10  91.98
841.2  188776.64  173599.34  91.96
842.4  189194.55  173961.94  91.95
843.6  189622.30  174402.38  91.97
844.8  190086.03  174875.85  92.00
846.0  190511.01  175304.21  92.02
847.2  190932.42  175645.31  91.99
848.5  191463.44  176114.30  91.98
849.7  191884.38  176497.43  91.98
850.9  192270.00  176910.50  92.01
852.1  192673.70  177309.15  92.03
853.3  193039.86  177627.83  92.02
854.5  193475.03  178021.90  92.01
855.7  193885.38  178405.13  92.02
856.9  194297.16  178836.60  92.04
858.1  194718.41  179235.70  92.05
859.3  195140.54  179591.30  92.03
860.5  195638.82  180025.95  92.02
861.7  196093.60  180420.00  92.01
862.9  196504.88  180867.54  92.04
864.1  196896.57  181236.94  92.05
865.3  197351.08  181659.40  92.05
866.5  197795.52  182088.00  92.06
867.7  198272.57  182462.44  92.03
868.9  198683.17  182891.19  92.05
870.1  199159.09  183315.98  92.04
871.3  199587.56  183737.80  92.06
872.5  200055.60  184223.81  92.09
873.7  200621.52  184638.70  92.03
874.9  201127.05  185104.35  92.03
876.0  201668.04  185571.00  92.02
877.2  202125.28  186005.30  92.02
878.4  202646.97  186520.39  92.04
879.6  203154.00  186910.50  92.00
880.8  203609.00  187313.44  92.00
882.0  204040.36  187709.90  92.00
883.1  204545.04  188193.95  92.01
884.3  205016.93  188660.68  92.02
885.5  205575.30  189108.94  91.99
886.7  205951.68  189446.40  91.99
887.8  206435.10  189871.50  91.98
889.0  206954.40  190359.00  91.98
890.2  207414.27  190772.66  91.98
891.4  207968.03  191177.81  91.93
892.5  208601.64  191746.91  91.92
893.7  209273.60  192364.78  91.92
894.9  209973.96  192976.65  91.91
896.0  210573.00  193512.69  91.90
897.2  211166.62  194067.13  91.90
898.4  211727.88  194476.59  91.85
899.5  212494.99  195118.15  91.82
900.7  212967.30  195568.75  91.83
901.9  213414.28  195986.85  91.83
903.0  213804.29  196330.09  91.83
904.2  214178.40  196606.00  91.80
905.4  214707.30  196998.45  91.75
906.5  215266.31  197452.85  91.72
907.7  215649.08  197819.50  91.73
908.8  216145.50  198203.33  91.70
910.0  216525.92  198542.50  91.69
911.2  216766.55  198738.76  91.68
912.3  217041.30  198899.55  91.64
913.5  217214.21  199049.80  91.64
914.6  217455.84  199300.50  91.65
915.8  217869.75  199656.30  91.64
916.9  218179.85  199900.55  91.62
918.1  218480.56  200123.05  91.60
919.2  218693.25  200327.85  91.60
920.4  218954.78  200471.43  91.56
921.5  219228.52  200726.75  91.56
922.7  219414.72  200914.60  91.57
923.8  219766.56  201263.70  91.58
925.0  219943.85  201396.74  91.57
926.1  220347.54  201625.20  91.50
927.3  220756.80  201976.20  91.49
928.4  221331.50  202560.31  91.52
929.6  221957.12  203174.40  91.54
930.7  222712.00  203985.25  91.59
931.8  223584.60  204708.68  91.56
933.0  224279.28  205275.60  91.53
934.1  224770.77  205562.59  91.45
935.3  224858.75  205862.06  91.55
936.4  224948.37  205934.20  91.55
937.6  224822.13  205728.00  91.51
938.7  224621.19  205531.99  91.50
939.9  224675.53  205491.85  91.46
941.0  225214.22  206015.58  91.48
942.1  225837.72  206628.98  91.49
943.3  226361.82  207064.35  91.47
944.4  226758.15  207405.20  91.47
945.6  226966.40  207461.48  91.41
946.7  227302.82  207602.99  91.33
947.9  227470.32  207868.24  91.38
949.0  227655.22  207954.29  91.35
950.1  228029.04  208367.10  91.38
951.3  228393.00  208620.09  91.34
952.4  228657.54  208778.05  91.31
953.6  229000.66  209144.73  91.33
954.7  229158.18  209168.66  91.28
955.8  229446.84  209455.01  91.29
957.0  229814.40  209749.31  91.27
958.1  230146.02  210042.00  91.26
959.3  230290.20  210173.25  91.26
960.4  230745.75  210456.04  91.21
961.6  231066.10  210669.86  91.17
962.7  231229.12  210811.60  91.17
963.9  231655.90  211138.64  91.14
965.0  231604.14  211094.40  91.14
966.2  232004.92  211166.53  91.02
967.3  231922.60  211215.23  91.07
968.5  232264.32  211254.00  90.95
969.6  232421.12  211446.20  90.98
970.8  232449.80  211270.26  90.89
971.9  232355.20  211248.40  90.92
973.1  232848.32  211595.70  90.87
974.2  232753.31  211541.61  90.89
975.4  233208.96  211702.09  90.78
976.5  233186.07  211615.95  90.75
977.7  233596.44  212149.73  90.82
978.8  233505.45  212021.21  90.80
980.0  233237.00  211891.25  90.85
981.2  233625.12  212092.43  90.78
982.3  233754.50  212048.73  90.71
983.5  233891.06  212000.75  90.64
984.6  234120.24  212165.10  90.62
985.8  233943.60  212340.70  90.77
987.0  234077.76  212549.60  90.80
988.1  234552.98  212301.10  90.51
989.3  234581.20  212184.00  90.45
990.2  242014.17  215538.40  89.06
994.0  242630.11  216342.93  89.17
997.9  242892.33  216772.67  89.25
1001.7  243723.28  217585.55  89.28
1005.6  244724.44  218575.56  89.31
1009.4  245708.09  219466.60  89.32
1013.3  246560.00  220360.00  89.37
1017.1  247293.19  221111.37  89.41
1021.0  248103.38  221902.20  89.44
1024.8  249274.67  223072.50  89.49
1028.6  250803.27  224520.09  89.52
1032.5  252061.60  225754.20  89.56
1036.3  252660.77  226374.19  89.60
1040.1  252997.06  226759.41  89.63
1044.0  253589.30  227385.69  89.67
1047.8  254074.80  227887.80  89.69
1051.6  254522.40  228424.53  89.75
1055.5  254291.10  228281.10  89.77
1059.3  254268.75  228311.85  89.79
1063.1  254317.67  228422.67  89.82
1067.0  254705.07  228836.58  89.84
1070.8  255387.14  229525.88  89.87
1074.6  255904.31  230077.06  89.91
1078.4  255806.00  230048.33  89.93
1082.3  255253.48  229658.81  89.97
1086.1  254937.29  229477.82  90.01
1089.9  254952.19  229581.31  90.05
1093.7  255281.91  229949.38  90.08
1097.5  255492.02  230229.14  90.11
1101.4  255415.00  230293.02  90.16
1105.2  255443.60  230360.40  90.18
1109.0  255782.25  230695.68  90.19
1112.8  256426.22  231351.33  90.22
1116.6  257037.07  231886.58  90.22
1120.4  257657.56  232357.38  90.18
1124.2  258100.37  232663.79  90.14
1128.1  258449.51  232839.02  90.09
1131.8  258440.47  232581.07  89.99
1135.7  258201.33  232031.69  89.86
1139.5  257912.80  231312.60  89.69
1143.3  257342.50  230218.38  89.46
1147.1  256849.78  229151.11  89.22
1150.9  256478.75  228037.33  88.91
1154.7  256362.31  227224.40  88.63
1158.5  256241.67  226359.13  88.34
1162.3  255997.48  225467.58  88.07
1166.1  255382.27  224232.99  87.80
1169.9  254960.23  223193.90  87.54
1173.7  254360.00  222040.00  87.29
1177.5  253728.28  220773.24  87.01
1181.2  253712.62  219917.82  86.68
1185.0  253942.50  219334.92  86.37
1188.8  253750.39  218437.72  86.08
1192.6  253674.13  217730.34  85.83
1196.4  253680.00  217195.88  85.62
1200.2  253040.36  216192.36  85.44
1204.0  252693.45  215472.60  85.27
1207.8  252430.77  214898.43  85.13
1211.6  251985.00  214182.89  85.00
1215.3  251633.83  213685.40  84.92
1219.1  251441.67  213479.25  84.90
1222.9  251057.78  213208.89  84.92
1226.7  250720.83  213121.51  85.00
1230.4  250078.98  212881.28  85.13
1234.2  249402.92  212676.88  85.27
1238.0  248768.95  212512.22  85.43
1241.8  248170.56  212314.64  85.55
1245.5  247646.31  212166.80  85.67
1249.3  247453.87  212147.78  85.73
1253.1  247486.94  212315.83  85.79
1256.8  247408.56  212340.84  85.83
1260.6  247164.72  212220.68  85.86
1264.4  246830.38  211944.07  85.87
1268.1  246291.47  211491.87  85.87
1271.9  246277.54  211475.24  85.87
1275.7  246569.74  211877.79  85.93
1279.4  246895.20  212439.90  86.04
1283.2  246491.19  212416.14  86.18
1286.9  246087.30  212430.60  86.32
1290.7  245791.33  212492.13  86.45
1294.4  245153.04  212194.42  86.56
1298.2  244353.74  211653.32  86.62
1302.0  243286.25  210784.42  86.64
1305.7  242009.78  209669.47  86.64
1309.5  240568.97  208341.68  86.60
1313.2  239577.67  207314.58  86.53
1317.0  238914.00  206528.40  86.44
1320.7  238218.61  205606.37  86.31
1324.4  237362.38  204400.92  86.11
1328.2  236512.00  203148.00  85.89
1331.9  235379.34  201534.91  85.62
1335.7  234396.53  199991.67  85.32
1339.4  233388.22  198293.60  84.96
1343.2  232556.42  196621.97  84.55
1346.9  231959.92  195017.90  84.07
1350.6  231960.32  193719.63  83.51
1354.4  232175.61  192502.81  82.91
1358.1  231869.00  190840.47  82.31
1361.8  231197.49  188807.22  81.66
1365.6  230111.85  186598.50  81.09
1369.3  228790.67  184491.56  80.64
1373.0  227358.33  182502.28  80.27
1376.7  225778.50  180546.20  79.97
1380.5  224286.93  178579.29  79.62
1384.2  222952.93  176647.90  79.23
1387.9  221674.60  174701.33  78.81
1391.6  220413.72  172482.44  78.25
1395.3  219248.50  169964.65  77.52
1399.1  218535.56  167382.99  76.59
1402.8  217613.33  164337.33  75.52
1406.5  216964.87  161150.80  74.28
1410.2  216430.44  157844.61  72.93
1413.9  216338.72  154681.81  71.50
1417.6  215859.28  151300.28  70.09
1421.3  215310.13  148093.87  68.78
1425.1  214654.40  145102.40  67.60
1428.8  214252.05  142639.65  66.58
1432.5  214009.39  140648.44  65.72
1436.2  213790.80  138932.44  64.99
1439.9  213201.37  137195.40  64.35
1443.6  212858.67  135818.67  63.81
1447.3  212299.02  134408.42  63.31
1451.0  211793.75  133068.75  62.83
1454.7  211218.58  131698.67  62.35
1458.4  210796.37  130317.13  61.82
1462.1  210157.12  128759.13  61.27
1465.8  209517.67  127165.39  60.69
1469.4  208897.19  125598.77  60.12
1473.1  209198.40  124595.41  59.56
1476.8  209298.34  123584.79  59.05
1480.5  208154.00  122114.69  58.67
1484.2  207288.48  121109.27  58.43
1487.9  206631.72  120479.46  58.31
1491.6  205931.92  120012.75  58.28
1495.3  205610.17  119941.25  58.33
1498.9  204977.03  119834.20  58.46
1502.6  204057.49  119697.22  58.66
1506.3  202999.38  119617.24  58.92
1510.0  202080.90  119657.15  59.21
1513.7  201354.76  119752.97  59.47
1517.3  200651.30  119751.76  59.68
1521.0  199762.84  119440.97  59.79
1524.7  198985.04  119060.90  59.83
1528.3  198190.23  118524.37  59.80
1532.0  197307.07  117907.20  59.76
1535.7  196471.49  117310.36  59.71
1539.3  195619.10  116770.73  59.69
1543.0  195020.39  116499.83  59.74
1546.7  194646.83  116485.42  59.84
1550.3  194139.20  116490.67  60.00
1554.0  193351.20  116382.00  60.19
1557.6  192567.89  116257.84  60.37
1561.3  191729.63  116035.12  60.52
1565.0  190839.73  115735.60  60.65
1568.6  189870.62  115387.91  60.77
1572.3  189177.47  115200.08  60.90
1575.9  188535.20  115023.82  61.01
1579.6  187944.40  114808.09  61.09
1583.2  187267.69  114621.24  61.21
1586.9  186510.44  114457.81  61.37
1590.5  185841.64  114621.24  61.68
1594.1  185053.04  114956.50  62.12
1597.8  184245.44  115440.19  62.66
1601.4  183485.09  116082.17  63.27
1605.1  182454.49  116645.86  63.93
1608.7  181608.00  117323.75  64.60
1612.3  180814.11  118011.05  65.27
1616.0  180002.85  118615.70  65.90
1619.6  179284.44  119221.78  66.50
1623.2  178429.80  119677.20  67.07
1626.9  177748.56  120150.09  67.60
1630.5  176931.70  120444.05  68.07
1634.1  176245.54  120768.51  68.52
1637.8  175536.36  121047.73  68.96
1641.4  174730.65  121185.48  69.36
1645.0  173921.48  121295.88  69.74
1648.6  172984.87  121279.22  70.11
1652.2  172268.85  121334.78  70.43
1655.8  171556.67  121349.89  70.73
1659.5  170885.00  121292.50  70.98
1663.1  169672.64  120792.61  71.19
1666.7  168423.17  120158.00  71.34
1670.3  167239.40  119497.80  71.45
1673.9  166123.06  118745.00  71.48
1677.5  165332.70  118084.43  71.42
1681.1  164891.02  117511.16  71.27
1684.7  164910.00  117217.55  71.08
1688.3  164801.16  116713.80  70.82
1691.9  164408.33  115972.73  70.54
1695.6  164061.23  115078.97  70.14
1699.2  163951.13  114271.57  69.70
1702.8  163880.32  113657.96  69.35
1706.3  163379.31  113022.92  69.18
1709.9  162390.67  112291.29  69.15
1713.5  161649.04  111735.54  69.12
1717.1  160893.60  111133.32  69.07
1720.7  160186.38  110443.52  68.95
1724.3  159790.93  109941.94  68.80
1727.9  159456.11  109452.62  68.64
1731.5  159332.33  109125.67  68.49
1735.1  159449.07  108977.33  68.35
1738.7  159170.89  108578.40  68.21
1742.2  158693.82  108047.40  68.09
1745.8  158006.53  107385.47  67.96
1749.4  157571.90  106889.53  67.84
1753.0  156444.98  105902.88  67.69
1756.5  154866.04  104541.08  67.50
1760.1  153134.35  103077.92  67.31
1763.7  151243.94  101537.53  67.13
1767.2  149767.87  100330.20  66.99
1770.8  148475.50  99294.00  66.88
1774.4  147090.18  98226.06  66.78
1777.9  146263.37  97652.48  66.76
1781.5  145400.33  97071.33  66.76
1785.1  144235.00  96297.50  66.76
1788.6  142974.03  95497.53  66.79
1792.2  141538.50  94607.50  66.84
1795.8  140705.64  94129.24  66.90
1799.3  139909.60  93659.40  66.94
1802.9  139191.54  93207.53  66.96
1806.4  138570.93  92819.02  66.98
1810.0  137794.97  92274.53  66.97
1813.5  137380.02  91991.57  66.96
1817.1  137094.33  91816.53  66.97
1820.6  136487.13  91415.00  66.98
1824.2  136410.44  91427.56  67.02
1827.7  135674.70  91059.30  67.12
1831.2  135380.00  91084.00  67.28
1834.8  135276.53  91314.53  67.50
1838.3  135024.00  91437.00  67.72
1841.8  134332.37  91287.53  67.96
1845.4  133514.66  91010.42  68.17
1848.9  132739.65  90719.25  68.34
1852.4  132132.13  90416.30  68.43
1856.0  131438.10  89958.53  68.44
1859.5  130717.89  89374.21  68.37
1863.0  130099.92  88751.41  68.22
1866.6  129850.58  88274.84  67.98
1870.1  129685.23  87687.46  67.62
1873.6  129116.25  86629.50  67.09
1877.1  128120.42  85082.08  66.41
1880.6  127007.02  83246.71  65.54
1884.2  126152.45  81370.27  64.50
1887.7  125386.47  79262.40  63.21
1891.2  124448.80  76786.50  61.70
1894.7  123552.02  74114.35  59.99
1898.2  123029.19  71423.09  58.05
1902.2  130104.00  72933.12  56.06
1904.9  129386.04  70547.90  54.53
1907.6  128585.84  68114.72  52.97
1910.4  127996.82  65800.35  51.41
1913.1  126995.84  63484.08  49.99
1915.8  126309.68  61562.48  48.74
1918.6  125755.36  59863.04  47.60
1921.3  125230.12  58381.69  46.62
1924.0  124403.72  57019.34  45.83
1926.7  123575.24  55876.44  45.22
1929.4  122752.24  54925.68  44.75
1932.2  122151.39  54305.99  44.46
1934.9  121539.60  53829.36  44.29
1937.6  120937.36  53502.16  44.24
1940.3  120394.00  53346.00  44.31
1943.0  119930.68  53315.14  44.45
1945.7  119258.70  53295.44  44.69
1948.4  118546.20  53338.22  44.99
1951.1  117939.78  53482.86  45.35
1953.8  117350.64  53673.18  45.74
1956.4  116859.07  53925.00  46.15
1959.1  116256.92  54136.76  46.57
1961.8  115475.22  54278.28  47.00
1964.5  114826.50  54476.82  47.44
1967.2  114014.29  54614.27  47.90
1969.9  113372.80  54833.30  48.37
1972.5  112604.09  54986.56  48.83
1975.2  112048.96  55247.96  49.31
1977.9  111678.96  55601.22  49.79
1980.6  111055.63  55805.40  50.25
1983.2  110169.92  55853.22  50.70
1985.9  109281.60  55893.60  51.15
1988.5  108402.97  55920.84  51.59
1991.2  107724.33  56023.65  52.01
1993.8  107114.04  56127.06  52.40
1996.5  106671.18  56294.04  52.77
1999.2  106047.49  56306.15  53.10
2001.8  105649.56  56415.24  53.40
2004.4  105144.92  56444.82  53.68
2007.1  104481.02  56332.64  53.92
2009.7  103866.12  56169.18  54.08
2012.4  103452.16  56068.48  54.20
2015.0  103000.60  55884.80  54.26
2017.6  102467.30  55569.55  54.23
2020.3  101952.40  55217.36  54.16
2022.9  101700.48  54948.64  54.03
2025.5  101474.28  54615.09  53.82
2028.1  101272.35  54214.69  53.53
2030.8  100864.35  53628.66  53.17
2033.4  100713.54  53119.02  52.74
2036.0  100328.48  52410.40  52.24
2038.6  99943.92  51640.74  51.67
2041.2  99625.60  50874.76  51.07
2043.8  99280.48  50031.41  50.39
2046.4  98898.26  49131.24  49.68
2049.0  98410.84  48162.56  48.94
2051.6  98156.01  47323.98  48.21
2054.2  97812.75  46469.00  47.51
2056.8  97451.20  45637.90  46.83
2059.4  96878.62  44725.04  46.17
2062.0  96386.75  43903.75  45.55
2064.6  95778.05  43039.75  44.94
2067.1  95165.82  42188.04  44.33
2069.7  94551.62  41320.88  43.70
2072.3  94114.66  40549.36  43.09
2074.9  93628.50  39805.71  42.51
2077.4  93300.83  39175.91  41.99
2080.0  92802.27  38529.34  41.52
2082.6  92347.40  37946.90  41.09
2085.1  91910.61  37414.38  40.71
2087.7  91540.80  36956.40  40.37
2090.3  91070.52  36506.85  40.09
2092.8  90303.67  35958.44  39.82
2095.4  89508.90  35412.39  39.56
2097.9  88836.09  34953.03  39.35
2100.5  88129.60  34526.80  39.18
2103.0  87533.84  34178.22  39.05
2105.6  86986.56  33915.12  38.99
2108.1  86465.25  33741.99  39.02
2110.7  85923.60  33649.70  39.16
2113.2  85422.71  33591.03  39.32
2115.7  84870.40  33547.35  39.53
2118.3  84251.70  33522.84  39.79
2120.8  83866.32  33630.66  40.10
2123.3  83477.44  33720.57  40.39
2125.8  83096.58  33827.78  40.71
2128.4  82643.73  33945.21  41.07
2130.9  82095.60  34032.60  41.45
2133.4  81731.30  34183.94  41.82
2135.9  81363.00  34306.40  42.16
2138.4  80900.49  34351.57  42.46
2140.9  80556.50  34453.96  42.77
2143.4  80212.63  34525.13  43.04
2145.9  79927.54  34583.61  43.27
2148.4  79627.83  34678.64  43.55
2150.9  79320.81  34766.36  43.83
2153.4  79043.03  34839.46  44.08
2155.9  78709.54  34876.14  44.31
2158.4  78402.45  34912.50  44.53
2160.9  78159.90  34949.25  44.72
2163.4  77826.02  34975.10  44.94
2165.9  77246.16  34916.38  45.20
2168.4  76759.38  34877.88  45.44
2170.8  76412.16  34904.32  45.68
2173.3  76041.42  34927.45  45.93
2175.8  75734.12  34985.39  46.20
2178.2  75371.65  35007.55  46.45
2180.7  74989.88  35023.24  46.70
2183.2  74559.28  35041.66  47.00
2185.6  74125.80  35063.28  47.30
2188.1  73619.28  35033.04  47.59
2190.6  73047.52  34962.98  47.86
2193.0  72431.37  34830.51  48.09
2195.5  71892.48  34744.32  48.33
2197.9  71298.88  34640.64  48.59
2200.4  70555.80  34461.50  48.84
2202.8  70064.27  34374.61  49.06
2205.3  69477.26  34197.28  49.22
2207.7  69090.32  34142.16  49.42
2210.1  68670.84  34055.28  49.59
2212.6  68300.77  33965.21  49.73
2215.0  68052.50  33917.70  49.84
2217.4  67732.47  33820.09  49.93
2219.9  67500.90  33746.26  49.99
2222.3  67272.92  33665.72  50.04
2224.7  67102.29  33605.55  50.08
2227.1  66859.91  33459.32  50.04
2229.5  66556.74  33286.78  50.01
2231.9  66110.08  33012.64  49.94
2234.4  65603.84  32664.96  49.79
2236.8  65200.56  32317.47  49.57
2239.2  64813.32  31917.60  49.25
2241.6  64376.97  31443.72  48.84
2244.0  63961.92  30913.92  48.33
2246.4  63551.10  30318.99  47.71
2248.8  63124.16  29641.59  46.96
2251.2  62805.30  28944.90  46.09
2253.6  62370.30  28188.00  45.19
2255.9  62064.60  27427.56  44.19
2258.3  61749.57  26643.26  43.15
2260.7  61353.92  25854.80  42.14
2263.1  60934.80  25082.10  41.16
2265.5  60543.23  24392.83  40.29
2267.9  60221.40  23872.80  39.64
2270.2  59775.60  23448.08  39.23
2272.6  59384.04  23196.48  39.06
2275.0  58970.52  23037.84  39.07
2277.3  58551.60  22974.60  39.24
2279.7  58171.05  22983.45  39.51
2282.1  57846.20  23013.60  39.78
2284.4  57448.38  23010.02  40.05
2286.8  57141.00  22983.38  40.22
2289.1  56740.92  22854.36  40.28
2291.5  56441.35  22714.09  40.24
2293.8  56002.28  22487.58  40.15
2296.2  55550.88  22203.72  39.97
2298.5  55019.01  21878.85  39.77
2300.8  54479.04  21536.48  39.53
2303.2  53841.64  21128.44  39.24
2305.5  53166.67  20670.25  38.88
2307.9  52479.21  20224.33  38.54
2310.2  51808.68  19792.08  38.20
2312.5  51198.00  19375.20  37.84
2314.8  50617.80  18974.76  37.49
2317.1  49987.00  18555.50  37.12
2319.5  49362.75  18178.47  36.83
2321.8  48827.48  17829.16  36.51
2324.1  48222.58  17465.56  36.22
2326.4  47697.32  17132.06  35.92
2328.7  47167.50  16796.00  35.61
2331.0  46698.48  16504.68  35.34
2333.3  46336.71  16297.87  35.17
2335.6  45914.96  16098.32  35.06
2337.9  45419.94  15893.64  34.99
2340.2  44992.00  15713.00  34.92
2342.5  44630.43  15586.89  34.92
2344.8  44159.20  15442.35  34.97
2347.1  43624.56  15282.12  35.03
2349.4  43080.90  15100.32  35.05
2351.7  42602.40  14942.56  35.07
2353.9  42141.40  14798.04  35.12
2356.2  41622.75  14654.25  35.21
2358.5  41082.85  14537.76  35.39
2360.8  40576.84  14415.20  35.53
2363.1  40117.56  14288.58  35.62
2365.3  39679.64  14151.48  35.66
2367.6  39140.00  14000.00  35.77
2369.8  38622.15  13869.00  35.91
2372.1  38065.56  13709.28  36.01
2374.4  37439.76  13538.76  36.16
2376.6  36809.08  13354.04  36.28
2378.9  36208.20  13219.36  36.51
2381.1  35599.20  13072.80  36.72
2383.4  35020.08  12876.26  36.77
2385.6  34526.80  12707.20  36.80
2387.9  34055.28  12548.88  36.85
2390.1  33589.50  12390.00  36.89
2392.3  33106.32  12225.33  36.93
2394.6  32621.30  12068.30  37.00
2396.8  32190.74  11957.47  37.15
2399.0  31736.20  11802.10  37.19
2401.3  31280.62  11642.32  37.22
2403.5  30827.16  11466.00  37.19
2405.7  30385.40  11301.62  37.19
2407.9  29953.44  11078.82  36.99
2410.1  29518.20  10847.52  36.75
2412.4  29131.40  10689.80  36.70
2414.6  28741.44  10512.96  36.58
2416.8  28341.72  10322.40  36.42
2419.0  27958.51  10120.02  36.20
2421.2  27541.96  9920.06  36.02
2423.4  27132.98  9698.50  35.74
2425.6  26803.35  9532.62  35.57
2427.8  26460.45  9349.74  35.33
2430.0  26117.19  9118.65  34.91
2432.2  25850.88  8916.48  34.49
2434.4  25542.00  8707.50  34.09
2436.5  25198.00  8485.28  33.67
2438.7  24881.10  8274.00  33.25
2440.9  24546.51  8074.98  32.90
2443.1  24312.96  7851.06  32.29
2445.3  24075.25  7643.13  31.75
2447.4  23757.84  7466.40  31.43
2449.6  23395.68  7330.40  31.33
2451.8  23076.36  7116.66  30.84
2453.9  22757.75  6920.85  30.41
2456.1  22469.84  6757.28  30.07
2458.3  22178.95  6596.49  29.74
2460.4  21875.15  6427.83  29.38
2462.6  21587.65  6241.90  28.91
2464.7  21283.73  6066.06  28.50
2466.9  21028.64  5905.12  28.08
2469.0  20772.12  5751.86  27.69
2471.2  20536.62  5619.96  27.37
2473.3  20249.13  5479.68  27.06
2475.4  19988.30  5310.76  26.57
2477.6  19723.14  5163.44  26.18
2479.7  19476.48  5038.08  25.87
2481.9  19169.08  4901.54  25.57
2484.0  18921.84  4843.09  25.60
2486.1  18665.10  4804.38  25.74
2488.2  18427.20  4728.95  25.66
2490.4  18213.50  4653.75  25.55
2492.5  17914.60  4579.24  25.56
2494.6  17581.32  4495.68  25.57
2496.7  17301.41  4424.01  25.57
2498.8  17121.96  4452.57  26.01
2500.9  16889.15  4443.32  26.31
2503.0  16814.00  4491.74  26.71
2505.1  16781.70  4563.00  27.19
2507.2  16775.34  4611.87  27.49
2509.4  16692.61  4657.73  27.90
2511.4  16708.86  4693.50  28.09
2513.5  16812.48  4760.16  28.31
2515.6  16808.16  5012.96  29.82
