# Supplementary material for: Using reflectance spectra and Pl@ntNet to identify herbarium specimens: a case study with Lithocarpus
Source: New Phytol. 2025 Jun 4;251(2):800–10. doi: 10.1111/nph.70258 (PMC13278665; doi:10.1111/nph.70258)
Supplement: Supplementary file 1 — Dataset S1 Original spectral data collected for this study. [file NPH-251-800-s003.zip › lithocarpus_spectra/gr022322_0248.sig]

/*** Spectra Vista SIG Data ***/
name= gr022322_0248.sig
instrument= HI: 1132003 (HR-1024i)
integration= 50.0, 9.0, 6.0, 50.0, 9.0, 6.0
scan method= Time-based, Time-based
scan coadds= 100, 425, 571, 100, 425, 571
scan time= 5, 5
scan settings= AI, AI
external data set1= 0,0,0,0,0,0,0,0,0,0,0,0,0,0,0,0,0,0,0,0,0,0,0,0,0,0,0,0,0,0,0,0
external data set2= 0,0,0,0,0,0,0,0,0,0,0,0,0,0,0,0,0,0,0,0,0,0,0,0,0,0,0,0,0,0,0,0
external data dark= 0,0,0,0,0,0,0,0,0,0,0,0,0,0,0,0
external data mask= 0
optic= LENS 4(1), LENS 4(1)
temp= 34.4, -5.0, -9.9, 34.4, -5.0, -9.9
battery= 7.44, 7.44
error= 0, 0
units= Radiance, Radiance
time= 23/02/2022 13:59:57, 23/02/2022 14:01:08
longitude=                 ,                 
latitude=                 ,                 
gpstime=                 ,                 
comm= 
memory slot= 0, 0
factors= 0.964, 0.982, 1.000 [Overlap: Remove @ 990,1900, Matching Type: None]
inclinometer x offset= 0, 0
inclinometer y offset= 90, 90
data= 
340.5  1128.40  933.10  82.69
341.9  1148.58  914.61  79.63
343.4  1121.76  846.24  75.44
344.9  1147.00  832.50  72.58
346.4  1123.29  873.67  77.78
347.8  1113.45  856.50  76.92
349.3  1114.40  843.76  75.71
350.8  1151.40  833.25  72.37
352.2  1185.03  863.17  72.84
353.7  1199.73  868.77  72.41
355.2  1244.50  877.70  70.53
356.6  1322.09  916.30  69.31
358.1  1374.88  951.84  69.23
359.6  1397.38  961.50  68.81
361.0  1440.27  984.80  68.38
362.5  1541.25  1048.05  68.00
364.0  1617.98  1108.38  68.50
365.5  1696.20  1156.50  68.18
366.9  1745.84  1193.20  68.35
368.4  1813.95  1238.49  68.28
369.9  1916.14  1311.72  68.46
371.3  2009.44  1348.44  67.11
372.8  2097.60  1402.77  66.88
374.2  2180.64  1492.70  68.45
375.7  2281.14  1546.98  67.82
377.2  2376.30  1602.00  67.42
378.6  2457.06  1638.04  66.67
380.1  2538.36  1705.06  67.17
381.6  2660.71  1790.62  67.30
383.0  2795.65  1884.85  67.42
384.5  2930.20  1974.70  67.39
386.0  3034.68  2044.02  67.36
387.4  3120.95  2108.75  67.57
388.9  3230.36  2172.94  67.27
390.4  3360.05  2243.83  66.78
391.8  3524.36  2341.92  66.45
393.3  3662.44  2433.90  66.46
394.7  3756.85  2497.00  66.47
396.2  3841.10  2564.34  66.76
397.7  3983.52  2652.24  66.58
399.1  4165.32  2760.03  66.26
400.6  4348.48  2875.28  66.12
402.0  4461.60  2960.88  66.36
403.5  4566.80  3018.40  66.09
405.0  4706.60  3112.88  66.14
406.4  4906.88  3238.18  65.99
407.9  5093.32  3362.84  66.02
409.3  5232.88  3441.76  65.77
410.8  5346.72  3536.28  66.14
412.2  5499.36  3650.16  66.37
413.7  5712.47  3787.70  66.31
415.1  5935.14  3918.86  66.03
416.6  6117.93  4041.27  66.06
418.0  6271.25  4139.75  66.01
419.5  6419.39  4249.65  66.20
420.9  6612.48  4382.08  66.27
422.4  6846.35  4549.51  66.45
423.8  7089.33  4701.54  66.32
425.3  7343.10  4876.95  66.42
426.7  7552.20  5018.40  66.45
428.2  7727.68  5168.00  66.88
429.6  7904.69  5295.49  66.99
431.1  8116.36  5441.52  67.04
432.5  8373.82  5629.13  67.22
434.0  8635.00  5819.00  67.39
435.4  8932.00  6033.50  67.55
436.8  9229.49  6255.11  67.77
438.3  9475.05  6446.65  68.04
439.7  9690.07  6611.78  68.23
441.2  9886.92  6762.36  68.40
442.6  10139.85  6954.15  68.58
444.0  10423.14  7174.44  68.83
445.5  10735.11  7417.38  69.09
446.9  11072.88  7676.76  69.33
448.4  11369.68  7907.90  69.55
449.8  11706.80  8164.25  69.74
451.2  11983.00  8383.50  69.96
452.7  12216.90  8580.78  70.24
454.1  12467.46  8797.16  70.56
455.5  12748.54  9017.54  70.73
457.0  13070.20  9277.84  70.98
458.4  13390.52  9540.96  71.25
459.8  13737.60  9838.08  71.61
461.2  14128.46  10149.52  71.84
462.7  14483.22  10441.53  72.09
464.1  14810.80  10719.62  72.38
465.5  15091.92  10973.16  72.71
467.0  15384.20  11230.10  73.00
468.4  15697.96  11506.20  73.30
469.8  16032.40  11782.92  73.49
471.2  16429.80  12115.50  73.74
472.7  16845.40  12469.13  74.02
474.1  17263.40  12826.60  74.30
475.5  17748.64  13239.72  74.60
476.9  18201.69  13625.30  74.86
478.4  18587.50  13956.25  75.08
479.8  18874.18  14214.28  75.31
481.2  19105.36  14453.84  75.65
482.6  19375.20  14699.07  75.87
484.0  19737.42  15016.68  76.08
485.4  20173.86  15382.42  76.25
486.9  20668.05  15806.70  76.48
488.3  21205.04  16264.40  76.70
489.7  21664.42  16659.98  76.90
491.1  22073.52  17022.60  77.12
492.5  22473.36  17369.52  77.29
493.9  22808.58  17663.70  77.44
495.3  23119.20  17949.30  77.64
496.8  23507.68  18275.72  77.74
498.2  23973.45  18695.49  77.98
499.6  24452.55  19110.69  78.15
501.0  24999.40  19570.66  78.28
502.4  25505.88  19995.00  78.39
503.8  25994.57  20424.67  78.57
505.2  26497.28  20863.56  78.74
506.6  26990.04  21292.48  78.89
508.0  27468.00  21717.36  79.06
509.4  27870.00  22070.00  79.19
510.8  28338.75  22463.10  79.27
512.2  28796.88  22853.04  79.36
513.6  29289.60  23289.60  79.51
515.0  29849.28  23779.36  79.66
516.4  30336.32  24197.60  79.76
517.8  30887.52  24658.72  79.83
519.2  31469.91  25150.56  79.92
520.7  32031.66  25637.90  80.04
522.0  32496.36  26062.80  80.20
523.4  33066.18  26561.43  80.33
524.8  33559.56  26993.94  80.44
526.2  34151.55  27509.15  80.55
527.6  34768.44  28045.14  80.66
529.0  35283.60  28520.80  80.83
530.4  35903.00  29083.66  81.01
531.8  36436.61  29577.04  81.17
533.2  36934.56  30026.88  81.30
534.6  37407.68  30484.80  81.49
536.0  37908.15  30975.46  81.71
537.4  38407.46  31474.90  81.95
538.8  38961.85  32020.04  82.18
540.2  39574.72  32613.31  82.41
541.6  40158.02  33161.94  82.58
543.0  40665.80  33674.06  82.81
544.3  41355.45  34338.90  83.03
545.7  42116.70  35065.35  83.26
547.1  42616.95  35556.90  83.43
548.5  43239.36  36165.66  83.64
549.9  43935.12  36832.10  83.83
551.3  44659.68  37530.22  84.04
552.7  45175.34  38048.26  84.22
554.1  45857.19  38704.32  84.40
555.4  46441.20  39273.50  84.57
556.8  46879.14  39713.52  84.71
558.2  47178.90  40031.85  84.85
559.6  47481.15  40357.35  85.00
561.0  48029.52  40891.62  85.14
562.3  48443.85  41300.35  85.25
563.7  49033.60  41856.64  85.36
565.1  49610.00  42398.40  85.46
566.5  50215.81  42966.39  85.56
567.9  51045.36  43710.16  85.63
569.2  51949.80  44524.20  85.71
570.6  52886.18  45360.94  85.77
572.0  53703.23  46094.19  85.83
573.4  54376.36  46722.58  85.92
574.8  55067.25  47357.75  86.00
576.1  55905.01  48112.53  86.06
577.5  56549.20  48701.20  86.12
578.9  57444.72  49510.44  86.19
580.3  58251.27  50242.23  86.25
581.6  59048.64  50961.12  86.30
583.0  59849.19  51678.18  86.35
584.4  60435.51  52220.31  86.41
585.8  60907.94  52649.49  86.44
587.1  61322.14  53038.92  86.49
588.5  61827.30  53504.10  86.54
589.9  62260.80  53901.90  86.57
591.2  62809.12  54396.64  86.61
592.6  63563.72  55062.92  86.63
594.0  64202.92  55636.83  86.66
595.3  65029.08  56374.60  86.69
596.7  65867.42  57122.58  86.72
598.1  66677.68  57834.94  86.74
599.5  67473.05  58544.65  86.77
600.8  68320.92  59293.76  86.79
602.2  69005.44  59909.64  86.82
603.5  69856.08  60671.28  86.85
604.9  70689.24  61428.96  86.90
606.3  71454.24  62113.92  86.93
607.6  72180.78  62755.68  86.94
609.0  72910.80  63406.80  86.96
610.4  73633.56  64067.64  87.01
611.7  74291.33  64670.87  87.05
613.1  74908.35  65245.80  87.10
614.5  75609.00  65877.48  87.13
615.8  76178.16  66402.00  87.17
617.2  76942.62  67099.50  87.21
618.5  77595.36  67698.56  87.25
619.9  78396.54  68441.16  87.30
621.2  79118.09  69111.93  87.35
622.6  80014.00  69932.50  87.40
624.0  80724.96  70579.44  87.43
625.3  81525.96  71321.44  87.48
626.7  82335.48  72075.40  87.54
628.0  82999.68  72702.56  87.59
629.4  83809.60  73444.00  87.63
630.8  84492.84  74081.40  87.68
632.1  85032.99  74600.19  87.73
633.5  85925.84  75429.64  87.78
634.8  86648.09  76100.53  87.83
636.2  87276.72  76701.78  87.88
637.5  88079.35  77454.65  87.94
638.9  88780.02  78112.47  87.98
640.2  89544.51  78822.41  88.03
641.6  90363.96  79598.40  88.09
642.9  91116.48  80300.22  88.13
644.3  91912.88  81079.46  88.21
645.6  92664.00  81783.00  88.26
647.0  93392.55  82473.21  88.31
648.3  94180.40  83234.93  88.38
649.7  94996.64  84015.70  88.44
651.0  95772.60  84758.06  88.50
652.4  96286.32  85285.98  88.58
653.7  97343.01  86286.96  88.64
655.0  98246.80  87147.88  88.70
656.4  98878.80  87764.00  88.76
657.7  99924.00  88750.68  88.82
659.1  100769.90  89581.80  88.90
660.4  101449.60  90269.76  88.98
661.8  102096.00  90936.00  89.07
663.1  103055.88  91860.87  89.14
664.5  103547.34  92368.14  89.20
665.8  103733.73  92614.95  89.28
667.1  103854.96  92814.93  89.37
668.5  104269.20  93282.00  89.46
669.8  104691.34  93738.68  89.54
671.2  104981.76  94082.56  89.62
672.5  105302.85  94455.71  89.70
673.8  105933.52  95093.32  89.77
675.2  106892.10  96015.36  89.82
676.5  108043.56  97110.30  89.88
677.8  109238.98  98245.84  89.94
679.2  110167.96  99152.71  90.00
680.5  110985.45  99952.44  90.06
681.9  111696.20  100662.10  90.12
683.2  112473.90  101447.50  90.20
684.5  113243.90  102232.90  90.28
685.9  113965.80  102953.72  90.34
687.2  114654.72  103641.60  90.39
688.5  115298.32  104275.58  90.44
689.9  116059.24  105050.00  90.51
691.2  116714.57  105733.34  90.59
692.5  117308.08  106354.98  90.66
693.8  118021.60  107059.00  90.71
695.2  118627.96  107670.87  90.76
696.5  119306.00  108362.76  90.83
697.8  120019.50  109060.55  90.87
699.2  120664.44  109727.28  90.94
700.5  121364.10  110434.32  90.99
701.8  121980.60  111065.85  91.05
703.1  122631.96  111717.84  91.10
704.5  123310.35  112411.80  91.16
705.8  124048.01  113143.01  91.21
707.1  124707.25  113817.75  91.27
708.4  125339.28  114450.90  91.31
709.8  126112.89  115217.28  91.36
711.1  126646.02  115765.48  91.41
712.4  127454.66  116559.68  91.45
713.7  128111.68  117223.92  91.50
715.0  128809.68  117899.61  91.53
716.3  129521.25  118631.75  91.59
717.7  130227.51  119337.05  91.64
719.0  130976.60  120063.10  91.67
720.3  131708.96  120765.02  91.69
721.6  132541.40  121582.00  91.73
722.9  133339.50  122358.60  91.76
724.2  134152.20  123159.96  91.81
725.6  134884.94  123885.18  91.85
726.9  135353.75  124348.75  91.87
728.2  135843.68  124852.00  91.91
729.5  136443.58  125428.81  91.93
730.8  136925.46  125905.98  91.95
732.1  137520.32  126485.24  91.98
733.4  137969.05  126943.02  92.01
734.7  138309.12  127305.00  92.04
736.0  138735.90  127710.42  92.05
737.3  138942.00  127935.45  92.08
738.6  139176.36  128169.81  92.09
740.0  139419.95  128456.40  92.14
741.2  139776.00  128810.24  92.15
742.6  140304.60  129325.32  92.17
743.9  140912.24  129878.88  92.17
745.2  141630.60  130566.48  92.19
746.5  142361.40  131277.90  92.21
747.8  142967.00  131872.40  92.24
749.1  143666.79  132550.45  92.26
750.4  144362.43  133202.55  92.27
751.7  145045.60  133845.04  92.28
753.0  145580.69  134356.03  92.29
754.2  146200.20  134949.54  92.30
755.5  146766.27  135490.11  92.32
756.8  147303.32  136019.04  92.34
758.1  148265.04  136924.92  92.35
759.4  149149.80  137754.80  92.36
760.7  149990.40  138567.52  92.38
762.0  150561.25  139107.50  92.39
763.3  151130.70  139638.24  92.40
764.6  151501.68  140002.08  92.41
765.9  151890.45  140380.75  92.42
767.2  152381.25  140849.94  92.43
768.4  152688.90  141141.00  92.44
769.7  153307.58  141737.37  92.45
771.0  153724.41  142136.91  92.46
772.3  154078.65  142512.70  92.49
773.6  154551.68  142940.48  92.49
774.8  155014.98  143378.85  92.49
776.1  155449.58  143790.14  92.50
777.4  155767.82  144115.82  92.52
778.7  156275.48  144609.32  92.53
780.0  156726.08  145030.40  92.54
781.2  157063.50  145360.14  92.55
782.5  157575.60  145833.48  92.55
783.8  158024.52  146276.82  92.57
785.0  158388.42  146617.50  92.57
786.3  158802.00  147021.00  92.58
787.6  159270.16  147449.12  92.58
788.9  159643.71  147818.25  92.59
790.1  160175.50  148327.20  92.60
791.4  160543.68  148686.72  92.61
792.7  161158.38  149263.41  92.62
793.9  161572.32  149642.64  92.62
795.2  162069.50  150109.50  92.62
796.5  162552.06  150588.90  92.64
797.7  163009.62  151035.96  92.65
799.0  163656.00  151620.00  92.65
800.2  164038.40  152000.00  92.66
801.5  164504.54  152436.02  92.66
802.8  165019.95  152909.20  92.66
804.0  165467.12  153338.64  92.67
805.3  165957.40  153786.76  92.67
806.5  166343.80  154160.80  92.68
807.8  166782.00  154599.20  92.70
809.0  167276.00  155027.08  92.68
810.3  167743.57  155504.71  92.70
811.5  168124.56  155831.91  92.69
812.8  168579.60  156284.40  92.71
814.0  168972.48  156651.57  92.71
815.3  169492.45  157098.36  92.69
816.5  169861.00  157456.25  92.70
817.8  170298.72  157873.62  92.70
819.0  170690.03  158249.42  92.71
820.2  171162.00  158687.22  92.71
821.5  171617.90  159113.55  92.71
822.7  171919.71  159398.28  92.72
824.0  172360.89  159811.20  92.72
825.2  172852.20  160246.35  92.71
826.4  173308.74  160701.75  92.73
827.7  173605.55  161001.75  92.74
828.9  174095.10  161424.00  92.72
830.1  174495.77  161775.55  92.71
831.4  174914.96  162197.39  92.73
832.6  175331.62  162615.30  92.75
833.8  175696.70  162954.30  92.75
835.0  176082.34  163299.36  92.74
836.3  176536.22  163688.42  92.72
837.5  176960.70  164089.80  92.73
838.7  177399.18  164516.94  92.74
839.9  177759.36  164870.64  92.75
841.2  178221.09  165278.21  92.74
842.4  178649.28  165662.79  92.73
843.6  179025.70  166013.40  92.73
844.8  179492.49  166466.97  92.74
846.0  179888.73  166861.80  92.76
847.2  180285.00  167219.64  92.75
848.5  180703.44  167662.32  92.78
849.7  181088.43  168024.24  92.79
850.9  181485.20  168357.80  92.77
852.1  181929.73  168718.46  92.74
853.3  182238.36  169026.42  92.75
854.5  182627.90  169431.71  92.77
855.7  182962.26  169775.16  92.79
856.9  183375.48  170113.44  92.77
858.1  183782.40  170477.32  92.76
859.3  184144.66  170823.66  92.77
860.5  184535.79  171275.88  92.81
861.7  184933.60  171640.80  92.81
862.9  185339.83  171991.95  92.80
864.1  185759.14  172313.04  92.76
865.3  186172.04  172685.40  92.76
866.5  186624.00  173145.60  92.78
867.7  186993.67  173537.68  92.80
868.9  187354.86  173904.15  92.82
870.1  187863.66  174314.51  92.79
871.3  188297.32  174700.18  92.78
872.5  188746.20  175131.00  92.79
873.7  189239.92  175582.00  92.78
874.9  189714.39  176052.93  92.80
876.0  190235.16  176527.08  92.79
877.2  190678.80  176902.76  92.78
878.4  191251.53  177356.07  92.73
879.6  191688.00  177811.20  92.76
880.8  192095.75  178232.25  92.78
882.0  192530.70  178580.51  92.75
883.1  193039.00  179030.32  92.74
884.3  193494.96  179440.01  92.74
885.5  193998.00  179917.50  92.74
886.7  194325.12  180259.20  92.76
887.8  194814.90  180658.80  92.73
889.0  195337.62  181117.64  92.72
890.2  195775.86  181532.82  92.72
891.4  196300.96  181992.92  92.71
892.5  196861.86  182543.40  92.73
893.7  197536.38  183079.98  92.68
894.9  198171.00  183609.36  92.65
896.0  198732.70  184198.20  92.69
897.2  199401.16  184721.32  92.64
898.4  199928.69  185207.10  92.64
899.5  200539.13  185798.52  92.65
900.7  200978.70  186124.90  92.61
901.9  201438.90  186517.50  92.59
903.0  201812.00  186831.34  92.58
904.2  202240.20  187150.00  92.54
905.4  202661.28  187613.76  92.58
906.5  203187.32  187936.07  92.49
907.7  203501.00  188295.24  92.53
908.8  203974.20  188613.18  92.47
910.0  204373.52  188937.84  92.45
911.2  204596.44  189134.77  92.44
912.3  204814.86  189289.92  92.42
913.5  205030.22  189409.72  92.38
914.6  205208.64  189650.16  92.42
915.8  205558.38  189973.20  92.42
916.9  205853.04  190198.46  92.40
918.1  206099.36  190432.38  92.40
919.2  206320.77  190516.86  92.34
920.4  206493.54  190696.22  92.35
921.5  206761.02  190952.23  92.35
922.7  206937.60  191214.40  92.40
923.8  207242.34  191471.10  92.39
925.0  207413.08  191474.36  92.32
926.1  207759.30  191810.64  92.32
927.3  208173.12  192280.80  92.37
928.4  208624.00  192767.25  92.40
929.6  209341.44  193402.88  92.39
930.7  210026.60  193954.60  92.35
931.8  210825.06  194670.78  92.34
933.0  211490.64  195295.68  92.34
934.1  211975.47  195768.09  92.35
935.3  212142.60  195952.77  92.37
936.4  212124.86  195953.34  92.38
937.6  212028.42  195827.34  92.36
938.7  211927.77  195701.13  92.34
939.9  211953.02  195766.79  92.36
941.0  212562.50  196305.72  92.35
942.1  213089.94  196789.50  92.35
943.3  213591.96  197183.76  92.32
944.4  213977.90  197473.12  92.29
945.6  214199.54  197699.68  92.30
946.7  214462.58  198030.13  92.34
947.9  214702.53  198253.23  92.34
949.0  214882.75  198334.77  92.30
950.1  215168.40  198597.96  92.30
951.3  215450.73  198871.09  92.30
952.4  215809.66  199228.95  92.32
953.6  216164.50  199495.32  92.29
954.7  216243.99  199574.61  92.29
955.8  216542.81  199776.99  92.26
957.0  216906.75  200020.05  92.21
958.1  217243.44  200440.08  92.27
959.3  217427.70  200449.20  92.19
960.4  217908.86  200828.37  92.16
961.6  218034.41  200950.85  92.16
962.7  218238.72  201068.80  92.13
963.9  218501.57  201272.89  92.12
965.0  218650.62  201379.26  92.10
966.2  218772.23  201582.10  92.14
967.3  218797.31  201594.26  92.14
968.5  219112.32  201620.16  92.02
969.6  219116.64  201603.60  92.01
970.8  219006.92  201643.20  92.07
971.9  219222.08  201615.04  91.97
973.1  219300.24  201732.40  91.99
974.2  219251.47  201300.16  91.81
975.4  219425.55  201681.39  91.91
976.5  219623.04  201811.35  91.89
977.7  219776.16  202248.00  92.02
978.8  219616.65  201908.43  91.94
980.0  219275.00  201912.00  92.08
981.2  219762.87  202204.02  92.01
982.3  220015.46  202078.38  91.85
983.5  220086.36  202337.46  91.94
984.6  220264.56  202537.44  91.95
985.8  220244.20  202540.36  91.96
987.0  220089.92  202168.00  91.86
988.1  220475.26  202537.52  91.86
989.3  220435.60  202282.08  91.76
990.2  229767.67  207140.80  90.15
994.0  230215.22  207706.49  90.22
997.9  230346.67  207929.00  90.27
1001.7  231071.24  208611.43  90.28
1005.6  232014.44  209601.11  90.34
1009.4  233093.61  210649.12  90.37
1013.3  234000.00  211560.00  90.41
1017.1  234717.09  212433.13  90.51
1021.0  235634.99  213262.13  90.51
1024.8  236864.89  214473.33  90.55
1028.6  238475.76  216013.78  90.58
1032.5  239857.80  217285.60  90.59
1036.3  240496.91  217970.07  90.63
1040.1  240875.39  218408.23  90.67
1044.0  241535.64  219093.02  90.71
1047.8  242107.95  219666.30  90.73
1051.6  242579.82  220210.22  90.78
1055.5  242355.40  220044.60  90.79
1059.3  242178.45  219974.70  90.83
1063.1  242175.79  220021.18  90.85
1067.0  242419.70  220357.95  90.90
1070.8  243084.49  221019.63  90.92
1074.6  243506.11  221495.83  90.96
1078.4  243245.33  221416.33  91.03
1082.3  242669.43  220887.31  91.02
1086.1  242312.98  220727.78  91.09
1089.9  242359.34  220877.43  91.14
1093.7  242667.13  221247.76  91.17
1097.5  242771.89  221487.23  91.23
1101.4  242656.59  221458.38  91.26
1105.2  242584.80  221503.20  91.31
1109.0  242927.18  221917.78  91.35
1112.8  243746.84  222764.37  91.39
1116.6  244461.82  223425.60  91.39
1120.4  245098.31  224022.40  91.40
1124.2  245598.42  224443.02  91.39
1128.1  246072.61  224768.11  91.34
1131.8  246113.93  224663.13  91.28
1135.7  245924.76  224255.07  91.19
1139.5  245672.00  223672.80  91.05
1143.3  245116.02  222704.42  90.86
1147.1  244588.00  221714.67  90.65
1150.9  244102.83  220700.33  90.41
1154.7  244005.96  219977.33  90.15
1158.5  243899.80  219258.33  89.90
1162.3  243656.49  218454.23  89.66
1166.1  243068.89  217355.06  89.42
1169.9  242638.13  216415.73  89.19
1173.7  242080.00  215300.00  88.94
1177.5  241480.55  214080.17  88.65
1181.2  241460.56  213278.87  88.33
1185.0  241773.22  212789.61  88.01
1188.8  241650.50  211912.56  87.69
1192.6  241674.41  211268.96  87.42
1196.4  241718.28  210748.18  87.19
1200.2  241088.71  209780.98  87.01
1204.0  240722.75  209051.00  86.84
1207.8  240430.75  208442.18  86.70
1211.6  239965.78  207711.00  86.56
1215.3  239609.17  207230.98  86.49
1219.1  239397.08  207026.17  86.48
1222.9  239040.00  206808.89  86.52
1226.7  238721.42  206734.72  86.60
1230.4  238082.51  206529.19  86.75
1234.2  237402.82  206364.59  86.93
1238.0  236761.85  206172.33  87.08
1241.8  236137.06  205988.08  87.23
1245.5  235639.42  205808.22  87.34
1249.3  235477.65  205840.20  87.41
1253.1  235620.00  206084.86  87.46
1256.8  235571.77  206176.53  87.52
1260.6  235375.58  206098.15  87.56
1264.4  235109.74  205897.32  87.57
1268.1  234691.60  205538.67  87.58
1271.9  234676.78  205573.10  87.60
1275.7  234963.48  205995.38  87.67
1279.4  235288.20  206556.90  87.79
1283.2  234887.08  206549.97  87.94
1286.9  234496.06  206618.79  88.11
1290.7  234207.60  206700.27  88.26
1294.4  233566.41  206417.33  88.38
1298.2  232757.62  205903.44  88.46
1302.0  231730.75  205086.25  88.50
1305.7  230479.33  204017.61  88.52
1309.5  228974.13  202655.45  88.51
1313.2  228006.25  201680.08  88.45
1317.0  227292.00  200865.60  88.37
1320.7  226529.19  199963.73  88.27
1324.4  225614.50  198810.33  88.12
1328.2  224914.40  197736.80  87.92
1331.9  223965.32  196394.92  87.69
1335.7  223109.44  195041.94  87.42
1339.4  222054.00  193428.18  87.11
1343.2  221224.11  191868.81  86.73
1346.9  220767.02  190510.78  86.29
1350.6  220967.13  189548.41  85.78
1354.4  221329.61  188654.67  85.24
1358.1  221139.07  187136.87  84.62
1361.8  220503.76  185268.29  84.02
1365.6  219473.50  183232.10  83.49
1369.3  218273.33  181320.89  83.07
1373.0  216961.74  179577.44  82.77
1376.7  215539.63  177865.20  82.52
1380.5  214061.20  176114.04  82.27
1384.2  212696.20  174414.38  82.00
1387.9  211462.47  172689.47  81.66
1391.6  210216.11  170703.50  81.20
1395.3  209083.00  168446.10  80.56
1399.1  208371.11  166137.84  79.73
1402.8  207467.33  163311.33  78.72
1406.5  206795.03  160367.53  77.55
1410.2  206239.94  157246.67  76.24
1413.9  206043.53  154262.89  74.87
1417.6  205553.14  151034.39  73.48
1421.3  205020.27  147981.07  72.18
1425.1  204350.40  145065.60  70.99
1428.8  203931.00  142664.55  69.96
1432.5  203669.77  140734.51  69.10
1436.2  203468.02  139090.32  68.36
1439.9  202884.41  137420.97  67.73
1443.6  202527.22  136068.33  67.19
1447.3  202016.67  134712.91  66.68
1451.0  201536.00  133433.00  66.21
1454.7  201006.40  132117.87  65.73
1458.4  200632.13  130843.07  65.22
1462.1  200039.00  129386.43  64.68
1465.8  199460.44  127890.44  64.12
1469.4  198905.17  126403.82  63.55
1473.1  199229.82  125504.87  63.00
1476.8  199327.27  124585.43  62.50
1480.5  198298.36  123218.80  62.14
1484.2  197510.83  122272.45  61.91
1487.9  196897.66  121687.42  61.80
1491.6  196219.83  121264.00  61.80
1495.3  195862.33  121180.58  61.87
1498.9  195296.00  121078.73  62.00
1502.6  194458.36  120946.74  62.20
1506.3  193458.84  120811.29  62.45
1510.0  192562.85  120787.20  62.73
1513.7  191858.46  120831.82  62.98
1517.3  191184.71  120785.12  63.18
1521.0  190309.74  120441.61  63.29
1524.7  189523.81  119993.87  63.31
1528.3  188754.87  119427.50  63.27
1532.0  187873.07  118773.47  63.22
1535.7  187068.93  118160.78  63.16
1539.3  186225.27  117584.47  63.14
1543.0  185638.25  117294.53  63.18
1546.7  185280.33  117260.00  63.29
1550.3  184800.89  117241.07  63.44
1554.0  184033.50  117119.80  63.64
1557.6  183297.46  116989.09  63.82
1561.3  182497.16  116764.31  63.98
1565.0  181643.07  116471.33  64.12
1568.6  180734.20  116118.36  64.25
1572.3  180086.13  115929.27  64.37
1575.9  179487.47  115745.78  64.49
1579.6  178919.42  115545.54  64.58
1583.2  178314.00  115299.20  64.66
1586.9  177581.19  115146.47  64.84
1590.5  176993.16  115287.51  65.14
1594.1  176278.09  115598.01  65.58
1597.8  175501.39  116048.88  66.12
1601.4  174793.63  116658.46  66.74
1605.1  173839.21  117196.02  67.42
1608.7  173018.75  117840.75  68.11
1612.3  172279.93  118492.34  68.78
1616.0  171494.45  119057.85  69.42
1619.6  170831.44  119697.33  70.07
1623.2  170007.27  120111.60  70.65
1626.9  169345.02  120570.87  71.20
1630.5  168554.75  120862.30  71.71
1634.1  167910.96  121182.87  72.17
1637.8  167237.16  121437.87  72.61
1641.4  166446.97  121595.57  73.05
1645.0  165681.04  121743.86  73.48
1648.6  164794.92  121759.60  73.89
1652.2  164079.36  121877.53  74.28
1655.8  163400.89  121920.56  74.61
1659.5  162723.15  121961.70  74.95
1663.1  161573.68  121555.98  75.23
1666.7  160368.83  121034.00  75.47
1670.3  159234.53  120504.40  75.68
1673.9  158182.73  119872.48  75.78
1677.5  157373.44  119316.37  75.82
1681.1  156976.44  118886.04  75.73
1684.7  156975.20  118639.60  75.58
1688.3  156863.93  118227.98  75.37
1691.9  156504.67  117505.20  75.08
1695.6  156158.50  116620.37  74.68
1699.2  156060.63  115849.67  74.23
1702.8  155976.63  115209.60  73.86
1706.3  155507.67  114629.13  73.71
1709.9  154560.36  113959.64  73.73
1713.5  153872.53  113490.74  73.76
1717.1  153188.39  112952.78  73.73
1720.7  152507.38  112320.61  73.65
1724.3  152141.63  111838.97  73.51
1727.9  151824.13  111351.49  73.34
1731.5  151752.11  111008.42  73.15
1735.1  151866.40  110832.27  72.98
1738.7  151615.11  110451.73  72.85
1742.2  151174.60  109920.83  72.71
1745.8  150544.00  109247.87  72.57
1749.4  150205.50  108795.08  72.43
1753.0  149186.92  107801.52  72.26
1756.5  147734.06  106427.05  72.04
1760.1  146106.08  104904.87  71.80
1763.7  144279.14  103309.69  71.60
1767.2  142827.13  102016.73  71.43
1770.8  141578.50  100928.00  71.29
1774.4  140237.88  99836.64  71.19
1777.9  139442.02  99205.07  71.14
1781.5  138601.00  98611.00  71.15
1785.1  137453.33  97814.17  71.16
1788.6  136212.74  96995.00  71.21
1792.2  134900.00  96134.00  71.26
1795.8  134187.88  95728.17  71.34
1799.3  133468.00  95282.00  71.39
1802.9  132773.17  94839.73  71.43
1806.4  132153.24  94414.31  71.44
1810.0  131365.03  93857.09  71.45
1813.5  130959.70  93553.27  71.44
1817.1  130686.73  93347.67  71.43
1820.6  130107.53  92971.00  71.46
1824.2  130031.78  92982.36  71.51
1827.7  129308.81  92630.46  71.64
1831.2  129038.00  92666.00  71.81
1834.8  128969.57  92923.60  72.05
1838.3  128716.50  93061.00  72.30
1841.8  128086.07  92897.10  72.53
1845.4  127238.57  92583.05  72.76
1848.9  126497.70  92290.65  72.96
1852.4  125871.07  91996.33  73.09
1856.0  125191.80  91523.80  73.11
1859.5  124483.88  90944.03  73.06
1863.0  123922.29  90368.99  72.92
1866.6  123724.80  89977.33  72.72
1870.1  123570.99  89491.66  72.42
1873.6  122940.75  88458.00  71.95
1877.1  121935.92  86944.67  71.30
1880.6  120785.27  85194.56  70.53
1884.2  119955.92  83388.22  69.52
1887.7  119208.13  81441.67  68.32
1891.2  118286.00  79147.25  66.91
1894.7  117453.12  76700.06  65.30
1898.2  116980.13  74290.10  63.51
1902.2  123895.20  76393.20  61.66
1904.9  123281.53  74178.83  60.17
1907.6  122534.00  71905.00  58.68
1910.4  121938.66  69751.33  57.20
1913.1  120938.53  67539.20  55.85
1915.8  120282.40  65723.23  54.64
1918.6  119795.60  64179.60  53.57
1921.3  119308.66  62803.08  52.64
1924.0  118514.32  61469.80  51.87
1926.7  117734.23  60404.47  51.31
1929.4  116974.27  59508.93  50.87
1932.2  116413.54  58878.47  50.58
1934.9  115845.60  58445.40  50.45
1937.6  115253.83  58136.10  50.44
1940.3  114714.58  57984.17  50.55
1943.0  114249.63  57972.98  50.74
1945.7  113589.94  57943.69  51.01
1948.4  112868.70  57929.43  51.32
1951.1  112311.30  58062.15  51.70
1953.8  111731.40  58249.40  52.13
1956.4  111259.26  58484.66  52.57
1959.1  110699.57  58670.23  53.00
1961.8  109938.15  58762.20  53.45
1964.5  109310.33  58947.83  53.93
1967.2  108583.35  59083.33  54.41
1969.9  107985.08  59285.00  54.90
1972.5  107217.38  59369.13  55.37
1975.2  106669.64  59581.13  55.86
1977.9  106350.60  59889.90  56.31
1980.6  105794.73  60065.31  56.78
1983.2  104977.58  60084.63  57.24
1985.9  104130.00  60042.00  57.66
1988.5  103246.12  59965.38  58.08
1991.2  102600.68  60027.08  58.51
1993.8  102021.15  60106.75  58.92
1996.5  101597.65  60239.85  59.29
1999.2  100992.42  60213.78  59.62
2001.8  100601.20  60261.90  59.90
2004.4  100116.03  60191.55  60.12
2007.1  99440.37  59990.70  60.33
2009.7  98861.25  59814.90  60.50
2012.4  98513.60  59726.40  60.63
2015.0  98080.83  59496.00  60.66
2017.6  97532.92  59121.96  60.62
2020.3  97028.07  58742.93  60.54
2022.9  96813.73  58499.33  60.42
2025.5  96597.35  58181.80  60.23
2028.1  96409.63  57776.93  59.93
2030.8  96026.33  57140.15  59.50
2033.4  95878.65  56584.85  59.02
2036.0  95519.10  55892.97  58.51
2038.6  95167.45  55130.70  57.93
2041.2  94876.07  54339.50  57.27
2043.8  94539.14  53466.29  56.55
2046.4  94166.93  52547.60  55.80
2049.0  93691.87  51550.90  55.02
2051.6  93445.20  50667.55  54.22
2054.2  93129.17  49735.63  53.40
2056.8  92791.42  48888.58  52.69
2059.4  92235.14  47959.97  52.00
2062.0  91753.54  47074.79  51.31
2064.6  91188.44  46168.73  50.63
2067.1  90593.10  45257.40  49.96
2069.7  89975.62  44319.85  49.26
2072.3  89580.22  43529.10  48.59
2074.9  89147.80  42773.85  47.98
2077.4  88838.46  42130.92  47.42
2080.0  88371.06  41481.75  46.94
2082.6  87900.38  40859.25  46.48
2085.1  87427.78  40271.88  46.06
2087.7  87093.50  39825.50  45.73
2090.3  86666.83  39378.83  45.44
2092.8  85948.57  38815.28  45.16
2095.4  85181.74  38254.13  44.91
2097.9  84540.40  37755.78  44.66
2100.5  83885.00  37271.67  44.43
2103.0  83310.52  36939.87  44.34
2105.6  82760.98  36677.38  44.32
2108.1  82288.28  36497.18  44.35
2110.7  81780.77  36364.18  44.47
2113.2  81290.39  36289.36  44.64
2115.7  80726.96  36219.42  44.87
2118.3  80120.63  36173.15  45.15
2120.8  79753.20  36266.55  45.47
2123.3  79362.44  36358.80  45.81
2125.8  79004.45  36463.12  46.15
2128.4  78620.10  36605.40  46.56
2130.9  78107.00  36691.67  46.98
2133.4  77730.68  36834.12  47.39
2135.9  77373.17  36969.17  47.78
2138.4  76924.38  37034.25  48.14
2140.9  76617.37  37152.63  48.49
2143.4  76304.22  37250.54  48.82
2145.9  75999.63  37335.83  49.13
2148.4  75719.42  37457.66  49.47
2150.9  75433.11  37561.22  49.79
2153.4  75152.89  37640.41  50.09
2155.9  74833.19  37694.53  50.37
2158.4  74553.50  37779.00  50.67
2160.9  74339.13  37877.00  50.95
2163.4  74054.48  37935.57  51.23
2165.9  73516.22  37874.40  51.52
2168.4  73049.70  37834.80  51.79
2170.8  72723.48  37869.52  52.07
2173.3  72383.75  37902.21  52.36
2175.8  72078.60  37955.50  52.66
2178.2  71706.25  37982.58  52.97
2180.7  71342.25  37999.27  53.26
2183.2  70969.50  38000.60  53.54
2185.6  70566.30  37995.30  53.84
2188.1  70093.80  37951.20  54.14
2190.6  69556.50  37857.08  54.43
2193.0  68942.50  37697.00  54.68
2195.5  68377.60  37568.00  54.94
2197.9  67809.47  37429.07  55.20
2200.4  67137.13  37228.63  55.45
2202.8  66688.98  37093.71  55.62
2205.3  66104.85  36892.00  55.81
2207.7  65742.73  36807.33  55.99
2210.1  65338.93  36695.63  56.16
2212.6  64989.57  36596.07  56.31
2215.0  64740.33  36538.21  56.44
2217.4  64435.20  36419.59  56.52
2219.9  64211.75  36334.28  56.59
2222.3  64023.67  36254.53  56.63
2224.7  63884.03  36186.30  56.64
2227.1  63631.16  36049.03  56.65
2229.5  63334.31  35875.66  56.64
2231.9  62900.40  35594.80  56.59
2234.4  62395.27  35231.53  56.47
2236.8  62003.95  34872.76  56.24
2239.2  61661.60  34484.45  55.93
2241.6  61252.98  34002.33  55.51
2244.0  60840.00  33480.00  55.03
2246.4  60466.03  32895.43  54.40
2248.8  60069.63  32225.42  53.65
2251.2  59747.25  31544.75  52.80
2253.6  59334.00  30783.50  51.88
2255.9  59049.70  30024.90  50.85
2258.3  58751.69  29247.95  49.78
2260.7  58409.47  28470.80  48.74
2263.1  58014.50  27702.25  47.75
2265.5  57614.70  26975.21  46.82
2267.9  57304.00  26404.50  46.08
2270.2  56898.00  25956.53  45.62
2272.6  56494.70  25659.50  45.42
2275.0  56073.15  25504.50  45.48
2277.3  55703.38  25429.00  45.65
2279.7  55364.13  25414.25  45.90
2282.1  55051.27  25429.43  46.19
2284.4  54631.13  25383.78  46.46
2286.8  54329.30  25358.21  46.68
2289.1  53988.17  25234.83  46.74
2291.5  53713.28  25087.59  46.71
2293.8  53322.33  24832.53  46.57
2296.2  52845.10  24501.40  46.36
2298.5  52325.75  24141.38  46.14
2300.8  51824.50  23778.30  45.88
2303.2  51221.17  23331.07  45.55
2305.5  50568.57  22822.43  45.13
2307.9  49933.75  22342.45  44.74
2310.2  49303.10  21875.70  44.37
2312.5  48737.00  21436.00  43.98
2314.8  48205.23  21006.23  43.58
2317.1  47606.67  20573.54  43.22
2319.5  46975.73  20154.53  42.90
2321.8  46429.13  19781.70  42.61
2324.1  45844.75  19369.70  42.25
2326.4  45352.82  18990.95  41.87
2328.7  44855.83  18659.58  41.60
2331.0  44429.60  18383.30  41.38
2333.3  44074.96  18150.83  41.18
2335.6  43665.07  17913.47  41.02
2337.9  43200.30  17728.50  41.04
2340.2  42829.17  17575.00  41.04
2342.5  42462.15  17419.15  41.02
2344.8  41996.13  17245.71  41.06
2347.1  41521.90  17082.10  41.14
2349.4  40994.50  16894.95  41.21
2351.7  40520.27  16722.13  41.27
2353.9  40069.93  16571.73  41.36
2356.2  39585.00  16412.50  41.46
2358.5  39096.28  16283.33  41.65
2360.8  38627.22  16152.17  41.82
2363.1  38182.75  16006.60  41.92
2365.3  37757.10  15847.74  41.97
2367.6  37250.00  15675.00  42.08
2369.8  36774.63  15510.50  42.18
2372.1  36250.50  15319.85  42.26
2374.4  35637.33  15111.60  42.40
2376.6  35034.07  14935.67  42.63
2378.9  34455.63  14780.27  42.90
2381.1  33852.00  14594.67  43.11
2383.4  33297.67  14417.37  43.30
2385.6  32865.25  14229.42  43.30
2387.9  32407.50  14007.00  43.22
2390.1  31937.50  13816.25  43.26
2392.3  31493.48  13653.90  43.35
2394.6  31066.65  13499.98  43.45
2396.8  30645.22  13359.76  43.59
2399.0  30236.42  13196.67  43.64
2401.3  29800.08  12993.02  43.60
2403.5  29347.50  12785.50  43.57
2405.7  28946.28  12596.83  43.52
2407.9  28538.85  12407.40  43.48
2410.1  28132.50  12164.40  43.24
2412.4  27750.92  11949.75  43.06
2414.6  27344.60  11721.80  42.87
2416.8  26946.70  11528.55  42.78
2419.0  26593.91  11365.48  42.74
2421.2  26217.03  11128.63  42.45
2423.4  25786.60  10858.52  42.11
2425.6  25488.90  10687.05  41.93
2427.8  25203.15  10525.13  41.76
2430.0  24909.02  10303.88  41.37
2432.2  24624.00  10070.40  40.90
2434.4  24313.28  9820.13  40.39
2436.5  23977.17  9561.57  39.88
2438.7  23679.40  9337.80  39.43
2440.9  23403.15  9131.00  39.02
2443.1  23165.25  8924.40  38.52
2445.3  22927.36  8726.01  38.06
2447.4  22633.80  8506.80  37.58
2449.6  22330.00  8305.73  37.20
2451.8  22014.45  8124.75  36.91
2453.9  21718.58  7928.84  36.51
2456.1  21435.73  7745.33  36.13
2458.3  21130.38  7551.86  35.74
2460.4  20805.98  7345.18  35.30
2462.6  20547.33  7144.08  34.77
2464.7  20285.85  6958.90  34.30
2466.9  20040.00  6769.07  33.78
2469.0  19808.93  6610.55  33.37
2471.2  19560.35  6430.80  32.88
2473.3  19264.50  6255.02  32.47
2475.4  19052.11  6103.48  32.04
2477.6  18825.04  5991.49  31.83
2479.7  18585.60  5862.40  31.54
2481.9  18276.71  5736.68  31.39
2484.0  18047.62  5604.68  31.05
2486.1  17856.00  5524.20  30.94
2488.2  17653.58  5496.75  31.14
2490.4  17413.54  5414.17  31.09
2492.5  17068.37  5348.83  31.34
2494.6  16691.55  5301.83  31.76
2496.7  16477.53  5279.04  32.04
2498.8  16329.68  5234.10  32.05
2500.9  16171.27  5214.10  32.24
2503.0  16033.35  5224.35  32.58
2505.1  15991.63  5281.25  33.03
2507.2  16024.68  5349.05  33.38
2509.4  16007.93  5424.38  33.89
2511.4  15983.98  5475.75  34.26
2513.5  16092.27  5570.40  34.62
2515.6  16279.83  5682.58  34.91
