# Supplementary material for: Using reflectance spectra and Pl@ntNet to identify herbarium specimens: a case study with Lithocarpus
Source: New Phytol. 2025 Jun 4;251(2):800–10. doi: 10.1111/nph.70258 (PMC13278665; doi:10.1111/nph.70258)
Supplement: Supplementary file 1 — Dataset S1 Original spectral data collected for this study. [file NPH-251-800-s003.zip › lithocarpus_spectra/gr020822_0315.sig]

/*** Spectra Vista SIG Data ***/
name= gr020822_0315.sig
instrument= HI: 1132003 (HR-1024i)
integration= 50.0, 9.0, 5.0, 50.0, 9.0, 5.0
scan method= Time-based, Time-based
scan coadds= 100, 425, 645, 100, 425, 645
scan time= 5, 5
scan settings= AI, AI
external data set1= 0,0,0,0,0,0,0,0,0,0,0,0,0,0,0,0,0,0,0,0,0,0,0,0,0,0,0,0,0,0,0,0
external data set2= 0,0,0,0,0,0,0,0,0,0,0,0,0,0,0,0,0,0,0,0,0,0,0,0,0,0,0,0,0,0,0,0
external data dark= 0,0,0,0,0,0,0,0,0,0,0,0,0,0,0,0
external data mask= 0
optic= LENS 4(1), LENS 4(1)
temp= 36.2, -5.0, -9.9, 36.2, -5.1, -9.9
battery= 7.42, 7.42
error= 0, 0
units= Radiance, Radiance
time= 08/02/2022 15:09:35, 08/02/2022 15:11:17
longitude=                 ,                 
latitude=                 ,                 
gpstime=                 ,                 
comm= 
memory slot= 0, 0
factors= 0.973, 0.987, 1.000 [Overlap: Remove @ 990,1900, Matching Type: None]
inclinometer x offset= 1, 1
inclinometer y offset= 90, 90
data= 
340.5  1280.30  868.00  67.80
341.9  1297.47  872.07  67.21
343.4  1279.20  846.24  66.15
344.9  1276.50  814.00  63.77
346.4  1265.93  820.18  64.79
347.8  1284.75  805.11  62.67
349.3  1273.60  780.08  61.25
350.8  1302.90  757.50  58.14
352.2  1331.33  760.76  57.14
353.7  1351.42  772.24  57.14
355.2  1388.60  786.00  56.60
356.6  1439.90  811.58  56.36
358.1  1493.86  832.86  55.75
359.6  1576.86  846.12  53.66
361.0  1624.92  874.01  53.79
362.5  1689.21  900.09  53.28
364.0  1758.12  942.76  53.62
365.5  1837.55  1002.30  54.55
366.9  1921.68  1029.92  53.59
368.4  2001.60  1063.35  53.13
369.9  2083.32  1118.82  53.70
371.3  2181.30  1163.36  53.33
372.8  2268.03  1219.23  53.76
374.2  2375.34  1285.02  54.10
375.7  2490.90  1324.11  53.16
377.2  2589.90  1375.05  53.09
378.6  2655.21  1426.68  53.73
380.1  2756.30  1487.12  53.95
381.6  2875.08  1538.42  53.51
383.0  3023.35  1606.55  53.14
384.5  3146.78  1694.42  53.85
386.0  3285.48  1780.68  54.20
387.4  3398.10  1843.65  54.26
388.9  3509.24  1882.44  53.64
390.4  3610.63  1947.69  53.94
391.8  3776.92  2043.44  54.10
393.3  3929.01  2120.97  53.98
394.7  4051.95  2190.55  54.06
396.2  4165.70  2239.74  53.77
397.7  4303.44  2322.00  53.96
399.1  4458.51  2396.07  53.74
400.6  4632.96  2509.52  54.17
402.0  4796.22  2605.98  54.33
403.5  4939.20  2704.80  54.76
405.0  5070.08  2786.68  54.96
406.4  5258.66  2877.38  54.72
407.9  5450.12  2988.20  54.83
409.3  5601.64  3099.34  55.33
410.8  5752.80  3206.34  55.74
412.2  5933.52  3312.48  55.83
413.7  6129.89  3432.12  55.99
415.1  6344.46  3562.60  56.15
416.6  6536.25  3705.12  56.69
418.0  6720.75  3828.00  56.96
419.5  6903.09  3959.43  57.36
420.9  7111.04  4086.88  57.47
422.4  7344.84  4246.63  57.82
423.8  7558.25  4399.21  58.20
425.3  7804.35  4575.60  58.63
426.7  8038.05  4735.50  58.91
428.2  8256.64  4888.32  59.20
429.6  8468.04  5052.36  59.66
431.1  8696.10  5223.40  60.07
432.5  8955.18  5416.71  60.49
434.0  9218.00  5610.00  60.86
435.4  9520.50  5813.50  61.06
436.8  9803.20  6037.88  61.59
438.3  10073.95  6248.90  62.03
439.7  10327.35  6452.46  62.48
441.2  10563.72  6649.56  62.95
442.6  10850.25  6865.35  63.27
444.0  11143.86  7087.08  63.60
445.5  11451.87  7325.07  63.96
446.9  11793.60  7583.94  64.31
448.4  12094.11  7824.95  64.70
449.8  12435.65  8079.50  64.97
451.2  12742.00  8314.50  65.25
452.7  13010.13  8528.67  65.55
454.1  13305.56  8762.48  65.86
455.5  13615.28  9000.32  66.10
457.0  13956.80  9254.96  66.31
458.4  14282.84  9506.64  66.56
459.8  14618.88  9774.72  66.86
461.2  15013.32  10067.48  67.06
462.7  15372.75  10346.01  67.30
464.1  15733.44  10628.57  67.55
465.5  16071.12  10893.60  67.78
467.0  16415.10  11163.00  68.00
468.4  16773.08  11445.80  68.24
469.8  17117.12  11717.36  68.45
471.2  17529.06  12032.76  68.64
472.7  17964.50  12363.11  68.82
474.1  18378.50  12696.80  69.09
475.5  18837.00  13066.30  69.37
476.9  19283.16  13417.56  69.58
478.4  19681.25  13737.50  69.80
479.8  20047.08  14036.76  70.02
481.2  20382.00  14314.80  70.23
482.6  20735.19  14605.92  70.44
484.0  21137.28  14931.84  70.64
485.4  21591.13  15299.40  70.86
486.9  22066.20  15689.70  71.10
488.3  22583.28  16112.56  71.35
489.7  23053.24  16495.90  71.56
491.1  23490.60  16863.84  71.79
492.5  23931.60  17240.16  72.04
493.9  24339.24  17599.68  72.31
495.3  24726.60  17943.60  72.57
496.8  25164.56  18320.20  72.80
498.2  25656.75  18733.50  73.02
499.6  26141.13  19158.48  73.29
501.0  26688.69  19628.19  73.54
502.4  27208.68  20077.56  73.79
503.8  27711.53  20526.87  74.07
505.2  28229.56  20975.32  74.30
506.6  28740.80  21429.10  74.56
508.0  29257.20  21888.72  74.81
509.4  29705.00  22310.00  75.11
510.8  30234.60  22779.90  75.34
512.2  30748.88  23238.56  75.58
513.6  31286.40  23726.40  75.84
515.0  31883.60  24260.80  76.09
516.4  32387.20  24726.56  76.35
517.8  32953.10  25235.80  76.58
519.2  33567.30  25780.23  76.80
520.7  34159.92  26315.89  77.04
522.0  34663.08  26782.08  77.26
523.4  35253.54  27324.36  77.51
524.8  35762.70  27804.24  77.75
526.2  36380.25  28361.30  77.96
527.6  37015.38  28938.66  78.18
529.0  37558.40  29436.00  78.37
530.4  38213.28  30029.18  78.58
531.8  38776.45  30550.45  78.79
533.2  39335.40  31051.80  78.94
534.6  39890.08  31584.48  79.18
536.0  40453.64  32117.96  79.39
537.4  40998.19  32637.81  79.61
538.8  41593.27  33193.99  79.81
540.2  42236.05  33784.47  79.99
541.6  42844.48  34325.06  80.12
543.0  43369.62  34819.82  80.29
544.3  44095.95  35482.95  80.47
545.7  44905.05  36200.70  80.62
547.1  45418.35  36674.85  80.75
548.5  46068.84  37269.42  80.90
549.9  46797.40  37929.60  81.05
551.3  47545.94  38608.70  81.20
552.7  48060.96  39091.90  81.34
554.1  48783.57  39737.16  81.46
555.4  49409.04  40308.58  81.58
556.8  49896.00  40771.50  81.71
558.2  50271.15  41133.90  81.82
559.6  50661.75  41519.85  81.96
561.0  51323.58  42120.54  82.07
562.3  51815.40  42578.90  82.17
563.7  52451.84  43160.32  82.29
565.1  53064.00  43709.60  82.37
566.5  53685.36  44268.01  82.46
567.9  54530.64  45007.60  82.54
569.2  55456.80  45817.80  82.62
570.6  56435.11  46668.22  82.69
572.0  57277.30  47405.66  82.77
573.4  57988.54  48036.10  82.84
574.8  58701.00  48683.75  82.94
576.1  59581.44  49461.56  83.02
577.5  60246.48  50065.88  83.10
578.9  61147.68  50864.64  83.18
580.3  61943.22  51574.05  83.26
581.6  62718.88  52274.24  83.35
583.0  63536.40  53009.01  83.43
584.4  64205.70  53609.07  83.50
585.8  64780.18  54141.50  83.58
587.1  65324.60  54648.00  83.66
588.5  65999.10  55258.50  83.73
589.9  66565.20  55783.80  83.80
591.2  67218.56  56367.68  83.86
592.6  68041.82  57102.10  83.92
594.0  68709.80  57714.22  84.00
595.3  69567.16  58477.98  84.06
596.7  70415.54  59225.96  84.11
598.1  71229.83  59957.60  84.17
599.5  72033.20  60685.85  84.25
600.8  72903.08  61457.84  84.30
602.2  73604.44  62091.61  84.36
603.5  74479.44  62879.76  84.43
604.9  75340.26  63657.90  84.49
606.3  76132.32  64368.48  84.55
607.6  76890.66  65062.56  84.62
609.0  77662.80  65766.60  84.68
610.4  78443.82  66480.96  84.75
611.7  79178.70  67144.86  84.80
613.1  79875.60  67798.80  84.88
614.5  80664.48  68533.56  84.96
615.8  81339.66  69152.94  85.02
617.2  82215.72  69945.30  85.08
618.5  82944.08  70623.12  85.15
619.9  83814.66  71421.68  85.21
621.2  84578.50  72147.94  85.30
622.6  85514.00  73007.00  85.37
624.0  86242.41  73681.29  85.44
625.3  87080.04  74456.63  85.50
626.7  87919.80  75233.20  85.57
628.0  88620.84  75894.00  85.64
629.4  89471.20  76686.40  85.71
630.8  90183.60  77369.52  85.79
632.1  90765.36  77928.48  85.86
633.5  91708.76  78804.44  85.93
634.8  92481.56  79510.60  85.97
636.2  93149.10  80153.04  86.05
637.5  94002.18  80964.91  86.13
638.9  94760.94  81699.84  86.22
640.2  95576.44  82470.32  86.29
641.6  96445.08  83269.32  86.34
642.9  97231.68  84001.19  86.39
644.3  98088.64  84832.72  86.49
645.6  98884.50  85598.50  86.56
647.0  99660.33  86356.08  86.65
648.3  100483.55  87163.56  86.74
649.7  101340.13  87996.46  86.83
651.0  102157.44  88779.68  86.90
652.4  102695.58  89350.56  87.01
653.7  103806.00  90403.65  87.09
655.0  104733.84  91310.88  87.18
656.4  105368.60  91945.00  87.26
657.7  106449.34  92982.31  87.35
659.1  107330.30  93870.70  87.46
660.4  108050.88  94613.12  87.56
661.8  108752.00  95344.00  87.67
663.1  109795.65  96364.89  87.77
664.5  110369.94  96971.34  87.86
665.8  110631.03  97301.79  87.95
667.1  110827.17  97594.20  88.06
668.5  111350.40  98179.20  88.17
669.8  111889.76  98766.68  88.27
671.2  112286.72  99224.32  88.37
672.5  112668.70  99648.84  88.44
673.8  113363.32  100371.32  88.54
675.2  114385.32  101361.96  88.61
676.5  115581.30  102517.98  88.70
677.8  116840.04  103715.18  88.77
679.2  117820.66  104671.93  88.84
680.5  118672.32  105526.77  88.92
681.9  119411.60  106283.10  89.01
683.2  120235.50  107130.10  89.10
684.5  121051.70  107954.00  89.18
685.9  121794.22  108721.22  89.27
687.2  122519.04  109470.72  89.35
688.5  123188.12  110181.44  89.44
689.9  124012.48  111009.20  89.51
691.2  124712.68  111745.24  89.60
692.5  125350.46  112403.82  89.67
693.8  126122.75  113182.05  89.74
695.2  126761.29  113866.62  89.83
696.5  127481.64  114616.04  89.91
697.8  128221.95  115385.60  89.99
699.2  128919.18  116092.47  90.05
700.5  129659.22  116847.54  90.12
701.8  130315.50  117533.85  90.19
703.1  131020.68  118269.24  90.27
704.5  131730.30  119001.96  90.34
705.8  132503.02  119780.52  90.40
707.1  133197.00  120487.75  90.46
708.4  133870.68  121174.80  90.52
709.8  134694.90  121999.02  90.57
711.1  135252.26  122610.04  90.65
712.4  136104.22  123454.78  90.71
713.7  136797.34  124140.68  90.75
715.0  137529.06  124869.33  90.79
716.3  138279.25  125635.25  90.86
717.7  139009.67  126374.41  90.91
719.0  139787.70  127136.80  90.95
720.3  140524.30  127862.80  90.99
721.6  141347.40  128678.60  91.04
722.9  142116.75  129440.16  91.08
724.2  142921.80  130236.12  91.12
725.6  143693.94  130993.66  91.16
726.9  144204.25  131509.75  91.20
728.2  144796.96  132080.48  91.22
729.5  145452.06  132748.20  91.27
730.8  145972.02  133284.38  91.31
732.1  146622.84  133906.92  91.33
733.4  147156.04  134446.96  91.36
734.7  147607.56  134889.48  91.38
736.0  148176.78  135441.60  91.41
737.3  148517.28  135819.99  91.45
738.6  148902.30  136196.64  91.47
740.0  149289.65  136597.65  91.50
741.2  149776.64  137063.68  91.51
742.6  150397.92  137671.56  91.54
743.9  151006.24  138267.20  91.56
745.2  151741.20  138983.76  91.59
746.5  152476.12  139701.36  91.62
747.8  153085.80  140277.40  91.63
749.1  153765.09  140932.86  91.65
750.4  154444.18  141597.15  91.68
751.7  155139.32  142270.24  91.70
753.0  155669.62  142778.67  91.72
754.2  156299.94  143381.28  91.73
755.5  156893.00  143955.62  91.75
756.8  157465.08  144501.24  91.77
758.1  158480.52  145461.96  91.79
759.4  159426.80  146346.20  91.80
760.7  160302.24  147178.08  91.81
762.0  160930.00  147770.00  91.82
763.3  161520.66  148343.58  91.84
764.6  161917.92  148740.00  91.86
765.9  162335.10  149142.80  91.87
767.2  162856.05  149636.13  91.88
768.4  163181.20  149958.90  91.90
769.7  163857.70  150596.53  91.91
771.0  164301.48  151036.11  91.93
772.3  164690.90  151413.90  91.94
773.6  165190.56  151899.04  91.95
774.8  165669.52  152356.11  91.96
776.1  166147.02  152804.08  91.97
777.4  166497.37  153146.12  91.98
778.7  167048.02  153673.18  91.99
780.0  167509.12  154107.20  92.00
781.2  167895.12  154468.32  92.00
782.5  168445.68  154989.90  92.01
783.8  168930.90  155449.26  92.02
785.0  169297.80  155814.18  92.04
786.3  169743.00  156240.00  92.05
787.6  170229.36  156705.92  92.06
788.9  170650.65  157112.76  92.07
790.1  171206.30  157646.70  92.08
791.4  171594.72  158026.56  92.09
792.7  172258.86  158651.82  92.10
793.9  172685.52  159066.18  92.11
795.2  173213.00  159528.00  92.10
796.5  173745.66  160033.50  92.11
797.7  174250.44  160515.60  92.12
799.0  174936.00  161160.00  92.13
800.2  175359.36  161569.92  92.14
801.5  175832.66  162011.86  92.14
802.8  176365.15  162535.05  92.16
804.0  176869.42  163008.30  92.16
805.3  177404.52  163515.52  92.17
806.5  177819.40  163881.00  92.16
807.8  178299.80  164361.40  92.18
809.0  178796.46  164834.31  92.19
810.3  179297.93  165320.44  92.20
811.5  179708.82  165693.81  92.20
812.8  180240.30  166182.60  92.20
814.0  180663.75  166582.71  92.21
815.3  181203.63  167065.94  92.20
816.5  181602.00  167442.00  92.20
817.8  182050.17  167903.52  92.23
819.0  182492.66  168290.01  92.22
820.2  183004.56  168771.90  92.22
821.5  183527.55  169254.75  92.22
822.7  183853.95  169570.95  92.23
824.0  184298.40  170008.83  92.25
825.2  184836.75  170465.10  92.22
826.4  185350.99  170950.12  92.23
827.7  185687.00  171280.25  92.24
828.9  186201.90  171769.50  92.25
830.1  186592.11  172173.55  92.27
831.4  187052.06  172575.49  92.26
832.6  187530.00  172991.96  92.25
833.8  187932.30  173343.70  92.24
835.0  188315.12  173734.82  92.26
836.3  188788.18  174134.24  92.24
837.5  189245.70  174579.30  92.25
838.7  189706.32  174983.76  92.24
839.9  190103.76  175387.68  92.26
841.2  190591.80  175853.49  92.27
842.4  190975.44  176228.07  92.28
843.6  191429.00  176630.30  92.27
844.8  191940.93  177101.73  92.27
846.0  192351.09  177484.08  92.27
847.2  192777.69  177867.06  92.27
848.5  193335.68  178357.76  92.25
849.7  193694.61  178754.76  92.29
850.9  194104.30  179142.60  92.29
852.1  194557.82  179529.72  92.28
853.3  194904.54  179873.40  92.29
854.5  195409.55  180301.87  92.27
855.7  195775.92  180674.94  92.29
856.9  196164.72  181082.40  92.31
858.1  196632.81  181461.19  92.28
859.3  197053.92  181867.98  92.29
860.5  197550.60  182305.38  92.28
861.7  197978.40  182751.20  92.31
862.9  198386.63  183106.82  92.30
864.1  198773.95  183501.21  92.32
865.3  199248.44  183941.36  92.32
866.5  199739.52  184368.96  92.30
867.7  200213.59  184816.58  92.31
868.9  200646.39  185179.40  92.29
870.1  201117.68  185609.94  92.29
871.3  201541.64  186044.70  92.31
872.5  202032.00  186522.75  92.32
873.7  202564.72  186963.60  92.30
874.9  203094.75  187493.70  92.32
876.0  203630.40  187988.40  92.32
877.2  204052.20  188406.76  92.33
878.4  204623.73  188867.79  92.30
879.6  205094.40  189306.60  92.30
880.8  205602.25  189745.50  92.29
882.0  206028.94  190120.30  92.28
883.1  206559.36  190658.44  92.30
884.3  207086.56  191085.54  92.27
885.5  207546.57  191526.09  92.28
886.7  207915.84  191917.44  92.31
887.8  208457.40  192343.20  92.27
889.0  209004.42  192832.04  92.26
890.2  209458.41  193237.17  92.26
891.4  209973.83  193760.28  92.28
892.5  210603.51  194283.18  92.25
893.7  211338.80  194886.04  92.21
894.9  211999.32  195482.16  92.21
896.0  212629.10  196038.50  92.20
897.2  213253.46  196630.70  92.21
898.4  213883.15  197152.41  92.18
899.5  214537.14  197791.51  92.19
900.7  215003.10  198226.60  92.20
901.9  215480.32  198607.66  92.17
903.0  215861.22  198940.06  92.16
904.2  216345.40  199285.20  92.11
905.4  216788.34  199739.82  92.14
906.5  217340.48  200177.74  92.10
907.7  217715.08  200567.28  92.12
908.8  218202.03  200910.39  92.08
910.0  218657.92  201260.80  92.04
911.2  218975.36  201521.43  92.03
912.3  219196.32  201736.26  92.03
913.5  219401.08  201906.12  92.03
914.6  219587.76  202124.16  92.05
915.8  220036.92  202469.01  92.02
916.9  220382.74  202712.75  91.98
918.1  220623.46  203051.68  92.04
919.2  220819.77  203324.31  92.08
920.4  221015.30  203402.76  92.03
921.5  221372.93  203619.21  91.98
922.7  221646.40  203843.68  91.97
923.8  221982.78  204149.94  91.97
925.0  222145.91  204424.57  92.02
926.1  222427.80  204718.92  92.04
927.3  222817.92  205081.44  92.04
928.4  223486.25  205530.00  91.97
929.6  224153.60  206243.84  92.01
930.7  224950.60  206984.40  92.01
931.8  225750.21  207722.97  92.01
933.0  226490.40  208383.12  92.01
934.1  226964.25  208807.11  92.00
935.3  227153.86  208979.07  92.00
936.4  227159.32  209029.53  92.02
937.6  226943.70  208878.21  92.04
938.7  226845.81  208721.70  92.01
939.9  226873.66  208755.74  92.01
941.0  227458.88  209365.56  92.05
942.1  228066.84  209885.58  92.03
943.3  228502.02  210238.98  92.01
944.4  229095.11  210618.52  91.93
945.6  229206.20  210839.84  91.99
946.7  229442.86  211023.23  91.97
947.9  229663.56  211256.01  91.98
949.0  229824.13  211428.56  92.00
950.1  230172.48  211705.92  91.98
951.3  230592.34  211982.54  91.93
952.4  230827.79  212250.45  91.95
953.6  231140.02  212509.76  91.94
954.7  231356.34  212671.98  91.92
955.8  231424.83  212775.21  91.94
957.0  231949.50  213218.85  91.92
958.1  232446.48  213542.70  91.87
959.3  232451.10  213620.40  91.90
960.4  232973.64  213983.53  91.85
961.6  233256.30  214201.56  91.83
962.7  233601.28  214398.08  91.78
963.9  233751.28  214660.04  91.83
965.0  234002.94  214692.60  91.75
966.2  234230.98  214814.79  91.71
967.3  234216.34  214719.55  91.68
968.5  234631.68  215035.20  91.65
969.6  234729.04  215179.60  91.67
970.8  234970.34  215226.11  91.60
971.9  234808.64  215181.12  91.64
973.1  235081.52  215280.48  91.58
974.2  235054.76  215262.29  91.58
975.4  235426.98  215623.23  91.59
976.5  235637.22  215864.61  91.61
977.7  235787.46  216068.28  91.64
978.8  235588.77  215970.84  91.67
980.0  235743.00  215695.00  91.50
981.2  236027.91  216066.27  91.54
982.3  236235.16  216199.06  91.52
983.5  236060.37  216142.16  91.56
984.6  236361.60  216393.12  91.55
985.8  236683.48  216239.76  91.36
987.0  236700.48  216592.96  91.51
988.1  236823.58  216842.30  91.56
989.3  236938.80  216663.44  91.44
990.2  244405.15  220320.37  90.15
994.0  245005.13  221092.98  90.24
997.9  245308.92  221554.42  90.32
1001.7  246224.26  222391.36  90.32
1005.6  247184.44  223404.44  90.38
1009.4  248197.23  224402.70  90.41
1013.3  249000.00  225360.00  90.51
1017.1  249720.16  226112.39  90.55
1021.0  250561.93  226959.80  90.58
1024.8  251770.11  228130.83  90.61
1028.6  253228.89  229637.17  90.68
1032.5  254508.80  230874.00  90.71
1036.3  255093.54  231524.09  90.76
1040.1  255427.63  231900.99  90.79
1044.0  256055.52  232595.58  90.84
1047.8  256510.80  233094.75  90.87
1051.6  256977.60  233638.04  90.92
1055.5  256747.60  233569.80  90.97
1059.3  256704.00  233640.75  91.02
1063.1  256792.08  233774.31  91.04
1067.0  257185.21  234229.46  91.07
1070.8  257870.51  234977.87  91.12
1074.6  258383.94  235537.83  91.16
1078.4  258268.33  235554.00  91.21
1082.3  257786.28  235204.32  91.24
1086.1  257467.42  235038.84  91.29
1089.9  257491.92  235189.89  91.34
1093.7  257830.61  235587.41  91.37
1097.5  258025.91  235905.06  91.43
1101.4  258006.17  235968.91  91.46
1105.2  258005.60  236045.60  91.49
1109.0  258348.47  236427.70  91.52
1112.8  259004.68  237052.32  91.52
1116.6  259570.71  237627.96  91.55
1120.4  260201.20  238148.71  91.52
1124.2  260650.86  238447.94  91.48
1128.1  260997.03  238632.94  91.43
1131.8  260984.73  238437.27  91.36
1135.7  260713.44  237995.22  91.29
1139.5  260416.60  237347.40  91.14
1143.3  259839.92  236364.20  90.97
1147.1  259377.33  235376.00  90.75
1150.9  258966.58  234362.33  90.50
1154.7  258863.51  233637.73  90.26
1158.5  258756.53  232868.20  90.00
1162.3  258494.81  232023.08  89.76
1166.1  257870.03  230839.14  89.52
1169.9  257448.93  229830.43  89.27
1173.7  256900.00  228660.00  89.01
1177.5  256240.64  227427.06  88.76
1181.2  256209.49  226653.56  88.46
1185.0  256456.97  226110.56  88.17
1188.8  256236.17  225273.61  87.92
1192.6  256184.84  224634.80  87.68
1196.4  256199.18  224172.08  87.50
1200.2  255584.00  223230.93  87.34
1204.0  255223.70  222592.20  87.21
1207.8  254944.40  222060.57  87.10
1211.6  254497.00  221404.89  87.00
1215.3  254109.50  220953.25  86.95
1219.1  253903.33  220758.75  86.95
1222.9  253546.67  220533.33  86.98
1226.7  253219.24  220440.79  87.06
1230.4  252599.10  220199.99  87.17
1234.2  251900.83  220001.83  87.34
1238.0  251241.00  219793.83  87.48
1241.8  250649.00  219554.31  87.59
1245.5  250149.16  219421.67  87.72
1249.3  249960.52  219421.98  87.78
1253.1  249982.64  219571.53  87.83
1256.8  249884.12  219603.58  87.88
1260.6  249623.50  219434.20  87.91
1264.4  249262.04  219174.22  87.93
1268.1  248727.60  218735.73  87.94
1271.9  248688.50  218723.77  87.95
1275.7  249011.50  219155.49  88.01
1279.4  249359.70  219690.30  88.10
1283.2  248927.42  219644.67  88.24
1286.9  248531.82  219650.84  88.38
1290.7  248243.60  219703.73  88.50
1294.4  247603.43  219383.33  88.60
1298.2  246795.03  218864.76  88.68
1302.0  245737.42  217946.92  88.69
1305.7  244438.94  216827.42  88.70
1309.5  242999.12  215457.42  88.67
1313.2  241997.00  214461.17  88.62
1317.0  241300.80  213657.60  88.54
1320.7  240612.46  212756.81  88.42
1324.4  239767.10  211645.70  88.27
1328.2  238913.60  210428.80  88.08
1331.9  237765.24  208898.80  87.86
1335.7  236756.94  207359.03  87.58
1339.4  235765.64  205743.78  87.27
1343.2  234926.03  204135.03  86.89
1346.9  234315.60  202602.38  86.47
1350.6  234274.68  201416.21  85.97
1354.4  234489.97  200336.03  85.43
1358.1  234180.47  198773.00  84.88
1361.8  233505.49  196821.11  84.29
1365.6  232439.40  194685.75  83.76
1369.3  231110.67  192611.56  83.34
1373.0  229644.56  190650.96  83.02
1376.7  228114.80  188729.63  82.73
1380.5  226538.36  186805.16  82.46
1384.2  225161.50  184933.14  82.13
1387.9  223890.20  183105.33  81.78
1391.6  222631.14  181001.33  81.30
1395.3  221457.30  178674.35  80.68
1399.1  220746.32  176289.58  79.86
1402.8  219817.33  173419.33  78.89
1406.5  219163.07  170486.83  77.79
1410.2  218644.11  167411.72  76.57
1413.9  218534.86  164481.92  75.27
1417.6  218049.66  161315.22  73.98
1421.3  217528.53  158283.47  72.76
1425.1  216862.40  155455.47  71.68
1428.8  216480.60  153135.00  70.74
1432.5  216234.69  151258.55  69.95
1436.2  216025.38  149668.13  69.28
1439.9  215409.60  147999.12  68.71
1443.6  215070.00  146661.33  68.19
1447.3  214512.42  145264.62  67.72
1451.0  214002.75  143949.25  67.27
1454.7  213431.02  142586.22  66.81
1458.4  213003.00  141235.97  66.31
1462.1  212341.05  139678.80  65.78
1465.8  211681.14  138088.00  65.23
1469.4  211075.55  136502.39  64.67
1473.1  211395.27  135556.12  64.12
1476.8  211440.88  134544.73  63.63
1480.5  210292.49  133016.33  63.25
1484.2  209407.55  131946.45  63.01
1487.9  208766.17  131269.02  62.88
1491.6  208065.00  130749.67  62.84
1495.3  207719.42  130618.58  62.88
1498.9  207083.17  130460.60  63.00
1502.6  206159.49  130265.61  63.19
1506.3  205127.38  130091.73  63.42
1510.0  204166.25  130048.95  63.70
1513.7  203417.62  130079.16  63.95
1517.3  202729.91  130002.28  64.13
1521.0  201834.75  129647.48  64.23
1524.7  201066.28  129203.92  64.26
1528.3  200234.17  128625.20  64.24
1532.0  199336.27  127934.53  64.18
1535.7  198495.73  127323.78  64.14
1539.3  197629.50  126750.93  64.14
1543.0  197048.64  126463.17  64.18
1546.7  196684.58  126447.75  64.29
1550.3  196164.09  126412.62  64.44
1554.0  195386.10  126270.90  64.63
1557.6  194572.95  126106.20  64.81
1561.3  193717.26  125832.13  64.96
1565.0  192809.60  125490.00  65.08
1568.6  191841.68  125080.87  65.20
1572.3  191141.58  124867.72  65.33
1575.9  190491.47  124665.42  65.44
1579.6  189887.52  124430.06  65.53
1583.2  189196.36  124171.07  65.63
1586.9  188413.01  123947.33  65.78
1590.5  187746.93  124077.56  66.09
1594.1  186966.12  124361.51  66.52
1597.8  186141.74  124769.52  67.03
1601.4  185366.87  125361.68  67.63
1605.1  184339.09  125834.72  68.26
1608.7  183476.25  126418.25  68.90
1612.3  182668.85  127026.52  69.54
1616.0  181831.20  127542.35  70.14
1619.6  181127.22  128102.78  70.73
1623.2  180251.87  128485.87  71.28
1626.9  179551.89  128854.18  71.76
1630.5  178736.15  129048.05  72.20
1634.1  178068.73  129292.51  72.61
1637.8  177345.16  129453.33  73.00
1641.4  176535.02  129480.88  73.35
1645.0  175701.60  129465.58  73.68
1648.6  174754.08  129281.70  73.98
1652.2  174029.77  129186.56  74.23
1655.8  173328.11  129030.11  74.44
1659.5  172653.60  128892.70  74.65
1663.1  171426.02  128378.67  74.89
1666.7  170163.00  127774.33  75.09
1670.3  168965.00  127107.22  75.23
1673.9  167862.25  126349.48  75.27
1677.5  167035.67  125657.20  75.23
1681.1  166624.58  125090.98  75.07
1684.7  166642.75  124769.95  74.87
1688.3  166522.92  124284.69  74.64
1691.9  166145.93  123550.60  74.36
1695.6  165786.13  122651.40  73.98
1699.2  165676.03  121868.47  73.56
1702.8  165601.68  121234.34  73.21
1706.3  165095.86  120612.55  73.06
1709.9  164071.20  119853.69  73.05
1713.5  163343.30  119292.66  73.03
1717.1  162590.94  118643.16  72.97
1720.7  161880.63  117927.50  72.85
1724.3  161479.90  117444.38  72.73
1727.9  161123.71  116950.71  72.58
1731.5  161005.89  116632.06  72.44
1735.1  161116.00  116534.93  72.33
1738.7  160819.42  116196.62  72.25
1742.2  160337.86  115681.32  72.15
1745.8  159662.00  115042.00  72.05
1749.4  159196.09  114575.66  71.97
1753.0  158055.22  113545.48  71.84
1756.5  156437.68  112160.82  71.70
1760.1  154701.73  110645.28  71.52
1763.7  152816.03  109035.89  71.35
1767.2  151315.40  107780.60  71.23
1770.8  150024.00  106723.00  71.14
1774.4  148622.68  105605.46  71.06
1777.9  147785.90  105014.73  71.06
1781.5  146929.67  104418.33  71.07
1785.1  145762.50  103620.83  71.09
1788.6  144471.50  102757.98  71.13
1792.2  143041.33  101802.17  71.17
1795.8  142194.72  101281.70  71.23
1799.3  141349.20  100759.80  71.28
1802.9  140627.39  100288.60  71.32
1806.4  140020.09  99894.31  71.34
1810.0  139240.46  99302.59  71.32
1813.5  138817.78  99019.22  71.33
1817.1  138548.27  98803.13  71.31
1820.6  137926.43  98417.00  71.35
1824.2  137819.07  98430.80  71.42
1827.7  137096.87  98048.23  71.52
1831.2  136808.00  98056.00  71.67
1834.8  136698.83  98282.37  71.90
1838.3  136416.00  98397.00  72.13
1841.8  135735.20  98213.10  72.36
1845.4  134914.15  97906.90  72.57
1848.9  134121.90  97572.30  72.75
1852.4  133520.20  97253.27  72.84
1856.0  132826.17  96765.97  72.85
1859.5  132091.48  96166.71  72.80
1863.0  131517.23  95545.26  72.65
1866.6  131234.84  95084.80  72.45
1870.1  131071.79  94553.44  72.14
1873.6  130479.00  93512.25  71.67
1877.1  129458.58  91971.83  71.04
1880.6  128368.62  90130.36  70.21
1884.2  127518.13  88280.22  69.23
1887.7  126779.40  86204.60  68.00
1891.2  125815.55  83769.35  66.58
1894.7  124957.30  81140.74  64.93
1898.2  124383.93  78606.36  63.20
1902.2  131489.28  80627.04  61.32
1904.9  130866.78  78274.98  59.81
1907.6  130083.04  75852.88  58.31
1910.4  129414.74  73598.91  56.87
1913.1  128379.84  71276.00  55.52
1915.8  127730.96  69392.68  54.33
1918.6  127158.40  67737.76  53.27
1921.3  126637.20  66290.45  52.35
1924.0  125809.74  64874.46  51.57
1926.7  124982.40  63687.84  50.96
1929.4  124156.56  62680.88  50.49
1932.2  123535.99  61980.63  50.17
1934.9  122915.52  61485.84  50.02
1937.6  122311.04  61110.92  49.96
1940.3  121762.50  60885.50  50.00
1943.0  121268.83  60825.00  50.16
1945.7  120586.40  60738.37  50.37
1948.4  119878.52  60681.12  50.62
1951.1  119282.94  60781.68  50.96
1953.8  118686.48  60933.18  51.34
1956.4  118182.03  61158.14  51.75
1959.1  117574.36  61325.40  52.16
1961.8  116774.70  61411.14  52.59
1964.5  116099.19  61572.60  53.03
1967.2  115290.49  61668.82  53.49
1969.9  114650.80  61855.20  53.95
1972.5  113866.10  61959.70  54.41
1975.2  113292.83  62186.31  54.89
1977.9  112906.36  62496.32  55.35
1980.6  112288.54  62683.74  55.82
1983.2  111390.52  62688.58  56.28
1985.9  110491.20  62647.20  56.70
1988.5  109587.98  62587.43  57.11
1991.2  108898.02  62664.84  57.54
1993.8  108268.38  62726.40  57.94
1996.5  107832.78  62849.82  58.28
1999.2  107217.96  62841.88  58.61
2001.8  106842.72  62937.36  58.91
2004.4  106319.93  62933.24  59.19
2007.1  105631.12  62765.78  59.42
2009.7  105010.02  62575.02  59.59
2012.4  104578.24  62434.88  59.70
2015.0  104140.20  62219.20  59.75
2017.6  103614.60  61902.05  59.74
2020.3  103074.40  61523.00  59.69
2022.9  102843.52  61220.32  59.53
2025.5  102626.37  60857.46  59.30
2028.1  102428.89  60440.48  59.01
2030.8  102016.44  59848.44  58.67
2033.4  101856.54  59321.70  58.24
2036.0  101466.84  58606.44  57.76
2038.6  101071.68  57805.32  57.19
2041.2  100763.96  57017.32  56.59
2043.8  100415.64  56167.41  55.93
2046.4  100031.94  55266.90  55.25
2049.0  99526.28  54297.48  54.56
2051.6  99266.25  53461.14  53.86
2054.2  98921.00  52591.50  53.17
2056.8  98552.30  51767.10  52.53
2059.4  97955.22  50869.35  51.93
2062.0  97464.00  50034.00  51.34
2064.6  96860.86  49147.11  50.74
2067.1  96254.19  48240.63  50.12
2069.7  95638.60  47334.46  49.49
2072.3  95227.20  46578.86  48.91
2074.9  94739.61  45827.46  48.37
2077.4  94383.64  45158.63  47.85
2080.0  93861.71  44480.90  47.39
2082.6  93407.15  43889.35  46.99
2085.1  92959.98  43323.99  46.60
2087.7  92586.00  42829.80  46.26
2090.3  92126.79  42351.03  45.97
2092.8  91357.20  41764.39  45.72
2095.4  90536.68  41157.22  45.46
2097.9  89866.14  40652.64  45.24
2100.5  89163.20  40173.60  45.06
2103.0  88549.56  39802.58  44.95
2105.6  87972.99  39494.85  44.89
2108.1  87451.29  39292.20  44.93
2110.7  86917.88  39140.50  45.03
2113.2  86410.90  39052.08  45.19
2115.7  85846.35  38985.85  45.41
2118.3  85244.64  38917.32  45.65
2120.8  84855.24  38981.16  45.94
2123.3  84438.14  39033.98  46.23
2125.8  84046.34  39103.40  46.53
2128.4  83599.62  39191.49  46.88
2130.9  83057.60  39234.80  47.24
2133.4  82695.90  39348.26  47.58
2135.9  82310.20  39442.00  47.92
2138.4  81843.85  39458.98  48.21
2140.9  81496.02  39525.90  48.50
2143.4  81141.00  39569.03  48.77
2145.9  80841.29  39612.89  49.00
2148.4  80534.27  39634.82  49.21
2150.9  80219.94  39664.06  49.44
2153.4  79934.85  39693.30  49.66
2155.9  79596.47  39699.28  49.88
2158.4  79269.75  39704.70  50.09
2160.9  79027.20  39734.10  50.28
2163.4  78692.14  39731.42  50.49
2165.9  78112.28  39621.32  50.72
2168.4  77637.60  39542.04  50.93
2170.8  77274.45  39532.68  51.16
2173.3  76913.69  39516.03  51.38
2175.8  76596.41  39525.31  51.60
2178.2  76198.60  39507.35  51.85
2180.7  75798.80  39509.75  52.12
2183.2  75377.87  39487.58  52.39
2185.6  74964.96  39478.32  52.66
2188.1  74450.88  39440.52  52.98
2190.6  73869.38  39351.26  53.27
2193.0  73235.91  39194.76  53.52
2195.5  72668.16  39075.84  53.77
2197.9  72074.88  38939.68  54.03
2200.4  71356.50  38692.65  54.22
2202.8  70885.18  38574.80  54.42
2205.3  70287.28  38391.74  54.62
2207.7  69896.32  38301.12  54.80
2210.1  69458.48  38147.76  54.92
2212.6  69099.08  38022.60  55.03
2215.0  68862.45  37959.10  55.12
2217.4  68563.08  37847.29  55.20
2219.9  68297.00  37751.90  55.28
2222.3  68050.40  37636.72  55.31
2224.7  67863.96  37547.82  55.33
2227.1  67606.62  37402.62  55.32
2229.5  67288.41  37197.43  55.28
2231.9  66856.32  36862.56  55.14
2234.4  66365.68  36457.04  54.93
2236.8  65937.58  36045.42  54.67
2239.2  65534.04  35589.84  54.31
2241.6  65082.99  35059.92  53.87
2244.0  64670.40  34482.24  53.32
2246.4  64270.71  33847.68  52.66
2248.8  63880.19  33134.97  51.87
2251.2  63544.80  32416.20  51.01
2253.6  63092.40  31650.60  50.17
2255.9  62774.16  30896.52  49.22
2258.3  62433.63  30107.41  48.22
2260.7  62051.52  29325.36  47.26
2263.1  61639.50  28553.40  46.32
2265.5  61238.43  27851.45  45.48
2267.9  60900.00  27300.60  44.83
2270.2  60455.76  26848.88  44.41
2272.6  60041.04  26577.84  44.27
2275.0  59623.20  26407.08  44.29
2277.3  59233.05  26319.90  44.43
2279.7  58843.65  26302.20  44.70
2282.1  58524.12  26331.84  44.99
2284.4  58133.90  26284.28  45.21
2286.8  57839.39  26230.44  45.35
2289.1  57449.16  26086.84  45.41
2291.5  57129.10  25960.27  45.44
2293.8  56684.56  25723.80  45.38
2296.2  56206.92  25419.24  45.22
2298.5  55700.10  25069.71  45.01
2300.8  55154.40  24688.16  44.76
2303.2  54494.04  24232.00  44.47
2305.5  53807.68  23754.53  44.15
2307.9  53129.51  23280.74  43.82
2310.2  52464.72  22822.80  43.50
2312.5  51842.00  22374.40  43.16
2314.8  51235.54  21952.82  42.85
2317.1  50588.25  21515.50  42.53
2319.5  49946.76  21089.25  42.22
2321.8  49386.68  20699.72  41.91
2324.1  48776.00  20288.94  41.60
2326.4  48264.92  19932.22  41.30
2328.7  47737.50  19598.50  41.05
2331.0  47248.32  19310.76  40.87
2333.3  46885.97  19091.52  40.72
2335.6  46505.20  18868.64  40.57
2337.9  46020.96  18631.62  40.49
2340.2  45552.50  18430.00  40.46
2342.5  45162.99  18278.22  40.47
2344.8  44665.35  18106.80  40.54
2347.1  44155.86  17909.64  40.56
2349.4  43609.02  17711.58  40.61
2351.7  43100.16  17528.96  40.67
2353.9  42607.48  17371.19  40.77
2356.2  42081.00  17208.75  40.89
2358.5  41571.35  17058.42  41.03
2360.8  41083.32  16898.90  41.13
2363.1  40616.34  16743.36  41.22
2365.3  40145.41  16599.25  41.35
2367.6  39600.00  16430.00  41.49
2369.8  39074.40  16270.95  41.64
2372.1  38501.58  16082.04  41.77
2374.4  37830.40  15872.32  41.96
2376.6  37182.04  15664.32  42.13
2378.9  36612.24  15488.20  42.30
2381.1  36025.60  15298.40  42.47
2383.4  35428.02  15072.86  42.55
2385.6  34944.80  14880.80  42.58
2387.9  34462.44  14668.20  42.56
2390.1  33978.00  14479.50  42.61
2392.3  33474.87  14310.27  42.75
2394.6  33000.74  14144.68  42.86
2396.8  32583.31  13983.98  42.92
2399.0  32132.10  13813.70  42.99
2401.3  31680.96  13622.38  43.00
2403.5  31187.52  13398.84  42.96
2405.7  30724.23  13203.44  42.97
2407.9  30293.82  12989.34  42.88
2410.1  29864.16  12755.88  42.71
2412.4  29470.40  12543.00  42.56
2414.6  29079.84  12329.04  42.40
2416.8  28678.32  12106.38  42.21
2419.0  28282.44  11907.22  42.10
2421.2  27868.50  11721.66  42.06
2423.4  27452.46  11524.10  41.98
2425.6  27111.96  11281.41  41.61
2427.8  26780.49  11018.52  41.14
2430.0  26461.29  10770.33  40.70
2432.2  26138.88  10552.32  40.37
2434.4  25809.03  10309.68  39.95
2436.5  25502.72  10067.48  39.48
2438.7  25212.06  9834.24  39.01
2440.9  24891.90  9599.46  38.56
2443.1  24614.46  9358.56  38.02
2445.3  24331.24  9142.50  37.58
2447.4  24014.88  8935.20  37.21
2449.6  23716.00  8722.56  36.78
2451.8  23411.70  8507.70  36.34
2453.9  23057.03  8280.08  35.91
2456.1  22721.04  8101.20  35.66
2458.3  22433.15  7931.04  35.35
2460.4  22144.58  7723.66  34.88
2462.6  21859.60  7536.90  34.48
2464.7  21572.59  7365.93  34.14
2466.9  21295.84  7174.32  33.69
2469.0  21017.46  7005.82  33.33
2471.2  20788.26  6822.24  32.82
2473.3  20534.53  6664.09  32.45
2475.4  20280.10  6521.73  32.16
2477.6  19993.32  6334.22  31.68
2479.7  19737.60  6205.44  31.44
2481.9  19403.23  6103.51  31.46
2484.0  19179.28  5985.48  31.21
2486.1  18932.94  5909.22  31.21
2488.2  18688.95  5828.30  31.19
2490.4  18469.00  5748.75  31.13
2492.5  18163.68  5633.04  31.01
2494.6  17842.23  5579.46  31.27
2496.7  17571.42  5566.36  31.68
2498.8  17315.55  5592.60  32.30
2500.9  17138.52  5576.82  32.54
2503.0  17078.22  5548.62  32.49
2505.1  16984.50  5577.00  32.84
2507.2  16883.22  5636.73  33.39
2509.4  16808.33  5699.21  33.91
2511.4  16896.60  5757.36  34.07
2513.5  16981.28  5840.48  34.39
2515.6  17066.18  6118.76  35.85
