# Supplementary material for: Using reflectance spectra and Pl@ntNet to identify herbarium specimens: a case study with Lithocarpus
Source: New Phytol. 2025 Jun 4;251(2):800–10. doi: 10.1111/nph.70258 (PMC13278665; doi:10.1111/nph.70258)
Supplement: Supplementary file 1 — Dataset S1 Original spectral data collected for this study. [file NPH-251-800-s003.zip › lithocarpus_spectra/gr021422_0274.sig]

/*** Spectra Vista SIG Data ***/
name= gr021422_0274.sig
instrument= HI: 1132003 (HR-1024i)
integration= 50.0, 9.0, 5.0, 100.0, 14.0, 5.0
scan method= Time-based, Time-based
scan coadds= 100, 425, 645, 50, 298, 645
scan time= 5, 5
scan settings= AI, AI
external data set1= 0,0,0,0,0,0,0,0,0,0,0,0,0,0,0,0,0,0,0,0,0,0,0,0,0,0,0,0,0,0,0,0
external data set2= 0,0,0,0,0,0,0,0,0,0,0,0,0,0,0,0,0,0,0,0,0,0,0,0,0,0,0,0,0,0,0,0
external data dark= 0,0,0,0,0,0,0,0,0,0,0,0,0,0,0,0
external data mask= 0
optic= LENS 4(1), LENS 4(1)
temp= 33.4, -5.0, -9.9, 33.4, -5.0, -9.9
battery= 7.46, 7.46
error= 0, 0
units= Radiance, Radiance
time= 14/02/2022 14:26:37, 14/02/2022 14:28:28
longitude=                 ,                 
latitude=                 ,                 
gpstime=                 ,                 
comm= 
memory slot= 0, 0
factors= 0.959, 0.950, 1.000 [Overlap: Remove @ 990,1900, Matching Type: None]
inclinometer x offset= 1, 1
inclinometer y offset= 90, 90
data= 
340.5  1258.60  195.30  15.52
341.9  1276.20  180.80  14.17
343.4  1259.52  167.28  13.28
344.9  1258.00  175.75  13.97
346.4  1248.10  142.64  11.43
347.8  1250.49  137.04  10.96
349.3  1225.84  143.28  11.69
350.8  1257.45  128.78  10.24
352.2  1302.07  131.67  10.11
353.7  1337.63  137.90  10.31
355.2  1362.40  111.35  8.17
356.6  1426.81  111.27  7.80
358.1  1480.64  112.37  7.59
359.6  1525.58  121.79  7.98
361.0  1563.37  129.26  8.27
362.5  1664.55  110.97  6.67
364.0  1745.38  121.03  6.93
365.5  1824.70  122.08  6.69
366.9  1884.00  131.88  7.00
368.4  1976.58  125.10  6.33
369.9  2070.46  122.17  5.90
371.3  2168.08  132.20  6.10
372.8  2241.81  131.10  5.85
374.2  2323.42  123.31  5.31
375.7  2438.46  137.66  5.65
377.2  2549.85  146.85  5.76
378.6  2655.21  132.10  4.98
380.1  2730.66  134.61  4.93
381.6  2862.47  138.71  4.85
383.0  2985.40  151.80  5.08
384.5  3121.30  140.14  4.49
386.0  3260.40  163.02  5.00
387.4  3361.95  150.63  4.48
388.9  3474.38  162.68  4.68
390.4  3599.24  165.16  4.59
391.8  3765.44  177.94  4.73
393.3  3905.83  179.65  4.60
394.7  4017.90  187.28  4.66
396.2  4111.60  183.94  4.47
397.7  4272.48  185.76  4.35
399.1  4458.51  176.93  3.97
400.6  4643.12  182.88  3.94
402.0  4765.80  197.73  4.15
403.5  4870.60  205.80  4.23
405.0  5032.80  205.04  4.07
406.4  5222.58  211.97  4.06
407.9  5432.28  218.54  4.02
409.3  5566.52  223.89  4.02
410.8  5685.12  232.65  4.09
412.2  5845.08  237.18  4.06
413.7  6075.78  239.63  3.94
415.1  6314.14  242.56  3.84
416.6  6491.43  253.98  3.91
418.0  6655.50  261.00  3.92
419.5  6806.35  272.95  4.01
420.9  7019.20  282.08  4.02
422.4  7275.43  280.80  3.86
423.8  7527.40  296.16  3.93
425.3  7798.20  316.73  4.06
426.7  8013.45  338.25  4.22
428.2  8208.00  349.60  4.26
429.6  8390.95  361.73  4.31
431.1  8604.26  375.97  4.37
432.5  8871.33  394.10  4.44
434.0  9163.00  420.75  4.59
435.4  9476.50  437.25  4.61
436.8  9786.49  456.74  4.67
438.3  10057.00  474.60  4.72
439.7  10281.83  497.88  4.84
441.2  10479.12  518.88  4.95
442.6  10733.70  541.13  5.04
444.0  11034.66  559.65  5.07
445.5  11370.42  583.73  5.13
446.9  11733.54  606.06  5.17
448.4  12055.40  630.42  5.23
449.8  12407.40  658.23  5.31
451.2  12696.00  687.13  5.41
452.7  12934.86  706.38  5.46
454.1  13195.74  731.17  5.54
455.5  13483.26  754.81  5.60
457.0  13842.40  786.50  5.68
458.4  14179.88  809.38  5.71
459.8  14544.00  840.96  5.78
461.2  14954.72  876.07  5.86
462.7  15330.96  910.43  5.94
464.1  15672.74  946.92  6.04
465.5  15979.32  976.14  6.11
467.0  16280.90  1000.40  6.14
468.4  16603.96  1029.82  6.20
469.8  16956.20  1057.90  6.24
471.2  17381.31  1105.17  6.36
472.7  17823.14  1148.55  6.44
474.1  18260.50  1188.85  6.51
475.5  18789.16  1225.90  6.52
476.9  19283.16  1270.88  6.59
478.4  19681.25  1321.88  6.72
479.8  19971.00  1356.76  6.79
481.2  20198.72  1387.24  6.87
482.6  20468.16  1409.67  6.89
484.0  20852.46  1442.28  6.92
485.4  21318.35  1491.40  7.00
486.9  21855.60  1541.48  7.05
488.3  22419.76  1591.40  7.10
489.7  22918.46  1634.94  7.13
491.1  23361.24  1681.68  7.20
492.5  23778.72  1722.84  7.25
493.9  24100.62  1760.55  7.30
495.3  24418.80  1792.65  7.34
496.8  24825.40  1823.68  7.35
498.2  25325.52  1862.49  7.35
499.6  25833.15  1908.95  7.39
501.0  26406.27  1961.25  7.43
502.4  26950.68  2014.98  7.48
503.8  27481.58  2067.00  7.52
505.2  28016.20  2120.90  7.57
506.6  28538.40  2170.74  7.61
508.0  29040.48  2220.12  7.64
509.4  29455.00  2272.50  7.72
510.8  29942.55  2331.45  7.79
512.2  30417.04  2388.76  7.85
513.6  30936.00  2457.60  7.94
515.0  31539.04  2529.92  8.02
516.4  32048.48  2605.36  8.13
517.8  32627.92  2681.59  8.22
519.2  33236.61  2767.83  8.33
520.7  33832.15  2848.91  8.42
522.0  34330.08  2921.52  8.51
523.4  34931.61  3005.42  8.60
524.8  35456.10  3083.52  8.70
526.2  36078.72  3168.25  8.78
527.6  36721.92  3252.15  8.86
529.0  37276.80  3322.00  8.91
530.4  37945.68  3411.90  8.99
531.8  38497.68  3484.63  9.05
533.2  38998.44  3561.48  9.13
534.6  39477.12  3647.04  9.24
536.0  39996.64  3735.98  9.34
537.4  40526.74  3820.99  9.43
538.8  41119.26  3911.69  9.51
540.2  41764.09  4020.40  9.63
541.6  42375.76  4129.51  9.74
543.0  42918.26  4235.84  9.87
544.3  43647.90  4365.23  10.00
545.7  44443.95  4506.60  10.14
547.1  44970.30  4628.40  10.29
548.5  45635.22  4767.63  10.45
549.9  46380.35  4914.61  10.60
551.3  47152.56  5067.53  10.75
552.7  47704.16  5200.36  10.90
554.1  48434.76  5356.73  11.06
555.4  49060.96  5500.58  11.21
556.8  49507.92  5627.16  11.37
558.2  49815.45  5735.78  11.51
559.6  50113.05  5840.40  11.65
561.0  50681.40  5982.90  11.80
562.3  51114.70  6112.93  11.96
563.7  51730.56  6265.28  12.11
565.1  52329.20  6419.60  12.27
566.5  52965.59  6581.37  12.43
567.9  53831.04  6771.28  12.58
569.2  54789.00  6976.20  12.73
570.6  55781.47  7194.23  12.90
572.0  56632.04  7405.83  13.08
573.4  57352.83  7594.84  13.24
574.8  58076.25  7792.38  13.42
576.1  58965.11  8007.98  13.58
577.5  59653.52  8205.52  13.76
578.9  60601.56  8433.78  13.92
580.3  61463.04  8654.57  14.08
581.6  62315.20  8871.68  14.24
583.0  63164.34  9091.62  14.39
584.4  63785.16  9271.44  14.54
585.8  64256.23  9428.61  14.67
587.1  64656.68  9570.99  14.80
588.5  65172.90  9725.70  14.92
589.9  65611.50  9858.30  15.03
591.2  66172.08  10002.52  15.12
592.6  66953.92  10163.01  15.18
594.0  67628.35  10311.50  15.25
595.3  68517.98  10474.23  15.29
596.7  69411.54  10619.81  15.30
598.1  70274.13  10756.66  15.31
599.5  71124.20  10882.75  15.30
600.8  72014.08  11003.28  15.28
602.2  72751.07  11088.70  15.24
603.5  73659.00  11199.78  15.20
604.9  74546.82  11309.13  15.17
606.3  75356.16  11415.36  15.15
607.6  76127.04  11529.06  15.14
609.0  76890.60  11647.80  15.15
610.4  77652.12  11779.95  15.17
611.7  78341.18  11912.62  15.21
613.1  78982.05  12068.48  15.28
614.5  79699.14  12242.52  15.36
615.8  80279.46  12423.87  15.48
617.2  81071.82  12647.07  15.60
618.5  81748.68  12851.94  15.72
619.9  82573.70  13091.02  15.85
621.2  83338.75  13331.45  16.00
622.6  84276.50  13604.25  16.14
624.0  85023.63  13854.02  16.29
625.3  85878.86  14122.13  16.44
626.7  86728.70  14401.23  16.60
628.0  87431.00  14639.48  16.74
629.4  88289.60  14890.40  16.87
630.8  89004.84  15109.56  16.98
632.1  89586.00  15289.16  17.07
633.5  90524.72  15515.50  17.14
634.8  91287.17  15703.06  17.20
636.2  91950.18  15859.50  17.25
637.5  92798.83  16010.43  17.25
638.9  93543.48  16131.35  17.24
640.2  94330.52  16244.88  17.22
641.6  95172.00  16327.56  17.16
642.9  95976.79  16364.53  17.05
644.3  96828.94  16385.79  16.92
645.6  97630.00  16363.75  16.76
647.0  98379.18  16270.61  16.54
648.3  99196.24  16138.07  16.27
649.7  100047.06  15973.82  15.97
651.0  100872.18  15754.80  15.62
652.4  101424.96  15479.10  15.26
653.7  102533.31  15236.73  14.86
655.0  103466.84  14925.26  14.43
656.4  104125.40  14552.10  13.98
657.7  105238.14  14231.60  13.52
659.1  106144.50  13886.95  13.08
660.4  106859.20  13539.68  12.67
661.8  107560.00  13220.00  12.29
663.1  108584.28  12975.48  11.95
664.5  109120.50  12741.00  11.68
665.8  109293.12  12543.95  11.48
667.1  109404.27  12425.27  11.36
668.5  109830.00  12419.40  11.31
669.8  110264.04  12498.77  11.34
671.2  110564.48  12667.20  11.46
672.5  110891.02  12921.10  11.65
673.8  111536.32  13300.56  11.92
675.2  112502.04  13797.42  12.26
676.5  113694.90  14407.38  12.67
677.8  114949.50  15116.54  13.15
679.2  115942.27  15861.96  13.68
680.5  116791.08  16669.02  14.27
681.9  117540.50  17498.25  14.89
683.2  118364.40  18368.35  15.52
684.5  119188.30  19238.45  16.14
685.9  119940.93  20078.59  16.74
687.2  120675.84  20874.24  17.30
688.5  121349.72  21628.01  17.82
689.9  122155.96  22358.46  18.30
691.2  122840.62  23031.67  18.75
692.5  123478.20  23653.39  19.16
693.8  124235.25  24269.48  19.54
695.2  124868.77  24839.33  19.89
696.5  125589.20  25413.30  20.24
697.8  126322.20  25996.78  20.58
699.2  126999.99  26579.67  20.93
700.5  127725.66  27184.23  21.28
701.8  128382.45  27805.05  21.66
703.1  129073.56  28463.82  22.05
704.5  129776.58  29156.36  22.47
705.8  130525.58  29894.24  22.90
707.1  131210.50  30649.38  23.36
708.4  131867.97  31443.27  23.84
709.8  132692.19  32310.87  24.35
711.1  133245.10  33150.63  24.88
712.4  134097.06  34100.06  25.43
713.7  134775.74  35045.88  26.00
715.0  135504.66  36023.48  26.58
716.3  136271.00  37040.25  27.18
717.7  137003.15  38062.09  27.78
719.0  137787.50  39120.70  28.39
720.3  138564.52  40190.17  29.00
721.6  139453.00  41295.70  29.61
722.9  140309.01  42395.99  30.22
724.2  141183.00  43507.80  30.82
725.6  141955.12  44600.35  31.42
726.9  142429.50  45577.75  32.00
728.2  142931.04  46585.28  32.59
729.5  143556.79  47623.62  33.17
730.8  144055.24  48613.23  33.75
732.1  144665.92  49633.50  34.31
733.4  145128.17  50610.55  34.87
734.7  145446.48  51551.28  35.44
736.0  145866.60  52521.15  36.01
737.3  146048.13  53429.90  36.58
738.6  146257.38  54350.60  37.16
740.0  146475.70  55322.93  37.77
741.2  146806.40  56351.36  38.38
742.6  147350.88  57496.32  39.02
743.9  147957.44  58701.76  39.67
745.2  148716.24  60022.44  40.36
746.5  149520.52  61398.49  41.06
747.8  150158.40  62746.40  41.79
749.1  150908.01  64161.15  42.52
750.4  151629.52  65597.22  43.26
751.7  152363.96  67058.81  44.01
753.0  152925.63  68442.24  44.76
754.2  153581.10  69872.52  45.50
755.5  154157.86  71252.08  46.22
756.8  154738.96  72617.76  46.93
758.1  155737.08  74183.64  47.63
759.4  156674.80  75697.20  48.31
760.7  157559.36  77173.88  48.98
762.0  158156.25  78483.13  49.62
763.3  158733.54  79768.08  50.25
764.6  159111.84  80932.32  50.87
765.9  159524.80  82084.93  51.46
767.2  160038.69  83283.69  52.04
768.4  160369.30  84370.65  52.61
769.7  160999.61  85591.07  53.16
771.0  161437.05  86697.68  53.70
772.3  161811.10  87768.45  54.24
773.6  162301.92  88887.04  54.77
774.8  162762.87  89987.03  55.29
776.1  163212.92  91048.49  55.79
777.4  163545.53  92007.11  56.26
778.7  164082.38  93088.69  56.73
780.0  164543.04  94120.96  57.20
781.2  164929.20  95094.81  57.66
782.5  165434.10  96127.20  58.11
783.8  165904.20  97105.77  58.53
785.0  166266.84  98013.15  58.95
786.3  166687.50  98962.50  59.37
787.6  167165.04  99930.88  59.78
788.9  167581.20  100834.13  60.17
790.1  168121.60  101811.45  60.56
791.4  168481.44  102683.04  60.95
792.7  169114.47  103692.14  61.31
793.9  169533.00  104583.15  61.69
795.2  170039.00  105512.50  62.05
796.5  170550.82  106426.65  62.40
797.7  171047.22  107307.87  62.74
799.0  171696.00  108300.00  63.08
800.2  172100.48  109117.76  63.40
801.5  172574.90  109986.42  63.73
802.8  173139.80  110891.80  64.05
804.0  173607.98  111729.80  64.36
805.3  174109.92  112584.88  64.66
806.5  174465.80  113373.95  64.98
807.8  174921.60  114193.80  65.28
809.0  175437.45  115029.23  65.57
810.3  175957.57  115858.47  65.84
811.5  176333.55  116613.50  66.13
812.8  176814.00  117417.75  66.41
814.0  177200.73  118157.67  66.68
815.3  177716.43  118978.91  66.95
816.5  178121.00  119711.00  67.21
817.8  178592.10  120478.56  67.46
819.0  178983.77  121193.42  67.71
820.2  179457.96  121972.20  67.97
821.5  179959.35  122758.60  68.21
822.7  180283.20  123397.19  68.45
824.0  180721.98  124135.61  68.69
825.2  181239.75  124897.65  68.91
826.4  181730.01  125671.26  69.15
827.7  182064.25  126299.18  69.37
828.9  182542.50  127061.55  69.61
830.1  182952.81  127739.43  69.82
831.4  183393.34  128433.39  70.03
832.6  183868.70  129154.59  70.24
833.8  184239.90  129822.25  70.46
835.0  184628.78  130498.27  70.68
836.3  185045.56  131187.21  70.89
837.5  185560.20  131893.65  71.08
838.7  186025.68  132589.31  71.27
839.9  186429.60  133251.48  71.48
841.2  186862.83  133976.57  71.70
842.4  187273.59  134617.28  71.88
843.6  187693.80  135269.05  72.07
844.8  188251.74  135984.78  72.24
846.0  188629.11  136636.40  72.44
847.2  189044.73  137281.73  72.62
848.5  189526.64  137997.00  72.81
849.7  189899.67  138602.55  72.99
850.9  190303.10  139218.95  73.16
852.1  190744.72  139873.48  73.33
853.3  191061.48  140442.24  73.51
854.5  191494.45  141093.30  73.68
855.7  191854.80  141662.13  73.84
856.9  192264.12  142277.34  74.00
858.1  192660.43  142909.96  74.18
859.3  193081.84  143491.39  74.32
860.5  193530.96  144131.06  74.47
861.7  193960.80  144745.20  74.63
862.9  194322.05  145358.92  74.80
864.1  194689.38  145940.93  74.96
865.3  195146.04  146571.06  75.11
866.5  195644.16  147225.60  75.25
867.7  196069.25  147832.28  75.40
868.9  196481.18  148435.35  75.55
870.1  196959.03  149094.31  75.70
871.3  197362.08  149649.96  75.83
872.5  197941.95  150343.65  75.95
873.7  198372.96  150958.88  76.10
874.9  198934.47  151653.45  76.23
876.0  199449.72  152296.20  76.36
877.2  199882.00  152845.02  76.47
878.4  200466.72  153533.21  76.59
879.6  200919.60  154158.90  76.73
880.8  201377.75  154774.38  76.86
882.0  201780.61  155335.22  76.98
883.1  202347.60  155957.20  77.07
884.3  202885.52  156550.52  77.16
885.5  203353.71  157154.03  77.28
886.7  203702.40  157687.20  77.41
887.8  204156.00  158301.15  77.54
889.0  204741.68  158892.82  77.61
890.2  205238.25  159459.41  77.69
891.4  205761.65  160062.84  77.79
892.5  206362.26  160794.27  77.92
893.7  207001.88  161533.06  78.03
894.9  207634.32  162185.94  78.11
896.0  208339.65  162875.03  78.18
897.2  208971.84  163601.06  78.29
898.4  209536.08  164220.62  78.37
899.5  210192.93  164931.46  78.47
900.7  210629.90  165484.15  78.57
901.9  211080.42  166010.14  78.65
903.0  211514.50  166514.31  78.72
904.2  211932.60  166996.90  78.80
905.4  212466.18  167543.73  78.86
906.5  212948.12  168129.78  78.95
907.7  213252.52  168585.60  79.05
908.8  213711.24  169097.13  79.12
910.0  214180.72  169600.60  79.19
911.2  214427.81  169991.75  79.28
912.3  214622.40  170356.53  79.38
913.5  214759.56  170620.49  79.45
914.6  214961.04  170984.52  79.54
915.8  215379.81  171436.98  79.60
916.9  215648.87  171872.29  79.70
918.1  215861.46  172265.35  79.80
919.2  216083.43  172562.27  79.86
920.4  216256.48  172911.97  79.96
921.5  216535.54  173298.25  80.03
922.7  216828.00  173639.92  80.08
923.8  217086.48  174050.58  80.18
925.0  217217.49  174329.75  80.26
926.1  217573.86  174768.51  80.33
927.3  217990.56  175276.56  80.41
928.4  218458.50  175888.38  80.51
929.6  219197.44  176563.20  80.55
930.7  220014.20  177251.20  80.56
931.8  220775.16  178048.26  80.65
933.0  221470.56  178861.68  80.76
934.1  221967.99  179408.39  80.83
935.3  222067.40  179700.91  80.92
936.4  222105.72  179781.82  80.94
937.6  221993.37  179754.84  80.97
938.7  222003.99  179801.64  80.99
939.9  222144.35  179980.22  81.02
941.0  222629.46  180593.10  81.12
942.1  223051.32  181255.32  81.26
943.3  223579.56  181738.65  81.29
944.4  224056.04  182100.31  81.27
945.6  224278.64  182319.72  81.29
946.7  224551.34  182629.49  81.33
947.9  224885.43  182978.88  81.37
949.0  225004.33  183192.57  81.42
950.1  225390.96  183552.66  81.44
951.3  225686.12  183771.78  81.43
952.4  226053.24  184124.01  81.45
953.6  226415.60  184519.80  81.50
954.7  226593.66  184645.44  81.49
955.8  226903.71  184847.88  81.47
957.0  227291.10  185268.45  81.51
958.1  227545.50  185437.08  81.49
959.3  227717.70  185374.35  81.41
960.4  228093.50  185604.46  81.37
961.6  228437.86  185947.98  81.40
962.7  228744.00  186158.08  81.38
963.9  228862.06  186197.80  81.36
965.0  228965.46  186266.82  81.35
966.2  229284.18  186247.02  81.23
967.3  229246.57  186302.66  81.27
968.5  229502.40  186429.60  81.23
969.6  229570.16  186398.48  81.19
970.8  229649.20  186239.90  81.10
971.9  229468.80  186172.80  81.13
973.1  229572.96  186248.88  81.13
974.2  229531.28  186340.74  81.18
975.4  229881.93  186392.90  81.08
976.5  229917.87  186287.40  81.02
977.7  230057.10  186405.24  81.03
978.8  230033.25  186023.12  80.87
980.0  230194.00  185981.00  80.79
981.2  230298.18  186123.81  80.82
982.3  230128.92  186240.32  80.93
983.5  230341.28  185969.03  80.74
984.6  230452.56  186134.76  80.77
985.8  230782.20  186206.46  80.68
987.0  231017.92  186213.12  80.61
988.1  231147.08  186075.67  80.50
989.3  231044.80  185778.88  80.41
990.2  242247.43  196593.81  81.15
994.0  242684.09  197512.40  81.39
997.9  242789.50  197957.84  81.53
1001.7  243330.97  198985.80  81.78
1005.6  244405.56  200343.57  81.97
1009.4  245539.33  201864.79  82.21
1013.3  246640.00  203220.00  82.40
1017.1  247366.74  204337.99  82.61
1021.0  248208.74  205510.16  82.80
1024.8  249510.72  207030.36  82.97
1028.6  251301.68  208971.87  83.16
1032.5  252770.00  210622.50  83.33
1036.3  253450.63  211515.78  83.45
1040.1  253744.93  212160.43  83.61
1044.0  254483.31  213141.05  83.75
1047.8  255110.10  213974.33  83.88
1051.6  255704.53  214927.43  84.05
1055.5  255331.50  214954.07  84.19
1059.3  255099.60  215102.15  84.32
1063.1  254950.66  215242.94  84.43
1067.0  255281.84  215797.29  84.53
1070.8  255986.58  216640.10  84.63
1074.6  256461.53  217328.61  84.74
1078.4  256193.33  217323.64  84.83
1082.3  255386.78  216880.52  84.92
1086.1  254910.93  216749.97  85.03
1089.9  254899.28  216926.11  85.10
1093.7  255256.17  217433.90  85.18
1097.5  255416.00  217706.30  85.24
1101.4  255316.29  217753.19  85.29
1105.2  255199.60  217670.66  85.29
1109.0  255542.42  217977.66  85.30
1112.8  256473.53  218526.64  85.20
1116.6  257246.27  218912.86  85.10
1120.4  257952.80  219204.40  84.98
1124.2  258487.49  219164.75  84.79
1128.1  259035.67  219045.04  84.56
1131.8  259054.60  218338.50  84.28
1135.7  258856.67  217327.26  83.96
1139.5  258619.00  216221.01  83.61
1143.3  258037.43  214562.22  83.15
1147.1  257392.89  212748.86  82.66
1150.9  256816.08  210649.61  82.02
1154.7  256747.11  208877.69  81.36
1158.5  256600.93  207209.31  80.75
1162.3  256372.08  205735.67  80.25
1166.1  255695.85  204169.63  79.85
1169.9  255304.20  202976.46  79.50
1173.7  254700.00  201805.71  79.23
1177.5  254061.96  200649.16  78.98
1181.2  254041.67  200106.03  78.77
1185.0  254441.56  200019.82  78.61
1188.8  254335.28  199832.25  78.57
1192.6  254320.27  199902.19  78.60
1196.4  254331.82  200056.13  78.66
1200.2  253667.56  199908.80  78.81
1204.0  253269.30  199991.96  78.96
1207.8  252912.83  200151.13  79.14
1211.6  252351.33  200040.43  79.27
1215.3  251899.08  200210.70  79.48
1219.1  251740.58  200604.48  79.69
1222.9  251360.00  200925.71  79.94
1226.7  251072.72  201353.34  80.20
1230.4  250424.20  201477.85  80.45
1234.2  249757.36  201506.20  80.68
1238.0  249004.38  201425.23  80.89
1241.8  248333.61  201320.04  81.07
1245.5  247747.78  201230.14  81.22
1249.3  247552.17  201406.17  81.36
1253.1  247734.86  201832.50  81.47
1256.8  247752.84  202080.26  81.57
1260.6  247539.23  201977.30  81.59
1264.4  247284.29  201915.18  81.65
1268.1  246856.13  201630.94  81.68
1271.9  246825.49  201688.29  81.71
1275.7  247092.98  202053.01  81.77
1279.4  247404.00  202486.50  81.84
1283.2  246956.00  202444.57  81.98
1286.9  246572.97  202377.30  82.08
1290.7  246291.47  202367.31  82.17
1294.4  245623.64  201914.13  82.20
1298.2  244723.15  201223.93  82.23
1302.0  243556.83  200304.43  82.24
1305.7  242220.31  199125.73  82.21
1309.5  240600.73  197597.74  82.13
1313.2  239673.17  196528.77  82.00
1317.0  238976.40  195597.26  81.85
1320.7  238203.07  194441.01  81.63
1324.4  237147.95  192871.84  81.33
1328.2  236420.80  191344.11  80.93
1331.9  235467.71  189385.55  80.43
1335.7  234596.81  187184.11  79.79
1339.4  233374.40  184618.49  79.11
1343.2  232472.79  182054.83  78.31
1346.9  232041.62  179850.88  77.51
1350.6  232363.99  178432.20  76.79
1354.4  232874.03  177330.34  76.15
1358.1  232683.27  175670.53  75.50
1361.8  231979.64  173437.96  74.76
1365.6  230887.70  170948.12  74.04
1369.3  229641.33  168448.57  73.35
1373.0  228239.61  166086.33  72.77
1376.7  226723.23  163798.16  72.25
1380.5  225154.80  161334.26  71.65
1384.2  223813.90  158623.75  70.87
1387.9  222464.07  155692.29  69.99
1391.6  221127.81  152309.14  68.88
1395.3  219913.65  148561.52  67.55
1399.1  219120.01  144660.92  66.02
1402.8  218120.00  140089.71  64.23
1406.5  217356.50  135384.21  62.29
1410.2  216748.50  130718.11  60.31
1413.9  216605.31  126531.88  58.42
1417.6  216049.20  122577.64  56.74
1421.3  215397.87  119140.97  55.31
1425.1  214642.13  116164.46  54.12
1428.8  214227.15  113834.80  53.14
1432.5  213972.51  111954.09  52.32
1436.2  213717.93  110338.35  51.63
1439.9  213058.90  108727.51  51.03
1443.6  212680.33  107374.50  50.49
1447.3  212123.36  106190.50  50.06
1451.0  211629.25  105168.38  49.69
1454.7  211067.20  104328.40  49.43
1458.4  210670.60  103664.40  49.21
1462.1  210006.10  103108.70  49.10
1465.8  209353.94  102678.89  49.05
1469.4  208778.81  102485.88  49.09
1473.1  209281.08  102943.96  49.19
1476.8  209439.61  103407.20  49.37
1480.5  208305.09  103277.56  49.58
1484.2  207357.58  103287.23  49.81
1487.9  206690.36  103499.31  50.07
1491.6  206003.42  103672.45  50.33
1495.3  205765.08  104116.77  50.60
1498.9  205168.50  104407.46  50.89
1502.6  204244.33  104536.96  51.18
1506.3  203117.60  104583.60  51.49
1510.0  202150.80  104700.21  51.79
1513.7  201402.18  104947.07  52.11
1517.3  200686.93  105136.15  52.39
1521.0  199762.84  105147.81  52.64
1524.7  198973.08  105166.36  52.85
1528.3  198142.70  105093.65  53.04
1532.0  197224.00  104961.51  53.22
1535.7  196363.69  104804.70  53.37
1539.3  195475.50  104561.31  53.49
1543.0  194842.47  104477.75  53.62
1546.7  194468.08  104522.79  53.75
1550.3  193936.71  104458.74  53.86
1554.0  193148.90  104231.25  53.96
1557.6  192355.59  104034.58  54.08
1561.3  191506.17  103770.80  54.19
1565.0  190638.00  103443.43  54.26
1568.6  189661.92  103090.35  54.35
1572.3  188965.77  102916.44  54.46
1575.9  188372.18  102748.91  54.55
1579.6  187780.52  102603.38  54.64
1583.2  187127.42  102434.74  54.74
1586.9  186370.37  102153.62  54.81
1590.5  185759.82  102111.63  54.97
1594.1  184995.77  101995.36  55.13
1597.8  184222.03  101865.93  55.30
1601.4  183461.57  101820.14  55.50
1605.1  182466.20  101579.98  55.67
1608.7  181631.50  101459.57  55.86
1612.3  180825.84  101310.80  56.03
1616.0  180014.80  101097.00  56.16
1619.6  179308.22  100916.29  56.28
1623.2  178453.93  100579.11  56.36
1626.9  177832.71  100340.04  56.42
1630.5  177015.35  99929.31  56.45
1634.1  176363.93  99532.92  56.44
1637.8  175619.11  99043.20  56.40
1641.4  174742.37  98362.25  56.29
1645.0  173897.90  97649.89  56.15
1648.6  172914.57  96682.59  55.91
1652.2  172172.36  95725.59  55.60
1655.8  171437.78  94618.57  55.19
1659.5  170741.60  93499.36  54.76
1663.1  169517.58  92213.65  54.40
1666.7  168252.83  91072.71  54.13
1670.3  167059.65  90077.86  53.92
1673.9  165943.14  89066.46  53.67
1677.5  165091.14  88124.64  53.38
1681.1  164651.91  87478.80  53.13
1684.7  164659.05  87207.69  52.96
1688.3  164520.30  86883.80  52.81
1691.9  164142.87  86243.91  52.54
1695.6  163779.87  85469.06  52.19
1699.2  163669.77  84792.73  51.81
1702.8  163577.27  84123.89  51.43
1706.3  163085.04  83211.78  51.02
1709.9  162086.22  82121.71  50.67
1713.5  161356.51  81232.85  50.34
1717.1  160649.38  80517.45  50.12
1720.7  159930.41  79955.63  49.99
1724.3  159558.39  79780.07  50.00
1727.9  159237.01  79775.88  50.10
1731.5  159135.44  79985.23  50.26
1735.1  159248.53  80418.34  50.50
1738.7  158983.56  80526.57  50.65
1742.2  158528.14  80503.01  50.78
1745.8  157877.20  80249.49  50.83
1749.4  157648.63  80134.26  50.83
1753.0  156721.37  79613.85  50.80
1756.5  155234.57  78820.40  50.78
1760.1  153433.85  77912.79  50.78
1763.7  151405.92  76948.38  50.82
1767.2  149795.67  76293.13  50.93
1770.8  148428.00  75789.64  51.06
1774.4  146992.57  75212.15  51.17
1777.9  146143.17  75082.07  51.38
1781.5  145266.00  74791.93  51.49
1785.1  144029.17  74274.11  51.57
1788.6  142724.46  73694.32  51.63
1792.2  141384.67  73074.21  51.68
1795.8  140693.44  72861.94  51.79
1799.3  139995.00  72585.64  51.85
1802.9  139252.91  72305.30  51.92
1806.4  138607.47  72085.49  52.01
1810.0  137794.97  71784.01  52.09
1813.5  137355.23  71646.97  52.16
1817.1  137107.20  71638.84  52.25
1820.6  136500.10  71445.41  52.34
1824.2  136410.44  71537.89  52.44
1827.7  135634.07  71285.38  52.56
1831.2  135352.00  71343.00  52.71
1834.8  135334.00  71484.43  52.82
1838.3  135096.50  71551.29  52.96
1841.8  134435.73  71338.82  53.07
1845.4  133543.51  70953.75  53.13
1848.9  132710.55  70544.64  53.16
1852.4  132058.30  70152.21  53.12
1856.0  131319.97  69592.14  52.99
1859.5  130536.76  68963.28  52.83
1863.0  129915.05  68295.03  52.57
1866.6  129691.47  67754.06  52.24
1870.1  129551.58  67056.10  51.76
1873.6  128926.50  65870.36  51.09
1877.1  127794.92  64228.13  50.26
1880.6  126477.51  62244.57  49.21
1884.2  125520.57  60119.19  47.90
1887.7  124690.00  57756.99  46.32
1891.2  123753.00  54874.13  44.34
1894.7  122877.49  51818.61  42.17
1898.2  122430.59  48649.08  39.74
1902.2  130871.52  48503.52  37.06
1904.9  130168.96  45681.68  35.09
1907.6  129295.04  42930.24  33.20
1910.4  128572.85  40469.80  31.48
1913.1  127466.40  38212.24  29.98
1915.8  126717.64  36466.36  28.78
1918.6  126159.84  35113.92  27.83
1921.3  125630.41  34097.43  27.14
1924.0  124833.66  33302.92  26.68
1926.7  124007.36  32719.24  26.38
1929.4  123213.36  32362.24  26.27
1932.2  122616.22  32251.29  26.30
1934.9  121998.24  32282.64  26.46
1937.6  121365.52  32415.28  26.71
1940.3  120802.00  32631.50  27.01
1943.0  120271.30  32926.60  27.38
1945.7  119524.24  33208.12  27.78
1948.4  118743.02  33482.11  28.20
1951.1  118131.66  33807.78  28.62
1953.8  117517.62  34143.78  29.05
1956.4  117002.87  34497.62  29.48
1959.1  116378.64  34811.92  29.91
1961.8  115568.04  35071.68  30.35
1964.5  114890.49  35343.81  30.76
1967.2  114085.19  35570.53  31.18
1969.9  113479.30  35840.80  31.58
1972.5  112732.43  36049.28  31.98
1975.2  112164.00  36323.88  32.38
1977.9  111765.60  36655.94  32.80
1980.6  111163.78  36907.99  33.20
1983.2  110277.62  37070.34  33.62
1985.9  109404.00  37173.60  33.98
1988.5  108541.10  37280.56  34.35
1991.2  107877.42  37456.02  34.72
1993.8  107244.72  37621.32  35.08
1996.5  106780.08  37810.08  35.41
1999.2  106134.73  37934.86  35.74
2001.8  105722.76  38093.28  36.03
2004.4  105211.43  38169.35  36.28
2007.1  104570.06  38168.48  36.50
2009.7  103969.44  38161.98  36.70
2012.4  103540.48  38154.24  36.85
2015.0  103096.80  38050.80  36.91
2017.6  102564.15  37875.80  36.93
2020.3  102027.20  37706.68  36.96
2022.9  101790.72  37584.96  36.92
2025.5  101557.11  37393.98  36.82
2028.1  101332.43  37174.50  36.69
2030.8  100917.06  36814.17  36.48
2033.4  100774.50  36515.04  36.23
2036.0  100397.24  36167.76  36.02
2038.6  99997.26  35798.76  35.80
2041.2  99671.44  35411.40  35.53
2043.8  99326.50  35013.55  35.25
2046.4  98959.54  34615.54  34.98
2049.0  98449.04  34189.00  34.73
2051.6  98202.27  33839.19  34.46
2054.2  97874.75  33472.25  34.20
2056.8  97497.40  33117.70  33.97
2059.4  96886.31  32690.19  33.74
2062.0  96371.25  32278.75  33.49
2064.6  95754.68  31845.52  33.26
2067.1  95157.99  31413.96  33.01
2069.7  94559.44  30990.66  32.77
2072.3  94130.22  30629.86  32.54
2074.9  93651.81  30264.15  32.32
2077.4  93293.04  29952.55  32.11
2080.0  92786.69  29602.00  31.90
2082.6  92339.55  29264.80  31.69
2085.1  91886.94  28916.85  31.47
2087.7  91509.60  28618.20  31.27
2090.3  91047.39  28287.99  31.07
2092.8  90311.36  27853.18  30.84
2095.4  89516.57  27420.25  30.63
2097.9  88843.72  27040.72  30.44
2100.5  88137.20  26653.20  30.24
2103.0  87541.42  26295.02  30.04
2105.6  86971.50  25955.91  29.84
2108.1  86450.31  25622.10  29.64
2110.7  85916.18  25287.36  29.43
2113.2  85415.28  24972.23  29.24
2115.7  84855.50  24652.05  29.05
2118.3  84244.29  24319.62  28.87
2120.8  83866.32  24058.80  28.69
2123.3  83455.27  23825.36  28.55
2125.8  83074.32  23603.02  28.41
2128.4  82643.73  23326.68  28.23
2130.9  82125.20  23028.80  28.04
2133.4  81746.14  22831.34  27.93
2135.9  81355.60  22651.40  27.84
2138.4  80871.01  22471.13  27.79
2140.9  80549.16  22342.96  27.74
2143.4  80190.70  22229.71  27.72
2145.9  79890.99  22127.37  27.70
2148.4  79605.90  22054.27  27.70
2150.9  79306.19  21995.79  27.74
2153.4  79006.48  21951.93  27.78
2155.9  78680.22  21894.71  27.83
2158.4  78395.10  21829.50  27.85
2160.9  78159.90  21785.40  27.87
2163.4  77818.68  21733.74  27.93
2165.9  77238.82  21608.96  27.98
2168.4  76766.76  21505.32  28.01
2170.8  76426.90  21454.07  28.07
2173.3  76078.07  21396.27  28.12
2175.8  75748.86  21365.63  28.21
2178.2  75371.65  21321.90  28.29
2180.7  74997.37  21279.09  28.37
2183.2  74589.32  21245.79  28.48
2185.6  74148.48  21213.36  28.61
2188.1  73641.96  21160.44  28.73
2190.6  73085.22  21089.38  28.86
2193.0  72454.14  21016.71  29.01
2195.5  71915.52  20943.36  29.12
2197.9  71329.92  20866.64  29.25
2200.4  70587.20  20755.40  29.40
2202.8  70112.09  20706.06  29.53
2205.3  69517.36  20611.40  29.65
2207.7  69138.68  20593.30  29.79
2210.1  68727.68  20567.96  29.93
2212.6  68374.84  20533.85  30.03
2215.0  68136.00  20515.95  30.11
2217.4  67824.76  20471.60  30.18
2219.9  67584.70  20438.82  30.24
2222.3  67348.16  20406.76  30.30
2224.7  67152.51  20364.21  30.33
2227.1  66885.08  20261.85  30.29
2229.5  66565.15  20108.31  30.21
2231.9  66135.52  19885.60  30.07
2234.4  65646.64  19619.52  29.89
2236.8  65251.98  19359.63  29.67
2239.2  64881.96  19099.08  29.44
2241.6  64454.46  18821.46  29.20
2244.0  64039.68  18558.72  28.98
2246.4  63611.79  18276.36  28.73
2248.8  63158.92  17970.92  28.45
2251.2  62814.00  17695.80  28.17
2253.6  62405.10  17400.00  27.88
2255.9  62108.40  17152.08  27.62
2258.3  61793.42  16934.87  27.41
2260.7  61406.24  16724.96  27.24
2263.1  60987.00  16512.60  27.08
2265.5  60577.99  16311.13  26.93
2267.9  60264.90  16129.80  26.76
2270.2  59810.48  15940.16  26.65
2272.6  59384.04  15776.76  26.57
2275.0  58970.52  15629.04  26.50
2277.3  58569.30  15452.10  26.38
2279.7  58171.05  15248.55  26.21
2282.1  57864.04  15065.88  26.04
2284.4  57475.44  14828.88  25.80
2286.8  57168.21  14629.91  25.59
2289.1  56768.16  14428.12  25.42
2291.5  56459.69  14259.35  25.26
2293.8  56039.16  14060.50  25.09
2296.2  55560.12  13869.24  24.96
2298.5  55028.34  13668.45  24.84
2300.8  54479.04  13469.68  24.72
2303.2  53832.32  13262.36  24.64
2305.5  53138.80  13052.45  24.56
2307.9  52460.63  12885.23  24.56
2310.2  51808.68  12760.44  24.63
2312.5  51198.00  12668.40  24.74
2314.8  50608.58  12585.30  24.87
2317.1  49987.00  12487.50  24.98
2319.5  49353.48  12366.18  25.06
2321.8  48808.84  12255.80  25.11
2324.1  48203.82  12118.96  25.14
2326.4  47678.40  12004.74  25.18
2328.7  47158.00  11875.00  25.18
2331.0  46679.52  11707.80  25.08
2333.3  46317.77  11591.28  25.03
2335.6  45914.96  11471.60  24.98
2337.9  45439.02  11343.06  24.96
2340.2  45001.50  11200.50  24.89
2342.5  44620.92  11079.15  24.83
2344.8  44140.10  10953.85  24.82
2347.1  43614.90  10877.16  24.94
2349.4  43071.12  10777.56  25.02
2351.7  42582.88  10677.44  25.07
2353.9  42092.85  10603.32  25.19
2356.2  41583.75  10510.50  25.28
2358.5  41073.08  10434.36  25.40
2360.8  40586.58  10353.62  25.51
2363.1  40137.12  10259.22  25.56
2365.3  39669.73  10157.75  25.61
2367.6  39110.00  10040.00  25.67
2369.8  38592.00  9919.35  25.70
2372.1  38045.28  9795.24  25.75
2374.4  37388.36  9642.64  25.79
2376.6  36757.28  9500.12  25.85
2378.9  36166.76  9355.08  25.87
2381.1  35578.40  9214.40  25.90
2383.4  34999.16  9058.36  25.88
2385.6  34495.45  8903.40  25.81
2387.9  34023.96  8769.60  25.77
2390.1  33568.50  8652.00  25.77
2392.3  33074.73  8529.30  25.79
2394.6  32600.22  8379.30  25.70
2396.8  32180.13  8243.97  25.62
2399.0  31736.20  8099.90  25.52
2401.3  31291.44  7974.34  25.48
2403.5  30805.32  7818.72  25.38
2405.7  30352.61  7683.79  25.32
2407.9  29942.46  7543.26  25.19
2410.1  29507.04  7387.92  25.04
2412.4  29120.10  7288.50  25.03
2414.6  28696.32  7140.24  24.88
2416.8  28330.50  6978.84  24.63
2419.0  27947.34  6836.04  24.46
2421.2  27564.48  6710.96  24.35
2423.4  27155.80  6560.75  24.16
2425.6  26837.64  6423.66  23.94
2427.8  26483.31  6286.50  23.74
2430.0  26140.13  6159.39  23.56
2432.2  25839.36  6036.48  23.36
2434.4  25542.00  5909.49  23.14
2436.5  25198.00  5777.96  22.93
2438.7  24940.20  5638.14  22.61
2440.9  24653.70  5502.42  22.32
2443.1  24361.20  5366.70  22.03
2445.3  24075.25  5266.08  21.87
2447.4  23770.08  5189.76  21.83
2449.6  23457.28  5075.84  21.64
2451.8  23113.62  4955.58  21.44
2453.9  22795.16  4825.89  21.17
2456.1  22482.40  4735.12  21.06
2458.3  22191.66  4651.86  20.96
2460.4  21913.64  4554.65  20.78
2462.6  21613.55  4480.70  20.73
2464.7  21336.25  4398.55  20.62
2466.9  21095.44  4301.92  20.39
2469.0  20826.64  4225.30  20.29
2471.2  20578.56  4152.06  20.18
2473.3  20291.94  4066.95  20.04
2475.4  20032.07  3953.89  19.74
2477.6  19768.17  3857.57  19.51
2479.7  19537.92  3793.92  19.42
2481.9  19247.13  3730.79  19.38
2484.0  19018.38  3652.43  19.20
2486.1  18732.06  3532.14  18.86
2488.2  18497.00  3490.00  18.87
2490.4  18304.75  3467.50  18.94
2492.5  17972.08  3372.16  18.76
2494.6  17601.39  3291.48  18.70
2496.7  17342.95  3240.12  18.68
2498.8  17100.45  3226.50  18.87
2500.9  16911.82  3219.14  19.03
2503.0  16838.02  3218.68  19.12
2505.1  16756.35  3168.75  18.91
2507.2  16802.31  3182.46  18.94
2509.4  16750.47  3211.23  19.17
2511.4  16802.73  3285.45  19.55
2513.5  16880.00  3308.48  19.60
2515.6  16881.88  3501.70  20.74
