# Supplementary material for: Using reflectance spectra and Pl@ntNet to identify herbarium specimens: a case study with Lithocarpus
Source: New Phytol. 2025 Jun 4;251(2):800–10. doi: 10.1111/nph.70258 (PMC13278665; doi:10.1111/nph.70258)
Supplement: Supplementary file 1 — Dataset S1 Original spectral data collected for this study. [file NPH-251-800-s003.zip › lithocarpus_spectra/gr020222_0013.sig]

/*** Spectra Vista SIG Data ***/
name= gr020222_0013.sig
instrument= HI: 1132003 (HR-1024i)
integration= 50.0, 9.0, 6.0, 100.0, 14.0, 6.0
scan method= Time-based, Time-based
scan coadds= 100, 425, 571, 50, 298, 571
scan time= 5, 5
scan settings= AI, AI
external data set1= 0,0,0,0,0,0,0,0,0,0,0,0,0,0,0,0,0,0,0,0,0,0,0,0,0,0,0,0,0,0,0,0
external data set2= 0,0,0,0,0,0,0,0,0,0,0,0,0,0,0,0,0,0,0,0,0,0,0,0,0,0,0,0,0,0,0,0
external data dark= 0,0,0,0,0,0,0,0,0,0,0,0,0,0,0,0
external data mask= 0
optic= LENS 4(1), LENS 4(1)
temp= 31.1, -5.0, -9.8, 31.2, -5.0, -9.9
battery= 7.45, 7.45
error= 0, 0
units= Radiance, Radiance
time= 02/02/2022 10:51:52, 02/02/2022 10:53:21
longitude=                 ,                 
latitude=                 ,                 
gpstime=                 ,                 
comm= 
memory slot= 0, 0
factors= 0.940, 0.923, 1.000 [Overlap: Remove @ 990,1900, Matching Type: None]
inclinometer x offset= 1, 1
inclinometer y offset= 90, 90
data= 
340.5  1193.50  195.30  16.36
341.9  1233.66  180.80  14.66
343.4  1220.16  177.12  14.52
344.9  1202.50  175.75  14.62
346.4  1194.61  151.56  12.69
347.8  1216.23  154.17  12.68
349.3  1225.84  143.28  11.69
350.8  1242.30  151.50  12.20
352.2  1272.81  146.30  11.49
353.7  1310.05  117.22  8.95
355.2  1336.20  117.90  8.82
356.6  1413.72  117.81  8.33
358.1  1467.42  132.20  9.01
359.6  1499.94  134.61  8.97
361.0  1575.68  129.26  8.20
362.5  1639.89  117.14  7.14
364.0  1745.38  121.03  6.93
365.5  1811.85  122.08  6.74
366.9  1871.44  138.16  7.38
368.4  1976.58  131.36  6.65
369.9  2070.46  135.03  6.52
371.3  2168.08  138.81  6.40
372.8  2228.70  137.66  6.18
374.2  2336.40  136.29  5.83
375.7  2451.57  137.66  5.61
377.2  2576.55  140.18  5.44
378.6  2655.21  145.31  5.47
380.1  2743.48  141.02  5.14
381.6  2849.86  151.32  5.31
383.0  3010.70  151.80  5.04
384.5  3159.52  159.25  5.04
386.0  3285.48  169.29  5.15
387.4  3374.00  168.70  5.00
388.9  3486.00  156.87  4.50
390.4  3633.41  165.16  4.55
391.8  3811.36  172.20  4.52
393.3  3975.37  168.06  4.23
394.7  4063.30  164.58  4.05
396.2  4165.70  162.30  3.90
397.7  4303.44  170.28  3.96
399.1  4498.95  181.98  4.04
400.6  4693.92  182.88  3.90
402.0  4836.78  182.52  3.77
403.5  4949.00  186.20  3.76
405.0  5098.04  186.40  3.66
406.4  5303.76  198.44  3.74
407.9  5512.56  196.24  3.56
409.3  5654.32  206.33  3.65
410.8  5769.72  211.50  3.67
412.2  5941.56  217.08  3.65
413.7  6168.54  231.90  3.76
415.1  6405.10  238.77  3.73
416.6  6596.01  242.78  3.68
418.0  6749.75  253.75  3.76
419.5  6903.09  259.13  3.75
420.9  7111.04  268.96  3.78
422.4  7376.39  283.95  3.85
423.8  7632.29  299.25  3.92
425.3  7908.90  313.65  3.97
426.7  8124.15  332.10  4.09
428.2  8299.20  343.52  4.14
429.6  8491.76  358.77  4.22
431.1  8713.32  370.23  4.25
432.5  8988.72  388.51  4.32
434.0  9278.50  412.50  4.45
435.4  9592.00  431.75  4.50
436.8  9897.89  453.96  4.59
438.3  10170.00  468.95  4.61
439.7  10395.63  486.50  4.68
441.2  10580.64  504.78  4.77
442.6  10844.70  530.03  4.89
444.0  11138.40  554.19  4.98
445.5  11479.02  581.01  5.06
446.9  11842.74  606.06  5.12
448.4  12166.00  633.19  5.20
449.8  12509.10  661.05  5.28
451.2  12793.75  687.13  5.37
452.7  13033.29  715.07  5.49
454.1  13299.78  745.62  5.61
455.5  13603.80  769.16  5.65
457.0  13945.36  800.80  5.74
458.4  14288.56  823.68  5.76
459.8  14647.68  864.00  5.90
461.2  15071.92  896.58  5.95
462.7  15462.30  937.29  6.06
464.1  15794.14  974.24  6.17
465.5  16095.60  1003.68  6.24
467.0  16390.70  1040.05  6.35
468.4  16724.76  1072.10  6.41
469.8  17069.44  1111.54  6.51
471.2  17499.51  1149.50  6.57
472.7  17946.83  1198.62  6.68
474.1  18390.30  1241.95  6.75
475.5  18920.72  1285.70  6.80
476.9  19417.58  1335.04  6.88
478.4  19818.75  1387.50  7.00
479.8  20110.48  1426.50  7.09
481.2  20337.76  1453.60  7.15
482.6  20586.15  1493.51  7.25
484.0  20955.48  1533.18  7.32
485.4  21431.02  1586.28  7.40
486.9  21966.75  1643.85  7.48
488.3  22548.24  1699.44  7.54
489.7  23047.38  1758.00  7.63
491.1  23484.72  1802.22  7.67
492.5  23884.56  1855.14  7.77
493.9  24228.66  1908.96  7.88
495.3  24544.20  1952.25  7.95
496.8  24942.16  2004.38  8.04
498.2  25434.12  2057.97  8.09
499.6  25944.66  2121.35  8.18
501.0  26526.56  2186.14  8.24
502.4  27069.36  2257.50  8.34
503.8  27594.00  2327.61  8.44
505.2  28122.88  2392.68  8.51
506.6  28649.72  2466.75  8.61
508.0  29156.40  2535.12  8.69
509.4  29570.00  2597.50  8.78
510.8  30051.45  2670.53  8.89
512.2  30514.64  2740.12  8.98
513.6  31036.80  2820.00  9.09
515.0  31633.44  2902.80  9.18
516.4  32145.92  2981.20  9.27
517.8  32724.10  3066.31  9.37
519.2  33336.27  3157.41  9.47
520.7  33921.95  3250.76  9.58
522.0  34423.32  3338.88  9.70
523.4  35019.81  3430.98  9.80
524.8  35534.94  3514.95  9.89
526.2  36153.01  3618.36  10.01
527.6  36796.38  3720.81  10.11
529.0  37342.80  3819.20  10.23
530.4  38008.12  3927.03  10.33
531.8  38584.51  4030.74  10.45
533.2  39054.60  4130.10  10.58
534.6  39500.32  4231.68  10.71
536.0  40005.78  4346.07  10.86
537.4  40531.23  4467.55  11.02
538.8  41097.11  4580.62  11.15
540.2  41746.61  4706.49  11.27
541.6  42367.08  4832.59  11.41
543.0  42879.20  4947.60  11.54
544.3  43591.35  5085.15  11.67
545.7  44391.75  5235.23  11.79
547.1  44909.40  5363.55  11.94
548.5  45560.76  5505.66  12.08
549.9  46301.33  5656.52  12.22
551.3  47073.00  5812.30  12.35
552.7  47597.12  5942.95  12.49
554.1  48312.45  6099.65  12.63
555.4  48928.14  6249.41  12.77
556.8  49364.70  6375.60  12.92
558.2  49638.75  6477.45  13.05
559.6  49908.45  6584.40  13.19
561.0  50450.40  6729.03  13.34
562.3  50859.90  6859.13  13.49
563.7  51457.28  7008.96  13.62
565.1  52056.40  7163.20  13.76
566.5  52681.13  7324.85  13.90
567.9  53542.72  7521.76  14.05
569.2  54499.20  7728.00  14.18
570.6  55496.55  7946.34  14.32
572.0  56359.69  8153.74  14.47
573.4  57083.39  8346.33  14.62
574.8  57804.25  8538.25  14.77
576.1  58689.27  8757.92  14.92
577.5  59365.76  8951.08  15.08
578.9  60299.64  9188.58  15.24
580.3  61159.53  9411.08  15.39
581.6  62018.24  9637.28  15.54
583.0  62868.60  9866.75  15.69
584.4  63477.09  10063.62  15.85
585.8  63926.89  10232.00  16.01
587.1  64302.48  10383.12  16.15
588.5  64785.30  10559.55  16.30
589.9  65193.30  10720.20  16.44
591.2  65730.12  10901.68  16.59
592.6  66488.40  11121.88  16.73
594.0  67155.53  11320.02  16.86
595.3  68031.04  11551.02  16.98
596.7  68924.60  11789.47  17.10
598.1  69786.22  12019.19  17.22
599.5  70634.35  12246.25  17.34
600.8  71531.48  12481.56  17.45
602.2  72255.40  12695.80  17.57
603.5  73158.48  12936.12  17.68
604.9  74045.70  13180.50  17.80
606.3  74854.56  13405.92  17.91
607.6  75619.74  13635.69  18.03
609.0  76361.40  13869.90  18.16
610.4  77100.66  14108.64  18.30
611.7  77773.65  14342.53  18.44
613.1  78404.85  14571.53  18.58
614.5  79107.66  14817.69  18.73
615.8  79654.50  15043.68  18.89
617.2  80418.96  15319.89  19.05
618.5  81064.80  15573.56  19.21
619.9  81870.12  15858.25  19.37
621.2  82611.43  16136.04  19.53
622.6  83523.00  16450.50  19.70
624.0  84260.52  16730.78  19.86
625.3  85096.44  17028.66  20.01
626.7  85919.86  17326.35  20.17
628.0  86613.68  17602.96  20.32
629.4  87449.60  17908.80  20.48
630.8  88147.56  18183.36  20.63
632.1  88707.15  18419.00  20.76
633.5  89638.12  18730.14  20.90
634.8  90358.20  19006.38  21.03
636.2  91013.16  19252.56  21.15
637.5  91853.76  19544.17  21.28
638.9  92591.97  19801.46  21.39
640.2  93378.11  20057.52  21.48
641.6  94232.64  20295.12  21.54
642.9  94995.81  20505.03  21.59
644.3  95827.64  20717.22  21.62
645.6  96603.00  20913.75  21.65
647.0  97387.11  21076.56  21.64
648.3  98175.73  21220.61  21.61
649.7  99024.79  21362.74  21.57
651.0  99821.86  21465.92  21.50
652.4  100357.92  21505.77  21.43
653.7  101459.70  21649.95  21.34
655.0  102395.32  21752.58  21.24
656.4  103022.80  21774.50  21.14
657.7  104155.63  21907.58  21.03
659.1  105089.60  21998.90  20.93
660.4  105785.12  22046.08  20.84
661.8  106464.00  22100.00  20.76
663.1  107470.47  22251.81  20.71
664.5  107977.92  22321.41  20.67
665.8  108104.79  22362.21  20.69
667.1  108157.14  22431.60  20.74
668.5  108511.20  22596.00  20.82
669.8  108898.10  22789.41  20.93
671.2  109141.76  22996.48  21.07
672.5  109417.85  23241.52  21.24
673.8  110026.00  23572.36  21.42
675.2  110977.86  23999.85  21.63
676.5  112154.34  24487.83  21.83
677.8  113416.84  25008.81  22.05
679.2  114396.27  25497.41  22.29
680.5  115256.79  25974.99  22.54
681.9  115985.10  26430.25  22.79
683.2  116801.30  26907.65  23.04
684.5  117632.90  27369.65  23.27
685.9  118364.48  27818.58  23.50
687.2  119086.08  28258.56  23.73
688.5  119748.78  28702.02  23.97
689.9  120543.92  29173.34  24.20
691.2  121227.30  29621.93  24.44
692.5  121856.08  30066.07  24.67
693.8  122581.80  30562.40  24.93
695.2  123201.55  31050.10  25.20
696.5  123906.20  31584.30  25.49
697.8  124608.70  32154.20  25.80
699.2  125273.46  32748.50  26.14
700.5  125991.36  33376.05  26.49
701.8  126618.45  34026.83  26.87
703.1  127280.16  34722.42  27.28
704.5  127954.08  35440.34  27.70
705.8  128693.54  36200.97  28.13
707.1  129354.50  36960.50  28.57
708.4  130009.86  37726.14  29.02
709.8  130790.70  38546.75  29.47
711.1  131310.14  39280.41  29.91
712.4  132140.44  40107.10  30.35
713.7  132790.24  40883.25  30.79
715.0  133494.72  41666.49  31.21
716.3  134241.00  42452.38  31.62
717.7  134938.47  43234.69  32.04
719.0  135707.00  44026.30  32.44
720.3  136465.28  44818.04  32.84
721.6  137344.00  45646.90  33.24
722.9  138195.00  46485.81  33.64
724.2  139043.52  47348.28  34.05
725.6  139802.66  48189.06  34.47
726.9  140244.00  48937.38  34.89
728.2  140712.32  49701.68  35.32
729.5  141296.74  50526.00  35.76
730.8  141761.52  51328.00  36.21
732.1  142319.24  52183.18  36.67
733.4  142739.06  52983.24  37.12
734.7  143012.16  53737.20  37.58
736.0  143364.60  54522.75  38.03
737.3  143495.28  55237.82  38.49
738.6  143620.83  55940.90  38.95
740.0  143787.00  56654.75  39.40
741.2  144052.48  57408.00  39.85
742.6  144527.40  58220.82  40.28
743.9  145098.16  59076.68  40.71
745.2  145831.02  59981.34  41.13
746.5  146605.97  60901.78  41.54
747.8  147247.40  61758.30  41.94
749.1  147977.04  62650.51  42.34
750.4  148683.18  63523.26  42.72
751.7  149423.40  64390.83  43.09
753.0  149949.52  65163.55  43.46
754.2  150587.04  65961.06  43.80
755.5  151154.24  66734.06  44.15
756.8  151709.00  67503.12  44.50
758.1  152678.40  68449.68  44.83
759.4  153570.20  69341.80  45.15
760.7  154417.20  70216.86  45.47
762.0  154988.75  70953.75  45.78
763.3  155531.88  71684.55  46.09
764.6  155906.16  72345.36  46.40
765.9  156293.85  72982.78  46.70
767.2  156751.77  73666.74  47.00
768.4  157056.90  74274.20  47.29
769.7  157672.83  75013.38  47.58
771.0  158081.31  75666.38  47.87
772.3  158435.75  76281.98  48.15
773.6  158884.64  76945.44  48.43
774.8  159322.54  77602.79  48.71
776.1  159740.10  78263.51  48.99
777.4  160040.22  78835.49  49.26
778.7  160537.36  79512.54  49.53
780.0  160981.76  80143.68  49.78
781.2  161322.00  80746.17  50.05
782.5  161803.98  81429.27  50.33
783.8  162241.38  82069.74  50.58
785.0  162561.18  82635.18  50.83
786.3  162981.00  83259.75  51.09
787.6  163430.40  83885.76  51.33
788.9  163790.16  84479.88  51.58
790.1  164284.80  85145.35  51.83
791.4  164661.60  85736.64  52.07
792.7  165265.11  86442.75  52.31
793.9  165666.06  87040.17  52.54
795.2  166117.50  87670.25  52.78
796.5  166598.08  88318.67  53.01
797.7  167075.70  88933.68  53.23
799.0  167700.00  89646.00  53.46
800.2  168075.52  90227.20  53.68
801.5  168527.38  90840.91  53.90
802.8  169035.95  91476.95  54.12
804.0  169480.22  92097.46  54.34
805.3  169949.68  92739.76  54.57
806.5  170313.10  93304.75  54.78
807.8  170772.00  93898.00  54.98
809.0  171215.08  94504.20  55.20
810.3  171686.29  95138.66  55.41
811.5  172041.54  95702.10  55.63
812.8  172513.50  96303.00  55.82
814.0  172893.42  96857.24  56.02
815.3  173386.49  97481.77  56.22
816.5  173755.00  98043.25  56.43
817.8  174175.95  98644.82  56.64
819.0  174578.67  99221.08  56.83
820.2  175032.42  99813.66  57.03
821.5  175483.45  100410.40  57.22
822.7  175760.25  100925.27  57.42
824.0  176178.96  101509.11  57.62
825.2  176678.10  102130.28  57.81
826.4  177178.87  102724.55  57.98
827.7  177497.90  103223.10  58.15
828.9  177942.60  103822.65  58.35
830.1  178308.37  104395.92  58.55
831.4  178714.40  104968.33  58.74
832.6  179189.38  105570.46  58.92
833.8  179570.10  106093.15  59.08
835.0  179970.42  106619.59  59.24
836.3  180371.94  107195.34  59.43
837.5  180778.50  107796.15  59.63
838.7  181214.01  108368.01  59.80
839.9  181627.92  108912.60  59.96
841.2  182107.90  109481.77  60.12
842.4  182491.20  110055.00  60.31
843.6  182862.40  110635.00  60.50
844.8  183367.17  111211.56  60.65
846.0  183715.26  111763.95  60.84
847.2  184145.22  112296.35  60.98
848.5  184598.56  112893.92  61.16
849.7  184992.42  113422.91  61.31
850.9  185352.70  113947.60  61.48
852.1  185742.83  114493.94  61.64
853.3  186058.68  114984.81  61.80
854.5  186473.91  115518.48  61.95
855.7  186813.36  116034.81  62.11
856.9  187181.52  116533.38  62.26
858.1  187539.41  117053.60  62.42
859.3  187898.76  117575.99  62.57
860.5  188334.84  118138.20  62.73
861.7  188777.60  118680.40  62.87
862.9  189128.42  119202.59  63.03
864.1  189463.16  119695.66  63.18
865.3  189889.84  120251.60  63.33
866.5  190330.56  120800.16  63.47
867.7  190744.56  121326.87  63.61
868.9  191148.65  121825.76  63.73
870.1  191593.03  122411.88  63.89
871.3  191988.36  122903.49  64.02
872.5  192451.95  123497.55  64.17
873.7  192932.00  124045.56  64.29
874.9  193453.02  124625.69  64.42
876.0  193989.24  125207.10  64.54
877.2  194360.08  125738.72  64.69
878.4  194856.21  126309.15  64.82
879.6  195333.60  126846.30  64.94
880.8  195755.00  127404.38  65.08
882.0  196236.69  127947.05  65.20
883.1  196731.92  128504.46  65.32
884.3  197170.87  129012.09  65.43
885.5  197627.64  129540.60  65.55
886.7  197968.32  130046.40  65.69
887.8  198474.30  130566.75  65.79
889.0  198982.10  131119.93  65.90
890.2  199402.56  131632.73  66.01
891.4  199877.97  132165.51  66.12
892.5  200458.44  132785.06  66.24
893.7  201116.06  133429.13  66.34
894.9  201767.76  134040.42  66.43
896.0  202313.15  134656.83  66.56
897.2  202927.20  135266.81  66.66
898.4  203435.57  135800.28  66.75
899.5  204140.74  136434.19  66.83
900.7  204522.50  136907.55  66.94
901.9  204920.56  137410.79  67.06
903.0  205266.09  137853.12  67.16
904.2  205668.00  138294.00  67.24
905.4  206183.04  138809.37  67.32
906.5  206644.27  139294.75  67.41
907.7  206971.88  139661.60  67.48
908.8  207289.83  140158.82  67.61
910.0  207656.80  140562.76  67.69
911.2  207888.00  140930.74  67.79
912.3  208157.34  141285.75  67.87
913.5  208332.84  141544.05  67.94
914.6  208429.20  141863.40  68.06
915.8  208693.86  142295.46  68.18
916.9  208993.33  142719.15  68.29
918.1  209242.28  143002.86  68.34
919.2  209413.89  143298.45  68.43
920.4  209633.38  143525.03  68.46
921.5  209753.22  143850.02  68.58
922.7  209930.08  144196.96  68.69
923.8  210283.20  144621.24  68.77
925.0  210454.02  144890.31  68.85
926.1  210639.66  145218.15  68.94
927.3  210993.60  145661.52  69.04
928.4  211441.75  146191.50  69.14
929.6  212101.12  146798.08  69.21
930.7  212839.20  147460.60  69.28
931.8  213575.97  148110.17  69.35
933.0  214239.60  148832.28  69.47
934.1  214778.25  149248.04  69.49
935.3  214933.95  149492.30  69.55
936.4  214904.34  149712.90  69.66
937.6  214792.89  149763.56  69.72
938.7  214610.40  149736.56  69.77
939.9  214684.03  150005.72  69.87
941.0  215147.26  150494.25  69.95
942.1  215737.02  150988.05  69.99
943.3  216231.54  151490.49  70.06
944.4  216680.01  151902.40  70.10
945.6  216812.64  152119.75  70.16
946.7  216984.77  152439.64  70.25
947.9  217209.09  152665.17  70.28
949.0  217372.98  152827.83  70.31
950.1  217888.92  153214.74  70.32
951.3  218073.02  153573.15  70.42
952.4  218240.34  153870.73  70.51
953.6  218660.42  154078.49  70.46
954.7  218716.92  154283.36  70.54
955.8  219180.13  154518.70  70.50
957.0  219624.15  154940.33  70.55
958.1  219743.94  155181.03  70.62
959.3  219691.50  155224.65  70.66
960.4  220030.66  155421.85  70.64
961.6  220443.63  155723.22  70.64
962.7  220610.88  155884.80  70.66
963.9  220713.36  156047.61  70.70
965.0  220809.54  156161.88  70.72
966.2  220998.29  156257.05  70.71
967.3  220963.62  156165.47  70.67
968.5  220953.60  156245.76  70.71
969.6  221288.80  156463.40  70.71
970.8  221107.37  156483.53  70.77
971.9  220953.92  156370.72  70.77
973.1  221086.80  156324.00  70.71
974.2  220785.77  156345.17  70.81
975.4  221168.28  156449.63  70.74
976.5  221257.14  156383.37  70.68
977.7  221461.56  156573.66  70.70
978.8  221526.36  156509.42  70.65
980.0  221423.00  156446.00  70.65
981.2  221611.17  156735.84  70.73
982.3  221542.02  156376.99  70.59
983.5  221466.83  156288.93  70.57
984.6  221487.12  156589.56  70.70
985.8  221508.76  156700.06  70.74
987.0  221838.40  156598.24  70.59
988.1  222064.68  156557.87  70.50
989.3  222085.92  156191.00  70.33
990.2  238106.95  170726.21  71.70
994.0  238473.82  171522.10  71.92
997.9  238162.00  171746.36  72.11
1001.7  238427.08  172473.28  72.34
1005.6  239667.78  173781.43  72.51
1009.4  241236.07  175394.28  72.71
1013.3  242320.00  176605.71  72.88
1017.1  242770.21  177318.28  73.04
1021.0  243080.90  178032.04  73.24
1024.8  244250.06  179238.43  73.38
1028.6  246217.83  181160.22  73.58
1032.5  247811.20  182698.20  73.72
1036.3  248174.36  183304.20  73.86
1040.1  248135.93  183654.69  74.01
1044.0  248934.31  184623.16  74.17
1047.8  249690.00  185531.85  74.30
1051.6  250491.02  186478.29  74.45
1055.5  249985.00  186435.96  74.58
1059.3  249484.20  186407.13  74.72
1063.1  248994.81  186333.02  74.83
1067.0  249369.87  186950.16  74.97
1070.8  250363.32  187904.00  75.05
1074.6  251056.47  188778.93  75.19
1078.4  250604.67  188706.43  75.30
1082.3  249468.02  188103.66  75.40
1086.1  248796.44  187947.11  75.54
1089.9  248682.22  188081.99  75.63
1093.7  249206.22  188670.00  75.71
1097.5  249385.34  189037.16  75.80
1101.4  249442.98  189181.61  75.84
1105.2  249197.20  189154.03  75.91
1109.0  249522.60  189470.05  75.93
1112.8  250583.30  190271.77  75.93
1116.6  251318.93  190820.29  75.93
1120.4  251934.36  191216.20  75.90
1124.2  252338.99  191364.74  75.84
1128.1  253061.39  191668.04  75.74
1131.8  252957.13  191252.40  75.61
1135.7  252674.69  190589.66  75.43
1139.5  252434.40  189889.84  75.22
1143.3  251869.90  188804.70  74.96
1147.1  251021.78  187503.14  74.70
1150.9  250174.83  186131.20  74.40
1154.7  250269.64  185391.14  74.08
1158.5  250239.80  184548.34  73.75
1162.3  250087.12  183647.65  73.43
1166.1  249424.18  182371.11  73.12
1169.9  249153.27  181436.64  72.82
1173.7  248500.00  180295.71  72.55
1177.5  247820.32  179211.43  72.32
1181.2  247847.89  178679.43  72.09
1185.0  248433.69  178586.48  71.88
1188.8  248321.89  178235.75  71.78
1192.6  248320.41  178100.93  71.72
1196.4  248236.45  177983.70  71.70
1200.2  247447.82  177620.80  71.78
1204.0  246865.15  177466.50  71.89
1207.8  246370.50  177428.82  72.02
1211.6  245652.67  177253.00  72.16
1215.3  245108.68  177429.51  72.39
1219.1  245111.67  178042.55  72.64
1222.9  244853.33  178525.71  72.91
1226.7  244668.34  179059.92  73.18
1230.4  244089.37  179251.71  73.44
1234.2  243445.07  179361.35  73.68
1238.0  242597.23  179263.26  73.89
1241.8  241811.39  179118.86  74.07
1245.5  241101.71  179030.69  74.26
1249.3  240851.38  179204.41  74.40
1253.1  241239.44  179732.50  74.50
1256.8  241309.83  180000.46  74.59
1260.6  241058.47  179942.46  74.65
1264.4  240880.90  179967.65  74.71
1268.1  240531.87  179850.94  74.77
1271.9  240422.37  179889.04  74.82
1275.7  240528.78  180128.17  74.89
1279.4  240662.40  180449.10  74.98
1283.2  240096.11  180291.89  75.09
1286.9  239838.39  180334.97  75.19
1290.7  239725.20  180411.00  75.26
1294.4  239083.85  180048.35  75.31
1298.2  238025.67  179355.58  75.35
1302.0  236808.17  178448.57  75.36
1305.7  235451.03  177429.80  75.36
1309.5  234009.15  176236.93  75.31
1313.2  233211.00  175481.25  75.25
1317.0  232752.00  174918.34  75.15
1320.7  231969.74  174005.62  75.01
1324.4  230745.58  172706.36  74.85
1328.2  230188.80  171732.86  74.61
1331.9  229414.59  170430.90  74.29
1335.7  228617.08  168938.39  73.90
1339.4  227085.29  166891.49  73.49
1343.2  225963.33  165020.51  73.03
1346.9  225560.08  163560.48  72.51
1350.6  226107.16  162749.75  71.98
1354.4  226697.83  162003.32  71.46
1358.1  226339.87  160625.36  70.97
1361.8  225350.56  158831.61  70.48
1365.6  224233.80  157075.81  70.05
1369.3  223196.89  155398.57  69.62
1373.0  221853.50  153564.99  69.22
1376.7  220250.53  151528.48  68.80
1380.5  218589.20  149391.66  68.34
1384.2  217350.41  147305.51  67.77
1387.9  216122.87  145009.93  67.10
1391.6  214751.17  142322.71  66.27
1395.3  213488.05  139404.50  65.30
1399.1  212754.53  136525.73  64.17
1402.8  211710.67  133127.57  62.88
1406.5  210900.87  129642.36  61.47
1410.2  210361.94  126277.14  60.03
1413.9  210448.50  123341.04  58.61
1417.6  210009.85  120290.50  57.28
1421.3  209218.93  117416.74  56.12
1425.1  208349.33  114831.77  55.12
1428.8  208064.40  112978.41  54.30
1432.5  207948.23  111511.49  53.62
1436.2  207694.29  110346.16  53.13
1439.9  206980.32  109193.07  52.76
1443.6  206581.33  108406.29  52.48
1447.3  206021.87  107779.03  52.31
1451.0  205531.00  107283.38  52.20
1454.7  204965.51  106851.09  52.13
1458.4  204519.47  106501.50  52.07
1462.1  203779.57  106118.25  52.08
1465.8  202863.53  105671.00  52.09
1469.4  202326.61  105537.78  52.16
1473.1  203481.82  106307.59  52.24
1476.8  203777.17  106744.63  52.38
1480.5  202435.87  106303.49  52.51
1484.2  201081.00  105900.69  52.67
1487.9  200333.90  105889.27  52.86
1491.6  199675.67  105894.05  53.03
1495.3  199878.25  106384.34  53.22
1498.9  199496.30  106584.54  53.43
1502.6  198440.48  106458.79  53.65
1506.3  197088.27  106172.00  53.87
1510.0  196151.05  106153.14  54.12
1513.7  195415.12  106250.34  54.37
1517.3  194688.66  106296.78  54.60
1521.0  193806.09  106192.17  54.79
1524.7  193028.41  106142.90  54.99
1528.3  192212.92  105979.81  55.14
1532.0  191302.53  105800.66  55.31
1535.7  190446.67  105597.80  55.45
1539.3  189611.83  105307.52  55.54
1543.0  188994.94  105186.88  55.66
1546.7  188617.00  105204.59  55.78
1550.3  188124.09  105117.26  55.88
1554.0  187329.80  104850.90  55.97
1557.6  186552.73  104610.83  56.08
1561.3  185731.47  104300.05  56.16
1565.0  184858.93  103954.54  56.23
1568.6  183934.27  103559.92  56.30
1572.3  183285.16  103354.96  56.39
1575.9  182689.69  103190.57  56.48
1579.6  182115.03  103062.40  56.59
1583.2  181493.38  102938.20  56.72
1586.9  180756.03  102693.88  56.81
1590.5  180149.16  102712.77  57.02
1594.1  179405.46  102613.96  57.20
1597.8  178626.78  102528.13  57.40
1601.4  177910.33  102493.04  57.61
1605.1  176929.47  102272.28  57.80
1608.7  176109.00  102162.05  58.01
1612.3  175332.04  102035.26  58.20
1616.0  174493.90  101811.44  58.35
1619.6  173791.78  101627.07  58.48
1623.2  173023.93  101308.29  58.55
1626.9  172542.93  101151.54  58.62
1630.5  171888.80  100805.08  58.65
1634.1  171273.21  100522.31  58.69
1637.8  170476.44  100092.00  58.71
1641.4  169458.15  99514.67  58.73
1645.0  168533.96  98945.83  58.71
1648.6  167536.62  98211.61  58.62
1652.2  166793.11  97532.18  58.47
1655.8  166075.89  96750.93  58.26
1659.5  165364.10  95880.83  57.98
1663.1  164173.93  94667.36  57.66
1666.7  162899.50  93270.54  57.26
1670.3  161727.07  91841.98  56.79
1673.9  160653.59  90361.86  56.25
1677.5  159873.54  89002.01  55.67
1681.1  159427.33  87809.29  55.08
1684.7  159424.95  86831.26  54.47
1688.3  159293.94  85863.30  53.90
1691.9  158918.00  84832.11  53.38
1695.6  158568.47  83919.79  52.92
1699.2  158446.13  83282.79  52.56
1702.8  158364.71  82728.97  52.24
1706.3  157898.59  81982.17  51.92
1709.9  156935.02  81064.86  51.66
1713.5  156212.80  80316.07  51.41
1717.1  155508.50  79606.85  51.19
1720.7  154835.46  78991.84  51.02
1724.3  154454.78  78725.78  50.97
1727.9  154149.02  78664.73  51.03
1731.5  154040.94  78901.46  51.22
1735.1  154134.93  79362.86  51.49
1738.7  153850.62  79482.86  51.66
1742.2  153290.18  79413.36  51.81
1745.8  152755.60  79226.83  51.87
1749.4  153172.52  79517.66  51.91
1753.0  152852.00  79436.18  51.97
1756.5  151516.83  78917.95  52.09
1760.1  149410.57  78079.65  52.26
1763.7  146956.44  77138.25  52.49
1767.2  144977.00  76531.41  52.79
1770.8  143412.00  76119.43  53.08
1774.4  141897.27  75607.48  53.28
1777.9  141054.70  75513.50  53.53
1781.5  140171.67  75237.00  53.67
1785.1  138840.00  74685.00  53.79
1788.6  137483.32  74080.84  53.88
1792.2  136331.83  73561.07  53.96
1795.8  136018.71  73552.42  54.08
1799.3  135542.00  73369.93  54.13
1802.9  134798.09  73086.34  54.22
1806.4  134077.33  72813.54  54.31
1810.0  133221.74  72464.92  54.39
1813.5  132732.11  72292.37  54.46
1817.1  132513.80  72300.56  54.56
1820.6  131871.00  72095.59  54.67
1824.2  131759.33  72195.69  54.79
1827.7  130866.42  71860.05  54.91
1831.2  130536.00  71919.00  55.10
1834.8  130621.73  72121.69  55.21
1838.3  130572.50  72315.64  55.38
1841.8  129946.67  72117.24  55.50
1845.4  129085.33  71788.50  55.61
1848.9  128156.40  71330.34  55.66
1852.4  127524.93  71025.56  55.70
1856.0  126757.07  70503.45  55.62
1859.5  125978.23  69914.23  55.50
1863.0  125185.54  69225.96  55.30
1866.6  124806.76  68654.17  55.01
1870.1  124606.74  68033.38  54.60
1873.6  124044.75  66957.11  53.98
1877.1  122840.08  65355.75  53.20
1880.6  121352.60  63399.50  52.24
1884.2  120098.60  61311.61  51.05
1887.7  119118.27  59013.51  49.54
1891.2  118062.35  56407.73  47.78
1894.7  117256.38  53697.67  45.80
1898.2  116885.61  51140.27  43.75
1902.2  126438.00  53008.80  41.92
1904.9  125749.43  50620.32  40.25
1907.6  124871.73  48356.93  38.73
1910.4  124092.62  46316.26  37.32
1913.1  122956.87  44368.73  36.08
1915.8  122289.30  42835.80  35.03
1918.6  121828.53  41606.67  34.15
1921.3  121330.33  40615.28  33.47
1924.0  120528.45  39711.35  32.95
1926.7  119784.03  39020.07  32.58
1929.4  119035.33  38514.00  32.36
1932.2  118440.99  38216.61  32.27
1934.9  117865.80  38032.80  32.27
1937.6  117253.40  37939.73  32.36
1940.3  116683.75  37938.33  32.51
1943.0  116189.27  38015.63  32.72
1945.7  115470.85  38067.24  32.97
1948.4  114672.88  38152.80  33.27
1951.1  114045.60  38326.80  33.61
1953.8  113431.45  38520.35  33.96
1956.4  112924.94  38718.15  34.29
1959.1  112316.53  38920.57  34.65
1961.8  111508.95  39073.65  35.04
1964.5  110868.60  39253.13  35.41
1967.2  110143.15  39390.86  35.76
1969.9  109535.25  39570.67  36.13
1972.5  108762.21  39690.33  36.49
1975.2  108209.50  39886.53  36.86
1977.9  107860.78  40185.32  37.26
1980.6  107290.81  40394.03  37.65
1983.2  106455.47  40477.25  38.02
1985.9  105582.00  40512.00  38.37
1988.5  104694.06  40518.13  38.70
1991.2  104052.60  40629.60  39.05
1993.8  103467.10  40740.70  39.38
1996.5  103013.35  40885.90  39.69
1999.2  102397.95  40942.22  39.98
2001.8  101998.10  41022.50  40.22
2004.4  101470.86  41039.13  40.44
2007.1  100788.33  40958.40  40.64
2009.7  100220.40  40891.35  40.80
2012.4  99862.93  40890.93  40.95
2015.0  99406.67  40780.17  41.02
2017.6  98836.67  40552.83  41.03
2020.3  98349.53  40335.90  41.01
2022.9  98142.27  40213.20  40.97
2025.5  97921.38  40015.68  40.87
2028.1  97717.62  39771.71  40.70
2030.8  97300.15  39388.18  40.48
2033.4  97129.60  39058.85  40.21
2036.0  96779.70  38677.50  39.96
2038.6  96412.05  38284.15  39.71
2041.2  96098.47  37875.30  39.41
2043.8  95766.34  37455.17  39.11
2046.4  95392.53  37042.48  38.83
2049.0  94901.53  36576.50  38.54
2051.6  94653.10  36230.58  38.28
2054.2  94330.42  35850.21  38.00
2056.8  93984.92  35503.42  37.78
2059.4  93407.87  35085.63  37.56
2062.0  92922.50  34726.46  37.37
2064.6  92330.98  34373.38  37.23
2067.1  91708.88  34014.83  37.09
2069.7  91096.48  33645.55  36.93
2072.3  90688.87  33389.17  36.82
2074.9  90248.55  33132.58  36.71
2077.4  89929.06  32925.73  36.61
2080.0  89442.18  32679.05  36.54
2082.6  88960.13  32420.50  36.44
2085.1  88512.65  32164.90  36.34
2087.7  88198.50  31960.50  36.24
2090.3  87771.93  31739.50  36.16
2092.8  87037.98  31420.06  36.10
2095.4  86255.54  31082.68  36.04
2097.9  85608.60  30748.90  35.92
2100.5  84936.33  30431.67  35.83
2103.0  84365.40  30174.72  35.77
2105.6  83827.73  29912.93  35.68
2108.1  83321.63  29693.25  35.64
2110.7  82807.20  29463.58  35.58
2113.2  82318.21  29243.24  35.52
2115.7  81751.33  28992.92  35.46
2118.3  81145.68  28719.93  35.39
2120.8  80786.40  28548.30  35.34
2123.3  80372.41  28377.60  35.31
2125.8  79981.42  28208.37  35.27
2128.4  79583.40  28053.03  35.25
2130.9  79062.83  27842.50  35.22
2133.4  78689.10  27701.33  35.20
2135.9  78335.17  27577.33  35.20
2138.4  77888.62  27416.40  35.20
2140.9  77571.57  27310.92  35.21
2143.4  77242.33  27211.48  35.23
2145.9  76937.75  27120.10  35.25
2148.4  76651.44  27028.73  35.26
2150.9  76371.23  26937.35  35.27
2153.4  76091.01  26864.25  35.31
2155.9  75779.98  26766.72  35.32
2158.4  75490.63  26674.38  35.33
2160.9  75276.25  26607.00  35.35
2163.4  74978.10  26527.98  35.38
2165.9  74433.72  26381.18  35.44
2168.4  73966.05  26254.35  35.50
2170.8  73657.01  26175.78  35.54
2173.3  73293.89  26107.02  35.62
2175.8  72981.43  26065.23  35.71
2178.2  72625.08  25994.29  35.79
2180.7  72247.29  25915.40  35.87
2183.2  71839.41  25821.88  35.94
2185.6  71423.10  25729.20  36.02
2188.1  70963.20  25628.40  36.12
2190.6  70429.88  25516.62  36.23
2193.0  69790.05  25344.28  36.32
2195.5  69228.80  25177.60  36.37
2197.9  68676.00  25006.60  36.41
2200.4  67974.46  24792.92  36.47
2202.8  67512.54  24660.51  36.53
2205.3  66946.95  24494.42  36.59
2207.7  66589.03  24388.22  36.62
2210.1  66171.23  24251.73  36.65
2212.6  65798.85  24100.18  36.63
2215.0  65596.21  23992.33  36.58
2217.4  65330.13  23827.60  36.47
2219.9  65091.65  23666.52  36.36
2222.3  64866.63  23512.50  36.25
2224.7  64707.08  23331.38  36.06
2227.1  64470.16  23058.52  35.77
2229.5  64168.30  22742.04  35.44
2231.9  63727.20  22337.73  35.05
2234.4  63229.87  21877.93  34.60
2236.8  62853.81  21446.43  34.12
2239.2  62483.85  21006.70  33.62
2241.6  62070.93  20549.20  33.11
2244.0  61660.80  20088.00  32.58
2246.4  61282.45  19608.65  32.00
2248.8  60851.73  19096.28  31.38
2251.2  60515.75  18603.50  30.74
2253.6  60109.75  18132.25  30.17
2255.9  59816.20  17695.20  29.58
2258.3  59540.99  17284.21  29.03
2260.7  59208.80  16909.53  28.56
2263.1  58797.50  16559.00  28.16
2265.5  58389.56  16250.30  27.83
2267.9  58079.75  16015.25  27.57
2270.2  57668.27  15754.13  27.32
2272.6  57253.90  15512.50  27.09
2275.0  56837.55  15295.35  26.91
2277.3  56463.00  15081.88  26.71
2279.7  56094.25  14868.00  26.51
2282.1  55787.17  14658.53  26.28
2284.4  55390.32  14432.00  26.06
2286.8  55085.13  14224.78  25.82
2289.1  54707.00  14005.90  25.60
2291.5  54385.74  13808.49  25.39
2293.8  53960.05  13584.13  25.17
2296.2  53507.30  13374.90  25.00
2298.5  53002.18  13194.18  24.89
2300.8  52481.10  13030.38  24.83
2303.2  51850.27  12853.83  24.79
2305.5  51187.90  12711.82  24.83
2307.9  50522.12  12595.69  24.93
2310.2  49880.60  12551.00  25.16
2312.5  49312.00  12512.00  25.37
2314.8  48758.43  12470.05  25.58
2317.1  48153.96  12402.71  25.76
2319.5  47547.38  12305.93  25.88
2321.8  46988.33  12209.20  25.98
2324.1  46407.55  12092.38  26.06
2326.4  45888.88  11959.02  26.06
2328.7  45362.50  11803.75  26.02
2331.0  44903.60  11644.60  25.93
2333.3  44564.24  11537.62  25.89
2335.6  44180.73  11400.20  25.80
2337.9  43717.05  11273.10  25.79
2340.2  43320.00  11170.42  25.79
2342.5  42937.65  11031.60  25.69
2344.8  42457.71  10910.88  25.70
2347.1  41964.65  10819.20  25.78
2349.4  41442.75  10725.40  25.88
2351.7  40967.60  10670.93  26.05
2353.9  40506.88  10608.18  26.19
2356.2  39991.25  10546.25  26.37
2358.5  39503.37  10486.47  26.55
2360.8  39049.28  10381.22  26.58
2363.1  38598.40  10277.15  26.63
2365.3  38136.98  10190.78  26.72
2367.6  37616.67  10091.67  26.83
2369.8  37126.38  9957.88  26.82
2372.1  36580.05  9818.90  26.84
2374.4  35971.43  9663.20  26.86
2376.6  35353.50  9513.93  26.91
2378.9  34740.53  9358.53  26.94
2381.1  34172.67  9195.33  26.91
2383.4  33646.33  9030.47  26.84
2385.6  33178.75  8899.92  26.82
2387.9  32712.00  8795.70  26.89
2390.1  32243.75  8688.75  26.95
2392.3  31783.05  8538.08  26.86
2394.6  31338.93  8388.08  26.77
2396.8  30910.47  8284.64  26.80
2399.0  30450.42  8167.67  26.82
2401.3  30007.47  8024.83  26.74
2403.5  29575.00  7880.60  26.65
2405.7  29173.99  7742.08  26.54
2407.9  28767.60  7603.65  26.43
2410.1  28337.10  7458.60  26.32
2412.4  27986.33  7354.42  26.28
2414.6  27607.80  7228.60  26.18
2416.8  27189.80  7096.65  26.10
2419.0  26826.62  6971.94  25.99
2421.2  26442.23  6868.60  25.98
2423.4  26024.31  6760.43  25.98
2425.6  25736.55  6610.35  25.68
2427.8  25460.33  6496.05  25.51
2430.0  25147.98  6375.41  25.35
2432.2  24825.60  6240.00  25.14
2434.4  24516.45  6133.95  25.02
2436.5  24192.03  6026.03  24.91
2438.7  23896.10  5910.00  24.73
2440.9  23611.58  5776.35  24.46
2443.1  23366.25  5658.15  24.22
2445.3  23110.21  5556.61  24.04
2447.4  22817.40  5467.20  23.96
2449.6  22525.07  5390.00  23.93
2451.8  22221.45  5278.50  23.75
2453.9  21916.03  5154.27  23.52
2456.1  21613.67  5055.40  23.39
2458.3  21321.03  4978.08  23.35
2460.4  21019.82  4896.78  23.30
2462.6  20763.17  4813.08  23.18
2464.7  20515.63  4737.74  23.09
2466.9  20240.40  4642.60  22.94
2469.0  19990.67  4577.41  22.90
2471.2  19758.40  4543.50  23.00
2473.3  19490.44  4459.38  22.88
2475.4  19270.96  4340.53  22.52
2477.6  19025.18  4265.34  22.42
2479.7  18764.80  4198.40  22.37
2481.9  18484.84  4123.64  22.31
2484.0  18262.15  4076.13  22.32
2486.1  18009.45  3989.70  22.15
2488.2  17799.00  3897.17  21.90
2490.4  17535.21  3847.71  21.94
2492.5  17228.03  3816.03  22.15
2494.6  16942.43  3763.13  22.21
2496.7  16737.16  3738.60  22.34
2498.8  16526.85  3692.55  22.34
2500.9  16303.51  3683.88  22.60
2503.0  16233.52  3623.02  22.32
2505.1  16181.75  3633.50  22.45
2507.2  16182.00  3730.85  23.06
2509.4  16128.48  3760.90  23.32
2511.4  16140.43  3754.80  23.26
2513.5  16176.67  3826.13  23.65
2515.6  16279.83  3870.30  23.77
