# Supplementary material for: Using reflectance spectra and Pl@ntNet to identify herbarium specimens: a case study with Lithocarpus
Source: New Phytol. 2025 Jun 4;251(2):800–10. doi: 10.1111/nph.70258 (PMC13278665; doi:10.1111/nph.70258)
Supplement: Supplementary file 1 — Dataset S1 Original spectral data collected for this study. [file NPH-251-800-s003.zip › lithocarpus_spectra/gr022422_0039.sig]

/*** Spectra Vista SIG Data ***/
name= gr022422_0039.sig
instrument= HI: 1132003 (HR-1024i)
integration= 50.0, 9.0, 5.0, 150.0, 14.0, 5.0
scan method= Time-based, Time-based
scan coadds= 100, 425, 645, 33, 298, 645
scan time= 5, 5
scan settings= AI, AI
external data set1= 0,0,0,0,0,0,0,0,0,0,0,0,0,0,0,0,0,0,0,0,0,0,0,0,0,0,0,0,0,0,0,0
external data set2= 0,0,0,0,0,0,0,0,0,0,0,0,0,0,0,0,0,0,0,0,0,0,0,0,0,0,0,0,0,0,0,0
external data dark= 0,0,0,0,0,0,0,0,0,0,0,0,0,0,0,0
external data mask= 0
optic= LENS 4(1), LENS 4(1)
temp= 30.9, -5.0, -9.9, 31.0, -5.0, -9.8
battery= 7.47, 7.46
error= 0, 0
units= Radiance, Radiance
time= 24/02/2022 11:04:24, 24/02/2022 11:05:16
longitude=                 ,                 
latitude=                 ,                 
gpstime=                 ,                 
comm= 
memory slot= 0, 0
factors= 0.949, 0.923, 1.000 [Overlap: Remove @ 990,1900, Matching Type: None]
inclinometer x offset= 0, 0
inclinometer y offset= 90, 90
data= 
340.5  1258.60  159.13  12.64
341.9  1254.93  148.89  11.86
343.4  1220.16  137.76  11.29
344.9  1202.50  129.50  10.77
346.4  1230.27  130.75  10.63
347.8  1233.36  119.91  9.72
349.3  1225.84  111.44  9.09
350.8  1257.45  116.15  9.24
352.2  1287.44  121.92  9.47
353.7  1282.47  105.72  8.24
355.2  1349.30  96.07  7.12
356.6  1426.81  95.99  6.73
358.1  1493.86  105.76  7.08
359.6  1499.94  106.83  7.12
361.0  1526.44  106.69  6.99
362.5  1627.56  106.86  6.57
364.0  1745.38  110.41  6.33
365.5  1824.70  119.93  6.57
366.9  1858.88  121.41  6.53
368.4  1926.54  120.93  6.28
369.9  2044.74  124.31  6.08
371.3  2141.64  132.20  6.17
372.8  2215.59  135.47  6.11
374.2  2323.42  138.45  5.96
375.7  2425.35  131.10  5.41
377.2  2509.80  142.40  5.67
378.6  2589.16  149.71  5.78
380.1  2692.20  145.29  5.40
381.6  2837.25  155.52  5.48
383.0  2972.75  151.80  5.11
384.5  3108.56  161.37  5.19
386.0  3210.24  175.56  5.47
387.4  3325.80  180.75  5.43
388.9  3427.90  178.17  5.20
390.4  3576.46  174.65  4.88
391.8  3742.48  183.68  4.91
393.3  3882.65  193.17  4.98
394.7  3961.15  196.73  4.97
396.2  4068.32  194.76  4.79
397.7  4231.20  192.64  4.55
399.1  4428.18  198.83  4.49
400.6  4622.80  213.36  4.62
402.0  4745.52  216.32  4.56
403.5  4831.40  218.87  4.53
405.0  4967.56  217.47  4.38
406.4  5195.52  222.49  4.28
407.9  5423.36  234.89  4.33
409.3  5548.96  239.99  4.32
410.8  5651.28  242.52  4.29
412.2  5788.80  254.60  4.40
413.7  6021.67  260.24  4.32
415.1  6276.24  267.83  4.27
416.6  6476.49  278.88  4.31
418.0  6597.50  282.75  4.29
419.5  6737.25  287.92  4.27
420.9  6947.04  295.20  4.25
422.4  7218.64  307.09  4.25
423.8  7496.55  316.73  4.22
425.3  7779.75  330.05  4.24
426.7  8001.15  340.30  4.25
428.2  8171.52  348.59  4.27
429.6  8337.58  357.78  4.29
431.1  8546.86  369.27  4.32
432.5  8826.61  381.98  4.33
434.0  9119.00  390.50  4.28
435.4  9460.00  405.17  4.28
436.8  9786.49  421.46  4.31
438.3  10057.00  433.17  4.31
439.7  10264.76  443.82  4.32
441.2  10439.64  456.84  4.38
442.6  10683.75  466.20  4.36
444.0  10980.06  473.20  4.31
445.5  11332.41  492.32  4.34
446.9  11717.16  511.42  4.36
448.4  12055.40  527.19  4.37
449.8  12418.70  542.40  4.37
451.2  12701.75  550.08  4.33
452.7  12911.70  567.42  4.39
454.1  13155.28  583.78  4.44
455.5  13443.08  598.87  4.45
457.0  13802.36  615.85  4.46
458.4  14157.00  627.29  4.43
459.8  14532.48  643.20  4.43
461.2  14960.58  666.09  4.45
462.7  15354.84  692.52  4.51
464.1  15697.02  708.17  4.51
465.5  15973.20  722.16  4.52
467.0  16244.30  732.00  4.51
468.4  16567.72  748.96  4.52
469.8  16914.48  772.81  4.57
471.2  17339.94  793.91  4.58
472.7  17793.69  814.78  4.58
474.1  18266.40  837.80  4.59
475.5  18831.02  869.09  4.62
476.9  19356.48  898.17  4.64
478.4  19775.00  920.83  4.66
479.8  20034.40  938.32  4.68
481.2  20205.04  945.89  4.68
482.6  20399.85  958.41  4.70
484.0  20755.50  981.72  4.73
485.4  21241.26  1008.10  4.75
486.9  21808.80  1041.30  4.77
488.3  22425.60  1070.67  4.77
489.7  22959.48  1097.77  4.78
491.1  23402.40  1127.00  4.82
492.5  23784.60  1144.64  4.81
493.9  24088.98  1169.82  4.86
495.3  24373.20  1187.50  4.87
496.8  24742.00  1213.93  4.91
498.2  25249.50  1241.66  4.92
499.6  25769.43  1274.40  4.95
501.0  26380.12  1307.50  4.96
502.4  26940.36  1341.60  4.98
503.8  27486.69  1376.29  5.01
505.2  28051.76  1412.24  5.03
506.6  28578.88  1448.85  5.07
508.0  29090.88  1483.44  5.10
509.4  29495.00  1511.67  5.13
510.8  29947.50  1547.70  5.17
512.2  30407.28  1577.87  5.19
513.6  30921.60  1612.80  5.22
515.0  31524.88  1653.57  5.25
516.4  32048.48  1695.15  5.29
517.8  32632.50  1737.35  5.32
519.2  33259.26  1783.31  5.36
520.7  33872.56  1827.43  5.40
522.0  34387.80  1867.76  5.43
523.4  34993.35  1913.94  5.47
524.8  35521.80  1957.86  5.51
526.2  36157.38  2007.29  5.55
527.6  36822.66  2064.44  5.61
529.0  37395.60  2113.47  5.65
530.4  38075.02  2167.56  5.69
531.8  38639.35  2217.97  5.74
533.2  39096.72  2265.12  5.79
534.6  39532.80  2320.00  5.87
536.0  40033.20  2385.54  5.96
537.4  40553.68  2447.05  6.03
538.8  41145.84  2501.47  6.08
540.2  41812.16  2566.65  6.14
541.6  42458.22  2631.49  6.20
543.0  43000.72  2690.80  6.26
544.3  43743.60  2769.50  6.33
545.7  44570.10  2844.90  6.38
547.1  45113.85  2904.35  6.44
548.5  45779.76  2978.40  6.51
549.9  46555.95  3059.83  6.57
551.3  47373.56  3141.15  6.63
552.7  47945.00  3206.74  6.69
554.1  48706.56  3288.78  6.75
555.4  49354.08  3366.30  6.82
556.8  49803.60  3429.58  6.89
558.2  50071.20  3481.30  6.95
559.6  50322.30  3532.45  7.02
561.0  50838.48  3605.14  7.09
562.3  51233.00  3662.75  7.15
563.7  51838.08  3742.29  7.22
565.1  52452.40  3817.73  7.28
566.5  53107.82  3900.55  7.34
567.9  53992.16  3999.73  7.41
569.2  54961.20  4107.60  7.47
570.6  55970.02  4224.92  7.55
572.0  56845.73  4332.46  7.62
573.4  57588.59  4431.73  7.70
574.8  58339.75  4539.00  7.78
576.1  59253.88  4657.67  7.86
577.5  59963.08  4764.03  7.94
578.9  60952.32  4894.36  8.03
580.3  61875.27  5023.77  8.12
581.6  62807.04  5158.13  8.21
583.0  63703.35  5294.70  8.31
584.4  64323.06  5414.86  8.42
585.8  64735.27  5517.28  8.52
587.1  65041.24  5614.91  8.63
588.5  65468.70  5722.20  8.74
589.9  65815.50  5825.90  8.85
591.2  66319.40  5948.68  8.97
592.6  67085.48  6098.99  9.09
594.0  67759.13  6247.26  9.22
595.3  68678.62  6420.58  9.35
596.7  69632.42  6599.63  9.48
598.1  70550.78  6780.44  9.61
599.5  71447.40  6970.68  9.76
600.8  72379.84  7171.27  9.91
602.2  73149.65  7360.10  10.06
603.5  74092.44  7566.28  10.21
604.9  75032.28  7776.06  10.36
606.3  75889.44  7990.40  10.53
607.6  76677.06  8207.58  10.70
609.0  77452.20  8420.40  10.87
610.4  78209.04  8639.54  11.05
611.7  78886.67  8850.90  11.22
613.1  79509.30  9065.00  11.40
614.5  80201.34  9296.28  11.59
615.8  80725.86  9512.04  11.78
617.2  81468.00  9759.42  11.98
618.5  82098.96  9991.32  12.17
619.9  82922.72  10252.69  12.36
621.2  83691.39  10518.59  12.57
622.6  84661.50  10800.17  12.76
624.0  85429.89  11056.86  12.94
625.3  86319.66  11326.72  13.12
626.7  87205.14  11587.83  13.29
628.0  87942.52  11840.95  13.46
629.4  88816.00  12114.67  13.64
630.8  89557.56  12362.88  13.80
632.1  90147.33  12585.51  13.96
633.5  91102.44  12868.09  14.12
634.8  91869.94  13117.13  14.28
636.2  92543.82  13356.90  14.43
637.5  93409.31  13620.36  14.58
638.9  94164.03  13870.77  14.73
640.2  94953.48  14122.42  14.87
641.6  95808.54  14376.74  15.01
642.9  96613.79  14614.90  15.13
644.3  97474.94  14858.00  15.24
645.6  98273.50  15112.50  15.38
647.0  99049.32  15356.28  15.50
648.3  99883.25  15592.24  15.61
649.7  100764.68  15839.54  15.72
651.0  101590.82  16065.75  15.81
652.4  102155.04  16253.64  15.91
653.7  103301.19  16521.27  15.99
655.0  104263.24  16743.71  16.06
656.4  104939.40  16926.27  16.13
657.7  106101.12  17191.47  16.20
659.1  107060.80  17412.27  16.26
660.4  107800.00  17592.96  16.32
661.8  108520.00  17768.00  16.37
663.1  109535.49  17999.82  16.43
664.5  110041.14  18155.24  16.50
665.8  110182.29  18268.15  16.58
667.1  110258.01  18386.10  16.68
668.5  110636.40  18566.80  16.78
669.8  111018.24  18760.03  16.90
671.2  111263.36  18947.41  17.03
672.5  111565.88  19162.18  17.18
673.8  112194.04  19450.11  17.34
675.2  113156.40  19806.36  17.50
676.5  114323.70  20208.06  17.68
677.8  115579.68  20637.75  17.86
679.2  116583.86  21046.21  18.05
680.5  117477.27  21454.36  18.26
681.9  118256.60  21844.90  18.47
683.2  119103.60  22247.87  18.68
684.5  119942.90  22645.70  18.88
685.9  120725.31  23031.55  19.08
687.2  121474.56  23413.76  19.27
688.5  122177.00  23784.30  19.47
689.9  122996.36  24175.51  19.66
691.2  123692.94  24537.18  19.84
692.5  124349.90  24887.67  20.01
693.8  125111.05  25257.27  20.19
695.2  125762.46  25616.61  20.37
696.5  126486.80  25988.01  20.55
697.8  127223.65  26368.03  20.73
699.2  127911.42  26742.69  20.91
700.5  128648.16  27128.88  21.09
701.8  129315.90  27508.60  21.27
703.1  130010.52  27901.40  21.46
704.5  130731.57  28307.07  21.65
705.8  131507.03  28733.46  21.85
707.1  132196.50  29147.42  22.05
708.4  132880.17  29558.65  22.24
709.8  133711.62  30009.32  22.44
711.1  134270.34  30408.23  22.65
712.4  135143.96  30879.94  22.85
713.7  135851.52  31315.55  23.05
715.0  136589.16  31763.80  23.25
716.3  137365.75  32223.83  23.46
717.7  138122.73  32676.23  23.66
719.0  138970.10  33159.03  23.86
720.3  139782.96  33636.77  24.06
721.6  140740.60  34153.47  24.27
722.9  141661.08  34660.80  24.47
724.2  142611.84  35191.80  24.68
725.6  143441.16  35693.05  24.88
726.9  143925.25  36112.42  25.09
728.2  144381.44  36531.79  25.30
729.5  144968.33  36996.09  25.52
730.8  145458.74  37450.73  25.75
732.1  146070.68  37939.35  25.97
733.4  146515.66  38379.01  26.19
734.7  146771.28  38783.52  26.42
736.0  147067.56  39214.68  26.66
737.3  147127.86  39587.31  26.91
738.6  147203.19  39963.96  27.15
740.0  147310.70  40361.12  27.40
741.2  147555.20  40784.64  27.64
742.6  148021.56  41286.84  27.89
743.9  148608.40  41823.49  28.14
745.2  149406.72  42417.94  28.39
746.5  150267.63  43025.87  28.63
747.8  150978.40  43607.60  28.88
749.1  151778.27  44216.32  29.13
750.4  152559.51  44817.84  29.38
751.7  153363.42  45418.99  29.62
753.0  153970.17  45962.52  29.85
754.2  154656.96  46537.20  30.09
755.5  155256.95  47093.07  30.33
756.8  155844.60  47638.17  30.57
758.1  156878.76  48316.92  30.80
759.4  157835.80  48979.87  31.03
760.7  158739.84  49623.56  31.26
762.0  159337.50  50190.00  31.50
763.3  159924.24  50735.58  31.72
764.6  160310.64  51225.76  31.95
765.9  160724.10  51719.07  32.18
767.2  161248.71  52256.61  32.41
768.4  161597.80  52728.43  32.63
769.7  162240.26  53305.06  32.86
771.0  162679.23  53818.53  33.08
772.3  163064.00  54317.27  33.31
773.6  163548.00  54849.55  33.54
774.8  164049.42  55385.18  33.76
776.1  164482.76  55908.23  33.99
777.4  164817.54  56395.68  34.22
778.7  165349.16  56952.73  34.44
780.0  165812.80  57489.71  34.67
781.2  166171.68  57999.10  34.90
782.5  166732.02  58555.12  35.12
783.8  167207.22  59090.76  35.34
785.0  167543.58  59601.96  35.57
786.3  167979.00  60133.50  35.80
787.6  168452.48  60687.01  36.03
788.9  168841.29  61202.32  36.25
790.1  169386.00  61784.83  36.48
791.4  169784.16  62298.72  36.69
792.7  170423.70  62913.91  36.92
793.9  170859.78  63462.42  37.14
795.2  171350.00  64012.83  37.36
796.5  171868.40  64584.74  37.58
797.7  172359.24  65147.90  37.80
799.0  173028.00  65776.00  38.01
800.2  173438.08  66312.53  38.23
801.5  173907.62  66878.69  38.46
802.8  174432.45  67468.80  38.68
804.0  174907.46  68018.86  38.89
805.3  175453.60  68596.59  39.10
806.5  175841.30  69128.70  39.31
807.8  176291.50  69692.00  39.53
809.0  176799.94  70255.92  39.74
810.3  177285.50  70822.93  39.95
811.5  177653.10  71352.93  40.16
812.8  178167.60  71933.50  40.37
814.0  178560.18  72480.15  40.59
815.3  179082.25  73061.68  40.80
816.5  179463.25  73587.75  41.00
817.8  179924.43  74131.44  41.20
819.0  180350.87  74684.17  41.41
820.2  180814.92  75249.60  41.62
821.5  181320.90  75839.90  41.83
822.7  181648.02  76339.99  42.03
824.0  182091.33  76882.29  42.22
825.2  182613.15  77471.75  42.42
826.4  183108.64  78061.46  42.63
827.7  183429.10  78571.55  42.83
828.9  183910.50  79155.90  43.04
830.1  184339.21  79700.67  43.24
831.4  184782.95  80263.17  43.44
832.6  185279.64  80840.31  43.63
833.8  185651.70  81371.57  43.83
835.0  186059.30  81906.44  44.02
836.3  186535.16  82480.39  44.22
837.5  187015.50  83046.60  44.41
838.7  187463.43  83625.93  44.61
839.9  187887.60  84175.20  44.80
841.2  188382.04  84753.50  44.99
842.4  188794.35  85309.30  45.19
843.6  189256.90  85862.23  45.37
844.8  189735.66  86458.95  45.57
846.0  190197.36  87013.48  45.75
847.2  190593.06  87554.88  45.94
848.5  191097.60  88138.75  46.12
849.7  191469.99  88664.92  46.31
850.9  191916.40  89210.33  46.48
852.1  192314.82  89757.38  46.67
853.3  192630.54  90255.06  46.85
854.5  193060.49  90799.61  47.03
855.7  193395.24  91298.30  47.21
856.9  193777.08  91841.40  47.40
858.1  194168.02  92369.80  47.57
859.3  194535.04  92891.77  47.75
860.5  194977.05  93456.63  47.93
861.7  195448.80  93983.73  48.09
862.9  195827.45  94497.30  48.26
864.1  196211.58  95027.56  48.43
865.3  196658.80  95568.83  48.60
866.5  197121.60  96137.28  48.77
867.7  197564.36  96692.52  48.94
868.9  197993.39  97214.76  49.10
870.1  198488.34  97759.58  49.25
871.3  198909.06  98301.08  49.42
872.5  199396.80  98865.75  49.58
873.7  199872.00  99445.57  49.75
874.9  200424.30  100052.86  49.92
876.0  201042.36  100630.20  50.05
877.2  201492.56  101168.09  50.21
878.4  202007.43  101754.69  50.37
879.6  202477.80  102321.80  50.53
880.8  202954.50  102865.58  50.68
882.0  203437.76  103386.07  50.82
883.1  204056.72  103961.29  50.95
884.3  204491.80  104500.87  51.10
885.5  204980.79  105061.39  51.25
886.7  205381.44  105557.76  51.40
887.8  205921.50  106101.20  51.53
889.0  206498.84  106655.27  51.65
890.2  206985.66  107174.48  51.78
891.4  207500.01  107733.75  51.92
892.5  208126.62  108315.87  52.04
893.7  208826.14  108939.30  52.17
894.9  209450.16  109567.32  52.31
896.0  210112.15  110166.78  52.43
897.2  210806.82  110734.45  52.53
898.4  211362.58  111306.91  52.66
899.5  212049.43  111946.95  52.79
900.7  212477.20  112433.97  52.92
901.9  212916.90  112930.77  53.04
903.0  213338.57  113402.82  53.16
904.2  213745.00  113879.13  53.28
905.4  214267.08  114363.82  53.37
906.5  214778.27  114852.08  53.47
907.7  215194.56  115324.12  53.59
908.8  215515.95  115767.25  53.72
910.0  215886.32  116194.00  53.82
911.2  216160.21  116604.96  53.94
912.3  216425.58  116913.50  54.02
913.5  216589.39  117257.89  54.14
914.6  216820.80  117603.36  54.24
915.8  217085.88  118010.86  54.36
916.9  217383.06  118393.62  54.46
918.1  217671.02  118748.41  54.55
919.2  217871.64  119052.90  54.64
920.4  218022.64  119379.33  54.76
921.5  218181.25  119787.74  54.90
922.7  218400.32  120104.96  54.99
923.8  218735.76  120500.52  55.09
925.0  218895.25  120781.24  55.18
926.1  219227.40  121152.92  55.26
927.3  219617.76  121624.16  55.38
928.4  220171.25  122139.33  55.47
929.6  220887.04  122721.28  55.56
930.7  221678.80  123371.73  55.65
931.8  222531.06  123966.54  55.71
933.0  223203.60  124579.68  55.81
934.1  223674.03  125048.67  55.91
935.3  223866.27  125403.98  56.02
936.4  223811.31  125603.02  56.12
937.6  223729.20  125751.24  56.21
938.7  223770.60  125756.46  56.20
939.9  223809.60  126026.12  56.31
941.0  224261.94  126539.87  56.43
942.1  224792.82  127083.06  56.53
943.3  225434.40  127508.36  56.56
944.4  225954.82  127875.53  56.59
945.6  226219.80  128141.45  56.64
946.7  226462.09  128478.83  56.73
947.9  226765.35  128800.63  56.80
949.0  226932.25  129063.53  56.87
950.1  227369.52  129458.28  56.94
951.3  227800.87  129789.26  56.97
952.4  228049.87  129925.63  56.97
953.6  228554.96  130233.54  56.98
954.7  228608.64  130485.22  57.08
955.8  228881.70  130798.51  57.15
957.0  229329.15  131146.90  57.19
958.1  229745.94  131292.92  57.15
959.3  229775.70  131300.40  57.14
960.4  230109.21  131551.60  57.17
961.6  230409.04  131923.05  57.26
962.7  230664.32  132012.59  57.23
963.9  230957.44  132202.96  57.24
965.0  230884.50  132173.88  57.25
966.2  231139.23  132326.90  57.25
967.3  231030.59  132399.77  57.31
968.5  231343.68  132528.32  57.29
969.6  231199.28  132547.01  57.33
970.8  231329.56  132468.38  57.26
971.9  231200.64  132437.65  57.28
973.1  231359.52  132552.83  57.29
974.2  231219.01  132512.38  57.31
975.4  231307.80  132658.72  57.35
976.5  231551.97  132471.04  57.21
977.7  231742.50  132697.16  57.26
978.8  231422.13  132580.17  57.29
980.0  231268.00  132460.00  57.28
981.2  231591.99  132646.33  57.28
982.3  231846.30  132492.69  57.15
983.5  231918.96  132590.86  57.17
984.6  232286.40  132715.68  57.13
985.8  232046.76  132778.80  57.22
987.0  232110.72  132593.07  57.12
988.1  232509.44  132754.41  57.10
989.3  232459.36  132732.88  57.10
990.2  246737.82  144446.22  58.54
994.0  247056.29  145184.80  58.77
997.9  246851.42  145700.14  59.02
1001.7  247303.12  146496.68  59.24
1005.6  248505.56  147775.71  59.47
1009.4  249842.60  149222.10  59.73
1013.3  251080.00  150505.71  59.94
1017.1  251889.72  151504.18  60.15
1021.0  252669.27  152540.83  60.37
1024.8  254231.83  153896.18  60.53
1028.6  256252.62  155719.61  60.77
1032.5  257954.20  157216.50  60.95
1036.3  258663.72  158078.29  61.11
1040.1  258979.99  158714.67  61.28
1044.0  259939.82  159731.93  61.45
1047.8  260712.90  160632.45  61.61
1051.6  261463.64  161556.06  61.79
1055.5  261053.70  161689.31  61.94
1059.3  260629.05  161874.55  62.11
1063.1  260331.07  162047.21  62.25
1067.0  260645.88  162608.08  62.39
1070.8  261410.02  163370.05  62.50
1074.6  261866.58  164080.05  62.66
1078.4  261450.00  164108.79  62.77
1082.3  260452.39  163783.01  62.88
1086.1  259892.13  163769.66  63.01
1089.9  259820.01  164016.89  63.13
1093.7  260250.59  164507.00  63.21
1097.5  260331.74  164814.99  63.31
1101.4  260177.81  164861.66  63.36
1105.2  260030.80  164872.54  63.41
1109.0  260459.00  165186.92  63.42
1112.8  261606.79  165788.27  63.37
1116.6  262499.51  166179.51  63.31
1120.4  263267.20  166440.00  63.22
1124.2  263884.51  166375.48  63.05
1128.1  264649.23  166334.52  62.85
1131.8  264691.47  165703.20  62.60
1135.7  264492.53  164933.36  62.36
1139.5  264311.40  164136.47  62.10
1143.3  263748.92  163033.22  61.81
1147.1  262970.22  161760.57  61.51
1150.9  262234.50  160338.75  61.14
1154.7  262219.82  159238.49  60.73
1158.5  262095.60  158110.54  60.33
1162.3  261887.02  157037.67  59.96
1166.1  261173.11  155828.52  59.66
1169.9  260807.67  154902.06  59.39
1173.7  260180.00  153925.71  59.16
1177.5  259518.48  153054.61  58.98
1181.2  259577.36  152661.41  58.81
1185.0  260123.11  152661.64  58.69
1188.8  260074.50  152503.25  58.64
1192.6  260135.52  152585.04  58.66
1196.4  260162.93  152672.33  58.68
1200.2  259451.73  152588.80  58.81
1204.0  258958.00  152686.25  58.96
1207.8  258542.68  152946.72  59.16
1211.6  257916.11  153086.21  59.36
1215.3  257433.97  153500.18  59.63
1219.1  257314.50  154169.41  59.91
1222.9  256942.22  154754.29  60.23
1226.7  256597.38  155375.28  60.55
1230.4  255913.23  155682.89  60.83
1234.2  255208.88  155892.80  61.08
1238.0  254402.53  155966.18  61.31
1241.8  253665.53  156026.70  61.51
1245.5  253057.87  156070.23  61.67
1249.3  252893.13  156349.66  61.82
1253.1  253255.14  156835.63  61.93
1256.8  253326.96  157172.37  62.04
1260.6  253156.98  157216.75  62.10
1264.4  252958.18  157332.31  62.20
1268.1  252648.00  157220.49  62.23
1271.9  252602.39  157365.17  62.30
1275.7  252880.26  157683.50  62.36
1279.4  253191.60  158064.17  62.43
1283.2  252693.94  158005.27  62.53
1286.9  252336.21  157990.84  62.61
1290.7  252067.20  157956.86  62.66
1294.4  251335.82  157598.38  62.70
1298.2  250360.60  157032.93  62.72
1302.0  249127.67  156234.59  62.71
1305.7  247710.22  155286.21  62.69
1309.5  245953.42  154038.84  62.63
1313.2  245021.17  153164.95  62.51
1317.0  244264.80  152394.17  62.39
1320.7  243410.46  151371.80  62.19
1324.4  242202.45  150000.49  61.93
1328.2  241604.00  148867.71  61.62
1331.9  240754.98  147338.79  61.20
1335.7  239889.86  145607.05  60.70
1339.4  238474.80  143406.54  60.13
1343.2  237504.73  141328.39  59.51
1346.9  237147.87  139628.22  58.88
1350.6  237638.57  138538.40  58.30
1354.4  238201.17  137661.45  57.79
1358.1  237962.87  136293.04  57.27
1361.8  237159.82  134548.16  56.73
1365.6  236121.40  132687.26  56.19
1369.3  235016.00  130831.43  55.67
1373.0  233655.03  128965.69  55.19
1376.7  232085.23  127005.54  54.72
1380.5  230412.31  124875.77  54.20
1384.2  229029.61  122591.49  53.53
1387.9  227710.20  120076.24  52.73
1391.6  226339.36  117243.89  51.80
1395.3  225059.15  114176.31  50.73
1399.1  224265.76  111017.51  49.50
1402.8  223212.00  107420.57  48.12
1406.5  222397.20  103767.49  46.66
1410.2  221761.06  100203.86  45.19
1413.9  221606.92  97039.05  43.79
1417.6  221012.36  94008.75  42.54
1421.3  220298.40  91319.66  41.45
1425.1  219512.00  88990.29  40.54
1428.8  219082.65  87158.89  39.78
1432.5  218828.82  85730.04  39.18
1436.2  218539.28  84574.78  38.70
1439.9  217879.02  83510.91  38.33
1443.6  217471.56  82772.14  38.06
1447.3  216913.20  82166.83  37.88
1451.0  216423.25  81706.98  37.75
1454.7  215864.71  81392.17  37.71
1458.4  215461.17  81151.35  37.66
1462.1  214838.63  80944.10  37.68
1465.8  214160.36  80771.86  37.72
1469.4  213585.39  80749.68  37.81
1473.1  214241.74  81243.57  37.92
1476.8  214454.57  81710.15  38.10
1480.5  213279.40  81610.41  38.26
1484.2  212321.27  81616.97  38.44
1487.9  211674.66  81786.17  38.64
1491.6  210984.58  81900.70  38.82
1495.3  210805.83  82253.09  39.02
1498.9  210254.33  82459.74  39.22
1502.6  209254.10  82495.99  39.42
1506.3  208082.93  82467.60  39.63
1510.0  207090.40  82524.44  39.85
1513.7  206286.67  82646.77  40.06
1517.3  205533.07  82763.51  40.27
1521.0  204565.91  82724.25  40.44
1524.7  203709.68  82736.71  40.62
1528.3  202836.62  82664.71  40.75
1532.0  201863.87  82548.77  40.89
1535.7  200975.13  82420.80  41.01
1539.3  200058.73  82221.26  41.10
1543.0  199409.00  82136.50  41.19
1546.7  199008.33  82153.50  41.28
1550.3  198462.93  82069.26  41.35
1554.0  197635.20  81862.65  41.42
1557.6  196849.28  81682.43  41.49
1561.3  195987.16  81444.01  41.56
1565.0  195076.13  81175.63  41.61
1568.6  194102.59  80878.70  41.67
1572.3  193423.23  80755.99  41.75
1575.9  192808.71  80636.11  41.82
1579.6  192240.34  80555.13  41.90
1583.2  191569.20  80447.94  41.99
1586.9  190805.82  80273.21  42.07
1590.5  190224.98  80252.57  42.19
1594.1  189463.43  80160.25  42.31
1597.8  188681.85  80058.48  42.43
1601.4  187930.79  80022.60  42.58
1605.1  186926.02  79795.10  42.69
1608.7  186061.25  79682.63  42.83
1612.3  185227.93  79546.90  42.95
1616.0  184412.40  79364.22  43.04
1619.6  183707.11  79210.57  43.12
1623.2  182858.27  78944.44  43.17
1626.9  182208.80  78761.87  43.23
1630.5  181412.95  78442.36  43.24
1634.1  180732.48  78139.20  43.23
1637.8  179957.87  77755.60  43.21
1641.4  179054.10  77204.46  43.12
1645.0  178153.69  76626.94  43.01
1648.6  177120.85  75826.08  42.81
1652.2  176369.63  75046.82  42.55
1655.8  175587.00  74151.00  42.23
1659.5  174840.45  73203.14  41.87
1663.1  173584.95  72093.19  41.53
1666.7  172267.83  71018.57  41.23
1670.3  171038.12  70102.50  40.99
1673.9  169901.31  69296.19  40.79
1677.5  169040.58  68675.11  40.63
1681.1  168585.29  68272.20  40.50
1684.7  168578.65  68056.10  40.37
1688.3  168427.86  67800.45  40.25
1691.9  168016.27  67339.76  40.08
1695.6  167645.60  66814.97  39.85
1699.2  167523.27  66335.25  39.60
1702.8  167432.13  65849.64  39.33
1706.3  166922.77  65138.03  39.02
1709.9  165946.58  64280.40  38.74
1713.5  165196.01  63516.30  38.45
1717.1  164459.24  62800.00  38.19
1720.7  163769.91  62145.05  37.95
1724.3  163376.93  61762.68  37.80
1727.9  163046.92  61582.75  37.77
1731.5  162962.47  61703.57  37.86
1735.1  163121.33  62080.29  38.06
1738.7  162867.60  62213.40  38.20
1742.2  162389.71  62142.82  38.27
1745.8  161757.20  61949.74  38.30
1749.4  161741.08  61915.58  38.28
1753.0  161035.35  61630.05  38.27
1756.5  159570.12  61087.20  38.28
1760.1  157656.80  60443.38  38.34
1763.7  155445.69  59767.75  38.45
1767.2  153669.13  59339.10  38.61
1770.8  152171.00  59043.86  38.80
1774.4  150633.47  58652.43  38.94
1777.9  149769.20  58565.30  39.10
1781.5  148862.00  58344.21  39.19
1785.1  147539.17  57915.00  39.25
1788.6  146173.17  57453.13  39.30
1792.2  144863.67  57000.32  39.35
1795.8  144330.69  56886.61  39.41
1799.3  143642.80  56688.17  39.46
1802.9  142836.39  56447.84  39.52
1806.4  142090.31  56256.11  39.59
1810.0  141196.85  55978.87  39.65
1813.5  140751.31  55862.65  39.69
1817.1  140465.40  55832.14  39.75
1820.6  139806.60  55699.24  39.84
1824.2  139652.93  55759.23  39.93
1827.7  138817.01  55525.45  40.00
1831.2  138502.00  55566.00  40.12
1834.8  138465.93  55663.65  40.20
1838.3  138257.50  55742.14  40.32
1841.8  137566.27  55571.19  40.40
1845.4  136602.20  55288.28  40.47
1848.9  135736.95  54970.94  40.50
1852.4  135055.93  54716.83  40.51
1856.0  134288.07  54289.65  40.43
1859.5  133510.36  53874.23  40.35
1863.0  132842.11  53390.15  40.19
1866.6  132571.38  52984.00  39.97
1870.1  132341.41  52472.15  39.65
1873.6  131686.50  51576.27  39.17
1877.1  130507.42  50324.63  38.56
1880.6  129162.89  48847.40  37.82
1884.2  128109.25  47251.48  36.88
1887.7  127251.20  45451.67  35.72
1891.2  126213.15  43372.13  34.36
1894.7  125378.88  41176.65  32.84
1898.2  124919.53  39008.38  31.23
1902.2  134915.04  39742.56  29.46
1904.9  134117.60  37784.40  28.17
1907.6  133156.24  35885.52  26.95
1910.4  132442.59  34192.55  25.82
1913.1  131286.24  32648.56  24.87
1915.8  130520.88  31452.40  24.10
1918.6  129951.84  30500.32  23.47
1921.3  129451.36  29742.76  22.98
1924.0  128668.26  29108.10  22.62
1926.7  127863.20  28641.80  22.40
1929.4  127049.04  28337.92  22.30
1932.2  126443.65  28196.39  22.30
1934.9  125826.48  28154.88  22.38
1937.6  125183.28  28142.60  22.48
1940.3  124601.50  28211.50  22.64
1943.0  124074.89  28344.45  22.84
1945.7  123288.66  28451.83  23.08
1948.4  122467.46  28554.04  23.32
1951.1  121821.66  28715.58  23.57
1953.8  121198.44  28902.06  23.85
1956.4  120669.77  29097.93  24.11
1959.1  120023.08  29262.92  24.38
1961.8  119188.02  29373.96  24.65
1964.5  118488.15  29506.50  24.90
1967.2  117679.82  29636.20  25.18
1969.9  117036.40  29784.50  25.45
1972.5  116233.26  29881.83  25.71
1975.2  115665.53  30032.63  25.97
1977.9  115296.18  30222.92  26.21
1980.6  114682.26  30361.31  26.47
1983.2  113795.82  30436.02  26.75
1985.9  112896.00  30463.20  26.98
1988.5  111994.35  30490.38  27.22
1991.2  111296.43  30588.84  27.48
1993.8  110627.88  30680.76  27.73
1996.5  110148.72  30789.66  27.95
1999.2  109508.01  30824.80  28.15
2001.8  109111.92  30912.36  28.33
2004.4  108610.83  30934.54  28.48
2007.1  107916.48  30889.46  28.62
2009.7  107290.44  30855.78  28.76
2012.4  106852.48  30823.68  28.85
2015.0  106404.60  30747.00  28.90
2017.6  105864.50  30597.15  28.90
2020.3  105310.92  30421.16  28.89
2022.9  105054.40  30298.08  28.84
2025.5  104825.13  30135.06  28.75
2028.1  104591.77  29957.39  28.64
2030.8  104185.08  29683.26  28.49
2033.4  104035.86  29451.30  28.31
2036.0  103613.68  29169.52  28.15
2038.6  103197.66  28864.56  27.97
2041.2  102872.60  28565.96  27.77
2043.8  102509.55  28294.63  27.60
2046.4  102100.14  27997.30  27.42
2049.0  101558.52  27664.44  27.24
2051.6  101309.40  27401.34  27.05
2054.2  100959.25  27125.00  26.87
2056.8  100577.40  26865.30  26.71
2059.4  99962.31  26553.57  26.56
2062.0  99432.50  26257.00  26.41
2064.6  98792.78  25948.49  26.27
2067.1  98156.88  25666.74  26.15
2069.7  97515.40  25375.90  26.02
2072.3  97071.06  25152.74  25.91
2074.9  96581.10  24910.62  25.79
2077.4  96245.45  24709.88  25.67
2080.0  95731.31  24460.60  25.55
2082.6  95244.05  24232.95  25.44
2085.1  94790.46  23985.60  25.30
2087.7  94395.60  23782.20  25.19
2090.3  93915.51  23577.18  25.10
2092.8  93148.97  23285.32  25.00
2095.4  92323.79  22994.66  24.91
2097.9  91643.93  22729.77  24.80
2100.5  90918.80  22473.20  24.72
2103.0  90300.54  22232.14  24.62
2105.6  89689.83  21995.13  24.52
2108.1  89139.51  21782.52  24.44
2110.7  88609.64  21584.78  24.36
2113.2  88104.94  21398.40  24.29
2115.7  87522.60  21187.80  24.21
2118.3  86882.25  20948.07  24.11
2120.8  86515.74  20782.08  24.02
2123.3  86115.67  20625.49  23.95
2125.8  85715.84  20456.94  23.87
2128.4  85244.64  20295.99  23.81
2130.9  84678.20  20120.60  23.76
2133.4  84306.04  19967.22  23.68
2135.9  83930.80  19817.20  23.61
2138.4  83450.51  19670.53  23.57
2140.9  83088.80  19568.44  23.55
2143.4  82727.27  19466.53  23.53
2145.9  82405.63  19393.43  23.53
2148.4  82105.92  19349.57  23.57
2150.9  81820.83  19313.02  23.60
2153.4  81513.81  19269.16  23.64
2155.9  81150.43  19204.60  23.67
2158.4  80850.00  19168.80  23.71
2160.9  80629.50  19161.45  23.76
2163.4  80292.26  19150.06  23.85
2165.9  79727.08  19084.00  23.94
2168.4  79253.82  19025.64  24.01
2170.8  78903.22  19007.23  24.09
2173.3  78533.62  18992.03  24.18
2175.8  78210.44  18963.01  24.25
2178.2  77800.35  18923.00  24.32
2180.7  77401.66  18889.78  24.40
2183.2  76954.97  18865.12  24.51
2185.6  76529.88  18831.96  24.61
2188.1  76030.92  18786.60  24.71
2190.6  75445.24  18714.28  24.81
2193.0  74769.09  18618.27  24.90
2195.5  74188.80  18539.52  24.99
2197.9  73603.60  18476.56  25.10
2200.4  72855.85  18376.85  25.22
2202.8  72343.69  18323.03  25.33
2205.3  71706.82  18221.44  25.41
2207.7  71347.12  18191.42  25.50
2210.1  70928.20  18148.20  25.59
2212.6  70555.79  18097.77  25.65
2215.0  70315.35  18086.10  25.72
2217.4  70031.33  18021.72  25.73
2219.9  69780.26  17966.72  25.75
2222.3  69513.40  17915.48  25.77
2224.7  69311.97  17869.95  25.78
2227.1  69024.53  17770.02  25.74
2229.5  68718.11  17652.59  25.69
2231.9  68280.96  17468.80  25.58
2234.4  67769.52  17231.28  25.43
2236.8  67343.06  16994.31  25.24
2239.2  66932.58  16765.32  25.05
2241.6  66495.03  16522.59  24.85
2244.0  66087.36  16269.12  24.62
2246.4  65692.59  16013.49  24.38
2248.8  65244.52  15737.59  24.12
2251.2  64893.30  15451.20  23.81
2253.6  64458.30  15111.90  23.44
2255.9  64123.20  14839.44  23.14
2258.3  63784.21  14610.82  22.91
2260.7  63403.12  14379.28  22.68
2263.1  62996.70  14137.50  22.44
2265.5  62576.69  13886.62  22.19
2267.9  62222.40  13693.80  22.01
2270.2  61755.04  13489.84  21.84
2272.6  61337.52  13288.92  21.67
2275.0  60902.10  13088.88  21.49
2277.3  60472.05  12903.30  21.34
2279.7  60073.80  12726.30  21.18
2282.1  59737.24  12568.28  21.04
2284.4  59324.54  12366.42  20.85
2286.8  59009.42  12144.73  20.58
2289.1  58584.16  11894.80  20.30
2291.5  58266.18  11691.75  20.07
2293.8  57837.06  11460.46  19.82
2296.2  57343.44  11226.60  19.58
2298.5  56801.04  11000.07  19.37
2300.8  56233.10  10833.90  19.27
2303.2  55575.16  10652.76  19.17
2305.5  54866.74  10497.70  19.13
2307.9  54160.70  10376.93  19.16
2310.2  53481.12  10311.84  19.28
2312.5  52863.20  10276.40  19.44
2314.8  52258.96  10252.64  19.62
2317.1  51615.00  10230.50  19.82
2319.5  50947.92  10197.00  20.01
2321.8  50365.28  10140.16  20.13
2324.1  49760.90  10055.36  20.21
2326.4  49248.76  9942.46  20.19
2328.7  48687.50  9804.00  20.14
2331.0  48196.32  9669.60  20.06
2333.3  47823.50  9555.23  19.98
2335.6  47419.12  9424.80  19.88
2337.9  46908.18  9272.88  19.77
2340.2  46464.50  9101.00  19.59
2342.5  46085.46  8958.42  19.44
2344.8  45591.70  8833.75  19.38
2347.1  45044.58  8732.64  19.39
2349.4  44479.44  8645.52  19.44
2351.7  43978.56  8588.80  19.53
2353.9  43491.09  8525.38  19.60
2356.2  42948.75  8453.25  19.68
2358.5  42411.57  8363.12  19.72
2360.8  41911.22  8298.48  19.80
2363.1  41447.64  8234.76  19.87
2365.3  40958.03  8136.11  19.86
2367.6  40400.00  8010.00  19.83
2369.8  39878.40  7909.35  19.83
2372.1  39292.50  7807.80  19.87
2374.4  38632.24  7668.88  19.85
2376.6  38000.48  7521.36  19.79
2378.9  37368.52  7397.04  19.79
2381.1  36764.00  7290.40  19.83
2383.4  36191.60  7175.56  19.83
2385.6  35697.20  7064.20  19.79
2387.9  35172.36  6963.48  19.80
2390.1  34671.00  6856.50  19.78
2392.3  34159.32  6749.73  19.76
2394.6  33685.84  6671.82  19.81
2396.8  33262.35  6578.20  19.78
2399.0  32816.90  6462.80  19.69
2401.3  32351.80  6362.16  19.67
2403.5  31842.72  6257.16  19.65
2405.7  31390.96  6131.73  19.53
2407.9  30963.60  6039.00  19.50
2410.1  30511.44  5937.12  19.46
2412.4  30114.50  5819.50  19.32
2414.6  29688.96  5718.96  19.26
2416.8  29284.20  5632.44  19.23
2419.0  28896.79  5529.15  19.13
2421.2  28510.32  5416.06  19.00
2423.4  28080.01  5294.24  18.85
2425.6  27706.32  5234.94  18.89
2427.8  27374.85  5154.93  18.83
2430.0  27046.26  5046.80  18.66
2432.2  26737.92  4965.12  18.57
2434.4  26412.75  4876.20  18.46
2436.5  26077.00  4805.20  18.43
2438.7  25779.42  4704.36  18.25
2440.9  25463.58  4609.17  18.10
2443.1  25145.10  4534.56  18.03
2445.3  24855.41  4485.92  18.05
2447.4  24541.20  4394.16  17.91
2449.6  24258.08  4299.68  17.72
2451.8  23983.02  4260.06  17.76
2453.9  23618.18  4177.45  17.69
2456.1  23261.12  4069.44  17.49
2458.3  22954.26  3990.94  17.39
2460.4  22644.95  3964.47  17.51
2462.6  22377.60  3897.95  17.42
2464.7  22110.92  3820.83  17.28
2466.9  21856.96  3754.16  17.18
2469.0  21589.92  3707.36  17.17
2471.2  21305.52  3662.76  17.19
2473.3  21033.98  3581.77  17.03
2475.4  20761.57  3501.60  16.87
2477.6  20473.64  3437.29  16.79
2479.7  20229.12  3379.20  16.70
2481.9  19949.58  3324.93  16.67
2484.0  19726.34  3234.09  16.39
2486.1  19468.62  3147.12  16.17
2488.2  19212.45  3071.20  15.99
2490.4  18925.25  3047.75  16.10
2492.5  18585.20  3027.28  16.29
2494.6  18263.70  2950.29  16.15
2496.7  18049.13  2928.57  16.23
2498.8  17831.79  2903.85  16.28
2500.9  17637.26  2833.75  16.07
2503.0  17534.60  2810.34  16.03
2505.1  17491.50  2864.55  16.38
2507.2  17476.56  2885.79  16.51
2509.4  17444.79  2950.86  16.92
2511.4  17459.82  3003.84  17.20
2513.5  17555.20  3004.64  17.12
2515.6  17508.50  3059.38  17.47
