# Supplementary material for: Using reflectance spectra and Pl@ntNet to identify herbarium specimens: a case study with Lithocarpus
Source: New Phytol. 2025 Jun 4;251(2):800–10. doi: 10.1111/nph.70258 (PMC13278665; doi:10.1111/nph.70258)
Supplement: Supplementary file 1 — Dataset S1 Original spectral data collected for this study. [file NPH-251-800-s003.zip › lithocarpus_spectra/gr021522_0191.sig]

/*** Spectra Vista SIG Data ***/
name= gr021522_0191.sig
instrument= HI: 1132003 (HR-1024i)
integration= 50.0, 9.0, 5.0, 150.0, 14.0, 5.0
scan method= Time-based, Time-based
scan coadds= 100, 425, 645, 33, 298, 645
scan time= 5, 5
scan settings= AI, AI
external data set1= 0,0,0,0,0,0,0,0,0,0,0,0,0,0,0,0,0,0,0,0,0,0,0,0,0,0,0,0,0,0,0,0
external data set2= 0,0,0,0,0,0,0,0,0,0,0,0,0,0,0,0,0,0,0,0,0,0,0,0,0,0,0,0,0,0,0,0
external data dark= 0,0,0,0,0,0,0,0,0,0,0,0,0,0,0,0
external data mask= 0
optic= LENS 4(1), LENS 4(1)
temp= 32.2, -5.0, -9.8, 32.2, -5.1, -9.8
battery= 7.44, 7.46
error= 0, 0
units= Radiance, Radiance
time= 15/02/2022 12:22:33, 15/02/2022 12:23:38
longitude=                 ,                 
latitude=                 ,                 
gpstime=                 ,                 
comm= 
memory slot= 0, 0
factors= 0.949, 0.920, 1.000 [Overlap: Remove @ 990,1900, Matching Type: None]
inclinometer x offset= 1, 1
inclinometer y offset= 90, 90
data= 
340.5  1193.50  173.60  14.55
341.9  1191.12  184.34  15.48
343.4  1141.44  157.44  13.79
344.9  1165.50  148.00  12.70
346.4  1194.61  130.75  10.95
347.8  1164.84  142.75  12.25
349.3  1178.08  132.67  11.26
350.8  1181.70  121.20  10.26
352.2  1228.92  112.16  9.13
353.7  1241.10  110.32  8.89
355.2  1283.80  113.53  8.84
356.6  1361.36  113.45  8.33
358.1  1414.54  114.57  8.10
359.6  1448.66  106.83  7.37
361.0  1501.82  106.69  7.10
362.5  1590.57  115.08  7.24
364.0  1681.68  118.91  7.07
365.5  1747.60  124.22  7.11
366.9  1783.52  117.23  6.57
368.4  1876.50  116.76  6.22
369.9  2006.16  115.74  5.77
371.3  2075.54  123.39  5.94
372.8  2136.93  126.73  5.93
374.2  2245.54  129.80  5.78
375.7  2372.91  135.47  5.71
377.2  2483.10  137.95  5.56
378.6  2549.53  132.10  5.18
380.1  2615.28  136.75  5.23
381.6  2723.76  142.91  5.25
383.0  2896.85  147.58  5.09
384.5  3019.38  157.13  5.20
386.0  3147.54  158.84  5.05
387.4  3241.45  156.65  4.83
388.9  3334.94  158.81  4.76
390.4  3485.34  167.05  4.79
391.8  3650.64  168.37  4.61
393.3  3789.93  173.85  4.59
394.7  3881.70  170.25  4.39
396.2  3981.76  169.51  4.26
397.7  4148.64  178.88  4.31
399.1  4327.08  178.61  4.13
400.6  4511.04  186.27  4.13
402.0  4633.98  185.90  4.01
403.5  4743.20  186.20  3.93
405.0  4874.36  192.61  3.95
406.4  5078.26  198.44  3.91
407.9  5289.56  208.13  3.93
409.3  5417.26  204.87  3.78
410.8  5541.30  205.86  3.72
412.2  5692.32  211.72  3.72
413.7  5921.18  216.44  3.66
415.1  6132.22  229.93  3.75
416.6  6334.56  231.57  3.66
418.0  6474.25  244.08  3.77
419.5  6633.60  248.76  3.75
420.9  6842.08  249.28  3.64
422.4  7086.13  254.50  3.59
423.8  7348.47  265.31  3.61
425.3  7613.70  276.75  3.63
426.7  7828.95  291.10  3.72
428.2  8007.36  299.95  3.75
429.6  8189.33  310.34  3.79
431.1  8386.14  317.61  3.79
432.5  8658.91  331.67  3.83
434.0  8948.50  346.50  3.87
435.4  9262.00  363.00  3.92
436.8  9558.12  380.62  3.98
438.3  9814.05  393.62  4.01
439.7  10037.16  405.89  4.04
441.2  10230.96  417.36  4.08
442.6  10478.40  434.75  4.15
444.0  10761.66  451.36  4.19
445.5  11093.49  474.22  4.27
446.9  11449.62  496.86  4.34
448.4  11784.43  512.45  4.35
449.8  12119.25  532.98  4.40
451.2  12397.00  550.08  4.44
452.7  12616.41  573.21  4.54
454.1  12872.06  593.41  4.61
455.5  13179.04  612.27  4.65
457.0  13510.64  636.83  4.71
458.4  13842.40  655.89  4.74
459.8  14198.40  675.84  4.76
461.2  14608.98  705.15  4.83
462.7  14984.70  742.27  4.95
464.1  15320.68  764.82  4.99
465.5  15606.00  789.48  5.06
467.0  15890.50  807.23  5.08
468.4  16211.36  829.49  5.12
469.8  16556.88  856.25  5.17
471.2  16961.70  894.38  5.27
472.7  17404.95  928.66  5.34
474.1  17841.60  953.83  5.35
475.5  18364.58  982.71  5.35
476.9  18843.24  1020.37  5.42
478.4  19237.50  1060.42  5.51
479.8  19514.52  1090.48  5.59
481.2  19737.36  1110.21  5.62
482.6  19983.78  1128.15  5.65
484.0  20337.36  1157.46  5.69
485.4  20802.44  1195.88  5.75
486.9  21329.10  1238.25  5.81
488.3  21905.84  1278.96  5.84
489.7  22391.06  1318.50  5.89
491.1  22814.40  1354.36  5.94
492.5  23214.24  1385.72  5.97
493.9  23541.90  1422.02  6.04
495.3  23837.40  1449.70  6.08
496.8  24224.92  1482.67  6.12
498.2  24706.50  1524.02  6.17
499.6  25206.57  1564.68  6.21
501.0  25789.13  1610.84  6.25
502.4  26321.16  1659.80  6.31
503.8  26832.61  1701.63  6.34
505.2  27360.88  1749.21  6.39
506.6  27875.54  1797.99  6.45
508.0  28365.12  1846.32  6.51
509.4  28775.00  1890.00  6.57
510.8  29234.70  1943.70  6.65
512.2  29694.80  1986.16  6.69
513.6  30201.60  2040.00  6.75
515.0  30788.56  2100.40  6.82
516.4  31292.16  2160.69  6.90
517.8  31858.48  2221.30  6.97
519.2  32452.92  2287.65  7.05
520.7  33037.42  2354.26  7.13
522.0  33535.32  2416.84  7.21
523.4  34120.17  2487.24  7.29
524.8  34632.66  2549.16  7.36
526.2  35244.05  2626.37  7.45
527.6  35885.34  2699.54  7.52
529.0  36423.20  2770.53  7.61
530.4  37071.52  2851.43  7.69
531.8  37620.24  2926.32  7.78
533.2  38099.88  2998.32  7.87
534.6  38553.76  3076.32  7.98
536.0  39050.65  3163.96  8.10
537.4  39561.39  3244.77  8.20
538.8  40144.66  3331.36  8.30
540.2  40772.10  3424.62  8.40
541.6  41381.90  3516.85  8.50
543.0  41907.04  3607.99  8.61
544.3  42612.60  3714.90  8.72
545.7  43408.65  3833.80  8.83
547.1  43930.65  3926.60  8.94
548.5  44579.64  4032.52  9.05
549.9  45296.02  4145.62  9.15
551.3  46051.98  4268.25  9.27
552.7  46602.54  4373.77  9.39
554.1  47320.38  4496.78  9.50
555.4  47925.12  4609.01  9.62
556.8  48366.78  4703.16  9.72
558.2  48652.95  4787.95  9.84
559.6  48922.65  4874.75  9.96
561.0  49452.48  4983.44  10.08
562.3  49872.55  5080.83  10.19
563.7  50462.72  5198.29  10.30
565.1  51053.20  5318.13  10.42
566.5  51676.90  5442.09  10.53
567.9  52529.36  5596.80  10.65
569.2  53470.20  5758.20  10.77
570.6  54449.05  5927.45  10.89
572.0  55295.43  6086.67  11.01
573.4  56001.42  6227.99  11.12
574.8  56707.75  6376.42  11.24
576.1  57581.60  6545.45  11.37
577.5  58258.32  6692.60  11.49
578.9  59194.08  6868.68  11.60
580.3  60049.68  7035.09  11.72
581.6  60890.72  7204.37  11.83
583.0  61733.34  7374.42  11.95
584.4  62332.83  7517.56  12.06
585.8  62784.18  7638.03  12.17
587.1  63148.80  7746.86  12.27
588.5  63627.60  7871.00  12.37
589.9  64035.60  7981.50  12.46
591.2  64571.88  8114.45  12.57
592.6  65329.66  8266.35  12.65
594.0  65983.54  8406.81  12.74
595.3  66856.36  8572.49  12.82
596.7  67734.86  8739.82  12.90
598.1  68589.08  8906.45  12.99
599.5  69432.45  9066.43  13.06
600.8  70312.28  9233.75  13.13
602.2  71034.11  9385.37  13.21
603.5  71925.24  9561.48  13.29
604.9  72803.34  9738.78  13.38
606.3  73603.20  9908.80  13.46
607.6  74359.50  10074.80  13.55
609.0  75103.20  10245.60  13.64
610.4  75833.94  10428.60  13.75
611.7  76511.86  10606.75  13.86
613.1  77133.90  10783.65  13.98
614.5  77824.26  10981.44  14.11
615.8  78365.52  11160.00  14.24
617.2  79124.40  11372.04  14.37
618.5  79769.32  11570.36  14.50
619.9  80590.38  11802.05  14.64
621.2  81327.60  12019.15  14.78
622.6  82241.50  12263.17  14.91
624.0  82970.37  12475.11  15.04
625.3  83807.10  12711.57  15.17
626.7  84640.12  12941.44  15.29
628.0  85340.44  13153.11  15.41
629.4  86167.20  13376.53  15.52
630.8  86861.64  13577.36  15.63
632.1  87425.73  13753.53  15.73
633.5  88356.84  13972.05  15.81
634.8  89083.03  14161.50  15.90
636.2  89732.76  14328.84  15.97
637.5  90550.62  14506.73  16.02
638.9  91279.95  14664.68  16.07
640.2  92060.31  14827.25  16.11
641.6  92885.40  14976.20  16.12
642.9  93670.85  15101.15  16.12
644.3  94490.42  15234.83  16.12
645.6  95257.50  15346.50  16.11
647.0  96013.98  15421.98  16.06
648.3  96815.05  15498.86  16.01
649.7  97636.94  15566.49  15.94
651.0  98439.86  15607.39  15.85
652.4  98989.02  15607.80  15.77
653.7  100087.47  15682.29  15.67
655.0  100990.76  15720.45  15.57
656.4  101653.80  15705.27  15.45
657.7  102732.47  15755.69  15.34
659.1  103626.60  15787.57  15.24
660.4  104350.40  15792.37  15.13
661.8  105024.00  15816.00  15.06
663.1  105998.94  15899.57  15.00
664.5  106506.54  15946.80  14.97
665.8  106675.47  15982.90  14.98
667.1  106767.72  16053.66  15.04
668.5  107133.60  16217.60  15.14
669.8  107532.16  16449.94  15.30
671.2  107785.60  16703.79  15.50
672.5  108092.82  17014.15  15.74
673.8  108726.80  17422.81  16.02
675.2  109693.08  17917.76  16.33
676.5  110841.72  18484.10  16.68
677.8  112070.90  19094.71  17.04
679.2  113028.06  19685.73  17.42
680.5  113868.99  20274.73  17.81
681.9  114599.10  20841.33  18.19
683.2  115407.60  21408.57  18.55
684.5  116208.40  21975.80  18.91
685.9  116941.83  22506.07  19.25
687.2  117665.28  23009.28  19.55
688.5  118316.36  23485.56  19.85
689.9  119107.60  23969.23  20.12
691.2  119781.40  24430.64  20.40
692.5  120400.72  24862.40  20.65
693.8  121139.75  25307.60  20.89
695.2  121767.14  25729.26  21.13
696.5  122455.08  26170.03  21.37
697.8  123170.85  26631.27  21.62
699.2  123835.92  27088.49  21.87
700.5  124544.88  27566.76  22.13
701.8  125177.85  28032.90  22.39
703.1  125838.12  28518.72  22.66
704.5  126539.82  29023.92  22.94
705.8  127275.89  29559.82  23.22
707.1  127940.75  30085.08  23.51
708.4  128585.55  30607.00  23.80
709.8  129380.85  31166.12  24.09
711.1  129931.12  31678.95  24.38
712.4  130754.20  32273.40  24.68
713.7  131404.00  32824.53  24.98
715.0  132113.79  33383.32  25.27
716.3  132863.50  33954.17  25.56
717.7  133593.52  34515.54  25.84
719.0  134371.10  35095.97  26.12
720.3  135136.74  35667.51  26.39
721.6  136004.60  36269.87  26.67
722.9  136850.40  36869.43  26.94
724.2  137705.40  37479.96  27.22
725.6  138477.48  38052.33  27.48
726.9  138934.25  38548.50  27.75
728.2  139418.72  39053.65  28.01
729.5  140012.08  39602.42  28.29
730.8  140486.34  40124.06  28.56
732.1  141068.76  40675.79  28.83
733.4  141507.56  41192.31  29.11
734.7  141803.28  41678.76  29.39
736.0  142171.98  42203.18  29.68
737.3  142306.74  42656.31  29.97
738.6  142457.40  43111.08  30.26
740.0  142651.40  43581.43  30.55
741.2  142945.92  44096.00  30.85
742.6  143434.44  44676.12  31.15
743.9  144018.72  45287.04  31.45
745.2  144770.64  45947.06  31.74
746.5  145555.09  46613.64  32.02
747.8  146214.20  47256.60  32.32
749.1  146942.58  47935.45  32.62
750.4  147654.43  48592.66  32.91
751.7  148366.12  49254.38  33.20
753.0  148921.56  49861.59  33.48
754.2  149561.22  50509.82  33.77
755.5  150147.44  51128.66  34.05
756.8  150696.20  51740.01  34.33
758.1  151673.04  52497.40  34.61
759.4  152581.20  53231.13  34.89
760.7  153436.36  53946.20  35.16
762.0  154035.00  54567.92  35.43
763.3  154596.96  55183.80  35.70
764.6  154964.88  55730.88  35.96
765.9  155354.10  56280.58  36.23
767.2  155839.74  56873.95  36.50
768.4  156146.90  57402.80  36.76
769.7  156781.40  58044.04  37.02
771.0  157209.93  58614.21  37.28
772.3  157566.20  59163.68  37.55
773.6  158025.60  59752.05  37.81
774.8  158464.84  60337.61  38.08
776.1  158932.02  60920.25  38.33
777.4  159234.29  61448.12  38.59
778.7  159741.94  62055.85  38.85
780.0  160178.24  62644.80  39.11
781.2  160540.44  63199.48  39.37
782.5  161043.48  63807.64  39.62
783.8  161492.40  64402.02  39.88
785.0  161844.96  64951.12  40.13
786.3  162256.50  65530.50  40.39
787.6  162717.52  66120.51  40.64
788.9  163090.11  66698.61  40.90
790.1  163609.00  67318.40  41.15
791.4  163977.12  67881.28  41.40
792.7  164604.90  68557.40  41.65
793.9  165019.68  69136.20  41.90
795.2  165485.00  69747.50  42.15
796.5  165980.10  70352.55  42.39
797.7  166461.06  70983.04  42.64
799.0  167088.00  71664.00  42.89
800.2  167479.68  72234.45  43.13
801.5  167922.72  72826.57  43.37
802.8  168471.20  73463.52  43.61
804.0  168932.40  74083.10  43.85
805.3  169419.96  74703.44  44.09
806.5  169789.10  75276.97  44.34
807.8  170240.00  75880.93  44.57
809.0  170715.95  76488.30  44.80
810.3  171179.76  77111.21  45.05
811.5  171555.39  77686.77  45.28
812.8  172048.20  78292.60  45.51
814.0  172435.50  78867.18  45.74
815.3  172921.53  79488.79  45.97
816.5  173327.25  80077.75  46.20
817.8  173741.82  80688.30  46.44
819.0  174122.97  81276.63  46.68
820.2  174585.24  81885.34  46.90
821.5  175076.55  82491.15  47.12
822.7  175363.50  83031.84  47.35
824.0  175808.43  83637.75  47.57
825.2  176285.70  84289.70  47.81
826.4  176780.23  84921.39  48.04
827.7  177093.50  85446.35  48.25
828.9  177566.40  86070.00  48.47
830.1  177979.10  86650.00  48.69
831.4  178380.19  87263.99  48.92
832.6  178832.18  87889.06  49.15
833.8  179226.20  88460.73  49.36
835.0  179603.62  89046.81  49.58
836.3  180036.78  89655.30  49.80
837.5  180476.10  90279.00  50.02
838.7  180907.29  90910.53  50.25
839.9  181297.44  91504.08  50.47
841.2  181792.22  92125.95  50.68
842.4  182191.05  92713.00  50.89
843.6  182578.20  93325.87  51.12
844.8  183037.41  93960.99  51.33
846.0  183485.25  94555.02  51.53
847.2  183869.49  95155.13  51.75
848.5  184361.84  95771.17  51.95
849.7  184730.70  96371.12  52.17
850.9  185087.50  96967.43  52.39
852.1  185518.53  97555.55  52.59
853.3  185854.02  98100.36  52.78
854.5  186266.64  98698.90  52.99
855.7  186603.30  99265.02  53.20
856.9  186968.76  99855.36  53.41
858.1  187347.97  100458.14  53.62
859.3  187729.22  101037.77  53.82
860.5  188138.76  101651.14  54.03
861.7  188604.00  102266.93  54.22
862.9  188952.79  102835.55  54.42
864.1  189336.31  103416.58  54.62
865.3  189761.64  104030.03  54.82
866.5  190200.96  104682.24  55.04
867.7  190613.41  105278.48  55.23
868.9  191042.53  105863.54  55.41
870.1  191485.71  106470.38  55.60
871.3  191961.22  107103.49  55.79
872.5  192451.95  107750.40  55.99
873.7  192904.24  108384.29  56.19
874.9  193396.80  109019.95  56.37
876.0  193903.92  109664.64  56.56
877.2  194360.08  110285.01  56.74
878.4  194914.35  110950.50  56.92
879.6  195363.00  111602.40  57.13
880.8  195784.75  112207.08  57.31
882.0  196236.69  112796.68  57.48
883.1  196731.92  113442.84  57.66
884.3  197263.54  114066.47  57.82
885.5  197752.80  114719.57  58.01
886.7  198095.04  115283.52  58.20
887.8  198538.50  115902.40  58.38
889.0  199079.72  116525.74  58.53
890.2  199534.44  117120.43  58.70
891.4  200111.98  117773.89  58.85
892.5  200729.88  118449.63  59.01
893.7  201288.16  119173.51  59.21
894.9  201907.44  119868.72  59.37
896.0  202490.40  120553.63  59.54
897.2  203179.06  121264.59  59.68
898.4  203727.81  121912.79  59.84
899.5  204400.65  122640.39  60.00
900.7  204824.10  123191.03  60.14
901.9  205188.38  123783.85  60.33
903.0  205576.57  124334.30  60.48
904.2  206022.60  124898.00  60.62
905.4  206503.20  125489.38  60.77
906.5  206928.96  126077.00  60.93
907.7  207302.44  126590.71  61.07
908.8  207709.53  127155.11  61.22
910.0  208083.20  127692.59  61.37
911.2  208407.72  128168.73  61.50
912.3  208641.12  128582.86  61.63
913.5  208689.88  129010.45  61.82
914.6  208928.16  129427.20  61.95
915.8  209247.18  129937.98  62.10
916.9  209602.64  130423.59  62.22
918.1  209766.10  130812.14  62.36
919.2  209945.52  131264.28  62.52
920.4  210123.98  131677.04  62.67
921.5  210351.66  132105.63  62.80
922.7  210589.44  132548.27  62.94
923.8  210901.68  133024.74  63.07
925.0  211030.75  133346.97  63.19
926.1  211279.74  133812.28  63.33
927.3  211644.48  134352.48  63.48
928.4  212270.50  134957.33  63.58
929.6  212945.92  135674.88  63.71
930.7  213642.80  136401.53  63.85
931.8  214395.39  137194.32  63.99
933.0  215016.48  137846.40  64.11
934.1  215570.34  138412.65  64.21
935.3  215802.37  138823.14  64.33
936.4  215788.72  139079.28  64.45
937.6  215628.66  139230.71  64.57
938.7  215460.99  139365.90  64.68
939.9  215416.74  139681.17  64.84
941.0  216099.54  140257.24  64.90
942.1  216712.26  140898.96  65.02
943.3  217158.96  141467.22  65.14
944.4  217483.34  141872.95  65.23
945.6  217708.56  142252.19  65.34
946.7  217978.36  142694.81  65.46
947.9  218227.38  143030.58  65.54
949.0  218497.60  143335.50  65.60
950.1  218878.20  143775.36  65.69
951.3  219088.10  144169.56  65.80
952.4  219368.87  144625.46  65.93
953.6  219730.10  144971.35  65.98
954.7  220090.77  145139.62  65.95
955.8  220216.22  145460.76  66.05
957.0  220594.65  145898.50  66.14
958.1  220844.16  146262.58  66.23
959.3  220823.40  146289.50  66.25
960.4  221303.74  146757.83  66.32
961.6  221757.75  147108.43  66.34
962.7  221853.44  147299.84  66.40
963.9  221993.87  147491.47  66.44
965.0  222128.88  147686.12  66.49
966.2  222234.99  147868.10  66.54
967.3  222237.92  147903.75  66.55
968.5  222268.80  148266.88  66.71
969.6  222510.64  148295.17  66.65
970.8  222367.64  148291.77  66.69
971.9  222541.44  148312.85  66.65
973.1  222575.60  148482.99  66.71
974.2  222473.50  148571.38  66.78
975.4  222435.72  148712.96  66.86
976.5  222727.83  148920.98  66.86
977.7  222809.88  148933.18  66.84
978.8  223088.85  148841.64  66.72
980.0  223034.00  148987.67  66.80
981.2  222904.98  149281.03  66.97
982.3  222877.76  149348.45  67.01
983.5  222847.30  149287.97  66.99
984.6  223320.96  149356.08  66.88
985.8  223405.60  149499.09  66.92
987.0  223368.32  149567.89  66.96
988.1  223427.04  149481.17  66.90
989.3  223264.72  149550.43  66.98
990.2  237057.25  163228.35  68.86
994.0  237448.24  164235.10  69.17
997.9  237390.75  164838.16  69.44
1001.7  237887.65  165884.55  69.73
1005.6  238938.89  167309.29  70.02
1009.4  240223.53  168830.89  70.28
1013.3  241320.00  170228.57  70.54
1017.1  242071.54  171337.54  70.78
1021.0  242729.68  172477.71  71.06
1024.8  244081.44  173948.86  71.27
1028.6  245952.01  175948.20  71.54
1032.5  247424.80  177626.70  71.79
1036.3  248047.98  178612.42  72.01
1040.1  248260.57  179347.78  72.24
1044.0  249088.44  180560.50  72.49
1047.8  249750.90  181499.40  72.67
1051.6  250369.78  182600.63  72.93
1055.5  250042.80  182831.72  73.12
1059.3  249713.40  183184.01  73.36
1063.1  249483.94  183466.08  73.54
1067.0  249802.46  184150.73  73.72
1070.8  250534.59  185114.80  73.89
1074.6  251056.47  185984.86  74.08
1078.4  250715.33  186163.07  74.25
1082.3  249867.93  185909.83  74.40
1086.1  249376.27  185998.69  74.59
1089.9  249343.61  186313.25  74.72
1093.7  249721.11  186965.35  74.87
1097.5  249816.11  187375.65  75.01
1101.4  249739.11  187579.31  75.11
1105.2  249612.00  187695.26  75.19
1109.0  249930.32  188144.11  75.28
1112.8  250961.79  188918.34  75.28
1116.6  251737.33  189609.91  75.32
1120.4  252434.00  190092.00  75.30
1124.2  252931.07  190339.99  75.25
1128.1  253557.37  190595.56  75.17
1131.8  253549.33  190237.20  75.03
1135.7  253373.71  189634.74  74.84
1139.5  253119.20  188913.09  74.63
1143.3  252564.83  187771.61  74.35
1147.1  251878.22  186522.86  74.05
1150.9  251229.00  185114.68  73.68
1154.7  251210.27  184085.57  73.28
1158.5  251085.13  182985.99  72.88
1162.3  250877.94  181841.54  72.48
1166.1  250239.50  180462.73  72.12
1169.9  249841.20  179420.53  71.81
1173.7  249260.00  178315.71  71.54
1177.5  248625.06  177331.36  71.32
1181.2  248641.47  176900.10  71.15
1185.0  249067.11  176883.66  71.02
1188.8  248961.61  176684.75  70.97
1192.6  249003.47  176629.32  70.93
1196.4  248976.35  176647.35  70.95
1200.2  248301.51  176355.20  71.02
1204.0  247859.80  176254.97  71.11
1207.8  247472.37  176266.69  71.23
1211.6  246908.67  176109.14  71.33
1215.3  246452.62  176235.89  71.51
1219.1  246324.92  176629.61  71.71
1222.9  245973.33  176937.14  71.93
1226.7  245671.23  177318.07  72.18
1230.4  245021.47  177409.70  72.41
1234.2  244339.59  177408.35  72.61
1238.0  243589.42  177328.15  72.80
1241.8  242920.17  177253.04  72.97
1245.5  242386.96  177204.29  73.11
1249.3  242162.05  177371.82  73.25
1253.1  242412.92  177777.50  73.34
1256.8  242441.04  177998.00  73.42
1260.6  242214.58  177890.76  73.44
1264.4  241983.26  177862.52  73.50
1268.1  241612.80  177579.60  73.50
1271.9  241549.57  177644.71  73.54
1275.7  241813.08  177936.71  73.58
1279.4  242093.40  178302.60  73.65
1283.2  241618.75  178179.66  73.74
1286.9  241279.20  178159.88  73.84
1290.7  241015.87  178129.29  73.91
1294.4  240333.39  177763.71  73.97
1298.2  239422.98  177156.35  73.99
1302.0  238272.50  176330.52  74.00
1305.7  236957.11  175306.02  73.98
1309.5  235359.23  173959.94  73.91
1313.2  234436.58  173025.54  73.80
1317.0  233781.60  172260.77  73.68
1320.7  232995.68  171317.54  73.53
1324.4  231894.33  169998.59  73.31
1328.2  231222.40  168889.37  73.04
1331.9  230357.17  167420.12  72.68
1335.7  229546.94  165894.38  72.27
1339.4  228260.18  163976.97  71.84
1343.2  227343.28  162197.89  71.34
1346.9  226921.75  160724.33  70.83
1350.6  227371.98  159782.80  70.27
1354.4  227944.03  159001.30  69.75
1358.1  227784.53  157746.34  69.25
1361.8  227030.27  156136.20  68.77
1365.6  225956.45  154421.39  68.34
1369.3  224769.33  152656.00  67.92
1373.0  223398.94  150822.61  67.51
1376.7  221897.43  148877.57  67.09
1380.5  220375.24  146715.29  66.58
1384.2  219022.43  144385.71  65.92
1387.9  217727.27  141850.24  65.15
1391.6  216392.31  138940.21  64.21
1395.3  215157.20  135830.44  63.13
1399.1  214406.25  132744.01  61.91
1402.8  213395.33  129202.71  60.55
1406.5  212606.37  125614.14  59.08
1410.2  212028.56  122138.79  57.60
1413.9  211882.97  119097.46  56.21
1417.6  211326.61  116139.47  54.96
1421.3  210685.33  113533.20  53.89
1425.1  209907.20  111212.23  52.98
1428.8  209483.70  109432.83  52.24
1432.5  209263.74  108041.82  51.63
1436.2  209005.89  106887.59  51.14
1439.9  208345.63  105720.44  50.74
1443.6  207972.33  104814.14  50.40
1447.3  207438.91  104029.80  50.15
1451.0  206941.00  103347.96  49.94
1454.7  206386.13  102778.86  49.80
1458.4  205971.50  102326.70  49.68
1462.1  205336.20  101869.04  49.61
1465.8  204676.17  101491.07  49.59
1469.4  204126.12  101260.55  49.61
1473.1  204710.18  101706.32  49.68
1476.8  204871.98  102052.55  49.81
1480.5  203725.93  101738.44  49.94
1484.2  202750.92  101488.16  50.06
1487.9  202093.07  101463.71  50.21
1491.6  201427.42  101397.21  50.34
1495.3  201224.83  101627.04  50.50
1498.9  200692.97  101745.73  50.70
1502.6  199771.74  101676.74  50.90
1506.3  198636.98  101505.60  51.10
1510.0  197700.50  101427.40  51.30
1513.7  196956.34  101502.19  51.54
1517.3  196244.64  101555.00  51.75
1521.0  195324.71  101454.69  51.94
1524.7  194535.51  101429.37  52.14
1528.3  193698.33  101289.29  52.29
1532.0  192809.60  101131.97  52.45
1535.7  191955.87  100939.30  52.58
1539.3  191095.70  100691.81  52.69
1543.0  190465.72  100573.75  52.80
1546.7  190094.67  100585.18  52.91
1550.3  189612.98  100492.34  53.00
1554.0  188817.30  100237.95  53.09
1557.6  188050.62  100023.63  53.19
1561.3  187201.61  99725.82  53.27
1565.0  186342.27  99392.66  53.34
1568.6  185395.17  99005.79  53.40
1572.3  184720.01  98810.98  53.49
1575.9  184121.96  98639.26  53.57
1579.6  183554.82  98509.78  53.67
1583.2  182931.11  98362.00  53.77
1586.9  182191.72  98131.71  53.86
1590.5  181586.89  98076.46  54.01
1594.1  180848.86  97937.64  54.15
1597.8  180078.27  97817.48  54.32
1601.4  179345.18  97714.67  54.48
1605.1  178369.26  97493.90  54.66
1608.7  177566.00  97350.43  54.82
1612.3  176787.67  97205.55  54.98
1616.0  175963.75  97010.10  55.13
1619.6  175254.11  96865.57  55.27
1623.2  174435.73  96591.94  55.37
1626.9  173829.31  96452.57  55.49
1630.5  173083.80  96149.70  55.55
1634.1  172445.26  95925.44  55.63
1637.8  171717.78  95577.60  55.66
1641.4  170829.00  95048.11  55.64
1645.0  169983.99  94497.21  55.59
1648.6  169012.92  93767.65  55.48
1652.2  168264.56  93135.90  55.35
1655.8  167573.89  92432.71  55.16
1659.5  166881.75  91747.83  54.98
1663.1  165688.76  90818.10  54.81
1666.7  164432.50  89836.93  54.63
1670.3  163260.93  88906.92  54.46
1673.9  162152.89  87948.41  54.24
1677.5  161371.19  87107.52  53.98
1681.1  160921.78  86402.80  53.69
1684.7  160918.70  85901.72  53.38
1688.3  160795.91  85360.90  53.09
1691.9  160414.27  84715.76  52.81
1695.6  160048.70  84092.81  52.54
1699.2  159938.60  83605.22  52.27
1702.8  159855.74  83141.99  52.01
1706.3  159357.66  82384.16  51.70
1709.9  158396.36  81456.29  51.43
1713.5  157687.66  80645.17  51.14
1717.1  156986.04  79897.30  50.89
1720.7  156298.12  79195.56  50.67
1724.3  155935.68  78780.85  50.52
1727.9  155597.52  78563.00  50.49
1731.5  155517.61  78632.50  50.56
1735.1  155638.93  78968.06  50.74
1738.7  155374.27  79033.26  50.87
1742.2  154908.72  78962.76  50.97
1745.8  154281.73  78719.66  51.02
1749.4  154195.63  78703.74  51.04
1753.0  153416.78  78300.60  51.04
1756.5  151993.74  77614.96  51.06
1760.1  150179.28  76757.57  51.11
1763.7  148118.83  75809.13  51.18
1767.2  146478.20  75155.31  51.31
1770.8  145084.00  74604.86  51.42
1774.4  143644.51  73932.05  51.47
1777.9  142797.60  73716.94  51.62
1781.5  141928.33  73337.14  51.67
1785.1  140692.50  72748.93  51.71
1788.6  139377.84  72097.19  51.73
1792.2  138130.50  71461.50  51.73
1795.8  137532.20  71245.57  51.80
1799.3  136908.40  70954.33  51.83
1802.9  136184.85  70648.55  51.88
1806.4  135514.31  70394.51  51.95
1810.0  134717.07  70061.71  52.01
1813.5  134293.81  69917.95  52.06
1817.1  134057.80  69877.03  52.12
1820.6  133439.97  69669.90  52.21
1824.2  133367.29  69760.97  52.31
1827.7  132586.57  69465.59  52.39
1831.2  132328.00  69507.00  52.53
1834.8  132331.37  69637.29  52.62
1838.3  132138.50  69696.32  52.74
1841.8  131482.40  69468.73  52.84
1845.4  130585.82  69080.20  52.90
1848.9  129727.80  68664.57  52.93
1852.4  129075.43  68310.60  52.92
1856.0  128337.10  67797.99  52.83
1859.5  127608.43  67236.05  52.69
1863.0  126957.18  66611.42  52.47
1866.6  126763.82  66148.17  52.18
1870.1  126611.41  65552.60  51.77
1873.6  125959.50  64495.29  51.20
1877.1  124793.08  62995.88  50.48
1880.6  123432.82  61259.84  49.63
1884.2  122422.30  59464.01  48.57
1887.7  121567.13  57439.24  47.25
1891.2  120646.75  55081.80  45.66
1894.7  119785.88  52577.46  43.89
1898.2  119374.55  50107.34  41.97
1902.2  128344.32  51180.48  39.88
1904.9  127615.96  48864.42  38.29
1907.6  126726.16  46649.60  36.81
1910.4  126047.18  44605.40  35.39
1913.1  124933.68  42641.04  34.13
1915.8  124190.92  41138.16  33.12
1918.6  123619.20  39980.32  32.34
1921.3  123131.63  39082.86  31.74
1924.0  122358.60  38299.52  31.30
1926.7  121558.68  37727.40  31.04
1929.4  120771.52  37340.24  30.92
1932.2  120203.06  37166.62  30.92
1934.9  119611.44  37131.12  31.04
1937.6  118974.96  37160.72  31.23
1940.3  118396.50  37264.00  31.47
1943.0  117878.85  37435.76  31.76
1945.7  117126.57  37573.91  32.08
1948.4  116350.90  37698.60  32.40
1951.1  115725.78  37903.68  32.75
1953.8  115121.82  38129.52  33.12
1956.4  114601.41  38380.22  33.49
1959.1  113987.20  38556.60  33.83
1961.8  113183.28  38684.52  34.18
1964.5  112522.86  38856.15  34.53
1967.2  111738.40  38987.91  34.89
1969.9  111115.00  39142.30  35.23
1972.5  110365.27  39243.52  35.56
1975.2  109834.44  39429.96  35.90
1977.9  109476.86  39673.90  36.24
1980.6  108878.21  39813.62  36.57
1983.2  108008.74  39849.00  36.89
1985.9  107150.40  39873.60  37.21
1988.5  106287.40  39861.41  37.50
1991.2  105624.81  39927.33  37.80
1993.8  105001.38  39980.82  38.08
1996.5  104565.78  40096.98  38.35
1999.2  103953.73  40144.94  38.62
2001.8  103570.68  40216.08  38.83
2004.4  103075.72  40216.38  39.02
2007.1  102425.68  40134.78  39.18
2009.7  101836.62  40043.88  39.32
2012.4  101428.16  40008.96  39.45
2015.0  100980.40  39893.40  39.51
2017.6  100455.80  39686.15  39.51
2020.3  99917.84  39471.96  39.50
2022.9  99677.60  39329.60  39.46
2025.5  99448.71  39163.53  39.38
2028.1  99222.12  38969.39  39.27
2030.8  98823.72  38636.43  39.10
2033.4  98701.86  38404.80  38.91
2036.0  98311.52  38054.84  38.71
2038.6  97917.00  37688.52  38.49
2041.2  97601.00  37359.60  38.28
2043.8  97270.94  37023.09  38.06
2046.4  96891.34  36653.10  37.83
2049.0  96386.24  36251.80  37.61
2051.6  96120.57  35951.73  37.40
2054.2  95774.50  35626.75  37.20
2056.8  95410.70  35319.90  37.02
2059.4  94840.77  34935.67  36.84
2062.0  94348.50  34603.75  36.68
2064.6  93752.65  34237.05  36.52
2067.1  93153.51  33864.75  36.35
2069.7  92549.70  33493.06  36.19
2072.3  92130.76  33220.60  36.06
2074.9  91654.92  32937.03  35.94
2077.4  91337.75  32710.21  35.81
2080.0  90839.19  32414.19  35.68
2082.6  90384.90  32130.05  35.55
2085.1  89930.22  31836.15  35.40
2087.7  89567.40  31613.40  35.30
2090.3  89135.31  31364.28  35.19
2092.8  88388.86  30990.70  35.06
2095.4  87606.74  30603.30  34.93
2097.9  86943.85  30252.95  34.80
2100.5  86260.00  29906.00  34.67
2103.0  85676.74  29599.90  34.55
2105.6  85126.65  29306.76  34.43
2108.1  84612.69  29035.89  34.32
2110.7  84083.44  28774.76  34.22
2113.2  83580.07  28501.48  34.10
2115.7  83037.70  28205.70  33.97
2118.3  82465.89  27913.47  33.85
2120.8  82109.88  27704.52  33.74
2123.3  81711.23  27483.41  33.63
2125.8  81338.04  27275.92  33.53
2128.4  80917.20  27053.91  33.43
2130.9  80371.40  26810.20  33.36
2133.4  80002.44  26645.22  33.31
2135.9  79616.60  26477.20  33.26
2138.4  79153.80  26281.42  33.20
2140.9  78831.60  26123.06  33.14
2143.4  78502.09  26016.29  33.14
2145.9  78217.00  25906.64  33.12
2148.4  77931.91  25789.68  33.09
2150.9  77624.89  25701.96  33.11
2153.4  77347.11  25621.55  33.13
2155.9  77023.64  25515.73  33.13
2158.4  76726.65  25431.00  33.14
2160.9  76491.45  25386.90  33.19
2163.4  76189.20  25293.64  33.20
2165.9  75653.38  25117.48  33.20
2168.4  75180.06  24981.30  33.23
2170.8  74834.98  24925.34  33.31
2173.3  74472.80  24834.04  33.35
2175.8  74171.68  24763.20  33.39
2178.2  73799.70  24666.95  33.42
2180.7  73416.98  24597.16  33.50
2183.2  73027.24  24520.15  33.58
2185.6  72613.80  24441.48  33.66
2188.1  72122.40  24350.76  33.76
2190.6  71554.60  24233.56  33.87
2193.0  70928.55  24098.25  33.98
2195.5  70371.84  23976.96  34.07
2197.9  69793.44  23862.00  34.19
2200.4  69087.85  23691.30  34.29
2202.8  68613.73  23583.23  34.37
2205.3  68041.68  23458.50  34.48
2207.7  67663.70  23414.30  34.60
2210.1  67241.72  23353.12  34.73
2212.6  66893.44  23274.44  34.79
2215.0  66666.40  23229.70  34.84
2217.4  66373.29  23164.79  34.90
2219.9  66151.72  23128.80  34.96
2222.3  65926.96  23056.88  34.97
2224.7  65763.09  22958.91  34.91
2227.1  65483.95  22837.58  34.88
2229.5  65160.68  22681.77  34.81
2231.9  64736.32  22429.60  34.65
2234.4  64251.36  22136.16  34.45
2236.8  63872.21  21887.78  34.27
2239.2  63509.16  21604.44  34.02
2241.6  63076.86  21283.92  33.74
2244.0  62674.56  20977.92  33.47
2246.4  62285.28  20669.28  33.18
2248.8  61864.11  20308.53  32.83
2251.2  61552.50  19975.20  32.45
2253.6  61126.20  19635.90  32.12
2255.9  60803.16  19350.84  31.83
2258.3  60495.46  19083.52  31.55
2260.7  60133.12  18817.76  31.29
2263.1  59716.80  18539.70  31.05
2265.5  59309.25  18283.76  30.83
2267.9  58986.00  18087.30  30.66
2270.2  58563.52  17858.56  30.49
2272.6  58166.40  17660.16  30.36
2275.0  57762.18  17472.42  30.25
2277.3  57356.85  17301.75  30.17
2279.7  56985.15  17098.20  30.00
2282.1  56668.76  16921.24  29.86
2284.4  56275.78  16723.08  29.72
2286.8  55961.90  16543.68  29.56
2289.1  55569.60  16289.52  29.31
2291.5  55258.42  16075.01  29.09
2293.8  54840.56  15821.52  28.85
2296.2  54358.92  15578.64  28.66
2298.5  53843.43  15338.52  28.49
2300.8  53325.30  15101.80  28.32
2303.2  52695.28  14874.72  28.23
2305.5  52024.00  14678.20  28.21
2307.9  51364.41  14510.98  28.25
2310.2  50718.36  14377.44  28.35
2312.5  50121.60  14278.40  28.49
2314.8  49529.84  14208.02  28.69
2317.1  48914.00  14124.75  28.88
2319.5  48305.97  14006.97  29.00
2321.8  47774.32  13896.12  29.09
2324.1  47181.40  13732.32  29.11
2326.4  46675.64  13584.56  29.10
2328.7  46141.50  13414.00  29.07
2331.0  45665.16  13262.52  29.04
2333.3  45323.42  13144.36  29.00
2335.6  44953.44  13013.84  28.95
2337.9  44485.02  12850.38  28.89
2340.2  44061.00  12673.00  28.76
2342.5  43679.43  12515.16  28.65
2344.8  43175.55  12367.25  28.64
2347.1  42677.88  12229.56  28.66
2349.4  42142.02  12097.86  28.71
2351.7  41665.44  12004.80  28.81
2353.9  41189.82  11943.30  29.00
2356.2  40696.50  11875.50  29.18
2358.5  40203.55  11763.08  29.26
2360.8  39709.98  11649.04  29.34
2363.1  39266.70  11511.06  29.32
2365.3  38837.29  11396.50  29.34
2367.6  38310.00  11250.00  29.37
2369.8  37788.00  11135.40  29.47
2372.1  37244.22  10971.48  29.46
2374.4  36627.64  10783.72  29.44
2376.6  36001.00  10587.92  29.41
2378.9  35410.48  10422.16  29.43
2381.1  34829.60  10254.40  29.44
2383.4  34308.80  10072.98  29.36
2385.6  33837.10  9937.95  29.37
2387.9  33324.48  9792.72  29.39
2390.1  32812.50  9649.50  29.41
2392.3  32337.63  9508.59  29.40
2394.6  31904.58  9370.06  29.37
2396.8  31511.70  9230.70  29.29
2399.0  31072.80  9073.60  29.20
2401.3  30631.42  8937.32  29.18
2403.5  30171.96  8779.68  29.10
2405.7  29740.53  8634.70  29.03
2407.9  29349.54  8498.52  28.96
2410.1  28904.40  8325.36  28.80
2412.4  28532.50  8158.60  28.59
2414.6  28143.60  8020.08  28.50
2416.8  27747.06  7887.66  28.43
2419.0  27355.33  7740.81  28.30
2421.2  26978.96  7600.50  28.17
2423.4  26562.48  7450.73  28.05
2425.6  26231.85  7303.77  27.84
2427.8  25900.38  7166.61  27.67
2430.0  25566.63  7054.05  27.59
2432.2  25286.40  6958.08  27.52
2434.4  24996.33  6803.46  27.22
2436.5  24670.60  6645.24  26.94
2438.7  24384.66  6536.46  26.81
2440.9  24093.93  6431.40  26.69
2443.1  23794.38  6307.38  26.51
2445.3  23526.70  6168.14  26.22
2447.4  23256.00  6071.04  26.11
2449.6  22989.12  5962.88  25.94
2451.8  22666.50  5849.82  25.81
2453.9  22321.30  5723.73  25.64
2456.1  22005.12  5626.88  25.57
2458.3  21708.68  5541.56  25.53
2460.4  21413.27  5427.09  25.34
2462.6  21147.35  5309.50  25.11
2464.7  20889.83  5225.74  25.02
2466.9  20667.92  5143.60  24.89
2469.0  20417.74  5056.73  24.77
2471.2  20173.14  4976.88  24.67
2473.3  19878.11  4894.61  24.62
2475.4  19608.96  4800.11  24.48
2477.6  19392.92  4698.13  24.23
2479.7  19169.28  4592.64  23.96
2481.9  18856.88  4480.07  23.76
2484.0  18616.13  4392.57  23.60
2486.1  18380.52  4352.40  23.68
2488.2  18148.00  4310.15  23.75
2490.4  17903.25  4197.50  23.45
2492.5  17608.04  4138.56  23.50
2494.6  17260.20  4054.14  23.49
2496.7  17031.40  4029.38  23.66
2498.8  16820.82  4000.86  23.79
2500.9  16639.78  3967.25  23.84
2503.0  16549.78  3939.28  23.80
2505.1  16426.80  3903.90  23.77
2507.2  16478.67  3910.65  23.73
2509.4  16519.03  3963.41  23.99
2511.4  16489.83  3973.83  24.10
2513.5  16576.16  3983.68  24.03
2515.6  16660.72  4091.46  24.56
