# Supplementary material for: Using reflectance spectra and Pl@ntNet to identify herbarium specimens: a case study with Lithocarpus
Source: New Phytol. 2025 Jun 4;251(2):800–10. doi: 10.1111/nph.70258 (PMC13278665; doi:10.1111/nph.70258)
Supplement: Supplementary file 1 — Dataset S1 Original spectral data collected for this study. [file NPH-251-800-s003.zip › lithocarpus_spectra/gr021722_0044.sig]

/*** Spectra Vista SIG Data ***/
name= gr021722_0044.sig
instrument= HI: 1132003 (HR-1024i)
integration= 50.0, 9.0, 5.0, 70.0, 9.0, 5.0
scan method= Time-based, Time-based
scan coadds= 100, 425, 645, 71, 425, 645
scan time= 5, 5
scan settings= AI, AI
external data set1= 0,0,0,0,0,0,0,0,0,0,0,0,0,0,0,0,0,0,0,0,0,0,0,0,0,0,0,0,0,0,0,0
external data set2= 0,0,0,0,0,0,0,0,0,0,0,0,0,0,0,0,0,0,0,0,0,0,0,0,0,0,0,0,0,0,0,0
external data dark= 0,0,0,0,0,0,0,0,0,0,0,0,0,0,0,0
external data mask= 0
optic= LENS 4(1), LENS 4(1)
temp= 27.7, -5.1, -9.8, 27.8, -5.1, -9.8
battery= 7.47, 7.46
error= 0, 0
units= Radiance, Radiance
time= 17/02/2022 10:50:35, 17/02/2022 10:52:36
longitude=                 ,                 
latitude=                 ,                 
gpstime=                 ,                 
comm= 
memory slot= 0, 0
factors= 0.925, 0.906, 1.000 [Overlap: Remove @ 990,1900, Matching Type: None]
inclinometer x offset= 1, 1
inclinometer y offset= 90, 90
data= 
340.5  1215.20  139.50  11.48
341.9  1212.39  121.54  10.03
343.4  1180.80  98.40  8.33
344.9  1165.50  92.50  7.94
346.4  1176.78  114.62  9.74
347.8  1216.23  110.12  9.05
349.3  1194.00  102.34  8.57
350.8  1212.00  97.39  8.04
352.2  1243.55  94.05  7.56
353.7  1254.89  88.65  7.06
355.2  1323.10  93.57  7.07
356.6  1361.36  112.20  8.24
358.1  1427.76  103.87  7.28
359.6  1461.48  82.41  5.64
361.0  1538.75  87.93  5.71
362.5  1615.23  114.49  7.09
364.0  1707.16  109.20  6.40
365.5  1747.60  110.14  6.30
366.9  1796.08  107.66  5.99
368.4  1914.03  98.29  5.14
369.9  2006.16  110.23  5.49
371.3  2101.98  122.76  5.84
372.8  2163.15  121.74  5.63
374.2  2245.54  139.07  6.19
375.7  2399.13  140.46  5.85
377.2  2496.45  123.96  4.97
378.6  2562.74  122.66  4.79
380.1  2628.10  119.04  4.53
381.6  2761.59  117.09  4.24
383.0  2909.50  144.57  4.97
384.5  3070.34  154.70  5.04
386.0  3172.62  152.27  4.80
387.4  3229.40  154.93  4.80
388.9  3358.18  157.70  4.70
390.4  3508.12  170.85  4.87
391.8  3708.04  180.40  4.87
393.3  3836.29  190.41  4.96
394.7  3904.40  178.36  4.57
396.2  3992.58  177.76  4.45
397.7  4148.64  184.29  4.44
399.1  4367.52  187.76  4.30
400.6  4551.68  195.94  4.30
402.0  4674.54  202.80  4.34
403.5  4753.00  196.00  4.12
405.0  4883.68  199.71  4.09
406.4  5105.32  212.61  4.16
407.9  5307.40  216.63  4.08
409.3  5443.60  219.50  4.03
410.8  5549.76  223.59  4.03
412.2  5684.28  223.97  3.94
413.7  5913.45  237.42  4.01
415.1  6170.12  243.64  3.95
416.6  6364.44  250.78  3.94
418.0  6488.75  258.93  3.99
419.5  6626.69  256.66  3.87
420.9  6822.40  271.77  3.98
422.4  7079.82  265.92  3.76
423.8  7354.64  282.06  3.84
425.3  7638.30  294.32  3.85
426.7  7878.15  311.89  3.96
428.2  8025.60  312.69  3.90
429.6  8183.40  321.91  3.93
431.1  8380.40  332.10  3.96
432.5  8653.32  339.39  3.92
434.0  8954.00  353.57  3.95
435.4  9289.50  369.29  3.98
436.8  9608.25  385.92  4.02
438.3  9876.20  403.57  4.09
439.7  10065.61  410.49  4.08
441.2  10230.96  414.94  4.06
442.6  10472.85  428.14  4.09
444.0  10761.66  444.60  4.13
445.5  11104.35  461.55  4.16
446.9  11482.38  475.80  4.14
448.4  11817.61  493.75  4.18
449.8  12170.10  512.54  4.21
451.2  12448.75  529.82  4.26
452.7  12662.73  541.78  4.28
454.1  12883.62  549.10  4.26
455.5  13161.82  565.80  4.30
457.0  13510.64  580.17  4.29
458.4  13865.28  604.69  4.36
459.8  14238.72  625.37  4.39
461.2  14661.72  652.97  4.45
462.7  15044.40  665.23  4.42
464.1  15375.31  680.71  4.43
465.5  15648.84  699.43  4.47
467.0  15908.80  714.57  4.49
468.4  16205.32  729.11  4.50
469.8  16550.92  753.51  4.55
471.2  16973.52  776.74  4.58
472.7  17428.51  799.36  4.59
474.1  17882.90  817.57  4.57
475.5  18442.32  850.01  4.61
476.9  18965.44  872.86  4.60
478.4  19381.25  901.79  4.65
479.8  19628.64  914.77  4.66
481.2  19762.64  929.94  4.71
482.6  19934.10  940.37  4.72
484.0  20264.64  960.94  4.74
485.4  20749.07  978.45  4.72
486.9  21317.40  1011.21  4.74
488.3  21935.04  1038.69  4.74
489.7  22461.38  1063.17  4.73
491.1  22890.84  1096.20  4.79
492.5  23267.16  1125.60  4.84
493.9  23559.36  1134.90  4.82
495.3  23814.60  1144.07  4.80
496.8  24158.20  1163.63  4.82
498.2  24646.77  1190.72  4.83
499.6  25164.09  1221.30  4.85
501.0  25757.75  1247.73  4.84
502.4  26321.16  1275.26  4.84
503.8  26858.16  1314.00  4.89
505.2  27406.60  1346.20  4.91
506.6  27936.26  1380.66  4.94
508.0  28425.60  1407.60  4.95
509.4  28815.00  1439.29  4.99
510.8  29254.50  1474.39  5.04
512.2  29685.04  1509.31  5.08
513.6  30182.40  1546.29  5.12
515.0  30779.12  1587.94  5.16
516.4  31278.24  1627.31  5.20
517.8  31853.90  1678.24  5.27
519.2  32461.98  1734.34  5.34
520.7  33064.36  1792.79  5.42
522.0  33566.40  1839.43  5.48
523.4  34159.86  1890.00  5.53
524.8  34667.70  1936.59  5.59
526.2  35292.12  1997.71  5.66
527.6  35951.04  2071.11  5.76
529.0  36506.80  2127.71  5.83
530.4  37169.64  2191.77  5.90
531.8  37729.92  2249.09  5.96
533.2  38165.40  2303.23  6.03
534.6  38553.76  2379.66  6.17
536.0  39018.66  2461.27  6.31
537.4  39512.00  2536.85  6.42
538.8  40078.21  2613.70  6.52
540.2  40728.40  2700.04  6.63
541.6  41355.86  2790.00  6.75
543.0  41898.36  2876.80  6.87
544.3  42608.25  2976.64  6.99
545.7  43413.00  3091.61  7.12
547.1  43952.40  3191.04  7.26
548.5  44597.16  3306.90  7.42
549.9  45326.75  3427.34  7.56
551.3  46118.28  3551.79  7.70
552.7  46696.20  3666.76  7.85
554.1  47433.63  3798.73  8.01
555.4  48053.36  3922.44  8.16
556.8  48482.28  4026.00  8.30
558.2  48732.00  4125.21  8.47
559.6  48936.60  4218.21  8.62
561.0  49406.28  4342.80  8.79
562.3  49772.45  4449.25  8.94
563.7  50346.24  4585.60  9.11
565.1  50925.60  4717.43  9.26
566.5  51560.53  4864.14  9.43
567.9  52427.60  5027.43  9.59
569.2  53382.00  5208.00  9.76
570.6  54382.01  5396.12  9.92
572.0  55245.15  5584.67  10.11
573.4  55976.16  5758.68  10.29
574.8  56703.50  5946.96  10.49
576.1  57590.22  6144.83  10.67
577.5  58288.84  6325.11  10.85
578.9  59251.80  6539.49  11.04
580.3  60158.40  6759.41  11.24
581.6  61067.04  6969.94  11.41
583.0  61952.76  7182.26  11.59
584.4  62538.21  7362.94  11.77
585.8  62918.91  7520.64  11.95
587.1  63199.40  7665.90  12.13
588.5  63576.60  7824.86  12.31
589.9  63877.50  7952.36  12.45
591.2  64338.20  8106.23  12.60
592.6  65066.54  8280.33  12.73
594.0  65727.01  8446.81  12.85
595.3  66615.40  8637.99  12.97
596.7  67539.08  8828.03  13.07
598.1  68433.15  9000.11  13.15
599.5  69311.25  9169.36  13.23
600.8  70231.00  9339.94  13.30
602.2  70988.12  9490.00  13.37
603.5  71904.60  9660.26  13.43
604.9  72808.56  9839.70  13.51
606.3  73640.16  10013.14  13.60
607.6  74412.90  10191.77  13.70
609.0  75162.60  10379.57  13.81
610.4  75883.08  10572.90  13.93
611.7  76528.39  10779.92  14.09
613.1  77122.80  10992.96  14.25
614.5  77768.46  11235.73  14.45
615.8  78259.50  11462.91  14.65
617.2  78957.00  11725.97  14.85
618.5  79552.48  11993.71  15.08
619.9  80335.54  12294.84  15.30
621.2  81063.12  12586.41  15.53
622.6  81977.50  12917.14  15.76
624.0  82717.83  13219.14  15.98
625.3  83575.68  13542.79  16.20
626.7  84429.60  13865.83  16.42
628.0  85134.72  14154.17  16.63
629.4  85971.20  14460.00  16.82
630.8  86675.52  14736.51  17.00
632.1  87238.62  14968.80  17.16
633.5  88168.08  15243.80  17.29
634.8  88904.16  15467.72  17.40
636.2  89540.70  15676.59  17.51
637.5  90362.78  15874.16  17.57
638.9  91084.92  16041.43  17.61
640.2  91844.67  16181.56  17.62
641.6  92681.46  16293.13  17.58
642.9  93473.38  16361.80  17.50
644.3  94303.08  16403.79  17.39
645.6  95075.50  16361.43  17.21
647.0  95803.74  16256.06  16.97
648.3  96601.61  16103.29  16.67
649.7  97447.38  15914.34  16.33
651.0  98239.47  15675.83  15.96
652.4  98785.44  15358.76  15.55
653.7  99895.50  15073.20  15.09
655.0  100824.24  14717.89  14.60
656.4  101491.00  14319.00  14.11
657.7  102618.92  13966.65  13.61
659.1  103518.80  13585.00  13.12
660.4  104240.64  13193.60  12.66
661.8  104952.00  12851.43  12.25
663.1  105942.03  12607.31  11.90
664.5  106416.12  12382.84  11.64
665.8  106525.89  12203.83  11.46
667.1  106541.73  12106.61  11.36
668.5  106873.20  12138.00  11.36
669.8  107196.96  12282.69  11.46
671.2  107377.92  12521.60  11.66
672.5  107631.94  12879.95  11.97
673.8  108231.48  13374.80  12.36
675.2  109158.42  14033.40  12.86
676.5  110291.52  14810.49  13.43
677.8  111510.74  15721.16  14.10
679.2  112463.77  16702.32  14.85
680.5  113306.16  17760.54  15.67
681.9  114067.80  18859.50  16.53
683.2  114899.40  20014.50  17.42
684.5  115715.60  21164.00  18.29
685.9  116457.36  22262.55  19.12
687.2  117166.08  23308.80  19.89
688.5  117833.78  24287.67  20.61
689.9  118633.92  25233.83  21.27
691.2  119301.97  26091.43  21.87
692.5  119915.60  26887.34  22.42
693.8  120649.00  27670.75  22.93
695.2  121278.99  28409.26  23.42
696.5  121961.40  29155.97  23.91
697.8  122671.70  29922.39  24.39
699.2  123339.45  30677.40  24.87
700.5  124050.42  31480.97  25.38
701.8  124678.05  32292.75  25.90
703.1  125347.68  33154.37  26.45
704.5  126014.94  34070.34  27.04
705.8  126737.91  35041.40  27.65
707.1  127418.75  36037.68  28.28
708.4  128057.76  37053.75  28.94
709.8  128853.06  38143.41  29.60
711.1  129382.40  39189.13  30.29
712.4  130198.26  40339.17  30.98
713.7  130869.72  41463.43  31.68
715.0  131571.54  42584.70  32.37
716.3  132327.00  43722.68  33.04
717.7  133062.81  44840.32  33.70
719.0  133845.50  45974.36  34.35
720.3  134630.28  47086.10  34.97
721.6  135560.60  48226.86  35.58
722.9  136454.49  49355.36  36.17
724.2  137380.32  50479.20  36.74
725.6  138178.74  51557.27  37.31
726.9  138624.25  52495.18  37.87
728.2  139042.40  53429.60  38.43
729.5  139583.86  54422.46  38.99
730.8  140029.20  55378.10  39.55
732.1  140589.68  56393.40  40.11
733.4  140965.70  57352.71  40.69
734.7  141198.84  58249.80  41.25
736.0  141454.74  59172.30  41.83
737.3  141461.37  60000.94  42.42
738.6  141461.37  60814.03  42.99
740.0  141490.75  61664.75  43.58
741.2  141681.28  62554.51  44.15
742.6  142109.64  63554.91  44.72
743.9  142650.88  64607.49  45.29
745.2  143389.68  65742.39  45.85
746.5  144216.86  66899.77  46.39
747.8  144902.20  67983.86  46.92
749.1  145694.66  69093.01  47.42
750.4  146428.16  70201.90  47.94
751.7  147193.20  71283.80  48.43
753.0  147769.25  72259.19  48.90
754.2  148410.30  73266.90  49.37
755.5  148998.01  74227.53  49.82
756.8  149548.36  75164.23  50.26
758.1  150522.84  76296.60  50.69
759.4  151420.20  77375.43  51.10
760.7  152255.88  78430.00  51.51
762.0  152836.25  79331.25  51.91
763.3  153370.98  80199.00  52.29
764.6  153748.32  80972.91  52.67
765.9  154110.05  81739.07  53.04
767.2  154593.60  82553.55  53.40
768.4  154900.20  83265.00  53.75
769.7  155494.80  84134.45  54.11
771.0  155902.86  84899.96  54.46
772.3  156247.85  85619.29  54.80
773.6  156713.44  86416.46  55.14
774.8  157140.17  87165.46  55.47
776.1  157556.36  87919.93  55.80
777.4  157855.47  88589.88  56.12
778.7  158347.50  89390.06  56.45
780.0  158779.52  90144.46  56.77
781.2  159117.60  90831.30  57.08
782.5  159593.46  91600.41  57.40
783.8  160025.22  92340.00  57.70
785.0  160339.86  93012.21  58.01
786.3  160765.50  93727.50  58.30
787.6  161196.00  94452.80  58.60
788.9  161560.77  95122.18  58.88
790.1  162061.20  95881.07  59.16
791.4  162398.40  96544.80  59.45
792.7  162993.54  97360.99  59.73
793.9  163409.40  98058.60  60.01
795.2  163875.00  98776.79  60.28
796.5  164336.04  99484.79  60.54
797.7  164794.44  100208.27  60.81
799.0  165408.00  101005.71  61.06
800.2  165777.28  101666.29  61.33
801.5  166219.80  102369.11  61.59
802.8  166739.30  103080.32  61.82
804.0  167161.54  103749.10  62.07
805.3  167637.00  104467.43  62.32
806.5  168007.50  105099.43  62.56
807.8  168431.20  105763.50  62.79
809.0  168881.31  106455.37  63.04
810.3  169331.61  107104.69  63.25
811.5  169694.13  107726.87  63.48
812.8  170144.70  108398.79  63.71
814.0  170517.96  109001.31  63.92
815.3  171003.57  109691.12  64.15
816.5  171336.00  110298.39  64.38
817.8  171780.75  110927.70  64.58
819.0  172148.27  111559.70  64.80
820.2  172596.06  112169.49  64.99
821.5  173057.70  112825.32  65.20
822.7  173363.88  113391.15  65.41
824.0  173746.35  114024.28  65.63
825.2  174225.60  114671.89  65.82
826.4  174720.59  115332.72  66.01
827.7  175020.95  115891.89  66.22
828.9  175480.20  116536.50  66.41
830.1  175847.51  117126.04  66.61
831.4  176304.57  117739.92  66.78
832.6  176742.56  118386.29  66.98
833.8  177108.50  118942.86  67.16
835.0  177476.18  119524.40  67.35
836.3  177914.10  120138.90  67.53
837.5  178359.30  120771.00  67.71
838.7  178798.59  121387.18  67.89
839.9  179197.92  121972.11  68.07
841.2  179661.38  122607.86  68.24
842.4  180049.98  123218.72  68.44
843.6  180467.00  123786.50  68.59
844.8  180935.19  124425.51  68.77
846.0  181310.61  125011.93  68.95
847.2  181706.07  125593.50  69.12
848.5  182188.32  126230.17  69.29
849.7  182571.51  126809.57  69.46
850.9  182965.90  127359.14  69.61
852.1  183365.25  127915.09  69.76
853.3  183648.24  128416.03  69.92
854.5  184032.73  129000.90  70.10
855.7  184362.66  129520.33  70.25
856.9  184699.32  130020.00  70.40
858.1  185074.62  130572.34  70.55
859.3  185428.32  131134.00  70.72
860.5  185834.82  131706.24  70.87
861.7  186248.00  132290.29  71.03
862.9  186619.42  132797.79  71.16
864.1  186976.90  133337.47  71.31
865.3  187377.12  133895.74  71.46
866.5  187842.24  134469.26  71.59
867.7  188226.48  135047.03  71.75
868.9  188601.77  135625.15  71.91
870.1  189071.01  136200.58  72.04
871.3  189464.34  136766.21  72.19
872.5  189954.00  137348.04  72.31
873.7  190433.60  137947.37  72.44
874.9  190979.34  138602.38  72.57
876.0  191458.08  139213.80  72.71
877.2  191857.96  139773.60  72.85
878.4  192443.40  140387.34  72.95
879.6  192864.00  140973.00  73.09
880.8  193375.00  141525.00  73.19
882.0  193796.16  142105.99  73.33
883.1  194259.80  142724.60  73.47
884.3  194761.45  143285.47  73.57
885.5  195218.31  143822.25  73.67
886.7  195624.00  144325.03  73.78
887.8  196066.80  144908.57  73.91
889.0  196541.60  145546.77  74.05
890.2  196995.75  146080.65  74.15
891.4  197571.30  146638.31  74.22
892.5  198151.20  147256.20  74.32
893.7  198741.08  147932.24  74.43
894.9  199288.44  148609.54  74.57
896.0  199902.55  149320.46  74.70
897.2  200588.50  149933.80  74.75
898.4  201097.65  150503.60  74.84
899.5  201727.29  151145.62  74.93
900.7  202109.70  151661.71  75.04
901.9  202548.44  152220.14  75.15
903.0  202898.68  152689.63  75.25
904.2  203304.00  153181.57  75.35
905.4  203741.82  153676.80  75.43
906.5  204244.74  154197.40  75.50
907.7  204492.68  154595.83  75.60
908.8  204897.54  155079.15  75.69
910.0  205268.96  155575.09  75.79
911.2  205505.95  155885.06  75.85
912.3  205650.48  156160.41  75.93
913.5  205788.93  156460.03  76.03
914.6  205934.40  156816.00  76.15
915.8  206250.03  157235.10  76.24
916.9  206556.09  157583.64  76.29
918.1  206766.04  157860.30  76.35
919.2  206852.40  158211.71  76.49
920.4  206984.14  158498.84  76.58
921.5  207209.85  158871.57  76.67
922.7  207394.08  159188.34  76.76
923.8  207706.20  159516.30  76.80
925.0  207832.52  159724.25  76.85
926.1  208079.34  160096.20  76.94
927.3  208335.84  160627.89  77.10
928.4  208900.25  161172.14  77.15
929.6  209566.72  161759.09  77.19
930.7  210313.60  162401.00  77.22
931.8  211059.18  163215.09  77.33
933.0  211669.92  163870.46  77.42
934.1  212097.33  164423.96  77.52
935.3  212266.66  164645.34  77.57
936.4  212314.37  164738.34  77.59
937.6  212157.00  164720.16  77.64
938.7  212058.63  164836.86  77.73
939.9  212152.85  165097.64  77.82
941.0  212630.52  165628.70  77.90
942.1  213229.26  166139.10  77.92
943.3  213663.30  166527.94  77.94
944.4  214123.96  166977.88  77.98
945.6  214274.20  167345.06  78.10
946.7  214462.58  167654.66  78.17
947.9  214780.86  167961.90  78.20
949.0  215043.41  168119.21  78.18
950.1  215333.28  168413.14  78.21
951.3  215619.91  168757.05  78.27
952.4  215896.47  169155.49  78.35
953.6  216253.64  169493.34  78.38
954.7  216427.17  169572.34  78.35
955.8  216731.19  169743.84  78.32
957.0  217100.85  170114.79  78.36
958.1  217343.46  170462.66  78.43
959.3  217221.90  170446.50  78.47
960.4  217590.59  170729.12  78.46
961.6  218143.92  170992.04  78.38
962.7  218351.68  171215.09  78.41
963.9  218385.16  171289.00  78.43
965.0  218170.86  171085.84  78.42
966.2  218401.22  171282.95  78.43
967.3  218415.02  171302.33  78.43
968.5  218454.72  171257.83  78.40
969.6  218437.84  171348.51  78.44
970.8  218446.80  171236.69  78.39
971.9  218500.48  171019.20  78.27
973.1  218704.72  171105.66  78.24
974.2  218330.89  171074.45  78.36
975.4  218316.54  171104.40  78.37
976.5  218479.17  170880.17  78.21
977.7  218764.92  171068.10  78.20
978.8  218401.38  171005.85  78.30
980.0  218559.00  170817.14  78.16
981.2  218469.06  170967.75  78.26
982.3  218488.90  170647.60  78.10
983.5  218508.68  170727.51  78.13
984.6  218838.24  170721.77  78.01
985.8  218979.64  171016.69  78.10
987.0  218778.56  170789.03  78.06
988.1  218885.84  170943.74  78.10
989.3  219021.04  170757.60  77.96
990.2  239040.02  189587.48  79.31
994.0  239229.51  190325.64  79.56
997.9  238779.00  190447.33  79.76
1001.7  239113.62  191202.63  79.96
1005.6  240260.00  192654.44  80.19
1009.4  241868.90  194364.21  80.36
1013.3  243160.00  195800.00  80.52
1017.1  243763.06  196804.93  80.74
1021.0  244345.30  197702.99  80.91
1024.8  245767.56  199264.61  81.08
1028.6  247912.45  201393.56  81.24
1032.5  249582.20  203182.00  81.41
1036.3  250164.81  204005.33  81.55
1040.1  250317.21  204541.53  81.71
1044.0  251277.22  205682.93  81.85
1047.8  252217.35  206785.95  81.99
1051.6  253006.84  207752.36  82.11
1055.5  252470.40  207704.30  82.27
1059.3  251948.10  207597.90  82.40
1063.1  251411.68  207505.27  82.54
1067.0  251734.66  208043.74  82.64
1070.8  252589.79  208973.88  82.73
1074.6  253146.06  209710.58  82.84
1078.4  252652.00  209547.33  82.94
1082.3  251440.94  208889.81  83.08
1086.1  250746.76  208577.87  83.18
1089.9  250692.84  208734.33  83.26
1093.7  251188.54  209276.59  83.31
1097.5  251260.42  209552.61  83.40
1101.4  251170.42  209563.69  83.43
1105.2  250856.40  209400.80  83.47
1109.0  251249.40  209734.25  83.48
1112.8  252499.40  210747.34  83.46
1116.6  253410.93  211338.49  83.40
1120.4  254114.62  211667.56  83.30
1124.2  254707.31  211781.67  83.15
1128.1  255541.28  212030.50  82.97
1131.8  255523.33  211503.13  82.77
1135.7  255339.71  210777.04  82.55
1139.5  255173.60  209955.40  82.28
1143.3  254584.48  208740.60  81.99
1147.1  253695.56  207196.89  81.67
1150.9  252810.25  205520.33  81.29
1154.7  252899.11  204499.82  80.86
1158.5  252796.93  203344.93  80.44
1162.3  252605.27  202304.81  80.09
1166.1  251932.85  200965.11  79.77
1169.9  251621.73  200046.97  79.50
1173.7  250940.00  198940.00  79.28
1177.5  250293.42  197985.39  79.10
1181.2  250325.40  197658.93  78.96
1185.0  250948.17  197875.53  78.85
1188.8  250953.89  197802.11  78.82
1192.6  251034.19  197976.96  78.86
1196.4  250967.03  198152.27  78.96
1200.2  250235.38  197899.02  79.09
1204.0  249622.25  197848.10  79.26
1207.8  249159.60  197888.37  79.42
1211.6  248443.78  197767.67  79.60
1215.3  247884.97  197841.13  79.81
1219.1  247837.08  198357.58  80.04
1222.9  247537.78  198702.22  80.27
1226.7  247307.51  199098.73  80.51
1230.4  246678.54  199158.70  80.74
1234.2  245959.86  199073.39  80.94
1238.0  245102.92  198823.45  81.12
1241.8  244322.44  198601.67  81.29
1245.5  243655.29  198401.16  81.43
1249.3  243456.33  198549.62  81.55
1253.1  243883.89  199126.67  81.65
1256.8  243998.52  199405.63  81.72
1260.6  243810.35  199389.42  81.78
1264.4  243653.00  199396.67  81.84
1268.1  243403.60  199262.80  81.87
1271.9  243318.64  199279.57  81.90
1275.7  243477.91  199558.02  81.96
1279.4  243683.40  199894.80  82.03
1283.2  243141.39  199690.08  82.13
1286.9  242849.52  199625.19  82.20
1290.7  242661.47  199601.60  82.26
1294.4  241923.71  199114.83  82.30
1298.2  240900.61  198322.60  82.33
1302.0  239673.17  197287.08  82.32
1305.7  238268.86  196066.14  82.29
1309.5  236661.67  194634.37  82.24
1313.2  235725.83  193626.25  82.14
1317.0  235045.20  192816.00  82.03
1320.7  234161.51  191694.09  81.86
1324.4  232859.28  190156.42  81.66
1328.2  232392.80  189118.40  81.38
1331.9  231726.86  187720.26  81.01
1335.7  230991.81  186100.97  80.57
1339.4  229393.60  183711.16  80.09
1343.2  228319.00  181581.91  79.53
1346.9  228079.17  180134.88  78.98
1350.6  228879.00  179564.39  78.45
1354.4  229710.61  179164.42  78.00
1358.1  229531.27  177996.07  77.55
1361.8  228645.87  176228.62  77.07
1365.6  227547.60  174250.65  76.58
1369.3  226483.56  172376.00  76.11
1373.0  225161.51  170419.76  75.69
1376.7  223582.63  168392.33  75.32
1380.5  221972.62  166139.87  74.85
1384.2  220657.02  163845.70  74.25
1387.9  219306.20  161280.40  73.54
1391.6  217895.64  158451.33  72.72
1395.3  216625.55  155419.20  71.75
1399.1  215803.86  152403.14  70.62
1402.8  214687.33  148871.33  69.34
1406.5  213793.90  145258.07  67.94
1410.2  213148.11  141814.61  66.53
1413.9  213050.86  138813.75  65.16
1417.6  212453.44  135790.42  63.92
1421.3  211650.40  133053.87  62.86
1425.1  210778.13  130529.60  61.93
1428.8  210405.00  128670.75  61.15
1432.5  210185.82  127222.91  60.53
1436.2  209892.43  125925.74  60.00
1439.9  209188.56  124622.72  59.57
1443.6  208780.78  123668.22  59.23
1447.3  208223.56  122802.71  58.98
1451.0  207740.00  122141.25  58.80
1454.7  207189.60  121556.36  58.67
1458.4  206737.53  121170.47  58.61
1462.1  206068.05  120708.78  58.58
1465.8  205295.97  120300.75  58.60
1469.4  204777.26  120105.53  58.65
1473.1  205690.50  120827.67  58.74
1476.8  205990.34  121230.34  58.85
1480.5  204760.31  120789.76  58.99
1484.2  203603.15  120418.27  59.14
1487.9  202914.01  120315.27  59.29
1491.6  202237.75  120215.33  59.44
1495.3  202249.67  120513.25  59.59
1498.9  201781.93  120576.13  59.76
1502.6  200776.03  120386.21  59.96
1506.3  199511.82  120090.13  60.19
1510.0  198550.95  119983.35  60.43
1513.7  197786.23  119978.22  60.66
1517.3  197052.33  119989.31  60.89
1521.0  196125.22  119852.99  61.11
1524.7  195324.94  119766.61  61.32
1528.3  194446.98  119629.52  61.52
1532.0  193509.73  119402.40  61.70
1535.7  192614.64  119166.91  61.87
1539.3  191729.93  118876.87  62.00
1543.0  191094.36  118753.44  62.14
1546.7  190714.33  118737.67  62.26
1550.3  190196.62  118634.67  62.37
1554.0  189388.50  118345.50  62.49
1557.6  188593.17  118038.80  62.59
1561.3  187766.14  117658.16  62.66
1565.0  186911.87  117230.80  62.72
1568.6  185974.89  116767.65  62.79
1572.3  185319.83  116482.04  62.85
1575.9  184704.18  116258.13  62.94
1579.6  184163.51  116048.88  63.01
1583.2  183562.31  115848.58  63.11
1586.9  182798.67  115566.67  63.22
1590.5  182229.78  115439.47  63.35
1594.1  181490.37  115208.52  63.48
1597.8  180733.78  115007.08  63.63
1601.4  180003.81  114847.25  63.80
1605.1  179013.06  114492.04  63.96
1608.7  178200.50  114198.25  64.08
1612.3  177433.31  113925.92  64.21
1616.0  176632.95  113572.80  64.30
1619.6  175931.78  113265.44  64.38
1623.2  175123.53  112883.67  64.46
1626.9  174574.69  112564.07  64.48
1630.5  173872.50  112114.90  64.48
1634.1  173238.46  111664.40  64.46
1637.8  172450.76  111069.78  64.41
1641.4  171508.57  110288.98  64.31
1645.0  170573.43  109448.04  64.16
1648.6  169575.32  108390.88  63.92
1652.2  168807.31  107392.13  63.62
1655.8  168085.11  106286.67  63.23
1659.5  167359.75  105171.95  62.84
1663.1  166153.94  103819.38  62.48
1666.7  164870.50  102504.17  62.17
1670.3  163692.33  101319.08  61.90
1673.9  162572.70  100141.62  61.60
1677.5  161733.52  99098.17  61.27
1681.1  161280.44  98358.36  60.99
1684.7  161229.40  97966.10  60.76
1688.3  161113.40  97554.57  60.55
1691.9  160691.80  96919.47  60.31
1695.6  160354.53  96276.33  60.04
1699.2  160232.20  95750.30  59.76
1702.8  160170.92  95256.42  59.47
1706.3  159676.45  94496.38  59.18
1709.9  158700.80  93427.91  58.87
1713.5  158004.57  92538.04  58.57
1717.1  157303.53  91717.66  58.31
1720.7  156615.03  91038.81  58.13
1724.3  156278.37  90665.69  58.02
1727.9  155962.68  90476.13  58.01
1731.5  155874.47  90593.50  58.12
1735.1  155977.33  90954.40  58.31
1738.7  155736.44  91106.44  58.50
1742.2  155227.33  91033.57  58.65
1745.8  154682.67  90843.73  58.73
1749.4  154988.54  91095.26  58.78
1753.0  154582.40  90918.10  58.82
1756.5  153240.21  90168.72  58.84
1760.1  151257.48  89091.27  58.90
1763.7  148900.11  87884.22  59.02
1767.2  147006.40  87014.00  59.19
1770.8  145454.50  86393.00  59.40
1774.4  143956.87  85751.36  59.57
1777.9  143098.10  85472.22  59.73
1781.5  142166.00  85095.00  59.86
1785.1  140822.50  84424.17  59.95
1788.6  139434.57  83710.66  60.04
1792.2  138296.17  83129.17  60.11
1795.8  137983.81  82997.78  60.15
1799.3  137469.60  82777.00  60.21
1802.9  136700.28  82407.97  60.28
1806.4  135977.07  82066.04  60.35
1810.0  135103.37  81670.12  60.45
1813.5  134640.85  81518.26  60.54
1817.1  134443.80  81497.47  60.62
1820.6  133803.03  81262.10  60.73
1824.2  133699.51  81341.29  60.84
1827.7  132816.82  80955.14  60.95
1831.2  132580.00  80976.00  61.08
1834.8  132647.43  81186.03  61.20
1838.3  132544.50  81287.00  61.33
1841.8  131895.87  81024.70  61.43
1845.4  130932.08  80507.00  61.49
1848.9  129989.70  79981.35  61.53
1852.4  129296.93  79533.27  61.51
1856.0  128499.53  78972.13  61.46
1859.5  127714.09  78309.98  61.32
1863.0  127034.21  77644.00  61.12
1866.6  126795.64  77137.07  60.84
1870.1  126644.82  76578.27  60.47
1873.6  125942.25  75417.00  59.88
1877.1  124612.25  73725.75  59.16
1880.6  123073.51  71654.20  58.22
1884.2  121851.57  69507.17  57.04
1887.7  120938.07  67197.80  55.56
1891.2  119901.25  64411.20  53.72
1894.7  119083.24  61494.96  51.64
1898.2  118712.93  58663.34  49.42
1902.2  130197.60  61214.40  47.02
1904.9  129317.96  58429.66  45.18
1907.6  128317.92  55711.60  43.42
1910.4  127465.10  53275.39  41.80
1913.1  126234.64  50986.56  40.39
1915.8  125414.80  49205.24  39.23
1918.6  124832.64  47779.20  38.27
1921.3  124356.76  46688.37  37.54
1924.0  123601.94  45759.56  37.02
1926.7  122821.80  45029.12  36.66
1929.4  122029.12  44487.60  36.46
1932.2  121449.20  44168.74  36.37
1934.9  120856.32  44010.72  36.42
1937.6  120205.92  43957.76  36.57
1940.3  119561.00  43987.50  36.79
1943.0  118965.59  44053.52  37.03
1945.7  118149.68  44071.83  37.30
1948.4  117282.01  44133.10  37.63
1951.1  116581.86  44309.52  38.01
1953.8  115920.42  44482.02  38.37
1956.4  115349.17  44671.47  38.73
1959.1  114681.72  44864.56  39.12
1961.8  113875.86  44996.28  39.51
1964.5  113219.64  45155.61  39.88
1967.2  112433.22  45276.74  40.27
1969.9  111796.60  45475.50  40.68
1972.5  111049.75  45624.87  41.09
1975.2  110517.49  45843.44  41.48
1977.9  110169.98  46121.36  41.86
1980.6  109577.58  46302.62  42.26
1983.2  108712.38  46375.62  42.66
1985.9  107834.40  46404.00  43.03
1988.5  106970.78  46404.41  43.38
1991.2  106310.07  46488.33  43.73
1993.8  105705.60  46543.86  44.03
1996.5  105277.26  46667.28  44.33
1999.2  104651.65  46687.94  44.61
2001.8  104258.76  46796.76  44.89
2004.4  103755.60  46815.65  45.12
2007.1  103100.90  46731.16  45.33
2009.7  102508.20  46663.74  45.52
2012.4  102105.28  46677.12  45.71
2015.0  101661.20  46597.80  45.84
2017.6  101126.30  46428.40  45.91
2020.3  100583.56  46196.48  45.93
2022.9  100339.36  46044.96  45.89
2025.5  100126.41  45872.76  45.81
2028.1  99913.04  45653.29  45.69
2030.8  99493.89  45292.95  45.52
2033.4  99319.08  44996.10  45.30
2036.0  98907.44  44587.04  45.08
2038.6  98518.98  44165.52  44.83
2041.2  98212.20  43761.92  44.56
2043.8  97876.87  43327.83  44.27
2046.4  97488.82  42873.02  43.98
2049.0  96966.88  42379.08  43.70
2051.6  96706.53  42004.08  43.43
2054.2  96363.50  41617.50  43.19
2056.8  95972.80  41272.00  43.00
2059.4  95371.38  40880.04  42.86
2062.0  94875.50  40524.75  42.71
2064.6  94274.58  40157.45  42.60
2067.1  93685.95  39792.06  42.47
2069.7  93065.82  39459.72  42.40
2072.3  92628.68  39242.32  42.37
2074.9  92159.97  38989.86  42.31
2077.4  91820.73  38770.83  42.22
2080.0  91329.96  38505.97  42.16
2082.6  90879.45  38245.20  42.08
2085.1  90450.96  37958.79  41.97
2087.7  90082.20  37713.00  41.87
2090.3  89613.33  37447.47  41.79
2092.8  88865.64  37050.42  41.69
2095.4  88074.61  36608.91  41.57
2097.9  87416.91  36219.61  41.43
2100.5  86746.40  35826.40  41.30
2103.0  86177.02  35459.24  41.15
2105.6  85608.57  35104.86  41.01
2108.1  85098.24  34787.79  40.88
2110.7  84565.74  34436.22  40.72
2113.2  84077.88  34103.70  40.56
2115.7  83529.40  33748.50  40.40
2118.3  82925.31  33396.87  40.27
2120.8  82552.68  33128.82  40.13
2123.3  82169.41  32826.38  39.95
2125.8  81790.66  32536.70  39.78
2128.4  81361.80  32255.73  39.64
2130.9  80815.40  31916.20  39.49
2133.4  80455.06  31638.88  39.32
2135.9  80068.00  31398.20  39.21
2138.4  79610.74  31160.36  39.14
2140.9  79272.00  30989.48  39.09
2143.4  78933.38  30833.58  39.06
2145.9  78626.36  30694.69  39.04
2148.4  78333.96  30548.49  39.00
2150.9  78048.87  30416.91  38.97
2153.4  77771.09  30299.95  38.96
2155.9  77434.12  30170.28  38.96
2158.4  77130.90  30061.50  38.97
2160.9  76888.35  29973.30  38.98
2163.4  76578.22  29859.12  38.99
2165.9  76027.72  29668.28  39.02
2168.4  75571.20  29520.00  39.06
2170.8  75247.70  29443.15  39.13
2173.3  74883.28  29349.32  39.19
2175.8  74591.77  29273.64  39.25
2178.2  74209.45  29174.20  39.31
2180.7  73828.93  29098.65  39.41
2183.2  73432.78  28996.11  39.49
2185.6  73022.04  28901.88  39.58
2188.1  72515.52  28796.04  39.71
2190.6  71954.22  28667.08  39.84
2193.0  71315.64  28500.45  39.96
2195.5  70755.84  28354.56  40.07
2197.9  70173.68  28207.60  40.20
2200.4  69464.65  28000.95  40.31
2202.8  69012.23  27895.00  40.42
2205.3  68426.64  27749.20  40.55
2207.7  68050.58  27678.04  40.67
2210.1  67647.72  27599.88  40.80
2212.6  67288.48  27537.58  40.92
2215.0  67058.85  27504.90  41.02
2217.4  66767.62  27435.30  41.09
2219.9  66537.20  27385.84  41.16
2222.3  66311.52  27320.48  41.20
2224.7  66139.74  27252.72  41.20
2227.1  65878.28  27108.09  41.15
2229.5  65572.77  26920.41  41.05
2231.9  65143.36  26652.64  40.91
2234.4  64662.24  26304.88  40.68
2236.8  64266.43  25975.67  40.42
2239.2  63878.10  25645.62  40.15
2241.6  63447.09  25253.13  39.80
2244.0  63046.08  24865.92  39.44
2246.4  62649.42  24475.41  39.07
2248.8  62220.40  24062.61  38.67
2251.2  61909.20  23681.40  38.25
2253.6  61500.30  23281.20  37.86
2255.9  61179.84  22907.40  37.44
2258.3  60846.26  22565.21  37.09
2260.7  60490.64  22236.00  36.76
2263.1  60082.20  21932.70  36.50
2265.5  59665.54  21629.41  36.25
2267.9  59342.70  21384.60  36.04
2270.2  58912.32  21119.84  35.85
2272.6  58516.80  20910.12  35.73
2275.0  58088.52  20691.72  35.62
2277.3  57648.90  20470.05  35.51
2279.7  57277.20  20231.10  35.32
2282.1  56963.12  20007.56  35.12
2284.4  56564.42  19771.84  34.95
2286.8  56252.14  19554.92  34.76
2289.1  55860.16  19285.92  34.53
2291.5  55542.69  19055.26  34.31
2293.8  55126.38  18771.92  34.05
2296.2  54654.60  18498.48  33.85
2298.5  54123.33  18240.15  33.70
2300.8  53597.32  17990.84  33.57
2303.2  52974.88  17708.00  33.43
2305.5  52302.70  17474.49  33.41
2307.9  51633.82  17251.53  33.41
2310.2  50986.32  17084.76  33.51
2312.5  50406.80  16964.80  33.66
2314.8  49843.32  16844.94  33.80
2317.1  49210.00  16724.00  33.98
2319.5  48574.80  16565.49  34.10
2321.8  48016.64  16421.84  34.20
2324.1  47425.28  16246.16  34.26
2326.4  46921.60  16072.54  34.25
2328.7  46407.50  15884.00  34.23
2331.0  45911.64  15708.36  34.21
2333.3  45541.23  15568.68  34.19
2335.6  45162.88  15403.36  34.11
2337.9  44704.44  15206.76  34.02
2340.2  44270.00  15019.50  33.93
2342.5  43898.16  14864.13  33.86
2344.8  43423.85  14697.45  33.85
2347.1  42919.38  14557.62  33.92
2349.4  42366.96  14376.60  33.93
2351.7  41880.16  14249.60  34.02
2353.9  41403.44  14137.76  34.15
2356.2  40901.25  14040.00  34.33
2358.5  40408.72  13912.48  34.43
2360.8  39914.52  13772.36  34.50
2363.1  39442.74  13643.10  34.59
2365.3  38995.85  13507.33  34.64
2367.6  38480.00  13330.00  34.64
2369.8  37968.90  13165.50  34.67
2372.1  37426.74  12989.34  34.71
2374.4  36792.12  12767.76  34.70
2376.6  36156.40  12556.32  34.73
2378.9  35576.24  12369.84  34.77
2381.1  34954.40  12178.40  34.84
2383.4  34392.48  11966.24  34.79
2385.6  33931.15  11787.60  34.74
2387.9  33460.20  11619.72  34.73
2390.1  32980.50  11455.50  34.73
2392.3  32495.58  11288.16  34.74
2394.6  32041.60  11140.78  34.77
2396.8  31649.63  10981.35  34.70
2399.0  31201.20  10807.00  34.64
2401.3  30761.26  10614.42  34.51
2403.5  30303.00  10439.52  34.45
2405.7  29893.55  10263.27  34.33
2407.9  29470.32  10079.64  34.20
2410.1  29027.16  9887.76  34.06
2412.4  28656.80  9718.00  33.91
2414.6  28256.40  9554.16  33.81
2416.8  27859.26  9391.14  33.71
2419.0  27467.03  9215.25  33.55
2421.2  27091.56  9086.82  33.54
2423.4  26687.99  8934.03  33.48
2425.6  26380.44  8743.95  33.15
2427.8  26060.40  8549.64  32.81
2430.0  25738.68  8384.57  32.58
2432.2  25436.16  8236.80  32.38
2434.4  25135.65  8080.56  32.15
2436.5  24799.52  7922.72  31.95
2438.7  24479.22  7765.74  31.72
2440.9  24201.12  7634.31  31.55
2443.1  23951.16  7477.20  31.22
2445.3  23660.79  7314.00  30.91
2447.4  23378.40  7160.40  30.63
2449.6  23112.32  7034.72  30.44
2451.8  22790.70  6917.94  30.35
2453.9  22458.47  6758.74  30.09
2456.1  22143.28  6644.24  30.01
2458.3  21873.91  6558.36  29.98
2460.4  21567.23  6427.83  29.80
2462.6  21289.80  6293.70  29.56
2464.7  21021.13  6171.10  29.36
2466.9  20761.44  6078.80  29.28
2469.0  20499.52  5983.57  29.19
2471.2  20284.98  5885.58  29.01
2473.3  20035.08  5765.08  28.77
2475.4  19754.86  5660.92  28.66
2477.6  19497.99  5568.71  28.56
2479.7  19261.44  5483.52  28.47
2481.9  18950.54  5401.06  28.50
2484.0  18728.76  5309.70  28.35
2486.1  18497.70  5206.14  28.14
2488.2  18270.15  5077.95  27.79
2490.4  18049.25  5000.50  27.70
2492.5  17742.16  4943.28  27.86
2494.6  17420.76  4856.94  27.88
2496.7  17197.56  4797.87  27.90
2498.8  16971.39  4753.71  28.01
2500.9  16798.47  4692.69  27.94
2503.0  16693.90  4731.94  28.35
2505.1  16705.65  4740.45  28.38
2507.2  16694.43  4692.78  28.11
2509.4  16547.96  4657.73  28.15
2511.4  16521.12  4724.79  28.60
2513.5  16677.44  4793.92  28.74
2515.6  16697.58  4865.52  29.14
