# Supplementary material for: Using reflectance spectra and Pl@ntNet to identify herbarium specimens: a case study with Lithocarpus
Source: New Phytol. 2025 Jun 4;251(2):800–10. doi: 10.1111/nph.70258 (PMC13278665; doi:10.1111/nph.70258)
Supplement: Supplementary file 1 — Dataset S1 Original spectral data collected for this study. [file NPH-251-800-s003.zip › lithocarpus_spectra/gr021022_0221.sig]

/*** Spectra Vista SIG Data ***/
name= gr021022_0221.sig
instrument= HI: 1132003 (HR-1024i)
integration= 50.0, 9.0, 6.0, 70.0, 9.0, 6.0
scan method= Time-based, Time-based
scan coadds= 100, 425, 571, 71, 425, 571
scan time= 5, 5
scan settings= AI, AI
external data set1= 0,0,0,0,0,0,0,0,0,0,0,0,0,0,0,0,0,0,0,0,0,0,0,0,0,0,0,0,0,0,0,0
external data set2= 0,0,0,0,0,0,0,0,0,0,0,0,0,0,0,0,0,0,0,0,0,0,0,0,0,0,0,0,0,0,0,0
external data dark= 0,0,0,0,0,0,0,0,0,0,0,0,0,0,0,0
external data mask= 0
optic= LENS 4(1), LENS 4(1)
temp= 35.6, -5.0, -9.9, 35.6, -5.0, -9.9
battery= 7.42, 7.42
error= 0, 0
units= Radiance, Radiance
time= 10/02/2022 12:57:44, 10/02/2022 12:59:39
longitude=                 ,                 
latitude=                 ,                 
gpstime=                 ,                 
comm= 
memory slot= 0, 0
factors= 0.976, 0.993, 1.000 [Overlap: Remove @ 990,1900, Matching Type: None]
inclinometer x offset= 1, 1
inclinometer y offset= 90, 90
data= 
340.5  1215.20  852.50  70.15
341.9  1191.12  835.61  70.15
343.4  1141.44  815.31  71.43
344.9  1165.50  779.64  66.89
346.4  1194.61  776.88  65.03
347.8  1199.10  783.09  65.31
349.3  1194.00  761.89  63.81
350.8  1212.00  746.68  61.61
352.2  1228.92  741.95  60.37
353.7  1268.68  738.75  58.23
355.2  1310.00  757.93  57.86
356.6  1387.54  776.05  55.93
358.1  1427.76  793.20  55.56
359.6  1461.48  805.83  55.14
361.0  1514.13  826.53  54.59
362.5  1602.90  863.10  53.85
364.0  1694.42  919.10  54.24
365.5  1760.45  954.57  54.22
366.9  1808.64  968.91  53.57
368.4  1901.52  1000.80  52.63
369.9  1993.30  1056.36  53.00
371.3  2075.54  1123.70  54.14
372.8  2163.15  1161.17  53.68
374.2  2245.54  1214.56  54.09
375.7  2359.80  1264.18  53.57
377.2  2483.10  1315.93  53.00
378.6  2562.74  1349.31  52.65
380.1  2640.92  1401.04  53.05
381.6  2748.98  1459.16  53.08
383.0  2884.20  1536.07  53.26
384.5  3032.12  1592.50  52.52
386.0  3160.08  1692.90  53.57
387.4  3265.55  1764.46  54.03
388.9  3369.80  1801.10  53.45
390.4  3473.95  1846.81  53.16
391.8  3650.64  1918.80  52.56
393.3  3801.52  2019.97  53.14
394.7  3904.40  2075.43  53.16
396.2  4003.40  2133.09  53.28
397.7  4148.64  2196.69  52.95
399.1  4327.08  2281.97  52.74
400.6  4511.04  2394.86  53.09
402.0  4654.26  2484.30  53.38
403.5  4753.00  2548.00  53.61
405.0  4874.36  2622.91  53.81
406.4  5087.28  2731.77  53.70
407.9  5289.56  2848.03  53.84
409.3  5434.82  2935.03  54.00
410.8  5549.76  3015.39  54.33
412.2  5708.40  3118.37  54.63
413.7  5913.45  3246.60  54.90
415.1  6147.38  3383.93  55.05
416.6  6342.03  3510.90  55.36
418.0  6496.00  3614.64  55.64
419.5  6640.51  3716.59  55.97
420.9  6842.08  3846.97  56.23
422.4  7086.13  4002.34  56.48
423.8  7342.30  4169.16  56.78
425.3  7613.70  4348.93  57.12
426.7  7835.10  4502.68  57.47
428.2  8007.36  4638.17  57.92
429.6  8189.33  4769.41  58.24
431.1  8403.36  4928.20  58.65
432.5  8664.50  5110.86  58.99
434.0  8937.50  5307.50  59.38
435.4  9245.50  5527.50  59.79
436.8  9552.55  5749.04  60.18
438.3  9819.70  5952.68  60.62
439.7  10031.47  6124.88  61.06
441.2  10219.68  6284.57  61.49
442.6  10478.40  6481.61  61.86
444.0  10761.66  6696.30  62.22
445.5  11093.49  6938.76  62.55
446.9  11449.62  7203.30  62.91
448.4  11767.84  7449.70  63.31
449.8  12107.95  7704.18  63.63
451.2  12385.50  7918.57  63.93
452.7  12622.20  8106.00  64.22
454.1  12877.84  8310.81  64.54
455.5  13161.82  8536.20  64.86
457.0  13499.20  8780.20  65.04
458.4  13842.40  9033.51  65.26
459.8  14198.40  9310.63  65.58
461.2  14603.12  9614.59  65.84
462.7  14966.79  9897.41  66.13
464.1  15296.40  10149.91  66.35
465.5  15599.88  10382.14  66.55
467.0  15890.50  10618.36  66.82
468.4  16211.36  10867.69  67.04
469.8  16550.92  11132.43  67.26
471.2  16961.70  11452.74  67.52
472.7  17399.06  11784.21  67.73
474.1  17841.60  12120.29  67.93
475.5  18352.62  12523.83  68.24
476.9  18831.02  12896.46  68.49
478.4  19231.25  13214.29  68.71
479.8  19514.52  13445.33  68.90
481.2  19737.36  13651.20  69.16
482.6  19989.99  13874.91  69.41
484.0  20349.48  14171.74  69.64
485.4  20814.30  14536.97  69.84
486.9  21346.65  14946.75  70.02
488.3  21911.68  15400.91  70.29
489.7  22391.06  15801.07  70.57
491.1  22814.40  16161.60  70.84
492.5  23208.36  16501.80  71.10
493.9  23553.54  16803.17  71.34
495.3  23865.90  17075.57  71.55
496.8  24252.72  17414.71  71.81
498.2  24733.65  17829.79  72.09
499.6  25222.50  18255.02  72.38
501.0  25804.82  18738.34  72.62
502.4  26341.80  19198.89  72.88
503.8  26847.94  19640.65  73.16
505.2  27376.12  20098.66  73.42
506.6  27880.60  20550.83  73.71
508.0  28385.28  20991.60  73.95
509.4  28795.00  21371.43  74.22
510.8  29264.40  21797.68  74.49
512.2  29724.08  22210.97  74.72
513.6  30235.20  22669.71  74.98
515.0  30812.16  23185.31  75.25
516.4  31320.00  23650.74  75.51
517.8  31881.38  24156.23  75.77
519.2  32480.10  24685.26  76.00
520.7  33064.36  25204.94  76.23
522.0  33561.96  25663.20  76.47
523.4  34146.63  26198.55  76.72
524.8  34658.94  26674.20  76.96
526.2  35261.53  27215.74  77.18
527.6  35889.72  27781.71  77.41
529.0  36432.00  28279.43  77.62
530.4  37080.44  28862.57  77.84
531.8  37615.67  29352.46  78.03
533.2  38113.92  29814.94  78.23
534.6  38595.52  30282.63  78.46
536.0  39096.35  30765.89  78.69
537.4  39606.29  31256.81  78.92
538.8  40188.96  31797.91  79.12
540.2  40815.80  32375.46  79.32
541.6  41420.96  32903.40  79.44
543.0  41941.76  33396.30  79.63
544.3  42651.75  34041.86  79.81
545.7  43447.80  34753.39  79.99
547.1  43965.45  35235.00  80.14
548.5  44605.92  35809.63  80.28
549.9  45331.14  36458.95  80.43
551.3  46087.34  37140.63  80.59
552.7  46620.38  37648.77  80.76
554.1  47343.03  38294.68  80.89
555.4  47948.02  38854.76  81.04
556.8  48389.88  39273.30  81.16
558.2  48676.20  39568.18  81.29
559.6  48969.15  39873.75  81.43
561.0  49512.54  40382.10  81.56
562.3  49931.70  40781.00  81.67
563.7  50525.44  41328.00  81.80
565.1  51119.20  41872.29  81.91
566.5  51750.17  42444.26  82.02
567.9  52609.92  43193.49  82.10
569.2  53537.40  44007.00  82.20
570.6  54503.52  44850.96  82.29
572.0  55337.33  45581.21  82.37
573.4  56039.31  46207.76  82.46
574.8  56750.25  46850.18  82.56
576.1  57624.70  47622.42  82.64
577.5  58293.20  48227.83  82.73
578.9  59220.72  49049.31  82.82
580.3  60067.80  49797.64  82.90
581.6  60909.28  50542.86  82.98
583.0  61738.11  51291.13  83.08
584.4  62352.39  51844.48  83.15
585.8  62804.14  52266.69  83.22
587.1  63189.28  52634.84  83.30
588.5  63688.80  53101.93  83.38
589.9  64101.90  53506.29  83.47
591.2  64643.00  54014.91  83.56
592.6  65405.56  54698.60  83.63
594.0  66058.99  55301.26  83.71
595.3  66926.64  56069.81  83.78
596.7  67810.16  56865.84  83.86
598.1  68659.50  57629.43  83.94
599.5  69493.05  58381.61  84.01
600.8  70368.16  59163.86  84.08
602.2  71085.21  59808.90  84.14
603.5  71976.84  60615.26  84.21
604.9  72850.32  61402.11  84.29
606.3  73650.72  62126.74  84.35
607.6  74402.22  62806.03  84.41
609.0  75141.00  63480.86  84.48
610.4  75883.08  64162.80  84.55
611.7  76561.45  64789.73  84.62
613.1  77189.40  65382.96  84.70
614.5  77891.22  66039.30  84.78
615.8  78449.22  66569.40  84.86
617.2  79219.26  67282.84  84.93
618.5  79869.40  67903.49  85.02
619.9  80684.56  68668.30  85.11
621.2  81426.78  69374.84  85.20
622.6  82357.00  70223.21  85.27
624.0  83096.64  70915.11  85.34
625.3  83933.83  71692.97  85.42
626.7  84773.08  72479.03  85.50
628.0  85468.32  73137.83  85.57
629.4  86307.20  73920.00  85.65
630.8  87008.28  74576.91  85.71
632.1  87573.15  75127.50  85.79
633.5  88499.84  75982.03  85.86
634.8  89238.82  76683.30  85.93
636.2  89884.08  77314.54  86.02
637.5  90709.11  78100.35  86.10
638.9  91427.70  78792.96  86.18
640.2  92222.04  79530.09  86.24
641.6  93076.98  80304.69  86.28
642.9  93836.47  81026.40  86.35
644.3  94645.46  81834.36  86.46
645.6  95426.50  82582.50  86.54
647.0  96184.80  83316.99  86.62
648.3  96988.47  84103.94  86.72
649.7  97833.27  84905.47  86.79
651.0  98633.34  85679.06  86.87
652.4  99171.54  86230.67  86.95
653.7  100243.89  87270.17  87.06
655.0  101193.48  88167.69  87.13
656.4  101853.60  88821.14  87.20
657.7  102936.86  89855.90  87.29
659.1  103811.40  90733.50  87.40
660.4  104530.72  91464.80  87.50
661.8  105232.00  92182.86  87.60
663.1  106202.19  93129.15  87.69
664.5  106728.48  93690.39  87.78
665.8  106891.53  93962.36  87.90
667.1  106985.34  94168.48  88.02
668.5  107368.80  94626.00  88.13
669.8  107766.80  95095.04  88.24
671.2  108026.88  95460.11  88.37
672.5  108339.72  95850.11  88.47
673.8  108970.40  96529.40  88.58
675.2  109956.42  97492.80  88.66
676.5  111116.82  98609.31  88.74
677.8  112350.98  99789.61  88.82
679.2  113329.53  100732.94  88.88
680.5  114161.97  101590.26  88.99
681.9  114914.80  102349.50  89.07
683.2  115738.70  103169.00  89.14
684.5  116539.50  103999.50  89.24
685.9  117272.50  104770.76  89.34
687.2  117987.84  105517.71  89.43
688.5  118638.08  106216.84  89.53
689.9  119459.04  107020.03  89.59
691.2  120139.07  107735.86  89.68
692.5  120764.56  108388.59  89.75
693.8  121494.60  109151.43  89.84
695.2  122112.60  109801.56  89.92
696.5  122814.12  110522.34  89.99
697.8  123550.80  111255.11  90.05
699.2  124221.24  111949.22  90.12
700.5  124928.64  112687.33  90.20
701.8  125567.40  113342.25  90.26
703.1  126233.40  114035.14  90.34
704.5  126926.19  114734.19  90.39
705.8  127683.01  115499.53  90.46
707.1  128361.25  116191.61  90.52
708.4  129004.89  116857.46  90.58
709.8  129785.73  117652.76  90.65
711.1  130328.22  118217.19  90.71
712.4  131172.96  119042.33  90.75
713.7  131858.86  119723.07  90.80
715.0  132554.82  120446.64  90.87
716.3  133298.50  121188.93  90.92
717.7  134015.18  121912.71  90.97
719.0  134801.80  122681.71  91.01
720.3  135569.80  123448.31  91.06
721.6  136448.60  124314.71  91.11
722.9  137283.66  125143.84  91.16
724.2  138151.44  125987.40  91.20
725.6  138914.10  126745.64  91.24
726.9  139383.75  127232.86  91.28
728.2  139881.28  127741.60  91.32
729.5  140487.88  128358.38  91.37
730.8  140967.54  128852.76  91.41
732.1  141564.08  129444.40  91.44
733.4  142024.79  129905.66  91.47
734.7  142333.20  130250.31  91.51
736.0  142730.76  130658.01  91.54
737.3  142892.64  130852.99  91.57
738.6  143076.78  131050.29  91.59
740.0  143286.00  131285.86  91.63
741.2  143594.88  131616.46  91.66
742.6  144113.40  132113.31  91.67
743.9  144710.88  132693.43  91.70
745.2  145461.12  133410.60  91.72
746.5  146236.52  134168.99  91.75
747.8  146894.80  134790.43  91.76
749.1  147632.22  135500.19  91.78
750.4  148362.21  136206.50  91.81
751.7  149076.48  136897.70  91.83
753.0  149626.21  137430.44  91.85
754.2  150286.80  138056.79  91.86
755.5  150877.37  138614.79  91.87
756.8  151447.36  139163.54  91.89
758.1  152431.32  140105.31  91.91
759.4  153338.00  140990.86  91.95
760.7  154208.88  141818.80  91.97
762.0  154822.50  142387.50  91.97
763.3  155399.58  142934.40  91.98
764.6  155790.72  143323.20  92.00
765.9  156177.50  143717.82  92.02
767.2  156679.53  144215.55  92.04
768.4  157002.30  144547.00  92.07
769.7  157636.07  145156.05  92.08
771.0  158072.04  145578.73  92.10
772.3  158454.45  145960.18  92.11
773.6  158941.28  146421.14  92.12
774.8  159398.78  146877.72  92.14
776.1  159845.92  147316.56  92.16
777.4  160185.87  147633.61  92.16
778.7  160714.12  148148.73  92.18
780.0  161180.16  148594.51  92.19
781.2  161542.44  148947.30  92.20
782.5  162047.34  149449.11  92.23
783.8  162497.88  149905.93  92.25
785.0  162872.58  150257.91  92.25
786.3  163327.50  150682.50  92.26
787.6  163792.16  151133.60  92.27
788.9  164177.88  151518.51  92.29
790.1  164699.00  152023.86  92.30
791.4  165070.08  152399.31  92.32
792.7  165723.90  153007.26  92.33
793.9  166153.68  153422.10  92.34
795.2  166646.50  153894.64  92.35
796.5  167157.76  154361.74  92.34
797.7  167654.88  154816.67  92.34
799.0  168300.00  155434.29  92.36
800.2  168695.68  155821.71  92.37
801.5  169156.72  156268.47  92.38
802.8  169701.10  156776.39  92.38
804.0  170180.92  157211.60  92.38
805.3  170686.12  157679.37  92.38
806.5  171059.80  158032.79  92.38
807.8  171530.10  158488.50  92.40
809.0  172010.99  158931.47  92.40
810.3  172507.69  159380.94  92.39
811.5  172861.05  159715.16  92.40
812.8  173359.50  160176.00  92.40
814.0  173766.33  160568.42  92.40
815.3  174287.35  161013.16  92.38
816.5  174654.75  161386.07  92.40
817.8  175104.09  161804.31  92.40
819.0  175505.26  162153.25  92.39
820.2  175988.46  162592.89  92.39
821.5  176485.05  163050.64  92.39
822.7  176775.93  163358.98  92.41
824.0  177226.11  163781.16  92.41
825.2  177708.15  164224.07  92.41
826.4  178225.30  164676.29  92.40
827.7  178542.60  164985.57  92.41
828.9  179037.00  165442.50  92.41
830.1  179434.82  165810.96  92.41
831.4  179857.75  166200.37  92.41
832.6  180332.42  166633.80  92.40
833.8  180710.40  166998.36  92.41
835.0  181070.82  167365.60  92.43
836.3  181545.00  167766.20  92.41
837.5  181988.10  168196.50  92.42
838.7  182440.89  168600.15  92.41
839.9  182833.20  168989.14  92.43
841.2  183291.70  169480.70  92.47
842.4  183691.80  169813.44  92.44
843.6  184121.00  170215.50  92.45
844.8  184624.38  170650.80  92.43
846.0  185011.68  171073.67  92.47
847.2  185417.82  171467.70  92.48
848.5  185911.28  171960.17  92.50
849.7  186301.02  172283.42  92.48
850.9  186656.60  172616.79  92.48
852.1  187066.20  172967.34  92.46
853.3  187400.34  173327.53  92.49
854.5  187809.65  173728.45  92.50
855.7  188143.74  174066.39  92.52
856.9  188552.64  174395.66  92.49
858.1  188951.28  174740.28  92.48
859.3  189327.74  175145.20  92.51
860.5  189756.42  175561.63  92.52
861.7  190166.40  175956.00  92.53
862.9  190533.46  176328.94  92.54
864.1  190934.62  176683.93  92.54
865.3  191376.96  177062.51  92.52
866.5  191833.92  177533.49  92.55
867.7  192160.98  177933.08  92.60
868.9  192607.80  178300.55  92.57
870.1  193095.51  178726.13  92.56
871.3  193562.48  179124.00  92.54
872.5  194044.05  179621.04  92.57
873.7  194514.32  180063.26  92.57
874.9  195027.18  180546.51  92.58
876.0  195496.56  181020.60  92.60
877.2  195999.40  181413.97  92.56
878.4  196571.34  181936.67  92.56
879.6  197038.80  182406.00  92.57
880.8  197480.50  182792.50  92.56
882.0  197863.71  183168.88  92.57
883.1  198441.04  183665.00  92.55
884.3  198900.71  184148.53  92.58
885.5  199411.17  184633.35  92.59
886.7  199774.08  184965.94  92.59
887.8  200271.90  185354.57  92.55
889.0  200804.34  185826.64  92.54
890.2  201281.85  186280.50  92.55
891.4  201783.48  186778.19  92.56
892.5  202426.38  187317.84  92.54
893.7  203078.00  187933.20  92.54
894.9  203723.28  188493.17  92.52
896.0  204333.80  189075.11  92.53
897.2  204978.06  189640.30  92.52
898.4  205517.78  190164.74  92.53
899.5  206182.89  190795.16  92.54
900.7  206596.00  191165.93  92.53
901.9  207063.12  191573.29  92.52
903.0  207517.07  191915.45  92.48
904.2  207835.00  192243.86  92.50
905.4  208344.12  192696.30  92.49
906.5  208921.79  193095.35  92.42
907.7  209285.80  193495.66  92.46
908.8  209682.12  193841.44  92.45
910.0  210044.64  194133.83  92.43
911.2  210356.67  194369.09  92.40
912.3  210488.28  194580.09  92.44
913.5  210787.49  194778.07  92.40
914.6  210969.36  194918.40  92.39
915.8  211414.35  195308.79  92.38
916.9  211618.05  195481.38  92.37
918.1  211861.38  195752.21  92.40
919.2  212072.04  195978.15  92.41
920.4  212331.68  196134.87  92.37
921.5  212545.94  196416.56  92.41
922.7  212719.68  196612.46  92.43
923.8  213014.82  196882.80  92.43
925.0  213232.81  197024.45  92.40
926.1  213573.36  197281.80  92.37
927.3  213976.80  197743.54  92.41
928.4  214535.75  198268.57  92.42
929.6  215142.40  198849.83  92.43
930.7  215881.40  199588.00  92.45
931.8  216678.06  200423.44  92.50
933.0  217347.12  201007.03  92.48
934.1  217946.61  201547.74  92.48
935.3  218035.45  201686.11  92.50
936.4  218189.18  201737.91  92.46
937.6  218007.39  201595.07  92.47
938.7  217947.33  201524.40  92.46
939.9  218014.53  201590.41  92.47
941.0  218684.30  202165.16  92.45
942.1  219220.02  202710.60  92.47
943.3  219655.86  203166.13  92.49
944.4  220039.39  203597.21  92.53
945.6  220396.32  203821.80  92.48
946.7  220653.41  204068.10  92.48
947.9  221047.26  204441.30  92.49
949.0  221148.49  204611.99  92.52
950.1  221433.84  204922.29  92.54
951.3  221794.98  205191.17  92.51
952.4  222233.60  205615.69  92.52
953.6  222582.58  205913.40  92.51
954.7  222838.47  206012.08  92.45
955.8  223041.92  206208.82  92.45
957.0  223506.15  206647.18  92.46
958.1  223944.78  206969.96  92.42
959.3  223704.60  206976.00  92.52
960.4  224274.26  207330.17  92.44
961.6  224605.01  207677.89  92.46
962.7  225016.32  207846.40  92.37
963.9  225136.94  208041.30  92.41
965.0  225127.38  208010.23  92.40
966.2  225203.07  208207.28  92.45
967.3  225423.67  208166.01  92.34
968.5  225556.80  208365.26  92.38
969.6  225904.64  208488.57  92.29
970.8  225868.39  208544.68  92.33
971.9  225572.16  208233.14  92.31
973.1  225702.08  208432.00  92.35
974.2  225695.53  208445.61  92.36
975.4  226238.04  208674.94  92.24
976.5  226159.44  208814.64  92.33
977.7  226180.68  208989.60  92.40
978.8  226213.83  208828.03  92.31
980.0  226256.00  208662.86  92.22
981.2  226601.58  208857.90  92.17
982.3  226884.98  209084.20  92.15
983.5  226594.29  208901.74  92.19
984.6  226581.12  209290.63  92.37
985.8  226777.76  209254.57  92.27
987.0  226865.28  209193.14  92.21
988.1  227287.06  209543.94  92.19
989.3  227272.64  209826.40  92.32
990.2  234258.05  212330.98  90.64
994.0  234587.42  212834.38  90.73
997.9  234768.50  213122.08  90.78
1001.7  235435.71  213809.56  90.81
1005.6  236342.22  214748.89  90.86
1009.4  237396.88  215753.98  90.88
1013.3  238360.00  216760.00  90.94
1017.1  239203.31  217691.56  91.01
1021.0  240165.76  218670.96  91.05
1024.8  241552.28  220037.50  91.09
1028.6  243293.79  221762.19  91.15
1032.5  244720.00  223210.40  91.21
1036.3  245457.24  224004.61  91.26
1040.1  245892.33  224484.64  91.29
1044.0  246591.39  225196.92  91.32
1047.8  247132.20  225817.20  91.38
1051.6  247611.47  226393.69  91.43
1055.5  247326.20  226229.20  91.47
1059.3  247192.20  226191.75  91.50
1063.1  247095.84  226235.98  91.56
1067.0  247408.83  226558.31  91.57
1070.8  247965.59  227213.78  91.63
1074.6  248353.94  227653.14  91.66
1078.4  248087.00  227530.67  91.71
1082.3  247335.13  226992.70  91.78
1086.1  246872.49  226684.13  91.82
1089.9  246777.42  226724.11  91.87
1093.7  247043.69  227066.00  91.91
1097.5  247206.20  227315.17  91.95
1101.4  247123.27  227331.69  91.99
1105.2  247123.20  227432.40  92.03
1109.0  247508.00  227817.68  92.04
1112.8  248312.37  228583.63  92.05
1116.6  249040.98  229283.20  92.07
1120.4  249731.38  229904.58  92.06
1124.2  250289.49  230318.26  92.02
1128.1  250806.94  230629.67  91.96
1131.8  250895.40  230541.27  91.89
1135.7  250708.69  230153.07  91.80
1139.5  250465.60  229579.20  91.66
1143.3  249893.68  228611.35  91.48
1147.1  249350.67  227605.33  91.28
1150.9  248888.75  226540.42  91.02
1154.7  248730.44  225749.33  90.76
1158.5  248549.13  224964.33  90.51
1162.3  248276.56  224114.86  90.27
1166.1  247626.31  222957.75  90.04
1169.9  247231.10  222000.13  89.79
1173.7  246660.00  220880.00  89.55
1177.5  246073.45  219674.09  89.27
1181.2  246086.53  218950.04  88.97
1185.0  246418.28  218567.14  88.70
1188.8  246274.78  217834.56  88.45
1192.6  246289.68  217268.82  88.22
1196.4  246333.85  216861.17  88.04
1200.2  245705.60  215931.02  87.88
1204.0  245364.45  215315.55  87.75
1207.8  245096.47  214795.13  87.64
1211.6  244588.56  214130.56  87.55
1215.3  244171.47  213667.72  87.51
1219.1  243951.17  213426.50  87.49
1222.9  243573.33  213137.78  87.50
1226.7  243190.41  213015.94  87.59
1230.4  242535.87  212743.19  87.72
1234.2  241858.56  212474.34  87.85
1238.0  241201.45  212276.78  88.01
1241.8  240588.47  212070.06  88.15
1245.5  240087.04  211896.22  88.26
1249.3  239901.15  211934.80  88.34
1253.1  240016.39  212150.56  88.39
1256.8  240014.67  212258.87  88.44
1260.6  239837.22  212171.83  88.46
1264.4  239551.59  212008.91  88.50
1268.1  239128.27  211604.80  88.49
1271.9  239122.96  211678.77  88.52
1275.7  239466.46  212099.77  88.57
1279.4  239819.70  212646.60  88.67
1283.2  239390.89  212624.50  88.82
1286.9  238996.57  212608.68  88.96
1290.7  238708.80  212621.20  89.07
1294.4  238045.27  212291.79  89.18
1298.2  237174.43  211669.38  89.25
1302.0  236044.17  210736.67  89.28
1305.7  234706.08  209572.31  89.29
1309.5  233214.98  208182.85  89.27
1313.2  232192.33  207139.50  89.21
1317.0  231488.40  206341.20  89.14
1320.7  230757.28  205388.74  89.01
1324.4  229857.22  204247.75  88.86
1328.2  229048.80  203056.80  88.65
1331.9  227971.27  201593.82  88.43
1335.7  227043.47  200149.03  88.15
1339.4  226034.80  198542.40  87.84
1343.2  225182.75  196984.38  87.48
1346.9  224606.92  195494.48  87.04
1350.6  224573.22  194338.59  86.54
1354.4  224725.83  193228.61  85.98
1358.1  224330.47  191615.33  85.42
1361.8  223658.02  189730.42  84.83
1365.6  222682.10  187755.70  84.32
1369.3  221637.33  185948.00  83.90
1373.0  220410.24  184200.99  83.57
1376.7  218935.57  182384.60  83.31
1380.5  217344.00  180453.38  83.03
1384.2  216015.29  178656.82  82.71
1387.9  214875.00  176929.67  82.34
1391.6  213636.19  174937.89  81.89
1395.3  212471.50  172675.45  81.27
1399.1  211738.08  170381.50  80.47
1402.8  210849.33  167605.33  79.49
1406.5  210168.13  164763.93  78.40
1410.2  209649.50  161788.50  77.17
1413.9  209547.19  159010.61  75.88
1417.6  209085.59  155934.24  74.58
1421.3  208542.13  152994.40  73.36
1425.1  207858.67  150205.33  72.26
1428.8  207441.90  147955.80  71.32
1432.5  207185.98  146131.77  70.53
1436.2  206941.33  144579.61  69.87
1439.9  206362.97  142941.56  69.27
1443.6  205998.78  141668.00  68.77
1447.3  205471.44  140334.24  68.30
1451.0  205025.75  139096.50  67.84
1454.7  204511.38  137788.71  67.37
1458.4  204153.60  136514.00  66.87
1462.1  203570.47  135032.13  66.33
1465.8  202957.08  133503.78  65.78
1469.4  202409.48  132015.45  65.22
1473.1  202796.78  131126.96  64.66
1476.8  202941.34  130212.55  64.16
1480.5  201901.24  128762.60  63.78
1484.2  201057.97  127754.38  63.54
1487.9  200451.18  127093.93  63.40
1491.6  199794.83  126602.67  63.37
1495.3  199508.83  126495.42  63.40
1498.9  198933.87  126332.10  63.50
1502.6  198031.76  126131.68  63.69
1506.3  196970.04  125930.31  63.93
1510.0  196069.50  125901.55  64.21
1513.7  195320.28  125906.00  64.46
1517.3  194629.27  125833.18  64.65
1521.0  193711.92  125444.80  64.76
1524.7  192920.76  124993.61  64.79
1528.3  192129.73  124418.50  64.76
1532.0  191231.33  123757.47  64.72
1535.7  190398.76  123131.56  64.67
1539.3  189540.03  122562.60  64.66
1543.0  188923.78  122240.61  64.70
1546.7  188569.33  122217.33  64.81
1550.3  188076.44  122184.18  64.97
1554.0  187306.00  122046.40  65.16
1557.6  186540.93  121871.99  65.33
1561.3  185731.47  121621.65  65.48
1565.0  184858.93  121301.07  65.62
1568.6  183957.46  120930.06  65.74
1572.3  183273.39  120716.04  65.87
1575.9  182701.33  120531.64  65.97
1579.6  182115.03  120321.41  66.07
1583.2  181516.76  120103.33  66.17
1586.9  180767.71  119920.41  66.34
1590.5  180195.91  120033.20  66.61
1594.1  179474.19  120340.61  67.05
1597.8  178720.42  120754.51  67.57
1601.4  177980.89  121339.38  68.18
1605.1  177034.82  121808.01  68.80
1608.7  176226.50  122411.50  69.46
1612.3  175461.17  122988.34  70.09
1616.0  174673.15  123491.30  70.70
1619.6  174005.78  124024.89  71.28
1623.2  173180.80  124383.20  71.82
1626.9  172518.89  124778.64  72.33
1630.5  171745.40  124997.00  72.78
1634.1  171071.94  125219.93  73.20
1637.8  170381.87  125351.02  73.57
1641.4  169563.60  125344.90  73.92
1645.0  168757.94  125315.89  74.26
1648.6  167829.53  125110.57  74.55
1652.2  167082.57  124989.29  74.81
1655.8  166361.22  124833.33  75.04
1659.5  165674.80  124662.40  75.25
1663.1  164484.06  124132.38  75.47
1666.7  163240.17  123491.67  75.65
1670.3  162074.58  122841.15  75.79
1673.9  161013.42  122079.46  75.82
1677.5  160211.72  121381.67  75.76
1681.1  159786.00  120822.84  75.62
1684.7  159783.45  120515.75  75.42
1688.3  159648.07  120023.01  75.18
1691.9  159267.93  119291.07  74.90
1695.6  158898.77  118430.90  74.53
1699.2  158788.67  117635.73  74.08
1702.8  158716.26  117052.18  73.75
1706.3  158229.64  116468.29  73.61
1709.9  157288.18  115725.42  73.58
1713.5  156578.47  115172.81  73.56
1717.1  155850.41  114564.64  73.51
1720.7  155201.12  113892.98  73.38
1724.3  154821.94  113442.26  73.27
1727.9  154526.36  112994.74  73.12
1731.5  154422.42  112731.19  73.00
1735.1  154561.07  112624.53  72.87
1738.7  154350.18  112275.11  72.74
1742.2  153876.42  111832.50  72.68
1745.8  153221.20  111239.60  72.60
1749.4  152891.17  110841.30  72.50
1753.0  151866.63  109904.43  72.37
1756.5  150389.58  108605.67  72.22
1760.1  148731.70  107151.12  72.04
1763.7  146870.69  105596.36  71.90
1767.2  145412.53  104361.20  71.77
1770.8  144124.50  103322.00  71.69
1774.4  142766.01  102267.16  71.63
1777.9  141966.22  101679.18  71.62
1781.5  141143.00  101080.67  71.62
1785.1  139966.67  100284.17  71.65
1788.6  138708.52  99445.40  71.69
1792.2  137337.67  98536.17  71.75
1795.8  136567.96  98035.02  71.78
1799.3  135810.40  97539.00  71.82
1802.9  135068.08  97048.73  71.85
1806.4  134418.31  96618.49  71.88
1810.0  133583.11  96000.40  71.87
1813.5  133103.94  95660.32  71.87
1817.1  132758.27  95432.07  71.88
1820.6  132091.43  94967.87  71.90
1824.2  131958.67  94935.82  71.94
1827.7  131177.94  94513.13  72.05
1831.2  130802.00  94458.00  72.21
1834.8  130650.47  94604.50  72.41
1838.3  130326.00  94685.00  72.65
1841.8  129680.87  94506.67  72.88
1845.4  128897.77  94227.82  73.10
1848.9  128156.40  93891.15  73.26
1852.4  127539.70  93576.37  73.37
1856.0  126860.43  93118.60  73.40
1859.5  126189.56  92559.13  73.35
1863.0  125555.28  91940.36  73.23
1866.6  125188.62  91409.33  73.02
1870.1  124907.44  90811.40  72.70
1873.6  124355.25  89838.00  72.24
1877.1  123509.17  88481.75  71.64
1880.6  122544.00  86802.00  70.83
1884.2  121708.88  85080.03  69.90
1887.7  120938.07  83104.20  68.72
1891.2  120025.50  80762.50  67.29
1894.7  119139.45  78245.87  65.68
1898.2  118555.41  75770.86  63.91
1902.2  125548.80  77890.80  62.04
1904.9  124912.62  75639.72  60.55
1907.6  124162.53  73297.13  59.03
1910.4  123538.74  71154.48  57.60
1913.1  122518.60  68957.80  56.28
1915.8  121905.47  67159.87  55.09
1918.6  121438.80  65580.53  54.00
1921.3  120925.99  64177.81  53.07
1924.0  120131.43  62835.15  52.31
1926.7  119387.00  61706.37  51.69
1929.4  118659.80  60775.27  51.22
1932.2  118136.05  60122.96  50.89
1934.9  117592.80  59638.80  50.72
1937.6  117022.97  59295.70  50.67
1940.3  116499.58  59103.33  50.73
1943.0  116081.13  59054.32  50.87
1945.7  115470.85  58998.04  51.09
1948.4  114773.82  58970.30  51.38
1951.1  114199.35  59076.90  51.73
1953.8  113619.00  59211.35  52.11
1956.4  113164.61  59425.35  52.51
1959.1  112626.80  59636.83  52.95
1961.8  111871.90  59743.95  53.40
1964.5  111235.95  59907.68  53.86
1967.2  110503.56  60022.76  54.32
1969.9  109896.17  60184.33  54.76
1972.5  109118.71  60242.56  55.21
1975.2  108569.00  60443.93  55.67
1977.9  108239.83  60768.33  56.14
1980.6  107687.36  60954.54  56.60
1983.2  106850.37  60964.18  57.06
1985.9  105966.00  60906.00  57.48
1988.5  105075.73  60825.67  57.89
1991.2  104429.25  60895.80  58.31
1993.8  103848.25  60959.80  58.70
1996.5  103406.60  61086.85  59.07
1999.2  102791.74  61061.94  59.40
2001.8  102406.80  61122.00  59.69
2004.4  101914.26  61072.19  59.93
2007.1  101233.53  60881.10  60.14
2009.7  100638.60  60694.35  60.31
2012.4  100249.33  60597.33  60.45
2015.0  99795.17  60365.50  60.49
2017.6  99246.42  59984.92  60.44
2020.3  98773.40  59603.13  60.34
2022.9  98562.13  59326.53  60.19
2025.5  98329.25  58985.00  59.99
2028.1  98111.89  58571.74  59.70
2030.8  97695.48  57937.08  59.30
2033.4  97529.65  57404.00  58.86
2036.0  97168.07  56714.27  58.37
2038.6  96818.45  55956.20  57.79
2041.2  96505.93  55167.17  57.16
2043.8  96169.02  54335.56  56.50
2046.4  95794.68  53441.27  55.79
2049.0  95302.63  52467.70  55.05
2051.6  95064.30  51618.45  54.30
2054.2  94743.75  50756.04  53.57
2056.8  94395.58  49953.75  52.92
2059.4  93811.59  49068.61  52.31
2062.0  93329.38  48217.92  51.66
2064.6  92746.44  47343.73  51.05
2067.1  92133.00  46458.00  50.42
2069.7  91507.03  45564.53  49.79
2072.3  91090.83  44812.80  49.20
2074.9  90650.00  44081.80  48.63
2077.4  90338.03  43448.73  48.10
2080.0  89844.67  42786.58  47.62
2082.6  89346.08  42174.13  47.20
2085.1  88880.85  41619.75  46.83
2087.7  88549.50  41190.50  46.52
2090.3  88118.88  40728.08  46.22
2092.8  87384.03  40141.80  45.94
2095.4  86607.08  39570.81  45.69
2097.9  85964.67  39071.96  45.45
2100.5  85291.00  38601.67  45.26
2103.0  84700.18  38234.78  45.14
2105.6  84141.48  37951.20  45.10
2108.1  83645.33  37773.30  45.16
2110.7  83128.73  37625.58  45.26
2113.2  82646.37  37527.69  45.41
2115.7  82074.17  37454.88  45.64
2118.3  81460.60  37383.45  45.89
2120.8  81112.35  37453.50  46.17
2123.3  80723.43  37504.25  46.46
2125.8  80333.87  37576.12  46.77
2128.4  79923.03  37667.50  47.13
2130.9  79414.33  37678.33  47.45
2133.4  79060.10  37786.35  47.79
2135.9  78686.67  37888.00  48.15
2138.4  78214.13  37900.23  48.46
2140.9  77907.98  37996.73  48.77
2143.4  77601.74  38072.92  49.06
2145.9  77297.16  38085.10  49.27
2148.4  77016.94  38115.56  49.49
2150.9  76724.54  38164.29  49.74
2153.4  76432.14  38188.66  49.96
2155.9  76109.83  38189.30  50.18
2158.4  75827.50  38220.00  50.40
2160.9  75607.00  38262.88  50.61
2163.4  75308.40  38265.87  50.81
2165.9  74782.37  38149.65  51.01
2168.4  74304.30  38062.35  51.22
2170.8  73988.66  38066.05  51.45
2173.3  73648.18  38054.92  51.67
2175.8  73331.50  38072.19  51.92
2178.2  72960.33  38044.67  52.14
2180.7  72584.34  38036.72  52.40
2183.2  72189.88  38025.63  52.67
2185.6  71788.50  38026.80  52.97
2188.1  71316.00  38001.60  53.29
2190.6  70775.47  37938.77  53.60
2193.0  70137.93  37772.90  53.86
2195.5  69587.20  37638.40  54.09
2197.9  69012.27  37526.07  54.38
2200.4  68327.71  37307.13  54.60
2202.8  67864.55  37173.41  54.78
2205.3  67274.43  36978.88  54.97
2207.7  66904.72  36887.93  55.14
2210.1  66496.03  36743.00  55.26
2212.6  66141.77  36630.36  55.38
2215.0  65916.29  36579.96  55.49
2217.4  65630.78  36475.53  55.58
2219.9  65377.97  36390.15  55.66
2222.3  65159.23  36289.37  55.69
2224.7  65000.03  36207.23  55.70
2227.1  64742.83  36063.02  55.70
2229.5  64455.64  35854.63  55.63
2231.9  64031.07  35524.13  55.48
2234.4  63543.73  35145.93  55.31
2236.8  63153.76  34765.63  55.05
2239.2  62755.55  34320.00  54.69
2241.6  62329.23  33808.60  54.24
2244.0  61920.00  33242.40  53.69
2246.4  61528.10  32613.65  53.01
2248.8  61105.18  31928.51  52.25
2251.2  60805.75  31240.25  51.38
2253.6  60436.00  30486.25  50.44
2255.9  60144.70  29762.10  49.48
2258.3  59818.71  29006.78  48.49
2260.7  59448.60  28238.27  47.50
2263.1  59044.00  27492.00  46.56
2265.5  58657.50  26815.89  45.72
2267.9  58355.25  26303.00  45.07
2270.2  57929.87  25876.60  44.67
2272.6  57509.40  25564.60  44.45
2275.0  57094.80  25386.90  44.46
2277.3  56706.38  25318.38  44.65
2279.7  56352.38  25303.63  44.90
2282.1  56025.03  25317.93  45.19
2284.4  55608.30  25256.00  45.42
2286.8  55327.00  25207.04  45.56
2289.1  54971.83  25083.50  45.63
2291.5  54668.48  24934.76  45.61
2293.8  54228.97  24678.87  45.51
2296.2  53761.40  24401.30  45.39
2298.5  53274.30  24071.40  45.18
2300.8  52770.32  23715.77  44.94
2303.2  52122.10  23292.23  44.69
2305.5  51435.63  22830.18  44.39
2307.9  50793.08  22357.93  44.02
2310.2  50165.50  21891.10  43.64
2312.5  49595.67  21482.00  43.31
2314.8  49019.67  21075.38  42.99
2317.1  48423.75  20658.33  42.66
2319.5  47810.03  20224.05  42.30
2321.8  47252.40  19851.60  42.01
2324.1  46642.05  19479.13  41.76
2326.4  46101.73  19132.85  41.50
2328.7  45615.83  18786.25  41.18
2331.0  45164.30  18470.20  40.90
2333.3  44808.88  18261.32  40.75
2335.6  44426.67  18056.27  40.64
2337.9  43971.45  17839.80  40.57
2340.2  43581.25  17670.00  40.54
2342.5  43207.10  17514.25  40.54
2344.8  42720.33  17333.25  40.57
2347.1  42214.20  17154.55  40.64
2349.4  41670.95  16952.00  40.68
2351.7  41236.00  16795.33  40.73
2353.9  40765.82  16644.56  40.83
2356.2  40235.00  16493.75  40.99
2358.5  39755.76  16356.61  41.14
2360.8  39284.67  16217.10  41.28
2363.1  38842.90  16088.10  41.42
2365.3  38392.99  15938.58  41.51
2367.6  37866.67  15733.33  41.55
2369.8  37352.50  15560.75  41.66
2372.1  36791.30  15379.00  41.80
2374.4  36185.60  15197.27  42.00
2376.6  35586.60  15065.17  42.33
2378.9  35008.17  14892.50  42.54
2381.1  34424.00  14681.33  42.65
2383.4  33872.97  14478.38  42.74
2385.6  33396.46  14299.08  42.82
2387.9  32920.80  14111.40  42.86
2390.1  32471.25  13912.50  42.85
2392.3  32019.98  13724.10  42.86
2394.6  31584.87  13570.25  42.96
2396.8  31175.72  13430.49  43.08
2399.0  30735.75  13268.00  43.17
2401.3  30286.98  13083.18  43.20
2403.5  29802.50  12885.60  43.24
2405.7  29401.70  12687.91  43.15
2407.9  29005.50  12471.45  43.00
2410.1  28560.30  12248.10  42.89
2412.4  28174.67  12043.92  42.75
2414.6  27786.40  11844.00  42.63
2416.8  27404.85  11650.10  42.51
2419.0  27050.02  11458.56  42.36
2421.2  26629.90  11231.85  42.18
2423.4  26204.97  10991.63  41.94
2425.6  25908.00  10772.78  41.58
2427.8  25631.78  10553.70  41.17
2430.0  25310.47  10351.68  40.90
2432.2  24998.40  10137.60  40.55
2434.4  24700.28  9907.20  40.11
2436.5  24358.07  9659.23  39.66
2438.7  24063.55  9446.15  39.26
2440.9  23760.45  9210.40  38.76
2443.1  23527.05  8964.60  38.10
2445.3  23282.90  8766.64  37.65
2447.4  22990.80  8588.40  37.36
2449.6  22679.07  8398.13  37.03
2451.8  22397.40  8197.20  36.60
2453.9  22071.90  8001.58  36.25
2456.1  21739.27  7818.60  35.97
2458.3  21448.13  7604.82  35.46
2460.4  21158.81  7398.63  34.97
2462.6  20881.88  7230.42  34.63
2464.7  20625.04  7079.26  34.32
2466.9  20374.00  6913.80  33.93
2469.0  20115.61  6724.13  33.43
2471.2  19828.30  6547.30  33.02
2473.3  19585.58  6373.93  32.54
2475.4  19368.23  6225.07  32.14
2477.6  19100.23  6066.54  31.76
2479.7  18867.20  5939.20  31.48
2481.9  18601.92  5801.72  31.19
2484.0  18369.42  5738.77  31.24
2486.1  18093.15  5677.65  31.38
2488.2  17857.17  5569.46  31.19
2490.4  17641.67  5505.42  31.21
2492.5  17323.83  5444.63  31.43
2494.6  17009.33  5352.00  31.47
2496.7  16771.78  5261.73  31.37
2498.8  16562.70  5198.25  31.39
2500.9  16360.18  5214.10  31.87
2503.0  16273.55  5344.45  32.84
2505.1  16202.88  5365.75  33.12
2507.2  16226.95  5326.58  32.83
2509.4  16176.69  5400.27  33.38
2511.4  16140.43  5580.05  34.57
2513.5  16204.80  5654.80  34.90
2515.6  16341.27  5805.45  35.53
