# Supplementary material for: Using reflectance spectra and Pl@ntNet to identify herbarium specimens: a case study with Lithocarpus
Source: New Phytol. 2025 Jun 4;251(2):800–10. doi: 10.1111/nph.70258 (PMC13278665; doi:10.1111/nph.70258)
Supplement: Supplementary file 1 — Dataset S1 Original spectral data collected for this study. [file NPH-251-800-s003.zip › lithocarpus_spectra/gr020722_0348.sig]

/*** Spectra Vista SIG Data ***/
name= gr020722_0348.sig
instrument= HI: 1132003 (HR-1024i)
integration= 50.0, 9.0, 5.0, 150.0, 14.0, 5.0
scan method= Time-based, Time-based
scan coadds= 100, 425, 645, 33, 298, 645
scan time= 5, 5
scan settings= AI, AI
external data set1= 0,0,0,0,0,0,0,0,0,0,0,0,0,0,0,0,0,0,0,0,0,0,0,0,0,0,0,0,0,0,0,0
external data set2= 0,0,0,0,0,0,0,0,0,0,0,0,0,0,0,0,0,0,0,0,0,0,0,0,0,0,0,0,0,0,0,0
external data dark= 0,0,0,0,0,0,0,0,0,0,0,0,0,0,0,0
external data mask= 0
optic= LENS 4(1), LENS 4(1)
temp= 36.4, -5.0, -9.9, 36.4, -5.0, -9.9
battery= 7.42, 7.45
error= 0, 0
units= Radiance, Radiance
time= 07/02/2022 15:37:44, 07/02/2022 15:38:59
longitude=                 ,                 
latitude=                 ,                 
gpstime=                 ,                 
comm= 
memory slot= 0, 0
factors= 0.974, 0.944, 1.000 [Overlap: Remove @ 990,1900, Matching Type: None]
inclinometer x offset= 1, 1
inclinometer y offset= 90, 90
data= 
340.5  1258.60  202.53  16.09
341.9  1254.93  219.79  17.51
343.4  1239.84  196.80  15.87
344.9  1239.50  172.67  13.93
346.4  1230.27  172.36  14.01
347.8  1233.36  165.59  13.43
349.3  1241.76  164.51  13.25
350.8  1257.45  151.50  12.05
352.2  1287.44  141.42  10.98
353.7  1310.05  147.09  11.23
355.2  1349.30  131.00  9.71
356.6  1413.72  143.99  10.19
358.1  1467.42  136.61  9.31
359.6  1512.76  128.20  8.47
361.0  1563.37  135.41  8.66
362.5  1627.56  139.74  8.59
364.0  1719.90  144.39  8.40
365.5  1799.00  141.35  7.86
366.9  1871.44  142.35  7.61
368.4  1939.05  141.78  7.31
369.9  2031.88  150.03  7.38
371.3  2141.64  154.23  7.20
372.8  2228.70  144.21  6.47
374.2  2310.44  155.76  6.74
375.7  2412.24  161.69  6.70
377.2  2523.15  173.55  6.88
378.6  2628.79  176.13  6.70
380.1  2705.02  162.39  6.00
381.6  2786.81  163.93  5.88
383.0  2934.80  168.67  5.75
384.5  3057.60  186.85  6.11
386.0  3197.70  188.10  5.88
387.4  3313.75  188.78  5.70
388.9  3404.66  185.92  5.46
390.4  3542.29  193.63  5.47
391.8  3673.60  202.81  5.52
393.3  3824.70  208.62  5.45
394.7  3938.45  204.30  5.19
396.2  4068.32  212.79  5.23
397.7  4210.56  223.60  5.31
399.1  4357.41  225.79  5.18
400.6  4521.20  240.45  5.32
402.0  4664.40  250.12  5.36
403.5  4811.80  261.33  5.43
405.0  4958.24  267.17  5.39
406.4  5150.42  279.62  5.43
407.9  5307.40  291.39  5.49
409.3  5452.38  307.30  5.64
410.8  5608.98  315.84  5.63
412.2  5780.76  332.32  5.75
413.7  5975.29  342.70  5.74
415.1  6185.28  358.79  5.80
416.6  6371.91  378.48  5.94
418.0  6546.75  393.92  6.02
419.5  6730.34  407.69  6.06
420.9  6933.92  424.21  6.12
422.4  7161.85  441.70  6.17
423.8  7379.32  458.64  6.22
425.3  7619.85  481.75  6.32
426.7  7841.25  512.50  6.54
428.2  8043.84  530.99  6.60
429.6  8254.56  549.51  6.66
431.1  8466.50  572.09  6.76
432.5  8737.17  598.13  6.85
434.0  8992.50  630.67  7.01
435.4  9273.00  660.00  7.12
436.8  9546.98  688.82  7.22
438.3  9808.40  713.78  7.28
439.7  10059.92  739.70  7.35
441.2  10304.28  770.80  7.48
442.6  10567.20  806.60  7.63
444.0  10854.48  835.38  7.70
445.5  11153.22  866.99  7.77
446.9  11487.84  904.54  7.87
448.4  11778.90  936.41  7.95
449.8  12107.95  981.22  8.10
451.2  12397.00  1017.75  8.21
452.7  12662.73  1051.85  8.31
454.1  12947.20  1092.42  8.44
455.5  13253.66  1134.61  8.56
457.0  13585.00  1176.41  8.66
458.4  13899.60  1214.55  8.74
459.8  14238.72  1261.44  8.86
461.2  14614.84  1310.69  8.97
462.7  14972.76  1357.18  9.06
464.1  15314.61  1410.26  9.21
465.5  15648.84  1456.56  9.31
467.0  15988.10  1506.70  9.42
468.4  16326.12  1560.33  9.56
469.8  16670.12  1607.21  9.64
471.2  17062.17  1664.65  9.76
472.7  17481.52  1719.88  9.84
474.1  17888.80  1777.87  9.94
475.5  18346.64  1847.82  10.07
476.9  18776.03  1912.43  10.19
478.4  19162.50  1972.92  10.30
479.8  19514.52  2030.91  10.41
481.2  19832.16  2083.49  10.51
482.6  20163.87  2138.31  10.60
484.0  20567.64  2195.74  10.68
485.4  20998.13  2259.33  10.76
486.9  21481.20  2332.20  10.86
488.3  21981.76  2408.03  10.95
489.7  22432.08  2474.87  11.03
491.1  22867.32  2546.04  11.13
492.5  23290.68  2614.64  11.23
493.9  23687.40  2675.26  11.29
495.3  24065.40  2737.90  11.38
496.8  24491.80  2800.39  11.43
498.2  24967.14  2876.09  11.52
499.6  25434.90  2948.82  11.59
501.0  25972.18  3029.91  11.67
502.4  26475.96  3108.04  11.74
503.8  26965.47  3185.23  11.81
505.2  27467.56  3268.13  11.90
506.6  27966.62  3351.41  11.98
508.0  28465.92  3433.92  12.06
509.4  28900.00  3510.00  12.15
510.8  29412.90  3592.05  12.21
512.2  29909.52  3677.89  12.30
513.6  30441.60  3769.60  12.38
515.0  31019.84  3867.25  12.47
516.4  31510.24  3959.47  12.57
517.8  32064.58  4051.77  12.64
519.2  32661.30  4154.01  12.72
520.7  33226.00  4256.52  12.81
522.0  33712.92  4346.76  12.89
523.4  34287.75  4452.63  12.99
524.8  34794.72  4542.06  13.05
526.2  35392.63  4642.40  13.12
527.6  36003.60  4749.38  13.19
529.0  36524.40  4842.93  13.26
530.4  37165.18  4953.57  13.33
531.8  37720.78  5049.85  13.39
533.2  38268.36  5151.12  13.46
534.6  38795.04  5255.57  13.55
536.0  39329.42  5365.18  13.64
537.4  39866.71  5470.32  13.72
538.8  40437.04  5580.32  13.80
540.2  41064.89  5697.02  13.87
541.6  41650.98  5818.49  13.97
543.0  42150.08  5926.99  14.06
544.3  42860.55  6062.45  14.14
545.7  43643.55  6210.35  14.23
547.1  44135.10  6320.55  14.32
548.5  44763.60  6453.20  14.42
549.9  45467.23  6596.71  14.51
551.3  46184.58  6744.92  14.60
552.7  46682.82  6859.48  14.69
554.1  47374.74  7004.89  14.79
555.4  47980.08  7140.22  14.88
556.8  48449.94  7261.10  14.99
558.2  48820.35  7360.95  15.08
559.6  49201.65  7466.35  15.17
561.0  49822.08  7604.52  15.26
562.3  50300.25  7718.32  15.34
563.7  50919.68  7863.89  15.44
565.1  51510.80  8005.07  15.54
566.5  52116.52  8145.90  15.63
567.9  52949.12  8318.88  15.71
569.2  53844.00  8506.40  15.80
570.6  54796.82  8702.63  15.88
572.0  55622.25  8888.39  15.98
573.4  56304.54  9054.31  16.08
574.8  57005.25  9218.25  16.17
576.1  57853.13  9408.73  16.26
577.5  58493.76  9568.75  16.36
578.9  59376.12  9770.96  16.46
580.3  60158.40  9956.94  16.55
581.6  60918.56  10136.85  16.64
583.0  61709.49  10320.69  16.72
584.4  62352.39  10480.90  16.81
585.8  62908.93  10628.70  16.90
587.1  63432.16  10772.74  16.98
588.5  64076.40  10932.70  17.06
589.9  64617.00  11067.00  17.13
591.2  65237.36  11208.17  17.18
592.6  66027.94  11381.63  17.24
594.0  66687.74  11530.44  17.29
595.3  67519.00  11706.64  17.34
596.7  68347.30  11872.30  17.37
598.1  69137.35  12023.38  17.39
599.5  69922.30  12178.92  17.42
600.8  70769.48  12339.32  17.44
602.2  71458.24  12471.81  17.45
603.5  72307.08  12631.68  17.47
604.9  73142.64  12787.26  17.48
606.3  73904.16  12939.52  17.51
607.6  74647.86  13086.56  17.53
609.0  75400.20  13244.40  17.57
610.4  76161.54  13402.48  17.60
611.7  76858.99  13561.95  17.65
613.1  77539.05  13719.60  17.69
614.5  78315.30  13905.36  17.76
615.8  78957.00  14059.74  17.81
617.2  79799.58  14260.62  17.87
618.5  80497.68  14439.32  17.94
619.9  81338.28  14651.45  18.01
621.2  82087.98  14842.10  18.08
622.6  83006.00  15060.83  18.14
624.0  83706.03  15253.05  18.22
625.3  84512.38  15461.06  18.29
626.7  85321.54  15674.51  18.37
628.0  86002.08  15858.97  18.44
629.4  86833.60  16072.00  18.51
630.8  87532.80  16258.24  18.57
632.1  88089.12  16410.87  18.63
633.5  89003.20  16633.76  18.69
634.8  89735.04  16821.47  18.75
636.2  90390.42  16986.64  18.79
637.5  91225.67  17173.66  18.83
638.9  91959.60  17339.94  18.86
640.2  92743.17  17514.76  18.89
641.6  93596.10  17683.04  18.89
642.9  94365.18  17812.64  18.88
644.3  95194.56  17939.42  18.85
645.6  95972.50  18044.00  18.80
647.0  96736.68  18124.44  18.74
648.3  97522.07  18186.87  18.65
649.7  98354.56  18238.38  18.54
651.0  99151.59  18267.74  18.42
652.4  99691.02  18233.28  18.29
653.7  100755.81  18277.44  18.14
655.0  101664.08  18281.00  17.98
656.4  102282.80  18226.20  17.82
657.7  103307.79  18238.65  17.65
659.1  104181.00  18218.20  17.49
660.4  104891.36  18175.73  17.33
661.8  105576.00  18146.67  17.19
663.1  106559.91  18192.23  17.07
664.5  107114.82  18193.60  16.99
665.8  107365.20  18182.28  16.93
667.1  107562.87  18196.38  16.92
668.5  108066.00  18284.00  16.92
669.8  108571.28  18427.62  16.97
671.2  108925.44  18578.56  17.06
672.5  109294.40  18756.17  17.16
673.8  109961.04  19025.16  17.30
675.2  110937.96  19370.12  17.46
676.5  112115.04  19773.14  17.64
677.8  113331.26  20209.85  17.83
679.2  114288.05  20615.91  18.04
680.5  115110.30  21004.61  18.25
681.9  115846.50  21380.33  18.46
683.2  116631.90  21762.77  18.66
684.5  117432.70  22145.20  18.86
685.9  118149.16  22506.07  19.05
687.2  118863.36  22853.12  19.23
688.5  119518.98  23184.27  19.40
689.9  120314.72  23536.29  19.56
691.2  120991.39  23867.50  19.73
692.5  121621.10  24180.20  19.88
693.8  122355.30  24522.40  20.04
695.2  122976.25  24870.62  20.22
696.5  123681.80  25235.03  20.40
697.8  124415.00  25620.55  20.59
699.2  125080.80  26018.98  20.80
700.5  125799.48  26447.46  21.02
701.8  126434.70  26888.75  21.27
703.1  127111.80  27367.04  21.53
704.5  127808.28  27864.81  21.80
705.8  128555.41  28394.20  22.09
707.1  129224.00  28939.58  22.39
708.4  129865.26  29488.76  22.71
709.8  130667.79  30096.08  23.03
711.1  131209.06  30646.49  23.36
712.4  132032.14  31272.23  23.69
713.7  132696.38  31857.05  24.01
715.0  133393.50  32460.29  24.33
716.3  134125.00  33067.25  24.65
717.7  134829.42  33660.10  24.96
719.0  135575.60  34268.63  25.28
720.3  136281.78  34867.45  25.58
721.6  137092.40  35483.00  25.88
722.9  137836.44  36087.57  26.18
724.2  138627.72  36701.28  26.47
725.6  139366.04  37316.97  26.78
726.9  139864.25  37871.67  27.08
728.2  140406.56  38439.52  27.38
729.5  141042.98  39044.68  27.68
730.8  141544.98  39616.13  27.99
732.1  142156.84  40226.48  28.30
733.4  142681.59  40811.91  28.60
734.7  143111.52  41377.92  28.91
736.0  143639.82  41986.34  29.23
737.3  143989.11  42539.13  29.54
738.6  144340.65  43099.92  29.86
740.0  144713.85  43670.50  30.18
741.2  145150.72  44254.08  30.49
742.6  145752.84  44888.64  30.80
743.9  146358.88  45528.75  31.11
745.2  147072.24  46201.88  31.41
746.5  147796.42  46884.57  31.72
747.8  148370.80  47513.53  32.02
749.1  149019.71  48170.81  32.33
750.4  149687.24  48820.36  32.61
751.7  150365.04  49491.17  32.91
753.0  150878.00  50093.71  33.20
754.2  151504.44  50732.22  33.49
755.5  152051.97  51344.00  33.77
756.8  152603.64  51951.01  34.04
758.1  153598.56  52707.56  34.32
759.4  154499.00  53446.13  34.59
760.7  155372.00  54154.52  34.85
762.0  155960.00  54769.17  35.12
763.3  156519.72  55377.84  35.38
764.6  156918.48  55923.28  35.64
765.9  157305.20  56480.47  35.91
767.2  157817.31  57063.58  36.16
768.4  158130.70  57575.70  36.41
769.7  158775.63  58206.40  36.66
771.0  159193.71  58774.89  36.92
772.3  159576.45  59319.52  37.17
773.6  160064.64  59896.80  37.42
774.8  160523.32  60461.50  37.67
776.1  160990.70  61038.90  37.91
777.4  161321.94  61561.40  38.16
778.7  161833.60  62167.15  38.41
780.0  162301.12  62737.39  38.65
781.2  162664.68  63262.94  38.89
782.5  163193.16  63861.72  39.13
783.8  163667.52  64446.48  39.38
785.0  164004.00  64982.26  39.62
786.3  164451.00  65548.00  39.86
787.6  164941.28  66124.05  40.09
788.9  165330.27  66659.12  40.32
790.1  165865.30  67256.63  40.55
791.4  166229.28  67804.00  40.79
792.7  166865.28  68441.77  41.02
793.9  167287.68  68996.34  41.24
795.2  167808.00  69575.00  41.46
796.5  168300.44  70154.33  41.68
797.7  168813.24  70730.88  41.90
799.0  169428.00  71376.00  42.13
800.2  169863.04  71930.45  42.35
801.5  170316.68  72497.50  42.57
802.8  170868.25  73078.65  42.77
804.0  171353.00  73645.69  42.98
805.3  171861.84  74216.79  43.18
806.5  172225.70  74744.23  43.40
807.8  172687.20  75313.47  43.61
809.0  173184.62  75876.75  43.81
810.3  173698.72  76435.83  44.00
811.5  174083.37  76959.86  44.21
812.8  174558.00  77521.80  44.41
814.0  174954.06  78046.74  44.61
815.3  175478.81  78616.99  44.80
816.5  175893.75  79123.92  44.98
817.8  176361.57  79670.34  45.17
819.0  176766.03  80188.01  45.36
820.2  177237.48  80744.26  45.56
821.5  177721.40  81296.53  45.74
822.7  178045.53  81762.24  45.92
824.0  178482.69  82295.25  46.11
825.2  178999.80  82845.45  46.28
826.4  179504.27  83398.81  46.46
827.7  179823.20  83868.07  46.64
828.9  180302.40  84399.90  46.81
830.1  180717.24  84899.67  46.98
831.4  181141.82  85417.04  47.15
832.6  181600.48  85936.37  47.32
833.8  181959.30  86433.53  47.50
835.0  182354.62  86913.26  47.66
836.3  182792.54  87408.49  47.82
837.5  183254.40  87935.40  47.99
838.7  183667.77  88443.99  48.15
839.9  184057.92  88931.52  48.32
841.2  184554.42  89462.40  48.47
842.4  184932.42  89944.95  48.64
843.6  185339.00  90436.50  48.80
844.8  185819.76  90965.67  48.95
846.0  186245.37  91453.37  49.10
847.2  186626.79  91945.35  49.27
848.5  187137.92  92478.61  49.42
849.7  187500.57  92939.68  49.57
850.9  187894.20  93409.33  49.71
852.1  188344.71  93914.41  49.86
853.3  188719.26  94371.00  50.01
854.5  189145.39  94868.25  50.16
855.7  189474.12  95320.56  50.31
856.9  189876.48  95805.04  50.46
858.1  190339.22  96294.32  50.59
859.3  190708.28  96775.05  50.75
860.5  191178.00  97272.02  50.88
861.7  191604.80  97753.33  51.02
862.9  191988.68  98227.35  51.16
864.1  192406.08  98714.67  51.31
865.3  192864.08  99192.61  51.43
866.5  193337.28  99705.60  51.57
867.7  193708.55  100181.11  51.72
868.9  194120.01  100672.51  51.86
870.1  194597.99  101158.04  51.98
871.3  195000.90  101639.30  52.12
872.5  195526.35  102141.45  52.24
873.7  196013.36  102647.23  52.37
874.9  196517.01  103182.44  52.51
876.0  197032.32  103692.24  52.63
877.2  197437.40  104159.13  52.76
878.4  197995.77  104690.76  52.88
879.6  198479.40  105163.80  52.98
880.8  198908.50  105681.92  53.13
882.0  199340.08  106127.90  53.24
883.1  199844.96  106636.88  53.36
884.3  200352.54  107126.52  53.47
885.5  200819.22  107627.17  53.59
886.7  201199.68  108092.16  53.72
887.8  201684.30  108562.20  53.83
889.0  202203.56  109084.93  53.95
890.2  202633.62  109548.32  54.06
891.4  203154.11  110073.85  54.18
892.5  203817.51  110600.49  54.26
893.7  204489.22  111188.07  54.37
894.9  205085.16  111767.28  54.50
896.0  205645.45  112329.23  54.62
897.2  206273.34  112893.25  54.73
898.4  206832.86  113413.47  54.83
899.5  207519.57  113976.72  54.92
900.7  207990.90  114432.07  55.02
901.9  208478.74  114920.29  55.12
903.0  208758.99  115356.26  55.26
904.2  209214.00  115744.07  55.32
905.4  209744.82  116231.42  55.42
906.5  210304.57  116695.79  55.49
907.7  210690.68  117142.20  55.60
908.8  211067.13  117655.90  55.74
910.0  211451.76  118070.16  55.84
911.2  211742.59  118438.41  55.94
912.3  211983.60  118760.66  56.02
913.5  212215.65  119057.96  56.10
914.6  212466.24  119402.64  56.20
915.8  212797.65  119824.52  56.31
916.9  213071.02  120205.93  56.42
918.1  213337.60  120526.22  56.50
919.2  213570.27  120841.11  56.58
920.4  213803.48  121145.49  56.66
921.5  214141.78  121499.94  56.74
922.7  214292.00  121863.25  56.87
923.8  214561.02  122218.52  56.96
925.0  214753.28  122511.43  57.05
926.1  215173.56  122877.58  57.11
927.3  215549.76  123305.60  57.21
928.4  216138.00  123796.83  57.28
929.6  216719.36  124354.56  57.38
930.7  217488.60  124998.07  57.47
931.8  218316.90  125605.38  57.53
933.0  219020.40  126153.36  57.60
934.1  219530.79  126632.85  57.68
935.3  219648.23  126954.73  57.80
936.4  219642.09  127119.10  57.88
937.6  219550.35  127187.05  57.93
938.7  219517.65  127283.16  57.98
939.9  219479.95  127469.34  58.08
941.0  219908.66  127945.62  58.18
942.1  220543.56  128476.26  58.25
943.3  221082.66  128863.82  58.29
944.4  221426.96  129263.10  58.38
945.6  221665.54  129485.33  58.41
946.7  221799.86  129778.14  58.51
947.9  222065.55  130080.02  58.58
949.0  222353.44  130375.59  58.63
950.1  222670.44  130722.36  58.71
951.3  223063.83  131001.71  58.73
952.4  223275.32  131285.66  58.80
953.6  223563.12  131540.93  58.84
954.7  223754.37  131736.95  58.88
955.8  224078.01  131991.59  58.90
957.0  224379.60  132343.85  58.98
958.1  224744.94  132593.18  59.00
959.3  224836.50  132741.00  59.04
960.4  225122.98  133036.86  59.10
961.6  225481.09  133419.68  59.17
962.7  225807.04  133594.03  59.16
963.9  226184.63  133793.89  59.15
965.0  226206.84  133853.04  59.17
966.2  226563.44  134181.95  59.22
967.3  226443.11  134311.22  59.31
968.5  226608.96  134457.28  59.33
969.6  226990.72  134538.16  59.27
970.8  226988.63  134708.86  59.35
971.9  227159.68  134746.77  59.32
973.1  227339.76  134885.28  59.33
974.2  227229.83  134967.26  59.40
975.4  227663.91  135140.79  59.36
976.5  227630.13  135249.01  59.42
977.7  228034.62  135281.44  59.32
978.8  227949.93  135357.93  59.38
980.0  227867.00  135503.00  59.47
981.2  228080.22  135850.05  59.56
982.3  228220.72  135863.84  59.53
983.5  228369.18  135746.22  59.44
984.6  228822.48  135840.00  59.36
985.8  228463.84  135869.95  59.47
987.0  228395.20  135944.32  59.52
988.1  228876.48  136084.63  59.46
989.3  229158.72  136190.69  59.43
990.2  236182.50  144483.71  61.17
994.0  236692.56  145462.40  61.46
997.9  236876.58  146030.68  61.65
1001.7  237593.42  147064.13  61.90
1005.6  238574.44  148185.71  62.11
1009.4  239632.89  149330.59  62.32
1013.3  240520.00  150402.86  62.53
1017.1  241189.01  151291.43  62.73
1021.0  241816.50  152179.57  62.93
1024.8  242968.61  153310.86  63.10
1028.6  244456.76  154758.38  63.31
1032.5  245718.20  155995.20  63.49
1036.3  246247.10  156737.78  63.65
1040.1  246515.55  157332.45  63.82
1044.0  247115.47  158106.86  63.98
1047.8  247588.95  158792.40  64.14
1051.6  248096.44  159626.97  64.34
1055.5  247817.50  159775.71  64.47
1059.3  247707.90  160124.85  64.64
1063.1  247728.83  160475.01  64.78
1067.0  248100.96  161069.31  64.92
1070.8  248821.92  161865.35  65.05
1074.6  249384.81  162611.38  65.21
1078.4  249249.00  162863.79  65.34
1082.3  248614.86  162737.52  65.46
1086.1  248269.33  162888.63  65.61
1089.9  248311.84  163234.56  65.74
1093.7  248639.84  163762.25  65.86
1097.5  248827.89  164179.71  65.98
1101.4  248801.36  164417.46  66.08
1105.2  248806.80  164637.26  66.17
1109.0  249114.88  165063.58  66.26
1112.8  249802.67  165636.20  66.31
1116.6  250389.16  166224.34  66.39
1120.4  250935.07  166702.80  66.43
1124.2  251337.02  167004.97  66.45
1128.1  251753.81  167291.05  66.45
1131.8  251706.93  167211.90  66.43
1135.7  251451.40  166927.44  66.39
1139.5  251171.80  166571.49  66.32
1143.3  250610.33  165895.17  66.20
1147.1  250144.44  165265.43  66.07
1150.9  249647.75  164513.25  65.90
1154.7  249585.56  163979.77  65.70
1158.5  249479.00  163449.73  65.52
1162.3  249296.30  162937.62  65.36
1166.1  248671.58  162212.18  65.23
1169.9  248263.00  161652.77  65.11
1173.7  247700.00  161087.14  65.03
1177.5  247074.47  160461.29  64.94
1181.2  247015.60  160251.56  64.88
1185.0  247320.42  160262.64  64.80
1188.8  247097.28  160093.75  64.79
1192.6  247065.05  160014.32  64.77
1196.4  247073.75  160044.90  64.78
1200.2  246402.49  159734.40  64.83
1204.0  246062.45  159674.98  64.89
1207.8  245733.48  159687.04  64.98
1211.6  245251.44  159612.93  65.08
1215.3  244878.80  159763.86  65.24
1219.1  244742.42  160103.79  65.42
1222.9  244391.11  160388.57  65.63
1226.7  244087.73  160759.18  65.86
1230.4  243485.23  160864.93  66.07
1234.2  242854.34  160905.50  66.26
1238.0  242193.63  160928.29  66.45
1241.8  241599.42  160911.38  66.60
1245.5  241067.89  160897.14  66.74
1249.3  240835.00  161078.59  66.88
1253.1  240925.42  161383.13  66.98
1256.8  240867.18  161609.41  67.09
1260.6  240602.53  161592.31  67.16
1264.4  240281.09  161615.51  67.26
1268.1  239757.47  161420.91  67.33
1271.9  239733.52  161561.98  67.39
1275.7  240021.40  161923.73  67.46
1279.4  240328.50  162285.62  67.53
1283.2  239871.72  162240.04  67.64
1286.9  239498.42  162216.14  67.73
1290.7  239225.07  162219.51  67.81
1294.4  238613.24  161959.02  67.88
1298.2  237832.93  161513.98  67.91
1302.0  236728.58  160818.59  67.93
1305.7  235499.61  160043.91  67.96
1309.5  234088.57  159052.30  67.95
1313.2  233179.17  158332.18  67.90
1317.0  232596.00  157809.60  67.85
1320.7  231907.57  157137.68  67.76
1324.4  231051.92  156233.28  67.62
1328.2  230234.40  155268.00  67.44
1331.9  229164.22  154004.16  67.20
1335.7  228230.83  152706.70  66.91
1339.4  227168.22  151305.94  66.61
1343.2  226297.86  149930.67  66.25
1346.9  225709.87  148696.92  65.88
1350.6  225690.03  147828.50  65.50
1354.4  225917.25  147134.09  65.13
1358.1  225551.87  146120.53  64.78
1361.8  224837.67  144859.97  64.43
1365.6  223760.40  143448.65  64.11
1369.3  222552.44  141959.14  63.79
1373.0  221151.03  140370.37  63.47
1376.7  219637.73  138651.47  63.13
1380.5  218086.09  136721.34  62.69
1384.2  216788.91  134639.68  62.11
1387.9  215613.53  132444.86  61.43
1391.6  214362.81  129863.84  60.58
1395.3  213224.50  127068.75  59.59
1399.1  212513.12  124257.61  58.47
1402.8  211609.33  121002.86  57.18
1406.5  210964.03  117752.59  55.82
1410.2  210476.44  114565.43  54.43
1413.9  210435.81  111809.95  53.13
1417.6  210009.85  109155.96  51.98
1421.3  209482.13  106837.71  51.00
1425.1  208803.20  104793.26  50.19
1428.8  208450.35  103270.08  49.54
1432.5  208231.01  102145.76  49.05
1436.2  208022.19  101297.68  48.70
1439.9  207419.59  100469.53  48.44
1443.6  207068.78  99869.21  48.23
1447.3  206525.44  99331.97  48.10
1451.0  206048.00  98846.04  47.97
1454.7  205501.16  98414.69  47.89
1458.4  205079.70  98049.00  47.81
1462.1  204418.48  97657.17  47.77
1465.8  203717.22  97318.66  47.77
1469.4  203119.82  97120.33  47.81
1473.1  203564.50  97507.47  47.90
1476.8  203682.99  97859.96  48.05
1480.5  202586.96  97606.74  48.18
1484.2  201633.80  97438.40  48.32
1487.9  200978.93  97452.81  48.49
1491.6  200283.42  97428.96  48.65
1495.3  200033.17  97674.11  48.83
1498.9  199484.33  97776.21  49.01
1502.6  198580.61  97750.51  49.22
1506.3  197513.87  97637.20  49.43
1510.0  196582.10  97630.33  49.66
1513.7  195889.34  97737.20  49.89
1517.3  195199.40  97828.77  50.12
1521.0  194347.62  97769.15  50.31
1524.7  193578.62  97776.96  50.51
1528.3  192783.32  97691.19  50.67
1532.0  191931.47  97561.80  50.83
1535.7  191129.40  97420.40  50.97
1539.3  190293.93  97206.94  51.08
1543.0  189730.33  97119.63  51.19
1546.7  189367.75  97160.84  51.31
1550.3  188886.40  97092.57  51.40
1554.0  188115.20  96864.30  51.49
1557.6  187354.75  96649.58  51.59
1561.3  186519.46  96368.86  51.67
1565.0  185654.00  96043.71  51.73
1568.6  184722.69  95666.59  51.79
1572.3  184049.63  95469.14  51.87
1575.9  183434.93  95285.66  51.95
1579.6  182817.37  95131.05  52.04
1583.2  182183.02  94973.06  52.13
1586.9  181433.02  94725.09  52.21
1590.5  180792.04  94657.46  52.36
1594.1  180058.42  94513.24  52.49
1597.8  179247.17  94378.55  52.65
1601.4  178498.38  94274.55  52.82
1605.1  177538.16  94017.35  52.96
1608.7  176673.00  93853.13  53.12
1612.3  175907.25  93688.91  53.26
1616.0  175091.40  93476.31  53.39
1619.6  174398.11  93311.64  53.50
1623.2  173579.00  93023.66  53.59
1626.9  172951.69  92835.60  53.68
1630.5  172187.55  92516.05  53.73
1634.1  171533.66  92272.30  53.79
1637.8  170831.11  91937.20  53.82
1641.4  169985.40  91455.28  53.80
1645.0  169205.92  90950.44  53.75
1648.6  168286.48  90295.33  53.66
1652.2  167589.14  89724.33  53.54
1655.8  166896.22  89077.50  53.37
1659.5  166212.55  88398.42  53.18
1663.1  165044.66  87467.25  53.00
1666.7  163824.17  86497.18  52.80
1670.3  162685.73  85563.57  52.59
1673.9  161625.14  84617.38  52.35
1677.5  160827.69  83807.70  52.11
1681.1  160407.69  83128.69  51.82
1684.7  160440.70  82644.49  51.51
1688.3  160331.89  82118.85  51.22
1691.9  159979.87  81442.24  50.91
1695.6  159620.53  80758.35  50.59
1699.2  159498.20  80215.71  50.29
1702.8  159419.34  79674.17  49.98
1706.3  158940.78  78884.49  49.63
1709.9  157957.96  77925.60  49.33
1713.5  157261.04  77087.76  49.02
1717.1  156522.02  76286.30  48.74
1720.7  155847.13  75583.30  48.50
1724.3  155446.13  75169.51  48.36
1727.9  155110.63  74979.15  48.34
1731.5  155013.08  75096.41  48.45
1735.1  155100.00  75479.31  48.66
1738.7  154862.22  75605.06  48.82
1742.2  154360.71  75546.34  48.94
1745.8  153686.80  75302.49  49.00
1749.4  153364.36  75110.97  48.98
1753.0  152347.30  74577.15  48.95
1756.5  150844.82  73803.54  48.93
1760.1  149131.03  72977.45  48.94
1763.7  147204.17  72115.75  48.99
1767.2  145690.53  71527.41  49.10
1770.8  144400.00  71038.29  49.20
1774.4  143029.56  70455.70  49.26
1777.9  142226.65  70233.29  49.38
1781.5  141380.67  69889.50  49.43
1785.1  140226.67  69336.43  49.45
1788.6  138946.76  68735.18  49.47
1792.2  137586.17  68091.54  49.49
1795.8  136824.28  67793.14  49.55
1799.3  136103.20  67456.41  49.56
1802.9  135374.88  67161.49  49.61
1806.4  134771.47  66918.63  49.65
1810.0  133981.87  66601.08  49.71
1813.5  133550.14  66420.06  49.73
1817.1  133285.80  66361.67  49.79
1820.6  132661.97  66135.56  49.85
1824.2  132569.96  66198.60  49.93
1827.7  131814.53  65921.78  50.01
1831.2  131502.00  65907.00  50.12
1834.8  131397.53  65952.24  50.19
1838.3  131181.50  65977.07  50.29
1841.8  130566.87  65747.53  50.36
1845.4  129777.86  65416.58  50.41
1848.9  128985.75  65026.03  50.41
1852.4  128410.93  64712.81  50.40
1856.0  127731.67  64200.19  50.26
1859.5  127034.84  63674.84  50.12
1863.0  126387.18  63065.94  49.90
1866.6  126079.64  62537.49  49.60
1870.1  125876.36  61933.46  49.20
1873.6  125338.50  60957.80  48.63
1877.1  124395.25  59624.63  47.93
1880.6  123300.44  58050.36  47.08
1884.2  122381.53  56319.15  46.02
1887.7  121612.07  54391.80  44.73
1891.2  120646.75  52078.50  43.17
1894.7  119757.77  49614.34  41.43
1898.2  119217.02  47170.57  39.57
1902.2  126509.76  47604.96  37.63
1904.9  125828.86  45460.42  36.13
1907.6  125039.84  43418.80  34.72
1910.4  124437.25  41621.86  33.45
1913.1  123383.60  39928.40  32.36
1915.8  122677.52  38611.44  31.47
1918.6  122127.68  37616.64  30.80
1921.3  121639.64  36826.68  30.28
1924.0  120882.86  36149.82  29.90
1926.7  120107.20  35666.52  29.70
1929.4  119283.36  35349.04  29.63
1932.2  118689.89  35208.40  29.66
1934.9  118132.56  35184.24  29.78
1937.6  117547.76  35251.84  29.99
1940.3  117011.00  35377.00  30.23
1943.0  116548.81  35586.68  30.53
1945.7  115884.78  35761.99  30.86
1948.4  115177.55  35919.65  31.19
1951.1  114618.78  36117.72  31.51
1953.8  114040.08  36329.04  31.86
1956.4  113558.86  36589.91  32.22
1959.1  112956.16  36795.24  32.57
1961.8  112169.40  36920.94  32.92
1964.5  111513.24  37092.87  33.26
1967.2  110738.71  37243.77  33.63
1969.9  110135.20  37417.00  33.97
1972.5  109402.72  37532.32  34.31
1975.2  108849.41  37704.36  34.64
1977.9  108473.28  37926.66  34.96
1980.6  107883.23  38083.22  35.30
1983.2  107032.26  38140.16  35.63
1985.9  106178.40  38152.80  35.93
1988.5  105320.49  38160.23  36.23
1991.2  104655.24  38250.63  36.55
1993.8  104043.06  38318.28  36.83
1996.5  103592.94  38427.18  37.09
1999.2  102965.01  38451.03  37.34
2001.8  102575.16  38503.20  37.54
2004.4  102070.68  38494.51  37.71
2007.1  101438.82  38398.50  37.85
2009.7  100869.84  38309.58  37.98
2012.4  100464.00  38264.64  38.09
2015.0  100003.60  38139.60  38.14
2017.6  99487.30  37950.30  38.15
2020.3  99005.28  37744.08  38.12
2022.9  98775.20  37592.48  38.06
2025.5  98537.58  37409.04  37.96
2028.1  98313.41  37204.54  37.84
2030.8  97920.12  36866.88  37.65
2033.4  97772.22  36591.24  37.42
2036.0  97425.28  36236.52  37.19
2038.6  97071.18  35867.34  36.95
2041.2  96760.60  35518.36  36.71
2043.8  96419.57  35159.28  36.46
2046.4  96048.74  34784.06  36.22
2049.0  95576.40  34380.00  35.97
2051.6  95318.73  34078.20  35.75
2054.2  94984.00  33743.50  35.53
2056.8  94617.60  33425.70  35.33
2059.4  94064.08  33067.00  35.15
2062.0  93573.50  32751.50  35.00
2064.6  92981.44  32414.19  34.86
2067.1  92394.00  32063.85  34.70
2069.7  91798.98  31733.56  34.57
2072.3  91399.44  31485.66  34.45
2074.9  90932.31  31212.09  34.32
2077.4  90582.12  30996.41  34.22
2080.0  90099.14  30723.76  34.10
2082.6  89678.40  30465.85  33.97
2085.1  89259.57  30226.59  33.86
2087.7  88873.20  30030.00  33.79
2090.3  88425.99  29806.86  33.71
2092.8  87689.07  29468.08  33.61
2095.4  86908.77  29122.99  33.51
2097.9  86264.78  28818.51  33.41
2100.5  85591.20  28515.20  33.32
2103.0  85017.28  28258.24  33.24
2105.6  84456.48  28026.66  33.18
2108.1  83940.39  27803.34  33.12
2110.7  83408.22  27565.30  33.05
2113.2  82926.23  27327.54  32.95
2115.7  82397.00  27073.30  32.86
2118.3  81813.81  26824.20  32.79
2120.8  81445.68  26671.32  32.75
2123.3  81023.96  26507.93  32.72
2125.8  80640.56  26348.42  32.67
2128.4  80228.07  26194.35  32.65
2130.9  79712.80  25981.40  32.59
2133.4  79356.90  25829.02  32.55
2135.9  78995.00  25663.20  32.49
2138.4  78542.09  25500.20  32.47
2140.9  78215.04  25396.40  32.47
2143.4  77880.74  25270.67  32.45
2145.9  77573.72  25168.33  32.44
2148.4  77281.32  25065.99  32.43
2150.9  77010.85  24956.34  32.41
2153.4  76740.38  24868.62  32.41
2155.9  76393.26  24775.40  32.43
2158.4  76087.20  24666.60  32.42
2160.9  75866.70  24585.75  32.41
2163.4  75543.28  24500.92  32.43
2165.9  74985.44  24339.44  32.46
2168.4  74530.62  24206.40  32.48
2170.8  74186.42  24122.01  32.52
2173.3  73827.76  24049.73  32.58
2175.8  73523.12  23981.98  32.62
2178.2  73166.45  23884.70  32.64
2180.7  72780.33  23795.73  32.70
2183.2  72366.36  23709.07  32.76
2185.6  71956.08  23625.00  32.83
2188.1  71479.80  23519.16  32.90
2190.6  70921.24  23381.54  32.97
2193.0  70298.58  23225.40  33.04
2195.5  69749.76  23109.12  33.13
2197.9  69172.64  22985.12  33.23
2200.4  68452.00  22804.25  33.31
2202.8  67984.10  22690.59  33.38
2205.3  67416.12  22536.20  33.43
2207.7  67075.32  22455.16  33.48
2210.1  66681.44  22354.36  33.52
2212.6  66325.57  22270.38  33.58
2215.0  66090.25  22236.05  33.64
2217.4  65802.77  22157.99  33.67
2219.9  65565.12  22081.30  33.68
2222.3  65316.68  21986.80  33.66
2224.7  65135.34  21870.81  33.58
2227.1  64871.48  21721.71  33.48
2229.5  64571.98  21529.60  33.34
2231.9  64142.72  21250.88  33.13
2234.4  63669.28  20937.76  32.89
2236.8  63289.45  20653.70  32.63
2239.2  62899.98  20368.92  32.38
2241.6  62474.16  20061.30  32.11
2244.0  62061.12  19733.76  31.80
2246.4  61678.38  19394.79  31.45
2248.8  61264.50  19031.10  31.06
2251.2  60960.90  18713.70  30.70
2253.6  60552.00  18357.00  30.32
2255.9  60233.76  18054.36  29.97
2258.3  59916.64  17759.25  29.64
2260.7  59540.16  17483.60  29.36
2263.1  59160.00  17199.90  29.07
2265.5  58770.47  16945.50  28.83
2267.9  58446.60  16730.10  28.62
2270.2  58014.16  16498.24  28.44
2272.6  57623.28  16293.60  28.28
2275.0  57224.16  16122.96  28.18
2277.3  56808.15  15947.70  28.07
2279.7  56445.30  15761.85  27.92
2282.1  56160.32  15601.08  27.78
2284.4  55797.72  15415.18  27.63
2286.8  55508.40  15219.46  27.42
2289.1  55106.52  14991.08  27.20
2291.5  54781.58  14791.21  27.00
2293.8  54361.12  14567.60  26.80
2296.2  53915.40  14322.00  26.56
2298.5  53404.92  14050.98  26.31
2300.8  52893.82  13844.88  26.17
2303.2  52275.88  13635.16  26.08
2305.5  51605.95  13424.05  26.01
2307.9  50937.07  13247.54  26.01
2310.2  50293.32  13102.32  26.05
2312.5  49707.60  13008.80  26.17
2314.8  49114.94  12926.44  26.32
2317.1  48516.25  12848.25  26.48
2319.5  47907.36  12755.52  26.63
2321.8  47392.20  12647.24  26.69
2324.1  46806.20  12522.30  26.75
2326.4  46316.16  12392.60  26.76
2328.7  45790.00  12236.00  26.72
2331.0  45304.92  12077.52  26.66
2333.3  44944.62  11941.67  26.57
2335.6  44572.64  11814.32  26.51
2337.9  44074.80  11657.88  26.45
2340.2  43662.00  11476.00  26.28
2342.5  43308.54  11335.92  26.17
2344.8  42831.75  11183.05  26.11
2347.1  42320.46  11060.70  26.14
2349.4  41789.94  10953.60  26.21
2351.7  41333.60  10872.64  26.30
2353.9  40888.81  10807.23  26.43
2356.2  40384.50  10725.00  26.56
2358.5  39881.14  10629.76  26.65
2360.8  39398.30  10519.20  26.70
2363.1  38943.96  10425.48  26.77
2365.3  38490.44  10316.31  26.80
2367.6  37960.00  10190.00  26.84
2369.8  37446.30  10090.20  26.95
2372.1  36919.74  9947.34  26.94
2374.4  36329.52  9786.56  26.94
2376.6  35742.00  9634.80  26.96
2378.9  35161.84  9479.40  26.96
2381.1  34569.60  9297.60  26.90
2383.4  33995.00  9131.58  26.86
2385.6  33513.15  9007.90  26.88
2387.9  33021.72  8884.44  26.90
2390.1  32550.00  8778.00  26.97
2392.3  32074.38  8634.60  26.92
2394.6  31641.08  8526.86  26.95
2396.8  31235.84  8413.73  26.94
2399.0  30783.90  8271.10  26.87
2401.3  30328.46  8115.00  26.76
2403.5  29877.12  7982.52  26.72
2405.7  29478.21  7847.74  26.62
2407.9  29064.06  7718.94  26.56
2410.1  28636.56  7566.48  26.42
2412.4  28261.30  7435.40  26.31
2414.6  27884.16  7309.44  26.21
2416.8  27477.78  7192.02  26.17
2419.0  27109.59  7059.44  26.04
2421.2  26697.46  6947.42  26.02
2423.4  26288.64  6846.00  26.04
2425.6  25957.53  6697.98  25.80
2427.8  25671.78  6549.39  25.51
2430.0  25360.17  6434.67  25.37
2432.2  25032.96  6301.44  25.17
2434.4  24729.30  6176.52  24.98
2436.5  24412.76  6070.96  24.87
2438.7  24124.62  5957.28  24.69
2440.9  23855.73  5823.99  24.41
2443.1  23577.30  5704.38  24.19
2445.3  23319.47  5607.40  24.05
2447.4  23011.20  5508.00  23.94
2449.6  22681.12  5408.48  23.85
2451.8  22380.84  5290.92  23.64
2453.9  22084.37  5175.05  23.43
2456.1  21766.48  5074.24  23.31
2458.3  21467.19  4995.03  23.27
2460.4  21169.50  4901.06  23.15
2462.6  20901.30  4804.45  22.99
2464.7  20653.49  4726.80  22.89
2466.9  20374.00  4649.28  22.82
2469.0  20131.51  4579.68  22.75
2471.2  19935.48  4501.56  22.58
2473.3  19664.06  4423.70  22.50
2475.4  19360.93  4347.82  22.46
2477.6  19092.72  4262.84  22.33
2479.7  18892.80  4162.56  22.03
2481.9  18622.73  4074.21  21.88
2484.0  18358.69  4006.41  21.82
2486.1  18095.94  3950.64  21.83
2488.2  17903.70  3873.90  21.64
2490.4  17666.00  3832.50  21.69
2492.5  17358.96  3774.52  21.74
2494.6  16999.29  3733.02  21.96
2496.7  16678.31  3676.29  22.04
2498.8  16498.17  3656.70  22.16
2500.9  16367.74  3604.53  22.02
2503.0  16261.54  3554.96  21.86
2505.1  16147.95  3549.00  21.98
2507.2  16182.00  3613.98  22.33
2509.4  16171.87  3616.25  22.36
2511.4  16114.35  3598.35  22.33
2513.5  16171.04  3646.08  22.55
2515.6  16218.40  3796.58  23.41
