# Supplementary material for: Using reflectance spectra and Pl@ntNet to identify herbarium specimens: a case study with Lithocarpus
Source: New Phytol. 2025 Jun 4;251(2):800–10. doi: 10.1111/nph.70258 (PMC13278665; doi:10.1111/nph.70258)
Supplement: Supplementary file 1 — Dataset S1 Original spectral data collected for this study. [file NPH-251-800-s003.zip › lithocarpus_spectra/gr021022_0235.sig]

/*** Spectra Vista SIG Data ***/
name= gr021022_0235.sig
instrument= HI: 1132003 (HR-1024i)
integration= 50.0, 9.0, 5.0, 50.0, 9.0, 5.0
scan method= Time-based, Time-based
scan coadds= 100, 425, 645, 100, 425, 645
scan time= 5, 5
scan settings= AI, AI
external data set1= 0,0,0,0,0,0,0,0,0,0,0,0,0,0,0,0,0,0,0,0,0,0,0,0,0,0,0,0,0,0,0,0
external data set2= 0,0,0,0,0,0,0,0,0,0,0,0,0,0,0,0,0,0,0,0,0,0,0,0,0,0,0,0,0,0,0,0
external data dark= 0,0,0,0,0,0,0,0,0,0,0,0,0,0,0,0
external data mask= 0
optic= LENS 4(1), LENS 4(1)
temp= 35.6, -5.0, -9.9, 35.6, -5.0, -10.1
battery= 7.42, 7.42
error= 0, 0
units= Radiance, Radiance
time= 10/02/2022 13:09:43, 10/02/2022 13:11:23
longitude=                 ,                 
latitude=                 ,                 
gpstime=                 ,                 
comm= 
memory slot= 0, 0
factors= 0.979, 0.993, 1.000 [Overlap: Remove @ 990,1900, Matching Type: None]
inclinometer x offset= 1, 1
inclinometer y offset= 90, 90
data= 
340.5  1302.00  846.30  65.00
341.9  1318.74  829.53  62.90
343.4  1259.52  806.88  64.06
344.9  1239.50  777.00  62.69
346.4  1248.10  784.52  62.86
347.8  1284.75  770.85  60.00
349.3  1257.68  748.24  59.49
350.8  1287.75  742.35  57.65
352.2  1302.07  760.76  58.43
353.7  1337.63  758.45  56.70
355.2  1362.40  746.70  54.81
356.6  1439.90  759.22  52.73
358.1  1493.86  819.64  54.87
359.6  1551.22  833.30  53.72
361.0  1600.30  837.08  52.31
362.5  1689.21  875.43  51.82
364.0  1770.86  917.28  51.80
365.5  1850.40  963.75  52.08
366.9  1896.56  1004.80  52.98
368.4  1964.07  1050.84  53.50
369.9  2083.32  1093.10  52.47
371.3  2194.52  1150.14  52.41
372.8  2254.92  1193.01  52.91
374.2  2349.38  1233.10  52.49
375.7  2464.68  1311.00  53.19
377.2  2576.55  1348.35  52.33
378.6  2668.42  1400.26  52.48
380.1  2756.30  1435.84  52.09
381.6  2875.08  1513.20  52.63
383.0  3010.70  1593.90  52.94
384.5  3146.78  1668.94  53.04
386.0  3247.86  1755.60  54.05
387.4  3398.10  1831.60  53.90
388.9  3497.62  1870.82  53.49
390.4  3610.63  1947.69  53.94
391.8  3765.44  2031.96  53.96
393.3  3905.83  2132.56  54.60
394.7  4017.90  2179.20  54.24
396.2  4154.88  2250.56  54.17
397.7  4293.12  2322.00  54.09
399.1  4468.62  2426.40  54.30
400.6  4653.28  2550.16  54.80
402.0  4786.08  2646.54  55.30
403.5  4909.80  2714.60  55.29
405.0  5051.44  2786.68  55.17
406.4  5249.64  2922.48  55.67
407.9  5459.04  3050.64  55.88
409.3  5592.86  3143.24  56.20
410.8  5718.96  3248.64  56.80
412.2  5885.28  3352.68  56.97
413.7  6114.43  3486.23  57.02
415.1  6344.46  3638.40  57.35
416.6  6528.78  3779.82  57.89
418.0  6677.25  3893.25  58.31
419.5  6840.90  4007.80  58.59
420.9  7052.00  4145.92  58.79
422.4  7313.29  4309.73  58.93
423.8  7570.59  4485.59  59.25
425.3  7835.10  4680.15  59.73
426.7  8050.35  4846.20  60.20
428.2  8238.40  4979.52  60.44
429.6  8432.46  5135.38  60.90
431.1  8655.92  5286.54  61.07
432.5  8921.64  5494.97  61.59
434.0  9196.00  5698.00  61.96
435.4  9515.00  5929.00  62.31
436.8  9831.05  6165.99  62.72
438.3  10096.55  6373.20  63.12
439.7  10315.97  6554.88  63.54
441.2  10524.24  6717.24  63.83
442.6  10783.65  6920.85  64.18
444.0  11083.80  7152.60  64.53
445.5  11419.29  7406.52  64.86
446.9  11782.68  7682.22  65.20
448.4  12105.17  7924.49  65.46
449.8  12446.95  8186.85  65.77
451.2  12742.00  8418.00  66.06
452.7  12986.97  8621.31  66.38
454.1  13253.54  8837.62  66.68
455.5  13552.14  9063.46  66.88
457.0  13905.32  9329.32  67.09
458.4  14242.80  9586.72  67.31
459.8  14601.60  9878.40  67.65
461.2  15013.32  10190.54  67.88
462.7  15402.60  10489.29  68.10
464.1  15751.65  10762.11  68.32
465.5  16052.76  11009.88  68.59
467.0  16348.00  11254.50  68.84
468.4  16670.40  11500.16  68.99
469.8  17027.72  11776.96  69.16
471.2  17464.05  12109.59  69.34
472.7  17911.49  12463.24  69.58
474.1  18354.90  12820.70  69.85
475.5  18878.86  13221.78  70.03
476.9  19368.70  13606.97  70.25
478.4  19787.50  13943.75  70.47
479.8  20078.78  14195.26  70.70
481.2  20299.84  14403.28  70.95
482.6  20567.52  14630.76  71.14
484.0  20943.36  14937.90  71.33
485.4  21413.23  15323.12  71.56
486.9  21955.05  15754.05  71.76
488.3  22530.72  16223.52  72.01
489.7  23035.66  16636.54  72.22
491.1  23478.84  17010.84  72.45
492.5  23884.56  17363.64  72.70
493.9  24228.66  17675.34  72.95
495.3  24549.90  17960.70  73.16
496.8  24953.28  18325.76  73.44
498.2  25455.84  18738.93  73.61
499.6  25965.90  19179.72  73.87
501.0  26547.48  19680.49  74.13
502.4  27095.16  20149.80  74.37
503.8  27624.66  20598.41  74.57
505.2  28163.52  21082.00  74.86
506.6  28685.14  21540.42  75.09
508.0  29191.68  21994.56  75.35
509.4  29610.00  22380.00  75.58
510.8  30100.95  22809.60  75.78
512.2  30578.08  23248.32  76.03
513.6  31104.00  23721.60  76.27
515.0  31704.24  24260.80  76.52
516.4  32215.52  24726.56  76.75
517.8  32792.80  25240.38  76.97
519.2  33408.75  25789.29  77.19
520.7  34011.75  26329.36  77.41
522.0  34516.56  26804.28  77.66
523.4  35121.24  27346.41  77.86
524.8  35644.44  27834.90  78.09
526.2  36266.63  28400.63  78.31
527.6  36914.64  28991.22  78.54
529.0  37470.40  29506.40  78.75
530.4  38133.00  30105.00  78.95
531.8  38685.05  30619.00  79.15
533.2  39190.32  31093.92  79.34
534.6  39695.20  31589.12  79.58
536.0  40216.00  32090.54  79.80
537.4  40751.24  32606.38  80.01
538.8  41345.19  33171.84  80.23
540.2  41986.96  33784.47  80.46
541.6  42605.78  34351.10  80.63
543.0  43148.28  34867.56  80.81
544.3  43878.45  35539.50  81.00
545.7  44700.60  36287.70  81.18
547.1  45231.30  36792.30  81.34
548.5  45893.64  37413.96  81.52
549.9  46639.36  38100.81  81.69
551.3  47417.76  38820.86  81.87
552.7  47971.76  39355.04  82.04
554.1  48715.62  40036.14  82.18
555.4  49335.76  40615.44  82.32
556.8  49789.74  41062.56  82.47
558.2  50080.50  41385.00  82.64
559.6  50396.70  41705.85  82.76
561.0  50963.22  42236.04  82.88
562.3  51396.80  42660.80  83.00
563.7  52012.80  43240.96  83.14
565.1  52615.20  43802.00  83.25
566.5  53258.67  44393.00  83.35
567.9  54140.56  45168.72  83.43
569.2  55095.60  46015.20  83.52
570.6  56095.72  46894.48  83.60
572.0  56946.29  47657.06  83.69
573.4  57655.95  48309.75  83.79
574.8  58390.75  48977.00  83.88
576.1  59284.05  49784.81  83.98
577.5  59976.16  50419.04  84.07
578.9  60930.12  51277.56  84.16
580.3  61793.73  52058.76  84.25
581.6  62658.56  52849.60  84.35
583.0  63512.55  53629.11  84.44
584.4  64142.13  54215.43  84.52
585.8  64610.52  54670.44  84.62
587.1  65015.94  55062.92  84.69
588.5  65524.80  55554.30  84.78
589.9  65963.40  55982.70  84.87
591.2  66532.76  56520.08  84.95
592.6  67313.18  57238.72  85.03
594.0  67995.54  57865.12  85.10
595.3  68879.42  58668.74  85.18
596.7  69783.02  59481.98  85.24
598.1  70656.41  60279.52  85.31
599.5  71518.10  61069.65  85.39
600.8  72415.40  61894.72  85.47
602.2  73154.76  62561.73  85.52
603.5  74066.64  63390.60  85.59
604.9  74969.64  64211.22  85.65
606.3  75789.12  64975.68  85.73
607.6  76570.26  65692.68  85.79
609.0  77317.20  66398.40  85.88
610.4  78078.00  67097.94  85.94
611.7  78776.47  67745.45  86.00
613.1  79420.50  68359.35  86.07
614.5  80151.12  69046.92  86.15
615.8  80731.44  69599.34  86.21
617.2  81529.38  70335.90  86.27
618.5  82199.04  70962.28  86.33
619.9  83033.52  71748.54  86.41
621.2  83807.10  72484.05  86.49
622.6  84771.50  73364.50  86.54
624.0  85528.71  74071.08  86.60
625.3  86380.27  74869.88  86.67
626.7  87238.38  75670.86  86.74
628.0  87959.20  76349.92  86.80
629.4  88827.20  77156.80  86.86
630.8  89557.56  77843.28  86.92
632.1  90130.32  78410.43  87.00
633.5  91079.56  79290.64  87.06
634.8  91835.32  80006.82  87.12
636.2  92508.90  80641.92  87.17
637.5  93374.09  81446.25  87.23
638.9  94116.75  82154.91  87.29
640.2  94917.54  82919.57  87.36
641.6  95783.82  83708.10  87.39
642.9  96562.83  84434.35  87.44
644.3  97410.34  85239.70  87.51
645.6  98215.00  86008.00  87.57
647.0  98996.76  86743.71  87.62
648.3  99809.88  87537.08  87.70
649.7  100669.90  88355.27  87.77
651.0  101500.99  89132.09  87.81
652.4  102049.74  89673.48  87.87
653.7  103173.21  90716.49  87.93
655.0  104125.68  91636.68  88.01
656.4  104806.20  92278.00  88.05
657.7  105904.30  93315.39  88.11
659.1  106822.10  94194.10  88.18
660.4  107572.64  94918.88  88.24
661.8  108288.00  95616.00  88.30
663.1  109291.59  96576.27  88.37
664.5  109827.42  97111.08  88.42
665.8  110016.09  97359.96  88.50
667.1  110107.35  97527.24  88.57
668.5  110518.80  97944.00  88.62
669.8  110942.82  98381.20  88.68
671.2  111230.08  98691.84  88.73
672.5  111549.42  99031.59  88.78
673.8  112194.04  99689.24  88.85
675.2  113204.28  100627.80  88.89
676.5  114410.16  101716.26  88.90
677.8  115673.04  102874.94  88.94
679.2  116668.89  103806.17  88.98
680.5  117531.24  104624.70  89.02
681.9  118295.10  105374.50  89.08
683.2  119126.70  106183.00  89.13
684.5  119966.00  106991.50  89.18
685.9  120733.00  107721.52  89.22
687.2  121474.56  108433.92  89.26
688.5  122138.70  109109.04  89.33
689.9  122950.52  109909.04  89.39
691.2  123670.11  110603.74  89.43
692.5  124319.58  111228.92  89.47
693.8  125073.30  111966.50  89.52
695.2  125709.89  112597.43  89.57
696.5  126419.48  113314.52  89.63
697.8  127171.50  114029.70  89.67
699.2  127866.96  114699.39  89.70
700.5  128596.50  115415.82  89.75
701.8  129249.75  116063.85  89.80
703.1  129944.64  116746.68  89.84
704.5  130644.09  117441.90  89.89
705.8  131419.79  118202.93  89.94
707.1  132102.25  118871.00  89.98
708.4  132778.95  119526.36  90.02
709.8  133603.17  120314.43  90.05
711.1  134162.04  120877.24  90.10
712.4  135014.00  121707.54  90.14
713.7  135699.90  122364.56  90.17
715.0  136430.10  123076.29  90.21
716.3  137213.50  123830.00  90.25
717.7  137955.52  124556.91  90.29
719.0  138743.80  125311.80  90.32
720.3  139518.72  126064.50  90.36
721.6  140415.00  126924.80  90.39
722.9  141287.58  127737.00  90.41
724.2  142180.92  128588.04  90.44
725.6  142966.24  129323.78  90.46
726.9  143452.50  129804.75  90.49
728.2  143958.08  130308.64  90.52
729.5  144587.69  130900.51  90.53
730.8  145089.82  131399.68  90.56
732.1  145705.28  131990.60  90.59
733.4  146154.42  132443.72  90.62
734.7  146498.04  132778.08  90.63
736.0  146917.44  133189.80  90.66
737.3  147102.75  133384.32  90.67
738.6  147295.26  133593.57  90.70
740.0  147502.75  133817.10  90.72
741.2  147829.76  134151.68  90.75
742.6  148377.60  134665.92  90.76
743.9  148995.68  135243.12  90.77
745.2  149776.62  135975.24  90.79
746.5  150563.19  136745.76  90.82
747.8  151224.40  137391.00  90.85
749.1  151983.52  138100.41  90.87
750.4  152724.11  138790.72  90.88
751.7  153487.32  139494.88  90.88
753.0  154053.07  140026.39  90.89
754.2  154707.00  140662.44  90.92
755.5  155298.90  141228.87  90.94
756.8  155886.80  141775.12  90.95
758.1  156912.84  142727.04  90.96
759.4  157861.60  143602.80  90.97
760.7  158748.52  144452.56  90.99
762.0  159363.75  145013.75  91.00
763.3  159959.52  145574.10  91.01
764.6  160363.92  145960.56  91.02
765.9  160768.85  146350.40  91.03
767.2  161284.83  146845.86  91.05
768.4  161625.10  147147.00  91.04
769.7  162286.21  147775.20  91.06
771.0  162716.31  148199.49  91.08
772.3  163110.75  148571.50  91.09
773.6  163623.52  149038.72  91.09
774.8  164097.07  149478.05  91.09
776.1  164550.10  149918.08  91.11
777.4  164895.22  150242.83  91.11
778.7  165447.36  150756.64  91.12
780.0  165921.92  151200.64  91.13
781.2  166291.92  151542.48  91.13
782.5  166813.14  152059.44  91.16
783.8  167289.30  152504.64  91.16
785.0  167678.52  152845.50  91.15
786.3  168115.50  153279.00  91.17
787.6  168622.72  153726.72  91.17
788.9  169013.61  154129.47  91.19
790.1  169560.40  154649.20  91.21
791.4  169938.72  155012.64  91.22
792.7  170602.74  155608.14  91.21
793.9  171052.56  156015.72  91.21
795.2  171568.50  156503.50  91.22
796.5  172066.62  156978.58  91.23
797.7  172572.00  157442.40  91.23
799.0  173232.00  158040.00  91.23
800.2  173656.96  158444.80  91.24
801.5  174154.42  158914.52  91.25
802.8  174696.00  159422.65  91.26
804.0  175175.00  159874.26  91.27
805.3  175686.16  160337.20  91.26
806.5  176090.20  160697.70  91.26
807.8  176570.80  161169.40  91.28
809.0  177083.23  161637.18  91.28
810.3  177572.99  162089.60  91.28
811.5  177958.68  162443.55  91.28
812.8  178463.70  162883.20  91.27
814.0  178875.00  163262.79  91.27
815.3  179416.44  163767.63  91.28
816.5  179802.50  164152.75  91.30
817.8  180268.74  164565.21  91.29
819.0  180685.05  164933.02  91.28
820.2  181169.58  165379.50  91.28
821.5  181680.85  165843.05  91.28
822.7  181997.16  166158.90  91.30
824.0  182461.86  166577.40  91.29
825.2  182956.50  167047.95  91.30
826.4  183457.45  167478.63  91.29
827.7  183799.80  167792.30  91.29
828.9  184320.90  168246.90  91.28
830.1  184737.80  168620.90  91.28
831.4  185152.34  169022.31  91.29
832.6  185618.98  169455.68  91.29
833.8  186031.80  169832.30  91.29
835.0  186426.10  170195.20  91.29
836.3  186870.32  170596.44  91.29
837.5  187374.60  171026.10  91.27
838.7  187808.49  171437.31  91.28
839.9  188218.08  171810.72  91.28
841.2  188717.45  172282.36  91.29
842.4  189114.51  172646.28  91.29
843.6  189541.10  173037.20  91.29
844.8  190044.81  173494.98  91.29
846.0  190469.19  173866.65  91.28
847.2  190868.79  174261.36  91.30
848.5  191398.88  174742.40  91.30
849.7  191797.14  175068.87  91.28
850.9  192181.60  175407.70  91.27
852.1  192606.41  175806.34  91.28
853.3  192948.90  176098.56  91.27
854.5  193336.85  176524.95  91.30
855.7  193698.66  176847.18  91.30
856.9  194108.04  177205.44  91.29
858.1  194503.04  177584.53  91.30
859.3  194946.78  177920.12  91.27
860.5  195393.72  178334.76  91.27
861.7  195820.80  178758.40  91.29
862.9  196178.71  179092.42  91.29
864.1  196566.76  179442.01  91.29
865.3  197017.76  179890.24  91.31
866.5  197536.32  180299.52  91.27
867.7  197931.58  180672.24  91.28
868.9  198338.28  181067.25  91.29
870.1  198810.30  181504.95  91.30
871.3  199289.02  181892.28  91.27
872.5  199781.10  182350.35  91.28
873.7  200316.16  182827.36  91.27
874.9  200817.84  183305.31  91.28
876.0  201355.20  183779.28  91.27
877.2  201780.16  184179.04  91.28
878.4  202327.20  184681.71  91.28
879.6  202830.60  185102.40  91.26
880.8  203311.50  185521.00  91.25
882.0  203829.45  185932.23  91.22
883.1  204331.40  186416.16  91.23
884.3  204831.59  186853.61  91.22
885.5  205324.98  187301.94  91.22
886.7  205729.92  187672.32  91.22
887.8  206210.40  188073.90  91.20
889.0  206791.70  188569.30  91.19
890.2  207249.42  189017.01  91.20
891.4  207834.31  189481.24  91.17
892.5  208398.06  190041.93  91.19
893.7  209135.92  190652.38  91.16
894.9  209764.44  191221.92  91.16
896.0  210466.65  191713.60  91.09
897.2  211094.66  192313.10  91.10
898.4  211654.82  192841.87  91.11
899.5  212346.47  193447.30  91.10
900.7  212816.50  193778.00  91.05
901.9  213261.24  194169.50  91.05
903.0  213649.05  194515.72  91.04
904.2  214099.60  194911.80  91.04
905.4  214587.24  195297.60  91.01
906.5  215144.30  195704.04  90.96
907.7  215442.48  196022.08  90.99
908.8  215935.65  196335.66  90.92
910.0  216312.72  196740.96  90.95
911.2  216679.93  196973.88  90.91
912.3  216865.38  197162.34  90.91
913.5  216991.06  197264.60  90.91
914.6  217274.40  197406.72  90.86
915.8  217639.20  197811.90  90.89
916.9  217945.50  198119.49  90.90
918.1  218242.46  198337.30  90.88
919.2  218451.60  198442.98  90.84
920.4  218611.36  198594.88  90.84
921.5  218879.43  198831.69  90.84
922.7  219110.40  199076.00  90.86
923.8  219457.32  199356.72  90.84
925.0  219629.27  199548.58  90.86
926.1  219974.16  199864.98  90.86
927.3  220431.36  200145.60  90.80
928.4  220944.75  200723.25  90.85
929.6  221619.20  201344.00  90.85
930.7  222425.00  202048.00  90.84
931.8  223233.42  202747.92  90.82
933.0  224040.24  203482.80  90.82
934.1  224527.05  203932.71  90.83
935.3  224734.69  204078.70  90.81
936.4  224758.86  204165.44  90.84
937.6  224564.97  204056.46  90.87
938.7  224490.33  203945.31  90.85
939.9  224675.53  203959.82  90.78
941.0  225214.22  204536.14  90.82
942.1  225768.06  205009.38  90.81
943.3  226290.48  205530.54  90.83
944.4  226758.15  205944.60  90.82
945.6  227115.72  206136.26  90.76
946.7  227455.68  206437.43  90.76
947.9  227626.98  206634.54  90.78
949.0  227815.88  206930.08  90.83
950.1  228276.36  207254.16  90.79
951.3  228646.77  207499.27  90.75
952.4  229004.78  207736.33  90.71
953.6  229268.08  208141.90  90.79
954.7  229524.54  208275.66  90.74
955.8  229729.41  208630.85  90.82
957.0  230202.60  208851.60  90.73
958.1  230646.12  209041.80  90.63
959.3  230701.80  209195.70  90.68
960.4  231170.11  209633.84  90.68
961.6  231504.14  209930.67  90.68
962.7  231680.96  210105.60  90.69
963.9  231888.72  210120.05  90.61
965.0  232083.90  210014.94  90.49
966.2  232375.93  210486.34  90.58
967.3  232432.32  210386.93  90.52
968.5  232527.36  210563.52  90.55
969.6  232556.88  210428.00  90.48
970.8  232869.89  210465.09  90.38
971.9  232788.16  210418.56  90.39
973.1  232848.32  210814.08  90.54
974.2  232599.88  210352.53  90.44
975.4  232892.10  210711.90  90.48
976.5  233186.07  210798.90  90.40
977.7  233427.90  211012.08  90.40
978.8  233505.45  210936.15  90.33
980.0  233237.00  210683.00  90.33
981.2  233625.12  210891.03  90.27
982.3  233563.68  210856.10  90.28
983.5  233891.06  210817.49  90.13
984.6  234324.00  211095.36  90.09
985.8  234154.36  211181.52  90.19
987.0  234296.32  211347.52  90.21
988.1  234552.98  211619.92  90.22
989.3  234345.44  211476.72  90.24
990.2  241022.78  214138.80  88.85
994.0  241550.56  214723.60  88.89
997.9  241606.92  214973.08  88.98
1001.7  242301.15  215673.03  89.01
1005.6  243312.22  216707.78  89.07
1009.4  244315.86  217694.67  89.10
1013.3  245320.00  218680.00  89.14
1017.1  246190.03  219566.94  89.19
1021.0  247190.20  220532.43  89.22
1024.8  248633.94  221959.67  89.27
1028.6  250371.31  223622.94  89.32
1032.5  251804.00  225078.00  89.39
1036.3  252565.99  225900.28  89.44
1040.1  252997.06  226354.31  89.47
1044.0  253743.44  227108.24  89.50
1047.8  254287.95  227705.10  89.55
1051.6  254764.89  228212.36  89.58
1055.5  254464.50  228107.70  89.64
1059.3  254326.05  228111.30  89.69
1063.1  254288.90  228163.72  89.73
1067.0  254560.87  228519.36  89.77
1070.8  255158.79  229126.26  89.80
1074.6  255514.25  229603.42  89.86
1078.4  255280.33  229467.33  89.89
1082.3  254560.29  228992.28  89.96
1086.1  254067.56  228687.16  90.01
1089.9  253999.79  228734.73  90.05
1093.7  254226.39  229048.32  90.10
1097.5  254377.11  229316.94  90.15
1101.4  254304.50  229404.62  90.21
1105.2  254321.20  229506.40  90.24
1109.0  254726.98  229952.20  90.27
1112.8  255480.00  230759.94  90.32
1116.6  256200.27  231444.93  90.34
1120.4  256953.51  232107.56  90.33
1124.2  257553.83  232572.71  90.30
1128.1  258043.71  232861.57  90.24
1131.8  258133.40  232756.53  90.17
1135.7  257939.20  232293.82  90.06
1139.5  257698.80  231655.00  89.89
1143.3  257103.62  230587.57  89.69
1147.1  256557.33  229506.22  89.46
1150.9  256057.08  228395.75  89.20
1154.7  255913.38  227587.82  88.93
1158.5  255734.47  226739.53  88.66
1162.3  255477.20  225842.18  88.40
1166.1  254796.91  224609.29  88.15
1169.9  254353.23  223578.33  87.90
1173.7  253800.00  222400.00  87.63
1177.5  253178.71  221126.54  87.34
1181.2  253190.02  220304.93  87.01
1185.0  253520.22  219814.78  86.71
1188.8  253403.11  218931.22  86.40
1192.6  253360.29  218265.72  86.15
1196.4  253433.37  217794.85  85.94
1200.2  252779.02  216819.56  85.77
1204.0  252431.70  216153.15  85.63
1207.8  252155.30  215604.32  85.50
1211.6  251653.56  214880.67  85.39
1215.3  251227.12  214392.73  85.34
1219.1  251019.67  214182.58  85.33
1222.9  250595.56  213920.00  85.36
1226.7  250228.19  213825.28  85.45
1230.4  249543.88  213588.99  85.59
1234.2  248812.20  213385.74  85.76
1238.0  248146.73  213218.52  85.92
1241.8  247518.33  213032.08  86.07
1245.5  247037.51  212910.89  86.19
1249.3  246847.68  212966.95  86.27
1253.1  246958.06  213191.81  86.33
1256.8  246933.12  213308.12  86.38
1260.6  246725.07  213230.25  86.42
1264.4  246473.73  213046.42  86.44
1268.1  246017.20  212685.73  86.45
1271.9  246011.40  212743.34  86.48
1275.7  246379.48  213209.66  86.54
1279.4  246704.40  213823.20  86.67
1283.2  246298.86  213826.58  86.82
1286.9  245893.03  213806.66  86.95
1290.7  245565.47  213895.73  87.10
1294.4  244877.17  213525.10  87.20
1298.2  244016.46  212986.39  87.28
1302.0  242872.42  212089.58  87.33
1305.7  241491.56  210900.25  87.33
1309.5  239933.63  209501.17  87.32
1313.2  238877.33  208444.67  87.26
1317.0  238165.20  207604.80  87.17
1320.7  237394.76  206663.39  87.05
1324.4  236458.70  205503.72  86.91
1328.2  235630.40  204272.80  86.69
1331.9  234539.86  202742.59  86.44
1335.7  233566.81  201264.86  86.17
1339.4  232558.89  199592.89  85.82
1343.2  231706.15  197974.04  85.44
1346.9  231115.68  196393.18  84.98
1350.6  231085.71  195119.01  84.44
1354.4  231230.69  193913.33  83.86
1358.1  230844.60  192166.93  83.25
1361.8  230133.24  190179.20  82.64
1365.6  229151.90  188097.60  82.08
1369.3  228030.22  186167.11  81.64
1373.0  226745.26  184328.71  81.29
1376.7  225152.93  182410.13  81.02
1380.5  223620.31  180403.07  80.67
1384.2  222241.70  178569.48  80.35
1387.9  221063.40  176815.07  79.98
1391.6  219799.86  174837.67  79.54
1395.3  218608.45  172562.50  78.94
1399.1  217862.16  170254.44  78.15
1402.8  216891.33  167428.00  77.19
1406.5  216232.13  164473.37  76.06
1410.2  215692.56  161381.39  74.82
1413.9  215577.06  158401.28  73.48
1417.6  215086.96  155161.92  72.14
1421.3  214533.07  152054.40  70.88
1425.1  213857.07  149150.40  69.74
1428.8  213417.90  146773.05  68.77
1432.5  213161.08  144840.85  67.95
1436.2  212904.26  143207.29  67.26
1439.9  212275.33  141528.76  66.67
1443.6  211919.44  140193.78  66.15
1447.3  211397.27  138800.09  65.66
1451.0  210936.00  137522.00  65.20
1454.7  210415.11  136158.49  64.71
1458.4  210030.33  134856.17  64.21
1462.1  209402.03  133324.48  63.67
1465.8  208804.31  131737.92  63.09
1469.4  208222.38  130204.10  62.53
1473.1  208631.47  129260.80  61.96
1476.8  208745.04  128281.91  61.45
1480.5  207654.24  126821.69  61.07
1484.2  206827.82  125785.03  60.82
1487.9  206221.24  125147.12  60.69
1491.6  205550.58  124648.33  60.64
1495.3  205228.83  124529.17  60.68
1498.9  204594.10  124405.47  60.81
1502.6  203695.48  124239.88  60.99
1506.3  202632.89  124074.22  61.23
1510.0  201696.45  124060.85  61.51
1513.7  200939.81  124092.10  61.76
1517.3  200211.82  124027.76  61.95
1521.0  199291.95  123655.42  62.05
1524.7  198482.68  123199.44  62.07
1528.3  197631.72  122624.12  62.05
1532.0  196725.60  121953.73  61.99
1535.7  195884.58  121322.91  61.94
1539.3  194984.87  120743.67  61.92
1543.0  194379.89  120425.86  61.95
1546.7  193991.42  120394.08  62.06
1550.3  193484.09  120349.87  62.20
1554.0  192696.70  120225.70  62.39
1557.6  191907.41  120067.44  62.57
1561.3  191059.25  119833.96  62.72
1565.0  190163.33  119497.33  62.84
1568.6  189232.93  119121.32  62.95
1572.3  188554.13  118928.36  63.07
1575.9  187941.33  118738.40  63.18
1579.6  187359.12  118530.46  63.26
1583.2  186730.00  118326.62  63.37
1586.9  185996.86  118157.91  63.53
1590.5  185374.09  118326.62  63.83
1594.1  184640.64  118633.73  64.25
1597.8  183847.46  119092.32  64.78
1601.4  183096.98  119716.35  65.38
1605.1  182091.62  120239.47  66.03
1608.7  181267.25  120884.00  66.69
1612.3  180497.16  121532.72  67.33
1616.0  179704.10  122105.10  67.95
1619.6  178987.22  122693.33  68.55
1623.2  178140.20  123104.13  69.11
1626.9  177460.02  123540.36  69.62
1630.5  176656.85  123813.95  70.09
1634.1  175985.08  124118.91  70.53
1637.8  175276.27  124369.78  70.96
1641.4  174414.30  124466.15  71.36
1645.0  173603.18  124561.40  71.75
1648.6  172621.65  124513.02  72.13
1652.2  171882.89  124555.09  72.47
1655.8  171164.33  124524.22  72.75
1659.5  170454.80  124447.30  73.01
1663.1  169219.38  123905.76  73.22
1666.7  167924.33  123211.83  73.37
1670.3  166748.08  122481.65  73.45
1673.9  165619.29  121659.65  73.46
1677.5  164825.43  120910.63  73.36
1681.1  164364.98  120308.76  73.20
1684.7  164372.25  119930.20  72.96
1688.3  164239.44  119400.24  72.70
1691.9  163841.20  118603.27  72.39
1695.6  163474.03  117684.67  71.99
1699.2  163351.70  116877.27  71.55
1702.8  163262.09  116239.99  71.20
1706.3  162766.25  115597.76  71.02
1709.9  161793.96  114860.80  70.99
1713.5  161088.36  114343.97  70.98
1717.1  160344.10  113709.87  70.92
1720.7  159662.26  113051.94  70.81
1724.3  159276.90  112610.02  70.70
1727.9  158969.22  112154.86  70.55
1731.5  158864.72  111894.42  70.43
1735.1  158997.87  111797.33  70.31
1738.7  158758.76  111438.36  70.19
1742.2  158273.26  110953.13  70.10
1745.8  157631.47  110321.33  69.99
1749.4  157252.18  109869.34  69.87
1753.0  156192.63  108883.02  69.71
1756.5  154638.43  107575.97  69.57
1760.1  152924.70  106112.85  69.39
1763.7  151024.81  104576.89  69.24
1767.2  149536.20  103369.67  69.13
1770.8  148247.50  102343.50  69.04
1774.4  146875.44  101320.33  68.98
1777.9  146063.03  100747.63  68.98
1781.5  145204.00  100150.67  68.97
1785.1  144007.50  99374.17  69.01
1788.6  142713.11  98537.84  69.05
1792.2  141278.17  97625.00  69.10
1795.8  140485.94  97156.22  69.16
1799.3  139653.40  96636.20  69.20
1802.9  138933.83  96165.13  69.22
1806.4  138266.49  95729.51  69.24
1810.0  137421.13  95153.04  69.24
1813.5  136946.22  94792.71  69.22
1817.1  136592.53  94570.00  69.24
1820.6  135916.60  94125.03  69.25
1824.2  135759.29  94111.91  69.32
1827.7  134970.39  93700.47  69.42
1831.2  134596.00  93646.00  69.58
1834.8  134428.90  93799.97  69.78
1838.3  134110.50  93902.00  70.02
1841.8  133431.60  93753.57  70.26
1845.4  132634.56  93477.57  70.48
1848.9  131837.55  93192.75  70.69
1852.4  131231.37  92911.87  70.80
1856.0  130552.10  92483.63  70.84
1859.5  129842.41  91925.17  70.80
1863.0  129206.39  91308.73  70.67
1866.6  128864.09  90820.62  70.48
1870.1  128582.66  90226.71  70.17
1873.6  128029.50  89303.25  69.75
1877.1  127125.83  87939.25  69.17
1880.6  126137.11  86291.40  68.41
1884.2  125316.73  84550.07  67.47
1887.7  124532.73  82587.47  66.32
1891.2  123603.90  80290.35  64.96
1894.7  122680.75  77796.18  63.41
1898.2  122084.03  75329.78  61.70
1902.2  129636.00  77613.12  59.87
1904.9  128926.50  75296.48  58.40
1907.6  128081.52  72968.80  56.97
1910.4  127524.18  70822.15  55.54
1913.1  126511.44  68591.04  54.22
1915.8  125796.44  66773.84  53.08
1918.6  125237.12  65146.56  52.02
1921.3  124769.18  63731.02  51.08
1924.0  124020.26  62364.54  50.29
1926.7  123231.76  61239.16  49.69
1929.4  122427.36  60333.36  49.28
1932.2  121874.47  59705.93  48.99
1934.9  121314.96  59248.80  48.84
1937.6  120723.28  58898.76  48.79
1940.3  120190.00  58735.00  48.87
1943.0  119752.26  58724.51  49.04
1945.7  119094.69  58645.29  49.24
1948.4  118387.23  58622.08  49.52
1951.1  117843.84  58752.18  49.86
1953.8  117285.30  58900.38  50.22
1956.4  116808.74  59123.37  50.62
1959.1  116206.80  59306.28  51.04
1961.8  115418.10  59404.80  51.47
1964.5  114762.51  59560.47  51.90
1967.2  113964.66  59662.35  52.35
1969.9  113337.30  59838.80  52.80
1972.5  112589.83  59934.78  53.23
1975.2  112070.53  60158.73  53.68
1977.9  111700.62  60474.72  54.14
1980.6  111084.47  60636.10  54.59
1983.2  110177.10  60635.10  55.03
1985.9  109296.00  60595.20  55.44
1988.5  108432.05  60551.83  55.84
1991.2  107768.07  60609.06  56.24
1993.8  107143.08  60671.82  56.63
1996.5  106707.48  60773.46  56.95
1999.2  106062.03  60748.12  57.28
2001.8  105656.88  60814.56  57.56
2004.4  105137.53  60782.75  57.81
2007.1  104473.60  60599.14  58.00
2009.7  103873.50  60383.16  58.13
2012.4  103452.16  60248.96  58.24
2015.0  102985.80  60006.60  58.27
2017.6  102452.40  59629.80  58.20
2020.3  101937.44  59234.12  58.11
2022.9  101692.96  58919.20  57.94
2025.5  101466.75  58553.28  57.71
2028.1  101249.82  58127.40  57.41
2030.8  100826.70  57491.55  57.02
2033.4  100683.06  56944.26  56.56
2036.0  100297.92  56199.84  56.03
2038.6  99921.06  55397.40  55.44
2041.2  99602.68  54595.44  54.81
2043.8  99242.13  53728.35  54.14
2046.4  98867.62  52762.08  53.37
2049.0  98349.72  51745.72  52.61
2051.6  98086.62  50878.29  51.87
2054.2  97750.75  49995.25  51.15
2056.8  97374.20  49133.70  50.46
2059.4  96778.65  48200.92  49.81
2062.0  96286.00  47337.00  49.16
2064.6  95668.99  46451.77  48.55
2067.1  95048.37  45562.77  47.94
2069.7  94449.96  44667.84  47.29
2072.3  94036.86  43871.42  46.65
2074.9  93535.26  43115.73  46.10
2077.4  93183.98  42471.08  45.58
2080.0  92693.21  41808.93  45.10
2082.6  92237.50  41204.65  44.67
2085.1  91768.59  40641.39  44.29
2087.7  91369.20  40170.00  43.96
2090.3  90900.90  39706.50  43.68
2092.8  90157.56  39142.10  43.42
2095.4  89340.16  38557.09  43.16
2097.9  88668.23  38073.70  42.94
2100.5  87977.60  37604.80  42.74
2103.0  87389.82  37240.54  42.61
2105.6  86828.43  36964.77  42.57
2108.1  86323.32  36797.22  42.63
2110.7  85782.62  36669.64  42.75
2113.2  85281.54  36600.18  42.92
2115.7  84721.40  36534.80  43.12
2118.3  84125.73  36486.84  43.37
2120.8  83770.38  36567.90  43.65
2123.3  83381.37  36647.01  43.95
2125.8  82970.44  36743.84  44.29
2128.4  82495.53  36849.93  44.67
2130.9  81940.20  36896.40  45.03
2133.4  81582.90  37010.96  45.37
2135.9  81244.60  37096.20  45.66
2138.4  80804.68  37137.43  45.96
2140.9  80468.42  37221.14  46.26
2143.4  80110.29  37273.69  46.53
2145.9  79788.65  37332.17  46.79
2148.4  79488.94  37397.96  47.05
2150.9  79218.47  37456.44  47.28
2153.4  78940.69  37500.30  47.50
2155.9  78599.59  37522.27  47.74
2158.4  78270.15  37565.85  48.00
2160.9  78027.60  37624.65  48.22
2163.4  77715.92  37610.16  48.39
2165.9  77158.08  37507.40  48.61
2168.4  76685.58  37453.50  48.84
2170.8  76338.46  37469.08  49.08
2173.3  75975.45  37463.63  49.31
2175.8  75660.42  37491.19  49.55
2178.2  75289.70  37510.75  49.82
2180.7  74892.51  37532.39  50.12
2183.2  74484.18  37527.47  50.38
2185.6  74080.44  37512.72  50.64
2188.1  73581.48  37467.36  50.92
2190.6  72994.74  37390.86  51.22
2193.0  72355.47  37244.13  51.47
2195.5  71800.32  37132.80  51.72
2197.9  71221.28  36991.92  51.94
2200.4  70493.00  36769.40  52.16
2202.8  70024.42  36646.06  52.33
2205.3  69437.16  36466.94  52.52
2207.7  69058.08  36407.02  52.72
2210.1  68630.24  36304.52  52.90
2212.6  68276.08  36220.23  53.05
2215.0  68052.50  36147.15  53.12
2217.4  67749.25  36035.05  53.19
2219.9  67492.52  35975.34  53.30
2222.3  67247.84  35897.84  53.38
2224.7  67077.18  35823.60  53.41
2227.1  66817.96  35674.28  53.39
2229.5  66506.28  35464.97  53.33
2231.9  66050.72  35158.08  53.23
2234.4  65552.48  34804.96  53.09
2236.8  65166.28  34451.40  52.87
2239.2  64787.58  34054.02  52.56
2241.6  64342.53  33535.95  52.12
2244.0  63927.36  32978.88  51.59
2246.4  63525.09  32365.11  50.95
2248.8  63089.40  31666.36  50.19
2251.2  62779.20  30945.90  49.29
2253.6  62361.60  30162.90  48.37
2255.9  62055.84  29398.56  47.37
2258.3  61714.49  28598.97  46.34
2260.7  61336.48  27799.36  45.32
2263.1  60934.80  27030.90  44.36
2265.5  60517.16  26330.70  43.51
2267.9  60204.00  25804.20  42.86
2270.2  59766.88  25357.76  42.43
2272.6  59375.28  25079.88  42.24
2275.0  58952.88  24925.32  42.28
2277.3  58525.05  24841.95  42.45
2279.7  58126.80  24824.25  42.71
2282.1  57801.60  24806.52  42.92
2284.4  57403.28  24759.90  43.13
2286.8  57113.79  24733.89  43.31
2289.1  56722.76  24606.80  43.38
2291.5  56395.50  24447.22  43.35
2293.8  55974.62  24202.50  43.24
2296.2  55495.44  23913.12  43.09
2298.5  54972.36  23576.91  42.89
2300.8  54432.14  23187.36  42.60
2303.2  53795.04  22759.44  42.31
2305.5  53101.64  22314.58  42.02
2307.9  52432.76  21859.37  41.69
2310.2  51753.24  21418.32  41.39
2312.5  51152.00  21003.60  41.06
2314.8  50562.48  20588.26  40.72
2317.1  49940.75  20174.25  40.40
2319.5  49307.13  19763.64  40.08
2321.8  48743.60  19404.24  39.81
2324.1  48147.54  19050.78  39.57
2326.4  47640.56  18730.80  39.32
2328.7  47110.50  18363.50  38.98
2331.0  46622.64  18059.40  38.74
2333.3  46260.95  17841.48  38.57
2335.6  45867.36  17640.56  38.46
2337.9  45381.78  17448.66  38.45
2340.2  44935.00  17252.00  38.39
2342.5  44554.35  17098.98  38.38
2344.8  44063.70  16913.05  38.38
2347.1  43566.60  16750.44  38.45
2349.4  43022.22  16567.32  38.51
2351.7  42534.08  16406.56  38.57
2353.9  42044.30  16244.83  38.64
2356.2  41544.75  16097.25  38.75
2358.5  41053.54  15964.18  38.89
2360.8  40537.88  15808.02  39.00
2363.1  40049.10  15657.78  39.10
2365.3  39620.18  15509.15  39.14
2367.6  39090.00  15350.00  39.27
2369.8  38571.90  15195.60  39.40
2372.1  37994.58  15027.48  39.55
2374.4  37357.52  14885.44  39.85
2376.6  36746.92  14731.92  40.09
2378.9  36166.76  14524.72  40.16
2381.1  35578.40  14320.80  40.25
2383.4  35009.62  14141.92  40.39
2385.6  34516.35  13971.65  40.48
2387.9  34003.08  13780.80  40.53
2390.1  33516.00  13597.50  40.57
2392.3  33032.61  13404.69  40.58
2394.6  32568.60  13238.24  40.65
2396.8  32158.91  13082.13  40.68
2399.0  31714.80  12914.90  40.72
2401.3  31237.34  12745.96  40.80
2403.5  30750.72  12558.00  40.84
2405.7  30330.75  12361.83  40.76
2407.9  29887.56  12154.86  40.67
2410.1  29428.92  11918.88  40.50
2412.4  29063.60  11729.40  40.36
2414.6  28707.60  11562.00  40.28
2416.8  28319.28  11388.30  40.21
2419.0  27925.00  11181.17  40.04
2421.2  27519.44  10978.50  39.89
2423.4  27098.75  10771.04  39.75
2425.6  26769.06  10561.32  39.45
2427.8  26449.02  10332.72  39.07
2430.0  26094.25  10128.01  38.81
2432.2  25781.76  9884.16  38.34
2434.4  25483.95  9647.91  37.86
2436.5  25174.56  9399.44  37.34
2438.7  24869.28  9172.32  36.88
2440.9  24582.24  8944.41  36.39
2443.1  24312.96  8755.56  36.01
2445.3  24026.49  8569.57  35.67
2447.4  23696.64  8372.16  35.33
2449.6  23383.36  8180.48  34.98
2451.8  23088.78  8010.90  34.70
2453.9  22757.75  7793.75  34.25
2456.1  22444.72  7586.24  33.80
2458.3  22153.53  7397.22  33.39
2460.4  21849.49  7236.12  33.12
2462.6  21561.75  7044.80  32.67
2464.7  21283.73  6866.99  32.26
2466.9  21028.64  6706.72  31.89
2469.0  20772.12  6556.03  31.56
2471.2  20522.64  6388.86  31.13
2473.3  20249.13  6207.45  30.66
2475.4  20002.89  6025.67  30.12
2477.6  19753.16  5898.93  29.86
2479.7  19507.20  5760.00  29.53
2481.9  19215.91  5619.60  29.24
2484.0  18986.20  5502.78  28.98
2486.1  18715.32  5390.28  28.80
2488.2  18479.55  5357.15  28.99
2490.4  18195.25  5329.00  29.29
2492.5  17876.28  5269.00  29.47
2494.6  17601.39  5157.99  29.30
2496.7  17342.95  5150.96  29.70
2498.8  17100.45  5119.38  29.94
2500.9  16866.48  5123.42  30.38
2503.0  16789.98  5164.30  30.76
2505.1  16756.35  5171.40  30.86
2507.2  16748.37  5259.15  31.40
2509.4  16663.68  5323.12  31.94
2511.4  16708.86  5413.17  32.40
2513.5  16744.96  5469.12  32.66
2515.6  16771.30  5602.72  33.41
