# Supplementary material for: Using reflectance spectra and Pl@ntNet to identify herbarium specimens: a case study with Lithocarpus
Source: New Phytol. 2025 Jun 4;251(2):800–10. doi: 10.1111/nph.70258 (PMC13278665; doi:10.1111/nph.70258)
Supplement: Supplementary file 1 — Dataset S1 Original spectral data collected for this study. [file NPH-251-800-s003.zip › lithocarpus_spectra/gr021722_0050.sig]

/*** Spectra Vista SIG Data ***/
name= gr021722_0050.sig
instrument= HI: 1132003 (HR-1024i)
integration= 50.0, 9.0, 6.0, 50.0, 9.0, 6.0
scan method= Time-based, Time-based
scan coadds= 100, 425, 571, 100, 425, 571
scan time= 5, 5
scan settings= AI, AI
external data set1= 0,0,0,0,0,0,0,0,0,0,0,0,0,0,0,0,0,0,0,0,0,0,0,0,0,0,0,0,0,0,0,0
external data set2= 0,0,0,0,0,0,0,0,0,0,0,0,0,0,0,0,0,0,0,0,0,0,0,0,0,0,0,0,0,0,0,0
external data dark= 0,0,0,0,0,0,0,0,0,0,0,0,0,0,0,0
external data mask= 0
optic= LENS 4(1), LENS 4(1)
temp= 27.9, -5.0, -9.8, 28.0, -5.1, -9.8
battery= 7.46, 7.47
error= 0, 0
units= Radiance, Radiance
time= 17/02/2022 10:55:42, 17/02/2022 10:56:39
longitude=                 ,                 
latitude=                 ,                 
gpstime=                 ,                 
comm= 
memory slot= 0, 0
factors= 0.925, 0.938, 1.000 [Overlap: Remove @ 990,1900, Matching Type: None]
inclinometer x offset= 1, 1
inclinometer y offset= 90, 90
data= 
340.5  1150.10  802.90  69.81
341.9  1169.85  808.26  69.09
343.4  1141.44  787.20  68.97
344.9  1165.50  758.50  65.08
346.4  1158.95  731.03  63.08
347.8  1147.71  736.59  64.18
349.3  1130.32  716.40  63.38
350.8  1151.40  727.20  63.16
352.2  1199.66  746.13  62.20
353.7  1241.10  730.87  58.89
355.2  1270.70  746.70  58.76
356.6  1335.18  772.31  57.84
358.1  1401.32  806.42  57.55
359.6  1423.02  807.66  56.76
361.0  1489.51  824.77  55.37
362.5  1565.91  875.43  55.91
364.0  1656.20  930.02  56.15
365.5  1709.05  950.90  55.64
366.9  1758.40  992.24  56.43
368.4  1851.48  1025.82  55.41
369.9  1967.58  1080.24  54.90
371.3  2049.10  1136.92  55.48
372.8  2110.71  1166.79  55.28
374.2  2219.58  1220.12  54.97
375.7  2346.69  1284.78  54.75
377.2  2443.05  1348.35  55.19
378.6  2509.90  1373.84  54.74
380.1  2589.64  1423.02  54.95
381.6  2723.76  1475.37  54.17
383.0  2858.90  1555.95  54.42
384.5  2993.90  1656.20  55.32
386.0  3109.92  1730.52  55.65
387.4  3193.25  1771.35  55.47
388.9  3300.08  1835.96  55.63
390.4  3462.56  1902.13  54.93
391.8  3627.68  2020.48  55.70
393.3  3766.75  2097.79  55.69
394.7  3847.65  2133.80  55.46
396.2  3949.30  2196.46  55.62
397.7  4097.04  2270.40  55.42
399.1  4306.86  2396.07  55.63
400.6  4490.72  2519.68  56.11
402.0  4613.70  2575.56  55.82
403.5  4694.20  2626.40  55.95
405.0  4818.44  2702.80  56.09
406.4  5042.18  2841.30  56.35
407.9  5271.72  2979.28  56.51
409.3  5382.14  3064.22  56.93
410.8  5473.62  3130.20  57.19
412.2  5611.92  3207.96  57.16
413.7  5843.88  3347.09  57.28
415.1  6117.06  3509.54  57.37
416.6  6289.74  3645.36  57.96
418.0  6409.00  3733.75  58.26
419.5  6536.86  3828.14  58.56
420.9  6743.68  3955.68  58.66
422.4  7016.72  4133.05  58.90
423.8  7292.94  4312.83  59.14
425.3  7564.50  4501.80  59.51
426.7  7785.90  4661.70  59.87
428.2  7946.56  4784.96  60.21
429.6  8106.31  4904.11  60.50
431.1  8311.52  5056.94  60.84
432.5  8575.06  5243.42  61.15
434.0  8871.50  5461.50  61.56
435.4  9201.50  5698.00  61.92
436.8  9524.70  5937.62  62.34
438.3  9791.45  6135.90  62.67
439.7  9985.95  6298.83  63.08
441.2  10146.36  6440.88  63.48
442.6  10378.50  6621.15  63.80
444.0  10663.38  6841.38  64.16
445.5  11006.61  7097.01  64.48
446.9  11378.64  7371.00  64.78
448.4  11718.07  7631.40  65.13
449.8  12074.05  7898.70  65.42
451.2  12345.25  8113.25  65.72
452.7  12546.93  8285.49  66.04
454.1  12773.80  8467.70  66.29
455.5  13052.76  8684.62  66.53
457.0  13401.96  8946.08  66.75
458.4  13745.16  9209.20  67.00
459.8  14123.52  9498.24  67.25
461.2  14544.52  9809.64  67.45
462.7  14930.97  10101.24  67.65
464.1  15253.91  10373.63  68.01
465.5  15526.44  10587.60  68.19
467.0  15780.70  10797.00  68.42
468.4  16078.48  11041.12  68.67
469.8  16419.80  11306.12  68.86
471.2  16831.68  11630.88  69.10
472.7  17281.26  11980.26  69.33
474.1  17747.20  12325.10  69.45
475.5  18304.78  12755.34  69.68
476.9  18824.91  13167.05  69.94
478.4  19225.00  13493.75  70.19
479.8  19476.48  13719.76  70.44
481.2  19610.96  13853.44  70.64
482.6  19791.27  14034.60  70.91
484.0  20119.20  14301.60  71.08
485.4  20594.89  14682.68  71.29
486.9  21153.60  15133.95  71.54
488.3  21777.36  15622.00  71.74
489.7  22291.44  16050.54  72.00
491.1  22726.20  16422.84  72.26
492.5  23096.64  16740.36  72.48
493.9  23378.94  17006.04  72.74
495.3  23637.90  17253.90  72.99
496.8  23991.40  17558.48  73.19
498.2  24473.01  17973.30  73.44
499.6  24983.55  18409.77  73.69
501.0  25585.16  18922.14  73.96
502.4  26145.72  19391.28  74.17
503.8  26679.31  19852.35  74.41
505.2  27223.72  20325.08  74.66
506.6  27738.92  20781.42  74.92
508.0  28218.96  21213.36  75.17
509.4  28610.00  21575.00  75.41
510.8  29051.55  21968.10  75.62
512.2  29484.96  22365.04  75.85
513.6  29985.60  22814.40  76.08
515.0  30566.72  23330.96  76.33
516.4  31069.44  23789.28  76.57
517.8  31638.64  24296.90  76.80
519.2  32253.60  24833.46  76.99
520.7  32844.35  25359.52  77.21
522.0  33339.96  25823.04  77.45
523.4  33934.95  26345.34  77.63
524.8  34439.94  26814.36  77.86
526.2  35060.51  27364.94  78.05
527.6  35714.52  27940.02  78.23
529.0  36278.00  28450.40  78.42
530.4  36942.18  29034.60  78.59
531.8  37483.14  29535.91  78.80
533.2  37917.36  29937.96  78.96
534.6  38307.84  30317.76  79.14
536.0  38781.02  30765.24  79.33
537.4  39274.03  31214.48  79.48
538.8  39843.42  31740.95  79.66
540.2  40479.31  32316.15  79.83
541.6  41108.48  32871.16  79.96
543.0  41642.30  33352.90  80.09
544.3  42351.60  33982.20  80.24
545.7  43152.00  34678.20  80.36
547.1  43687.05  35152.35  80.46
548.5  44321.22  35727.66  80.61
549.9  45063.35  36379.93  80.73
551.3  45848.66  37079.38  80.87
552.7  46419.68  37588.88  80.98
554.1  47157.30  38242.26  81.10
555.4  47769.40  38801.76  81.23
556.8  48191.22  39200.70  81.34
558.2  48443.70  39455.25  81.45
559.6  48657.60  39673.80  81.54
561.0  49119.84  40115.46  81.67
562.3  49485.80  40463.15  81.77
563.7  50050.56  40983.04  81.88
565.1  50630.80  41518.40  82.00
566.5  51258.83  42087.15  82.11
567.9  52130.80  42849.44  82.20
569.2  53092.20  43680.00  82.27
570.6  54088.71  44543.89  82.35
572.0  54939.28  45298.09  82.45
573.4  55668.83  45947.94  82.54
574.8  56397.50  46605.50  82.64
576.1  57279.90  47388.45  82.73
577.5  57970.56  48012.32  82.82
578.9  58932.12  48848.88  82.89
580.3  59836.77  49648.80  82.97
581.6  60746.88  50450.72  83.05
583.0  61628.40  51229.80  83.13
584.4  62220.36  51770.43  83.20
585.8  62594.56  52130.53  83.28
587.1  62870.50  52401.36  83.35
588.5  63240.00  52744.20  83.40
589.9  63540.90  53040.00  83.47
591.2  64008.00  53461.92  83.52
592.6  64732.58  54116.70  83.60
594.0  65384.97  54701.25  83.66
595.3  66274.04  55465.98  83.69
596.7  67192.70  56259.14  83.73
598.1  68091.11  57050.26  83.79
599.5  68962.80  57822.50  83.85
600.8  69870.32  58628.28  83.91
602.2  70630.42  59286.22  83.94
603.5  71538.24  60088.20  83.99
604.9  72443.16  60880.86  84.04
606.3  73270.56  61612.32  84.09
607.6  74055.12  62296.44  84.12
609.0  74790.00  62958.60  84.18
610.4  75511.80  63603.54  84.23
611.7  76148.20  64185.99  84.29
613.1  76745.40  64724.10  84.34
614.5  77394.60  65302.74  84.38
615.8  77880.06  65743.56  84.42
617.2  78571.98  66374.10  84.48
618.5  79163.28  66914.60  84.53
619.9  79947.74  67615.70  84.57
621.2  80671.91  68274.41  84.63
622.6  81598.00  69091.00  84.67
624.0  82333.53  69755.94  84.72
625.3  83178.96  70528.00  84.79
626.7  84019.64  71283.18  84.84
628.0  84723.28  71913.04  84.88
629.4  85568.00  72665.60  84.92
630.8  86280.72  73308.72  84.97
632.1  86847.39  73829.07  85.01
633.5  87761.96  74657.44  85.07
634.8  88488.72  75315.81  85.11
636.2  89127.48  75904.44  85.16
637.5  89946.01  76650.46  85.22
638.9  90665.31  77314.62  85.27
640.2  91425.37  78001.78  85.32
641.6  92242.68  78733.20  85.35
642.9  93033.85  79440.27  85.39
644.3  93889.64  80233.20  85.45
645.6  94653.00  80931.50  85.50
647.0  95370.12  81605.97  85.57
648.3  96168.06  82361.16  85.64
649.7  97014.10  83142.37  85.70
651.0  97804.14  83873.58  85.76
652.4  98364.24  84408.48  85.81
653.7  99461.79  85412.43  85.87
655.0  100375.36  86264.60  85.94
656.4  101039.60  86868.60  85.97
657.7  102164.72  87917.98  86.06
659.1  103079.90  88788.70  86.14
660.4  103793.76  89470.08  86.20
661.8  104488.00  90136.00  86.26
663.1  105462.36  91047.87  86.33
664.5  105939.36  91529.70  86.40
665.8  106043.91  91700.85  86.47
667.1  106089.75  91802.16  86.53
668.5  106386.00  92148.00  86.62
669.8  106694.16  92490.06  86.69
671.2  106895.36  92726.40  86.75
672.5  107154.60  93007.23  86.80
673.8  107744.28  93599.24  86.87
675.2  108671.64  94459.26  86.92
676.5  109812.06  95514.72  86.98
677.8  111028.38  96612.04  87.02
679.2  111984.51  97498.49  87.06
680.5  112828.14  98294.79  87.12
681.9  113590.40  99037.40  87.19
683.2  114414.30  99822.80  87.25
684.5  115230.50  100600.50  87.30
685.9  115957.51  101300.37  87.36
687.2  116689.92  101998.08  87.41
688.5  117343.54  102628.68  87.46
689.9  118137.32  103384.48  87.51
691.2  118807.32  104043.92  87.57
692.5  119422.90  104634.32  87.62
693.8  120158.25  105337.60  87.67
695.2  120775.82  105943.57  87.72
696.5  121467.72  106612.44  87.77
697.8  122165.10  107294.90  87.83
699.2  122835.57  107934.06  87.87
700.5  123548.58  108611.46  87.91
701.8  124178.25  109221.00  87.96
703.1  124835.28  109865.88  88.01
704.5  125497.35  110509.11  88.06
705.8  126236.28  111216.46  88.10
707.1  126911.25  111853.00  88.13
708.4  127558.89  112484.34  88.18
709.8  128346.96  113236.26  88.23
711.1  128869.78  113765.54  88.28
712.4  129678.42  114538.08  88.32
713.7  130357.10  115180.66  88.36
715.0  131072.67  115846.29  88.38
716.3  131826.75  116565.50  88.42
717.7  132539.37  117265.10  88.48
719.0  133327.20  118019.10  88.52
720.3  134101.80  118768.54  88.57
721.6  135035.20  119613.60  88.58
722.9  135931.59  120453.75  88.61
724.2  136866.24  121330.44  88.65
725.6  137650.20  122077.42  88.69
726.9  138105.00  122519.75  88.71
728.2  138524.96  122931.20  88.74
729.5  139068.41  123462.17  88.78
730.8  139515.92  123900.98  88.81
732.1  140078.12  124455.24  88.85
733.4  140456.68  124841.26  88.88
734.7  140685.48  125069.40  88.90
736.0  140937.66  125333.52  88.93
737.3  140950.80  125357.49  88.94
738.6  140950.80  125416.08  88.98
740.0  140989.75  125492.15  89.01
741.2  141173.76  125690.24  89.03
742.6  141596.28  126096.12  89.05
743.9  142148.24  126615.84  89.07
745.2  142896.48  127319.58  89.10
746.5  143699.63  128067.79  89.12
747.8  144393.80  128723.60  89.15
749.1  145177.43  129455.28  89.17
750.4  145926.13  130165.68  89.20
751.7  146689.34  130863.18  89.21
753.0  147246.98  131413.08  89.25
754.2  147901.56  132030.54  89.27
755.5  148469.44  132570.39  89.29
756.8  149025.08  133090.36  89.31
758.1  150011.64  134002.56  89.33
759.4  150912.80  134839.40  89.35
760.7  151752.44  135625.00  89.37
762.0  152320.00  136185.00  89.41
763.3  152868.24  136692.36  89.42
764.6  153233.28  137045.04  89.44
765.9  153599.90  137418.30  89.47
767.2  154087.92  137870.04  89.47
768.4  154372.40  138183.50  89.51
769.7  154980.16  138741.43  89.52
771.0  155402.28  139133.43  89.53
772.3  155752.30  139483.30  89.55
773.6  156194.24  139929.12  89.59
774.8  156625.55  140348.31  89.61
776.1  157056.12  140750.22  89.62
777.4  157340.84  141057.17  89.65
778.7  157846.68  141525.84  89.66
780.0  158273.60  141955.20  89.69
781.2  158606.58  142294.02  89.72
782.5  159106.74  142740.78  89.71
783.8  159532.74  143157.78  89.74
785.0  159852.00  143493.12  89.77
786.3  160251.00  143871.00  89.78
787.6  160695.92  144310.32  89.80
788.9  161054.58  144673.41  89.83
790.1  161559.80  145133.50  89.83
791.4  161901.60  145474.08  89.85
792.7  162523.56  146051.88  89.87
793.9  162910.44  146433.42  89.89
795.2  163369.00  146889.50  89.91
796.5  163846.32  147347.42  89.93
797.7  164309.82  147761.82  89.93
799.0  164904.00  148320.00  89.94
800.2  165290.88  148704.64  89.97
801.5  165713.86  149141.24  90.00
802.8  166237.30  149633.65  90.01
804.0  166677.42  150026.24  90.01
805.3  167158.96  150453.40  90.01
806.5  167483.50  150820.30  90.05
807.8  167912.50  151234.30  90.07
809.0  168382.18  151695.05  90.09
810.3  168879.84  152109.59  90.07
811.5  169207.98  152456.64  90.10
812.8  169651.20  152886.30  90.12
814.0  170017.11  153245.79  90.14
815.3  170495.02  153712.87  90.16
816.5  170878.75  154034.25  90.14
817.8  171301.71  154415.55  90.14
819.0  171662.19  154786.10  90.17
820.2  172087.20  155217.72  90.20
821.5  172556.90  155654.90  90.20
822.7  172856.04  155938.62  90.21
824.0  173263.05  156315.33  90.22
825.2  173751.45  156747.45  90.21
826.4  174205.68  157180.43  90.23
827.7  174498.60  157480.10  90.25
828.9  174984.30  157935.60  90.26
830.1  175362.27  158309.55  90.28
831.4  175776.87  158696.98  90.28
832.6  176242.48  159096.88  90.27
833.8  176601.70  159442.90  90.28
835.0  176962.66  159833.10  90.32
836.3  177411.36  160225.10  90.31
837.5  177830.10  160650.00  90.34
838.7  178281.00  161047.17  90.33
839.9  178692.48  161429.76  90.34
841.2  179148.40  161864.92  90.35
842.4  179509.71  162261.09  90.39
843.6  179939.20  162643.60  90.39
844.8  180440.55  163086.93  90.38
846.0  180829.68  163474.38  90.40
847.2  181239.45  163868.46  90.42
848.5  181714.88  164326.72  90.43
849.7  182026.26  164643.69  90.45
850.9  182391.30  164976.50  90.45
852.1  182826.93  165331.53  90.43
853.3  183147.96  165660.90  90.45
854.5  183526.07  166046.30  90.48
855.7  183802.50  166367.52  90.51
856.9  184155.60  166662.00  90.50
858.1  184548.16  167007.47  90.50
859.3  184919.70  167360.20  90.50
860.5  185320.11  167721.93  90.50
861.7  185727.20  168119.20  90.52
862.9  186042.35  168454.26  90.55
864.1  186393.39  168811.98  90.57
865.3  186864.32  169224.00  90.56
866.5  187297.92  169620.48  90.56
867.7  187701.88  169996.63  90.57
868.9  188018.11  170349.13  90.60
870.1  188507.58  170799.78  90.61
871.3  188948.68  171144.84  90.58
872.5  189459.90  171617.40  90.58
873.7  189906.16  172084.24  90.62
874.9  190389.03  172539.18  90.62
876.0  190889.28  173028.96  90.64
877.2  191340.28  173422.80  90.64
878.4  191891.07  173896.74  90.62
879.6  192364.20  174342.00  90.63
880.8  192750.25  174721.75  90.65
882.0  193163.43  175145.69  90.67
883.1  193710.44  175612.08  90.66
884.3  194174.54  176073.00  90.68
885.5  194686.38  176475.60  90.65
886.7  195022.08  176806.08  90.66
887.8  195456.90  177224.10  90.67
889.0  195988.42  177700.94  90.67
890.2  196435.26  178136.91  90.68
891.4  196969.56  178583.06  90.67
892.5  197540.46  179116.47  90.67
893.7  198224.78  179672.40  90.64
894.9  198799.56  180222.12  90.66
896.0  199370.80  180795.00  90.68
897.2  199976.84  181339.20  90.68
898.4  200513.17  181773.28  90.65
899.5  201170.34  182382.56  90.66
900.7  201544.20  182694.20  90.65
901.9  201936.28  183112.36  90.68
903.0  202316.53  183377.25  90.64
904.2  202752.40  183722.20  90.61
905.4  203141.52  184051.98  90.60
906.5  203594.02  184519.79  90.63
907.7  203955.52  184741.72  90.58
908.8  204309.96  185087.70  90.59
910.0  204672.00  185441.36  90.60
911.2  204942.92  185583.35  90.55
912.3  205034.76  185727.54  90.58
913.5  205164.11  185883.95  90.60
914.6  205344.72  186021.36  90.59
915.8  205696.71  186284.40  90.56
916.9  205946.78  186448.86  90.53
918.1  206146.98  186670.40  90.55
919.2  206272.44  186843.78  90.58
920.4  206395.42  186918.60  90.56
921.5  206611.41  187112.24  90.56
922.7  206785.44  187258.24  90.56
923.8  207036.18  187502.52  90.57
925.0  207203.36  187699.40  90.59
926.1  207439.26  187916.82  90.59
927.3  207793.44  188267.04  90.60
928.4  208347.75  188678.75  90.56
929.6  209003.52  189291.52  90.57
930.7  209682.20  189936.60  90.58
931.8  210298.29  190690.74  90.68
933.0  211012.56  191291.76  90.65
934.1  211488.03  191746.71  90.67
935.3  211646.36  191858.79  90.65
936.4  211745.84  191910.46  90.63
937.6  211578.39  191841.36  90.67
938.7  211404.33  191644.47  90.65
939.9  211420.14  191636.97  90.64
941.0  211882.30  192156.50  90.69
942.1  212532.66  192679.56  90.66
943.3  213092.58  193188.72  90.66
944.4  213466.69  193529.50  90.66
945.6  213602.26  193742.70  90.70
946.7  213927.57  193902.91  90.64
947.9  214154.22  194180.07  90.67
949.0  214400.77  194398.60  90.67
950.1  214756.20  194558.40  90.60
951.3  215027.78  194895.36  90.64
952.4  215288.80  195148.88  90.65
953.6  215629.66  195573.16  90.70
954.7  215694.45  195544.65  90.66
955.8  216071.86  195821.01  90.63
957.0  216615.60  196138.05  90.55
958.1  216643.32  196339.26  90.63
959.3  216604.50  196230.30  90.59
960.4  216954.05  196690.86  90.66
961.6  217486.86  197118.00  90.63
962.7  217560.96  197002.24  90.55
963.9  217453.88  197082.13  90.63
965.0  217571.16  196941.48  90.52
966.2  217659.20  197006.31  90.51
967.3  217650.44  196879.35  90.46
968.5  217928.64  197280.00  90.53
969.6  217759.04  197123.52  90.52
970.8  217886.68  197162.24  90.49
971.9  217778.88  196708.16  90.32
973.1  217662.56  196819.36  90.42
974.2  217563.74  196697.26  90.41
975.4  217524.39  197086.92  90.60
976.5  217498.71  197072.46  90.61
977.7  217922.22  197191.80  90.49
978.8  217533.33  196700.13  90.42
980.0  217664.00  196542.00  90.30
981.2  217544.91  196474.29  90.31
982.3  217725.62  196735.42  90.36
983.5  217719.84  196815.58  90.40
984.6  218226.96  196832.16  90.20
985.8  217925.84  196849.84  90.33
987.0  217904.32  196704.00  90.27
988.1  217977.60  197088.08  90.42
989.3  218313.76  197095.36  90.28
990.2  237873.68  211689.50  88.99
994.0  238149.96  212186.64  89.10
997.9  237802.08  212042.33  89.17
1001.7  238083.81  212436.47  89.23
1005.6  239257.78  213610.00  89.28
1009.4  240771.99  215121.14  89.35
1013.3  242000.00  216440.00  89.44
1017.1  242733.44  217213.52  89.49
1021.0  243326.76  217863.14  89.54
1024.8  244755.89  219295.61  89.60
1028.6  246849.16  221263.77  89.64
1032.5  248551.80  222952.80  89.70
1036.3  249185.38  223562.29  89.72
1040.1  249351.21  223799.10  89.75
1044.0  250321.56  224765.33  89.79
1047.8  251182.05  225634.50  89.83
1051.6  251945.96  226424.00  89.87
1055.5  251487.80  226113.60  89.91
1059.3  251002.65  225762.00  89.94
1063.1  250519.74  225401.59  89.97
1067.0  250811.82  225750.82  90.01
1070.8  251619.28  226557.26  90.04
1074.6  252170.92  227179.50  90.09
1078.4  251656.00  226866.67  90.15
1082.3  250481.14  225952.92  90.21
1086.1  249824.31  225471.78  90.25
1089.9  249793.36  225480.70  90.27
1093.7  250236.00  225958.99  90.30
1097.5  250322.88  226149.58  90.34
1101.4  250207.99  226147.16  90.38
1105.2  249929.20  225992.80  90.42
1109.0  250314.05  226378.68  90.44
1112.8  251553.18  227566.44  90.46
1116.6  252481.16  228399.91  90.46
1120.4  253206.18  229018.84  90.45
1124.2  253750.87  229407.37  90.41
1128.1  254594.41  230043.51  90.36
1131.8  254602.13  229839.40  90.27
1135.7  254400.40  229432.20  90.19
1139.5  254253.40  228958.60  90.05
1143.3  253650.67  228003.28  89.89
1147.1  252797.33  226790.67  89.71
1150.9  251966.92  225444.08  89.47
1154.7  252022.62  224894.22  89.24
1158.5  251909.33  224182.40  88.99
1162.3  251710.39  223469.71  88.78
1166.1  251013.01  222309.68  88.57
1169.9  250691.00  221433.60  88.33
1173.7  250020.00  220260.00  88.10
1177.5  249390.54  219085.26  87.85
1181.2  249454.40  218408.09  87.55
1185.0  250046.03  218260.03  87.29
1188.8  250021.72  217596.94  87.03
1192.6  250129.59  217121.13  86.80
1196.4  250050.97  216596.92  86.62
1200.2  249364.27  215634.84  86.47
1204.0  248784.65  214844.40  86.36
1207.8  248315.98  214192.55  86.26
1211.6  247641.33  213397.89  86.17
1215.3  247106.90  212854.28  86.14
1219.1  247010.67  212811.08  86.15
1222.9  246702.22  212675.56  86.21
1226.7  246427.79  212699.24  86.31
1230.4  245798.22  212484.28  86.45
1234.2  245099.09  212238.06  86.59
1238.0  244245.27  211923.63  86.77
1241.8  243490.86  211548.28  86.88
1245.5  242843.56  211202.87  86.97
1249.3  242620.78  211213.93  87.06
1253.1  243057.50  211737.36  87.11
1256.8  243162.40  211914.59  87.15
1260.6  242979.90  211846.17  87.19
1264.4  242810.02  211765.74  87.21
1268.1  242564.67  211556.40  87.22
1271.9  242488.90  211569.18  87.25
1275.7  242669.28  211877.79  87.31
1279.4  242872.50  212328.60  87.42
1283.2  242356.03  212175.72  87.55
1286.9  242072.46  212220.14  87.67
1290.7  241822.53  212330.80  87.80
1294.4  241112.32  211967.23  87.91
1298.2  240097.55  211219.67  87.97
1302.0  238909.17  210211.42  87.99
1305.7  237491.53  208973.11  87.99
1309.5  235931.03  207483.98  87.94
1313.2  234930.00  206502.83  87.90
1317.0  234265.20  205732.80  87.82
1320.7  233384.29  204704.79  87.71
1324.4  232108.77  203236.85  87.56
1328.2  231587.20  202342.40  87.37
1331.9  230902.10  201210.90  87.14
1335.7  230162.08  199934.44  86.87
1339.4  228633.38  197920.40  86.57
1343.2  227608.12  196217.74  86.21
1346.9  227384.72  195058.75  85.78
1350.6  228112.03  194621.16  85.32
1354.4  228916.33  194159.83  84.82
1358.1  228743.27  192757.93  84.27
1361.8  227889.36  190781.84  83.72
1365.6  226811.20  188768.25  83.23
1369.3  225748.89  187004.89  82.84
1373.0  224433.49  185235.54  82.53
1376.7  222842.17  183354.87  82.28
1380.5  221280.84  181472.18  82.01
1384.2  219933.31  179742.39  81.73
1387.9  218580.40  177884.67  81.38
1391.6  217194.08  175764.72  80.93
1395.3  215960.40  173441.00  80.31
1399.1  215155.88  171105.72  79.53
1402.8  214079.33  168213.33  78.58
1406.5  213174.87  165180.83  77.49
1410.2  212512.00  162106.56  76.28
1413.9  212390.75  159277.19  74.99
1417.6  211795.07  156086.18  73.70
1421.3  211023.73  152994.40  72.50
1425.1  210152.53  150045.87  71.40
1428.8  209757.60  147793.95  70.46
1432.5  209534.22  145947.35  69.65
1436.2  209248.78  144324.58  68.97
1439.9  208547.46  142597.26  68.38
1443.6  208126.89  141228.11  67.86
1447.3  207567.73  139818.96  67.36
1451.0  207082.00  138509.00  66.89
1454.7  206525.87  137171.56  66.42
1458.4  206120.13  135828.00  65.90
1462.1  205475.60  134288.67  65.36
1465.8  204722.94  132638.39  64.79
1469.4  204197.16  131115.69  64.21
1473.1  205064.51  130500.97  63.64
1476.8  205319.33  129647.48  63.14
1480.5  204109.47  128123.38  62.77
1484.2  202992.77  126925.18  62.53
1487.9  202339.35  126249.53  62.39
1491.6  201677.67  125756.58  62.36
1495.3  201665.75  125840.00  62.40
1498.9  201195.57  125793.60  62.52
1502.6  200192.14  125547.79  62.71
1506.3  198932.53  125256.44  62.96
1510.0  197980.10  125179.25  63.23
1513.7  197217.17  125206.52  63.49
1517.3  196482.20  125108.63  63.67
1521.0  195536.61  124703.15  63.77
1524.7  194738.85  124216.14  63.79
1528.3  193888.47  123610.43  63.75
1532.0  192928.27  122903.07  63.70
1535.7  192051.69  122245.20  63.65
1539.3  191191.43  121617.23  63.61
1543.0  190548.75  121303.58  63.66
1546.7  190166.17  121252.08  63.76
1550.3  189648.71  121219.38  63.92
1554.0  188829.20  121046.80  64.10
1557.6  188062.42  120893.06  64.28
1561.3  187225.13  120610.19  64.42
1565.0  186377.87  120292.40  64.54
1568.6  185418.36  119909.74  64.67
1572.3  184778.82  119728.11  64.80
1575.9  184180.18  119530.22  64.90
1579.6  183648.46  119314.73  64.97
1583.2  183024.62  119109.78  65.08
1586.9  182285.09  118939.94  65.25
1590.5  181715.47  119109.78  65.55
1594.1  180951.96  119401.26  65.99
1597.8  180230.44  119900.01  66.53
1601.4  179509.84  120504.34  67.13
1605.1  178556.54  121012.03  67.77
1608.7  177718.75  121612.50  68.43
1612.3  176952.01  122237.05  69.08
1616.0  176119.10  122738.45  69.69
1619.6  175420.56  123287.78  70.28
1623.2  174628.80  123695.40  70.83
1626.9  174081.78  124177.53  71.33
1630.5  173346.70  124447.30  71.79
1634.1  172729.39  124734.53  72.21
1637.8  171966.04  124889.96  72.62
1641.4  171004.75  124864.52  73.02
1645.0  170113.67  124856.12  73.40
1648.6  169118.37  124723.92  73.75
1652.2  168373.11  124675.71  74.05
1655.8  167633.33  124595.56  74.33
1659.5  166929.55  124483.15  74.57
1663.1  165688.76  123929.61  74.80
1666.7  164420.33  123248.33  74.96
1670.3  163224.98  122529.58  75.07
1673.9  162116.91  121743.61  75.10
1677.5  161274.57  121031.41  75.05
1681.1  160814.18  120464.18  74.91
1684.7  160799.20  120133.35  74.71
1688.3  160673.80  119644.47  74.46
1691.9  160269.47  118880.80  74.18
1695.6  159926.37  118027.20  73.80
1699.2  159779.57  117256.50  73.39
1702.8  159686.03  116688.51  73.07
1706.3  159222.79  116112.72  72.92
1709.9  158274.58  115384.44  72.90
1713.5  157565.77  114843.71  72.89
1717.1  156876.14  114186.10  72.79
1720.7  156176.23  113539.50  72.70
1724.3  155837.77  113062.86  72.55
1727.9  155524.48  112605.23  72.40
1731.5  155406.86  112337.42  72.29
1735.1  155563.73  112261.07  72.16
1738.7  155299.33  111937.91  72.08
1742.2  154819.51  111399.19  71.95
1745.8  154268.80  110851.60  71.86
1749.4  154528.14  110866.88  71.75
1753.0  154077.70  110349.05  71.62
1756.5  152741.62  109136.77  71.45
1760.1  150788.27  107450.62  71.26
1763.7  148452.31  105577.31  71.12
1767.2  146607.93  104055.40  70.98
1770.8  145093.50  102837.50  70.88
1774.4  143605.47  101691.26  70.81
1777.9  142747.52  101068.17  70.80
1781.5  141825.00  100409.00  70.80
1785.1  140497.50  99525.83  70.84
1788.6  139139.61  98617.26  70.88
1792.2  137988.50  97861.67  70.92
1795.8  137617.64  97693.27  70.99
1799.3  137079.20  97380.40  71.04
1802.9  136332.12  96889.19  71.07
1806.4  135623.91  96374.93  71.06
1810.0  134766.92  95776.10  71.07
1813.5  134293.81  95449.62  71.08
1817.1  134070.67  95316.27  71.09
1820.6  133452.93  94916.00  71.12
1824.2  133354.00  94909.24  71.17
1827.7  132505.30  94445.41  71.28
1831.2  132244.00  94472.00  71.44
1834.8  132302.63  94820.00  71.67
1838.3  132211.00  95033.00  71.88
1841.8  131556.23  94875.83  72.12
1845.4  130585.82  94458.66  72.33
1848.9  129669.60  94007.55  72.50
1852.4  128972.07  93664.97  72.62
1856.0  128189.43  93118.60  72.64
1859.5  127412.21  92483.66  72.59
1863.0  126741.51  91832.52  72.46
1866.6  126525.16  91393.42  72.23
1870.1  126377.53  90894.93  71.92
1873.6  125683.50  89820.75  71.47
1877.1  124359.08  88083.92  70.83
1880.6  122846.58  86045.56  70.04
1884.2  121668.12  84060.87  69.09
1887.7  120758.33  82003.33  67.91
1891.2  119727.30  79594.55  66.48
1894.7  118942.71  77121.64  64.84
1898.2  118586.91  74825.69  63.10
1902.2  129261.60  79123.20  61.21
1904.9  128444.27  76717.65  59.73
1907.6  127445.87  74255.87  58.26
1910.4  126578.90  71942.21  56.84
1913.1  125355.80  69546.00  55.48
1915.8  124603.27  67609.50  54.26
1918.6  124082.67  65970.27  53.17
1921.3  123584.48  64521.49  52.21
1924.0  122794.35  63125.65  51.41
1926.7  122036.97  61974.13  50.78
1929.4  121253.60  61011.07  50.32
1932.2  120666.24  60320.76  49.99
1934.9  120065.40  59841.60  49.84
1937.6  119416.50  59451.80  49.79
1940.3  118787.50  59167.08  49.81
1943.0  118216.77  59034.04  49.94
1945.7  117449.38  58906.93  50.16
1948.4  116596.93  58812.59  50.44
1951.1  115890.60  58861.65  50.79
1953.8  115210.15  58963.30  51.18
1956.4  114662.53  59131.76  51.57
1959.1  114028.97  59296.73  52.00
1961.8  113216.60  59375.05  52.44
1964.5  112569.08  59528.48  52.88
1967.2  111832.93  59644.63  53.33
1969.9  111215.58  59823.42  53.79
1972.5  110425.88  59892.00  54.24
1975.2  109881.18  60114.39  54.71
1977.9  109557.48  60467.50  55.19
1980.6  108985.16  60666.14  55.66
1983.2  108124.82  60688.95  56.13
1985.9  107244.00  60648.00  56.55
1988.5  106347.98  60571.22  56.96
1991.2  105698.93  60646.73  57.38
1993.8  105124.80  60754.10  57.79
1996.5  104689.20  60911.40  58.18
1999.2  104051.88  60892.31  58.52
2001.8  103651.20  60963.40  58.82
2004.4  103139.77  60949.03  59.09
2007.1  102420.73  60769.80  59.33
2009.7  101831.70  60577.50  59.49
2012.4  101488.27  60493.07  59.61
2015.0  101059.33  60279.17  59.65
2017.6  100494.29  59910.42  59.62
2020.3  99976.43  59547.03  59.56
2022.9  99746.53  59276.40  59.43
2025.5  99546.60  58934.80  59.20
2028.1  99351.04  58534.19  58.92
2030.8  98925.38  57911.98  58.54
2033.4  98742.50  57359.55  58.09
2036.0  98352.27  56650.60  57.60
2038.6  97961.45  55867.30  57.03
2041.2  97645.57  55084.40  56.41
2043.8  97306.73  54233.29  55.73
2046.4  96924.53  53319.98  55.01
2049.0  96416.80  52327.63  54.27
2051.6  96156.55  51483.53  53.54
2054.2  95828.75  50607.50  52.81
2056.8  95473.58  49793.33  52.15
2059.4  94888.19  48901.99  51.54
2062.0  94375.63  48043.54  50.91
2064.6  93791.60  47168.45  50.29
2067.1  93190.05  46268.78  49.65
2069.7  92556.22  45362.52  49.01
2072.3  92121.68  44598.85  48.41
2074.9  91660.10  43842.23  47.83
2077.4  91344.24  43195.55  47.29
2080.0  90863.86  42546.38  46.82
2082.6  90366.58  41958.25  46.43
2085.1  89886.83  41389.63  46.05
2087.7  89557.00  40911.00  45.68
2090.3  89140.45  40451.80  45.38
2092.8  88396.55  39885.47  45.12
2095.4  87616.97  39302.36  44.86
2097.9  86950.21  38804.91  44.63
2100.5  86266.33  38342.00  44.45
2103.0  85679.27  37982.12  44.33
2105.6  85126.65  37706.48  44.29
2108.1  84641.33  37524.30  44.33
2110.7  84124.25  37402.98  44.46
2113.2  83606.08  37329.56  44.65
2115.7  83024.04  37250.00  44.87
2118.3  82417.73  37185.85  45.12
2120.8  82059.45  37269.00  45.42
2123.3  81628.71  37331.82  45.73
2125.8  81224.27  37409.17  46.06
2128.4  80824.58  37537.83  46.44
2130.9  80314.67  37598.17  46.81
2133.4  79938.13  37712.15  47.18
2135.9  79562.33  37814.00  47.53
2138.4  79104.67  37851.09  47.85
2140.9  78788.78  37941.68  48.16
2143.4  78460.67  37993.73  48.42
2145.9  78168.27  38030.28  48.65
2148.4  77881.96  38085.10  48.90
2150.9  77589.56  38121.65  49.13
2153.4  77309.34  38152.11  49.35
2155.9  76995.54  38183.19  49.59
2158.4  76703.38  38213.88  49.82
2160.9  76470.63  38256.75  50.03
2163.4  76183.08  38271.98  50.24
2165.9  75644.82  38186.35  50.48
2168.4  75165.30  38123.85  50.72
2170.8  74848.49  38127.47  50.94
2173.3  74503.34  38128.22  51.18
2175.8  74185.19  38145.89  51.42
2178.2  73810.88  38150.21  51.69
2180.7  73420.73  38161.55  51.98
2183.2  73022.23  38157.06  52.25
2185.6  72607.50  38127.60  52.51
2188.1  72141.30  38102.40  52.82
2190.6  71592.30  38045.58  53.14
2193.0  70941.20  37893.08  53.41
2195.5  70374.40  37747.20  53.64
2197.9  69807.67  37597.20  53.86
2200.4  69112.71  37385.63  54.09
2202.8  68634.98  37279.68  54.32
2205.3  68049.70  37099.18  54.52
2207.7  67697.28  37022.27  54.69
2210.1  67274.20  36912.17  54.87
2212.6  66923.62  36815.53  55.01
2215.0  66688.67  36767.83  55.13
2217.4  66371.89  36650.32  55.22
2219.9  66132.17  36571.72  55.30
2222.3  65939.50  36512.30  55.37
2224.7  65781.23  36458.33  55.42
2227.1  65511.92  36314.72  55.43
2229.5  65205.53  36113.94  55.38
2231.9  64787.20  35813.87  55.28
2234.4  64285.60  35452.67  55.15
2236.8  63896.49  35072.73  54.89
2239.2  63506.30  34656.05  54.57
2241.6  63089.78  34145.83  54.12
2244.0  62683.20  33595.20  53.60
2246.4  62308.40  32989.35  52.95
2248.8  61880.04  32261.63  52.14
2251.2  61538.00  31515.75  51.21
2253.6  61132.00  30747.25  50.30
2255.9  60838.20  30010.30  49.33
2258.3  60527.62  29233.33  48.30
2260.7  60168.00  28427.20  47.25
2263.1  59761.75  27644.25  46.26
2265.5  59345.46  26924.52  45.37
2267.9  59044.00  26390.00  44.70
2270.2  58598.40  25949.27  44.28
2272.6  58173.70  25659.50  44.11
2275.0  57748.95  25497.15  44.15
2277.3  57362.75  25429.00  44.33
2279.7  56994.00  25414.25  44.59
2282.1  56664.30  25422.00  44.86
2284.4  56224.67  25391.30  45.16
2286.8  55908.99  25343.09  45.33
2289.1  55546.90  25219.70  45.40
2291.5  55264.53  25072.31  45.37
2293.8  54843.63  24817.17  45.25
2296.2  54369.70  24524.50  45.11
2298.5  53834.10  24172.48  44.90
2300.8  53294.03  23809.57  44.68
2303.2  52665.77  23377.67  44.39
2305.5  52000.78  22907.59  44.05
2307.9  51350.48  22435.35  43.69
2310.2  50712.20  21991.20  43.36
2312.5  50124.67  21551.00  42.99
2314.8  49542.13  21121.48  42.63
2317.1  48932.50  20696.88  42.30
2319.5  48319.88  20301.30  42.01
2321.8  47780.53  19937.03  41.73
2324.1  47189.22  19549.48  41.43
2326.4  46653.57  19211.68  41.18
2328.7  46098.75  18857.50  40.91
2331.0  45630.40  18525.50  40.60
2333.3  45298.17  18284.99  40.37
2335.6  44902.67  18072.13  40.25
2337.9  44440.50  17863.65  40.20
2340.2  44032.50  17677.92  40.15
2342.5  43650.90  17514.25  40.12
2344.8  43150.08  17341.21  40.19
2347.1  42665.00  17178.70  40.26
2349.4  42143.65  16992.75  40.32
2351.7  41658.93  16827.87  40.39
2353.9  41170.40  16652.65  40.45
2356.2  40649.38  16501.88  40.60
2358.5  40154.70  16364.75  40.75
2360.8  39690.50  16233.33  40.90
2363.1  39242.25  16096.25  41.02
2365.3  38781.13  15930.33  41.08
2367.6  38233.33  15741.67  41.17
2369.8  37746.13  15594.25  41.31
2372.1  37196.90  15421.25  41.46
2374.4  36545.40  15214.40  41.63
2376.6  35897.40  15030.63  41.87
2378.9  35310.33  14875.23  42.13
2381.1  34744.67  14681.33  42.25
2383.4  34204.20  14452.23  42.25
2385.6  33762.21  14264.25  42.25
2387.9  33312.30  14085.30  42.28
2390.1  32838.75  13930.00  42.42
2392.3  32344.65  13759.20  42.54
2394.6  31892.28  13596.60  42.63
2396.8  31485.18  13448.18  42.71
2399.0  31038.92  13285.83  42.80
2401.3  30584.53  13092.20  42.81
2403.5  30130.10  12876.50  42.74
2405.7  29720.49  12687.91  42.69
2407.9  29307.45  12489.75  42.62
2410.1  28876.50  12266.70  42.48
2412.4  28504.25  12081.58  42.39
2414.6  28106.00  11881.60  42.27
2416.8  27704.05  11659.45  42.09
2419.0  27347.88  11458.56  41.90
2421.2  26948.93  11222.47  41.64
2423.4  26490.22  10982.13  41.46
2425.6  26165.18  10820.40  41.35
2427.8  25898.48  10629.90  41.04
2430.0  25606.78  10370.79  40.50
2432.2  25305.60  10147.20  40.10
2434.4  25009.88  9936.23  39.73
2436.5  24699.90  9688.53  39.22
2438.7  24388.60  9456.00  38.77
2440.9  24087.98  9220.33  38.28
2443.1  23828.55  9004.80  37.79
2445.3  23567.33  8786.96  37.28
2447.4  23256.00  8578.20  36.89
2449.6  22935.73  8398.13  36.62
2451.8  22656.15  8217.90  36.27
2453.9  22352.48  8001.58  35.80
2456.1  22021.87  7808.13  35.46
2458.3  21734.10  7615.41  35.04
2460.4  21426.10  7430.71  34.68
2462.6  21151.67  7262.79  34.34
2464.7  20909.53  7079.26  33.86
2466.9  20674.60  6880.40  33.28
2469.0  20422.28  6712.78  32.87
2471.2  20177.80  6558.95  32.51
2473.3  19906.65  6362.04  31.96
2475.4  19635.71  6200.75  31.58
2477.6  19387.92  6041.53  31.16
2479.7  19148.80  5913.60  30.88
2481.9  18901.11  5840.74  30.90
2484.0  18691.22  5738.77  30.70
2486.1  18386.10  5621.85  30.58
2488.2  18118.92  5554.92  30.66
2490.4  17900.21  5475.00  30.59
2492.5  17547.37  5396.73  30.76
2494.6  17243.48  5385.45  31.23
2496.7  17066.02  5330.97  31.24
2498.8  16921.20  5287.88  31.25
2500.9  16738.02  5289.67  31.60
2503.0  16633.85  5264.38  31.65
2505.1  16540.88  5323.50  32.18
2507.2  16541.60  5483.90  33.15
2509.4  16490.10  5544.92  33.63
2511.4  16505.48  5527.90  33.49
2513.5  16570.53  5542.27  33.45
2515.6  16771.30  5682.58  33.88
