# Supplementary material for: Using reflectance spectra and Pl@ntNet to identify herbarium specimens: a case study with Lithocarpus
Source: New Phytol. 2025 Jun 4;251(2):800–10. doi: 10.1111/nph.70258 (PMC13278665; doi:10.1111/nph.70258)
Supplement: Supplementary file 1 — Dataset S1 Original spectral data collected for this study. [file NPH-251-800-s003.zip › lithocarpus_spectra/gr021522_0185.sig]

/*** Spectra Vista SIG Data ***/
name= gr021522_0185.sig
instrument= HI: 1132003 (HR-1024i)
integration= 50.0, 9.0, 6.0, 70.0, 9.0, 6.0
scan method= Time-based, Time-based
scan coadds= 100, 425, 571, 71, 425, 571
scan time= 5, 5
scan settings= AI, AI
external data set1= 0,0,0,0,0,0,0,0,0,0,0,0,0,0,0,0,0,0,0,0,0,0,0,0,0,0,0,0,0,0,0,0
external data set2= 0,0,0,0,0,0,0,0,0,0,0,0,0,0,0,0,0,0,0,0,0,0,0,0,0,0,0,0,0,0,0,0
external data dark= 0,0,0,0,0,0,0,0,0,0,0,0,0,0,0,0
external data mask= 0
optic= LENS 4(1), LENS 4(1)
temp= 32.0, -5.1, -9.9, 32.1, -5.1, -9.9
battery= 7.45, 7.45
error= 0, 0
units= Radiance, Radiance
time= 15/02/2022 12:17:04, 15/02/2022 12:18:22
longitude=                 ,                 
latitude=                 ,                 
gpstime=                 ,                 
comm= 
memory slot= 0, 0
factors= 0.948, 0.932, 1.000 [Overlap: Remove @ 990,1900, Matching Type: None]
inclinometer x offset= 1, 1
inclinometer y offset= 90, 90
data= 
340.5  1171.80  201.50  17.20
341.9  1212.39  227.89  18.80
343.4  1180.80  196.80  16.67
344.9  1147.00  185.00  16.13
346.4  1158.95  178.30  15.38
347.8  1130.58  171.30  15.15
349.3  1162.16  159.20  13.70
350.8  1196.85  129.86  10.85
352.2  1228.92  146.30  11.90
353.7  1254.89  137.90  10.99
355.2  1283.80  140.36  10.93
356.6  1348.27  140.25  10.40
358.1  1427.76  132.20  9.26
359.6  1448.66  137.36  9.48
361.0  1501.82  140.69  9.37
362.5  1578.24  132.11  8.37
364.0  1681.68  127.40  7.58
365.5  1721.90  137.68  8.00
366.9  1796.08  134.57  7.49
368.4  1889.01  142.97  7.57
369.9  1993.30  137.79  6.91
371.3  2088.76  151.09  7.23
372.8  2163.15  140.46  6.49
374.2  2245.54  139.07  6.19
375.7  2359.80  149.83  6.35
377.2  2469.75  162.11  6.56
378.6  2536.32  160.41  6.32
380.1  2628.10  164.83  6.27
381.6  2748.98  153.12  5.57
383.0  2896.85  153.61  5.30
384.5  3019.38  154.70  5.12
386.0  3135.00  179.14  5.71
387.4  3241.45  189.36  5.84
388.9  3346.56  182.60  5.46
390.4  3485.34  170.85  4.90
391.8  3650.64  180.40  4.94
393.3  3801.52  198.69  5.23
394.7  3893.05  202.68  5.21
396.2  3992.58  208.67  5.23
397.7  4128.00  191.66  4.64
399.1  4316.97  202.20  4.68
400.6  4521.20  203.20  4.49
402.0  4644.12  239.01  5.15
403.5  4723.60  245.00  5.19
405.0  4874.36  259.63  5.33
406.4  5087.28  257.71  5.07
407.9  5289.56  273.97  5.18
409.3  5426.04  288.49  5.32
410.8  5541.30  308.19  5.56
412.2  5692.32  321.60  5.65
413.7  5913.45  342.33  5.79
415.1  6147.38  362.76  5.90
416.6  6342.03  373.50  5.89
418.0  6488.75  388.39  5.99
419.5  6633.60  419.54  6.32
420.9  6835.52  435.77  6.38
422.4  7092.44  446.21  6.29
423.8  7348.47  467.16  6.36
425.3  7613.70  500.79  6.58
426.7  7828.95  531.54  6.79
428.2  8001.28  560.23  7.00
429.6  8183.40  588.76  7.19
431.1  8397.62  602.70  7.18
432.5  8658.91  630.87  7.29
434.0  8937.50  660.00  7.38
435.4  9251.00  695.36  7.52
436.8  9563.69  740.01  7.74
438.3  9825.35  766.79  7.80
439.7  10037.16  792.54  7.90
441.2  10219.68  817.80  8.00
442.6  10472.85  852.32  8.14
444.0  10767.12  889.20  8.26
445.5  11104.35  934.74  8.42
446.9  11455.08  978.90  8.55
448.4  11773.37  1015.15  8.62
449.8  12119.25  1053.32  8.69
451.2  12397.00  1096.61  8.85
452.7  12622.20  1133.19  8.98
454.1  12872.06  1172.51  9.11
455.5  13156.08  1217.70  9.26
457.0  13504.92  1250.23  9.26
458.4  13836.68  1295.17  9.36
459.8  14204.16  1349.49  9.50
461.2  14608.98  1402.21  9.60
462.7  14984.70  1454.12  9.70
464.1  15314.61  1504.49  9.82
465.5  15606.00  1551.86  9.94
467.0  15890.50  1594.71  10.04
468.4  16211.36  1648.06  10.17
469.8  16550.92  1702.86  10.29
471.2  16967.61  1756.11  10.35
472.7  17399.06  1813.28  10.42
474.1  17835.70  1883.79  10.56
475.5  18358.60  1956.31  10.66
476.9  18849.35  2025.03  10.74
478.4  19243.75  2089.29  10.86
479.8  19514.52  2137.49  10.95
481.2  19724.72  2175.89  11.03
482.6  19971.36  2231.16  11.17
484.0  20331.30  2281.16  11.22
485.4  20796.51  2346.59  11.28
486.9  21323.25  2427.75  11.39
488.3  21894.16  2515.37  11.49
489.7  22385.20  2595.14  11.59
491.1  22814.40  2667.00  11.69
492.5  23214.24  2738.40  11.80
493.9  23541.90  2789.44  11.85
495.3  23837.40  2850.00  11.96
496.8  24219.36  2915.03  12.04
498.2  24701.07  2990.38  12.11
499.6  25195.95  3079.80  12.22
501.0  25783.90  3167.89  12.29
502.4  26316.00  3254.49  12.37
503.8  26827.50  3343.40  12.46
505.2  27355.80  3436.26  12.56
506.6  27865.42  3531.16  12.67
508.0  28360.08  3618.00  12.76
509.4  28765.00  3696.43  12.85
510.8  29229.75  3786.75  12.96
512.2  29689.92  3879.60  13.07
513.6  30192.00  3973.71  13.16
515.0  30783.84  4079.43  13.25
516.4  31282.88  4176.00  13.35
517.8  31849.32  4292.11  13.48
519.2  32448.39  4416.75  13.61
520.7  33028.44  4531.69  13.72
522.0  33526.44  4642.97  13.85
523.4  34115.76  4759.65  13.95
524.8  34623.90  4877.44  14.09
526.2  35235.31  5006.77  14.21
527.6  35867.82  5143.37  14.34
529.0  36410.00  5264.29  14.46
530.4  37062.60  5406.16  14.59
531.8  37611.10  5536.23  14.72
533.2  38085.84  5662.80  14.87
534.6  38539.84  5796.69  15.04
536.0  39036.94  5937.74  15.21
537.4  39547.92  6080.74  15.38
538.8  40122.51  6224.15  15.51
540.2  40745.88  6386.44  15.67
541.6  41368.88  6537.90  15.80
543.0  41898.36  6689.80  15.97
544.3  42599.55  6860.57  16.10
545.7  43386.90  7059.43  16.27
547.1  43913.25  7208.57  16.42
548.5  44548.98  7380.30  16.57
549.9  45278.46  7572.75  16.72
551.3  46043.14  7766.57  16.87
552.7  46584.70  7935.61  17.03
554.1  47306.79  8128.11  17.18
555.4  47915.96  8309.43  17.34
556.8  48348.30  8464.50  17.51
558.2  48629.70  8595.86  17.68
559.6  48904.05  8718.75  17.83
561.0  49429.38  8886.90  17.98
562.3  49840.70  9031.75  18.12
563.7  50440.32  9222.40  18.28
565.1  51026.80  9419.14  18.46
566.5  51651.04  9605.14  18.60
567.9  52499.68  9842.86  18.75
569.2  53449.20  10098.00  18.89
570.6  54428.10  10361.27  19.04
572.0  55270.29  10606.69  19.19
573.4  55971.95  10828.72  19.35
574.8  56682.25  11056.07  19.51
576.1  57560.05  11322.99  19.67
577.5  58232.16  11547.77  19.83
578.9  59167.44  11819.91  19.98
580.3  60017.97  12082.16  20.13
581.6  60872.16  12352.34  20.29
583.0  61709.49  12620.06  20.45
584.4  62313.27  12832.76  20.59
585.8  62754.24  13013.21  20.74
587.1  63123.50  13184.91  20.89
588.5  63597.00  13383.86  21.04
589.9  63994.80  13555.07  21.18
591.2  64526.16  13759.54  21.32
592.6  65279.06  14001.74  21.45
594.0  65948.33  14227.71  21.57
595.3  66816.20  14493.46  21.69
596.7  67699.72  14765.97  21.81
598.1  68548.84  15021.74  21.91
599.5  69381.95  15287.07  22.03
600.8  70266.56  15555.69  22.14
602.2  71003.45  15789.90  22.24
603.5  71894.28  16054.97  22.33
604.9  72766.80  16316.23  22.42
606.3  73566.24  16571.66  22.53
607.6  74322.12  16817.19  22.63
609.0  75076.20  17067.86  22.73
610.4  75806.64  17308.20  22.83
611.7  76467.78  17549.35  22.95
613.1  77089.50  17775.86  23.06
614.5  77779.62  18027.39  23.18
615.8  78326.46  18258.56  23.31
617.2  79090.92  18537.56  23.44
618.5  79730.40  18796.77  23.58
619.9  80534.98  19089.26  23.70
621.2  81272.50  19371.59  23.84
622.6  82192.00  19705.71  23.98
624.0  82931.94  19999.29  24.12
625.3  83757.51  20312.22  24.25
626.7  84584.72  20616.71  24.37
628.0  85279.28  20897.66  24.50
629.4  86122.40  21212.00  24.63
630.8  86822.16  21492.43  24.75
632.1  87374.70  21736.35  24.88
633.5  88288.20  22054.69  24.98
634.8  89031.10  22317.54  25.07
636.2  89674.56  22564.97  25.16
637.5  90509.53  22851.07  25.25
638.9  91226.76  23095.44  25.32
640.2  92000.41  23339.61  25.37
641.6  92829.78  23572.29  25.39
642.9  93607.15  23787.40  25.41
644.3  94438.74  24017.36  25.43
645.6  95205.50  24226.43  25.45
647.0  95948.28  24379.39  25.41
648.3  96755.02  24550.36  25.37
649.7  97576.01  24710.50  25.32
651.0  98391.49  24841.45  25.25
652.4  98946.90  24895.93  25.16
653.7  100023.48  25067.83  25.06
655.0  100932.84  25174.51  24.94
656.4  101594.60  25207.57  24.81
657.7  102679.48  25343.28  24.68
659.1  103565.00  25432.00  24.56
660.4  104287.68  25468.80  24.42
661.8  104976.00  25508.57  24.30
663.1  105942.03  25626.92  24.19
664.5  106449.00  25664.01  24.11
665.8  106617.30  25636.35  24.05
667.1  106700.76  25630.14  24.02
668.5  107083.20  25722.00  24.02
669.8  107465.12  25852.30  24.06
671.2  107702.40  25988.11  24.13
672.5  108010.52  26177.28  24.24
673.8  108653.72  26477.00  24.37
675.2  109613.28  26892.60  24.53
676.5  110770.98  27375.26  24.71
677.8  111993.10  27913.53  24.92
679.2  112935.30  28391.19  25.14
680.5  113776.47  28873.95  25.38
681.9  114529.80  29348.00  25.62
683.2  115330.60  29837.50  25.87
684.5  116139.10  30327.00  26.11
685.9  116872.62  30787.46  26.34
687.2  117580.80  31241.14  26.57
688.5  118232.10  31668.63  26.79
689.9  119031.20  32142.57  27.00
691.2  119705.30  32587.11  27.22
692.5  120332.50  33027.14  27.45
693.8  121064.25  33505.82  27.68
695.2  121677.02  33977.39  27.92
696.5  122372.80  34488.14  28.18
697.8  123074.00  35046.93  28.48
699.2  123747.00  35626.22  28.79
700.5  124456.32  36251.61  29.13
701.8  125097.00  36886.50  29.49
703.1  125757.60  37551.60  29.86
704.5  126437.76  38251.67  30.25
705.8  127188.65  38987.97  30.65
707.1  127861.00  39730.00  31.07
708.4  128498.79  40467.34  31.49
709.8  129286.86  41241.99  31.90
711.1  129830.04  41937.89  32.30
712.4  130645.90  42726.93  32.70
713.7  131324.58  43464.40  33.10
715.0  132034.26  44211.45  33.48
716.3  132783.75  44981.07  33.88
717.7  133499.01  45733.49  34.26
719.0  134276.20  46511.43  34.64
720.3  135033.98  47306.30  35.03
721.6  135908.40  48137.00  35.42
722.9  136760.76  48987.19  35.82
724.2  137629.80  49852.80  36.22
725.6  138377.90  50692.79  36.63
726.9  138856.75  51454.46  37.06
728.2  139324.64  52231.20  37.49
729.5  139916.92  53068.69  37.93
730.8  140382.08  53860.03  38.37
732.1  140971.32  54711.40  38.81
733.4  141392.62  55528.92  39.27
734.7  141703.92  56304.00  39.73
736.0  142063.56  57099.21  40.19
737.3  142197.93  57794.85  40.64
738.6  142340.22  58500.32  41.10
740.0  142517.80  59225.36  41.56
741.2  142821.12  59987.20  42.00
742.6  143318.52  60834.34  42.45
743.9  143903.36  61723.49  42.89
745.2  144639.12  62659.89  43.32
746.5  145423.73  63609.91  43.74
747.8  146074.80  64510.57  44.16
749.1  146819.43  65439.56  44.57
750.4  147547.44  66351.44  44.97
751.7  148275.26  67260.00  45.36
753.0  148813.79  68084.59  45.75
754.2  149444.46  68936.06  46.13
755.5  150021.59  69756.86  46.50
756.8  150578.04  70564.43  46.86
758.1  151570.80  71580.17  47.23
759.4  152478.00  72547.14  47.58
760.7  153323.52  73501.00  47.94
762.0  153903.75  74318.75  48.29
763.3  154455.84  75140.10  48.65
764.6  154849.44  75879.60  49.00
765.9  155237.75  76605.61  49.35
767.2  155722.35  77400.00  49.70
768.4  156028.60  78104.00  50.06
769.7  156652.74  78961.79  50.41
771.0  157080.15  79728.62  50.76
772.3  157444.65  80463.43  51.11
773.6  157912.32  81244.69  51.45
774.8  158350.48  82005.65  51.79
776.1  158778.10  82780.10  52.14
777.4  159098.35  83478.26  52.47
778.7  159614.28  84297.69  52.81
780.0  160059.20  85064.00  53.15
781.2  160420.20  85778.36  53.47
782.5  160911.66  86581.11  53.81
783.8  161348.76  87341.91  54.13
785.0  161710.02  88029.81  54.44
786.3  162141.00  88785.00  54.76
787.6  162579.20  89535.60  55.07
788.9  162950.10  90252.60  55.39
790.1  163467.30  91053.93  55.70
791.4  163855.68  91758.17  56.00
792.7  164481.81  92605.24  56.30
793.9  164883.60  93336.30  56.61
795.2  165335.50  94078.21  56.90
796.5  165828.52  94837.44  57.19
797.7  166319.22  95598.47  57.48
799.0  166956.00  96445.71  57.77
800.2  167358.08  97149.71  58.05
801.5  167811.66  97891.46  58.33
802.8  168320.60  98669.89  58.62
804.0  168779.52  99381.10  58.88
805.3  169290.76  100148.46  59.16
806.5  169658.10  100832.57  59.43
807.8  170107.00  101564.50  59.71
809.0  170567.56  102302.38  59.98
810.3  171029.17  103036.81  60.25
811.5  171416.49  103698.77  60.50
812.8  171907.20  104440.71  60.75
814.0  172278.09  105106.95  61.01
815.3  172761.70  105840.67  61.26
816.5  173135.50  106505.54  61.52
817.8  173592.12  107206.59  61.76
819.0  174001.45  107903.25  62.01
820.2  174461.88  108611.87  62.26
821.5  174920.05  109304.07  62.49
822.7  175220.67  109911.09  62.73
824.0  175647.33  110595.15  62.96
825.2  176105.85  111308.46  63.21
826.4  176647.35  112022.59  63.42
827.7  176958.70  112642.25  63.65
828.9  177412.50  113348.57  63.89
830.1  177771.14  113994.26  64.12
831.4  178221.88  114661.67  64.34
832.6  178689.30  115362.84  64.56
833.8  179081.40  115982.21  64.77
835.0  179438.56  116616.20  64.99
836.3  179869.20  117279.40  65.20
837.5  180324.90  117949.50  65.41
838.7  180773.10  118648.61  65.63
839.9  181180.80  119278.29  65.83
841.2  181594.92  119944.31  66.05
842.4  182010.96  120617.42  66.27
843.6  182415.80  121234.50  66.46
844.8  182893.14  121937.59  66.67
846.0  183317.97  122577.41  66.87
847.2  183721.02  123184.65  67.05
848.5  184211.20  123893.71  67.26
849.7  184556.22  124535.10  67.48
850.9  184932.80  125149.14  67.67
852.1  185361.52  125768.21  67.85
853.3  185672.10  126320.70  68.03
854.5  186105.43  126961.10  68.22
855.7  186416.58  127569.77  68.43
856.9  186779.64  128162.57  68.62
858.1  187180.46  128794.68  68.81
859.3  187583.90  129369.40  68.97
860.5  188016.21  130025.55  69.16
861.7  188455.20  130642.86  69.32
862.9  188777.16  131256.54  69.53
864.1  189158.72  131833.39  69.69
865.3  189582.16  132467.23  69.87
866.5  190071.36  133136.23  70.05
867.7  190508.49  133735.53  70.20
868.9  190856.82  134374.45  70.41
870.1  191297.90  134993.23  70.57
871.3  191716.96  135622.46  70.74
872.5  192232.35  136308.86  70.91
873.7  192709.92  136975.77  71.08
874.9  193256.25  137658.69  71.23
876.0  193704.84  138299.66  71.40
877.2  194158.76  138951.89  71.57
878.4  194681.79  139639.82  71.73
879.6  195127.80  140280.00  71.89
880.8  195606.25  140930.00  72.05
882.0  196086.04  141503.39  72.16
883.1  196609.84  142201.40  72.33
884.3  197078.20  142844.19  72.48
885.5  197533.77  143464.65  72.63
886.7  197904.96  144053.49  72.79
887.8  198410.10  144679.29  72.92
889.0  198884.48  145337.59  73.08
890.2  199336.62  145962.90  73.22
891.4  199911.40  146638.31  73.35
892.5  200492.37  147328.91  73.48
893.7  201116.06  148079.76  73.63
894.9  201697.92  148834.03  73.79
896.0  202313.15  149548.36  73.92
897.2  202999.16  150267.90  74.02
898.4  203545.16  150947.18  74.16
899.5  204177.87  151702.57  74.30
900.7  204597.90  152254.14  74.42
901.9  205035.34  152876.03  74.56
903.0  205421.33  153382.66  74.67
904.2  205825.60  153941.43  74.79
905.4  206343.12  154505.79  74.88
906.5  206766.28  155156.05  75.04
907.7  207095.84  155687.86  75.18
908.8  207499.68  156218.34  75.29
910.0  207870.00  156793.37  75.43
911.2  208191.17  157246.24  75.53
912.3  208377.24  157636.89  75.65
913.5  208466.73  157958.32  75.77
914.6  208746.72  158306.40  75.84
915.8  209062.74  158816.01  75.97
916.9  209368.29  159291.04  76.08
918.1  209575.62  159697.07  76.20
919.2  209703.87  160075.86  76.33
920.4  209878.68  160426.20  76.44
921.5  210102.31  160759.51  76.51
922.7  210335.84  161144.69  76.61
923.8  210695.52  161651.53  76.72
925.0  210821.03  162008.70  76.85
926.1  211119.72  162496.50  76.97
927.3  211536.00  162952.46  77.03
928.4  211994.25  163500.54  77.12
929.6  212664.32  164293.49  77.25
930.7  213470.60  165066.00  77.32
931.8  214219.80  165890.74  77.44
933.0  214837.20  166645.03  77.57
934.1  215265.69  167165.81  77.66
935.3  215492.22  167481.00  77.72
936.4  215536.04  167671.23  77.79
937.6  215435.79  167705.06  77.84
938.7  215264.70  167827.95  77.96
939.9  215350.13  168095.09  78.06
941.0  215895.48  168786.77  78.18
942.1  216433.62  169273.80  78.21
943.3  216944.94  169891.11  78.31
944.4  217337.28  170264.23  78.34
945.6  217559.24  170651.43  78.44
946.7  217749.07  170984.83  78.52
947.9  218070.72  171430.80  78.61
949.0  218256.61  171561.93  78.61
950.1  218466.00  171946.29  78.71
951.3  218918.92  172321.91  78.71
952.4  219282.06  172751.90  78.78
953.6  219551.82  173186.29  78.88
954.7  219724.41  173301.36  78.87
955.8  220027.84  173511.44  78.86
957.0  220303.50  173858.14  78.92
958.1  220644.12  174177.69  78.94
959.3  220617.60  174268.50  78.99
960.4  221091.56  174593.83  78.97
961.6  221429.22  174981.34  79.02
962.7  221627.52  175168.69  79.04
963.9  221877.46  175197.05  78.96
965.0  221889.00  175455.09  79.07
966.2  221863.98  175523.06  79.11
967.3  221983.06  175580.34  79.10
968.5  222268.80  175579.20  78.99
969.6  222374.88  175712.23  79.02
970.8  222367.64  175737.65  79.03
971.9  222108.48  175761.14  79.13
973.1  222277.84  175997.43  79.18
974.2  222320.07  175786.94  79.07
975.4  222752.58  175744.14  78.90
976.5  222401.01  175899.19  79.09
977.7  222641.34  176124.30  79.11
978.8  222568.02  175966.14  79.06
980.0  222497.00  175803.57  79.01
981.2  222720.15  175720.52  78.90
982.3  222496.12  175690.70  78.96
983.5  222650.09  175798.63  78.96
984.6  222913.44  175961.31  78.94
985.8  223194.84  176285.69  78.98
987.0  222931.20  175940.80  78.92
988.1  222972.92  175971.50  78.92
989.3  223264.72  175809.60  78.74
990.2  236940.62  189762.43  80.09
994.0  237340.29  190649.51  80.33
997.9  237287.92  191270.00  80.61
1001.7  237789.57  192232.44  80.84
1005.6  238802.22  193793.33  81.15
1009.4  240096.97  195461.12  81.41
1013.3  241240.00  196960.00  81.64
1017.1  241924.45  198202.28  81.93
1021.0  242624.31  199388.86  82.18
1024.8  243912.83  200950.72  82.39
1028.6  245819.10  203054.95  82.60
1032.5  247328.20  204824.20  82.81
1036.3  247921.61  205837.81  83.03
1040.1  248167.09  206535.84  83.22
1044.0  248965.13  207686.74  83.42
1047.8  249659.55  208734.75  83.61
1051.6  250278.84  209752.89  83.81
1055.5  249956.10  209871.80  83.96
1059.3  249627.45  210033.15  84.14
1063.1  249397.62  210181.08  84.28
1067.0  249715.94  210841.12  84.43
1070.8  250420.41  211828.32  84.59
1074.6  250945.03  212663.86  84.75
1078.4  250604.67  212729.00  84.89
1082.3  249761.29  212355.75  85.02
1086.1  249218.13  212241.29  85.16
1089.9  249184.88  212491.02  85.27
1093.7  249592.39  213061.02  85.36
1097.5  249714.75  213404.12  85.46
1101.4  249640.40  213561.49  85.55
1105.2  249441.20  213548.80  85.61
1109.0  249810.40  213907.35  85.63
1112.8  250796.20  214768.79  85.63
1116.6  251621.11  215266.80  85.55
1120.4  252320.44  215664.71  85.47
1124.2  252817.21  215766.81  85.34
1128.1  253444.64  215953.23  85.21
1131.8  253461.60  215582.73  85.06
1135.7  253242.64  214993.02  84.90
1139.5  253033.60  214299.60  84.69
1143.3  252434.53  213170.80  84.45
1147.1  251752.89  211834.22  84.14
1150.9  251102.50  210327.33  83.76
1154.7  251082.00  209288.44  83.35
1158.5  250958.33  208226.73  82.97
1162.3  250753.08  207174.61  82.62
1166.1  250114.07  205898.82  82.32
1169.9  249719.80  205004.13  82.09
1173.7  249120.00  203980.00  81.88
1177.5  248507.29  203010.11  81.69
1181.2  248505.98  202575.24  81.52
1185.0  248971.14  202578.17  81.37
1188.8  248888.50  202298.44  81.28
1192.6  248874.24  202223.01  81.26
1196.4  248870.65  202204.10  81.25
1200.2  248214.40  201731.91  81.27
1204.0  247737.65  201477.70  81.33
1207.8  247369.07  201366.13  81.40
1211.6  246821.44  201169.33  81.50
1215.3  246346.52  201289.38  81.71
1219.1  246219.42  201768.75  81.95
1222.9  245848.89  202186.67  82.24
1226.7  245530.47  202564.84  82.50
1230.4  244900.64  202679.97  82.76
1234.2  244221.44  202668.36  82.99
1238.0  243471.70  202506.30  83.17
1241.8  242806.03  202351.94  83.34
1245.5  242234.76  202256.89  83.50
1249.3  242030.98  202432.47  83.64
1253.1  242280.69  202911.53  83.75
1256.8  242309.89  203159.96  83.84
1260.6  242084.32  203150.87  83.92
1264.4  241869.78  203092.80  83.97
1268.1  241499.87  202908.93  84.02
1271.9  241471.29  202958.62  84.05
1275.7  241702.09  203315.79  84.12
1279.4  241982.10  203679.00  84.17
1283.2  241490.53  203472.64  84.26
1286.9  241133.50  203348.63  84.33
1290.7  240902.93  203263.87  84.38
1294.4  240219.79  202766.08  84.41
1298.2  239294.49  202064.84  84.44
1302.0  238177.00  201043.42  84.41
1305.7  236827.56  199823.25  84.38
1309.5  235232.17  198335.18  84.31
1313.2  234309.25  197303.00  84.21
1317.0  233656.80  196404.00  84.06
1320.7  232855.78  195284.86  83.87
1324.4  231771.80  193771.15  83.60
1328.2  231116.00  192462.40  83.28
1331.9  230268.81  190798.36  82.86
1335.7  229446.81  189033.61  82.39
1339.4  228163.42  186793.51  81.87
1343.2  227217.83  184732.09  81.30
1346.9  226840.05  183076.08  80.71
1350.6  227277.79  182040.21  80.10
1354.4  227848.17  181191.19  79.52
1358.1  227679.47  179795.33  78.97
1361.8  226940.51  177998.09  78.43
1365.6  225851.25  175986.45  77.92
1369.3  224679.11  173974.22  77.43
1373.0  223322.31  171811.93  76.93
1376.7  221744.23  169464.73  76.42
1380.5  220249.47  166856.80  75.76
1384.2  218910.13  164082.78  74.95
1387.9  217625.40  160949.33  73.96
1391.6  216279.56  157474.17  72.81
1395.3  215069.35  153662.20  71.45
1399.1  214304.61  149709.56  69.86
1402.8  213294.00  145210.67  68.08
1406.5  212492.67  140609.00  66.17
1410.2  211914.06  136115.06  64.23
1413.9  211781.42  132123.78  62.39
1417.6  211237.98  128307.70  60.74
1421.3  210572.53  124982.40  59.35
1425.1  209784.53  122016.53  58.16
1428.8  209396.55  119731.65  57.18
1432.5  209153.09  117891.43  56.37
1436.2  208908.73  116307.34  55.67
1439.9  208250.65  114745.03  55.10
1443.6  207877.22  113491.33  54.60
1447.3  207333.51  112391.53  54.21
1451.0  206835.25  111507.50  53.91
1454.7  206281.33  110750.31  53.69
1458.4  205880.03  110251.63  53.55
1462.1  205243.27  109742.65  53.47
1465.8  204559.22  109389.83  53.48
1469.4  204019.57  109261.11  53.55
1473.1  204627.50  109890.58  53.70
1476.8  204789.58  110423.44  53.92
1480.5  203632.96  110318.13  54.17
1484.2  202658.78  110306.63  54.43
1487.9  202010.97  110510.85  54.71
1491.6  201332.08  110693.92  54.98
1495.3  201165.25  111134.83  55.25
1498.9  200621.17  111433.60  55.54
1502.6  199701.68  111499.42  55.83
1506.3  198530.58  111471.73  56.15
1510.0  197618.95  111572.05  56.46
1513.7  196861.50  111762.32  56.77
1517.3  196137.74  111936.18  57.07
1521.0  195254.08  111942.06  57.33
1524.7  194439.82  111979.92  57.59
1528.3  193615.15  111941.00  57.82
1532.0  192714.67  111795.87  58.01
1535.7  191860.04  111620.91  58.18
1539.3  190999.97  111397.70  58.32
1543.0  190382.69  111292.81  58.46
1546.7  190023.17  111313.58  58.58
1550.3  189493.87  111249.78  58.71
1554.0  188722.10  110979.40  58.81
1557.6  187932.68  110726.24  58.92
1561.3  187095.76  110413.31  59.01
1565.0  186235.47  110051.47  59.09
1568.6  185302.41  109671.85  59.19
1572.3  184625.92  109437.14  59.28
1575.9  184028.80  109248.18  59.36
1579.6  183461.17  109072.37  59.45
1583.2  182849.29  108893.69  59.55
1586.9  182086.67  108656.72  59.67
1590.5  181505.07  108519.64  59.79
1594.1  180768.67  108358.10  59.94
1597.8  179984.62  108171.04  60.10
1601.4  179262.86  108014.04  60.25
1605.1  178275.61  107702.82  60.41
1608.7  177460.25  107453.75  60.55
1612.3  176705.49  107234.75  60.69
1616.0  175868.15  106904.70  60.79
1619.6  175170.89  106667.11  60.89
1623.2  174363.33  106247.00  60.93
1626.9  173769.20  105915.78  60.95
1630.5  173012.10  105458.75  60.95
1634.1  172362.38  104999.11  60.92
1637.8  171635.02  104449.33  60.86
1641.4  170746.98  103727.65  60.75
1645.0  169889.68  102905.21  60.57
1648.6  168942.62  101876.42  60.30
1652.2  168192.19  100891.19  59.99
1655.8  167490.67  99926.11  59.66
1659.5  166786.15  99065.50  59.40
1663.1  165593.34  97986.69  59.17
1666.7  164347.33  97017.00  59.03
1670.3  163177.05  96142.28  58.92
1673.9  162092.92  95235.89  58.75
1677.5  161262.49  94472.38  58.58
1681.1  160838.09  93827.20  58.34
1684.7  160823.10  93353.40  58.05
1688.3  160698.22  92743.39  57.71
1691.9  160305.67  91960.07  57.37
1695.6  159963.07  91199.50  57.01
1699.2  159840.73  90587.83  56.67
1702.8  159770.89  89971.13  56.31
1706.3  159284.09  89101.49  55.94
1709.9  158323.29  88008.80  55.59
1713.5  157614.52  87187.12  55.32
1717.1  156900.57  86466.88  55.11
1720.7  156224.99  85931.67  55.01
1724.3  155837.77  85647.74  54.96
1727.9  155512.31  85558.55  55.02
1731.5  155406.86  85745.11  55.17
1735.1  155551.20  86154.13  55.39
1738.7  155299.33  86298.22  55.57
1742.2  154819.51  86177.93  55.66
1745.8  154217.07  85812.67  55.64
1749.4  154144.48  85736.71  55.62
1753.0  153380.73  85270.27  55.59
1756.5  151950.38  84489.14  55.60
1760.1  150129.37  83560.50  55.66
1763.7  148061.67  82558.19  55.76
1767.2  146404.07  81852.47  55.91
1770.8  145008.00  81320.00  56.08
1774.4  143585.94  80695.11  56.20
1777.9  142727.48  80383.75  56.32
1781.5  141856.00  79969.67  56.37
1785.1  140605.83  79321.67  56.41
1788.6  139298.43  78628.34  56.45
1792.2  138047.67  77946.17  56.46
1795.8  137483.38  77700.57  56.52
1799.3  136859.60  77396.80  56.55
1802.9  136135.76  77032.74  56.59
1806.4  135441.24  76732.18  56.65
1810.0  134629.84  76361.69  56.72
1813.5  134219.44  76201.04  56.77
1817.1  133980.60  76132.07  56.82
1820.6  133388.10  75919.83  56.92
1824.2  133300.84  75999.16  57.01
1827.7  132518.84  75672.81  57.10
1831.2  132258.00  75684.00  57.22
1834.8  132273.90  75841.63  57.34
1838.3  132066.00  75893.00  57.47
1841.8  131423.33  75649.63  57.56
1845.4  130528.11  75226.43  57.63
1848.9  129684.15  74772.45  57.66
1852.4  129016.37  74364.93  57.64
1856.0  128278.03  73833.33  57.56
1859.5  127532.96  73177.87  57.38
1863.0  126895.56  72544.76  57.17
1866.6  126668.36  71981.87  56.83
1870.1  126527.88  71316.02  56.36
1873.6  125873.25  70173.00  55.75
1877.1  124702.67  68517.75  54.94
1880.6  123357.18  66529.29  53.93
1884.2  122340.77  64472.48  52.70
1887.7  121499.73  62120.33  51.13
1891.2  120522.50  59316.95  49.22
1894.7  119729.67  56295.43  47.02
1898.2  119280.03  53244.39  44.64
1902.2  128013.60  53804.40  42.03
1904.9  127323.78  51031.63  40.08
1907.6  126447.73  48304.40  38.20
1910.4  125729.63  45836.23  36.46
1913.1  124583.07  43515.27  34.93
1915.8  123868.50  41717.20  33.68
1918.6  123366.40  40374.27  32.73
1921.3  122856.68  39382.07  32.06
1924.0  122019.68  38500.93  31.55
1926.7  121270.60  37912.07  31.26
1929.4  120502.53  37570.80  31.18
1932.2  119908.01  37499.58  31.27
1934.9  119308.80  37541.40  31.47
1937.6  118695.47  37657.27  31.73
1940.3  118114.58  37867.50  32.06
1943.0  117595.00  38157.55  32.45
1945.7  116844.11  38392.66  32.86
1948.4  116060.72  38619.62  33.28
1951.1  115429.35  38929.50  33.73
1953.8  114786.65  39234.25  34.18
1956.4  114285.05  39550.99  34.61
1959.1  113694.83  39833.47  35.04
1961.8  112901.25  40049.45  35.47
1964.5  112255.05  40295.93  35.90
1967.2  111490.25  40495.72  36.32
1969.9  110854.67  40724.42  36.74
1972.5  110063.43  40872.73  37.14
1975.2  109527.67  41120.81  37.54
1977.9  109208.52  41430.77  37.94
1980.6  108630.67  41649.77  38.34
1983.2  107777.78  41745.72  38.73
1985.9  106896.00  41796.00  39.10
1988.5  105996.60  41832.79  39.47
1991.2  105346.58  41978.25  39.85
1993.8  104755.75  42114.05  40.20
1996.5  104314.10  42283.45  40.53
1999.2  103676.26  42347.75  40.85
2001.8  103285.20  42456.00  41.11
2004.4  102776.43  42474.03  41.33
2007.1  102086.83  42374.38  41.51
2009.7  101505.75  42293.55  41.67
2012.4  101144.80  42264.80  41.79
2015.0  100683.17  42112.17  41.83
2017.6  100121.79  41856.58  41.81
2020.3  99614.90  41601.27  41.76
2022.9  99395.60  41428.93  41.68
2025.5  99176.38  41207.93  41.55
2028.1  98956.77  40942.02  41.37
2030.8  98548.88  40523.95  41.12
2033.4  98399.60  40170.10  40.82
2036.0  98059.40  39753.47  40.54
2038.6  97694.75  39331.90  40.26
2041.2  97365.43  38932.17  39.99
2043.8  97006.33  38503.40  39.69
2046.4  96630.90  38044.67  39.37
2049.0  96143.03  37563.33  39.07
2051.6  95893.13  37168.63  38.76
2054.2  95557.50  36747.92  38.46
2056.8  95210.50  36363.25  38.19
2059.4  94625.45  35886.67  37.92
2062.0  94123.75  35449.79  37.66
2064.6  93538.43  35003.07  37.42
2067.1  92929.05  34556.40  37.19
2069.7  92295.55  34088.68  36.93
2072.3  91888.28  33706.85  36.68
2074.9  91446.43  33339.78  36.46
2077.4  91123.53  33036.09  36.25
2080.0  90636.65  32679.05  36.06
2082.6  90144.17  32309.29  35.84
2085.1  89676.43  31941.35  35.62
2087.7  89362.00  31648.50  35.42
2090.3  88934.85  31328.30  35.23
2092.8  88191.48  30888.17  35.02
2095.4  87406.04  30443.51  34.83
2097.9  86746.74  30036.77  34.63
2100.5  86057.33  29640.00  34.44
2103.0  85470.82  29277.75  34.25
2105.6  84907.03  28927.75  34.07
2108.1  84417.23  28591.43  33.87
2110.7  83901.65  28239.28  33.66
2113.2  83395.56  27899.65  33.45
2115.7  82825.38  27558.79  33.27
2118.3  82201.60  27213.23  33.11
2120.8  81831.90  26967.75  32.96
2123.3  81456.28  26684.06  32.76
2125.8  81063.50  26415.20  32.59
2128.4  80639.33  26182.00  32.47
2130.9  80117.33  25912.33  32.34
2133.4  79746.45  25673.20  32.19
2135.9  79365.00  25486.83  32.11
2138.4  78901.99  25285.24  32.05
2140.9  78605.28  25170.08  32.02
2143.4  78284.01  25048.93  32.00
2145.9  77979.43  24921.01  31.96
2148.4  77699.21  24835.73  31.96
2150.9  77418.99  24774.81  32.00
2153.4  77138.78  24701.71  32.02
2155.9  76812.29  24616.58  32.05
2158.4  76513.50  24555.13  32.09
2160.9  76299.13  24530.63  32.15
2163.4  76005.70  24472.78  32.20
2165.9  75449.08  24319.87  32.23
2168.4  74974.65  24218.70  32.30
2170.8  74651.96  24161.32  32.37
2173.3  74295.66  24097.38  32.43
2175.8  73976.38  24069.19  32.54
2178.2  73599.79  24020.04  32.64
2180.7  73233.48  23949.28  32.70
2183.2  72834.48  23888.06  32.80
2185.6  72418.50  23839.20  32.92
2188.1  71946.00  23782.50  33.06
2190.6  71397.52  23700.73  33.20
2193.0  70757.78  23566.95  33.31
2195.5  70182.40  23449.60  33.41
2197.9  69594.27  23357.60  33.56
2200.4  68903.38  23236.00  33.72
2202.8  68442.38  23159.49  33.84
2205.3  67862.57  23037.45  33.95
2207.7  67502.50  22997.87  34.07
2210.1  67077.97  22952.53  34.22
2212.6  66724.73  22913.69  34.34
2215.0  66479.92  22885.96  34.43
2217.4  66162.14  22813.81  34.48
2219.9  65908.70  22786.62  34.57
2222.3  65702.63  22746.17  34.62
2224.7  65571.98  22682.70  34.59
2227.1  65330.13  22541.13  34.50
2229.5  65030.33  22342.57  34.36
2231.9  64589.33  22083.33  34.19
2234.4  64078.73  21792.33  34.01
2236.8  63682.24  21496.42  33.76
2239.2  63306.10  21178.30  33.45
2241.6  62903.23  20864.90  33.17
2244.0  62517.60  20541.60  32.86
2246.4  62113.33  20222.78  32.56
2248.8  61677.28  19885.62  32.24
2251.2  61327.75  19538.75  31.86
2253.6  60914.50  19154.50  31.44
2255.9  60626.50  18819.40  31.04
2258.3  60337.60  18533.93  30.72
2260.7  59971.80  18268.40  30.46
2263.1  59566.00  18009.00  30.23
2265.5  59164.42  17763.81  30.02
2267.9  58848.25  17574.00  29.86
2270.2  58416.73  17374.60  29.74
2272.6  58027.70  17191.50  29.63
2275.0  57624.00  17000.55  29.50
2277.3  57215.25  16822.38  29.40
2279.7  56831.75  16645.38  29.29
2282.1  56500.77  16472.27  29.15
2284.4  56089.37  16236.00  28.95
2286.8  55803.18  16031.23  28.73
2289.1  55433.40  15799.20  28.50
2291.5  55149.91  15581.36  28.25
2293.8  54713.02  15328.25  28.02
2296.2  54200.30  15076.60  27.82
2298.5  53655.28  14834.70  27.65
2300.8  53161.15  14640.62  27.54
2303.2  52572.57  14453.77  27.49
2305.5  51915.62  14283.38  27.51
2307.9  51273.06  14113.06  27.53
2310.2  50604.40  13975.50  27.62
2312.5  49994.33  13876.67  27.76
2314.8  49411.52  13814.63  27.96
2317.1  48816.88  13713.13  28.09
2319.5  48211.73  13565.10  28.14
2321.8  47679.57  13420.80  28.15
2324.1  47064.15  13264.88  28.18
2326.4  46535.32  13109.98  28.17
2328.7  46019.58  12935.83  28.11
2331.0  45567.20  12774.30  28.03
2333.3  45203.47  12642.45  27.97
2335.6  44799.53  12502.93  27.91
2337.9  44353.05  12354.30  27.85
2340.2  43953.33  12223.33  27.81
2342.5  43563.73  12085.63  27.74
2344.8  43086.42  11945.46  27.72
2347.1  42584.50  11865.70  27.86
2349.4  42029.55  11784.90  28.04
2351.7  41553.20  11695.73  28.15
2353.9  41073.30  11603.45  28.25
2356.2  40576.25  11513.13  28.37
2358.5  40089.57  11422.76  28.49
2360.8  39617.45  11347.10  28.64
2363.1  39168.90  11255.15  28.73
2365.3  38723.33  11140.49  28.77
2367.6  38208.33  11008.33  28.81
2369.8  37704.25  10870.75  28.83
2372.1  37154.65  10680.80  28.75
2374.4  36511.13  10502.73  28.77
2376.6  35862.87  10342.73  28.84
2378.9  35258.53  10178.70  28.87
2381.1  34692.67  10018.67  28.88
2383.4  34160.62  9858.55  28.86
2385.6  33701.25  9727.21  28.86
2387.9  33216.60  9587.40  28.86
2390.1  32751.25  9458.75  28.88
2392.3  32274.45  9301.50  28.82
2394.6  31813.23  9161.02  28.80
2396.8  31414.44  9036.18  28.76
2399.0  30967.58  8889.92  28.71
2401.3  30521.42  8719.12  28.57
2403.5  30057.30  8572.20  28.52
2405.7  29656.73  8443.43  28.47
2407.9  29234.25  8280.75  28.33
2410.1  28792.80  8109.60  28.17
2412.4  28400.67  7985.33  28.12
2414.6  27993.20  7858.40  28.07
2416.8  27629.25  7695.05  27.85
2419.0  27282.73  7558.37  27.70
2421.2  26920.78  7384.68  27.43
2423.4  26509.23  7197.81  27.15
2425.6  26165.18  7058.03  26.97
2427.8  25831.80  6943.73  26.88
2430.0  25530.31  6834.21  26.77
2432.2  25228.80  6691.20  26.52
2434.4  24913.13  6540.30  26.25
2436.5  24592.47  6406.93  26.05
2438.7  24309.80  6294.15  25.89
2440.9  24018.50  6153.50  25.62
2443.1  23768.25  6030.00  25.37
2445.3  23506.38  5912.15  25.15
2447.4  23205.00  5793.60  24.97
2449.6  22904.93  5677.47  24.79
2451.8  22594.05  5578.65  24.69
2453.9  22248.56  5434.84  24.43
2456.1  21948.60  5306.60  24.18
2458.3  21649.37  5211.10  24.07
2460.4  21340.57  5110.62  23.95
2462.6  21086.92  4996.54  23.69
2464.7  20843.88  4934.69  23.67
2466.9  20585.53  4876.40  23.69
2469.0  20320.06  4770.50  23.48
2471.2  20084.60  4648.35  23.14
2473.3  19811.52  4554.51  22.99
2475.4  19587.08  4474.27  22.84
2477.6  19362.90  4390.43  22.67
2479.7  19123.20  4275.20  22.36
2481.9  18849.08  4175.68  22.15
2484.0  18610.77  4129.77  22.19
2486.1  18330.30  4087.35  22.30
2488.2  18075.29  3998.96  22.12
2490.4  17854.58  3923.75  21.98
2492.5  17595.27  3863.93  21.96
2494.6  17327.10  3813.30  22.01
2496.7  17031.40  3773.22  22.15
2498.8  16724.03  3692.55  22.08
2500.9  16530.21  3646.09  22.06
2503.0  16433.68  3562.97  21.68
2505.1  16371.88  3570.13  21.81
2507.2  16406.75  3663.43  22.33
2509.4  16345.45  3736.79  22.86
2511.4  16349.03  3780.88  23.13
2513.5  16458.00  3713.60  22.56
2515.6  16402.70  3778.15  23.03
