# Supplementary material for: Using reflectance spectra and Pl@ntNet to identify herbarium specimens: a case study with Lithocarpus
Source: New Phytol. 2025 Jun 4;251(2):800–10. doi: 10.1111/nph.70258 (PMC13278665; doi:10.1111/nph.70258)
Supplement: Supplementary file 1 — Dataset S1 Original spectral data collected for this study. [file NPH-251-800-s003.zip › lithocarpus_spectra/gr021622_0410.sig]

/*** Spectra Vista SIG Data ***/
name= gr021622_0410.sig
instrument= HI: 1132003 (HR-1024i)
integration= 50.0, 9.0, 6.0, 200.0, 20.0, 6.0
scan method= Time-based, Time-based
scan coadds= 100, 425, 571, 25, 219, 571
scan time= 5, 5
scan settings= AI, AI
external data set1= 0,0,0,0,0,0,0,0,0,0,0,0,0,0,0,0,0,0,0,0,0,0,0,0,0,0,0,0,0,0,0,0
external data set2= 0,0,0,0,0,0,0,0,0,0,0,0,0,0,0,0,0,0,0,0,0,0,0,0,0,0,0,0,0,0,0,0
external data dark= 0,0,0,0,0,0,0,0,0,0,0,0,0,0,0,0
external data mask= 0
optic= LENS 4(1), LENS 4(1)
temp= 33.4, -5.0, -9.9, 33.3, -5.0, -9.9
battery= 7.45, 7.44
error= 0, 0
units= Radiance, Radiance
time= 16/02/2022 16:25:21, 16/02/2022 16:26:14
longitude=                 ,                 
latitude=                 ,                 
gpstime=                 ,                 
comm= 
memory slot= 0, 0
factors= 0.953, 0.927, 1.000 [Overlap: Remove @ 990,1900, Matching Type: None]
inclinometer x offset= 1, 1
inclinometer y offset= 90, 90
data= 
340.5  1150.10  113.93  9.91
341.9  1191.12  122.30  10.27
343.4  1141.44  132.84  11.64
344.9  1128.50  115.63  10.25
346.4  1141.12  106.98  9.38
347.8  1130.58  102.78  9.09
349.3  1146.24  91.54  7.99
350.8  1166.55  98.48  8.44
352.2  1228.92  98.75  8.04
353.7  1227.31  99.98  8.15
355.2  1270.70  91.70  7.22
356.6  1309.00  91.63  7.00
358.1  1374.88  92.54  6.73
359.6  1435.84  99.36  6.92
361.0  1489.51  95.40  6.40
362.5  1541.25  101.72  6.60
364.0  1617.98  101.92  6.30
365.5  1696.20  99.59  5.87
366.9  1770.96  103.62  5.85
368.4  1851.48  106.34  5.74
369.9  1941.86  115.74  5.96
371.3  2022.66  125.59  6.21
372.8  2110.71  124.55  5.90
374.2  2206.60  113.58  5.15
375.7  2320.47  121.27  5.23
377.2  2416.35  133.50  5.52
378.6  2483.48  138.71  5.59
380.1  2564.00  141.02  5.50
381.6  2685.93  135.56  5.05
383.0  2833.60  139.15  4.91
384.5  2955.68  149.70  5.06
386.0  3072.30  166.16  5.41
387.4  3169.15  168.70  5.32
388.9  3265.22  168.49  5.16
390.4  3405.61  165.16  4.85
391.8  3547.32  177.94  5.02
393.3  3685.62  188.34  5.11
394.7  3790.90  190.11  5.01
396.2  3916.84  183.94  4.70
397.7  4045.44  185.76  4.59
399.1  4205.76  194.62  4.63
400.6  4368.80  203.20  4.65
402.0  4502.16  212.94  4.73
403.5  4625.60  218.05  4.71
405.0  4771.84  221.35  4.64
406.4  4970.02  230.01  4.63
407.9  5146.84  238.61  4.64
409.3  5285.56  245.84  4.65
410.8  5414.40  251.69  4.65
412.2  5571.72  257.28  4.62
413.7  5782.04  266.69  4.61
415.1  6003.36  280.46  4.67
416.6  6185.16  287.60  4.65
418.0  6336.50  295.44  4.66
419.5  6495.40  304.04  4.68
420.9  6691.20  313.24  4.68
422.4  6934.69  328.12  4.73
423.8  7163.37  331.64  4.63
425.3  7410.75  347.48  4.69
426.7  7626.00  362.85  4.76
428.2  7812.80  376.96  4.82
429.6  7999.57  385.45  4.82
431.1  8213.94  396.06  4.82
432.5  8474.44  410.87  4.85
434.0  8734.00  422.13  4.83
435.4  9025.50  440.00  4.88
436.8  9307.47  458.13  4.92
438.3  9554.15  473.19  4.95
439.7  9792.49  486.50  4.97
441.2  9999.72  500.55  5.01
442.6  10261.95  516.15  5.03
444.0  10543.26  530.99  5.04
445.5  10854.57  547.07  5.04
446.9  11182.08  567.84  5.08
448.4  11480.28  587.56  5.12
449.8  11808.50  608.79  5.16
451.2  12086.50  622.44  5.15
452.7  12338.49  639.80  5.19
454.1  12588.84  657.48  5.22
455.5  12880.56  673.02  5.23
457.0  13213.20  692.12  5.24
458.4  13539.24  712.14  5.26
459.8  13875.84  737.28  5.31
461.2  14251.52  760.34  5.34
462.7  14602.62  785.06  5.38
464.1  14938.27  801.24  5.36
465.5  15244.92  821.61  5.39
467.0  15548.90  844.85  5.43
468.4  15873.12  868.25  5.47
469.8  16205.24  892.51  5.51
471.2  16607.10  916.05  5.52
472.7  17022.10  942.40  5.54
474.1  17428.60  969.08  5.56
475.5  17898.14  1000.16  5.59
476.9  18342.22  1031.06  5.62
478.4  18731.25  1060.94  5.66
479.8  19039.02  1077.80  5.66
481.2  19301.28  1098.10  5.69
482.6  19586.34  1120.91  5.72
484.0  19961.64  1148.37  5.75
485.4  20411.06  1180.07  5.78
486.9  20902.05  1212.41  5.80
488.3  21409.44  1246.84  5.82
489.7  21869.52  1281.88  5.86
491.1  22279.32  1309.77  5.88
492.5  22690.92  1343.58  5.92
493.9  23041.38  1373.52  5.96
495.3  23381.40  1396.50  5.97
496.8  23769.00  1423.36  5.99
498.2  24250.38  1462.03  6.03
499.6  24723.36  1496.09  6.05
501.0  25271.36  1535.01  6.07
502.4  25774.20  1575.09  6.11
503.8  26255.18  1612.21  6.14
505.2  26756.36  1653.54  6.18
506.6  27248.10  1693.84  6.22
508.0  27735.12  1732.50  6.25
509.4  28150.00  1768.75  6.28
510.8  28625.85  1806.75  6.31
512.2  29089.68  1847.08  6.35
513.6  29601.60  1888.80  6.38
515.0  30179.68  1934.02  6.41
516.4  30661.12  1976.64  6.45
517.8  31203.54  2024.36  6.49
519.2  31787.01  2078.14  6.54
520.7  32354.94  2128.26  6.58
522.0  32829.36  2168.94  6.61
523.4  33401.34  2220.44  6.65
524.8  33905.58  2266.65  6.69
526.2  34492.41  2319.38  6.72
527.6  35105.70  2376.15  6.77
529.0  35626.80  2429.90  6.82
530.4  36255.34  2485.34  6.86
531.8  36802.21  2538.64  6.90
533.2  37294.92  2592.72  6.95
534.6  37783.52  2654.08  7.02
536.0  38287.46  2715.72  7.09
537.4  38802.58  2775.94  7.15
538.8  39378.27  2835.20  7.20
540.2  39989.87  2900.59  7.25
541.6  40574.66  2962.05  7.30
543.0  41091.12  3022.81  7.36
544.3  41777.40  3097.20  7.41
545.7  42547.35  3177.68  7.47
547.1  43051.95  3235.31  7.51
548.5  43677.36  3305.81  7.57
549.9  44365.34  3381.40  7.62
551.3  45088.42  3464.18  7.68
552.7  45607.96  3527.86  7.74
554.1  46296.60  3604.75  7.79
555.4  46885.46  3681.18  7.85
556.8  47322.66  3742.20  7.91
558.2  47639.25  3796.73  7.97
559.6  47969.40  3851.36  8.03
561.0  48546.96  3929.31  8.09
562.3  48994.40  3992.63  8.15
563.7  49589.12  4070.08  8.21
565.1  50164.40  4144.80  8.26
566.5  50771.80  4227.03  8.33
567.9  51600.80  4324.80  8.38
569.2  52504.20  4428.90  8.44
570.6  53447.64  4539.87  8.49
572.0  54260.50  4643.57  8.56
573.4  54940.50  4734.15  8.62
574.8  55632.50  4830.13  8.68
576.1  56486.86  4943.57  8.75
577.5  57120.36  5037.98  8.82
578.9  58004.16  5153.73  8.89
580.3  58799.40  5261.60  8.95
581.6  59586.88  5368.48  9.01
583.0  60383.43  5480.73  9.08
584.4  60988.08  5577.05  9.14
585.8  61471.81  5666.15  9.22
587.1  61924.28  5746.90  9.28
588.5  62500.50  5839.50  9.34
589.9  62985.00  5928.75  9.41
591.2  63555.88  6022.34  9.48
592.6  64312.60  6137.78  9.54
594.0  64957.42  6239.72  9.61
595.3  65792.12  6360.34  9.67
596.7  66630.46  6483.33  9.73
598.1  67427.15  6603.13  9.79
599.5  68210.35  6726.60  9.86
600.8  69052.44  6854.19  9.93
602.2  69736.17  6962.38  9.98
603.5  70593.96  7091.13  10.04
604.9  71425.26  7221.87  10.11
606.3  72193.44  7348.44  10.18
607.6  72923.04  7470.66  10.24
609.0  73650.60  7595.10  10.31
610.4  74376.12  7714.98  10.37
611.7  75057.22  7833.84  10.44
613.1  75702.00  7957.31  10.51
614.5  76429.26  8086.82  10.58
615.8  77009.58  8208.18  10.66
617.2  77790.78  8347.68  10.73
618.5  78457.16  8476.22  10.80
619.9  79271.86  8621.63  10.88
621.2  80021.73  8765.03  10.95
622.6  80910.50  8925.13  11.03
624.0  81608.85  9065.36  11.11
625.3  82402.05  9208.59  11.18
626.7  83199.72  9354.29  11.24
628.0  83872.60  9489.53  11.31
629.4  84683.20  9640.40  11.38
630.8  85372.68  9775.53  11.45
632.1  85917.51  9887.06  11.51
633.5  86818.16  10047.18  11.57
634.8  87536.67  10179.72  11.63
636.2  88173.00  10305.77  11.69
637.5  88983.33  10444.20  11.74
638.9  89696.07  10572.99  11.79
640.2  90460.98  10707.13  11.84
641.6  91284.78  10841.27  11.88
642.9  92040.13  10961.18  11.91
644.3  92836.66  11090.21  11.95
645.6  93606.50  11210.88  11.98
647.0  94345.20  11326.68  12.01
648.3  95134.21  11452.39  12.04
649.7  95937.67  11575.01  12.07
651.0  96733.09  11684.81  12.08
652.4  97248.06  11765.52  12.10
653.7  98324.19  11916.36  12.12
655.0  99216.96  12036.50  12.13
656.4  99848.20  12119.35  12.14
657.7  100870.25  12248.26  12.14
659.1  101717.00  12356.58  12.15
660.4  102421.76  12442.08  12.15
661.8  103104.00  12520.00  12.14
663.1  104047.74  12646.22  12.15
664.5  104550.18  12714.29  12.16
665.8  104764.17  12753.77  12.17
667.1  104901.21  12791.45  12.19
668.5  105344.40  12877.20  12.22
669.8  105797.50  12974.34  12.26
671.2  106104.96  13060.32  12.31
672.5  106430.36  13159.77  12.36
673.8  107086.56  13302.59  12.42
675.2  108081.12  13496.18  12.49
676.5  109222.56  13717.67  12.56
677.8  110413.76  13953.43  12.64
679.2  111335.19  14169.09  12.73
680.5  112141.95  14381.08  12.82
681.9  112858.90  14601.13  12.94
683.2  113652.00  14832.13  13.05
684.5  114422.00  15065.05  13.17
685.9  115126.99  15303.10  13.29
687.2  115814.40  15542.40  13.42
688.5  116454.98  15779.60  13.55
689.9  117235.80  16030.63  13.67
691.2  117901.73  16268.28  13.80
692.5  118498.14  16499.77  13.92
693.8  119214.50  16757.23  14.06
695.2  119829.56  17002.64  14.19
696.5  120517.76  17263.84  14.32
697.8  121226.40  17535.44  14.47
699.2  121879.68  17806.23  14.61
700.5  122581.80  18095.76  14.76
701.8  123200.70  18387.86  14.93
703.1  123861.72  18698.94  15.10
704.5  124542.36  19015.97  15.27
705.8  125276.64  19350.92  15.45
707.1  125939.75  19683.75  15.63
708.4  126575.61  20025.29  15.82
709.8  127349.22  20386.79  16.01
711.1  127880.64  20715.99  16.20
712.4  128696.50  21087.82  16.39
713.7  129360.74  21443.40  16.58
715.0  130038.78  21807.49  16.77
716.3  130782.75  22179.56  16.96
717.7  131470.68  22547.91  17.15
719.0  132224.90  22934.78  17.35
720.3  132942.08  23324.69  17.54
721.6  133777.20  23733.65  17.74
722.9  134557.11  24148.64  17.95
724.2  135361.80  24575.67  18.16
725.6  136079.90  24996.50  18.37
726.9  136562.75  25379.31  18.58
728.2  137058.88  25774.00  18.81
729.5  137672.73  26210.63  19.04
730.8  138144.50  26626.40  19.27
732.1  138754.56  27065.99  19.51
733.4  139208.76  27493.24  19.75
734.7  139567.68  27889.11  19.98
736.0  140020.26  28328.90  20.23
737.3  140247.72  28719.56  20.48
738.6  140515.56  29119.23  20.72
740.0  140806.05  29527.69  20.97
741.2  141182.08  29947.84  21.21
742.6  141728.76  30408.30  21.46
743.9  142313.04  30873.22  21.69
745.2  143036.22  31373.69  21.93
746.5  143781.73  31879.43  22.17
747.8  144377.40  32344.90  22.40
749.1  145054.28  32829.74  22.63
750.4  145720.38  33310.93  22.86
751.7  146408.50  33785.47  23.08
753.0  146923.67  34233.56  23.30
754.2  147542.94  34702.74  23.52
755.5  148083.50  35147.81  23.74
756.8  148628.40  35591.48  23.95
758.1  149602.68  36137.58  24.16
759.4  150491.40  36670.40  24.37
760.7  151327.12  37193.80  24.58
762.0  151908.75  37655.63  24.79
763.3  152453.70  38106.81  25.00
764.6  152833.68  38523.66  25.21
765.9  153224.00  38939.21  25.41
767.2  153708.66  39386.60  25.62
768.4  154017.50  39785.20  25.83
769.7  154630.94  40270.58  26.04
771.0  155050.02  40704.57  26.25
772.3  155415.70  41116.63  26.46
773.6  155882.72  41559.60  26.66
774.8  156330.12  41996.33  26.86
776.1  156767.52  42431.42  27.07
777.4  157088.38  42828.38  27.26
778.7  157601.18  43274.29  27.46
780.0  158035.52  43702.56  27.65
781.2  158376.12  44105.54  27.85
782.5  158873.52  44547.56  28.04
783.8  159337.80  44972.15  28.22
785.0  159665.16  45360.60  28.41
786.3  160104.00  45769.50  28.59
787.6  160568.24  46185.58  28.76
788.9  160936.11  46591.02  28.95
790.1  161429.00  47022.60  29.13
791.4  161791.20  47411.28  29.30
792.7  162422.85  47868.02  29.47
793.9  162853.74  48260.21  29.63
795.2  163334.50  48676.63  29.80
796.5  163799.68  49085.69  29.97
797.7  164286.18  49502.16  30.13
799.0  164892.00  49953.00  30.29
800.2  165290.88  50330.24  30.45
801.5  165750.88  50729.74  30.61
802.8  166287.50  51150.66  30.76
804.0  166728.38  51546.04  30.92
805.3  167223.56  51951.32  31.07
806.5  167614.50  52334.50  31.22
807.8  168072.10  52717.88  31.37
809.0  168517.08  53120.25  31.52
810.3  168975.67  53514.21  31.67
811.5  169346.88  53875.84  31.81
812.8  169848.60  54277.95  31.96
814.0  170246.07  54649.89  32.10
815.3  170742.03  55054.17  32.24
816.5  171114.75  55412.06  32.38
817.8  171556.20  55789.45  32.52
819.0  171935.61  56157.43  32.66
820.2  172411.02  56549.00  32.80
821.5  172885.55  56926.88  32.93
822.7  173189.31  57270.86  33.07
824.0  173601.36  57645.61  33.21
825.2  174078.45  58034.33  33.34
826.4  174587.71  58413.22  33.46
827.7  174919.85  58743.31  33.58
828.9  175377.60  59131.80  33.72
830.1  175743.53  59489.56  33.85
831.4  176163.85  59849.98  33.97
832.6  176617.54  60210.53  34.09
833.8  176999.90  60553.55  34.21
835.0  177384.48  60902.56  34.33
836.3  177802.38  61269.11  34.46
837.5  178264.80  61642.35  34.58
838.7  178645.23  61990.99  34.70
839.9  179042.40  62329.50  34.81
841.2  179523.27  62706.87  34.93
842.4  179909.91  63041.51  35.04
843.6  180304.60  63381.68  35.15
844.8  180770.31  63757.04  35.27
846.0  181164.24  64094.38  35.38
847.2  181557.60  64451.89  35.50
848.5  182059.20  64829.00  35.61
849.7  182440.65  65146.47  35.71
850.9  182767.00  65482.30  35.83
852.1  183208.24  65826.44  35.93
853.3  183534.54  66133.61  36.03
854.5  183963.64  66470.34  36.13
855.7  184315.98  66793.25  36.24
856.9  184699.32  67108.05  36.33
858.1  185098.55  67452.69  36.44
859.3  185500.98  67779.67  36.54
860.5  185957.37  68119.42  36.63
861.7  186372.00  68466.60  36.74
862.9  186744.87  68784.24  36.83
864.1  187103.75  69088.85  36.93
865.3  187556.60  69426.71  37.02
866.5  187997.76  69776.64  37.12
867.7  188436.32  70106.23  37.20
868.9  188814.01  70437.15  37.31
870.1  189285.65  70777.54  37.39
871.3  189762.88  71079.66  37.46
872.5  190173.60  71431.76  37.56
873.7  190655.68  71787.36  37.65
874.9  191176.11  72151.34  37.74
876.0  191714.04  72500.67  37.82
877.2  192116.80  72813.13  37.90
878.4  192588.75  73147.39  37.98
879.6  193011.00  73500.00  38.08
880.8  193523.75  73846.94  38.16
882.0  193916.68  74142.40  38.23
883.1  194442.92  74476.43  38.30
884.3  194915.90  74792.41  38.37
885.5  195374.76  75142.94  38.46
886.7  195687.36  75461.76  38.56
887.8  196163.10  75796.13  38.64
889.0  196736.84  76127.33  38.70
890.2  197226.54  76424.46  38.75
891.4  197671.59  76772.00  38.84
892.5  198219.06  77165.30  38.93
893.7  198844.34  77539.66  39.00
894.9  199463.04  77941.44  39.08
896.0  200115.25  78326.78  39.14
897.2  200732.42  78697.26  39.21
898.4  201207.24  79060.05  39.29
899.5  201875.81  79486.05  39.37
900.7  202298.20  79763.78  39.43
901.9  202778.00  80078.18  39.49
903.0  203170.35  80365.81  39.56
904.2  203579.80  80651.80  39.62
905.4  204021.96  80970.47  39.69
906.5  204488.76  81329.83  39.77
907.7  204947.20  81607.00  39.82
908.8  205317.24  81883.47  39.88
910.0  205652.72  82135.30  39.94
911.2  205852.43  82375.62  40.02
912.3  206134.26  82594.44  40.07
913.5  206324.49  82788.65  40.13
914.6  206569.44  83031.48  40.20
915.8  206849.46  83309.24  40.28
916.9  207165.40  83510.62  40.31
918.1  207432.72  83704.06  40.35
919.2  207625.68  83949.21  40.43
920.4  207769.10  84150.17  40.50
921.5  208057.64  84342.64  40.54
922.7  208256.32  84550.24  40.60
923.8  208582.38  84770.42  40.64
925.0  208776.26  84949.71  40.69
926.1  209092.80  85183.98  40.74
927.3  209420.64  85468.68  40.81
928.4  209950.00  85761.81  40.85
929.6  210636.80  86183.68  40.92
930.7  211346.80  86587.90  40.97
931.8  212054.19  86975.58  41.02
933.0  212745.60  87339.24  41.05
934.1  213194.07  87632.57  41.10
935.3  213321.17  87834.48  41.17
936.4  213388.26  87916.85  41.20
937.6  213185.64  87948.72  41.25
938.7  212974.65  87954.28  41.30
939.9  213152.00  88075.07  41.32
941.0  213650.82  88357.98  41.36
942.1  214134.84  88694.60  41.42
943.3  214662.06  88960.98  41.44
944.4  215000.32  89224.40  41.50
945.6  215170.12  89349.36  41.52
946.7  215379.74  89556.85  41.58
947.9  215720.82  89746.60  41.60
949.0  215766.38  89889.27  41.66
950.1  216157.68  89983.26  41.63
951.3  216381.22  90172.94  41.67
952.4  216764.57  90434.32  41.72
953.6  217055.90  90610.81  41.75
954.7  217068.30  90697.00  41.78
955.8  217296.33  90799.16  41.79
957.0  217683.15  91032.90  41.82
958.1  218143.62  91268.25  41.84
959.3  218250.90  91272.30  41.82
960.4  218545.40  91423.06  41.83
961.6  218800.98  91577.74  41.85
962.7  218916.48  91808.24  41.94
963.9  219200.03  91905.70  41.93
965.0  219370.26  91964.00  41.92
966.2  219637.92  91979.56  41.88
967.3  219689.32  91972.60  41.86
968.5  219769.92  92096.88  41.91
969.6  219931.20  92282.86  41.96
970.8  219987.13  92314.78  41.96
971.9  219799.36  92364.80  42.02
973.1  220193.52  92342.82  41.94
974.2  220018.62  92326.50  41.96
975.4  220059.27  92523.12  42.04
976.5  220440.09  92653.47  42.03
977.7  220618.86  92697.00  42.02
978.8  220484.70  92577.53  41.99
980.0  220528.00  92632.50  42.00
981.2  220687.02  92692.25  42.00
982.3  220969.56  92595.41  41.90
983.5  220677.99  92738.00  42.02
984.6  221079.60  92812.68  41.98
985.8  220876.48  92892.47  42.06
987.0  220745.60  92888.00  42.08
988.1  221383.50  92754.01  41.90
989.3  221614.40  92771.56  41.86
990.2  233324.98  100403.81  43.03
994.0  233777.76  100949.24  43.18
997.9  233997.25  101203.43  43.25
1001.7  234651.08  101863.58  43.41
1005.6  235750.00  102520.50  43.49
1009.4  236764.04  103335.36  43.64
1013.3  237800.00  104040.00  43.75
1017.1  238467.86  104547.11  43.84
1021.0  239217.46  105166.47  43.96
1024.8  240372.00  105921.50  44.07
1028.6  241964.68  106940.28  44.20
1032.5  243271.00  107762.13  44.30
1036.3  243845.92  108252.05  44.39
1040.1  244147.31  108618.29  44.49
1044.0  244803.38  109190.45  44.60
1047.8  245427.00  109565.19  44.64
1051.6  245944.36  110143.00  44.78
1055.5  245650.00  110191.37  44.86
1059.3  245530.50  110372.69  44.95
1063.1  245455.83  110532.81  45.03
1067.0  245793.85  110944.65  45.14
1070.8  246509.82  111379.00  45.18
1074.6  246988.75  111884.65  45.30
1078.4  246869.67  111913.05  45.33
1082.3  246215.36  111816.70  45.41
1086.1  245844.62  111899.10  45.52
1089.9  245930.84  112145.10  45.60
1093.7  246322.84  112490.35  45.67
1097.5  246471.37  112702.31  45.73
1101.4  246382.93  112815.70  45.79
1105.2  246293.60  112874.40  45.83
1109.0  246572.65  113126.99  45.88
1112.8  247389.80  113528.93  45.89
1116.6  248087.96  113961.70  45.94
1120.4  248686.67  114310.70  45.97
1124.2  249128.11  114536.31  45.97
1128.1  249589.54  114780.53  45.99
1131.8  249557.47  114738.75  45.98
1135.7  249332.49  114558.82  45.95
1139.5  249117.40  114414.03  45.93
1143.3  248547.25  113966.90  45.85
1147.1  247992.89  113570.80  45.80
1150.9  247476.17  113100.49  45.70
1154.7  247426.40  112832.98  45.60
1158.5  247323.40  112569.87  45.52
1162.3  247111.13  112286.35  45.44
1166.1  246518.31  111817.55  45.36
1169.9  246118.27  111499.83  45.30
1173.7  245540.00  111132.00  45.26
1177.5  244895.78  110768.38  45.23
1181.2  244886.49  110669.26  45.19
1185.0  245228.22  110741.39  45.16
1188.8  245105.00  110724.95  45.17
1192.6  245089.71  110697.44  45.17
1196.4  245083.07  110715.47  45.17
1200.2  244451.20  110583.20  45.24
1204.0  244055.70  110563.20  45.30
1207.8  243753.57  110587.82  45.37
1211.6  243262.78  110418.10  45.39
1215.3  242845.22  110505.80  45.50
1219.1  242685.17  110640.49  45.59
1222.9  242364.44  110712.00  45.68
1226.7  242029.18  110884.59  45.81
1230.4  241413.90  110842.23  45.91
1234.2  240761.50  110773.08  46.01
1238.0  240108.37  110697.39  46.10
1241.8  239463.39  110620.15  46.20
1245.5  238970.91  110542.86  46.26
1249.3  238754.32  110668.60  46.35
1253.1  238909.03  110878.25  46.41
1256.8  238850.66  111031.38  46.49
1260.6  238599.68  110967.66  46.51
1264.4  238319.54  111015.31  46.58
1268.1  237886.00  110867.46  46.61
1271.9  237839.20  110958.75  46.65
1275.7  238118.73  111184.71  46.69
1279.4  238420.50  111424.82  46.73
1283.2  237980.44  111404.28  46.81
1286.9  237636.70  111380.37  46.87
1290.7  237353.60  111353.88  46.91
1294.4  236730.82  111144.05  46.95
1298.2  235937.72  110848.17  46.98
1302.0  234866.33  110409.94  47.01
1305.7  233621.06  109910.08  47.05
1309.5  232166.68  109228.10  47.05
1313.2  231173.67  108698.10  47.02
1317.0  230521.20  108388.80  47.02
1320.7  229777.98  107974.82  46.99
1324.4  228831.00  107398.94  46.93
1328.2  228121.60  106881.84  46.85
1331.9  227190.70  106212.32  46.75
1335.7  226342.50  105472.00  46.60
1339.4  225191.64  104626.62  46.46
1343.2  224318.54  103866.33  46.30
1346.9  223885.23  103242.25  46.11
1350.6  224142.64  102953.17  45.93
1354.4  224602.58  102753.53  45.75
1358.1  224435.53  102284.37  45.57
1361.8  223760.60  101580.85  45.40
1365.6  222668.95  100757.27  45.25
1369.3  221392.44  99818.00  45.09
1373.0  220014.30  98822.52  44.92
1376.7  218565.33  97820.12  44.76
1380.5  217054.71  96604.88  44.51
1384.2  215715.82  95370.78  44.21
1387.9  214442.07  94023.57  43.85
1391.6  213160.14  92466.28  43.38
1395.3  212019.70  90727.09  42.79
1399.1  211293.39  89055.78  42.15
1402.8  210355.33  87039.00  41.38
1406.5  209637.53  85013.49  40.55
1410.2  209077.00  83001.05  39.70
1413.9  208912.47  81231.75  38.88
1417.6  208401.89  79468.73  38.13
1421.3  207840.27  77944.80  37.50
1425.1  207171.73  76578.96  36.96
1428.8  206782.05  75527.30  36.53
1432.5  206534.37  74716.41  36.18
1436.2  206309.82  74089.01  35.91
1439.9  205721.87  73427.32  35.69
1443.6  205356.78  72925.85  35.51
1447.3  204815.62  72494.12  35.39
1451.0  204344.25  72116.21  35.29
1454.7  203777.78  71819.44  35.24
1458.4  203364.70  71561.81  35.19
1462.1  202745.68  71329.24  35.18
1465.8  202126.78  71143.74  35.20
1469.4  201557.08  71063.52  35.26
1473.1  201922.76  71321.99  35.32
1476.8  202011.33  71659.28  35.47
1480.5  200936.60  71535.94  35.60
1484.2  200056.02  71477.04  35.73
1487.9  199419.13  71573.46  35.89
1491.6  198734.25  71594.74  36.03
1495.3  198424.42  71777.06  36.17
1498.9  197844.90  71895.14  36.34
1502.6  196957.40  71877.89  36.49
1506.3  195906.04  71809.36  36.65
1510.0  195009.35  71754.10  36.80
1513.7  194300.70  71846.45  36.98
1517.3  193607.78  71911.63  37.14
1521.0  192758.37  71823.51  37.26
1524.7  191975.83  71829.46  37.42
1528.3  191214.72  71731.37  37.51
1532.0  190329.47  71652.12  37.65
1535.7  189500.42  71563.03  37.76
1539.3  188690.40  71394.33  37.84
1543.0  188093.50  71351.70  37.93
1546.7  187723.25  71407.05  38.04
1550.3  187242.67  71363.04  38.11
1554.0  186473.00  71216.15  38.19
1557.6  185715.32  71088.66  38.28
1561.3  184896.43  70914.21  38.35
1565.0  184028.27  70685.58  38.41
1568.6  183111.06  70415.38  38.46
1572.3  182450.12  70294.99  38.53
1575.9  181828.00  70189.80  38.60
1579.6  181248.82  70105.16  38.68
1583.2  180628.40  70010.60  38.76
1586.9  179880.62  69784.72  38.80
1590.5  179260.80  69768.64  38.92
1594.1  178511.92  69659.52  39.02
1597.8  177737.16  69525.73  39.12
1601.4  176992.96  69453.48  39.24
1605.1  176016.44  69246.56  39.34
1608.7  175169.00  69102.34  39.45
1612.3  174404.67  68989.45  39.56
1616.0  173597.65  68810.49  39.64
1619.6  172923.89  68699.35  39.73
1623.2  172094.80  68472.30  39.79
1626.9  171460.93  68371.58  39.88
1630.5  170681.85  68106.04  39.90
1634.1  170041.96  67984.23  39.98
1637.8  169365.16  67744.88  40.00
1641.4  168555.97  67393.10  39.98
1645.0  167755.89  67060.51  39.98
1648.6  166833.62  66565.31  39.90
1652.2  166129.74  66193.79  39.84
1655.8  165457.67  65751.50  39.74
1659.5  164802.45  65309.74  39.63
1663.1  163625.26  64737.42  39.56
1666.7  162400.67  64128.68  39.49
1670.3  161259.72  63572.18  39.42
1673.9  160209.79  63064.39  39.36
1677.5  159438.74  62665.55  39.30
1681.1  159020.84  62332.68  39.20
1684.7  159018.65  62147.77  39.08
1688.3  158890.98  61939.64  38.98
1691.9  158519.80  61603.35  38.86
1695.6  158164.77  61281.66  38.75
1699.2  158054.67  61072.47  38.64
1702.8  157988.92  60845.07  38.51
1706.3  157506.23  60422.14  38.36
1709.9  156569.69  59863.52  38.23
1713.5  155847.13  59386.10  38.11
1717.1  155166.59  58911.90  37.97
1720.7  154457.60  58420.74  37.82
1724.3  154087.61  58164.71  37.75
1727.9  153759.51  57973.86  37.70
1731.5  153647.17  57949.94  37.72
1735.1  153758.93  58108.92  37.79
1738.7  153500.93  58071.46  37.83
1742.2  153035.29  57975.12  37.88
1745.8  152380.53  57804.24  37.93
1749.4  152098.26  57739.92  37.96
1753.0  151157.65  57378.98  37.96
1756.5  149695.89  56857.02  37.98
1760.1  147992.93  56264.07  38.02
1763.7  146079.89  55574.58  38.04
1767.2  144550.73  55094.04  38.11
1770.8  143250.50  54677.25  38.17
1774.4  141858.23  54102.42  38.14
1777.9  141064.72  53999.85  38.28
1781.5  140223.33  53707.50  38.30
1785.1  139035.00  53269.13  38.31
1788.6  137778.28  52801.02  38.32
1792.2  136462.00  52302.15  38.33
1795.8  135811.22  52118.33  38.38
1799.3  135115.00  51847.56  38.37
1802.9  134405.38  51635.38  38.42
1806.4  133785.07  51479.12  38.48
1810.0  133009.90  51263.77  38.54
1813.5  132632.95  51128.94  38.55
1817.1  132410.87  51114.12  38.60
1820.6  131832.10  50992.07  38.68
1824.2  131772.62  51069.20  38.76
1827.7  131042.50  50850.59  38.80
1831.2  130816.00  50922.90  38.93
1834.8  130808.50  50957.13  38.96
1838.3  130587.00  50986.35  39.04
1841.8  129946.67  50801.03  39.09
1845.4  129085.33  50537.62  39.15
1848.9  128301.90  50232.42  39.15
1852.4  127657.83  49977.05  39.15
1856.0  126949.03  49618.22  39.09
1859.5  126234.84  49225.25  38.99
1863.0  125663.12  48804.80  38.84
1866.6  125522.76  48487.52  38.63
1870.1  125408.61  48104.48  38.36
1873.6  124769.25  47343.49  37.94
1877.1  123617.67  46302.38  37.46
1880.6  122392.71  45077.47  36.83
1884.2  121484.67  43798.69  36.05
1887.7  120690.93  42340.68  35.08
1891.2  119752.15  40614.84  33.92
1894.7  118942.71  38726.65  32.56
1898.2  118492.39  36833.15  31.08
1902.2  126313.20  37440.00  29.64
1904.9  125650.15  35784.55  28.48
1907.6  124806.07  34094.13  27.32
1910.4  124080.31  32592.47  26.27
1913.1  122956.87  31197.67  25.37
1915.8  122289.30  30147.37  24.65
1918.6  121818.00  29324.80  24.07
1921.3  121330.33  28687.45  23.64
1924.0  120518.77  28110.72  23.32
1926.7  119719.40  27727.70  23.16
1929.4  118930.53  27501.27  23.12
1932.2  118325.61  27395.30  23.15
1934.9  117725.40  27370.20  23.25
1937.6  117097.30  27406.70  23.41
1940.3  116527.92  27518.75  23.62
1943.0  116040.58  27668.62  23.84
1945.7  115334.18  27777.57  24.08
1948.4  114565.64  27882.83  24.34
1951.1  113953.35  28044.00  24.61
1953.8  113328.60  28217.20  24.90
1956.4  112829.08  28418.48  25.19
1959.1  112262.83  28592.27  25.47
1961.8  111467.30  28714.70  25.76
1964.5  110797.50  28842.90  26.03
1967.2  110048.62  28962.65  26.32
1969.9  109434.67  29110.00  26.60
1972.5  108649.32  29179.53  26.86
1975.2  108089.67  29311.23  27.12
1977.9  107764.52  29523.78  27.40
1980.6  107212.70  29669.15  27.67
1983.2  106383.67  29707.25  27.92
1985.9  105510.00  29724.00  28.17
1988.5  104621.36  29716.13  28.40
1991.2  103961.48  29791.80  28.66
1993.8  103382.40  29874.90  28.90
1996.5  102964.95  29983.80  29.12
1999.2  102337.37  30006.93  29.32
2001.8  101937.10  30079.10  29.51
2004.4  101421.59  30095.78  29.67
2007.1  100714.13  30038.63  29.83
2009.7  100152.75  29987.40  29.94
2012.4  99807.73  29998.13  30.06
2015.0  99351.17  29945.33  30.14
2017.6  98805.63  29806.21  30.17
2020.3  98318.37  29670.67  30.18
2022.9  98129.73  29622.53  30.19
2025.5  97946.48  29542.70  30.16
2028.1  97742.65  29426.68  30.11
2030.8  97325.25  29172.48  29.97
2033.4  97161.35  29000.45  29.85
2036.0  96824.27  28790.07  29.73
2038.6  96469.20  28549.60  29.59
2041.2  96162.13  28299.83  29.43
2043.8  95823.87  28053.03  29.28
2046.4  95449.98  27799.42  29.12
2049.0  94965.20  27516.73  28.98
2051.6  94743.05  27280.55  28.79
2054.2  94414.38  27028.13  28.63
2056.8  94061.92  26802.42  28.49
2059.4  93497.58  26530.50  28.38
2062.0  93012.92  26285.42  28.26
2064.6  92428.35  26038.08  28.17
2067.1  91839.38  25780.28  28.07
2069.7  91226.82  25506.23  27.96
2072.3  90825.02  25297.97  27.85
2074.9  90365.10  25103.58  27.78
2077.4  90058.89  24953.97  27.71
2080.0  89591.49  24752.73  27.63
2082.6  89117.13  24537.79  27.53
2085.1  88650.73  24314.35  27.43
2087.7  88328.50  24173.50  27.37
2090.3  87906.85  24003.80  27.31
2092.8  87185.38  23736.47  27.23
2095.4  86396.16  23431.85  27.12
2097.9  85754.84  23188.84  27.04
2100.5  85082.00  22939.33  26.96
2103.0  84498.05  22714.73  26.88
2105.6  83946.95  22495.88  26.80
2108.1  83458.58  22304.18  26.72
2110.7  82955.60  22093.05  26.63
2113.2  82454.43  21893.73  26.55
2115.7  81887.92  21667.08  26.46
2118.3  81269.18  21445.78  26.39
2120.8  80903.25  21303.60  26.33
2123.3  80501.73  21141.56  26.26
2125.8  80111.27  20980.05  26.19
2128.4  79713.08  20822.10  26.12
2130.9  79204.67  20627.50  26.04
2133.4  78831.32  20485.38  25.99
2135.9  78458.50  20368.50  25.96
2138.4  78011.45  20255.22  25.96
2140.9  77706.13  20154.42  25.94
2143.4  77388.53  20041.58  25.90
2145.9  77083.95  19950.21  25.88
2148.4  76785.46  19877.11  25.89
2150.9  76517.43  19797.92  25.87
2153.4  76243.30  19737.00  25.89
2155.9  75902.15  19656.62  25.90
2158.4  75588.63  19587.75  25.91
2160.9  75380.38  19532.63  25.91
2163.4  75088.20  19475.47  25.94
2165.9  74549.93  19359.25  25.97
2168.4  74082.90  19255.65  25.99
2170.8  73761.42  19180.43  26.00
2173.3  73416.06  19137.41  26.07
2175.8  73110.40  19100.58  26.13
2178.2  72736.83  19034.75  26.17
2180.7  72359.64  18968.43  26.21
2183.2  71945.80  18918.94  26.30
2185.6  71523.90  18874.80  26.39
2188.1  71057.70  18805.50  26.47
2190.6  70530.42  18730.62  26.56
2193.0  69903.90  18614.48  26.63
2195.5  69331.20  18508.80  26.70
2197.9  68760.07  18417.07  26.78
2200.4  68085.67  18297.04  26.87
2202.8  67625.45  18231.38  26.96
2205.3  67020.47  18145.25  27.07
2207.7  66656.20  18114.85  27.18
2210.1  66232.13  18060.23  27.27
2212.6  65867.43  18016.84  27.35
2215.0  65658.83  17994.25  27.41
2217.4  65365.09  17919.64  27.41
2219.9  65119.58  17891.30  27.47
2222.3  64915.40  17876.47  27.54
2224.7  64741.95  17856.00  27.58
2227.1  64484.14  17765.83  27.55
2229.5  64210.35  17668.01  27.52
2231.9  63755.47  17504.13  27.46
2234.4  63251.27  17305.47  27.36
2236.8  62875.23  17132.86  27.25
2239.2  62498.15  16945.50  27.11
2241.6  62085.28  16717.75  26.93
2244.0  61689.60  16509.60  26.76
2246.4  61289.68  16299.60  26.59
2248.8  60873.45  16054.78  26.37
2251.2  60559.25  15841.25  26.16
2253.6  60175.00  15623.75  25.96
2255.9  59881.90  15439.50  25.78
2258.3  59570.23  15259.80  25.62
2260.7  59216.07  15078.33  25.46
2263.1  58826.50  14898.75  25.33
2265.5  58440.25  14729.55  25.20
2267.9  58137.75  14579.75  25.08
2270.2  57704.60  14402.53  24.96
2272.6  57283.10  14242.30  24.86
2275.0  56859.60  14060.55  24.73
2277.3  56485.13  13931.38  24.66
2279.7  56131.13  13820.75  24.62
2282.1  55809.47  13684.77  24.52
2284.4  55405.35  13507.45  24.38
2286.8  55115.37  13370.69  24.26
2289.1  54752.40  13211.40  24.13
2291.5  54446.88  13059.61  23.99
2293.8  54044.57  12877.27  23.83
2296.2  53599.70  12705.00  23.70
2298.5  53079.93  12533.30  23.61
2300.8  52551.45  12334.70  23.47
2303.2  51943.47  12154.83  23.40
2305.5  51288.54  11991.84  23.38
2307.9  50638.24  11829.27  23.36
2310.2  49996.10  11688.60  23.38
2312.5  49427.00  11584.33  23.44
2314.8  48873.68  11501.95  23.53
2317.1  48277.29  11400.63  23.61
2319.5  47655.53  11286.23  23.68
2321.8  47128.13  11160.70  23.68
2324.1  46516.98  11037.13  23.73
2326.4  45999.25  10934.18  23.77
2328.7  45497.08  10806.25  23.75
2331.0  45045.80  10672.90  23.69
2333.3  44682.62  10582.73  23.68
2335.6  44275.93  10464.07  23.63
2337.9  43844.25  10350.90  23.61
2340.2  43462.50  10228.33  23.53
2342.5  43072.38  10112.30  23.48
2344.8  42585.04  9995.67  23.47
2347.1  42077.35  9893.45  23.51
2349.4  41556.85  9771.85  23.51
2351.7  41114.00  9694.93  23.58
2353.9  40652.53  9629.08  23.69
2356.2  40153.75  9555.00  23.80
2358.5  39658.06  9460.62  23.86
2360.8  39187.27  9382.87  23.94
2363.1  38736.95  9291.00  23.98
2365.3  38302.15  9199.78  24.02
2367.6  37783.33  9083.33  24.04
2369.8  37285.50  8986.38  24.10
2372.1  36732.15  8855.60  24.11
2374.4  36125.63  8695.17  24.07
2376.6  35500.27  8564.27  24.12
2378.9  34895.93  8434.77  24.17
2381.1  34320.00  8285.33  24.14
2383.4  33785.80  8132.65  24.07
2385.6  33335.50  8011.67  24.03
2387.9  32859.90  7908.30  24.07
2390.1  32392.50  7796.25  24.07
2392.3  31905.90  7660.58  24.01
2394.6  31453.12  7536.10  23.96
2396.8  31043.09  7418.16  23.90
2399.0  30619.83  7302.75  23.85
2401.3  30187.80  7177.27  23.78
2403.5  29729.70  7043.40  23.69
2405.7  29337.94  6922.33  23.60
2407.9  28941.45  6816.75  23.55
2410.1  28495.20  6686.70  23.47
2412.4  28127.58  6572.83  23.37
2414.6  27748.80  6457.80  23.27
2416.8  27348.75  6329.95  23.15
2419.0  26975.55  6208.66  23.02
2421.2  26582.98  6080.40  22.87
2423.4  26166.93  5952.22  22.75
2425.6  25850.85  5838.83  22.59
2427.8  25565.10  5743.58  22.47
2430.0  25234.00  5629.86  22.31
2432.2  24940.80  5529.60  22.17
2434.4  24642.23  5418.00  21.99
2436.5  24309.23  5313.07  21.86
2438.7  24014.30  5200.80  21.66
2440.9  23740.60  5091.53  21.45
2443.1  23486.85  5014.95  21.35
2445.3  23232.11  4936.95  21.25
2447.4  22929.60  4834.80  21.09
2449.6  22638.00  4722.67  20.86
2451.8  22366.35  4647.15  20.78
2453.9  22040.73  4541.16  20.60
2456.1  21718.33  4437.87  20.43
2458.3  21416.35  4342.58  20.28
2460.4  21126.73  4276.67  20.24
2462.6  20849.50  4197.96  20.13
2464.7  20570.33  4114.07  20.00
2466.9  20340.60  4030.27  19.81
2469.0  20092.89  3964.06  19.73
2471.2  19839.95  3879.45  19.55
2473.3  19573.68  3817.23  19.50
2475.4  19368.23  3732.61  19.27
2477.6  19137.75  3664.94  19.15
2479.7  18867.20  3622.40  19.20
2481.9  18575.90  3564.28  19.19
2484.0  18342.60  3512.98  19.15
2486.1  18093.15  3459.60  19.12
2488.2  17857.17  3388.21  18.97
2490.4  17641.67  3330.63  18.88
2492.5  17323.83  3273.17  18.89
2494.6  17026.05  3227.93  18.96
2496.7  16771.78  3219.35  19.20
2498.8  16544.78  3154.80  19.07
2500.9  16416.86  3079.34  18.76
2503.0  16333.60  3022.52  18.50
2505.1  16202.88  3063.13  18.90
2507.2  16204.48  3079.08  19.00
2509.4  16152.58  3085.87  19.10
2511.4  16166.50  3155.08  19.52
2513.5  16204.80  3207.20  19.79
2515.6  16156.97  3194.53  19.77
