# Supplementary material for: Using reflectance spectra and Pl@ntNet to identify herbarium specimens: a case study with Lithocarpus
Source: New Phytol. 2025 Jun 4;251(2):800–10. doi: 10.1111/nph.70258 (PMC13278665; doi:10.1111/nph.70258)
Supplement: Supplementary file 1 — Dataset S1 Original spectral data collected for this study. [file NPH-251-800-s003.zip › lithocarpus_spectra/gr021122_0113.sig]

/*** Spectra Vista SIG Data ***/
name= gr021122_0113.sig
instrument= HI: 1132003 (HR-1024i)
integration= 50.0, 9.0, 6.0, 70.0, 14.0, 6.0
scan method= Time-based, Time-based
scan coadds= 100, 425, 571, 71, 298, 571
scan time= 5, 5
scan settings= AI, AI
external data set1= 0,0,0,0,0,0,0,0,0,0,0,0,0,0,0,0,0,0,0,0,0,0,0,0,0,0,0,0,0,0,0,0
external data set2= 0,0,0,0,0,0,0,0,0,0,0,0,0,0,0,0,0,0,0,0,0,0,0,0,0,0,0,0,0,0,0,0
external data dark= 0,0,0,0,0,0,0,0,0,0,0,0,0,0,0,0
external data mask= 0
optic= LENS 4(1), LENS 4(1)
temp= 32.2, -5.0, -9.9, 32.3, -5.1, -9.9
battery= 7.46, 7.43
error= 0, 0
units= Radiance, Radiance
time= 11/02/2022 11:13:19, 11/02/2022 11:16:43
longitude=                 ,                 
latitude=                 ,                 
gpstime=                 ,                 
comm= 
memory slot= 0, 0
factors= 0.954, 0.931, 1.000 [Overlap: Remove @ 990,1900, Matching Type: None]
inclinometer x offset= 1, 1
inclinometer y offset= 90, 90
data= 
340.5  1215.20  108.50  8.93
341.9  1233.66  121.54  9.85
343.4  1220.16  98.40  8.06
344.9  1221.00  132.14  10.82
346.4  1194.61  140.09  11.73
347.8  1199.10  110.12  9.18
349.3  1178.08  102.34  8.69
350.8  1212.00  86.57  7.14
352.2  1243.55  83.60  6.72
353.7  1268.68  88.65  6.99
355.2  1310.00  93.57  7.14
356.6  1374.45  93.50  6.80
358.1  1440.98  84.99  5.90
359.6  1474.30  91.57  6.21
361.0  1514.13  70.34  4.65
362.5  1615.23  79.26  4.91
364.0  1707.16  81.90  4.80
365.5  1760.45  91.79  5.21
366.9  1821.20  98.69  5.42
368.4  1901.52  98.29  5.17
369.9  2006.16  101.04  5.04
371.3  2101.98  94.43  4.49
372.8  2176.26  103.01  4.73
374.2  2271.50  92.71  4.08
375.7  2399.13  103.01  4.29
377.2  2483.10  114.43  4.61
378.6  2549.53  103.79  4.07
380.1  2628.10  100.73  3.83
381.6  2774.20  108.09  3.90
383.0  2909.50  99.39  3.42
384.5  3044.86  127.40  4.18
386.0  3160.08  116.44  3.68
387.4  3265.55  120.50  3.69
388.9  3346.56  124.50  3.72
390.4  3485.34  130.17  3.73
391.8  3662.12  123.00  3.36
393.3  3789.93  132.46  3.49
394.7  3893.05  129.71  3.33
396.2  3992.58  123.66  3.10
397.7  4138.32  132.69  3.21
399.1  4337.19  137.21  3.16
400.6  4521.20  145.14  3.21
402.0  4654.26  152.10  3.27
403.5  4743.20  161.00  3.39
405.0  4874.36  159.77  3.28
406.4  5078.26  180.40  3.55
407.9  5289.56  191.14  3.61
409.3  5408.48  194.41  3.59
410.8  5524.38  205.46  3.72
412.2  5668.20  206.74  3.65
413.7  5890.26  209.81  3.56
415.1  6139.80  227.40  3.70
416.6  6319.62  245.44  3.88
418.0  6467.00  253.75  3.92
419.5  6599.05  261.59  3.96
420.9  6802.72  267.09  3.93
422.4  7054.58  288.46  4.09
423.8  7311.45  308.50  4.22
425.3  7576.80  325.07  4.29
426.7  7798.20  338.25  4.34
428.2  7964.80  351.77  4.42
429.6  8147.82  364.27  4.47
431.1  8351.70  381.30  4.57
432.5  8614.19  403.28  4.68
434.0  8893.50  420.36  4.73
435.4  9207.00  443.93  4.82
436.8  9530.27  461.51  4.84
438.3  9780.15  476.21  4.87
439.7  9991.64  499.91  5.00
441.2  10157.64  511.63  5.04
442.6  10406.25  539.14  5.18
444.0  10696.14  561.60  5.25
445.5  11039.19  589.54  5.34
446.9  11395.02  604.50  5.30
448.4  11712.54  632.00  5.40
449.8  12051.45  657.82  5.46
451.2  12322.25  681.79  5.53
452.7  12546.93  707.21  5.64
454.1  12791.14  722.50  5.65
455.5  13075.72  746.20  5.71
457.0  13413.40  780.37  5.82
458.4  13745.16  804.89  5.86
459.8  14106.24  831.09  5.89
461.2  14521.08  858.07  5.91
462.7  14901.12  895.50  6.01
464.1  15223.56  923.51  6.07
465.5  15501.96  952.97  6.15
467.0  15774.60  971.64  6.16
468.4  16078.48  996.60  6.20
469.8  16425.76  1025.97  6.25
471.2  16837.59  1063.80  6.32
472.7  17275.37  1102.27  6.38
474.1  17711.80  1133.64  6.40
475.5  18239.00  1174.64  6.44
476.9  18739.37  1213.27  6.47
478.4  19131.25  1258.93  6.58
479.8  19394.06  1281.59  6.61
481.2  19592.00  1304.63  6.66
482.6  19809.90  1326.28  6.70
484.0  20155.56  1359.17  6.74
485.4  20612.68  1393.55  6.76
486.9  21153.60  1441.61  6.81
488.3  21730.64  1493.37  6.87
489.7  22226.98  1540.34  6.93
491.1  22649.76  1587.60  7.01
492.5  23026.08  1617.00  7.02
493.9  23349.84  1646.23  7.05
495.3  23632.20  1677.43  7.10
496.8  24002.52  1719.63  7.16
498.2  24489.30  1760.87  7.19
499.6  24978.24  1797.81  7.20
501.0  25559.01  1849.18  7.23
502.4  26094.12  1905.51  7.30
503.8  26617.99  1956.40  7.35
505.2  27137.36  2006.60  7.39
506.6  27647.84  2052.91  7.43
508.0  28138.32  2098.80  7.46
509.4  28535.00  2142.86  7.51
510.8  28982.25  2195.68  7.58
512.2  29426.40  2244.80  7.63
513.6  29932.80  2290.29  7.65
515.0  30505.36  2353.26  7.71
516.4  31004.48  2409.49  7.77
517.8  31565.36  2469.93  7.82
519.2  32167.53  2533.56  7.88
520.7  32741.08  2594.58  7.92
522.0  33237.84  2651.31  7.98
523.4  33815.88  2718.45  8.04
524.8  34321.68  2771.91  8.08
526.2  34925.04  2837.38  8.12
527.6  35561.22  2900.19  8.16
529.0  36102.00  2963.71  8.21
530.4  36750.40  3032.80  8.25
531.8  37291.20  3091.28  8.29
533.2  37758.24  3152.31  8.35
534.6  38196.48  3211.54  8.41
536.0  38680.48  3280.61  8.48
537.4  39170.76  3341.84  8.53
538.8  39741.53  3407.94  8.58
540.2  40365.69  3483.51  8.63
541.6  40969.60  3558.80  8.69
543.0  41486.06  3633.20  8.76
544.3  42195.00  3716.14  8.81
545.7  42986.70  3806.25  8.85
547.1  43500.00  3877.71  8.91
548.5  44132.88  3957.64  8.97
549.9  44839.46  4041.94  9.01
551.3  45601.14  4135.86  9.07
552.7  46147.62  4217.89  9.14
554.1  46862.85  4313.21  9.20
555.4  47467.12  4400.07  9.27
556.8  47890.92  4471.50  9.34
558.2  48150.75  4523.79  9.40
559.6  48406.50  4570.29  9.44
561.0  48916.56  4653.00  9.51
562.3  49308.35  4725.50  9.58
563.7  49889.28  4812.80  9.65
565.1  50459.20  4893.43  9.70
566.5  51086.43  4990.36  9.77
567.9  51944.24  5109.20  9.84
569.2  52878.00  5238.00  9.91
570.6  53858.26  5381.16  9.99
572.0  54692.07  5500.87  10.06
573.4  55390.97  5611.33  10.13
574.8  56095.75  5722.32  10.20
576.1  56973.89  5852.36  10.27
577.5  57643.56  5966.97  10.35
578.9  58572.48  6105.00  10.42
580.3  59424.54  6241.69  10.50
581.6  60278.24  6380.00  10.58
583.0  61122.78  6514.46  10.66
584.4  61721.58  6618.96  10.72
585.8  62140.47  6707.99  10.79
587.1  62470.76  6784.01  10.86
588.5  62903.40  6877.71  10.93
589.9  63270.60  6957.86  11.00
591.2  63784.48  7046.69  11.05
592.6  64520.06  7163.51  11.10
594.0  65168.68  7264.76  11.15
595.3  66028.06  7397.33  11.20
596.7  66916.60  7519.24  11.24
598.1  67779.25  7649.19  11.29
599.5  68614.35  7777.00  11.33
600.8  69494.40  7906.66  11.38
602.2  70211.40  8011.75  11.41
603.5  71099.64  8138.06  11.45
604.9  71978.58  8277.43  11.50
606.3  72779.52  8406.51  11.55
607.6  73526.46  8532.56  11.60
609.0  74260.80  8663.14  11.67
610.4  74982.18  8798.40  11.73
611.7  75635.77  8922.26  11.80
613.1  76240.35  9050.46  11.87
614.5  76909.14  9199.03  11.96
615.8  77433.66  9334.54  12.05
617.2  78164.64  9489.99  12.14
618.5  78779.64  9646.60  12.25
619.9  79571.02  9817.67  12.34
621.2  80308.25  9988.84  12.44
622.6  81218.50  10182.86  12.54
624.0  81943.74  10360.41  12.64
625.3  82771.22  10543.78  12.74
626.7  83598.60  10727.81  12.83
628.0  84289.60  10897.60  12.93
629.4  85120.00  11084.00  13.02
630.8  85812.60  11247.77  13.11
632.1  86365.44  11388.60  13.19
633.5  87275.76  11570.74  13.26
634.8  87998.27  11721.34  13.32
636.2  88638.60  11864.49  13.39
637.5  89458.80  12008.34  13.42
638.9  90168.87  12136.61  13.46
640.2  90928.20  12262.39  13.49
641.6  91748.28  12377.66  13.49
642.9  92524.25  12471.55  13.48
644.3  93347.00  12573.93  13.47
645.6  94107.00  12656.43  13.45
647.0  94837.95  12703.56  13.40
648.3  95627.79  12744.46  13.33
649.7  96452.19  12785.63  13.26
651.0  97244.43  12822.99  13.19
652.4  97781.58  12806.49  13.10
653.7  98864.55  12858.94  13.01
655.0  99774.44  12871.69  12.90
656.4  100425.40  12860.14  12.81
657.7  101490.99  12879.81  12.69
659.1  102371.50  12875.50  12.58
660.4  103096.00  12846.40  12.46
661.8  103776.00  12834.29  12.37
663.1  104738.79  12880.24  12.30
664.5  105216.00  12881.91  12.24
665.8  105362.49  12856.76  12.20
667.1  105420.15  12835.99  12.18
668.5  105772.80  12888.00  12.18
669.8  106141.08  12947.10  12.20
671.2  106362.88  13038.63  12.26
672.5  106619.65  13156.24  12.34
673.8  107240.84  13316.80  12.42
675.2  108192.84  13554.60  12.53
676.5  109348.32  13850.44  12.67
677.8  110546.02  14181.83  12.83
679.2  111505.25  14510.31  13.01
680.5  112334.70  14841.75  13.21
681.9  113074.50  15185.50  13.43
683.2  113875.30  15570.50  13.67
684.5  114676.10  15983.00  13.94
685.9  115396.14  16401.67  14.21
687.2  116098.56  16841.14  14.51
688.5  116738.40  17273.30  14.80
689.9  117518.48  17741.17  15.10
691.2  118190.91  18187.90  15.39
692.5  118808.92  18635.97  15.69
693.8  119531.60  19096.11  15.98
695.2  120129.96  19542.09  16.27
696.5  120824.44  20019.69  16.57
697.8  121524.40  20503.46  16.87
699.2  122168.67  20991.47  17.18
700.5  122877.00  21507.43  17.50
701.8  123502.05  22029.00  17.84
703.1  124154.52  22582.20  18.19
704.5  124833.96  23182.20  18.57
705.8  125560.17  23819.64  18.97
707.1  126229.75  24468.75  19.38
708.4  126857.58  25134.58  19.81
709.8  127638.42  25862.74  20.26
711.1  128169.44  26574.76  20.73
712.4  128978.08  27363.80  21.22
713.7  129627.88  28142.53  21.71
715.0  130342.44  28950.99  22.21
716.3  131065.50  29761.25  22.71
717.7  131783.29  30596.31  23.22
719.0  132553.40  31457.79  23.73
720.3  133309.08  32337.94  24.26
721.6  134191.60  33252.43  24.78
722.9  135042.66  34159.24  25.30
724.2  135913.68  35105.40  25.83
725.6  136677.38  36034.83  26.36
726.9  137136.25  36906.61  26.91
728.2  137576.32  37816.80  27.49
729.5  138148.53  38766.37  28.06
730.8  138609.66  39710.46  28.65
732.1  139176.80  40716.00  29.25
733.4  139578.21  41700.94  29.88
734.7  139865.76  42659.74  30.50
736.0  140187.06  43665.86  31.15
737.3  140297.94  44612.10  31.80
738.6  140398.38  45574.65  32.46
740.0  140538.85  46545.29  33.12
741.2  140799.36  47560.69  33.78
742.6  141273.36  48650.91  34.44
743.9  141843.36  49775.49  35.09
745.2  142575.90  50964.00  35.75
746.5  143354.81  52162.82  36.39
747.8  144008.40  53317.57  37.02
749.1  144750.51  54490.94  37.64
750.4  145465.25  55646.56  38.25
751.7  146193.74  56793.40  38.85
753.0  146749.58  57852.36  39.42
754.2  147384.48  58945.93  39.99
755.5  147949.26  59994.49  40.55
756.8  148501.80  61039.29  41.10
758.1  149483.40  62238.60  41.64
759.4  150371.00  63400.43  42.16
760.7  151222.96  64542.00  42.68
762.0  151795.00  65568.75  43.20
763.3  152347.86  66565.80  43.69
764.6  152718.24  67494.34  44.20
765.9  153107.65  68429.14  44.69
767.2  153591.27  69376.20  45.17
768.4  153881.00  70265.00  45.66
769.7  154483.90  71281.58  46.14
771.0  154901.70  72200.06  46.61
772.3  155266.10  73076.93  47.07
773.6  155731.68  73996.11  47.52
774.8  156168.11  74892.19  47.96
776.1  156594.36  75784.99  48.40
777.4  156894.18  76598.03  48.82
778.7  157404.78  77507.86  49.24
780.0  157847.04  78368.00  49.65
781.2  158205.78  79172.31  50.04
782.5  158680.86  80048.06  50.45
783.8  159112.08  80870.79  50.83
785.0  159467.94  81631.29  51.19
786.3  159873.00  82417.50  51.55
787.6  160323.52  83220.00  51.91
788.9  160699.17  83990.61  52.27
790.1  161211.00  84802.00  52.60
791.4  161570.40  85528.46  52.94
792.7  162176.67  86370.81  53.26
793.9  162592.92  87107.40  53.57
795.2  163058.50  87884.64  53.90
796.5  163531.50  88649.31  54.21
797.7  164002.50  89401.41  54.51
799.0  164616.00  90214.29  54.80
800.2  165023.36  90913.37  55.09
801.5  165467.06  91642.13  55.38
802.8  165986.30  92421.79  55.68
804.0  166448.10  93138.50  55.96
805.3  166913.48  93836.11  56.22
806.5  167273.90  94479.07  56.48
807.8  167726.30  95190.00  56.75
809.0  168179.83  95894.63  57.02
810.3  168633.42  96602.51  57.29
811.5  169013.52  97230.00  57.53
812.8  169482.00  97914.43  57.77
814.0  169874.01  98544.79  58.01
815.3  170349.72  99250.28  58.26
816.5  170716.50  99899.64  58.52
817.8  171122.07  100534.24  58.75
819.0  171525.48  101143.70  58.97
820.2  172010.10  101783.01  59.17
821.5  172463.00  102462.79  59.41
822.7  172760.82  103018.97  59.63
824.0  173182.50  103667.85  59.86
825.2  173653.35  104313.00  60.07
826.4  174139.24  104963.34  60.28
827.7  174464.90  105517.11  60.48
828.9  174915.90  106154.36  60.69
830.1  175292.95  106752.80  60.90
831.4  175688.92  107361.82  61.11
832.6  176153.18  107976.46  61.30
833.8  176511.20  108548.29  61.50
835.0  176889.30  109109.90  61.68
836.3  177336.88  109725.00  61.87
837.5  177754.50  110335.50  62.07
838.7  178204.32  110925.84  62.25
839.9  178614.72  111474.51  62.41
841.2  179049.75  112066.40  62.59
842.4  179409.66  112642.01  62.78
843.6  179817.40  113230.50  62.97
844.8  180337.50  113840.81  63.13
846.0  180704.22  114362.76  63.29
847.2  181112.19  114897.60  63.44
848.5  181607.28  115516.29  63.61
849.7  181960.83  116075.94  63.79
850.9  182325.00  116593.29  63.95
852.1  182737.21  117132.66  64.10
853.3  183011.52  117582.04  64.25
854.5  183410.92  118111.00  64.40
855.7  183732.48  118600.54  64.55
856.9  184131.96  119111.83  64.69
858.1  184548.16  119650.00  64.83
859.3  184871.26  120131.20  64.98
860.5  185295.60  120659.23  65.12
861.7  185677.60  121183.43  65.27
862.9  186042.35  121704.42  65.42
864.1  186418.76  122192.79  65.55
865.3  186813.04  122705.71  65.68
866.5  187246.08  123231.09  65.81
867.7  187623.19  123730.66  65.95
868.9  188018.11  124198.30  66.06
870.1  188507.58  124721.17  66.16
871.3  188948.68  125231.71  66.28
872.5  189405.00  125760.21  66.40
873.7  189878.40  126308.00  66.52
874.9  190360.92  126856.41  66.64
876.0  190889.28  127390.89  66.74
877.2  191340.28  127899.83  66.84
878.4  191862.00  128447.87  66.95
879.6  192305.40  128982.00  67.07
880.8  192750.25  129455.00  67.16
882.0  193223.69  129967.91  67.26
883.1  193679.92  130560.20  67.41
884.3  194112.76  131061.86  67.52
885.5  194623.80  131619.15  67.63
886.7  195022.08  132060.34  67.72
887.8  195489.00  132550.07  67.80
889.0  196020.96  133135.09  67.92
890.2  196468.23  133669.80  68.04
891.4  196969.56  134245.33  68.16
892.5  197540.46  134895.99  68.29
893.7  198155.94  135541.04  68.40
894.9  198799.56  136188.00  68.51
896.0  199406.25  136837.00  68.62
897.2  200012.82  137495.00  68.74
898.4  200513.17  138083.40  68.87
899.5  201207.47  138733.59  68.95
900.7  201619.60  139301.50  69.09
901.9  202051.06  139758.31  69.17
903.0  202394.15  140298.15  69.32
904.2  202831.20  140770.57  69.40
905.4  203261.58  141242.01  69.49
906.5  203716.03  141822.10  69.62
907.7  204120.80  142229.34  69.68
908.8  204477.84  142757.96  69.82
910.0  204842.56  143209.49  69.91
911.2  205072.85  143603.59  70.03
912.3  205298.64  143846.01  70.07
913.5  205476.52  144186.78  70.17
914.6  205707.60  144568.80  70.28
915.8  205973.37  145048.89  70.42
916.9  206181.13  145430.91  70.54
918.1  206432.70  145683.19  70.57
919.2  206707.41  145922.08  70.59
920.4  206886.02  146268.89  70.70
921.5  207060.24  146617.80  70.81
922.7  207292.64  146979.31  70.90
923.8  207551.58  147330.77  70.99
925.0  207780.09  147590.45  71.03
926.1  208026.00  147980.40  71.14
927.3  208390.08  148423.89  71.22
928.4  208900.25  148938.21  71.30
929.6  209566.72  149529.60  71.35
930.7  210313.60  150183.00  71.41
931.8  211000.65  150923.79  71.53
933.0  211729.68  151534.29  71.57
934.1  212097.33  152063.87  71.70
935.3  212390.72  152327.96  71.72
936.4  212377.54  152600.67  71.85
937.6  212221.29  152596.91  71.90
938.7  212124.06  152545.37  71.91
939.9  212219.46  152727.21  71.97
941.0  212698.54  153287.93  72.07
942.1  213229.26  153849.09  72.15
943.3  213805.98  154247.27  72.14
944.4  214270.02  154667.11  72.18
945.6  214423.52  154866.17  72.22
946.7  214691.87  155207.49  72.29
947.9  215094.18  155541.00  72.31
949.0  215204.07  155725.44  72.36
950.1  215580.60  156106.03  72.41
951.3  215873.68  156370.66  72.44
952.4  216243.71  156754.06  72.49
953.6  216521.06  157013.74  72.52
954.7  216610.35  157076.85  72.52
955.8  217013.76  157431.86  72.54
957.0  217392.00  157706.25  72.54
958.1  217743.54  158103.04  72.61
959.3  217736.40  158098.50  72.61
960.4  218121.04  158301.44  72.58
961.6  218472.45  158554.84  72.57
962.7  218690.56  158870.17  72.65
963.9  218850.80  158982.80  72.64
965.0  218890.50  159006.17  72.64
966.2  219143.24  159092.62  72.60
967.3  219179.60  159105.46  72.59
968.5  219243.84  159233.14  72.63
969.6  219388.16  159518.00  72.71
970.8  219286.98  159234.11  72.61
971.9  219222.08  159061.26  72.56
973.1  219300.24  159195.26  72.59
974.2  219404.90  159238.42  72.58
975.4  219742.41  159222.15  72.46
976.5  219623.04  159208.03  72.49
977.7  219607.62  159270.30  72.52
978.8  219443.04  159101.16  72.50
980.0  219454.00  158926.43  72.42
981.2  219947.70  159349.86  72.45
982.3  220015.46  159198.40  72.36
983.5  220086.36  159176.64  72.32
984.6  220060.80  159223.89  72.35
985.8  220033.44  159123.80  72.32
987.0  220527.04  158924.34  72.07
988.1  220929.38  159266.37  72.09
989.3  220671.36  159474.80  72.27
990.2  232741.82  172000.84  73.90
994.0  233184.00  172701.90  74.06
997.9  233020.33  173002.39  74.24
1001.7  233474.15  173828.85  74.45
1005.6  234474.44  174982.14  74.63
1009.4  235751.51  176424.89  74.84
1013.3  236880.00  177608.57  74.98
1017.1  237585.33  178500.25  75.13
1021.0  238234.03  179431.91  75.32
1024.8  239562.67  180755.93  75.45
1028.6  241433.03  182548.66  75.61
1032.5  242981.20  184064.40  75.75
1036.3  243593.17  184807.19  75.87
1040.1  243773.37  185317.35  76.02
1044.0  244587.59  186248.22  76.15
1047.8  245274.75  187039.13  76.26
1051.6  245914.04  187861.77  76.39
1055.5  245563.30  187885.09  76.51
1059.3  245186.70  187917.40  76.64
1063.1  244909.16  187923.71  76.73
1067.0  245217.07  188433.30  76.84
1070.8  245938.93  189206.85  76.93
1074.6  246431.53  189889.39  77.06
1078.4  246095.00  189809.14  77.13
1082.3  245122.26  189286.27  77.22
1086.1  244605.91  189167.00  77.34
1089.9  244502.24  189323.51  77.43
1093.7  244881.16  189811.95  77.51
1097.5  245027.06  190063.39  77.57
1101.4  244926.94  190181.06  77.65
1105.2  244780.80  190126.54  77.67
1109.0  245133.65  190487.63  77.71
1112.8  246159.71  191229.82  77.69
1116.6  246948.98  191851.34  77.69
1120.4  247619.24  192311.20  77.66
1124.2  248126.13  192579.80  77.61
1128.1  248777.94  192914.42  77.54
1131.8  248811.73  192662.40  77.43
1135.7  248567.93  192176.50  77.31
1139.5  248389.80  191623.24  77.15
1143.3  247830.60  190675.44  76.94
1147.1  247115.56  189678.57  76.76
1150.9  246422.00  188584.39  76.53
1154.7  246378.89  187974.80  76.30
1158.5  246287.87  187279.07  76.04
1162.3  246091.39  186497.29  75.78
1166.1  245452.13  185368.07  75.52
1169.9  245086.37  184506.32  75.28
1173.7  244480.00  183484.29  75.05
1177.5  243855.51  182479.45  74.83
1181.2  243880.00  181951.90  74.61
1185.0  244345.28  181819.38  74.41
1188.8  244282.50  181467.00  74.29
1192.6  244295.88  181388.33  74.25
1196.4  244272.70  181324.58  74.23
1200.2  243597.51  181003.20  74.30
1204.0  243148.30  180921.60  74.41
1207.8  242737.78  180893.06  74.52
1211.6  242163.78  180751.86  74.64
1215.3  241678.12  180908.08  74.85
1219.1  241542.25  181399.71  75.10
1222.9  241208.89  181760.00  75.35
1226.7  240920.73  182159.05  75.61
1230.4  240309.19  182225.55  75.83
1234.2  239630.69  182214.90  76.04
1238.0  238914.38  182063.24  76.20
1241.8  238191.56  181938.55  76.38
1245.5  237634.93  181813.77  76.51
1249.3  237410.88  181984.90  76.65
1253.1  237685.97  182420.63  76.75
1256.8  237735.84  182698.52  76.85
1260.6  237524.98  182632.70  76.89
1264.4  237330.67  182656.38  76.96
1268.1  236998.67  182516.40  77.01
1271.9  236946.83  182596.34  77.06
1275.7  237167.40  182900.63  77.12
1279.4  237434.70  183249.77  77.18
1283.2  236954.67  183073.86  77.26
1286.9  236600.61  183009.61  77.35
1290.7  236369.47  182941.63  77.40
1294.4  235708.47  182510.34  77.43
1298.2  234797.38  181874.88  77.46
1302.0  233608.92  181027.07  77.49
1305.7  232309.31  180011.66  77.49
1309.5  230816.60  178758.98  77.45
1313.2  229868.50  177875.57  77.38
1317.0  229226.40  177234.94  77.32
1320.7  228425.61  176413.90  77.23
1324.4  227345.28  175256.58  77.09
1328.2  226708.00  174322.29  76.89
1331.9  225850.47  173119.77  76.65
1335.7  225055.00  171798.48  76.34
1339.4  223795.60  170081.46  76.00
1343.2  222785.26  168533.11  75.65
1346.9  222401.02  167289.50  75.22
1350.6  222783.63  166616.30  74.79
1354.4  223301.61  166035.36  74.35
1358.1  223030.27  164914.33  73.94
1361.8  222247.58  163431.13  73.54
1365.6  221222.45  161885.89  73.18
1369.3  220155.11  160278.86  72.80
1373.0  218852.03  158557.10  72.45
1376.7  217288.67  156674.36  72.10
1380.5  215809.51  154695.89  71.68
1384.2  214493.00  152736.02  71.21
1387.9  213270.60  150690.81  70.66
1391.6  211957.47  148330.68  69.98
1395.3  210764.70  145761.98  69.16
1399.1  210035.54  143264.21  68.21
1402.8  209038.00  140268.86  67.10
1406.5  208260.50  137154.69  65.86
1410.2  207690.28  134087.68  64.56
1413.9  207630.33  131297.73  63.24
1417.6  207123.12  128397.23  61.99
1421.3  206461.60  125651.14  60.86
1425.1  205650.67  123111.77  59.86
1428.8  205288.05  121142.06  59.01
1432.5  205083.63  119588.94  58.31
1436.2  204803.91  118317.25  57.77
1439.9  204190.35  117099.97  57.35
1443.6  203799.33  116240.21  57.04
1447.3  203293.18  115540.99  56.83
1451.0  202793.25  114995.57  56.71
1454.7  202264.00  114523.94  56.62
1458.4  201855.50  114167.55  56.56
1462.1  201235.52  113765.34  56.53
1465.8  200524.64  113399.36  56.55
1469.4  199970.67  113216.99  56.62
1473.1  200694.40  113771.37  56.69
1476.8  200904.74  114191.40  56.84
1480.5  199762.76  113819.74  56.98
1484.2  198731.60  113541.17  57.13
1487.9  198093.89  113526.56  57.31
1491.6  197435.33  113455.18  57.46
1495.3  197328.08  113761.61  57.65
1498.9  196863.63  113854.29  57.83
1502.6  195929.76  113695.68  58.03
1506.3  194771.11  113414.80  58.23
1510.0  193832.70  113290.43  58.45
1513.7  193103.29  113300.16  58.67
1517.3  192396.24  113306.36  58.89
1521.0  191486.97  113124.33  59.08
1524.7  190719.92  113032.50  59.27
1528.3  189883.78  112816.97  59.41
1532.0  189012.27  112590.09  59.57
1535.7  188170.89  112358.40  59.71
1539.3  187314.23  112054.16  59.82
1543.0  186705.75  111904.50  59.94
1546.7  186329.00  111907.71  60.06
1550.3  185825.24  111786.63  60.16
1554.0  185056.90  111475.80  60.24
1557.6  184299.99  111192.13  60.33
1561.3  183496.86  110832.51  60.40
1565.0  182651.73  110400.69  60.44
1568.6  181719.73  109955.09  60.51
1572.3  181074.07  109698.40  60.58
1575.9  180477.24  109501.03  60.67
1579.6  179937.80  109330.73  60.76
1583.2  179330.93  109175.06  60.88
1586.9  178608.34  108899.33  60.97
1590.5  178021.78  108829.40  61.13
1594.1  177297.63  108689.49  61.30
1597.8  176554.89  108525.55  61.47
1601.4  175840.37  108397.96  61.65
1605.1  174881.00  108111.68  61.82
1608.7  174064.50  107902.77  61.99
1612.3  173324.69  107695.08  62.13
1616.0  172510.20  107404.04  62.26
1619.6  171830.11  107129.93  62.35
1623.2  171045.00  106668.47  62.36
1626.9  170475.11  106337.41  62.38
1630.5  169761.70  105829.20  62.34
1634.1  169142.21  105423.61  62.33
1637.8  168383.91  104986.40  62.35
1641.4  167489.75  104440.69  62.36
1645.0  166647.73  103917.37  62.36
1648.6  165685.38  103205.42  62.29
1652.2  164971.88  102540.98  62.16
1655.8  164256.89  101795.21  61.97
1659.5  163571.60  100997.13  61.74
1663.1  162408.62  99812.50  61.46
1666.7  161171.83  98503.07  61.12
1670.3  160037.42  97118.93  60.69
1673.9  158950.38  95689.96  60.20
1677.5  158146.42  94374.89  59.68
1681.1  157705.73  93220.03  59.11
1684.7  157716.10  92231.81  58.48
1688.3  157572.18  91232.70  57.90
1691.9  157204.53  90145.76  57.34
1695.6  156831.33  89220.32  56.89
1699.2  156733.47  88591.18  56.52
1702.8  156655.48  88059.29  56.21
1706.3  156157.51  87365.67  55.95
1709.9  155242.31  86458.74  55.69
1713.5  154530.73  85746.22  55.49
1717.1  153823.37  85078.30  55.31
1720.7  153165.58  84508.18  55.17
1724.3  152814.77  84233.28  55.12
1727.9  152517.94  84126.58  55.16
1731.5  152428.92  84264.93  55.28
1735.1  152555.73  84680.57  55.51
1738.7  152302.00  84757.63  55.65
1742.2  151811.82  84648.60  55.76
1745.8  151203.60  84406.63  55.82
1749.4  151215.82  84475.18  55.86
1753.0  150544.80  84217.95  55.94
1756.5  149164.79  83642.16  56.07
1760.1  147354.00  82899.46  56.26
1763.7  145260.50  82050.50  56.49
1767.2  143596.27  81517.54  56.77
1770.8  142205.50  81133.39  57.05
1774.4  140784.51  80621.20  57.27
1777.9  139972.90  80529.71  57.53
1781.5  139086.67  80252.36  57.70
1785.1  137865.00  79685.36  57.80
1788.6  136553.08  79054.57  57.89
1792.2  135326.00  78422.04  57.95
1795.8  134810.36  78244.59  58.04
1799.3  134212.20  77973.69  58.10
1802.9  133460.42  77646.35  58.18
1806.4  132798.67  77377.60  58.27
1810.0  131975.63  76982.96  58.33
1813.5  131517.45  76802.18  58.40
1817.1  131252.87  76758.86  58.48
1820.6  130639.17  76505.19  58.56
1824.2  130523.47  76612.34  58.70
1827.7  129715.14  76283.28  58.81
1831.2  129402.00  76311.00  58.97
1834.8  129386.20  76434.77  59.07
1838.3  129195.00  76538.25  59.24
1841.8  128573.37  76322.57  59.36
1845.4  127714.69  75971.53  59.49
1848.9  126876.00  75530.09  59.53
1852.4  126225.47  75211.91  59.59
1856.0  125501.90  74727.77  59.54
1859.5  124785.77  74183.80  59.45
1863.0  124122.56  73603.34  59.30
1866.6  123804.36  73134.29  59.07
1870.1  123621.11  72597.57  58.73
1873.6  123027.00  71603.52  58.20
1877.1  121917.83  70180.13  57.56
1880.6  120633.98  68420.40  56.72
1884.2  119609.40  66592.35  55.67
1887.7  118758.80  64487.36  54.30
1891.2  117764.15  61998.98  52.65
1894.7  116947.22  59389.05  50.78
1898.2  116507.54  56811.27  48.76
1902.2  125096.40  58406.40  46.69
1904.9  124444.57  55981.62  44.99
1907.6  123597.80  53597.13  43.36
1910.4  122874.09  51424.22  41.85
1913.1  121768.93  49351.13  40.53
1915.8  121072.00  47683.07  39.38
1918.6  120575.07  46272.93  38.38
1921.3  120117.33  45103.38  37.55
1924.0  119347.08  44039.80  36.90
1926.7  118611.40  43212.00  36.43
1929.4  117873.80  42575.00  36.12
1932.2  117311.88  42189.09  35.96
1934.9  116734.80  41948.40  35.93
1937.6  116116.10  41805.07  36.00
1940.3  115557.50  41784.58  36.16
1943.0  115080.90  41874.63  36.39
1945.7  114377.45  41946.21  36.67
1948.4  113619.39  42032.43  36.99
1951.1  113000.10  42219.75  37.36
1953.8  112409.00  42416.55  37.73
1956.4  111930.33  42654.68  38.11
1959.1  111373.80  42888.40  38.51
1961.8  110598.60  43066.10  38.94
1964.5  109956.15  43258.43  39.34
1967.2  109197.82  43420.34  39.76
1969.9  108588.58  43623.58  40.17
1972.5  107823.43  43730.67  40.56
1975.2  107286.78  43948.88  40.96
1977.9  106964.30  44252.58  41.37
1980.6  106413.59  44455.66  41.78
1983.2  105593.87  44527.97  42.17
1985.9  104736.00  44556.00  42.54
1988.5  103851.95  44571.16  42.92
1991.2  103202.10  44699.85  43.31
1993.8  102608.00  44806.30  43.67
1996.5  102190.55  44951.50  43.99
1999.2  101586.13  44983.13  44.28
2001.8  101186.80  45072.90  44.54
2004.4  100670.28  45085.16  44.78
2007.1  99996.87  44959.02  44.96
2009.7  99439.35  44845.80  45.10
2012.4  99096.27  44822.40  45.23
2015.0  98660.50  44689.83  45.30
2017.6  98073.04  44408.21  45.28
2020.3  97570.37  44119.53  45.22
2022.9  97371.47  43948.13  45.13
2025.5  97174.65  43743.03  45.01
2028.1  96979.13  43476.64  44.83
2030.8  96578.53  43033.95  44.56
2033.4  96405.70  42665.65  44.26
2036.0  96041.17  42204.63  43.94
2038.6  95669.10  41694.10  43.58
2041.2  95359.93  41198.70  43.20
2043.8  95037.69  40702.13  42.83
2046.4  94677.60  40183.08  42.44
2049.0  94194.83  39600.67  42.04
2051.6  93933.50  39173.23  41.70
2054.2  93587.71  38743.54  41.40
2056.8  93247.00  38346.00  41.12
2059.4  92696.54  37905.29  40.89
2062.0  92199.17  37548.75  40.73
2064.6  91603.91  37184.27  40.59
2067.1  90984.60  36820.58  40.47
2069.7  90366.62  36467.27  40.35
2072.3  89969.22  36202.93  40.24
2074.9  89542.78  35910.35  40.10
2077.4  89214.98  35704.17  40.02
2080.0  88728.10  35463.98  39.97
2082.6  88260.17  35187.63  39.87
2085.1  87795.98  34906.68  39.76
2087.7  87470.50  34703.50  39.67
2090.3  87052.33  34476.55  39.60
2092.8  86326.66  34117.97  39.52
2095.4  85571.63  33728.83  39.42
2097.9  84934.62  33381.25  39.30
2100.5  84252.33  33041.00  39.22
2103.0  83676.88  32745.60  39.13
2105.6  83150.03  32454.30  39.03
2108.1  82668.00  32201.93  38.95
2110.7  82139.40  31936.92  38.88
2113.2  81649.51  31670.38  38.79
2115.7  81087.04  31376.92  38.70
2118.3  80478.78  31097.30  38.64
2120.8  80122.20  30934.50  38.61
2123.3  79738.10  30748.56  38.56
2125.8  79375.45  30558.03  38.50
2128.4  78972.08  30356.30  38.44
2130.9  78452.33  30111.83  38.38
2133.4  78089.32  29945.88  38.35
2135.9  77724.67  29766.50  38.30
2138.4  77280.59  29572.13  38.27
2140.9  76972.13  29451.75  38.26
2143.4  76651.44  29319.19  38.25
2145.9  76340.77  29166.90  38.21
2148.4  76060.55  29032.88  38.17
2150.9  75780.33  28904.96  38.14
2153.4  75500.12  28777.03  38.12
2155.9  75187.48  28648.08  38.10
2158.4  74902.63  28530.25  38.09
2160.9  74669.88  28462.88  38.12
2163.4  74378.67  28350.75  38.12
2165.9  73858.75  28161.13  38.13
2168.4  73406.40  28000.95  38.15
2170.8  73085.83  27907.73  38.18
2173.3  72756.36  27829.57  38.25
2175.8  72459.38  27766.48  38.32
2178.2  72072.54  27682.96  38.41
2180.7  71704.27  27619.38  38.52
2183.2  71307.45  27567.96  38.66
2185.6  70906.50  27499.50  38.78
2188.1  70446.60  27405.00  38.90
2190.6  69914.65  27282.23  39.02
2193.0  69296.70  27096.30  39.10
2195.5  68736.00  26937.60  39.19
2197.9  68165.13  26784.93  39.29
2200.4  67483.83  26591.88  39.40
2202.8  67040.98  26460.40  39.47
2205.3  66452.38  26285.55  39.56
2207.7  66078.57  26201.72  39.65
2210.1  65684.03  26078.73  39.70
2212.6  65318.77  25945.08  39.72
2215.0  65088.25  25850.21  39.72
2217.4  64798.77  25715.35  39.68
2219.9  64560.92  25607.88  39.66
2222.3  64351.10  25477.10  39.59
2224.7  64218.83  25298.33  39.39
2227.1  63980.74  25030.17  39.12
2229.5  63705.75  24725.40  38.81
2231.9  63274.93  24337.60  38.46
2234.4  62780.47  23882.40  38.04
2236.8  62382.46  23460.38  37.61
2239.2  61990.50  23023.00  37.14
2241.6  61597.38  22572.55  36.65
2244.0  61214.40  22104.00  36.11
2246.4  60841.73  21602.75  35.51
2248.8  60417.23  21073.25  34.88
2251.2  60095.25  20582.75  34.25
2253.6  59682.00  20082.50  33.65
2255.9  59392.80  19651.60  33.09
2258.3  59095.18  19228.23  32.54
2260.7  58751.00  18835.20  32.06
2263.1  58362.50  18458.50  31.63
2265.5  57947.82  18111.41  31.25
2267.9  57623.00  17820.50  30.93
2270.2  57210.47  17527.20  30.64
2272.6  56808.60  17279.10  30.42
2275.0  56389.20  17029.95  30.20
2277.3  56013.13  16800.25  29.99
2279.7  55673.88  16586.38  29.79
2282.1  55356.03  16368.20  29.57
2284.4  54946.83  16123.25  29.34
2286.8  54646.75  15880.06  29.06
2289.1  54283.27  15640.30  28.81
2291.5  53996.02  15451.45  28.62
2293.8  53575.88  15251.42  28.47
2296.2  53114.60  15030.40  28.30
2298.5  52613.43  14826.93  28.18
2300.8  52105.90  14664.07  28.14
2303.2  51477.47  14508.13  28.18
2305.5  50816.30  14345.31  28.23
2307.9  50166.00  14205.96  28.32
2310.2  49564.90  14114.10  28.48
2312.5  49005.33  14060.67  28.69
2314.8  48451.10  14014.40  28.92
2317.1  47837.92  13928.96  29.12
2319.5  47222.93  13796.85  29.22
2321.8  46693.20  13661.57  29.26
2324.1  46102.70  13499.38  29.28
2326.4  45565.67  13354.37  29.31
2328.7  45045.83  13189.17  29.28
2331.0  44579.70  13019.20  29.20
2333.3  44248.58  12902.88  29.16
2335.6  43879.27  12796.47  29.16
2337.9  43430.85  12632.55  29.09
2340.2  43042.92  12484.58  29.00
2342.5  42668.20  12363.00  28.97
2344.8  42179.17  12239.92  29.02
2347.1  41674.85  12147.45  29.15
2349.4  41141.20  12070.15  29.34
2351.7  40682.93  11972.27  29.43
2353.9  40215.58  11886.66  29.56
2356.2  39715.00  11805.63  29.73
2358.5  39242.83  11740.28  29.92
2360.8  38797.67  11663.65  30.06
2363.1  38353.90  11581.15  30.20
2365.3  37905.75  11470.83  30.26
2367.6  37408.33  11316.67  30.25
2369.8  36917.00  11189.00  30.31
2372.1  36368.80  11027.25  30.32
2374.4  35705.87  10836.83  30.35
2376.6  35094.50  10662.17  30.38
2378.9  34533.33  10506.77  30.43
2381.1  33982.00  10348.00  30.45
2383.4  33445.85  10189.78  30.47
2385.6  32978.46  10058.13  30.50
2387.9  32503.20  9926.70  30.54
2390.1  32051.25  9791.25  30.55
2392.3  31598.78  9643.73  30.52
2394.6  31163.27  9503.57  30.50
2396.8  30769.00  9363.33  30.43
2399.0  30343.42  9219.83  30.38
2401.3  29881.23  9061.75  30.33
2403.5  29411.20  8908.90  30.29
2405.7  29010.04  8753.11  30.17
2407.9  28621.20  8610.15  30.08
2410.1  28197.60  8463.00  30.01
2412.4  27863.92  8324.33  29.87
2414.6  27485.60  8196.80  29.82
2416.8  27068.25  8041.00  29.71
2419.0  26705.61  7874.85  29.49
2421.2  26320.25  7731.87  29.38
2423.4  25900.70  7578.14  29.26
2425.6  25612.73  7429.50  29.01
2427.8  25317.45  7296.15  28.82
2430.0  24966.37  7178.31  28.75
2432.2  24643.20  7056.00  28.63
2434.4  24381.00  6907.95  28.33
2436.5  24065.07  6768.30  28.13
2438.7  23768.05  6638.90  27.93
2440.9  23492.48  6520.73  27.76
2443.1  23265.75  6381.75  27.43
2445.3  23008.63  6247.38  27.15
2447.4  22684.80  6140.40  27.07
2449.6  22412.13  6016.27  26.84
2451.8  22128.30  5868.45  26.52
2453.9  21812.11  5767.38  26.44
2456.1  21498.53  5683.40  26.44
2458.3  21204.52  5571.22  26.27
2460.4  20923.59  5431.37  25.96
2462.6  20644.46  5341.88  25.88
2464.7  20362.44  5273.88  25.90
2466.9  20117.93  5188.13  25.79
2469.0  19888.44  5077.18  25.53
2471.2  19653.55  4986.20  25.37
2473.3  19407.20  4923.15  25.37
2475.4  19161.53  4826.86  25.19
2477.6  18912.60  4703.13  24.87
2479.7  18675.20  4620.80  24.74
2481.9  18367.77  4552.92  24.79
2484.0  18114.66  4532.02  25.02
2486.1  17869.95  4464.00  24.98
2488.2  17668.13  4377.04  24.77
2490.4  17443.96  4319.17  24.76
2492.5  17196.10  4279.07  24.88
2494.6  16875.53  4231.43  25.07
2496.7  16598.69  4171.31  25.13
2498.8  16365.53  4086.90  24.97
2500.9  16209.05  4061.71  25.06
2503.0  16153.45  4063.38  25.15
2505.1  16076.13  4056.00  25.23
2507.2  16047.15  4112.93  25.63
2509.4  16007.93  4170.74  26.05
2511.4  16062.20  4198.08  26.14
2513.5  16092.27  4220.00  26.22
2515.6  16156.97  4423.20  27.38
