# Supplementary material for: Using reflectance spectra and Pl@ntNet to identify herbarium specimens: a case study with Lithocarpus
Source: New Phytol. 2025 Jun 4;251(2):800–10. doi: 10.1111/nph.70258 (PMC13278665; doi:10.1111/nph.70258)
Supplement: Supplementary file 1 — Dataset S1 Original spectral data collected for this study. [file NPH-251-800-s003.zip › lithocarpus_spectra/gr021722_0078.sig]

/*** Spectra Vista SIG Data ***/
name= gr021722_0078.sig
instrument= HI: 1132003 (HR-1024i)
integration= 50.0, 9.0, 6.0, 100.0, 14.0, 6.0
scan method= Time-based, Time-based
scan coadds= 100, 425, 571, 50, 298, 571
scan time= 5, 5
scan settings= AI, AI
external data set1= 0,0,0,0,0,0,0,0,0,0,0,0,0,0,0,0,0,0,0,0,0,0,0,0,0,0,0,0,0,0,0,0
external data set2= 0,0,0,0,0,0,0,0,0,0,0,0,0,0,0,0,0,0,0,0,0,0,0,0,0,0,0,0,0,0,0,0
external data dark= 0,0,0,0,0,0,0,0,0,0,0,0,0,0,0,0
external data mask= 0
optic= LENS 4(1), LENS 4(1)
temp= 28.6, -5.0, -9.8, 28.6, -5.0, -9.9
battery= 7.46, 7.46
error= 0, 0
units= Radiance, Radiance
time= 17/02/2022 11:16:02, 17/02/2022 11:16:40
longitude=                 ,                 
latitude=                 ,                 
gpstime=                 ,                 
comm= 
memory slot= 0, 0
factors= 0.931, 0.922, 1.000 [Overlap: Remove @ 990,1900, Matching Type: None]
inclinometer x offset= 1, 1
inclinometer y offset= 90, 90
data= 
340.5  1193.50  162.75  13.64
341.9  1191.12  148.89  12.50
343.4  1180.80  118.08  10.00
344.9  1165.50  129.50  11.11
346.4  1158.95  133.73  11.54
347.8  1164.84  145.61  12.50
349.3  1178.08  111.44  9.46
350.8  1196.85  106.05  8.86
352.2  1214.29  95.10  7.83
353.7  1254.89  96.53  7.69
355.2  1296.90  98.25  7.58
356.6  1374.45  104.72  7.62
358.1  1414.54  105.76  7.48
359.6  1423.02  89.74  6.31
361.0  1477.20  92.33  6.25
362.5  1565.91  98.64  6.30
364.0  1681.68  101.92  6.06
365.5  1734.75  109.23  6.30
366.9  1783.52  94.20  5.28
368.4  1863.99  106.34  5.70
369.9  1967.58  102.88  5.23
371.3  2049.10  112.37  5.48
372.8  2123.82  111.44  5.25
374.2  2232.56  103.84  4.65
375.7  2346.69  111.44  4.75
377.2  2443.05  120.15  4.92
378.6  2509.90  125.50  5.00
380.1  2602.46  128.20  4.93
381.6  2711.15  126.10  4.65
383.0  2871.55  113.85  3.96
384.5  3006.64  127.40  4.24
386.0  3097.38  144.21  4.66
387.4  3181.20  150.63  4.73
388.9  3300.08  133.63  4.05
390.4  3439.78  130.99  3.81
391.8  3616.20  137.76  3.81
393.3  3731.98  144.88  3.88
394.7  3813.60  147.55  3.87
396.2  3927.66  146.07  3.72
397.7  4076.40  134.16  3.29
399.1  4266.42  141.54  3.32
400.6  4470.40  152.40  3.41
402.0  4593.42  147.03  3.20
403.5  4655.00  142.10  3.05
405.0  4781.16  153.78  3.22
406.4  4997.08  157.85  3.16
407.9  5209.28  160.56  3.08
409.3  5338.24  158.04  2.96
410.8  5431.32  160.74  2.96
412.2  5571.72  164.82  2.96
413.7  5805.23  170.06  2.93
415.1  6048.84  178.13  2.94
416.6  6229.98  175.55  2.82
418.0  6351.00  188.50  2.97
419.5  6488.49  186.57  2.88
420.9  6678.08  190.24  2.85
422.4  6941.00  201.92  2.91
423.8  7212.73  209.78  2.91
425.3  7496.85  218.33  2.91
426.7  7712.10  230.63  2.99
428.2  7861.44  240.16  3.05
429.6  8017.36  243.13  3.03
431.1  8208.20  249.69  3.04
432.5  8485.62  262.73  3.10
434.0  8772.50  286.00  3.26
435.4  9102.50  294.25  3.23
436.8  9413.30  309.14  3.28
438.3  9678.45  319.23  3.30
439.7  9872.15  330.02  3.34
441.2  10027.92  344.04  3.43
442.6  10261.95  355.20  3.46
444.0  10543.26  368.55  3.50
445.5  10881.72  380.10  3.49
446.9  11247.60  406.77  3.62
448.4  11579.82  423.05  3.65
449.8  11932.80  435.05  3.65
451.2  12195.75  451.38  3.70
452.7  12396.39  468.99  3.78
454.1  12629.30  485.52  3.84
455.5  12903.52  499.38  3.87
457.0  13241.80  514.80  3.89
458.4  13585.00  537.68  3.96
459.8  13950.72  558.72  4.00
461.2  14362.86  583.07  4.06
462.7  14745.90  605.96  4.11
464.1  15065.74  625.21  4.15
465.5  15336.72  642.60  4.19
467.0  15591.60  664.90  4.26
468.4  15891.24  688.56  4.33
469.8  16217.16  706.26  4.36
471.2  16636.65  729.89  4.39
472.7  17081.00  753.92  4.41
474.1  17523.00  784.70  4.48
475.5  18065.58  822.25  4.55
476.9  18574.40  849.29  4.57
478.4  18981.25  878.13  4.63
479.8  19229.22  890.77  4.63
481.2  19370.80  910.08  4.70
482.6  19555.29  934.61  4.78
484.0  19876.80  960.51  4.83
485.4  20345.83  981.42  4.82
486.9  20896.20  1012.05  4.84
488.3  21497.04  1048.28  4.88
489.7  22004.30  1089.96  4.95
491.1  22438.08  1117.20  4.98
492.5  22802.64  1149.54  5.04
493.9  23093.76  1166.91  5.05
495.3  23341.50  1182.75  5.07
496.8  23691.16  1203.74  5.08
498.2  24168.93  1235.33  5.11
499.6  24675.57  1266.44  5.13
501.0  25266.13  1307.50  5.17
502.4  25810.32  1344.18  5.21
503.8  26321.61  1379.70  5.24
505.2  26863.04  1419.86  5.29
506.6  27379.66  1457.28  5.32
508.0  27861.12  1496.88  5.37
509.4  28235.00  1535.00  5.44
510.8  28670.40  1579.05  5.51
512.2  29104.32  1622.60  5.58
513.6  29596.80  1672.80  5.65
515.0  30165.52  1729.88  5.73
516.4  30665.76  1786.40  5.83
517.8  31231.02  1848.03  5.92
519.2  31827.78  1913.93  6.01
520.7  32408.82  1973.36  6.09
522.0  32900.40  2035.74  6.19
523.4  33480.72  2099.16  6.27
524.8  33988.80  2165.91  6.37
526.2  34597.29  2230.89  6.45
527.6  35241.48  2297.31  6.52
529.0  35785.20  2358.40  6.59
530.4  36438.20  2428.47  6.66
531.8  36994.15  2490.65  6.73
533.2  37416.60  2548.26  6.81
534.6  37816.00  2614.64  6.91
536.0  38278.32  2687.16  7.02
537.4  38757.68  2756.86  7.11
538.8  39316.25  2830.77  7.20
540.2  39946.17  2916.98  7.30
541.6  40565.98  3011.96  7.42
543.0  41091.12  3100.93  7.55
544.3  41786.10  3212.48  7.69
545.7  42573.45  3334.28  7.83
547.1  43095.45  3440.85  7.98
548.5  43729.92  3552.18  8.12
549.9  44448.75  3676.63  8.27
551.3  45216.60  3807.83  8.42
552.7  45777.44  3924.80  8.57
554.1  46500.45  4061.15  8.73
555.4  47109.88  4188.41  8.89
556.8  47530.56  4296.60  9.04
558.2  47769.45  4389.60  9.19
559.6  47978.70  4482.60  9.34
561.0  48445.32  4594.59  9.48
562.3  48812.40  4704.70  9.64
563.7  49378.56  4836.16  9.79
565.1  49953.20  4965.40  9.94
566.5  50573.54  5107.35  10.10
567.9  51435.44  5278.80  10.26
569.2  52382.40  5462.10  10.43
570.6  53363.84  5658.60  10.60
572.0  54214.41  5840.86  10.77
573.4  54923.66  6011.88  10.95
574.8  55632.50  6185.88  11.12
576.1  56512.72  6378.80  11.29
577.5  57190.12  6555.26  11.46
578.9  58132.92  6764.34  11.64
580.3  59021.37  6960.35  11.79
581.6  59907.04  7161.84  11.95
583.0  60779.34  7362.50  12.11
584.4  61364.61  7525.71  12.26
585.8  61746.26  7667.14  12.42
587.1  62015.36  7784.81  12.55
588.5  62393.40  7912.65  12.68
589.9  62709.60  8027.40  12.80
591.2  63169.80  8155.94  12.91
592.6  63882.50  8303.46  13.00
594.0  64534.90  8440.34  13.08
595.3  65410.60  8596.75  13.14
596.7  66314.20  8739.82  13.18
598.1  67190.74  8880.47  13.22
599.5  68048.75  9001.63  13.23
600.8  68940.68  9128.76  13.24
602.2  69679.96  9231.22  13.25
603.5  70583.64  9360.24  13.26
604.9  71472.24  9487.35  13.27
606.3  72288.48  9609.60  13.29
607.6  73045.86  9737.49  13.33
609.0  73780.20  9884.70  13.40
610.4  74485.32  10043.67  13.48
611.7  75139.87  10204.52  13.58
613.1  75713.10  10384.05  13.71
614.5  76356.72  10574.10  13.85
615.8  76853.34  10772.19  14.02
617.2  77539.68  11014.92  14.21
618.5  78134.68  11247.88  14.40
619.9  78906.22  11509.35  14.59
621.2  79625.01  11774.87  14.79
622.6  80531.00  12067.00  14.98
624.0  81268.47  12344.27  15.19
625.3  82104.51  12634.43  15.39
626.7  82928.26  12922.05  15.58
628.0  83627.96  13179.98  15.76
629.4  84459.20  13448.40  15.92
630.8  85152.72  13685.46  16.07
632.1  85713.39  13883.00  16.20
633.5  86612.24  14116.96  16.30
634.8  87328.95  14309.60  16.39
636.2  87963.48  14471.43  16.45
637.5  88777.88  14633.91  16.48
638.9  89495.13  14769.09  16.50
640.2  90239.35  14885.15  16.50
641.6  91049.94  14977.23  16.45
642.9  91829.92  15020.46  16.36
644.3  92662.24  15038.88  16.23
645.6  93418.00  14989.00  16.05
647.0  94134.96  14877.77  15.80
648.3  94934.11  14720.69  15.51
649.7  95748.11  14508.11  15.15
651.0  96532.70  14251.88  14.76
652.4  97086.60  13913.64  14.33
653.7  98174.88  13619.21  13.87
655.0  99072.16  13263.68  13.39
656.4  99715.00  12842.70  12.88
657.7  100824.83  12471.58  12.37
659.1  101724.70  12089.00  11.88
660.4  102406.08  11712.96  11.44
661.8  103096.00  11368.00  11.03
663.1  104055.87  11129.97  10.70
664.5  104525.52  10912.05  10.44
665.8  104639.52  10740.68  10.26
667.1  104666.85  10646.64  10.17
668.5  104991.60  10672.20  10.16
669.8  105294.70  10793.44  10.25
671.2  105497.60  11019.84  10.45
672.5  105755.50  11357.40  10.74
673.8  106347.64  11830.84  11.12
675.2  107259.18  12452.79  11.61
676.5  108389.40  13189.08  12.17
677.8  109596.86  14054.57  12.82
679.2  110562.19  14988.47  13.56
680.5  111394.08  15986.69  14.35
681.9  112135.10  17024.70  15.18
683.2  112951.30  18102.70  16.03
684.5  113759.80  19165.30  16.85
685.9  114496.41  20178.56  17.62
687.2  115207.68  21135.36  18.35
688.5  115857.50  22011.01  19.00
689.9  116632.24  22843.60  19.59
691.2  117292.93  23594.81  20.12
692.5  117914.48  24286.32  20.60
693.8  118633.15  24975.40  21.05
695.2  119251.29  25616.61  21.48
696.5  119926.84  26273.50  21.91
697.8  120615.50  26946.65  22.34
699.2  121286.88  27635.60  22.79
700.5  121976.64  28376.10  23.26
701.8  122598.00  29135.40  23.76
703.1  123261.48  29938.80  24.29
704.5  123922.71  30792.96  24.85
705.8  124644.15  31715.38  25.44
707.1  125301.75  32664.88  26.07
708.4  125932.14  33652.04  26.72
709.8  126720.21  34718.46  27.40
711.1  127259.72  35735.39  28.08
712.4  128075.58  36868.93  28.79
713.7  128718.16  37962.76  29.49
715.0  129417.00  39089.00  30.20
716.3  130152.00  40233.88  30.91
717.7  130874.54  41369.94  31.61
719.0  131655.50  42522.50  32.30
720.3  132428.28  43654.65  32.96
721.6  133333.20  44821.80  33.62
722.9  134220.96  45981.59  34.26
724.2  135119.88  47136.60  34.89
725.6  135903.72  48254.17  35.51
726.9  136353.50  49235.75  36.11
728.2  136776.64  50195.60  36.70
729.5  137323.81  51204.01  37.29
730.8  137759.54  52166.09  37.87
732.1  138316.08  53169.76  38.44
733.4  138699.74  54108.01  39.01
734.7  138930.12  54991.62  39.58
736.0  139186.26  55873.83  40.14
737.3  139209.84  56669.09  40.71
738.6  139218.21  57455.87  41.27
740.0  139278.00  58249.60  41.82
741.2  139484.80  59092.80  42.37
742.6  139907.16  60042.42  42.92
743.9  140450.80  61037.80  43.46
745.2  141194.94  62097.99  43.98
746.5  142000.16  63196.48  44.50
747.8  142680.00  64230.60  45.02
749.1  143445.12  65302.34  45.52
750.4  144173.14  66358.49  46.03
751.7  144929.96  67401.60  46.51
753.0  145489.50  68355.20  46.98
754.2  146141.82  69326.25  47.44
755.5  146699.15  70262.06  47.90
756.8  147244.24  71170.30  48.33
758.1  148196.88  72275.16  48.77
759.4  149089.60  73332.20  49.19
760.7  149929.64  74361.56  49.60
762.0  150500.00  75250.00  50.00
763.3  151033.68  76121.01  50.40
764.6  151404.00  76891.92  50.79
765.9  151783.05  77668.10  51.17
767.2  152254.83  78488.76  51.55
768.4  152543.30  79210.95  51.93
769.7  153132.97  80095.45  52.30
771.0  153539.01  80871.48  52.67
772.3  153891.65  81620.83  53.04
773.6  154353.44  82425.36  53.40
774.8  154776.73  83201.67  53.76
776.1  155189.84  83982.60  54.12
777.4  155486.23  84700.33  54.47
778.7  155990.70  85527.29  54.83
780.0  156418.56  86304.00  55.18
781.2  156762.90  87028.71  55.52
782.5  157230.84  87837.75  55.87
783.8  157644.90  88605.36  56.21
785.0  157983.60  89330.28  56.54
786.3  158382.00  90079.50  56.87
787.6  158823.28  90844.32  57.20
788.9  159191.37  91561.16  57.52
790.1  159674.10  92355.70  57.84
791.4  160024.80  93067.20  58.16
792.7  160598.88  93917.67  58.48
793.9  161039.34  94649.31  58.77
795.2  161494.50  95392.50  59.07
796.5  161957.40  96154.19  59.37
797.7  162406.80  96900.36  59.67
799.0  163008.00  97734.00  59.96
800.2  163393.92  98435.20  60.24
801.5  163838.18  99164.24  60.53
802.8  164342.25  99916.83  60.80
804.0  164766.42  100620.52  61.07
805.3  165233.88  101363.86  61.35
806.5  165570.90  102022.80  61.62
807.8  166037.20  102729.20  61.87
809.0  166493.58  103441.32  62.13
810.3  166935.86  104146.68  62.39
811.5  167263.38  104779.22  62.64
812.8  167719.50  105489.15  62.90
814.0  168099.57  106122.96  63.13
815.3  168577.06  106810.03  63.36
816.5  168946.50  107439.00  63.59
817.8  169355.61  108105.86  63.83
819.0  169717.87  108745.21  64.07
820.2  170159.70  109412.61  64.30
821.5  170616.30  110082.10  64.52
822.7  170919.90  110645.64  64.74
824.0  171329.85  111287.88  64.96
825.2  171756.75  111964.80  65.19
826.4  172245.70  112640.72  65.40
827.7  172560.85  113198.30  65.60
828.9  173034.90  113860.35  65.80
830.1  173403.98  114455.99  66.01
831.4  173824.38  115091.37  66.21
832.6  174277.88  115723.87  66.40
833.8  174628.80  116301.55  66.60
835.0  174981.94  116899.16  66.81
836.3  175419.02  117520.13  66.99
837.5  175864.50  118143.90  67.18
838.7  176287.32  118758.15  67.37
839.9  176670.72  119342.16  67.55
841.2  177155.67  119988.00  67.73
842.4  177528.72  120570.26  67.92
843.6  177909.20  121160.55  68.10
844.8  178379.55  121794.80  68.28
846.0  178801.41  122375.78  68.44
847.2  179224.50  122933.16  68.59
848.5  179713.52  123557.08  68.75
849.7  180041.55  124131.62  68.95
850.9  180402.30  124655.05  69.10
852.1  180785.80  125204.26  69.26
853.3  181078.62  125683.98  69.41
854.5  181453.37  126250.46  69.58
855.7  181748.58  126771.21  69.75
856.9  182122.56  127265.94  69.88
858.1  182538.04  127786.20  70.01
859.3  182861.00  128293.34  70.16
860.5  183236.76  128861.33  70.33
861.7  183644.00  129418.80  70.47
862.9  183984.97  129916.02  70.61
864.1  184363.79  130401.80  70.73
865.3  184787.48  130943.48  70.86
866.5  185224.32  131492.16  70.99
867.7  185603.48  132028.71  71.13
868.9  186001.83  132583.68  71.28
870.1  186441.67  133143.88  71.41
871.3  186831.76  133664.50  71.54
872.5  187346.25  134203.05  71.63
873.7  187768.64  134747.04  71.76
874.9  188308.89  135363.71  71.88
876.0  188813.16  135957.42  72.01
877.2  189240.80  136494.96  72.13
878.4  189739.89  137065.05  72.24
879.6  190188.60  137577.30  72.34
880.8  190667.75  138099.50  72.43
882.0  191114.59  138628.13  72.54
883.1  191604.56  139201.72  72.65
884.3  192043.13  139700.03  72.74
885.5  192527.37  140226.14  72.83
886.7  192899.52  140706.72  72.94
887.8  193402.50  141240.00  73.03
889.0  193873.32  141744.24  73.11
890.2  194292.21  142232.58  73.21
891.4  194796.61  142779.53  73.30
892.5  195368.94  143388.18  73.39
893.7  196056.32  144030.49  73.46
894.9  196634.52  144621.18  73.55
896.0  197243.80  145220.93  73.63
897.2  197818.04  145826.94  73.72
898.4  198321.37  146339.18  73.79
899.5  198979.67  146997.67  73.88
900.7  199395.30  147444.70  73.95
901.9  199831.98  147874.90  74.00
903.0  200143.17  148273.61  74.08
904.2  200467.20  148675.90  74.16
905.4  200940.42  149174.55  74.24
906.5  201519.85  149665.60  74.27
907.7  201848.20  150053.58  74.34
908.8  202169.49  150525.41  74.46
910.0  202412.08  150902.96  74.55
911.2  202690.80  151216.87  74.60
912.3  202923.72  151489.11  74.65
913.5  203066.50  151719.69  74.71
914.6  203212.80  152001.36  74.80
915.8  203483.43  152347.44  74.87
916.9  203743.89  152702.46  74.95
918.1  203956.46  152979.25  75.01
919.2  204145.92  153254.43  75.07
920.4  204285.84  153459.68  75.12
921.5  204516.87  153799.08  75.20
922.7  204705.92  154087.36  75.27
923.8  204923.04  154439.61  75.36
925.0  205053.73  154668.50  75.43
926.1  205252.32  154979.37  75.51
927.3  205678.08  155397.60  75.55
928.4  206303.50  155915.50  75.58
929.6  206919.68  156569.60  75.67
930.7  207615.80  157247.30  75.74
931.8  208191.21  157884.68  75.84
933.0  208920.96  158483.52  75.86
934.1  209355.48  158935.91  75.92
935.3  209599.37  159262.03  75.98
936.4  209598.06  159409.50  76.05
937.6  209456.82  159374.91  76.09
938.7  209245.14  159322.05  76.14
939.9  209421.84  159497.65  76.16
941.0  209977.74  160017.05  76.21
942.1  210512.52  160601.13  76.29
943.3  211023.72  161050.05  76.32
944.4  211421.85  161432.82  76.36
945.6  211511.78  161638.90  76.42
946.7  211787.53  161878.74  76.43
947.9  212117.64  162143.10  76.44
949.0  212392.52  162387.10  76.46
950.1  212695.20  162695.34  76.49
951.3  212997.62  163004.93  76.53
952.4  213292.17  163202.80  76.52
953.6  213490.30  163527.33  76.60
954.7  213862.65  163625.54  76.51
955.8  214093.87  163843.51  76.53
957.0  214383.45  164063.03  76.53
958.1  214642.92  164332.86  76.56
959.3  214649.40  164382.75  76.58
960.4  214938.34  164598.64  76.58
961.6  215406.17  164757.80  76.49
962.7  215640.64  164865.12  76.45
963.9  215707.73  164952.97  76.47
965.0  215772.06  164857.53  76.40
966.2  215804.15  164975.78  76.45
967.3  215738.99  164830.71  76.40
968.5  215824.32  164860.32  76.39
969.6  215858.40  164880.52  76.38
970.8  216066.29  164815.31  76.28
971.9  215758.40  164669.12  76.32
973.1  216024.88  164437.96  76.12
974.2  215569.15  164323.53  76.23
975.4  215781.66  164608.77  76.28
976.5  216028.02  164390.46  76.10
977.7  216236.82  164579.31  76.11
978.8  215970.84  164148.26  76.00
980.0  215874.00  163964.00  75.95
981.2  216066.27  164313.87  76.05
982.3  215817.42  164105.20  76.04
983.5  216142.16  164078.72  75.91
984.6  216393.12  164026.80  75.80
985.8  216239.76  163865.90  75.78
987.0  216155.84  164029.28  75.88
988.1  216615.24  164164.38  75.79
989.3  216427.68  163853.20  75.71
990.2  234433.00  178861.38  76.30
994.0  234587.42  179641.90  76.58
997.9  234357.17  179811.43  76.73
1001.7  234602.04  180543.68  76.96
1005.6  235750.00  181776.43  77.11
1009.4  237228.12  183449.34  77.33
1013.3  238440.00  184860.00  77.53
1017.1  239203.31  185828.43  77.69
1021.0  239779.41  186792.52  77.90
1024.8  241215.06  188213.36  78.03
1028.6  243260.56  190281.24  78.22
1032.5  244945.40  191909.70  78.35
1036.3  245552.02  192748.68  78.50
1040.1  245736.52  193210.02  78.62
1044.0  246683.88  194314.09  78.77
1047.8  247497.60  195221.48  78.88
1051.6  248248.00  196182.17  79.03
1055.5  247759.70  196133.98  79.16
1059.3  247335.45  196076.51  79.28
1063.1  246894.44  195988.16  79.38
1067.0  247149.28  196497.89  79.51
1070.8  247937.04  197280.85  79.57
1074.6  248465.39  198002.95  79.69
1078.4  247976.33  197830.50  79.78
1082.3  246908.55  197187.48  79.86
1086.1  246266.31  196960.71  79.98
1089.9  246221.86  197095.78  80.05
1093.7  246657.52  197607.00  80.11
1097.5  246724.76  197833.38  80.18
1101.4  246580.36  197811.78  80.22
1105.2  246366.80  197718.43  80.25
1109.0  246716.55  197919.03  80.22
1112.8  247933.88  198742.15  80.16
1116.6  248785.29  199263.00  80.09
1120.4  249526.98  199596.60  79.99
1124.2  250084.54  199606.66  79.82
1128.1  250874.58  199798.53  79.64
1131.8  250917.33  199233.00  79.40
1135.7  250708.69  198481.74  79.17
1139.5  250551.20  197635.11  78.88
1143.3  249980.55  196343.49  78.54
1147.1  249162.67  194768.00  78.17
1150.9  248361.67  193029.96  77.72
1154.7  248388.40  191767.83  77.20
1158.5  248253.27  190512.47  76.74
1162.3  248089.26  189306.79  76.31
1166.1  247396.34  187881.21  75.94
1169.9  247069.23  186834.60  75.62
1173.7  246420.00  185644.29  75.34
1177.5  245798.66  184523.54  75.07
1181.2  245854.27  183967.64  74.83
1185.0  246437.47  183855.36  74.61
1188.8  246384.44  183535.00  74.49
1192.6  246474.29  183405.86  74.41
1196.4  246421.93  183272.48  74.37
1200.2  245723.02  182884.80  74.43
1204.0  245224.85  182705.24  74.51
1207.8  244769.35  182686.05  74.64
1211.6  244100.11  182501.29  74.76
1215.3  243570.23  182647.36  74.99
1219.1  243476.42  183140.46  75.22
1222.9  243164.44  183542.86  75.48
1226.7  242908.90  184059.25  75.77
1230.4  242259.69  184222.91  76.04
1234.2  241571.63  184265.55  76.28
1238.0  240764.22  184192.95  76.50
1241.8  240017.78  184055.95  76.68
1245.5  239376.78  183955.44  76.85
1249.3  239180.28  184122.92  76.98
1253.1  239586.67  184651.88  77.07
1256.8  239686.78  184964.46  77.17
1260.6  239495.27  184946.10  77.22
1264.4  239340.84  185022.04  77.30
1268.1  239079.87  184881.09  77.33
1271.9  238997.71  184961.44  77.39
1275.7  239212.77  185234.79  77.44
1279.4  239438.10  185610.92  77.52
1283.2  238926.08  185474.59  77.63
1286.9  238608.03  185455.29  77.72
1290.7  238386.13  185461.89  77.80
1294.4  237672.03  185024.49  77.85
1298.2  236692.59  184321.90  77.87
1302.0  235518.92  183349.77  77.85
1305.7  234139.28  182260.38  77.84
1309.5  232579.65  180872.59  77.77
1313.2  231603.42  179829.91  77.65
1317.0  230926.80  178999.97  77.51
1320.7  230088.87  177882.85  77.31
1324.4  228861.63  176320.00  77.04
1328.2  228319.20  175162.63  76.72
1331.9  227588.35  173640.50  76.30
1335.7  226857.50  171899.64  75.77
1339.4  225385.16  169521.66  75.21
1343.2  224416.11  167305.50  74.55
1346.9  224143.95  165635.08  73.90
1350.6  224828.88  164730.60  73.27
1354.4  225602.28  163957.71  72.68
1358.1  225433.67  162516.56  72.09
1361.8  224606.87  160513.16  71.46
1365.6  223563.15  158462.20  70.88
1369.3  222488.00  156459.14  70.32
1373.0  221189.34  154435.33  69.82
1376.7  219676.03  152283.54  69.32
1380.5  218098.67  149965.74  68.76
1384.2  216776.43  147473.96  68.03
1387.9  215460.73  144731.61  67.17
1391.6  214074.67  141573.73  66.13
1395.3  212835.45  138105.58  64.89
1399.1  212068.43  134524.61  63.43
1402.8  211014.00  130326.43  61.76
1406.5  210155.50  125955.24  59.93
1410.2  209522.28  121648.07  58.06
1413.9  209382.17  117742.79  56.23
1417.6  208794.38  113917.44  54.56
1421.3  208065.87  110447.31  53.08
1425.1  207220.80  107356.11  51.81
1428.8  206831.85  104918.82  50.73
1432.5  206608.14  102959.83  49.83
1436.2  206321.97  101313.29  49.10
1439.9  205662.51  99752.11  48.50
1443.6  205237.89  98592.86  48.04
1447.3  204686.80  97607.93  47.69
1451.0  204191.50  96867.00  47.44
1454.7  203661.33  96258.80  47.26
1458.4  203273.23  95807.25  47.13
1462.1  202641.13  95386.94  47.07
1465.8  201939.67  95033.23  47.06
1469.4  201403.18  94898.00  47.12
1473.1  202194.41  95480.18  47.22
1476.8  202446.91  95990.70  47.42
1480.5  201273.64  95791.19  47.59
1484.2  200194.22  95698.56  47.80
1487.9  199548.14  95854.48  48.04
1491.6  198877.25  96004.07  48.27
1495.3  198841.50  96486.70  48.52
1498.9  198371.43  96783.84  48.79
1502.6  197424.51  96872.17  49.07
1506.3  196213.42  96808.80  49.34
1510.0  195254.00  96911.36  49.63
1513.7  194502.24  97097.00  49.92
1517.3  193774.07  97248.46  50.19
1521.0  192876.09  97246.96  50.42
1524.7  192083.48  97254.09  50.63
1528.3  191238.48  97156.44  50.80
1532.0  190282.00  97020.17  50.99
1535.7  189428.56  96850.60  51.13
1539.3  188582.70  96606.90  51.23
1543.0  187939.31  96486.75  51.34
1546.7  187556.42  96502.02  51.45
1550.3  187040.18  96418.74  51.55
1554.0  186246.90  96160.50  51.63
1557.6  185491.23  95959.60  51.73
1561.3  184661.21  95673.28  51.81
1565.0  183802.80  95364.77  51.88
1568.6  182902.36  95010.68  51.95
1572.3  182250.18  94834.04  52.04
1575.9  181664.98  94716.74  52.14
1579.6  181131.77  94611.83  52.23
1583.2  180499.82  94492.14  52.35
1586.9  179752.22  94282.38  52.45
1590.5  179190.67  94289.26  52.62
1594.1  178466.10  94211.31  52.79
1597.8  177748.86  94152.80  52.97
1601.4  177040.01  94138.45  53.17
1605.1  176086.67  93979.73  53.37
1608.7  175263.00  93890.89  53.57
1612.3  174510.32  93809.65  53.76
1616.0  173693.25  93645.32  53.91
1619.6  173019.00  93540.93  54.06
1623.2  172239.60  93302.91  54.17
1626.9  171665.31  93183.39  54.28
1630.5  170956.70  92900.15  54.34
1634.1  170337.93  92675.67  54.41
1637.8  169601.60  92294.40  54.42
1641.4  168684.85  91726.44  54.38
1645.0  167803.04  91094.43  54.29
1648.6  166821.90  90287.80  54.12
1652.2  166069.44  89499.48  53.89
1655.8  165350.67  88657.14  53.62
1659.5  164647.10  87783.85  53.32
1663.1  163434.41  86746.47  53.08
1666.7  162193.83  85738.50  52.86
1670.3  161008.07  84816.32  52.68
1673.9  159921.93  83900.28  52.46
1677.5  159088.49  83085.62  52.23
1681.1  158650.22  82421.60  51.95
1684.7  158648.20  81914.69  51.63
1688.3  158512.43  81341.70  51.32
1691.9  158109.53  80573.44  50.96
1695.6  157773.30  79822.50  50.59
1699.2  157650.97  79224.81  50.25
1702.8  157564.64  78637.72  49.91
1706.3  157101.62  77780.99  49.51
1709.9  156143.47  76704.34  49.12
1713.5  155457.09  75849.71  48.79
1717.1  154751.41  75108.80  48.54
1720.7  154104.12  74509.81  48.35
1724.3  153732.68  74217.50  48.28
1727.9  153418.69  74087.10  48.29
1731.5  153339.53  74234.14  48.41
1735.1  153470.67  74609.14  48.61
1738.7  153238.67  74689.80  48.74
1742.2  152729.42  74604.16  48.85
1745.8  152186.53  74387.91  48.88
1749.4  152379.61  74486.14  48.88
1753.0  151866.63  74214.08  48.87
1756.5  150530.49  73573.60  48.88
1760.1  148631.87  72701.49  48.91
1763.7  146413.36  71717.63  48.98
1767.2  144624.87  71038.93  49.12
1770.8  143155.50  70513.07  49.26
1774.4  141692.29  69903.50  49.33
1777.9  140854.37  69724.59  49.50
1781.5  139965.00  69424.50  49.60
1785.1  138666.67  68918.57  49.70
1788.6  137313.16  68385.12  49.80
1792.2  136154.33  67931.79  49.89
1795.8  135750.19  67902.99  50.02
1799.3  135200.40  67730.91  50.10
1802.9  134466.74  67477.06  50.18
1806.4  133760.71  67247.43  50.27
1810.0  132922.67  66945.54  50.36
1813.5  132496.61  66818.45  50.43
1817.1  132256.47  66833.14  50.53
1820.6  131637.60  66677.38  50.65
1824.2  131560.00  66779.51  50.76
1827.7  130717.43  66522.57  50.89
1831.2  130466.00  66600.00  51.05
1834.8  130521.17  66783.45  51.17
1838.3  130369.50  66909.21  51.32
1841.8  129725.17  66725.29  51.44
1845.4  128796.77  66353.35  51.52
1848.9  127894.50  65952.03  51.57
1852.4  127214.83  65586.15  51.56
1856.0  126461.73  65102.01  51.48
1859.5  125691.44  64519.05  51.33
1863.0  125062.30  63897.84  51.09
1866.6  124822.67  63386.46  50.78
1870.1  124656.86  62749.65  50.34
1873.6  123993.00  61656.43  49.73
1877.1  122713.50  60019.88  48.91
1880.6  121276.96  58123.30  47.93
1884.2  120159.75  56109.49  46.70
1887.7  119275.53  53886.30  45.18
1891.2  118236.30  51279.75  43.37
1894.7  117481.22  48530.26  41.31
1898.2  117106.15  45752.82  39.07
1902.2  127218.00  46410.00  36.48
1904.9  126430.23  43840.68  34.68
1907.6  125475.87  41330.60  32.94
1910.4  124646.49  39042.03  31.32
1913.1  123429.73  36929.73  29.92
1915.8  122673.13  35246.87  28.73
1918.6  122165.60  33927.87  27.77
1921.3  121684.12  32882.41  27.02
1924.0  120886.73  32003.42  26.47
1926.7  120144.13  31347.17  26.09
1929.4  119393.40  30872.33  25.86
1932.2  118811.87  30617.79  25.77
1934.9  118240.20  30529.20  25.82
1937.6  117602.77  30513.83  25.95
1940.3  116981.25  30578.75  26.14
1943.0  116412.29  30723.38  26.39
1945.7  115653.08  30856.01  26.68
1948.4  114830.59  31018.08  27.01
1951.1  114168.60  31272.75  27.39
1953.8  113522.20  31550.75  27.79
1956.4  112996.84  31821.74  28.16
1959.1  112382.17  32088.73  28.55
1961.8  111574.40  32308.50  28.96
1964.5  110927.85  32557.88  29.35
1967.2  110184.51  32779.43  29.75
1969.9  109582.58  33032.75  30.14
1972.5  108809.74  33213.92  30.52
1975.2  108269.42  33481.43  30.92
1977.9  107939.00  33831.72  31.34
1980.6  107386.94  34097.29  31.75
1983.2  106551.20  34242.62  32.14
1985.9  105696.00  34356.00  32.50
1988.5  104809.17  34459.80  32.88
1991.2  104155.88  34651.80  33.27
1993.8  103582.05  34811.70  33.61
1996.5  103158.55  35005.30  33.93
1999.2  102537.29  35114.10  34.25
2001.8  102138.40  35245.80  34.51
2004.4  101630.98  35287.25  34.72
2007.1  100955.28  35257.37  34.92
2009.7  100368.00  35233.35  35.10
2012.4  100004.00  35248.27  35.25
2015.0  99554.67  35137.67  35.29
2017.6  98985.67  34921.88  35.28
2020.3  98486.67  34707.20  35.24
2022.9  98286.40  34573.20  35.18
2025.5  98078.25  34374.45  35.05
2028.1  97874.08  34132.95  34.87
2030.8  97438.20  33753.23  34.64
2033.4  97256.60  33426.40  34.37
2036.0  96900.67  33062.10  34.12
2038.6  96558.10  32664.40  33.83
2041.2  96238.53  32272.63  33.53
2043.8  95894.18  31881.63  33.25
2046.4  95520.20  31476.22  32.95
2049.0  95022.50  31043.87  32.67
2051.6  94749.48  30705.08  32.41
2054.2  94420.83  30341.25  32.13
2056.8  94068.33  29997.92  31.89
2059.4  93484.77  29593.68  31.66
2062.0  92980.63  29230.42  31.44
2064.6  92402.38  28848.97  31.22
2067.1  91800.23  28462.05  31.00
2069.7  91174.68  28073.80  30.79
2072.3  90773.15  27774.60  30.60
2074.9  90313.30  27479.90  30.43
2077.4  89987.48  27239.03  30.27
2080.0  89533.07  26946.91  30.10
2082.6  89071.33  26618.04  29.88
2085.1  88591.55  26319.73  29.71
2087.7  88250.50  26104.00  29.58
2090.3  87823.33  25860.63  29.45
2092.8  87108.48  25530.80  29.31
2095.4  86332.24  25176.78  29.16
2097.9  85672.18  24854.73  29.01
2100.5  84993.33  24560.67  28.90
2103.0  84409.62  24287.58  28.77
2105.6  83871.65  24014.43  28.63
2108.1  83390.10  23785.73  28.52
2110.7  82875.22  23539.95  28.40
2113.2  82373.93  23286.86  28.27
2115.7  81807.21  23014.29  28.13
2118.3  81201.25  22761.05  28.03
2120.8  80847.90  22613.55  27.97
2123.3  80458.63  22422.49  27.87
2125.8  80074.17  22210.53  27.74
2128.4  79676.03  22026.23  27.64
2130.9  79155.33  21842.33  27.59
2133.4  78769.48  21715.87  27.57
2135.9  78378.33  21583.33  27.54
2138.4  77919.33  21428.28  27.50
2140.9  77632.73  21341.05  27.49
2143.4  77333.71  21266.01  27.50
2145.9  77029.13  21192.91  27.51
2148.4  76724.54  21150.27  27.57
2150.9  76426.05  21119.81  27.63
2153.4  76145.83  21077.17  27.68
2155.9  75859.39  21024.88  27.72
2158.4  75594.75  20984.25  27.76
2160.9  75362.00  20965.88  27.82
2163.4  75057.62  20931.23  27.89
2165.9  74519.35  20845.60  27.97
2168.4  74058.30  20774.70  28.05
2170.8  73742.99  20758.83  28.15
2173.3  73416.06  20743.90  28.26
2175.8  73098.12  20728.13  28.36
2178.2  72718.21  20686.17  28.45
2180.7  72347.16  20653.68  28.55
2183.2  71952.06  20608.69  28.64
2185.6  71542.80  20582.10  28.77
2188.1  71089.20  20550.60  28.91
2190.6  70549.27  20496.23  29.05
2193.0  69903.90  20404.45  29.19
2195.5  69324.80  20332.80  29.33
2197.9  68766.53  20260.07  29.46
2200.4  68079.13  20167.96  29.62
2202.8  67592.24  20117.61  29.76
2205.3  67007.10  20023.27  29.88
2207.7  66662.92  19995.52  29.99
2210.1  66265.97  19961.67  30.12
2212.6  65922.30  19923.46  30.22
2215.0  65707.54  19928.67  30.33
2217.4  65407.04  19884.30  30.40
2219.9  65168.47  19853.62  30.47
2222.3  64950.23  19806.23  30.49
2224.7  64790.78  19746.23  30.48
2227.1  64540.08  19639.59  30.43
2229.5  64259.41  19497.18  30.34
2231.9  63812.00  19277.87  30.21
2234.4  63329.73  18996.07  30.00
2236.8  62960.93  18754.02  29.79
2239.2  62583.95  18489.90  29.54
2241.6  62164.20  18188.63  29.26
2244.0  61783.20  17863.20  28.91
2246.4  61383.60  17535.08  28.57
2248.8  60924.14  17162.75  28.17
2251.2  60602.75  16827.25  27.77
2253.6  60240.25  16508.25  27.40
2255.9  59962.20  16220.60  27.05
2258.3  59657.93  15932.17  26.71
2260.7  59288.73  15637.87  26.38
2263.1  58877.25  15341.00  26.06
2265.5  58476.46  15077.15  25.78
2267.9  58174.00  14884.25  25.59
2270.2  57726.40  14678.67  25.43
2272.6  57305.00  14461.30  25.24
2275.0  56866.95  14259.00  25.07
2277.3  56492.50  14071.50  24.91
2279.7  56153.25  13879.75  24.72
2282.1  55824.33  13714.50  24.57
2284.4  55405.35  13499.93  24.37
2286.8  55107.81  13310.23  24.15
2289.1  54752.40  13113.03  23.95
2291.5  54462.16  12914.42  23.71
2293.8  54029.20  12692.87  23.49
2296.2  53568.90  12466.30  23.27
2298.5  53048.83  12230.08  23.05
2300.8  52528.00  12029.85  22.90
2303.2  51912.40  11820.87  22.77
2305.5  51249.83  11620.24  22.67
2307.9  50584.05  11480.89  22.70
2310.2  49957.60  11357.50  22.73
2312.5  49404.00  11254.67  22.78
2314.8  48835.27  11194.62  22.92
2317.1  48231.04  11130.83  23.08
2319.5  47609.18  11031.30  23.17
2321.8  47066.00  10951.00  23.27
2324.1  46454.45  10826.08  23.30
2326.4  45928.30  10705.57  23.31
2328.7  45433.75  10560.83  23.24
2331.0  44990.50  10420.10  23.16
2333.3  44635.27  10345.98  23.18
2335.6  44236.27  10265.73  23.21
2337.9  43804.50  10136.25  23.14
2340.2  43391.25  10006.67  23.06
2342.5  43008.98  9882.48  22.98
2344.8  42529.33  9756.92  22.94
2347.1  42037.10  9676.10  23.02
2349.4  41507.95  9568.10  23.05
2351.7  41040.80  9491.60  23.13
2353.9  40579.71  9418.70  23.21
2356.2  40080.63  9351.88  23.33
2358.5  39592.93  9281.50  23.44
2360.8  39114.22  9212.42  23.55
2363.1  38663.60  9136.15  23.63
2365.3  38219.57  9067.65  23.73
2367.6  37708.33  8975.00  23.80
2369.8  37201.75  8860.75  23.82
2372.1  36664.55  8728.85  23.81
2374.4  36048.53  8583.80  23.81
2376.6  35413.93  8443.40  23.84
2378.9  34818.23  8313.90  23.88
2381.1  34259.33  8172.67  23.86
2383.4  33733.50  8054.20  23.88
2385.6  33265.83  7933.29  23.85
2387.9  32790.30  7812.60  23.83
2390.1  32313.75  7691.25  23.80
2392.3  31862.03  7572.83  23.77
2394.6  31435.55  7457.05  23.72
2396.8  31043.09  7356.27  23.70
2399.0  30602.00  7222.50  23.60
2401.3  30151.73  7105.13  23.56
2403.5  29675.10  6970.60  23.49
2405.7  29265.08  6840.36  23.37
2407.9  28886.55  6725.25  23.28
2410.1  28467.30  6603.00  23.20
2412.4  28089.92  6488.08  23.10
2414.6  27692.40  6363.80  22.98
2416.8  27311.35  6236.45  22.83
2419.0  26947.63  6115.58  22.69
2421.2  26554.83  5967.80  22.47
2423.4  26128.90  5819.10  22.27
2425.6  25860.38  5724.53  22.14
2427.8  25555.58  5638.80  22.06
2430.0  25224.44  5524.72  21.90
2432.2  24921.60  5385.60  21.61
2434.4  24584.18  5272.88  21.45
2436.5  24270.17  5166.57  21.29
2438.7  23994.60  5062.90  21.10
2440.9  23730.68  4932.73  20.79
2443.1  23466.75  4813.95  20.51
2445.3  23201.63  4733.78  20.40
2447.4  22939.80  4641.00  20.23
2449.6  22648.27  4527.60  19.99
2451.8  22345.65  4429.80  19.82
2453.9  22030.33  4333.33  19.67
2456.1  21707.87  4239.00  19.53
2458.3  21395.17  4162.53  19.46
2460.4  21073.28  4094.91  19.43
2462.6  20817.13  4025.29  19.34
2464.7  20559.39  3960.88  19.27
2466.9  20340.60  3885.53  19.10
2469.0  20104.25  3816.40  18.98
2471.2  19839.95  3762.95  18.97
2473.3  19561.79  3686.42  18.84
2475.4  19343.91  3598.87  18.60
2477.6  19112.73  3477.32  18.19
2479.7  18905.60  3404.80  18.01
2481.9  18640.94  3343.14  17.93
2484.0  18396.23  3298.45  17.93
2486.1  18121.05  3208.50  17.71
2488.2  17886.25  3141.00  17.56
2490.4  17687.29  3102.50  17.54
2492.5  17419.63  3081.57  17.69
2494.6  17143.13  3077.40  17.95
2496.7  16910.24  3046.27  18.01
2498.8  16652.33  2975.55  17.87
2500.9  16416.86  2947.10  17.95
2503.0  16373.63  2942.45  17.97
2505.1  16308.50  2978.63  18.26
2507.2  16316.85  2989.18  18.32
2509.4  16273.13  3013.54  18.52
2511.4  16192.58  3024.70  18.68
2513.5  16261.07  3094.67  19.03
2515.6  16494.85  3102.38  18.81
