# Supplementary material for: Using reflectance spectra and Pl@ntNet to identify herbarium specimens: a case study with Lithocarpus
Source: New Phytol. 2025 Jun 4;251(2):800–10. doi: 10.1111/nph.70258 (PMC13278665; doi:10.1111/nph.70258)
Supplement: Supplementary file 1 — Dataset S1 Original spectral data collected for this study. [file NPH-251-800-s003.zip › lithocarpus_spectra/gr020722_0412.sig]

/*** Spectra Vista SIG Data ***/
name= gr020722_0412.sig
instrument= HI: 1132003 (HR-1024i)
integration= 50.0, 9.0, 6.0, 100.0, 14.0, 6.0
scan method= Time-based, Time-based
scan coadds= 100, 425, 571, 50, 298, 571
scan time= 5, 5
scan settings= AI, AI
external data set1= 0,0,0,0,0,0,0,0,0,0,0,0,0,0,0,0,0,0,0,0,0,0,0,0,0,0,0,0,0,0,0,0
external data set2= 0,0,0,0,0,0,0,0,0,0,0,0,0,0,0,0,0,0,0,0,0,0,0,0,0,0,0,0,0,0,0,0
external data dark= 0,0,0,0,0,0,0,0,0,0,0,0,0,0,0,0
external data mask= 0
optic= LENS 4(1), LENS 4(1)
temp= 36.4, -5.0, -9.9, 36.3, -5.0, -10.1
battery= 7.43, 7.43
error= 0, 0
units= Radiance, Radiance
time= 07/02/2022 16:18:27, 07/02/2022 16:19:04
longitude=                 ,                 
latitude=                 ,                 
gpstime=                 ,                 
comm= 
memory slot= 0, 0
factors= 0.971, 0.953, 1.000 [Overlap: Remove @ 990,1900, Matching Type: None]
inclinometer x offset= 1, 1
inclinometer y offset= 90, 90
data= 
340.5  1215.20  227.85  18.75
341.9  1233.66  212.70  17.24
343.4  1200.48  216.48  18.03
344.9  1165.50  212.75  18.25
346.4  1194.61  187.22  15.67
347.8  1199.10  171.30  14.29
349.3  1225.84  167.16  13.64
350.8  1227.15  166.65  13.58
352.2  1243.55  168.25  13.53
353.7  1268.68  165.48  13.04
355.2  1310.00  170.30  13.00
356.6  1374.45  170.17  12.38
358.1  1427.76  171.86  12.04
359.6  1474.30  166.66  11.30
361.0  1514.13  160.03  10.57
362.5  1578.24  160.29  10.16
364.0  1668.94  178.36  10.69
365.5  1760.45  179.90  10.22
366.9  1833.76  182.12  9.93
368.4  1889.01  187.65  9.93
369.9  1980.44  192.90  9.74
371.3  2075.54  198.30  9.55
372.8  2163.15  203.21  9.39
374.2  2271.50  220.66  9.71
375.7  2346.69  216.32  9.22
377.2  2443.05  220.28  9.02
378.6  2523.11  231.18  9.16
380.1  2628.10  230.76  8.78
381.6  2761.59  239.59  8.68
383.0  2871.55  253.00  8.81
384.5  2993.90  254.80  8.51
386.0  3109.92  263.34  8.47
387.4  3241.45  277.15  8.55
388.9  3334.94  278.88  8.36
390.4  3462.56  284.75  8.22
391.8  3593.24  292.74  8.15
393.3  3731.98  289.75  7.76
394.7  3824.95  312.13  8.16
396.2  3960.12  313.78  7.92
397.7  4107.36  319.92  7.79
399.1  4246.20  323.52  7.62
400.6  4399.28  345.44  7.85
402.0  4552.86  359.97  7.91
403.5  4694.20  367.50  7.83
405.0  4837.08  377.46  7.80
406.4  5015.12  378.84  7.55
407.9  5182.52  396.94  7.66
409.3  5329.46  408.27  7.66
410.8  5490.54  414.54  7.55
412.2  5652.12  426.12  7.54
413.7  5836.15  436.75  7.48
415.1  6041.26  454.80  7.53
416.6  6222.51  470.61  7.56
418.0  6401.75  489.38  7.64
419.5  6578.32  500.98  7.62
420.9  6769.92  511.68  7.56
422.4  6991.48  526.89  7.54
423.8  7206.56  546.05  7.58
425.3  7429.20  568.88  7.66
426.7  7650.60  581.18  7.60
428.2  7855.36  598.88  7.62
429.6  8064.80  619.69  7.68
431.1  8288.56  634.27  7.65
432.5  8530.34  656.83  7.70
434.0  8778.00  682.00  7.77
435.4  9047.50  706.75  7.81
436.8  9329.75  726.89  7.79
438.3  9576.75  751.45  7.85
439.7  9826.63  773.84  7.87
441.2  10056.12  800.88  7.96
442.6  10328.55  824.18  7.98
444.0  10597.86  849.03  8.01
445.5  10898.01  879.66  8.07
446.9  11220.30  909.09  8.10
448.4  11496.87  934.57  8.13
449.8  11814.15  971.80  8.23
451.2  12109.50  1000.50  8.26
452.7  12379.02  1027.73  8.30
454.1  12658.20  1054.85  8.33
455.5  12949.44  1087.73  8.40
457.0  13270.40  1123.98  8.47
458.4  13579.28  1155.44  8.51
459.8  13904.64  1186.56  8.53
461.2  14269.10  1227.67  8.60
462.7  14614.56  1274.60  8.72
464.1  14944.34  1317.19  8.81
465.5  15281.64  1355.58  8.87
467.0  15609.90  1387.75  8.89
468.4  15951.64  1431.48  8.97
469.8  16288.68  1472.12  9.04
471.2  16672.11  1515.92  9.09
472.7  17069.22  1563.80  9.16
474.1  17458.10  1610.70  9.23
475.5  17898.14  1665.43  9.31
476.9  18317.78  1716.91  9.37
478.4  18706.25  1765.63  9.44
479.8  19051.70  1810.07  9.50
481.2  19377.12  1854.92  9.57
482.6  19722.96  1903.37  9.65
484.0  20113.14  1960.41  9.75
485.4  20535.59  2016.20  9.82
486.9  20989.80  2067.98  9.85
488.3  21462.00  2131.60  9.93
489.7  21898.82  2191.64  10.01
491.1  22320.48  2246.16  10.06
492.5  22743.84  2310.84  10.16
493.9  23151.96  2360.01  10.19
495.3  23523.90  2408.25  10.24
496.8  23941.36  2465.86  10.30
498.2  24407.85  2530.38  10.37
499.6  24861.42  2593.94  10.43
501.0  25381.19  2664.69  10.50
502.4  25867.08  2727.06  10.54
503.8  26331.83  2790.06  10.60
505.2  26827.48  2862.58  10.67
506.6  27313.88  2927.21  10.72
508.0  27810.72  2996.28  10.77
509.4  28235.00  3057.50  10.83
510.8  28734.75  3128.40  10.89
512.2  29226.32  3198.84  10.95
513.6  29745.60  3278.40  11.02
515.0  30316.56  3358.28  11.08
516.4  30795.68  3433.60  11.15
517.8  31327.20  3517.44  11.23
519.2  31900.26  3605.88  11.30
520.7  32467.19  3688.54  11.36
522.0  32944.80  3767.34  11.44
523.4  33502.77  3858.75  11.52
524.8  33988.80  3935.43  11.58
526.2  34566.70  4024.77  11.64
527.6  35167.02  4119.39  11.71
529.0  35670.80  4202.00  11.78
530.4  36295.48  4297.21  11.84
531.8  36847.91  4380.35  11.89
533.2  37388.52  4471.74  11.96
534.6  37918.08  4570.40  12.05
536.0  38447.41  4679.68  12.17
537.4  38968.71  4775.12  12.25
538.8  39524.46  4870.79  12.32
540.2  40129.71  4970.88  12.39
541.6  40700.52  5079.97  12.48
543.0  41199.62  5173.28  12.56
544.3  41877.45  5291.78  12.64
545.7  42638.70  5424.45  12.72
547.1  43125.90  5524.50  12.81
548.5  43729.92  5643.63  12.91
549.9  44404.85  5779.44  13.02
551.3  45101.68  5916.17  13.12
552.7  45585.66  6025.46  13.22
554.1  46255.83  6160.80  13.32
555.4  46848.82  6290.63  13.43
556.8  47313.42  6401.01  13.53
558.2  47676.45  6507.68  13.65
559.6  48071.70  6614.63  13.76
561.0  48699.42  6749.82  13.86
562.3  49167.30  6863.68  13.96
563.7  49772.80  7004.48  14.07
565.1  50349.20  7139.00  14.18
566.5  50944.20  7275.28  14.28
567.9  51749.20  7436.96  14.37
569.2  52630.20  7612.50  14.46
570.6  53552.39  7799.69  14.56
572.0  54352.68  7979.86  14.68
573.4  55024.70  8146.35  14.80
574.8  55700.50  8313.00  14.92
576.1  56534.27  8505.79  15.05
577.5  57150.88  8667.68  15.17
578.9  57995.28  8868.90  15.29
580.3  58745.04  9062.27  15.43
581.6  59470.88  9249.84  15.55
583.0  60240.33  9437.45  15.67
584.4  60880.50  9606.41  15.78
585.8  61441.87  9757.95  15.88
587.1  61974.88  9912.54  15.99
588.5  62643.30  10072.50  16.08
589.9  63199.20  10215.30  16.16
591.2  63814.96  10355.58  16.23
592.6  64595.96  10517.21  16.28
594.0  65229.04  10635.94  16.31
595.3  66033.08  10780.45  16.33
596.7  66831.26  10918.50  16.34
598.1  67598.17  11033.31  16.32
599.5  68356.80  11137.78  16.29
600.8  69164.20  11252.20  16.27
602.2  69823.04  11333.98  16.23
603.5  70645.56  11439.72  16.19
604.9  71467.02  11546.64  16.16
606.3  72214.56  11639.76  16.12
607.6  72928.38  11729.31  16.08
609.0  73656.00  11828.70  16.06
610.4  74397.96  11932.83  16.04
611.7  75095.79  12042.11  16.04
613.1  75774.15  12148.95  16.03
614.5  76540.86  12276.00  16.04
615.8  77182.56  12390.39  16.05
617.2  78013.98  12543.84  16.08
618.5  78712.92  12671.24  16.10
619.9  79543.32  12827.87  16.13
621.2  80269.68  12981.56  16.17
622.6  81152.50  13158.75  16.21
624.0  81833.94  13313.25  16.27
625.3  82616.94  13482.97  16.32
626.7  83410.24  13667.18  16.39
628.0  84072.76  13824.94  16.44
629.4  84868.00  14016.80  16.52
630.8  85547.52  14190.24  16.59
632.1  86087.61  14333.76  16.65
633.5  86989.76  14525.94  16.70
634.8  87709.77  14687.54  16.75
636.2  88341.78  14829.36  16.79
637.5  89153.56  14989.05  16.81
638.9  89861.55  15126.65  16.83
640.2  90640.68  15256.53  16.83
641.6  91476.36  15354.21  16.78
642.9  92243.97  15418.59  16.72
644.3  93043.38  15481.39  16.64
645.6  93808.00  15522.00  16.55
647.0  94535.73  15515.06  16.41
648.3  95300.96  15487.74  16.25
649.7  96127.23  15449.14  16.07
651.0  96919.66  15385.12  15.87
652.4  97437.60  15264.99  15.67
653.7  98466.39  15215.40  15.45
655.0  99347.28  15131.60  15.23
656.4  99951.80  15003.50  15.01
657.7  100968.66  14946.97  14.80
659.1  101817.10  14880.25  14.61
660.4  102484.48  14798.00  14.44
661.8  103136.00  14736.00  14.29
663.1  104104.65  14743.76  14.16
664.5  104657.04  14722.02  14.07
665.8  104930.37  14696.24  14.01
667.1  105127.20  14680.98  13.96
668.5  105613.20  14729.40  13.95
669.8  106124.32  14794.89  13.94
671.2  106487.68  14872.00  13.97
672.5  106866.55  14966.26  14.00
673.8  107525.04  15115.38  14.06
675.2  108496.08  15297.66  14.10
676.5  109647.00  15511.71  14.15
677.8  110841.66  15758.39  14.22
679.2  111768.07  15985.64  14.30
680.5  112566.00  16206.42  14.40
681.9  113267.00  16420.25  14.50
683.2  114044.70  16639.70  14.59
684.5  114830.10  16863.00  14.69
685.9  115534.56  17091.03  14.79
687.2  116221.44  17333.76  14.91
688.5  116860.96  17575.87  15.04
689.9  117640.72  17854.68  15.18
691.2  118312.67  18123.22  15.32
692.5  118915.04  18419.40  15.49
693.8  119622.20  18750.43  15.67
695.2  120235.10  19120.46  15.90
696.5  120936.64  19511.58  16.13
697.8  121651.05  19958.55  16.41
699.2  122294.64  20451.60  16.72
700.5  123002.46  20996.10  17.07
701.8  123627.00  21590.63  17.46
703.1  124293.60  22230.84  17.89
704.5  124987.05  22927.05  18.34
705.8  125712.84  23667.49  18.83
707.1  126382.00  24428.88  19.33
708.4  127009.41  25229.09  19.86
709.8  127797.48  26071.38  20.40
711.1  128335.50  26883.67  20.95
712.4  129151.36  27757.29  21.49
713.7  129793.94  28609.25  22.04
715.0  130472.58  29465.87  22.58
716.3  131181.50  30330.38  23.12
717.7  131877.80  31184.67  23.65
719.0  132597.20  32047.00  24.17
720.3  133287.06  32908.89  24.69
721.6  134065.80  33806.90  25.22
722.9  134796.15  34705.62  25.75
724.2  135550.80  35641.62  26.29
725.6  136256.08  36595.65  26.86
726.9  136764.25  37529.38  27.44
728.2  137317.60  38521.84  28.05
729.5  137958.21  39574.67  28.69
730.8  138441.24  40637.34  29.35
732.1  139046.88  41765.22  30.04
733.4  139553.58  42909.57  30.75
734.7  139998.24  44082.72  31.49
736.0  140562.36  45323.73  32.24
737.3  140934.06  46528.83  33.01
738.6  141310.71  47750.85  33.79
740.0  141707.85  49006.15  34.58
741.2  142163.84  50290.24  35.37
742.6  142755.48  51634.08  36.17
743.9  143343.04  52974.96  36.96
745.2  144030.84  54346.53  37.73
746.5  144725.88  55708.96  38.49
747.8  145263.00  57010.50  39.25
749.1  145908.12  58340.26  39.98
750.4  146543.38  59651.04  40.71
751.7  147209.72  60942.28  41.40
753.0  147702.93  62150.13  42.08
754.2  148293.54  63392.34  42.75
755.5  148838.60  64577.83  43.39
756.8  149371.12  65743.38  44.01
758.1  150335.40  67090.74  44.63
759.4  151231.00  68382.90  45.22
760.7  152073.60  69661.34  45.81
762.0  152652.50  70813.75  46.39
763.3  153203.40  71940.33  46.96
764.6  153579.60  72984.72  47.52
765.9  153966.85  74020.98  48.08
767.2  154467.18  75102.51  48.62
768.4  154772.80  76107.85  49.17
769.7  155402.90  77260.33  49.72
771.0  155828.70  78312.96  50.26
772.3  156191.75  79339.43  50.80
773.6  156666.24  80414.64  51.33
774.8  157111.58  81486.27  51.87
776.1  157565.98  82558.84  52.40
777.4  157884.60  83544.84  52.92
778.7  158396.60  84638.58  53.43
780.0  158848.96  85698.88  53.95
781.2  159207.78  86708.07  54.46
782.5  159715.14  87792.12  54.97
783.8  160168.86  88846.47  55.47
785.0  160526.70  89823.33  55.96
786.3  160965.00  90851.25  56.44
787.6  161419.44  91876.40  56.92
788.9  161819.25  92848.17  57.38
790.1  162333.70  93881.70  57.83
791.4  162707.52  94850.16  58.29
792.7  163329.24  95943.06  58.74
793.9  163749.60  96900.30  59.18
795.2  164243.00  97882.25  59.60
796.5  164732.48  98853.48  60.01
797.7  165208.14  99825.81  60.42
799.0  165840.00  100872.00  60.82
800.2  166251.52  101773.12  61.22
801.5  166713.40  102711.99  61.61
802.8  167241.30  103650.45  61.98
804.0  167709.36  104550.81  62.34
805.3  168205.48  105465.96  62.70
806.5  168583.90  106306.50  63.06
807.8  169056.30  107184.70  63.40
809.0  169542.32  108048.16  63.73
810.3  170016.11  108897.11  64.05
811.5  170388.63  109682.39  64.37
812.8  170877.90  110551.05  64.70
814.0  171276.39  111338.96  65.01
815.3  171788.19  112164.34  65.29
816.5  172191.50  112933.38  65.59
817.8  172649.01  113719.61  65.87
819.0  173029.29  114456.65  66.15
820.2  173505.84  115249.08  66.42
821.5  173996.70  116044.75  66.69
822.7  174316.08  116707.98  66.95
824.0  174761.28  117433.85  67.20
825.2  175239.30  118202.33  67.45
826.4  175717.19  118952.52  67.70
827.7  176015.10  119592.88  67.94
828.9  176506.20  120349.80  68.18
830.1  176921.97  121024.06  68.41
831.4  177324.79  121705.21  68.63
832.6  177778.44  122403.51  68.85
833.8  178122.10  123043.80  69.08
835.0  178503.22  123694.13  69.30
836.3  178938.20  124390.91  69.52
837.5  179379.90  125061.30  69.72
838.7  179814.60  125688.11  69.90
839.9  180189.36  126340.56  70.12
841.2  180647.88  127031.61  70.32
842.4  181010.46  127683.81  70.54
843.6  181441.40  128306.15  70.71
844.8  181903.86  128967.08  70.90
846.0  182314.29  129568.82  71.07
847.2  182681.73  130197.59  71.27
848.5  183199.76  130895.40  71.45
849.7  183552.96  131503.40  71.64
850.9  183960.40  132091.70  71.80
852.1  184352.17  132707.10  71.99
853.3  184694.28  133256.40  72.15
854.5  185138.17  133896.42  72.32
855.7  185482.98  134461.74  72.49
856.9  185881.32  135078.96  72.67
858.1  186295.05  135683.10  72.83
859.3  186736.20  136261.72  72.97
860.5  187182.87  136876.10  73.12
861.7  187612.00  137516.00  73.30
862.9  188024.46  138082.82  73.44
864.1  188372.25  138634.37  73.60
865.3  188812.96  139238.02  73.74
866.5  189293.76  139851.36  73.88
867.7  189721.59  140448.54  74.03
868.9  190087.45  141006.95  74.18
870.1  190546.66  141608.74  74.32
871.3  190984.18  142172.89  74.44
872.5  191463.75  142781.18  74.57
873.7  191932.64  143408.16  74.72
874.9  192441.06  144035.64  74.85
876.0  192880.08  144631.62  74.99
877.2  193295.96  145194.86  75.12
878.4  193867.83  145829.66  75.22
879.6  194334.00  146397.30  75.33
880.8  194773.25  146965.00  75.45
882.0  195182.14  147516.48  75.58
883.1  195663.72  148144.08  75.71
884.3  196151.50  148704.46  75.81
885.5  196595.07  149253.30  75.92
886.7  196954.56  149751.36  76.03
887.8  197415.00  150292.20  76.13
889.0  197940.82  150904.25  76.24
890.2  198380.49  151464.18  76.35
891.4  198908.50  152089.79  76.46
892.5  199474.47  152718.93  76.56
893.7  200117.88  153409.94  76.66
894.9  200685.24  154067.04  76.77
896.0  201356.00  154739.25  76.85
897.2  201955.74  155397.62  76.95
898.4  202485.79  155983.10  77.03
899.5  203175.36  156670.04  77.11
900.7  203580.00  157190.15  77.21
901.9  204078.84  157726.85  77.29
903.0  204489.89  158189.56  77.36
904.2  204840.60  158683.50  77.47
905.4  205262.58  159219.57  77.57
906.5  205830.87  159772.10  77.62
907.7  206186.80  160238.96  77.72
908.8  206618.31  160661.16  77.76
910.0  207017.20  161136.56  77.84
911.2  207281.66  161524.65  77.93
912.3  207541.62  161890.38  78.00
913.5  207752.65  162252.37  78.10
914.6  207930.24  162592.92  78.20
915.8  208371.09  163044.96  78.25
916.9  208618.37  163412.26  78.33
918.1  208813.70  163741.37  78.42
919.2  209123.91  164104.52  78.47
920.4  209339.02  164449.12  78.56
921.5  209603.61  164820.35  78.63
922.7  209727.20  165118.96  78.73
923.8  210077.04  165546.48  78.80
925.0  210296.73  165836.09  78.86
926.1  210586.32  166234.11  78.94
927.3  210993.60  166679.52  79.00
928.4  211552.25  167269.38  79.07
929.6  212157.44  167946.24  79.16
930.7  212896.60  168612.50  79.20
931.8  213693.03  169356.56  79.25
933.0  214359.12  170017.20  79.31
934.1  214839.18  170573.54  79.40
935.3  214933.95  170892.65  79.51
936.4  214967.51  171001.19  79.55
937.6  214792.89  171011.40  79.62
938.7  214675.83  171001.31  79.66
939.9  214750.64  171187.70  79.71
941.0  215283.30  171682.48  79.75
942.1  215806.68  172269.18  79.83
943.3  216302.88  172749.81  79.86
944.4  216606.98  173154.13  79.94
945.6  216812.64  173360.52  79.96
946.7  217137.63  173610.75  79.95
947.9  217365.75  173931.77  80.02
949.0  217453.31  174195.61  80.11
950.1  217806.48  174484.26  80.11
951.3  217988.43  174762.94  80.17
952.4  218327.15  175052.37  80.18
953.6  218660.42  175338.38  80.19
954.7  218900.10  175578.03  80.21
955.8  219085.94  175852.73  80.27
957.0  219430.05  176097.23  80.25
958.1  219743.94  176385.27  80.27
959.3  219794.40  176422.05  80.27
960.4  220348.93  176905.08  80.28
961.6  220662.65  177241.94  80.32
962.7  220836.80  177347.20  80.31
963.9  221062.59  177467.05  80.28
965.0  221169.36  177571.17  80.29
966.2  221492.97  177837.46  80.29
967.3  221600.77  177892.28  80.28
968.5  221742.72  178078.08  80.31
969.6  221967.60  178117.12  80.24
970.8  222087.58  178188.18  80.23
971.9  221964.16  178163.04  80.27
973.1  222277.84  178358.24  80.24
974.2  222166.64  178208.95  80.21
975.4  222435.72  178392.18  80.20
976.5  222727.83  178607.13  80.19
977.7  222978.42  178736.67  80.16
978.8  222915.24  178731.50  80.18
980.0  223034.00  178642.00  80.10
981.2  223089.81  178730.61  80.12
982.3  223259.40  178416.70  79.91
983.5  223438.93  178573.66  79.92
984.6  223524.72  178799.40  79.99
985.8  223616.36  178935.24  80.02
987.0  223586.88  178891.36  80.01
988.1  223881.16  178696.22  79.82
989.3  223972.00  178823.96  79.84
990.2  231400.53  188121.24  81.30
994.0  231996.49  189115.00  81.52
997.9  232300.50  189628.34  81.63
1001.7  232983.76  190663.20  81.84
1005.6  234018.89  191850.71  81.98
1009.4  235034.30  193050.33  82.14
1013.3  235880.00  194117.14  82.29
1017.1  236445.39  194976.83  82.46
1021.0  237075.00  195846.53  82.61
1024.8  238112.61  197036.54  82.75
1028.6  239539.05  198590.56  82.91
1032.5  240759.40  199920.60  83.04
1036.3  241255.18  200608.93  83.15
1040.1  241498.61  201122.71  83.28
1044.0  242028.88  201864.69  83.41
1047.8  242564.70  202522.95  83.49
1051.6  243004.18  203236.00  83.63
1055.5  242760.00  203323.89  83.76
1059.3  242665.50  203517.32  83.87
1063.1  242693.69  203738.16  83.95
1067.0  243082.99  204321.47  84.05
1070.8  243826.64  205153.00  84.14
1074.6  244369.81  205883.66  84.25
1078.4  244296.67  206029.71  84.34
1082.3  243735.88  205774.26  84.43
1086.1  243472.62  205771.00  84.52
1089.9  243444.02  206024.53  84.63
1093.7  243825.63  206527.45  84.70
1097.5  244038.84  206890.22  84.78
1101.4  244038.54  207060.66  84.85
1105.2  244000.00  207145.54  84.90
1109.0  244294.23  207524.36  84.95
1112.8  244882.31  208079.34  84.97
1116.6  245461.33  208602.29  84.98
1120.4  246006.76  209086.60  84.99
1124.2  246395.44  209371.06  84.97
1128.1  246726.40  209537.73  84.93
1131.8  246684.20  209300.40  84.85
1135.7  246427.18  208803.24  84.73
1139.5  246164.20  208214.36  84.58
1143.3  245593.78  207218.88  84.37
1147.1  245131.11  206249.43  84.14
1150.9  244672.08  205201.07  83.87
1154.7  244625.91  204438.74  83.57
1158.5  244533.80  203717.79  83.31
1162.3  244364.07  202886.04  83.03
1166.1  243758.78  201777.44  82.78
1169.9  243386.77  200895.32  82.54
1173.7  242820.00  199902.86  82.33
1177.5  242187.15  198857.43  82.11
1181.2  242138.00  198264.49  81.88
1185.0  242406.64  197959.16  81.66
1188.8  242217.11  197400.00  81.50
1192.6  242135.93  197006.43  81.36
1196.4  242176.32  196726.58  81.23
1200.2  241506.84  196123.20  81.21
1204.0  241124.10  195807.70  81.21
1207.8  240843.95  195569.04  81.20
1211.6  240401.89  195184.64  81.19
1215.3  240033.57  195106.53  81.28
1219.1  239889.42  195235.29  81.39
1222.9  239555.56  195325.71  81.54
1226.7  239266.85  195550.94  81.73
1230.4  238669.38  195507.98  81.92
1234.2  238061.06  195408.50  82.08
1238.0  237451.33  195317.18  82.26
1241.8  236854.50  195177.50  82.40
1245.5  236349.69  195044.30  82.52
1249.3  236116.60  195139.54  82.65
1253.1  236165.42  195372.50  82.73
1256.8  236096.39  195545.91  82.82
1260.6  235815.23  195403.49  82.86
1264.4  235482.60  195297.57  82.94
1268.1  234998.13  194920.63  82.95
1271.9  234927.27  195005.60  83.01
1275.7  235201.31  195366.49  83.06
1279.4  235479.00  195801.69  83.15
1283.2  235063.39  195716.34  83.26
1286.9  234706.51  195675.10  83.37
1290.7  234465.73  195667.37  83.45
1294.4  233858.51  195331.44  83.53
1298.2  233094.91  194812.10  83.58
1302.0  232049.08  193970.73  83.59
1305.7  230868.00  192983.41  83.59
1309.5  229482.40  191747.00  83.56
1313.2  228611.08  190819.23  83.47
1317.0  228056.40  190161.77  83.38
1320.7  227399.68  189324.67  83.26
1324.4  226564.13  188224.33  83.08
1328.2  225765.60  187044.69  82.85
1331.9  224701.71  185532.13  82.57
1335.7  223796.11  183992.95  82.21
1339.4  222772.76  182352.63  81.86
1343.2  221893.17  180719.69  81.44
1346.9  221325.30  179211.87  80.97
1350.6  221316.98  178155.40  80.50
1354.4  221562.42  177268.71  80.01
1358.1  221231.00  175949.14  79.53
1361.8  220542.22  174328.19  79.05
1365.6  219460.35  172554.30  78.63
1369.3  218234.67  170685.71  78.21
1373.0  216834.02  168853.34  77.87
1376.7  215360.90  166941.49  77.52
1380.5  213859.96  164924.31  77.12
1384.2  212546.47  162826.98  76.61
1387.9  211386.07  160628.27  75.99
1391.6  210140.94  158019.13  75.20
1395.3  209032.80  155144.89  74.22
1399.1  208358.41  152355.04  73.12
1402.8  207480.00  149006.14  71.82
1406.5  206858.20  145617.21  70.39
1410.2  206367.17  142184.46  68.90
1413.9  206297.42  139132.02  67.44
1417.6  205882.33  136015.60  66.06
1421.3  205383.73  133152.34  64.83
1425.1  204742.93  130555.89  63.77
1428.8  204379.20  128529.35  62.89
1432.5  204210.72  126955.07  62.17
1436.2  203990.23  125726.23  61.63
1439.9  203394.91  124495.51  61.21
1443.6  203050.33  123592.64  60.87
1447.3  202531.96  122775.94  60.62
1451.0  202053.00  122035.50  60.40
1454.7  201507.11  121365.89  60.23
1458.4  201066.60  120745.80  60.05
1462.1  200422.35  120075.68  59.91
1465.8  199741.11  119451.23  59.80
1469.4  199130.11  118917.41  59.72
1473.1  199572.34  119093.96  59.67
1476.8  199668.66  119231.59  59.71
1480.5  198542.42  118691.11  59.78
1484.2  197626.00  118279.46  59.85
1487.9  196968.03  118148.15  59.98
1491.6  196279.42  117975.00  60.11
1495.3  196041.08  118143.54  60.26
1498.9  195499.43  118193.06  60.46
1502.6  194621.84  118079.85  60.67
1506.3  193577.07  117853.20  60.88
1510.0  192679.35  117731.57  61.10
1513.7  191977.01  117796.80  61.36
1517.3  191327.24  117803.80  61.57
1521.0  190486.33  117642.34  61.76
1524.7  189751.07  117507.66  61.93
1528.3  188992.53  117293.59  62.06
1532.0  188157.87  117022.29  62.19
1535.7  187368.38  116747.40  62.31
1539.3  186560.33  116392.93  62.39
1543.0  186017.81  116220.25  62.48
1546.7  185661.67  116213.04  62.59
1550.3  185193.96  116074.63  62.68
1554.0  184450.00  115813.35  62.79
1557.6  183698.47  115529.11  62.89
1561.3  182897.04  115195.04  62.98
1565.0  182034.67  114771.86  63.05
1568.6  181116.82  114315.43  63.12
1572.3  180427.21  114045.81  63.21
1575.9  179836.80  113827.77  63.30
1579.6  179247.17  113642.55  63.40
1583.2  178617.91  113435.66  63.51
1586.9  177861.32  113146.35  63.61
1590.5  177250.31  113112.54  63.82
1594.1  176495.74  113041.79  64.05
1597.8  175700.39  112995.40  64.31
1601.4  174946.53  113025.12  64.61
1605.1  173979.67  112912.63  64.90
1608.7  173171.50  112903.23  65.20
1612.3  172420.80  112917.21  65.49
1616.0  171625.90  112850.68  65.75
1619.6  170926.56  112854.43  66.03
1623.2  170115.87  112711.29  66.26
1626.9  169501.31  112721.21  66.50
1630.5  168745.95  112551.08  66.70
1634.1  168135.90  112463.53  66.89
1637.8  167449.96  112282.40  67.05
1641.4  166646.15  111942.71  67.17
1645.0  165846.09  111594.46  67.29
1648.6  164947.23  111076.51  67.34
1652.2  164260.27  110658.97  67.37
1655.8  163603.00  110148.86  67.33
1659.5  162938.25  109601.13  67.27
1663.1  161812.23  108676.54  67.16
1666.7  160612.17  107685.43  67.05
1670.3  159474.20  106686.76  66.90
1673.9  158434.62  105667.63  66.69
1677.5  157675.39  104786.80  66.46
1681.1  157275.33  104072.26  66.17
1684.7  157309.80  103578.33  65.84
1688.3  157218.06  102999.85  65.51
1691.9  156854.60  102231.39  65.18
1695.6  156513.27  101496.47  64.85
1699.2  156403.17  100945.97  64.54
1702.8  156328.18  100465.51  64.27
1706.3  155850.98  99764.28  64.01
1709.9  154889.16  98820.06  63.80
1713.5  154201.63  98009.11  63.56
1717.1  153469.24  97222.25  63.35
1720.7  152824.29  96426.30  63.10
1724.3  152423.12  95940.65  62.94
1727.9  152091.92  95590.20  62.85
1731.5  151973.61  95482.32  62.83
1735.1  152041.87  95686.63  62.93
1738.7  151802.44  95596.20  62.97
1742.2  151302.04  95315.70  63.00
1745.8  150660.40  94932.51  63.01
1749.4  150320.60  94677.97  62.98
1753.0  149319.10  93982.35  62.94
1756.5  147831.61  92986.05  62.90
1760.1  146146.02  91890.88  62.88
1763.7  144279.14  90668.38  62.84
1767.2  142790.07  89786.06  62.88
1770.8  141521.50  89017.71  62.90
1774.4  140179.32  88157.48  62.89
1777.9  139401.95  87812.54  62.99
1781.5  138570.00  87346.93  63.03
1785.1  137420.83  86670.54  63.07
1788.6  136178.71  85953.61  63.12
1792.2  134829.00  85177.18  63.17
1795.8  134102.44  84859.13  63.28
1799.3  133394.80  84491.10  63.34
1802.9  132711.81  84162.90  63.42
1806.4  132116.71  83898.80  63.50
1810.0  131352.57  83503.69  63.57
1813.5  130947.31  83311.91  63.62
1817.1  130699.60  83235.39  63.68
1820.6  130094.57  82965.36  63.77
1824.2  130018.49  83062.20  63.88
1827.7  129295.27  82743.98  64.00
1831.2  129010.00  82764.00  64.15
1834.8  128955.20  82881.30  64.27
1838.3  128745.50  82970.04  64.44
1841.8  128130.37  82739.74  64.57
1845.4  127353.99  82399.10  64.70
1848.9  126599.55  81984.05  64.76
1852.4  125989.20  81638.57  64.80
1856.0  125339.47  81097.48  64.70
1859.5  124634.83  80500.83  64.59
1863.0  123999.32  79812.88  64.37
1866.6  123724.80  79261.20  64.06
1870.1  123587.70  78611.57  63.61
1873.6  123027.00  77491.93  62.99
1877.1  122080.58  75934.50  62.20
1880.6  120955.47  74049.16  61.22
1884.2  120037.45  72030.33  60.01
1887.7  119275.53  69787.89  58.51
1891.2  118310.85  67079.03  56.70
1894.7  117481.22  64231.23  54.67
1898.2  116948.62  61348.07  52.46
1902.2  123692.40  61900.80  50.04
1904.9  123097.15  59385.62  48.24
1907.6  122297.60  56946.13  46.56
1910.4  121680.18  54698.23  44.95
1913.1  120627.13  52534.33  43.55
1915.8  119953.40  50863.40  42.40
1918.6  119469.07  49485.60  41.42
1921.3  118964.98  48327.94  40.62
1924.0  118146.35  47303.08  40.04
1926.7  117374.13  46545.23  39.66
1929.4  116598.73  45963.53  39.42
1932.2  116059.15  45617.63  39.31
1934.9  115518.00  45458.40  39.35
1937.6  114919.33  45402.80  39.51
1940.3  114367.50  45446.67  39.74
1943.0  113938.74  45571.44  40.00
1945.7  113303.58  45681.99  40.32
1948.4  112584.83  45830.04  40.71
1951.1  111991.50  46057.35  41.13
1953.8  111392.60  46270.40  41.54
1956.4  110923.73  46531.28  41.95
1959.1  110371.40  46790.60  42.39
1961.8  109616.85  46957.40  42.84
1964.5  109002.23  47163.00  43.27
1967.2  108252.48  47325.75  43.72
1969.9  107618.25  47540.42  44.18
1972.5  106860.88  47669.99  44.61
1975.2  106328.12  47897.38  45.05
1977.9  105989.60  48211.55  45.49
1980.6  105428.23  48421.16  45.93
1983.2  104600.63  48488.93  46.36
1985.9  103752.00  48510.00  46.76
1988.5  102888.68  48496.96  47.14
1991.2  102254.40  48600.00  47.53
1993.8  101676.30  48720.65  47.92
1996.5  101240.70  48884.00  48.28
1999.2  100610.74  48914.98  48.62
2001.8  100204.70  48989.10  48.89
2004.4  99697.26  49008.02  49.16
2007.1  99019.90  48885.43  49.37
2009.7  98467.65  48781.80  49.54
2012.4  98121.07  48784.53  49.72
2015.0  97686.17  48679.67  49.83
2017.6  97148.00  48431.21  49.85
2020.3  96666.53  48208.60  49.87
2022.9  96469.07  48090.40  49.85
2025.5  96283.60  47909.63  49.76
2028.1  96090.45  47657.21  49.60
2030.8  95693.75  47238.20  49.36
2033.4  95523.05  46901.10  49.10
2036.0  95181.67  46470.30  48.82
2038.6  94837.25  46018.45  48.52
2041.2  94557.73  45566.23  48.19
2043.8  94245.13  45080.43  47.83
2046.4  93886.07  44555.67  47.46
2049.0  93405.37  44006.40  47.11
2051.6  93162.50  43567.93  46.77
2054.2  92838.54  43115.83  46.44
2056.8  92509.08  42683.67  46.14
2059.4  91953.18  42173.24  45.86
2062.0  91450.00  41733.75  45.64
2064.6  90883.33  41267.53  45.41
2067.1  90299.48  40794.30  45.18
2069.7  89695.40  40331.65  44.97
2072.3  89307.92  39982.72  44.77
2074.9  88862.90  39633.48  44.60
2077.4  88546.33  39371.96  44.46
2080.0  88078.93  39066.85  44.35
2082.6  87606.00  38733.21  44.21
2085.1  87145.05  38398.00  44.06
2087.7  86820.50  38181.00  43.98
2090.3  86416.25  37933.20  43.90
2092.8  85705.05  37520.79  43.78
2095.4  84945.25  37103.63  43.68
2097.9  84298.78  36763.88  43.61
2100.5  83625.33  36423.00  43.55
2103.0  83051.53  36125.02  43.50
2105.6  82522.53  35861.63  43.46
2108.1  82045.50  35613.23  43.41
2110.7  81527.25  35362.48  43.38
2113.2  81048.92  35125.33  43.34
2115.7  80509.67  34866.00  43.31
2118.3  79898.33  34610.88  43.32
2120.8  79544.10  34483.05  43.35
2123.3  79153.06  34338.87  43.38
2125.8  78775.67  34200.02  43.41
2128.4  78360.75  34055.13  43.46
2130.9  77860.33  33861.17  43.49
2133.4  77495.72  33723.90  43.52
2135.9  77126.50  33596.00  43.56
2138.4  76684.85  33447.52  43.62
2140.9  76384.93  33378.65  43.70
2143.4  76072.73  33284.87  43.75
2145.9  75768.15  33169.13  43.78
2148.4  75494.03  33071.66  43.81
2150.9  75207.72  32980.28  43.85
2153.4  74933.59  32895.00  43.90
2155.9  74637.73  32789.53  43.93
2158.4  74339.13  32695.25  43.98
2160.9  74100.25  32621.75  44.02
2163.4  73803.70  32528.43  44.07
2165.9  73283.78  32314.35  44.09
2168.4  72822.15  32139.90  44.13
2170.8  72508.52  32059.50  44.21
2173.3  72157.74  31971.02  44.31
2175.8  71839.08  31893.68  44.40
2178.2  71464.13  31786.67  44.48
2180.7  71098.83  31695.18  44.58
2183.2  70706.65  31598.33  44.69
2185.6  70308.00  31481.10  44.78
2188.1  69854.40  31355.10  44.89
2190.6  69324.02  31215.60  45.03
2193.0  68695.83  31011.48  45.14
2195.5  68134.40  30841.60  45.27
2197.9  67570.20  30677.87  45.40
2200.4  66895.08  30451.46  45.52
2202.8  66436.59  30312.57  45.63
2205.3  65864.25  30121.78  45.73
2207.7  65507.65  30016.78  45.82
2210.1  65108.87  29868.07  45.87
2212.6  64763.24  29751.45  45.94
2215.0  64531.58  29698.17  46.02
2217.4  64218.46  29588.73  46.08
2219.9  63995.27  29483.63  46.07
2222.3  63793.77  29357.53  46.02
2224.7  63639.90  29239.20  45.94
2227.1  63386.45  29043.38  45.82
2229.5  63103.03  28804.25  45.65
2231.9  62660.13  28450.40  45.40
2234.4  62152.73  28055.40  45.14
2236.8  61775.42  27673.96  44.80
2239.2  61425.65  27277.25  44.41
2241.6  61030.55  26848.85  43.99
2244.0  60638.40  26416.80  43.56
2246.4  60249.28  25966.65  43.10
2248.8  59823.41  25476.18  42.59
2251.2  59515.25  25005.25  42.01
2253.6  59116.50  24519.50  41.48
2255.9  58838.00  24104.60  40.97
2258.3  58539.75  23700.93  40.49
2260.7  58191.47  23296.93  40.03
2263.1  57811.50  22910.00  39.63
2265.5  57419.18  22550.55  39.27
2267.9  57115.50  22272.00  38.99
2270.2  56694.53  21981.67  38.77
2272.6  56297.60  21710.20  38.56
2275.0  55896.75  21469.35  38.41
2277.3  55519.00  21291.63  38.35
2279.7  55157.63  21136.75  38.32
2282.1  54835.70  20976.87  38.25
2284.4  54450.73  20761.03  38.13
2286.8  54193.25  20573.78  37.96
2289.1  53821.70  20399.73  37.90
2291.5  53514.59  20235.13  37.81
2293.8  53122.57  19999.72  37.65
2296.2  52675.70  19727.40  37.45
2298.5  52178.03  19453.05  37.28
2300.8  51668.17  19182.10  37.13
2303.2  51073.60  18888.53  36.98
2305.5  50413.73  18610.97  36.92
2307.9  49763.43  18332.27  36.84
2310.2  49133.70  18071.90  36.78
2312.5  48583.67  17886.33  36.82
2314.8  48028.52  17717.77  36.89
2317.1  47429.38  17521.04  36.94
2319.5  46790.33  17311.73  37.00
2321.8  46258.27  17117.73  37.00
2324.1  45680.60  16907.45  37.01
2326.4  45171.50  16712.67  37.00
2328.7  44673.75  16514.17  36.97
2331.0  44216.30  16337.20  36.95
2333.3  43877.67  16177.92  36.87
2335.6  43506.40  16041.20  36.87
2337.9  43073.10  15844.35  36.78
2340.2  42670.83  15667.08  36.72
2342.5  42303.65  15509.23  36.66
2344.8  41844.92  15343.67  36.67
2347.1  41336.75  15174.25  36.71
2349.4  40798.90  14987.85  36.74
2351.7  40341.33  14843.33  36.79
2353.9  39891.92  14726.83  36.92
2356.2  39406.25  14592.50  37.03
2358.5  38933.45  14443.32  37.10
2360.8  38489.23  14285.33  37.12
2363.1  38060.50  14164.70  37.22
2365.3  37600.19  14014.39  37.27
2367.6  37075.00  13833.33  37.31
2369.8  36598.75  13668.00  37.35
2372.1  36073.05  13477.75  37.36
2374.4  35457.43  13244.07  37.35
2376.6  34835.50  13027.70  37.40
2378.9  34257.07  12837.77  37.47
2381.1  33713.33  12610.00  37.40
2383.4  33193.07  12421.25  37.42
2385.6  32743.33  12270.04  37.47
2387.9  32268.30  12110.40  37.53
2390.1  31797.50  11952.50  37.59
2392.3  31335.53  11784.83  37.61
2394.6  30899.77  11611.57  37.58
2396.8  30521.43  11449.96  37.51
2399.0  30084.83  11252.83  37.40
2401.3  29637.78  11063.45  37.33
2403.5  29183.70  10856.30  37.20
2405.7  28782.33  10684.08  37.12
2407.9  28374.15  10476.75  36.92
2410.1  27946.50  10285.80  36.81
2412.4  27562.58  10104.08  36.66
2414.6  27184.80  9907.60  36.45
2416.8  26825.15  9714.65  36.21
2419.0  26472.90  9541.04  36.04
2421.2  26057.52  9364.57  35.94
2423.4  25624.96  9156.53  35.73
2425.6  25326.98  8991.60  35.50
2427.8  25069.80  8839.20  35.26
2430.0  24756.08  8659.85  34.98
2432.2  24451.20  8486.40  34.71
2434.4  24139.13  8339.85  34.55
2436.5  23840.43  8164.93  34.25
2438.7  23561.20  7998.20  33.95
2440.9  23284.05  7840.75  33.67
2443.1  23044.65  7698.30  33.41
2445.3  22774.98  7547.64  33.14
2447.4  22470.60  7415.40  33.00
2449.6  22176.00  7279.07  32.82
2451.8  21890.25  7120.80  32.53
2453.9  21583.49  6952.03  32.21
2456.1  21236.87  6813.80  32.08
2458.3  20929.13  6704.53  32.03
2460.4  20666.99  6596.76  31.92
2462.6  20428.63  6496.58  31.80
2464.7  20165.49  6357.11  31.52
2466.9  19928.67  6223.53  31.23
2469.0  19672.63  6122.14  31.12
2471.2  19455.50  6046.35  31.08
2473.3  19228.83  5922.05  30.80
2475.4  18954.84  5823.84  30.72
2477.6  18699.96  5741.33  30.70
2479.7  18457.60  5632.00  30.51
2481.9  18185.65  5528.54  30.40
2484.0  17953.76  5416.97  30.17
2486.1  17702.55  5301.00  29.94
2488.2  17479.08  5205.92  29.78
2490.4  17231.04  5140.42  29.83
2492.5  16924.67  5061.43  29.91
2494.6  16624.65  4950.60  29.78
2496.7  16373.68  4915.57  30.02
2498.8  16150.43  4893.53  30.30
2500.9  15963.46  4836.27  30.30
2503.0  15833.18  4824.02  30.47
2505.1  15780.38  4816.50  30.52
2507.2  15777.45  4832.13  30.63
2509.4  15766.85  4918.10  31.19
2511.4  15749.30  4954.25  31.46
2513.5  15810.93  4979.60  31.49
2515.6  15849.80  5191.12  32.75
