# Supplementary material for: Using reflectance spectra and Pl@ntNet to identify herbarium specimens: a case study with Lithocarpus
Source: New Phytol. 2025 Jun 4;251(2):800–10. doi: 10.1111/nph.70258 (PMC13278665; doi:10.1111/nph.70258)
Supplement: Supplementary file 1 — Dataset S1 Original spectral data collected for this study. [file NPH-251-800-s003.zip › lithocarpus_spectra/gr020722_0374.sig]

/*** Spectra Vista SIG Data ***/
name= gr020722_0374.sig
instrument= HI: 1132003 (HR-1024i)
integration= 50.0, 9.0, 6.0, 70.0, 9.0, 6.0
scan method= Time-based, Time-based
scan coadds= 100, 425, 571, 71, 425, 571
scan time= 5, 5
scan settings= AI, AI
external data set1= 0,0,0,0,0,0,0,0,0,0,0,0,0,0,0,0,0,0,0,0,0,0,0,0,0,0,0,0,0,0,0,0
external data set2= 0,0,0,0,0,0,0,0,0,0,0,0,0,0,0,0,0,0,0,0,0,0,0,0,0,0,0,0,0,0,0,0
external data dark= 0,0,0,0,0,0,0,0,0,0,0,0,0,0,0,0
external data mask= 0
optic= LENS 4(1), LENS 4(1)
temp= 36.4, -5.1, -10.1, 36.4, -5.0, -9.9
battery= 7.43, 7.43
error= 0, 0
units= Radiance, Radiance
time= 07/02/2022 15:55:13, 07/02/2022 15:56:20
longitude=                 ,                 
latitude=                 ,                 
gpstime=                 ,                 
comm= 
memory slot= 0, 0
factors= 0.972, 0.952, 1.000 [Overlap: Remove @ 990,1900, Matching Type: None]
inclinometer x offset= 1, 1
inclinometer y offset= 90, 90
data= 
340.5  1236.90  201.50  16.29
341.9  1233.66  243.09  19.70
343.4  1180.80  238.97  20.24
344.9  1165.50  237.86  20.41
346.4  1176.78  191.04  16.23
347.8  1199.10  171.30  14.29
349.3  1194.00  159.20  13.33
350.8  1196.85  173.14  14.47
352.2  1258.18  188.10  14.95
353.7  1268.68  167.45  13.20
355.2  1283.80  149.71  11.66
356.6  1348.27  140.25  10.40
358.1  1401.32  151.09  10.78
359.6  1474.30  155.67  10.56
361.0  1501.82  158.27  10.54
362.5  1578.24  167.34  10.60
364.0  1656.20  154.70  9.34
365.5  1721.90  146.86  8.53
366.9  1808.64  161.49  8.93
368.4  1863.99  169.78  9.11
369.9  1967.58  183.71  9.34
371.3  2062.32  179.41  8.70
372.8  2136.93  159.19  7.45
374.2  2232.56  157.61  7.06
375.7  2333.58  187.29  8.03
377.2  2429.70  200.25  8.24
378.6  2523.11  198.15  7.85
380.1  2602.46  192.30  7.39
381.6  2723.76  189.15  6.94
383.0  2833.60  198.79  7.02
384.5  2968.42  218.40  7.36
386.0  3084.84  232.89  7.55
387.4  3205.30  232.39  7.25
388.9  3288.46  224.10  6.81
390.4  3428.39  227.80  6.64
391.8  3558.80  246.00  6.91
393.3  3685.62  248.36  6.74
394.7  3802.25  251.32  6.61
396.2  3916.84  247.31  6.31
397.7  4066.08  250.63  6.16
399.1  4205.76  259.97  6.18
400.6  4358.64  268.51  6.16
402.0  4512.30  282.47  6.26
403.5  4655.00  294.00  6.32
405.0  4799.80  286.26  5.96
406.4  4961.00  296.37  5.97
407.9  5137.92  312.20  6.08
409.3  5285.56  319.84  6.05
410.8  5422.86  332.36  6.13
412.2  5595.84  338.83  6.06
413.7  5789.77  347.85  6.01
415.1  5973.04  357.34  5.98
416.6  6162.75  368.16  5.97
418.0  6336.50  383.21  6.05
419.5  6516.13  399.79  6.14
420.9  6704.32  402.97  6.01
422.4  6928.38  414.66  5.98
423.8  7144.86  436.31  6.11
425.3  7367.70  452.46  6.14
426.7  7582.95  474.43  6.26
428.2  7782.40  490.74  6.31
429.6  7987.71  504.05  6.31
431.1  8202.46  512.50  6.25
432.5  8446.49  539.04  6.38
434.0  8701.00  569.64  6.55
435.4  8976.00  593.21  6.61
436.8  9246.20  608.72  6.58
438.3  9492.00  637.64  6.72
439.7  9724.21  654.35  6.73
441.2  9954.60  680.83  6.84
442.6  10228.65  709.61  6.94
444.0  10505.04  729.30  6.94
445.5  10800.27  760.20  7.04
446.9  11111.10  783.90  7.06
448.4  11391.80  817.65  7.18
449.8  11712.45  855.57  7.30
451.2  11994.50  887.14  7.40
452.7  12257.43  909.86  7.42
454.1  12536.82  937.19  7.48
455.5  12828.90  975.80  7.61
457.0  13138.84  1013.26  7.71
458.4  13447.72  1045.94  7.78
459.8  13772.16  1077.94  7.83
461.2  14134.32  1121.77  7.94
462.7  14477.25  1164.15  8.04
464.1  14810.80  1209.66  8.17
465.5  15140.88  1254.60  8.29
467.0  15457.40  1289.71  8.34
468.4  15794.60  1333.11  8.44
469.8  16133.72  1375.06  8.52
471.2  16512.54  1426.84  8.64
472.7  16916.08  1485.12  8.78
474.1  17304.70  1529.79  8.84
475.5  17742.66  1584.70  8.93
476.9  18152.81  1640.97  9.04
478.4  18543.75  1700.89  9.17
479.8  18874.18  1752.56  9.29
481.2  19187.52  1805.71  9.41
482.6  19524.24  1854.13  9.50
484.0  19913.16  1908.90  9.59
485.4  20333.97  1973.84  9.71
486.9  20785.05  2034.96  9.79
488.3  21263.44  2106.57  9.91
489.7  21699.58  2172.39  10.01
491.1  22120.56  2234.40  10.10
492.5  22538.04  2305.80  10.23
493.9  22924.98  2373.73  10.35
495.3  23284.50  2434.71  10.46
496.8  23702.28  2498.03  10.54
498.2  24168.93  2575.37  10.66
499.6  24627.78  2647.41  10.75
501.0  25145.84  2727.07  10.85
502.4  25619.40  2808.51  10.96
503.8  26091.66  2890.80  11.08
505.2  26583.64  2975.43  11.19
506.6  27060.88  3054.07  11.29
508.0  27548.64  3142.80  11.41
509.4  27970.00  3225.00  11.53
510.8  28467.45  3316.50  11.65
512.2  28948.16  3405.54  11.76
513.6  29457.60  3504.00  11.90
515.0  30023.92  3610.80  12.03
516.4  30498.72  3695.43  12.12
517.8  31029.50  3801.40  12.25
519.2  31601.28  3911.98  12.38
520.7  32157.38  4021.76  12.51
522.0  32629.56  4116.51  12.62
523.4  33189.66  4224.15  12.73
524.8  33664.68  4329.94  12.86
526.2  34243.32  4448.04  12.99
527.6  34838.52  4577.10  13.14
529.0  35345.20  4686.00  13.26
530.4  35965.44  4807.24  13.37
531.8  36509.73  4919.28  13.47
533.2  37037.52  5044.37  13.62
534.6  37556.16  5176.91  13.78
536.0  38077.24  5317.52  13.97
537.4  38587.06  5442.52  14.10
538.8  39147.91  5575.47  14.24
540.2  39749.52  5712.21  14.37
541.6  40318.60  5843.50  14.49
543.0  40804.68  5979.90  14.65
544.3  41477.25  6136.61  14.80
545.7  42234.15  6304.39  14.93
547.1  42721.35  6431.79  15.06
548.5  43322.58  6582.51  15.19
549.9  43992.19  6751.19  15.35
551.3  44681.78  6923.61  15.50
552.7  45157.50  7062.73  15.64
554.1  45825.48  7235.06  15.79
555.4  46413.72  7399.97  15.94
556.8  46874.52  7543.80  16.09
558.2  47225.40  7675.82  16.25
559.6  47606.70  7812.00  16.41
561.0  48218.94  7989.30  16.57
562.3  48675.90  8138.00  16.72
563.7  49280.00  8313.60  16.87
565.1  49847.60  8485.71  17.02
566.5  50435.62  8660.02  17.17
567.9  51231.92  8873.71  17.32
569.2  52113.60  9108.00  17.48
570.6  53037.02  9349.69  17.63
572.0  53828.93  9571.16  17.78
573.4  54498.45  9776.22  17.94
574.8  55169.25  9981.43  18.09
576.1  55991.21  10223.94  18.26
577.5  56605.88  10429.74  18.43
578.9  57458.04  10684.54  18.60
580.3  58205.97  10907.59  18.74
581.6  58937.28  11139.31  18.90
583.0  59696.55  11376.45  19.06
584.4  60323.04  11592.79  19.22
585.8  60873.01  11797.79  19.38
587.1  61392.98  11984.97  19.52
588.5  62031.30  12196.29  19.66
589.9  62571.90  12393.00  19.81
591.2  63174.88  12602.03  19.95
592.6  63933.10  12837.94  20.08
594.0  64565.08  13045.66  20.21
595.3  65380.48  13267.14  20.29
596.7  66178.66  13489.46  20.38
598.1  66929.18  13721.12  20.50
599.5  67685.15  13945.21  20.60
600.8  68493.64  14169.57  20.69
602.2  69153.63  14351.80  20.75
603.5  69985.08  14577.00  20.83
604.9  70798.86  14806.16  20.91
606.3  71528.16  15017.83  21.00
607.6  72244.86  15230.44  21.08
609.0  72964.80  15440.14  21.16
610.4  73693.62  15662.40  21.25
611.7  74385.00  15880.61  21.35
613.1  75052.65  16098.96  21.45
614.5  75804.30  16345.41  21.56
615.8  76429.26  16568.61  21.68
617.2  77249.52  16835.66  21.79
618.5  77934.52  17077.14  21.91
619.9  78762.18  17352.07  22.03
621.2  79492.77  17616.26  22.16
622.6  80366.00  17914.29  22.29
624.0  81037.89  18167.98  22.42
625.3  81806.97  18442.76  22.54
626.7  82590.32  18721.24  22.67
628.0  83255.44  18975.49  22.79
629.4  84056.00  19268.00  22.92
630.8  84729.72  19526.49  23.05
632.1  85265.46  19759.95  23.17
633.5  86143.20  20064.94  23.29
634.8  86855.81  20326.89  23.40
636.2  87486.24  20569.54  23.51
637.5  88296.54  20851.08  23.61
638.9  88998.69  21090.26  23.70
640.2  89778.12  21341.51  23.77
641.6  90598.80  21581.44  23.82
642.9  91352.17  21785.40  23.85
644.3  92145.44  22010.14  23.89
645.6  92904.50  22202.14  23.90
647.0  93635.64  22352.08  23.87
648.3  94400.51  22487.43  23.82
649.7  95220.05  22602.13  23.74
651.0  96000.63  22689.48  23.63
652.4  96503.94  22699.67  23.52
653.7  97542.09  22823.10  23.40
655.0  98427.80  22893.91  23.26
656.4  99026.80  22876.57  23.10
657.7  100022.41  22937.10  22.93
659.1  100846.90  22962.50  22.77
660.4  101535.84  22988.00  22.64
661.8  102192.00  23022.86  22.53
663.1  103137.18  23141.46  22.44
664.5  103678.86  23198.01  22.37
665.8  103924.86  23220.51  22.34
667.1  104106.06  23280.56  22.36
668.5  104613.60  23430.00  22.40
669.8  105085.20  23613.64  22.47
671.2  105431.04  23807.09  22.58
672.5  105788.42  24037.48  22.72
673.8  106453.20  24342.60  22.87
675.2  107418.78  24738.00  23.03
676.5  108546.60  25168.84  23.19
677.8  109729.12  25646.21  23.37
679.2  110654.95  26072.19  23.56
680.5  111463.47  26478.34  23.76
681.9  112165.90  26867.50  23.95
683.2  112928.20  27247.00  24.13
684.5  113690.50  27643.00  24.31
685.9  114388.75  28024.56  24.50
687.2  115077.12  28383.09  24.66
688.5  115711.96  28735.94  24.83
689.9  116487.08  29130.23  25.01
691.2  117140.73  29515.93  25.20
692.5  117740.14  29897.69  25.39
693.8  118459.50  30324.04  25.60
695.2  119063.54  30737.36  25.82
696.5  119739.84  31207.63  26.06
697.8  120444.15  31715.71  26.33
699.2  121101.63  32259.96  26.64
700.5  121792.14  32841.00  26.96
701.8  122406.90  33442.50  27.32
703.1  123063.84  34100.74  27.71
704.5  123740.46  34799.34  28.12
705.8  124476.94  35550.30  28.56
707.1  125127.75  36312.14  29.02
708.4  125751.39  37089.90  29.49
709.8  126517.77  37926.51  29.98
711.1  127043.12  38683.73  30.45
712.4  127844.54  39550.13  30.94
713.7  128501.56  40375.27  31.42
715.0  129178.41  41200.67  31.89
716.3  129883.75  42034.46  32.36
717.7  130554.66  42851.46  32.82
719.0  131283.20  43685.29  33.28
720.3  131965.86  44522.34  33.74
721.6  132748.60  45377.86  34.18
722.9  133466.49  46249.97  34.65
724.2  134220.24  47120.40  35.11
725.6  134915.58  48006.31  35.58
726.9  135415.75  48830.54  36.06
728.2  135953.44  49694.40  36.55
729.5  136570.46  50610.39  37.06
730.8  137061.80  51499.86  37.57
732.1  137658.36  52443.60  38.10
733.4  138157.88  53359.14  38.62
734.7  138590.64  54281.31  39.17
736.0  139119.54  55258.46  39.72
737.3  139469.31  56180.64  40.28
738.6  139820.85  57089.38  40.83
740.0  140196.50  58020.57  41.39
741.2  140632.96  58994.74  41.95
742.6  141215.40  60024.09  42.51
743.9  141802.16  61064.29  43.06
745.2  142501.92  62154.94  43.62
746.5  143182.40  63234.59  44.16
747.8  143737.80  64264.57  44.71
749.1  144372.85  65328.14  45.25
750.4  145004.37  66392.59  45.79
751.7  145673.36  67460.60  46.31
753.0  146152.70  68433.95  46.82
754.2  146758.98  69460.29  47.33
755.5  147286.45  70452.03  47.83
756.8  147826.60  71432.54  48.32
758.1  148776.24  72620.83  48.81
759.4  149648.60  73763.43  49.29
760.7  150493.84  74883.60  49.76
762.0  151068.75  75868.75  50.22
763.3  151624.62  76847.40  50.68
764.6  151998.96  77731.71  51.14
765.9  152373.75  78632.14  51.60
767.2  152859.84  79567.20  52.05
768.4  153180.30  80418.00  52.50
769.7  153794.65  81429.96  52.95
771.0  154215.72  82344.09  53.40
772.3  154574.20  83215.00  53.83
773.6  155042.56  84150.86  54.28
774.8  155491.48  85089.29  54.72
776.1  155920.96  86002.80  55.16
777.4  156233.90  86849.01  55.59
778.7  156746.84  87797.81  56.01
780.0  157212.16  88698.97  56.42
781.2  157564.50  89571.64  56.85
782.5  158042.04  90521.23  57.28
783.8  158506.74  91431.26  57.68
785.0  158855.52  92270.79  58.08
786.3  159295.50  93157.50  58.48
787.6  159759.60  94050.00  58.87
788.9  160149.90  94906.78  59.26
790.1  160644.20  95834.36  59.66
791.4  161007.36  96670.97  60.04
792.7  161650.74  97656.73  60.41
793.9  162059.94  98496.00  60.78
795.2  162529.50  99392.86  61.15
796.5  163006.80  100267.67  61.51
797.7  163482.42  101145.43  61.87
799.0  164124.00  102128.57  62.23
800.2  164536.96  102943.09  62.57
801.5  164973.46  103779.40  62.91
802.8  165496.85  104667.00  63.24
804.0  165951.24  105514.50  63.58
805.3  166461.28  106377.74  63.91
806.5  166841.60  107158.00  64.23
807.8  167300.70  107996.00  64.55
809.0  167775.13  108816.12  64.86
810.3  168250.10  109647.12  65.17
811.5  168624.60  110425.50  65.49
812.8  169115.40  111238.93  65.78
814.0  169516.26  111996.19  66.07
815.3  170015.53  112815.07  66.36
816.5  170377.25  113553.93  66.65
817.8  170837.64  114338.72  66.93
819.0  171221.68  115085.95  67.21
820.2  171717.12  115848.26  67.46
821.5  172196.95  116648.39  67.74
822.7  172506.90  117313.31  68.00
824.0  172924.74  118051.78  68.27
825.2  173391.75  118841.14  68.54
826.4  173890.09  119592.00  68.77
827.7  174195.30  120236.79  69.02
828.9  174659.40  120994.71  69.27
830.1  175050.33  121693.74  69.52
831.4  175460.25  122401.27  69.76
832.6  175903.14  123119.19  69.99
833.8  176275.90  123778.14  70.22
835.0  176614.20  124436.90  70.46
836.3  177057.58  125139.70  70.68
837.5  177508.80  125847.00  70.90
838.7  177935.94  126522.00  71.11
839.9  178284.24  127165.37  71.33
841.2  178773.53  127878.59  71.53
842.4  179169.54  128549.96  71.75
843.6  179573.80  129209.50  71.95
844.8  180028.35  129916.61  72.16
846.0  180390.57  130553.08  72.37
847.2  180751.62  131199.00  72.59
848.5  181262.96  131902.23  72.77
849.7  181655.49  132526.91  72.96
850.9  182059.80  133168.29  73.15
852.1  182468.05  133810.97  73.33
853.3  182761.38  134409.64  73.54
854.5  183203.65  135054.50  73.72
855.7  183569.10  135672.09  73.91
856.9  183990.12  136301.49  74.08
858.1  184380.65  136913.79  74.26
859.3  184774.38  137517.70  74.42
860.5  185222.07  138183.88  74.60
861.7  185652.80  138844.57  74.79
862.9  186017.26  139428.71  74.95
864.1  186393.39  140024.28  75.12
865.3  186813.04  140653.71  75.29
866.5  187297.92  141338.06  75.46
867.7  187675.65  141941.77  75.63
868.9  188097.70  142522.95  75.77
870.1  188534.41  143138.05  75.92
871.3  188948.68  143783.84  76.10
872.5  189405.00  144426.21  76.25
873.7  189850.64  145046.00  76.40
874.9  190360.92  145730.27  76.55
876.0  190832.40  146384.74  76.71
877.2  191311.52  146984.14  76.83
878.4  191803.86  147634.07  76.97
879.6  192246.60  148260.00  77.12
880.8  192690.75  148835.00  77.24
882.0  193103.17  149444.80  77.39
883.1  193649.40  150093.00  77.51
884.3  194050.98  150677.01  77.65
885.5  194498.64  151309.50  77.79
886.7  194895.36  151792.46  77.88
887.8  195360.60  152406.21  78.01
889.0  195890.80  153077.46  78.14
890.2  196303.38  153687.30  78.29
891.4  196835.84  154303.33  78.39
892.5  197370.81  154963.16  78.51
893.7  198018.26  155652.16  78.60
894.9  198624.96  156366.77  78.72
896.0  199193.55  157068.82  78.85
897.2  199832.92  157798.00  78.96
898.4  200403.58  158435.83  79.06
899.5  201058.95  159128.57  79.15
900.7  201431.10  159686.43  79.28
901.9  201859.76  160254.74  79.39
903.0  202277.72  160756.56  79.47
904.2  202673.60  161258.57  79.57
905.4  203141.52  161823.73  79.66
906.5  203634.69  162418.55  79.76
907.7  203996.84  162889.34  79.85
908.8  204393.90  163473.15  79.98
910.0  204842.56  163920.34  80.02
911.2  205072.85  164361.45  80.15
912.3  205342.62  164642.27  80.18
913.5  205565.78  165067.24  80.30
914.6  205707.60  165369.60  80.39
915.8  206065.59  165897.19  80.51
916.9  206368.61  166288.06  80.58
918.1  206718.42  166670.00  80.63
919.2  206900.73  167083.71  80.76
920.4  207131.32  167434.77  80.84
921.5  207309.59  167776.93  80.93
922.7  207546.24  168136.80  81.01
923.8  207860.82  168535.80  81.08
925.0  208042.24  168862.05  81.17
926.1  208399.38  169316.40  81.25
927.3  208824.00  169771.20  81.30
928.4  209342.25  170367.32  81.38
929.6  209904.64  171011.66  81.47
930.7  210600.60  171749.00  81.55
931.8  211468.89  172538.08  81.59
933.0  212148.00  173304.00  81.69
934.1  212523.84  173824.59  81.79
935.3  212638.84  174171.38  81.91
936.4  212693.39  174304.08  81.95
937.6  212671.32  174317.74  81.97
938.7  212516.64  174277.48  82.01
939.9  212485.90  174518.20  82.13
941.0  213106.66  175005.74  82.12
942.1  213507.90  175592.96  82.24
943.3  214020.00  176107.89  82.29
944.4  214489.11  176523.94  82.30
945.6  214647.50  176890.87  82.41
946.7  214768.30  177099.23  82.46
947.9  215015.85  177361.50  82.49
949.0  215284.40  177529.30  82.46
950.1  215580.60  178011.51  82.57
951.3  215958.27  178364.06  82.59
952.4  216156.90  178642.58  82.64
953.6  216431.92  178853.04  82.64
954.7  216610.35  179058.45  82.66
955.8  216825.38  179364.67  82.72
957.0  217197.90  179681.14  82.73
958.1  217643.52  180036.00  82.72
959.3  217530.60  180075.00  82.78
960.4  218014.95  180277.22  82.69
961.6  218362.94  180691.50  82.75
962.7  218577.60  180978.06  82.80
963.9  218734.39  181350.15  82.91
965.0  219010.44  181280.74  82.77
966.2  219266.91  181529.89  82.79
967.3  219179.60  181587.75  82.85
968.5  219506.88  181967.31  82.90
969.6  219795.44  182015.37  82.81
970.8  219987.13  181938.98  82.70
971.9  219655.04  181946.29  82.83
973.1  219895.76  182058.97  82.79
974.2  219865.19  182143.33  82.84
975.4  220376.13  182307.66  82.73
976.5  220440.09  182435.59  82.76
977.7  220618.86  182504.74  82.72
978.8  220658.31  182290.50  82.61
980.0  220707.00  182324.29  82.61
981.2  221056.68  182717.66  82.66
982.3  220969.56  182642.00  82.65
983.5  221072.41  182700.98  82.64
984.6  221079.60  182656.29  82.62
985.8  221087.24  182608.49  82.60
987.0  221619.84  182653.71  82.42
988.1  221610.56  182783.30  82.48
989.3  221614.40  182714.00  82.45
990.2  228834.60  192503.32  84.12
994.0  229405.56  193402.38  84.31
997.9  229678.25  194046.50  84.49
1001.7  230384.70  195076.70  84.67
1005.6  231376.67  196344.44  84.86
1009.4  232334.21  197486.19  85.00
1013.3  233240.00  198600.00  85.15
1017.1  233761.02  199526.08  85.35
1021.0  234440.83  200407.40  85.48
1024.8  235516.00  201658.89  85.62
1028.6  236947.28  203254.32  85.78
1032.5  238119.00  204598.80  85.92
1036.3  238632.84  205363.89  86.06
1040.1  238849.92  205881.46  86.20
1044.0  239439.35  206669.42  86.31
1047.8  239915.55  207364.50  86.43
1051.6  240427.73  208116.09  86.56
1055.5  240187.90  208166.70  86.67
1059.3  240115.65  208342.80  86.77
1063.1  240104.19  208598.61  86.88
1067.0  240458.66  209110.78  86.96
1070.8  241143.47  210001.48  87.09
1074.6  241723.00  210713.58  87.17
1078.4  241613.00  210875.33  87.28
1082.3  241016.44  210596.12  87.38
1086.1  240678.93  210554.53  87.48
1089.9  240719.10  210744.96  87.55
1093.7  241045.23  211233.17  87.63
1097.5  241251.56  211605.06  87.71
1101.4  241225.28  211760.01  87.79
1105.2  241218.40  211889.60  87.84
1109.0  241512.17  212228.52  87.87
1112.8  242138.27  212900.00  87.92
1116.6  242718.49  213407.24  87.92
1120.4  243258.71  213893.24  87.93
1124.2  243662.78  214195.52  87.91
1128.1  244021.07  214375.12  87.85
1131.8  243986.40  214179.00  87.78
1135.7  243718.47  213704.20  87.68
1139.5  243467.80  213122.60  87.54
1143.3  242922.63  212193.55  87.35
1147.1  242436.44  211270.22  87.14
1150.9  241973.42  210285.17  86.90
1154.7  241932.31  209544.98  86.61
1158.5  241828.73  208818.47  86.35
1162.3  241637.81  208027.87  86.09
1166.1  241082.87  206944.09  85.84
1169.9  240695.73  206116.97  85.63
1173.7  240160.00  205180.00  85.43
1177.5  239498.14  204207.40  85.26
1181.2  239466.93  203697.87  85.06
1185.0  239719.42  203518.69  84.90
1188.8  239530.28  203029.56  84.76
1192.6  239459.07  202739.92  84.67
1196.4  239463.35  202574.05  84.60
1200.2  238858.67  201906.13  84.53
1204.0  238471.70  201512.60  84.50
1207.8  238192.58  201245.62  84.49
1211.6  237715.44  200837.89  84.49
1215.3  237363.38  200670.47  84.54
1219.1  237251.92  200766.50  84.62
1222.9  236906.67  200800.00  84.76
1226.7  236627.68  200910.96  84.91
1230.4  236045.69  200815.77  85.07
1234.2  235428.12  200643.02  85.22
1238.0  234794.30  200437.85  85.37
1241.8  234213.00  200281.14  85.51
1245.5  233694.64  200109.18  85.63
1249.3  233495.27  200171.57  85.73
1253.1  233537.50  200382.78  85.80
1256.8  233489.68  200471.27  85.86
1260.6  233209.90  200366.42  85.92
1264.4  232905.03  200174.80  85.95
1268.1  232416.80  199811.33  85.97
1271.9  232391.07  199843.17  85.99
1275.7  232664.42  200176.39  86.04
1279.4  232950.90  200578.50  86.10
1283.2  232514.97  200443.39  86.21
1286.9  232148.67  200353.69  86.30
1290.7  231900.53  200327.60  86.39
1294.4  231326.97  199958.68  86.44
1298.2  230541.19  199414.76  86.50
1302.0  229502.42  198544.50  86.51
1305.7  228309.28  197442.67  86.48
1309.5  226956.95  196206.82  86.45
1313.2  226080.33  195297.50  86.38
1317.0  225513.60  194594.40  86.29
1320.7  224865.93  193761.50  86.17
1324.4  224006.25  192668.35  86.01
1328.2  223212.00  191520.00  85.80
1331.9  222197.98  190061.97  85.54
1335.7  221278.33  188618.75  85.24
1339.4  220270.93  187028.49  84.91
1343.2  219425.99  185456.92  84.52
1346.9  218833.45  184056.48  84.11
1350.6  218841.16  183103.20  83.67
1354.4  219070.03  182355.22  83.24
1358.1  218722.53  181148.07  82.82
1361.8  218029.07  179664.98  82.40
1365.6  216988.15  177945.80  82.01
1369.3  215785.78  176229.78  81.67
1373.0  214432.84  174494.10  81.37
1376.7  212973.53  172720.23  81.10
1380.5  211482.76  170718.18  80.72
1384.2  210200.64  168724.51  80.27
1387.9  209017.67  166602.93  79.71
1391.6  207823.31  164189.06  79.00
1395.3  206711.05  161543.60  78.15
1399.1  206020.58  158971.91  77.16
1402.8  205162.00  155926.67  76.00
1406.5  204546.30  152863.33  74.73
1410.2  204077.17  149778.72  73.39
1413.9  204037.81  147065.14  72.08
1417.6  203628.65  144273.36  70.85
1421.3  203102.67  141701.87  69.77
1425.1  202449.07  139300.27  68.81
1428.8  202088.40  137472.90  68.03
1432.5  201887.07  136050.32  67.39
1436.2  201707.08  134924.78  66.89
1439.9  201115.44  133776.20  66.52
1443.6  200779.56  132965.33  66.22
1447.3  200260.00  132171.60  66.00
1451.0  199797.00  131517.75  65.83
1454.7  199248.09  130871.91  65.68
1458.4  198837.10  130328.57  65.55
1462.1  198191.95  129688.47  65.44
1465.8  197530.86  129083.28  65.35
1469.4  196951.76  128582.17  65.29
1473.1  197375.48  128823.79  65.27
1476.8  197490.80  128941.15  65.29
1480.5  196392.31  128332.58  65.35
1484.2  195460.87  127869.55  65.42
1487.9  194821.84  127656.86  65.52
1491.6  194158.25  127413.00  65.62
1495.3  193908.00  127532.17  65.77
1498.9  193369.37  127468.93  65.92
1502.6  192508.17  127241.07  66.10
1506.3  191472.71  126911.56  66.28
1510.0  190582.35  126728.70  66.50
1513.7  189926.00  126688.47  66.70
1517.3  189236.76  126617.11  66.91
1521.0  188426.19  126410.12  67.09
1524.7  187669.83  126213.64  67.25
1528.3  186924.83  125951.45  67.38
1532.0  186093.07  125608.67  67.50
1535.7  185308.20  125263.60  67.60
1539.3  184514.03  124872.17  67.68
1543.0  183953.97  124660.28  67.77
1546.7  183623.92  124600.67  67.86
1550.3  183145.24  124447.29  67.95
1554.0  182403.20  124117.00  68.05
1557.6  181658.03  123759.11  68.13
1561.3  180862.37  123350.53  68.20
1565.0  180005.47  122891.20  68.27
1568.6  179122.57  122367.77  68.32
1572.3  178451.34  122033.29  68.38
1575.9  177868.89  121754.31  68.45
1579.6  177292.34  121480.26  68.52
1583.2  176654.18  121225.47  68.62
1586.9  175900.39  120912.55  68.74
1590.5  175298.27  120746.22  68.88
1594.1  174571.21  120581.18  69.07
1597.8  173768.97  120415.05  69.30
1601.4  173052.99  120280.88  69.51
1605.1  172083.37  120040.47  69.76
1608.7  171279.75  119897.00  70.00
1612.3  170530.84  119760.14  70.23
1616.0  169737.80  119571.70  70.44
1619.6  169071.89  119447.67  70.65
1623.2  168269.67  119206.60  70.84
1626.9  167661.91  119032.02  71.00
1630.5  166929.55  118759.10  71.14
1634.1  166312.71  118554.63  71.28
1637.8  165629.33  118269.51  71.41
1641.4  164830.07  117846.23  71.50
1645.0  164042.39  117358.39  71.54
1648.6  163154.58  116756.58  71.56
1652.2  162475.23  116232.93  71.54
1655.8  161807.78  115690.78  71.50
1659.5  161169.65  115090.45  71.41
1663.1  160023.07  114113.05  71.31
1666.7  158835.83  113040.50  71.17
1670.3  157724.63  112008.22  71.02
1673.9  156683.43  110984.59  70.83
1677.5  155948.27  110125.18  70.62
1681.1  155541.78  109465.07  70.38
1684.7  155565.10  109031.80  70.09
1688.3  155447.44  108507.93  69.80
1691.9  155092.87  107839.80  69.53
1695.6  154763.90  107151.77  69.24
1699.2  154653.80  106662.43  68.97
1702.8  154594.70  106190.67  68.69
1706.3  154109.91  105470.08  68.44
1709.9  153172.09  104448.80  68.19
1713.5  152483.00  103581.18  67.93
1717.1  151796.32  102695.44  67.65
1720.7  151130.03  101862.54  67.40
1724.3  150734.16  101301.28  67.21
1727.9  150412.15  100919.89  67.10
1731.5  150300.06  100856.33  67.10
1735.1  150400.00  101056.27  67.19
1738.7  150141.42  101072.58  67.32
1742.2  149658.01  100872.28  67.40
1745.8  149030.80  100479.07  67.42
1749.4  148696.41  100239.31  67.41
1753.0  147720.88  99546.07  67.39
1756.5  146238.29  98492.98  67.35
1760.1  144568.65  97317.53  67.32
1763.7  142716.58  96059.06  67.31
1767.2  141242.53  95140.87  67.36
1770.8  139982.50  94401.50  67.44
1774.4  138646.82  93570.01  67.49
1777.9  137899.45  93114.93  67.52
1781.5  137082.00  92607.33  67.56
1785.1  135947.50  91877.50  67.58
1788.6  134703.93  91073.20  67.61
1792.2  133397.17  90217.33  67.63
1795.8  132674.39  89759.66  67.65
1799.3  131955.20  89316.20  67.69
1802.9  131275.96  88912.25  67.73
1806.4  130691.91  88556.80  67.76
1810.0  129919.54  88100.06  67.81
1813.5  129509.55  87889.01  67.86
1817.1  129258.53  87776.40  67.91
1820.6  128655.27  87447.20  67.97
1824.2  128556.71  87494.04  68.06
1827.7  127859.56  87117.87  68.14
1831.2  127554.00  87066.00  68.26
1834.8  127489.80  87162.57  68.37
1838.3  127281.00  87174.00  68.49
1841.8  126653.70  86872.30  68.59
1845.4  125882.36  86451.24  68.68
1848.9  125130.00  85975.95  68.71
1852.4  124556.83  85602.37  68.73
1856.0  123892.33  85041.23  68.64
1859.5  123200.86  84423.23  68.52
1863.0  122582.01  83760.01  68.33
1866.6  122308.71  83215.11  68.04
1870.1  122134.32  82642.38  67.67
1873.6  121595.25  81644.25  67.14
1877.1  120670.08  80199.58  66.46
1880.6  119574.96  78424.38  65.59
1884.2  118671.77  76600.57  64.55
1887.7  117905.07  74521.93  63.21
1891.2  116993.80  72015.30  61.55
1894.7  116132.16  69392.62  59.75
1898.2  115625.39  66728.77  57.71
1902.2  122179.20  67860.00  55.54
1904.9  121593.72  65498.63  53.87
1907.6  120866.07  63145.07  52.24
1910.4  120240.11  60975.48  50.71
1913.1  119231.60  58854.60  49.36
1915.8  118604.50  57180.20  48.21
1918.6  118120.80  55816.13  47.25
1921.3  117580.13  54716.41  46.54
1924.0  116781.00  53713.45  46.00
1926.7  116063.00  52962.40  45.63
1929.4  115314.93  52408.73  45.45
1932.2  114748.73  52087.33  45.39
1934.9  114199.80  51901.20  45.45
1937.6  113603.63  51810.33  45.61
1940.3  113078.33  51842.92  45.85
1943.0  112647.90  51971.58  46.14
1945.7  112014.93  52053.65  46.47
1948.4  111316.85  52138.38  46.84
1951.1  110749.20  52324.20  47.25
1953.8  110194.70  52507.95  47.65
1956.4  109731.38  52720.68  48.05
1959.1  109166.13  52894.50  48.45
1961.8  108379.25  52972.85  48.88
1964.5  107757.98  53123.55  49.30
1967.2  107047.18  53210.45  49.71
1969.9  106458.58  53344.67  50.11
1972.5  105702.25  53403.70  50.52
1975.2  105177.72  53571.49  50.93
1977.9  104846.43  53819.08  51.33
1980.6  104304.67  53948.83  51.72
1983.2  103481.75  53927.78  52.11
1985.9  102630.00  53850.00  52.47
1988.5  101749.71  53773.77  52.85
1991.2  101130.53  53794.13  53.19
1993.8  100551.00  53808.70  53.51
1996.5  100121.45  53893.40  53.83
1999.2  99538.42  53870.70  54.12
2001.8  99149.40  53911.80  54.37
2004.4  98638.03  53854.63  54.60
2007.1  97974.92  53665.15  54.77
2009.7  97409.85  53511.15  54.93
2012.4  97060.00  53458.13  55.08
2015.0  96637.83  53261.50  55.11
2017.6  96092.58  52969.50  55.12
2020.3  95613.10  52690.37  55.11
2022.9  95416.27  52527.20  55.05
2025.5  95210.58  52308.40  54.94
2028.1  95026.53  52031.78  54.76
2030.8  94627.00  51593.05  54.52
2033.4  94456.25  51276.25  54.29
2036.0  94131.17  50850.57  54.02
2038.6  93808.55  50393.60  53.72
2041.2  93500.87  49940.13  53.41
2043.8  93184.11  49477.89  53.10
2046.4  92832.82  49011.23  52.80
2049.0  92367.60  48475.80  52.48
2051.6  92121.65  48059.00  52.17
2054.2  91792.29  47610.83  51.87
2056.8  91469.58  47201.00  51.60
2059.4  90934.25  46710.34  51.37
2062.0  90448.96  46248.13  51.13
2064.6  89883.62  45779.23  50.93
2067.1  89320.73  45316.13  50.73
2069.7  88724.42  44847.70  50.55
2072.3  88322.45  44501.60  50.39
2074.9  87878.70  44153.03  50.24
2077.4  87592.06  43877.18  50.09
2080.0  87124.66  43552.59  49.99
2082.6  86644.38  43227.33  49.89
2085.1  86185.10  42901.88  49.78
2087.7  85878.00  42659.50  49.67
2090.3  85465.35  42372.88  49.58
2092.8  84756.62  41936.13  49.48
2095.4  83992.89  41488.31  49.40
2097.9  83364.11  41087.55  49.29
2100.5  82707.00  40685.33  49.19
2103.0  82154.57  40357.18  49.12
2105.6  81625.20  40072.15  49.09
2108.1  81142.88  39796.43  49.04
2110.7  80643.03  39517.68  49.00
2113.2  80151.13  39242.78  48.96
2115.7  79584.63  38932.46  48.92
2118.3  78990.60  38655.50  48.94
2120.8  78658.50  38486.70  48.93
2123.3  78290.89  38280.20  48.89
2125.8  77916.18  38101.70  48.90
2128.4  77508.60  37914.50  48.92
2130.9  77015.50  37672.17  48.92
2133.4  76660.97  37514.28  48.94
2135.9  76294.00  37357.67  48.97
2138.4  75855.73  37163.23  48.99
2140.9  75571.42  37048.65  49.02
2143.4  75256.45  36927.68  49.07
2145.9  74957.96  36799.76  49.09
2148.4  74665.56  36665.74  49.11
2150.9  74391.43  36519.54  49.09
2153.4  74129.49  36397.71  49.10
2155.9  73819.21  36277.39  49.14
2158.4  73518.38  36162.00  49.19
2160.9  73297.88  36051.75  49.19
2163.4  73008.53  35910.95  49.19
2165.9  72482.50  35666.28  49.21
2168.4  72016.50  35467.05  49.25
2170.8  71697.82  35345.29  49.30
2173.3  71357.55  35226.76  49.37
2175.8  71065.23  35118.05  49.42
2178.2  70700.50  34959.13  49.45
2180.7  70324.86  34834.74  49.53
2183.2  69936.88  34714.98  49.64
2185.6  69552.00  34549.20  49.67
2188.1  69079.50  34379.10  49.77
2190.6  68532.32  34187.62  49.89
2193.0  67905.20  33946.28  49.99
2195.5  67360.00  33728.00  50.07
2197.9  66826.53  33510.27  50.15
2200.4  66182.04  33238.21  50.22
2202.8  65719.29  33068.86  50.32
2205.3  65135.77  32835.22  50.41
2207.7  64782.25  32710.17  50.49
2210.1  64384.83  32561.20  50.57
2212.6  64029.40  32426.20  50.64
2215.0  63807.92  32349.29  50.70
2217.4  63505.31  32224.59  50.74
2219.9  63275.98  32116.35  50.76
2222.3  63097.10  31970.03  50.67
2224.7  62956.35  31826.93  50.55
2227.1  62708.26  31644.28  50.46
2229.5  62423.23  31411.35  50.32
2231.9  62002.93  31079.20  50.13
2234.4  61510.73  30680.47  49.88
2236.8  61125.53  30309.23  49.59
2239.2  60760.70  29915.60  49.24
2241.6  60363.28  29503.60  48.88
2244.0  59968.80  29080.80  48.49
2246.4  59591.80  28661.58  48.10
2248.8  59186.14  28220.78  47.68
2251.2  58870.00  27796.50  47.22
2253.6  58493.00  27325.25  46.72
2255.9  58210.20  26922.40  46.25
2258.3  57911.23  26543.87  45.84
2260.7  57559.27  26167.27  45.46
2263.1  57166.25  25810.00  45.15
2265.5  56789.15  25476.18  44.86
2267.9  56477.50  25186.50  44.60
2270.2  56076.87  24895.60  44.40
2272.6  55720.90  24644.80  44.23
2275.0  55316.10  24409.35  44.13
2277.3  54914.25  24197.38  44.06
2279.7  54552.88  23998.25  43.99
2282.1  54248.47  23823.83  43.92
2284.4  53871.95  23602.33  43.81
2286.8  53603.70  23385.48  43.63
2289.1  53246.63  23176.70  43.53
2291.5  52956.75  22955.57  43.35
2293.8  52538.63  22658.15  43.13
2296.2  52098.20  22345.40  42.89
2298.5  51594.90  22034.35  42.71
2300.8  51105.37  21706.88  42.47
2303.2  50498.87  21381.63  42.34
2305.5  49840.85  21065.08  42.26
2307.9  49206.03  20763.15  42.20
2310.2  48594.70  20505.10  42.20
2312.5  48039.33  20316.67  42.29
2314.8  47490.68  20176.43  42.49
2317.1  46897.50  19987.71  42.62
2319.5  46280.48  19752.83  42.68
2321.8  45761.20  19540.93  42.70
2324.1  45180.33  19307.17  42.73
2326.4  44682.73  19085.55  42.71
2328.7  44159.17  18817.92  42.61
2331.0  43710.70  18588.70  42.53
2333.3  43404.17  18442.83  42.49
2335.6  43046.27  18278.40  42.46
2337.9  42612.00  18062.40  42.39
2340.2  42211.67  17844.17  42.27
2342.5  41859.85  17648.98  42.16
2344.8  41391.29  17444.67  42.15
2347.1  40910.10  17243.10  42.15
2349.4  40383.25  17057.95  42.24
2351.7  39926.53  16901.07  42.33
2353.9  39471.15  16741.66  42.41
2356.2  38991.88  16566.88  42.49
2358.5  38526.37  16405.46  42.58
2360.8  38042.82  16257.68  42.74
2363.1  37612.25  16096.25  42.80
2365.3  37187.28  15913.81  42.79
2367.6  36666.67  15700.00  42.82
2369.8  36188.38  15502.13  42.84
2372.1  35667.45  15286.05  42.86
2374.4  35080.50  15043.07  42.88
2376.6  34481.53  14788.90  42.89
2378.9  33894.47  14538.53  42.89
2381.1  33340.67  14300.00  42.89
2383.4  32809.53  14094.85  42.96
2385.6  32351.46  13907.21  42.99
2387.9  31885.50  13728.60  43.06
2390.1  31447.50  13545.00  43.07
2392.3  30993.30  13338.00  43.04
2394.6  30557.22  13148.65  43.03
2396.8  30176.61  12961.88  42.95
2399.0  29728.17  12741.92  42.86
2401.3  29295.15  12551.20  42.84
2403.5  28883.40  12348.70  42.75
2405.7  28481.76  12159.63  42.69
2407.9  28063.05  11949.90  42.58
2410.1  27639.60  11718.00  42.40
2412.4  27280.08  11507.17  42.18
2414.6  26893.40  11308.20  42.05
2416.8  26535.30  11117.15  41.90
2419.0  26184.34  10918.68  41.70
2421.2  25766.63  10725.15  41.62
2423.4  25339.71  10487.69  41.39
2425.6  25079.33  10296.53  41.06
2427.8  24822.15  10115.55  40.75
2430.0  24469.33  9950.23  40.66
2432.2  24172.80  9782.40  40.47
2434.4  23897.25  9607.28  40.20
2436.5  23606.03  9424.83  39.93
2438.7  23314.95  9259.00  39.71
2440.9  23016.08  9091.30  39.50
2443.1  22763.25  8924.40  39.21
2445.3  22531.18  8756.48  38.86
2447.4  22266.60  8588.40  38.57
2449.6  21980.93  8439.20  38.39
2451.8  21652.20  8311.05  38.38
2453.9  21313.31  8126.28  38.13
2456.1  20985.67  7954.67  37.91
2458.3  20706.71  7806.06  37.70
2460.4  20442.47  7644.54  37.40
2462.6  20202.00  7500.21  37.13
2464.7  19935.72  7385.63  37.05
2466.9  19694.87  7247.80  36.80
2469.0  19468.18  7121.68  36.58
2471.2  19222.50  7036.60  36.61
2473.3  18919.64  6932.84  36.64
2475.4  18675.20  6796.51  36.39
2477.6  18437.28  6654.43  36.09
2479.7  18227.20  6515.20  35.74
2481.9  17964.51  6387.09  35.55
2484.0  17725.82  6315.33  35.63
2486.1  17493.30  6207.75  35.49
2488.2  17260.96  6092.96  35.30
2490.4  17018.13  6022.50  35.39
2492.5  16701.13  5939.60  35.56
2494.6  16423.95  5820.30  35.44
2496.7  16183.29  5763.68  35.61
2498.8  15935.33  5718.08  35.88
2500.9  15793.43  5629.72  35.65
2503.0  15693.07  5584.65  35.59
2505.1  15569.13  5577.00  35.82
2507.2  15552.70  5641.23  36.27
2509.4  15549.88  5713.68  36.74
2511.4  15540.70  5736.50  36.91
2513.5  15642.13  5711.07  36.51
2515.6  15757.65  5866.88  37.23
