# Supplementary material for: Using reflectance spectra and Pl@ntNet to identify herbarium specimens: a case study with Lithocarpus
Source: New Phytol. 2025 Jun 4;251(2):800–10. doi: 10.1111/nph.70258 (PMC13278665; doi:10.1111/nph.70258)
Supplement: Supplementary file 1 — Dataset S1 Original spectral data collected for this study. [file NPH-251-800-s003.zip › lithocarpus_spectra/gr021622_0376.sig]

/*** Spectra Vista SIG Data ***/
name= gr021622_0376.sig
instrument= HI: 1132003 (HR-1024i)
integration= 70.0, 9.0, 6.0, 50.0, 9.0, 6.0
scan method= Time-based, Time-based
scan coadds= 71, 425, 571, 100, 425, 571
scan time= 5, 5
scan settings= AI, AI
external data set1= 0,0,0,0,0,0,0,0,0,0,0,0,0,0,0,0,0,0,0,0,0,0,0,0,0,0,0,0,0,0,0,0
external data set2= 0,0,0,0,0,0,0,0,0,0,0,0,0,0,0,0,0,0,0,0,0,0,0,0,0,0,0,0,0,0,0,0
external data dark= 0,0,0,0,0,0,0,0,0,0,0,0,0,0,0,0
external data mask= 0
optic= LENS 4(1), LENS 4(1)
temp= 33.4, -5.1, -9.9, 33.4, -5.0, -9.9
battery= 7.46, 7.44
error= 0, 0
units= Radiance, Radiance
time= 16/02/2022 15:59:35, 16/02/2022 16:00:43
longitude=                 ,                 
latitude=                 ,                 
gpstime=                 ,                 
comm= 
memory slot= 0, 0
factors= 0.954, 0.970, 1.000 [Overlap: Remove @ 990,1900, Matching Type: None]
inclinometer x offset= 1, 1
inclinometer y offset= 90, 90
data= 
340.5  1178.00  889.70  75.53
341.9  1169.85  872.07  74.55
343.4  1124.57  826.56  73.50
344.9  1136.43  832.50  73.26
346.4  1146.21  820.18  71.56
347.8  1137.92  839.37  73.76
349.3  1148.51  796.00  69.31
350.8  1168.71  802.95  68.70
352.2  1191.30  819.28  68.77
353.7  1221.40  813.61  66.61
355.2  1253.86  825.30  65.82
356.6  1309.00  850.85  65.00
358.1  1378.66  885.74  64.25
359.6  1410.20  897.40  63.64
361.0  1459.61  923.25  63.25
362.5  1541.25  961.74  62.40
364.0  1610.70  1019.20  63.28
365.5  1688.86  1053.70  62.39
366.9  1749.43  1080.16  61.74
368.4  1831.82  1125.90  61.46
369.9  1901.44  1183.12  62.22
371.3  2001.89  1242.68  62.08
372.8  2088.24  1297.89  62.15
374.2  2178.79  1323.96  60.77
375.7  2284.89  1402.77  61.39
377.2  2383.93  1468.50  61.60
378.6  2453.29  1519.15  61.92
380.1  2536.53  1551.22  61.16
381.6  2666.11  1614.08  60.54
383.0  2792.04  1707.75  61.17
384.5  2921.10  1796.34  61.50
386.0  3036.47  1881.00  61.95
387.4  3133.00  1964.15  62.69
388.9  3245.30  2033.50  62.66
390.4  3360.05  2118.54  63.05
391.8  3509.60  2215.64  63.13
393.3  3642.57  2306.41  63.32
394.7  3737.39  2383.50  63.77
396.2  3864.29  2466.96  63.84
397.7  4002.69  2538.72  63.43
399.1  4159.54  2658.93  63.92
400.6  4325.26  2783.84  64.36
402.0  4447.11  2900.04  65.21
403.5  4571.00  3008.60  65.82
405.0  4713.26  3150.16  66.84
406.4  4896.57  3301.32  67.42
407.9  5084.40  3460.96  68.07
409.3  5224.10  3617.36  69.24
410.8  5347.93  3756.24  70.24
412.2  5507.40  3907.44  70.95
413.7  5709.16  4081.44  71.49
415.1  5917.81  4275.12  72.24
416.6  6098.72  4422.24  72.51
418.0  6260.89  4553.00  72.72
419.5  6416.43  4684.98  73.02
420.9  6602.17  4834.72  73.23
422.4  6832.83  5016.45  73.42
423.8  7064.65  5188.97  73.45
425.3  7314.11  5375.10  73.49
426.7  7529.36  5528.85  73.43
428.2  7704.23  5666.56  73.55
429.6  7886.90  5811.40  73.68
431.1  8097.50  5981.08  73.86
432.5  8361.04  6182.54  73.94
434.0  8623.21  6380.00  73.99
435.4  8902.14  6600.00  74.14
436.8  9178.56  6817.68  74.28
438.3  9427.43  7006.00  74.32
439.7  9656.74  7180.78  74.36
441.2  9865.97  7343.28  74.43
442.6  10124.79  7542.45  74.49
444.0  10393.50  7747.74  74.54
445.5  10697.10  7982.10  74.62
446.9  11029.20  8233.68  74.65
448.4  11328.60  8455.37  74.64
449.8  11647.07  8717.95  74.85
451.2  11927.14  8935.50  74.92
452.7  12159.00  9125.04  75.05
454.1  12414.61  9328.92  75.14
455.5  12710.00  9562.84  75.24
457.0  13033.43  9815.52  75.31
458.4  13339.86  10084.36  75.60
459.8  13671.77  10362.24  75.79
461.2  14051.44  10682.78  76.03
462.7  14404.76  10960.92  76.09
464.1  14732.76  11235.57  76.26
465.5  15033.34  11499.48  76.49
467.0  15319.71  11754.70  76.73
468.4  15643.60  12031.68  76.91
469.8  15972.80  12325.28  77.16
471.2  16362.26  12659.22  77.37
472.7  16773.88  13011.01  77.57
474.1  17177.43  13369.40  77.83
475.5  17649.54  13783.90  78.10
476.9  18089.96  14169.09  78.33
478.4  18464.29  14500.00  78.53
479.8  18761.87  14778.54  78.77
481.2  19018.69  15028.96  79.02
482.6  19304.23  15313.86  79.33
484.0  19669.03  15652.98  79.58
485.4  20102.70  16052.51  79.85
486.9  20592.00  16485.30  80.06
488.3  21103.26  16941.84  80.28
489.7  21556.43  17363.18  80.55
491.1  21957.60  17757.60  80.87
492.5  22348.20  18133.92  81.14
493.9  22702.16  18484.32  81.42
495.3  23028.00  18804.30  81.66
496.8  23415.54  19187.56  81.94
498.2  23880.36  19629.45  82.20
499.6  24350.14  20082.42  82.47
501.0  24883.59  20595.74  82.77
502.4  25383.51  21068.28  83.00
503.8  25863.90  21533.54  83.26
505.2  26357.94  22016.72  83.53
506.6  26846.91  22486.64  83.76
508.0  27320.40  22952.16  84.01
509.4  27717.86  23360.00  84.28
510.8  28186.71  23814.45  84.49
512.2  28645.60  24263.36  84.70
513.6  29156.57  24753.60  84.90
515.0  29712.40  25285.04  85.10
516.4  30186.51  25756.64  85.32
517.8  30721.99  26270.88  85.51
519.2  31295.83  26813.07  85.68
520.7  31856.55  27344.10  85.84
522.0  32329.54  27803.28  86.00
523.4  32886.00  28334.25  86.16
524.8  33369.34  28798.50  86.30
526.2  33948.66  29353.29  86.46
527.6  34558.20  29919.78  86.58
529.0  35071.14  30408.40  86.70
530.4  35689.56  30988.08  86.83
531.8  36220.51  31487.30  86.93
533.2  36711.26  31941.00  87.01
534.6  37189.60  32396.48  87.11
536.0  37689.44  32885.72  87.25
537.4  38193.86  33374.17  87.38
538.8  38753.01  33916.08  87.52
540.2  39351.85  34470.56  87.60
541.6  39928.00  35019.46  87.71
543.0  40436.40  35501.20  87.80
544.3  41107.50  36139.80  87.92
545.7  41865.64  36848.85  88.02
547.1  42369.00  37323.00  88.09
548.5  42986.57  37900.14  88.17
549.9  43664.82  38552.98  88.29
551.3  44373.64  39245.18  88.44
552.7  44883.53  39743.06  88.55
554.1  45565.33  40394.01  88.65
555.4  46140.23  40954.36  88.76
556.8  46572.90  41390.58  88.87
558.2  46881.96  41724.45  89.00
559.6  47200.82  42068.55  89.13
561.0  47764.20  42619.50  89.23
562.3  48207.25  43052.10  89.31
563.7  48806.40  43635.20  89.40
565.1  49386.86  44202.40  89.50
566.5  49989.84  44785.21  89.59
567.9  50816.40  45558.80  89.65
569.2  51714.00  46384.80  89.69
570.6  52653.34  47259.01  89.76
572.0  53449.44  48025.78  89.85
573.4  54122.56  48680.23  89.94
574.8  54803.75  49338.25  90.03
576.1  55632.86  50129.61  90.11
577.5  56272.03  50746.04  90.18
578.9  57142.80  51583.92  90.27
580.3  57922.52  52344.15  90.37
581.6  58692.69  53086.24  90.45
583.0  59468.27  53829.45  90.52
584.4  60059.68  54411.03  90.59
585.8  60539.39  54875.03  90.64
587.1  60976.61  55305.80  90.70
588.5  61531.50  55839.90  90.75
589.9  62001.43  56293.80  90.79
591.2  62563.83  56824.88  90.83
592.6  63315.06  57537.26  90.87
594.0  63960.04  58136.74  90.90
595.3  64783.10  58909.70  90.93
596.7  65607.81  59687.80  90.98
598.1  66396.00  60425.39  91.01
599.5  67175.82  61155.50  91.04
600.8  68003.06  61925.20  91.06
602.2  68678.40  62566.84  91.10
603.5  69516.26  63359.64  91.14
604.9  70339.50  64132.92  91.18
606.3  71087.66  64843.68  91.22
607.6  71811.56  65527.14  91.25
609.0  72529.71  66198.60  91.27
610.4  73245.90  66868.62  91.29
611.7  73900.91  67497.50  91.34
613.1  74532.54  68098.50  91.37
614.5  75250.29  68767.92  91.39
615.8  75828.21  69314.76  91.41
617.2  76597.46  70040.16  91.44
618.5  77252.23  70656.48  91.46
619.9  78054.64  71405.06  91.48
621.2  78773.32  72098.35  91.53
622.6  79659.64  72930.00  91.55
624.0  80342.23  73587.96  91.59
625.3  81126.88  74324.39  91.62
626.7  81924.73  75072.54  91.64
628.0  82573.94  75693.84  91.67
629.4  83364.00  76456.80  91.71
630.8  84040.03  77104.44  91.75
632.1  84584.25  77622.30  91.77
633.5  85469.06  78449.80  91.79
634.8  86170.83  79129.78  91.83
636.2  86801.14  79728.18  91.85
637.5  87597.17  80495.31  91.89
638.9  88282.74  81162.03  91.93
640.2  89032.79  81871.32  91.96
641.6  89852.79  82626.60  91.96
642.9  90608.70  83325.97  91.96
644.3  91409.00  84109.20  92.01
645.6  92146.79  84825.00  92.05
647.0  92862.26  85508.55  92.08
648.3  93642.04  86256.44  92.11
649.7  94436.66  87001.27  92.13
651.0  95219.80  87757.00  92.16
652.4  95742.77  88269.48  92.19
653.7  96772.18  89258.94  92.24
655.0  97641.74  90101.80  92.28
656.4  98266.71  90679.60  92.28
657.7  99285.96  91649.99  92.31
659.1  100105.50  92461.60  92.36
660.4  100783.20  93123.52  92.40
661.8  101440.00  93768.00  92.44
663.1  102368.31  94657.59  92.47
664.5  102873.30  95162.94  92.50
665.8  103061.81  95382.18  92.55
667.1  103196.12  95543.55  92.58
668.5  103626.00  95978.40  92.62
669.8  104061.64  96428.66  92.66
671.2  104368.46  96753.28  92.70
672.5  104714.99  97089.31  92.72
673.8  105386.00  97716.08  92.72
675.2  106344.90  98616.84  92.73
676.5  107468.66  99688.38  92.76
677.8  108636.59  100789.90  92.78
679.2  109539.62  101664.96  92.81
680.5  110346.62  102435.06  92.83
681.9  111050.50  103110.70  92.85
683.2  111820.50  103857.60  92.88
684.5  112579.50  104612.20  92.92
685.9  113273.70  105306.86  92.97
687.2  113954.74  105984.00  93.01
688.5  114582.66  106611.88  93.04
689.9  115342.17  107342.00  93.06
691.2  115992.71  107978.29  93.09
692.5  116585.81  108591.08  93.14
693.8  117278.46  109278.70  93.18
695.2  117869.45  109871.30  93.21
696.5  118541.97  110531.96  93.24
697.8  119231.93  111206.15  93.27
699.2  119862.04  111846.54  93.31
700.5  120536.49  112522.86  93.35
701.8  121154.25  113131.20  93.38
703.1  121799.57  113774.76  93.41
704.5  122461.59  114423.84  93.44
705.8  123164.19  115134.99  93.48
707.1  123809.29  115760.75  93.50
708.4  124417.97  116381.31  93.54
709.8  125192.61  117133.23  93.56
711.1  125715.67  117649.90  93.58
712.4  126515.03  118429.66  93.61
713.7  127149.36  119050.58  93.63
715.0  127826.40  119714.34  93.65
716.3  128537.32  120415.25  93.68
717.7  129219.06  121089.12  93.71
719.0  129950.43  121800.50  93.73
720.3  130667.73  122482.58  93.74
721.6  131487.43  123269.20  93.75
722.9  132256.35  124024.41  93.78
724.2  133050.60  124777.80  93.78
725.6  133781.90  125478.46  93.79
726.9  134246.61  125922.00  93.80
728.2  134747.20  126404.32  93.81
729.5  135353.77  126983.09  93.82
730.8  135824.43  127429.78  93.82
732.1  136416.00  127995.56  93.83
733.4  136872.43  128445.45  93.84
734.7  137223.26  128787.12  93.85
736.0  137657.66  129203.28  93.86
737.3  137889.77  129425.31  93.86
738.6  138122.94  129676.41  93.88
740.0  138401.25  129942.70  93.89
741.2  138771.66  130291.20  93.89
742.6  139287.34  130799.16  93.91
743.9  139850.46  131353.84  93.92
745.2  140544.39  132029.64  93.94
746.5  141276.51  132731.07  93.95
747.8  141871.71  133291.00  93.95
749.1  142537.33  133929.73  93.96
750.4  143196.12  134560.50  93.97
751.7  143853.80  135199.68  93.98
753.0  144364.43  135699.01  94.00
754.2  144978.99  136275.60  94.00
755.5  145518.56  136807.34  94.01
756.8  146060.23  137318.80  94.02
758.1  147000.43  138211.44  94.02
759.4  147883.14  139044.80  94.02
760.7  148713.20  139826.12  94.02
762.0  149281.25  140376.25  94.03
763.3  149826.60  140890.68  94.04
764.6  150205.20  141254.16  94.04
765.9  150583.75  141615.85  94.04
767.2  151065.45  142078.02  94.05
768.4  151372.00  142360.40  94.05
769.7  151982.91  142959.64  94.06
771.0  152412.04  143360.55  94.06
772.3  152758.96  143700.15  94.07
773.6  153224.69  144129.92  94.06
774.8  153657.64  144560.57  94.08
776.1  154098.66  144973.40  94.08
777.4  154430.61  145271.31  94.07
778.7  154931.54  145758.26  94.08
780.0  155354.29  146171.20  94.09
781.2  155696.49  146512.44  94.10
782.5  156199.46  146989.44  94.10
783.8  156662.87  147425.94  94.10
785.0  157004.91  147738.54  94.10
786.3  157417.50  148155.00  94.12
787.6  157859.60  148576.96  94.12
788.9  158242.07  148949.10  94.13
790.1  158750.71  149439.00  94.13
791.4  159117.94  149779.68  94.13
792.7  159721.26  150382.41  94.15
793.9  160112.70  150765.30  94.16
795.2  160581.07  151213.50  94.17
796.5  161066.24  151673.28  94.17
797.7  161528.74  152111.58  94.17
799.0  162128.57  152712.00  94.19
800.2  162527.09  153070.08  94.18
801.5  162958.51  153484.92  94.19
802.8  163472.71  153988.50  94.20
804.0  163900.10  154447.02  94.23
805.3  164397.77  154884.96  94.21
806.5  164751.21  155221.90  94.22
807.8  165167.00  155649.90  94.24
809.0  165637.93  156119.77  94.25
810.3  166089.04  156572.53  94.27
811.5  166451.81  156915.33  94.27
812.8  166903.71  157341.90  94.27
814.0  167273.68  157696.20  94.27
815.3  167769.61  158173.58  94.28
816.5  168107.86  158533.00  94.30
817.8  168530.12  158966.43  94.33
819.0  168923.65  159312.72  94.31
820.2  169355.66  159751.20  94.33
821.5  169813.68  160162.10  94.32
822.7  170103.73  160461.57  94.33
824.0  170512.84  160874.46  94.35
825.2  170985.96  161325.45  94.35
826.4  171462.66  161781.40  94.35
827.7  171761.68  162029.60  94.33
828.9  172209.21  162501.30  94.36
830.1  172582.04  162850.01  94.36
831.4  172985.09  163235.20  94.36
832.6  173446.11  163669.04  94.36
833.8  173798.79  164004.10  94.36
835.0  174164.50  164344.74  94.36
836.3  174575.80  164731.14  94.36
837.5  175000.50  165148.20  94.37
838.7  175432.89  165552.12  94.37
839.9  175807.03  165920.40  94.38
841.2  176273.46  166323.90  94.36
842.4  176631.13  166683.30  94.37
843.6  177001.50  167069.00  94.39
844.8  177496.26  167538.69  94.39
846.0  177929.16  167907.30  94.37
847.2  178315.50  168258.93  94.36
848.5  178785.09  168695.28  94.36
849.7  179153.57  169071.12  94.37
850.9  179515.14  169440.70  94.39
852.1  179920.64  169795.10  94.37
853.3  180230.74  170095.20  94.38
854.5  180637.45  170468.06  94.37
855.7  180985.03  170848.80  94.40
856.9  181369.46  171224.52  94.41
858.1  181765.44  171578.10  94.40
859.3  182186.30  171913.56  94.36
860.5  182599.50  172329.81  94.38
861.7  183024.00  172756.80  94.39
862.9  183407.90  173146.09  94.40
864.1  183787.53  173480.06  94.39
865.3  184205.09  173839.20  94.37
866.5  184661.49  174260.16  94.37
867.7  185033.91  174665.57  94.40
868.9  185444.70  175044.94  94.39
870.1  185893.57  175468.20  94.39
871.3  186335.49  175812.92  94.35
872.5  186797.25  176256.45  94.36
873.7  187261.03  176692.40  94.36
874.9  187794.88  177177.33  94.35
876.0  188252.49  177607.80  94.35
877.2  188665.60  177995.64  94.34
878.4  189162.64  178489.80  94.36
879.6  189651.00  178899.00  94.33
880.8  190060.00  179303.25  94.34
882.0  190486.16  179665.19  94.32
883.1  190989.80  180129.04  94.31
884.3  191473.87  180552.05  94.30
885.5  191941.80  180981.36  94.29
886.7  192297.60  181336.32  94.30
887.8  192737.57  181782.30  94.32
889.0  193264.36  182224.00  94.29
890.2  193675.20  182521.92  94.24
891.4  194228.30  182995.82  94.22
892.5  194806.67  183561.30  94.23
893.7  195407.26  184147.00  94.24
894.9  196000.97  184691.88  94.23
896.0  196620.89  185226.25  94.20
897.2  197273.20  185764.74  94.17
898.4  197757.76  186193.41  94.15
899.5  198353.76  186763.90  94.16
900.7  198786.71  187105.10  94.12
901.9  199225.29  187512.26  94.12
903.0  199622.01  187879.21  94.12
904.2  200039.43  188174.40  94.07
905.4  200443.03  188534.22  94.06
906.5  200909.80  188952.82  94.05
907.7  201316.94  189204.28  93.98
908.8  201755.79  189578.49  93.96
910.0  202113.60  189918.56  93.97
911.2  202381.44  190130.90  93.95
912.3  202590.73  190301.46  93.93
913.5  202715.84  190436.21  93.94
914.6  202986.00  190602.72  93.90
915.8  203378.04  190849.29  93.84
916.9  203683.63  191088.99  93.82
918.1  203847.61  191384.78  93.89
919.2  204056.16  191531.79  93.86
920.4  204229.77  191677.42  93.85
921.5  204502.62  191800.02  93.79
922.7  204691.43  192025.92  93.81
923.8  204981.94  192398.82  93.86
925.0  205188.55  192522.96  93.83
926.1  205473.30  192717.42  93.79
927.3  205840.80  193094.40  93.81
928.4  206319.29  193540.75  93.81
929.6  207056.46  194247.68  93.81
930.7  207829.00  194987.80  93.82
931.8  208492.22  195548.73  93.79
933.0  209160.00  196132.32  93.77
934.1  209555.68  196560.18  93.80
935.3  209705.71  196759.16  93.83
936.4  209814.64  196774.55  93.78
937.6  209677.24  196534.53  93.73
938.7  209609.68  196355.43  93.68
939.9  209583.61  196499.50  93.76
941.0  210036.04  196985.92  93.79
942.1  210522.47  197416.44  93.77
943.3  211115.44  197825.82  93.71
944.4  211578.34  198130.39  93.64
945.6  211661.10  198296.96  93.69
946.7  211765.69  198565.14  93.77
947.9  212106.45  198801.54  93.73
949.0  212243.34  198897.08  93.71
950.1  212636.31  199092.60  93.63
951.3  213045.96  199294.04  93.55
952.4  213242.56  199663.00  93.63
953.6  213426.63  199941.02  93.68
954.7  213535.54  200032.56  93.68
955.8  213878.58  200153.75  93.58
957.0  214411.18  200408.25  93.47
958.1  214614.34  200640.12  93.49
959.3  214546.50  200757.90  93.57
960.4  214983.81  201040.55  93.51
961.6  215421.81  201279.38  93.44
962.7  215592.23  201407.68  93.42
963.9  215774.25  201505.71  93.39
965.0  215892.00  201739.08  93.44
966.2  216069.16  201705.77  93.35
967.3  216084.87  201466.83  93.24
968.5  216256.46  201751.68  93.29
969.6  216537.20  201739.36  93.17
970.8  216546.39  201783.23  93.18
971.9  216583.09  201759.36  93.16
973.1  216620.40  201881.28  93.20
974.2  216555.49  201607.02  93.10
975.4  216822.77  201681.39  93.02
976.5  216868.41  201811.35  93.06
977.7  217055.44  202079.46  93.10
978.8  217136.51  201908.43  92.99
980.0  216973.57  201554.00  92.89
981.2  217571.31  201834.36  92.77
982.3  217534.80  202078.38  92.89
983.5  217353.59  201943.04  92.91
984.6  217295.49  202129.92  93.02
985.8  217534.43  201908.08  92.82
987.0  217779.43  201949.44  92.73
988.1  218139.79  202310.46  92.74
989.3  217741.20  202753.60  93.12
990.2  229417.77  209415.15  91.28
994.0  229945.33  210027.53  91.34
997.9  229986.75  210294.17  91.44
1001.7  230727.97  211014.34  91.46
1005.6  231695.56  212061.11  91.53
1009.4  232840.48  213138.27  91.54
1013.3  233760.00  214160.00  91.62
1017.1  234496.46  214970.41  91.67
1021.0  235213.52  215755.81  91.73
1024.8  236359.06  217002.50  91.81
1028.6  237944.12  218572.32  91.86
1032.5  239246.00  219861.60  91.90
1036.3  239833.43  220560.82  91.96
1040.1  240096.36  220901.12  92.01
1044.0  240795.77  221651.72  92.05
1047.8  241346.70  222285.00  92.10
1051.6  241912.98  222877.60  92.13
1055.5  241604.00  222732.30  92.19
1059.3  241462.20  222667.80  92.22
1063.1  241398.94  222668.23  92.24
1067.0  241756.41  223068.81  92.27
1070.8  242427.97  223759.90  92.30
1074.6  242921.03  224337.67  92.35
1078.4  242747.33  224293.67  92.40
1082.3  242109.55  223820.03  92.45
1086.1  241733.16  223600.53  92.50
1089.9  241830.23  223761.09  92.53
1093.7  242203.73  224208.37  92.57
1097.5  242315.79  224451.88  92.63
1101.4  242237.07  224518.42  92.69
1105.2  242145.60  224504.40  92.71
1109.0  242447.52  224843.75  92.74
1112.8  243250.08  225650.34  92.76
1116.6  243927.20  226400.89  92.81
1120.4  244530.53  226906.71  92.79
1124.2  244983.57  227244.01  92.76
1128.1  245441.37  227518.53  92.70
1131.8  245434.00  227317.07  92.62
1135.7  245203.89  226789.02  92.49
1139.5  244987.20  226133.80  92.30
1143.3  244442.80  225093.25  92.08
1147.1  243877.78  223970.67  91.84
1150.9  243364.92  222766.50  91.54
1154.7  243300.49  221986.84  91.24
1158.5  243202.40  221160.33  90.94
1162.3  243032.16  220327.23  90.66
1166.1  242399.92  219194.75  90.43
1169.9  242031.13  218256.97  90.18
1173.7  241440.00  217180.00  89.95
1177.5  240832.83  215944.81  89.67
1181.2  240821.82  215195.07  89.36
1185.0  241139.81  214766.64  89.06
1188.8  241010.78  213868.28  88.74
1192.6  240991.34  213207.37  88.47
1196.4  241013.62  212615.55  88.22
1200.2  240374.40  211540.62  88.00
1204.0  239989.85  210743.65  87.81
1207.8  239707.65  210094.98  87.65
1211.6  239215.67  209350.78  87.52
1215.3  238831.10  208840.17  87.44
1219.1  238641.00  208696.58  87.45
1222.9  238328.89  208515.56  87.49
1226.7  238017.64  208458.98  87.58
1230.4  237426.58  208272.57  87.72
1234.2  236761.47  208086.12  87.89
1238.0  236106.00  207887.63  88.05
1241.8  235468.53  207716.47  88.21
1245.5  234946.07  207550.07  88.34
1249.3  234756.78  207642.37  88.45
1253.1  234909.31  207985.56  88.54
1256.8  234899.60  208111.08  88.60
1260.6  234642.83  208052.15  88.67
1264.4  234396.46  207875.08  88.69
1268.1  233949.47  207555.33  88.72
1271.9  233894.00  207639.63  88.78
1275.7  234154.84  208072.46  88.86
1279.4  234445.50  208639.80  88.99
1283.2  234037.61  208617.56  89.14
1286.9  233670.42  208626.21  89.28
1290.7  233400.93  208716.93  89.42
1294.4  232803.70  208413.35  89.52
1298.2  232002.75  207895.02  89.61
1302.0  230966.75  207059.92  89.65
1305.7  229718.19  205960.94  89.66
1309.5  228307.03  204624.98  89.63
1313.2  227321.83  203590.08  89.56
1317.0  226652.40  202800.00  89.48
1320.7  225922.96  201844.61  89.34
1324.4  225001.83  200602.38  89.16
1328.2  224291.20  199454.40  88.93
1331.9  223390.93  198014.97  88.64
1335.7  222551.53  196572.64  88.33
1339.4  221432.00  194824.22  87.98
1343.2  220555.04  193137.24  87.57
1346.9  220127.03  191722.67  87.10
1350.6  220402.00  190732.50  86.54
1354.4  220864.00  189818.69  85.94
1358.1  220692.53  188358.27  85.35
1361.8  220029.33  186512.04  84.77
1365.6  218960.65  184481.35  84.25
1369.3  217719.11  182558.22  83.85
1373.0  216348.67  180778.03  83.56
1376.7  214939.60  179078.03  83.32
1380.5  213457.47  177283.78  83.05
1384.2  212159.66  175425.08  82.69
1387.9  210864.00  173377.07  82.22
1391.6  209602.25  171054.28  81.61
1395.3  208455.50  168496.30  80.83
1399.1  207761.24  165909.14  79.86
1402.8  206821.33  162766.67  78.70
1406.5  206125.47  159495.83  77.38
1410.2  205565.67  156114.39  75.94
1413.9  205408.81  152866.50  74.42
1417.6  204920.08  149401.11  72.91
1421.3  204368.53  146113.60  71.50
1425.1  203712.53  143017.07  70.21
1428.8  203308.50  140473.35  69.09
1432.5  203079.63  138423.15  68.16
1436.2  202860.80  136710.01  67.39
1439.9  202278.92  134999.04  66.74
1443.6  201920.89  133678.67  66.20
1447.3  201384.27  132382.40  65.74
1451.0  200901.50  131200.50  65.31
1454.7  200365.96  130033.51  64.90
1458.4  199957.57  128956.57  64.49
1462.1  199330.38  127748.48  64.09
1465.8  198747.08  126568.97  63.68
1469.4  198171.16  125480.38  63.32
1473.1  198532.97  125044.23  62.98
1476.8  198656.25  124550.11  62.70
1480.5  197601.02  123520.98  62.51
1484.2  196739.22  122836.77  62.44
1487.9  196135.36  122461.46  62.44
1491.6  195421.42  122205.42  62.53
1495.3  195123.50  122276.92  62.67
1498.9  194554.07  122287.37  62.86
1502.6  193699.30  122196.27  63.09
1506.3  192678.58  122052.62  63.35
1510.0  191782.30  122010.45  63.62
1513.7  191064.13  122100.37  63.91
1517.3  190377.02  122103.56  64.14
1521.0  189521.01  121924.91  64.33
1524.7  188782.22  121680.38  64.46
1528.3  188006.22  121340.72  64.54
1532.0  187137.33  120933.20  64.62
1535.7  186338.29  120520.40  64.68
1539.3  185531.20  120109.43  64.74
1543.0  184950.31  119892.11  64.82
1546.7  184601.08  119905.50  64.95
1550.3  184121.96  119849.60  65.09
1554.0  183367.10  119678.30  65.27
1557.6  182601.59  119501.31  65.44
1561.3  181791.49  119245.91  65.59
1565.0  180942.93  118951.47  65.74
1568.6  180038.53  118611.17  65.88
1572.3  179356.94  118410.87  66.02
1575.9  178777.16  118284.27  66.16
1579.6  178205.38  118144.17  66.30
1583.2  177600.98  118011.02  66.45
1586.9  176845.84  117877.77  66.66
1590.5  176256.76  118022.71  66.96
1594.1  175533.48  118267.16  67.38
1597.8  174752.24  118612.39  67.87
1601.4  174029.16  119104.77  68.44
1605.1  173066.64  119490.31  69.04
1608.7  172266.75  119991.00  69.65
1612.3  171505.17  120499.69  70.26
1616.0  170729.65  120957.90  70.85
1619.6  170046.78  121445.00  71.42
1623.2  169222.93  121764.73  71.96
1626.9  168599.64  122121.73  72.43
1630.5  167837.75  122344.10  72.89
1634.1  167200.63  122615.37  73.33
1637.8  166527.82  122821.07  73.75
1641.4  165720.53  122896.12  74.16
1645.0  164950.13  122969.90  74.55
1648.6  164056.77  122907.83  74.92
1652.2  163355.69  122950.97  75.27
1655.8  162687.56  122966.78  75.58
1659.5  162018.10  122929.65  75.87
1663.1  160881.87  122474.42  76.13
1666.7  159675.33  121861.33  76.32
1670.3  158551.48  121223.40  76.46
1673.9  157523.04  120472.20  76.48
1677.5  156745.40  119763.24  76.41
1681.1  156342.80  119172.98  76.23
1684.7  156341.85  118806.90  75.99
1688.3  156216.74  118325.67  75.74
1691.9  155853.07  117625.87  75.47
1695.6  155522.37  116852.80  75.14
1699.2  155387.80  116265.60  74.82
1702.8  155322.03  115803.59  74.56
1706.3  154845.57  115229.92  74.42
1709.9  153914.93  114458.93  74.37
1713.5  153226.52  113892.98  74.33
1717.1  152528.99  113294.69  74.28
1720.7  151836.99  112661.90  74.20
1724.3  151480.73  112255.09  74.11
1727.9  151166.83  111838.38  73.98
1731.5  151063.00  111562.17  73.85
1735.1  151164.53  111433.87  73.72
1738.7  150928.22  110988.76  73.54
1742.2  150460.91  110405.12  73.38
1745.8  149819.73  109687.60  73.21
1749.4  149540.48  109191.53  73.02
1753.0  148622.13  108198.07  72.80
1756.5  147170.43  106828.09  72.59
1760.1  145497.10  105274.25  72.35
1763.7  143612.19  103614.58  72.15
1767.2  142122.87  102285.47  71.97
1770.8  140847.00  101175.00  71.83
1774.4  139476.52  100061.15  71.74
1777.9  138700.78  99405.40  71.67
1781.5  137867.33  98776.33  71.65
1785.1  136705.83  97933.33  71.64
1788.6  135452.67  97097.10  71.68
1792.2  134166.33  96252.33  71.74
1795.8  133504.37  95850.23  71.80
1799.3  132809.20  95440.60  71.86
1802.9  132135.02  95011.54  71.90
1806.4  131532.18  94633.51  71.95
1810.0  130779.36  94106.31  71.96
1813.5  130401.95  93850.73  71.97
1817.1  130172.07  93720.80  72.00
1820.6  129614.80  93372.97  72.04
1824.2  129540.09  93434.18  72.13
1827.7  128834.76  93063.88  72.24
1831.2  128618.00  93114.00  72.40
1834.8  128581.67  93383.33  72.63
1838.3  128368.50  93510.50  72.85
1841.8  127731.67  93354.87  73.09
1845.4  126877.88  92987.03  73.29
1848.9  126090.30  92639.85  73.47
1852.4  125487.13  92291.67  73.55
1856.0  124807.87  91804.37  73.56
1859.5  124091.43  91185.54  73.48
1863.0  123537.15  90569.26  73.31
1866.6  123358.84  90136.44  73.07
1870.1  123253.59  89575.19  72.68
1873.6  122630.25  88458.00  72.13
1877.1  121520.00  86818.08  71.44
1880.6  120293.58  84891.98  70.57
1884.2  119385.18  82960.17  69.49
1887.7  118646.47  80880.00  68.17
1891.2  117714.45  78426.60  66.62
1894.7  116919.11  75800.68  64.83
1898.2  116476.04  73218.91  62.86
1902.2  124020.00  75535.20  60.91
1904.9  123395.00  73100.90  59.24
1907.6  122586.53  70657.33  57.64
1910.4  121901.73  68360.48  56.08
1913.1  120823.20  66005.27  54.63
1915.8  120161.77  64078.23  53.33
1918.6  119648.13  62462.67  52.21
1921.3  119126.71  61064.44  51.26
1924.0  118320.65  59707.43  50.46
1926.7  117558.80  58576.27  49.83
1929.4  116808.33  57683.67  49.38
1932.2  116248.71  57106.51  49.12
1934.9  115666.20  56674.80  49.00
1937.6  115045.70  56374.40  49.00
1940.3  114480.83  56248.75  49.13
1943.0  113986.05  56263.13  49.36
1945.7  113303.58  56251.53  49.65
1948.4  112565.90  56276.64  49.99
1951.1  111966.90  56444.70  50.41
1953.8  111350.25  56634.05  50.86
1956.4  110851.83  56890.88  51.32
1959.1  110293.83  57130.83  51.80
1961.8  109521.65  57268.75  52.29
1964.5  108871.88  57478.43  52.79
1967.2  108140.23  57635.79  53.30
1969.9  107541.33  57847.25  53.79
1972.5  106771.75  57978.78  54.30
1975.2  106226.26  58233.01  54.82
1977.9  105893.33  58590.30  55.33
1980.6  105338.10  58815.58  55.84
1983.2  104522.85  58876.00  56.33
1985.9  103668.00  58866.00  56.78
1988.5  102803.86  58826.42  57.22
1991.2  102175.43  58909.28  57.66
1993.8  101591.60  58993.55  58.07
1996.5  101143.90  59138.75  58.47
1999.2  100531.98  59147.51  58.83
2001.8  100137.60  59224.90  59.14
2004.4  99641.83  59193.90  59.41
2007.1  98988.98  58995.18  59.60
2009.7  98436.90  58824.75  59.76
2012.4  98065.87  58745.07  59.90
2015.0  97630.67  58515.50  59.94
2017.6  97092.13  58153.46  59.90
2020.3  96604.20  57795.47  59.83
2022.9  96400.13  57565.60  59.72
2025.5  96214.58  57240.55  59.49
2028.1  96015.35  56844.44  59.20
2030.8  95605.90  56249.10  58.83
2033.4  95440.50  55753.00  58.42
2036.0  95105.27  55090.77  57.93
2038.6  94748.35  54362.35  57.38
2041.2  94449.50  53607.33  56.76
2043.8  94130.08  52795.17  56.09
2046.4  93764.78  51947.57  55.40
2049.0  93290.77  51035.20  54.71
2051.6  93053.28  50256.35  54.01
2054.2  92741.67  49425.63  53.29
2056.8  92406.42  48625.50  52.62
2059.4  91850.64  47742.08  51.98
2062.0  91359.58  46926.25  51.36
2064.6  90792.45  46077.85  50.75
2067.1  90227.70  45224.78  50.12
2069.7  89623.72  44378.50  49.52
2072.3  89191.22  43691.18  48.99
2074.9  88752.83  43039.33  48.49
2077.4  88461.94  42500.94  48.04
2080.0  87994.54  41936.17  47.66
2082.6  87514.42  41428.38  47.34
2085.1  87059.58  40942.53  47.03
2087.7  86755.50  40573.00  46.77
2090.3  86345.58  40194.80  46.55
2092.8  85628.15  39699.63  46.36
2095.4  84868.55  39200.09  46.19
2097.9  84241.56  38773.12  46.03
2100.5  83574.67  38380.00  45.92
2103.0  83007.32  38070.55  45.86
2105.6  82466.05  37831.98  45.88
2108.1  81977.03  37661.25  45.94
2110.7  81471.60  37532.83  46.07
2113.2  80987.00  37422.43  46.21
2115.7  80435.17  37318.29  46.40
2118.3  79836.58  37247.60  46.65
2120.8  79482.60  37324.35  46.96
2123.3  79079.16  37405.72  47.30
2125.8  78689.10  37508.10  47.67
2128.4  78299.00  37624.28  48.05
2130.9  77811.00  37659.83  48.40
2133.4  77458.62  37780.17  48.77
2135.9  77089.50  37888.00  49.15
2138.4  76648.00  37943.22  49.50
2140.9  76336.00  38070.13  49.87
2143.4  76011.82  38170.38  50.22
2145.9  75731.60  38237.39  50.49
2148.4  75439.20  38322.68  50.80
2150.9  75152.89  38401.87  51.10
2153.4  74890.95  38468.88  51.37
2155.9  74582.75  38494.72  51.61
2158.4  74277.88  38550.75  51.90
2160.9  74045.13  38630.38  52.17
2163.4  73760.88  38651.22  52.40
2165.9  73247.08  38522.77  52.59
2168.4  72779.10  38443.65  52.82
2170.8  72453.24  38452.98  53.07
2173.3  72114.98  38445.85  53.31
2175.8  71802.23  38428.41  53.52
2178.2  71420.67  38410.96  53.78
2180.7  71061.38  38404.98  54.04
2183.2  70675.36  38376.10  54.30
2185.6  70282.80  38322.90  54.53
2188.1  69829.20  38228.40  54.75
2190.6  69280.03  38095.85  54.99
2193.0  68651.55  37905.73  55.21
2195.5  68096.00  37740.80  55.42
2197.9  67531.40  37551.93  55.61
2200.4  66855.83  37300.58  55.79
2202.8  66390.10  37180.05  56.00
2205.3  65804.10  36972.20  56.19
2207.7  65447.20  36874.50  56.34
2210.1  65041.20  36736.23  56.48
2212.6  64694.66  36602.93  56.58
2215.0  64468.96  36517.33  56.64
2217.4  64183.50  36370.65  56.67
2219.9  63953.37  36257.47  56.69
2222.3  63758.93  36170.93  56.73
2224.7  63612.00  36088.65  56.73
2227.1  63358.48  35923.18  56.70
2229.5  63053.98  35707.46  56.63
2231.9  62631.87  35396.93  56.52
2234.4  62145.60  35010.40  56.34
2236.8  61775.42  34651.37  56.09
2239.2  61411.35  34262.80  55.79
2241.6  61009.03  33794.25  55.39
2244.0  60609.60  33292.80  54.93
2246.4  60227.60  32787.05  54.44
2248.8  59808.93  32232.66  53.89
2251.2  59471.75  31660.75  53.24
2253.6  59094.75  31022.75  52.50
2255.9  58816.10  30433.70  51.74
2258.3  58517.83  29825.31  50.97
2260.7  58176.93  29153.87  50.11
2263.1  57797.00  28470.75  49.26
2265.5  57390.21  27851.45  48.53
2267.9  57079.25  27361.50  47.94
2270.2  56665.47  26952.07  47.56
2272.6  56275.70  26652.30  47.36
2275.0  55889.40  26445.30  47.32
2277.3  55511.63  26321.38  47.42
2279.7  55165.00  26255.00  47.59
2282.1  54835.70  26232.23  47.84
2284.4  54420.67  26120.42  48.00
2286.8  54132.78  26030.90  48.09
2289.1  53783.87  25885.57  48.13
2291.5  53499.31  25737.13  48.11
2293.8  53099.52  25470.25  47.97
2296.2  52644.90  25132.80  47.74
2298.5  52100.28  24755.60  47.52
2300.8  51566.55  24348.92  47.22
2303.2  51003.70  23874.73  46.81
2305.5  50390.51  23364.35  46.37
2307.9  49740.21  22830.18  45.90
2310.2  49110.60  22337.70  45.48
2312.5  48545.33  21926.67  45.17
2314.8  47967.05  21505.65  44.83
2317.1  47367.71  21059.17  44.46
2319.5  46767.15  20610.30  44.07
2321.8  46250.50  20247.70  43.78
2324.1  45688.42  19885.60  43.52
2326.4  45195.15  19542.78  43.24
2328.7  44697.50  19221.67  43.00
2331.0  44255.80  18960.00  42.84
2333.3  43901.34  18766.38  42.75
2335.6  43506.40  18603.67  42.76
2337.9  43073.10  18412.20  42.75
2340.2  42678.75  18224.17  42.70
2342.5  42295.73  18061.08  42.70
2344.8  41813.08  17882.38  42.77
2347.1  41328.70  17693.90  42.81
2349.4  40807.05  17489.90  42.86
2351.7  40365.73  17315.87  42.90
2353.9  39932.38  17138.15  42.92
2356.2  39430.63  16965.00  43.02
2358.5  38957.88  16812.54  43.16
2360.8  38481.12  16679.75  43.35
2363.1  38027.90  16528.20  43.46
2365.3  37608.45  16351.50  43.48
2367.6  37125.00  16150.00  43.50
2369.8  36615.50  15971.13  43.62
2372.1  36056.15  15776.15  43.75
2374.4  35448.87  15531.37  43.81
2376.6  34818.23  15298.27  43.94
2378.9  34257.07  15091.07  44.05
2381.1  33713.33  14872.00  44.11
2383.4  33210.50  14670.15  44.17
2385.6  32752.04  14481.96  44.22
2387.9  32277.00  14276.70  44.23
2390.1  31806.25  14096.25  44.32
2392.3  31361.85  13908.38  44.35
2394.6  30926.12  13719.57  44.36
2396.8  30530.28  13527.75  44.31
2399.0  30084.83  13339.33  44.34
2401.3  29637.78  13164.33  44.42
2403.5  29183.70  12949.30  44.37
2405.7  28800.55  12724.34  44.18
2407.9  28410.75  12498.90  43.99
2410.1  27983.70  12266.70  43.84
2412.4  27628.50  12062.75  43.66
2414.6  27231.80  11872.20  43.60
2416.8  26853.20  11640.75  43.35
2419.0  26500.83  11412.02  43.06
2421.2  26085.67  11175.55  42.84
2423.4  25634.47  10915.57  42.58
2425.6  25365.08  10725.15  42.28
2427.8  25088.85  10525.13  41.95
2430.0  24794.32  10313.44  41.60
2432.2  24528.00  10089.60  41.14
2434.4  24216.53  9868.50  40.75
2436.5  23869.73  9649.47  40.43
2438.7  23580.90  9446.15  40.06
2440.9  23333.68  9240.18  39.60
2443.1  23104.95  9004.80  38.97
2445.3  22815.62  8807.28  38.60
2447.4  22511.40  8608.80  38.24
2449.6  22217.07  8428.93  37.94
2451.8  21921.30  8238.60  37.58
2453.9  21604.28  8032.76  37.18
2456.1  21299.67  7839.53  36.81
2458.3  21024.46  7678.96  36.52
2460.4  20709.76  7484.17  36.14
2462.6  20461.00  7316.75  35.76
2464.7  20231.14  7144.91  35.32
2466.9  19984.33  6980.60  34.93
2469.0  19729.43  6849.08  34.72
2471.2  19478.80  6698.75  34.39
2473.3  19205.04  6480.96  33.75
2475.4  18991.32  6334.49  33.35
2477.6  18749.99  6204.13  33.09
2479.7  18496.00  6092.80  32.94
2481.9  18250.69  5944.81  32.57
2484.0  18061.03  5846.03  32.37
2486.1  17800.20  5733.45  32.21
2488.2  17566.33  5642.17  32.12
2490.4  17307.08  5596.67  32.34
2492.5  17004.50  5540.43  32.58
2494.6  16725.00  5485.80  32.80
2496.7  16425.61  5417.51  32.98
2498.8  16168.35  5323.73  32.93
2500.9  16057.92  5327.45  33.18
2503.0  16013.33  5344.45  33.38
2505.1  15970.50  5323.50  33.33
2507.2  16002.20  5371.53  33.57
2509.4  15911.50  5400.27  33.94
2511.4  15853.60  5449.68  34.38
2513.5  15895.33  5486.00  34.51
2515.6  16156.97  5713.30  35.36
