# Supplementary material for: Using reflectance spectra and Pl@ntNet to identify herbarium specimens: a case study with Lithocarpus
Source: New Phytol. 2025 Jun 4;251(2):800–10. doi: 10.1111/nph.70258 (PMC13278665; doi:10.1111/nph.70258)
Supplement: Supplementary file 1 — Dataset S1 Original spectral data collected for this study. [file NPH-251-800-s003.zip › lithocarpus_spectra/gr021022_0209.sig]

/*** Spectra Vista SIG Data ***/
name= gr021022_0209.sig
instrument= HI: 1132003 (HR-1024i)
integration= 50.0, 9.0, 6.0, 100.0, 14.0, 6.0
scan method= Time-based, Time-based
scan coadds= 100, 425, 571, 50, 298, 571
scan time= 5, 5
scan settings= AI, AI
external data set1= 0,0,0,0,0,0,0,0,0,0,0,0,0,0,0,0,0,0,0,0,0,0,0,0,0,0,0,0,0,0,0,0
external data set2= 0,0,0,0,0,0,0,0,0,0,0,0,0,0,0,0,0,0,0,0,0,0,0,0,0,0,0,0,0,0,0,0
external data dark= 0,0,0,0,0,0,0,0,0,0,0,0,0,0,0,0
external data mask= 0
optic= LENS 4(1), LENS 4(1)
temp= 35.6, -5.0, -9.9, 35.6, -5.0, -9.9
battery= 7.37, 7.38
error= 0, 0
units= Radiance, Radiance
time= 10/02/2022 12:50:40, 10/02/2022 12:53:57
longitude=                 ,                 
latitude=                 ,                 
gpstime=                 ,                 
comm= 
memory slot= 0, 0
factors= 0.979, 0.969, 1.000 [Overlap: Remove @ 990,1900, Matching Type: None]
inclinometer x offset= 1, 1
inclinometer y offset= 90, 90
data= 
340.5  1236.90  217.00  17.54
341.9  1254.93  202.07  16.10
343.4  1200.48  177.12  14.75
344.9  1184.00  175.75  14.84
346.4  1194.61  178.30  14.93
347.8  1216.23  162.74  13.38
349.3  1194.00  151.24  12.67
350.8  1227.15  151.50  12.35
352.2  1258.18  146.30  11.63
353.7  1282.47  144.80  11.29
355.2  1296.90  131.00  10.10
356.6  1361.36  130.90  9.62
358.1  1427.76  132.20  9.26
359.6  1474.30  134.61  9.13
361.0  1526.44  147.72  9.68
362.5  1590.57  135.63  8.53
364.0  1681.68  133.77  7.95
365.5  1760.45  141.35  8.03
366.9  1808.64  144.44  7.99
368.4  1901.52  150.12  7.89
369.9  1980.44  147.89  7.47
371.3  2088.76  145.42  6.96
372.8  2136.93  150.77  7.06
374.2  2258.52  149.27  6.61
375.7  2372.91  163.88  6.91
377.2  2469.75  173.55  7.03
378.6  2562.74  171.73  6.70
380.1  2628.10  173.07  6.59
381.6  2748.98  176.54  6.42
383.0  2884.20  196.08  6.80
384.5  3019.38  216.58  7.17
386.0  3135.00  219.45  7.00
387.4  3229.40  222.93  6.90
388.9  3334.94  214.97  6.45
390.4  3473.95  216.41  6.23
391.8  3639.16  229.60  6.31
393.3  3766.75  243.39  6.46
394.7  3859.00  249.70  6.47
396.2  3960.12  248.86  6.28
397.7  4117.68  252.84  6.14
399.1  4296.75  267.92  6.24
400.6  4470.40  279.40  6.25
402.0  4613.70  283.92  6.15
403.5  4704.00  289.10  6.15
405.0  4846.40  293.58  6.06
406.4  5033.16  297.66  5.91
407.9  5227.12  307.74  5.89
409.3  5373.36  329.25  6.13
410.8  5499.00  342.63  6.23
412.2  5644.08  345.72  6.13
413.7  5851.61  347.85  5.94
415.1  6079.16  367.63  6.05
416.6  6267.33  384.71  6.14
418.0  6416.25  395.13  6.16
419.5  6564.50  400.78  6.11
420.9  6756.80  416.56  6.17
422.4  6997.79  429.08  6.13
423.8  7243.58  447.33  6.18
425.3  7503.00  467.40  6.23
426.7  7730.55  485.85  6.28
428.2  7904.00  504.64  6.38
429.6  8082.59  521.84  6.46
431.1  8288.56  536.69  6.48
432.5  8547.11  556.21  6.51
434.0  8822.00  572.00  6.48
435.4  9130.00  596.75  6.54
436.8  9424.44  623.84  6.62
438.3  9684.10  644.10  6.65
439.7  9894.91  671.42  6.79
441.2  10084.32  685.26  6.80
442.6  10339.65  702.08  6.79
444.0  10619.70  726.18  6.84
445.5  10941.45  752.06  6.87
446.9  11285.82  783.51  6.94
448.4  11596.41  810.15  6.99
449.8  11938.45  833.38  6.98
451.2  12213.00  865.38  7.09
452.7  12448.50  891.66  7.16
454.1  12698.66  913.24  7.19
455.5  12983.88  941.36  7.25
457.0  13321.88  963.82  7.23
458.4  13642.20  992.42  7.27
459.8  13996.80  1028.16  7.35
461.2  14398.02  1063.59  7.39
462.7  14763.81  1098.48  7.44
464.1  15096.09  1125.99  7.46
465.5  15379.56  1156.68  7.52
467.0  15658.70  1180.35  7.54
468.4  15981.84  1211.02  7.58
469.8  16324.44  1239.68  7.59
471.2  16731.21  1279.52  7.65
472.7  17151.68  1322.31  7.71
474.1  17582.00  1357.00  7.72
475.5  18095.48  1408.29  7.78
476.9  18580.51  1451.13  7.81
478.4  18968.75  1487.50  7.84
479.8  19241.90  1518.43  7.89
481.2  19446.64  1538.92  7.91
482.6  19704.33  1568.03  7.96
484.0  20058.60  1605.90  8.01
485.4  20517.80  1651.51  8.05
486.9  21042.45  1693.58  8.05
488.3  21596.32  1743.24  8.07
489.7  22074.62  1793.16  8.12
491.1  22496.88  1837.50  8.17
492.5  22884.96  1878.66  8.21
493.9  23215.98  1917.69  8.26
495.3  23518.20  1949.40  8.29
496.8  23896.88  1990.48  8.33
498.2  24375.27  2041.68  8.38
499.6  24866.73  2089.49  8.40
501.0  25433.49  2144.30  8.43
502.4  25954.80  2198.16  8.47
503.8  26464.69  2256.07  8.52
505.2  26984.96  2311.40  8.57
506.6  27485.92  2370.61  8.62
508.0  27977.04  2429.28  8.68
509.4  28380.00  2475.00  8.72
510.8  28833.75  2531.93  8.78
512.2  29284.88  2591.28  8.85
513.6  29793.60  2652.00  8.90
515.0  30363.76  2721.08  8.96
516.4  30865.28  2788.64  9.03
517.8  31418.80  2860.21  9.10
519.2  32008.98  2937.71  9.18
520.7  32579.44  3015.04  9.25
522.0  33064.68  3085.80  9.33
523.4  33648.30  3168.59  9.42
524.8  34146.48  3241.20  9.49
526.2  34741.50  3323.39  9.57
527.6  35368.50  3414.21  9.65
529.0  35899.60  3500.20  9.75
530.4  36540.78  3596.99  9.84
531.8  37076.41  3678.85  9.92
533.2  37557.00  3762.72  10.02
534.6  38029.44  3860.48  10.15
536.0  38525.10  3971.33  10.31
537.4  39027.08  4070.19  10.43
538.8  39590.91  4168.63  10.53
540.2  40212.74  4278.23  10.64
541.6  40800.34  4383.40  10.74
543.0  41316.80  4487.56  10.86
544.3  42016.65  4611.00  10.97
545.7  42804.00  4748.03  11.09
547.1  43308.60  4854.60  11.21
548.5  43944.54  4975.68  11.32
549.9  44650.69  5109.96  11.44
551.3  45393.40  5250.96  11.57
552.7  45920.16  5367.61  11.69
554.1  46631.82  5506.22  11.81
555.4  47228.96  5624.24  11.91
556.8  47659.92  5738.04  12.04
558.2  47936.85  5835.75  12.17
559.6  48220.50  5928.75  12.30
561.0  48750.24  6054.51  12.42
562.3  49158.20  6167.53  12.55
563.7  49745.92  6298.88  12.66
565.1  50327.20  6435.00  12.79
566.5  50957.13  6579.22  12.91
567.9  51800.08  6756.44  13.04
569.2  52714.20  6944.70  13.17
570.6  53673.90  7143.95  13.31
572.0  54503.52  7326.22  13.44
573.4  55193.10  7493.80  13.58
574.8  55896.00  7671.25  13.72
576.1  56754.08  7867.91  13.86
577.5  57408.12  8048.56  14.02
578.9  58323.84  8260.62  14.16
580.3  59161.80  8466.57  14.31
581.6  59995.20  8672.16  14.45
583.0  60812.73  8888.90  14.62
584.4  61413.51  9070.95  14.77
585.8  61856.04  9231.50  14.92
587.1  62232.94  9378.71  15.07
588.5  62714.70  9542.10  15.22
589.9  63117.60  9700.20  15.37
591.2  63647.32  9875.52  15.52
592.6  64393.56  10076.99  15.65
594.0  65037.90  10261.20  15.78
595.3  65892.52  10479.25  15.90
596.7  66760.98  10702.64  16.03
598.1  67593.14  10925.16  16.16
599.5  68417.40  11135.25  16.28
600.8  69291.20  11346.18  16.37
602.2  70001.89  11540.94  16.49
603.5  70877.76  11767.38  16.60
604.9  71738.46  11995.56  16.72
606.3  72526.08  12207.36  16.83
607.6  73270.14  12423.51  16.96
609.0  74001.60  12636.00  17.08
610.4  74731.02  12852.84  17.20
611.7  75382.31  13066.97  17.33
613.1  76001.70  13278.38  17.47
614.5  76697.10  13506.39  17.61
615.8  77243.94  13724.01  17.77
617.2  77991.66  13977.90  17.92
618.5  78629.52  14219.70  18.08
619.9  79426.98  14489.87  18.24
621.2  80170.50  14753.03  18.40
622.6  81092.00  15050.75  18.56
624.0  81811.98  15317.10  18.72
625.3  82638.98  15601.57  18.88
626.7  83460.10  15885.95  19.03
628.0  84145.04  16146.24  19.19
629.4  84974.40  16430.40  19.34
630.8  85671.60  16680.30  19.47
632.1  86218.02  16905.11  19.61
633.5  87121.32  17197.18  19.74
634.8  87848.25  17442.71  19.86
636.2  88498.92  17669.52  19.97
637.5  89312.05  17926.98  20.07
638.9  90032.94  18152.57  20.16
640.2  90790.43  18371.33  20.23
641.6  91630.86  18583.26  20.28
642.9  92390.48  18756.47  20.30
644.3  93191.96  18950.41  20.33
645.6  93957.50  19119.75  20.35
647.0  94706.55  19259.96  20.34
648.3  95494.39  19383.02  20.30
649.7  96316.79  19504.37  20.25
651.0  97126.96  19614.04  20.19
652.4  97641.18  19648.98  20.12
653.7  98715.24  19772.91  20.03
655.0  99636.88  19859.32  19.93
656.4  100299.60  19894.90  19.84
657.7  101347.16  20003.73  19.74
659.1  102209.80  20073.90  19.64
660.4  102931.36  20117.44  19.54
661.8  103624.00  20152.00  19.45
663.1  104576.19  20251.83  19.37
664.5  105076.26  20303.40  19.32
665.8  105237.84  20305.49  19.29
667.1  105319.71  20322.36  19.30
668.5  105688.80  20416.20  19.32
669.8  106074.04  20547.76  19.37
671.2  106337.92  20687.68  19.45
672.5  106627.88  20858.94  19.56
673.8  107248.96  21136.36  19.71
675.2  108216.78  21502.11  19.87
676.5  109371.90  21929.40  20.05
677.8  110592.70  22379.17  20.24
679.2  111543.90  22815.10  20.45
680.5  112373.25  23234.09  20.68
681.9  113113.00  23642.85  20.90
683.2  113913.80  24066.35  21.13
684.5  114714.60  24489.85  21.35
685.9  115442.28  24896.38  21.57
687.2  116152.32  25294.08  21.78
688.5  116807.34  25680.15  21.99
689.9  117587.24  26098.24  22.19
691.2  118267.01  26486.61  22.40
692.5  118869.56  26878.68  22.61
693.8  119599.55  27304.58  22.83
695.2  120212.57  27730.68  23.07
696.5  120906.72  28195.86  23.32
697.8  121613.80  28697.40  23.60
699.2  122265.00  29217.63  23.90
700.5  122972.94  29789.37  24.22
701.8  123604.95  30381.23  24.58
703.1  124278.96  31025.82  24.96
704.5  124950.60  31707.86  25.38
705.8  125669.22  32442.38  25.82
707.1  126331.25  33197.75  26.28
708.4  126980.49  33966.54  26.75
709.8  127775.79  34808.84  27.24
711.1  128306.62  35601.82  27.75
712.4  129115.26  36493.49  28.26
713.7  129779.50  37349.06  28.78
715.0  130487.04  38221.40  29.29
716.3  131225.00  39117.38  29.81
717.7  131928.69  40010.45  30.33
719.0  132699.40  40942.05  30.85
720.3  133448.54  41871.03  31.38
721.6  134324.80  42868.20  31.91
722.9  135162.18  43867.58  32.46
724.2  136011.96  44902.62  33.01
725.6  136761.64  45933.19  33.59
726.9  137206.00  46910.75  34.19
728.2  137701.76  47925.92  34.80
729.5  138291.27  49015.33  35.44
730.8  138778.08  50092.92  36.10
732.1  139355.44  51249.38  36.78
733.4  139791.67  52392.12  37.48
734.7  140097.60  53521.92  38.20
736.0  140478.96  54697.89  38.94
737.3  140649.48  55815.35  39.68
738.6  140800.14  56941.11  40.44
740.0  141006.45  58099.30  41.20
741.2  141315.20  59296.64  41.96
742.6  141828.12  60584.76  42.72
743.9  142411.92  61907.12  43.47
745.2  143151.30  63285.78  44.21
746.5  143913.09  64678.38  44.94
747.8  144557.80  65997.70  45.65
749.1  145275.95  67338.42  46.35
750.4  145991.97  68662.89  47.03
751.7  146722.38  69970.46  47.69
753.0  147271.85  71161.36  48.32
754.2  147901.56  72382.86  48.94
755.5  148477.83  73542.55  49.53
756.8  149033.52  74694.00  50.12
758.1  150028.68  76032.48  50.68
759.4  150930.00  77335.50  51.24
760.7  151778.48  78601.74  51.79
762.0  152363.75  79708.13  52.31
763.3  152938.80  80795.61  52.83
764.6  153313.20  81784.80  53.34
765.9  153707.30  82778.55  53.85
767.2  154196.28  83807.43  54.35
768.4  154508.90  84739.20  54.84
769.7  155136.39  85830.01  55.33
771.0  155559.87  86804.28  55.80
772.3  155939.30  87754.43  56.27
773.6  156411.36  88740.72  56.74
774.8  156873.33  89724.95  57.20
776.1  157325.48  90678.12  57.64
777.4  157632.14  91555.59  58.08
778.7  158151.10  92538.77  58.51
780.0  158610.88  93471.20  58.93
781.2  158967.30  94353.33  59.35
782.5  159481.92  95295.72  59.75
783.8  159922.62  96208.02  60.16
785.0  160287.96  97037.43  60.54
786.3  160713.00  97917.75  60.93
787.6  161174.72  98803.04  61.30
788.9  161582.31  99644.04  61.67
790.1  162083.00  100547.05  62.03
791.4  162464.64  101336.16  62.37
792.7  163083.06  102282.20  62.72
793.9  163511.46  103086.27  63.05
795.2  163990.00  103937.00  63.38
796.5  164499.28  104794.25  63.70
797.7  164995.38  105617.61  64.01
799.0  165636.00  106524.00  64.31
800.2  166032.64  107269.44  64.61
801.5  166478.94  108079.89  64.92
802.8  166990.30  108921.45  65.23
804.0  167467.30  109704.14  65.51
805.3  167985.84  110498.30  65.78
806.5  168361.20  111192.80  66.04
807.8  168816.90  111966.05  66.32
809.0  169286.01  112729.19  66.59
810.3  169769.69  113496.95  66.85
811.5  170138.61  114182.75  67.11
812.8  170638.20  114922.05  67.35
814.0  171004.50  115596.18  67.60
815.3  171497.59  116341.71  67.84
816.5  171896.50  117011.75  68.07
817.8  172349.61  117709.11  68.30
819.0  172755.87  118375.67  68.52
820.2  173197.44  119080.95  68.75
821.5  173699.35  119792.93  68.97
822.7  173998.68  120381.89  69.19
824.0  174422.97  121042.49  69.40
825.2  174912.30  121750.28  69.61
826.4  175418.21  122457.23  69.81
827.7  175728.65  123038.70  70.02
828.9  176198.40  123718.50  70.22
830.1  176575.37  124334.09  70.41
831.4  177008.17  124959.36  70.60
832.6  177456.96  125618.31  70.79
833.8  177850.60  126220.35  70.97
835.0  178209.78  126821.10  71.16
836.3  178658.90  127453.90  71.34
837.5  179096.40  128094.75  71.52
838.7  179565.39  128707.38  71.68
839.9  179936.64  129324.60  71.87
841.2  180391.39  129971.38  72.05
842.4  180790.35  130555.25  72.21
843.6  181218.10  131138.00  72.36
844.8  181677.15  131800.95  72.55
846.0  182084.28  132402.12  72.71
847.2  182490.84  132976.10  72.87
848.5  182963.04  133628.44  73.04
849.7  183334.86  134175.12  73.19
850.9  183673.10  134721.60  73.35
852.1  184127.87  135297.76  73.48
853.3  184444.14  135826.02  73.64
854.5  184838.78  136395.18  73.79
855.7  185156.22  136900.77  73.94
856.9  185503.08  137454.78  74.10
858.1  185912.17  137992.35  74.22
859.3  186324.46  138538.40  74.35
860.5  186741.69  139131.02  74.50
861.7  187140.80  139698.40  74.65
862.9  187497.57  140215.47  74.78
864.1  187864.85  140714.71  74.90
865.3  188325.80  141263.58  75.01
866.5  188801.28  141860.16  75.14
867.7  189170.76  142442.02  75.30
868.9  189556.85  142983.44  75.43
870.1  190010.06  143513.67  75.53
871.3  190468.52  144086.26  75.65
872.5  190969.65  144688.95  75.77
873.7  191460.72  145268.08  75.87
874.9  191935.08  145876.85  76.00
876.0  192453.48  146451.78  76.10
877.2  192835.80  146992.36  76.23
878.4  193402.71  147617.46  76.33
879.6  193893.00  148176.00  76.42
880.8  194356.75  148735.13  76.53
882.0  194760.32  149264.02  76.64
883.1  195297.48  149853.20  76.73
884.3  195749.93  150387.97  76.83
885.5  196282.17  150974.25  76.92
886.7  196606.08  151462.08  77.04
887.8  197126.10  152009.55  77.11
889.0  197680.50  152580.06  77.19
890.2  198116.73  153129.17  77.29
891.4  198607.63  153727.86  77.40
892.5  199203.03  154364.54  77.49
893.7  199876.94  155027.68  77.56
894.9  200545.56  155673.36  77.62
896.0  201107.85  156299.05  77.72
897.2  201739.86  156980.74  77.81
898.4  202266.61  157590.42  77.91
899.5  202952.58  158266.63  77.98
900.7  203429.20  158717.00  78.02
901.9  203887.54  159238.12  78.10
903.0  204218.22  159722.56  78.21
904.2  204604.20  160161.00  78.28
905.4  205062.48  160640.28  78.34
906.5  205627.52  161175.21  78.38
907.7  206021.52  161623.18  78.45
908.8  206408.46  162088.14  78.53
910.0  206761.36  162522.36  78.60
911.2  206978.49  162867.26  78.69
912.3  207233.76  163187.79  78.75
913.5  207440.24  163457.38  78.80
914.6  207703.44  163772.28  78.85
915.8  208048.32  164197.71  78.92
916.9  208243.41  164560.57  79.02
918.1  208575.60  164931.87  79.08
919.2  208737.27  165216.11  79.15
920.4  208946.54  165430.32  79.17
921.5  209204.65  165792.82  79.25
922.7  209473.60  166108.00  79.30
923.8  209767.80  166525.74  79.39
925.0  209877.29  166806.05  79.48
926.1  210212.94  167114.22  79.50
927.3  210613.92  167574.48  79.56
928.4  211165.50  168125.75  79.62
929.6  211875.84  168819.20  79.68
930.7  212609.60  169530.90  79.74
931.8  213283.32  170263.77  79.83
933.0  214000.56  170883.72  79.85
934.1  214412.67  171426.56  79.95
935.3  214747.86  171730.06  79.97
936.4  214841.17  171885.57  80.01
937.6  214664.31  171879.32  80.07
938.7  214544.97  171917.33  80.13
939.9  214684.03  172053.63  80.14
941.0  215215.28  172566.74  80.18
942.1  215737.02  173139.93  80.26
943.3  216302.88  173641.56  80.28
944.4  216753.04  174030.49  80.29
945.6  216887.30  174331.10  80.38
946.7  217214.06  174642.55  80.40
947.9  217522.41  174950.06  80.43
949.0  217774.63  175079.24  80.39
950.1  218218.68  175555.98  80.45
951.3  218665.15  175862.61  80.43
952.4  218848.01  176137.49  80.48
953.6  219106.12  176497.20  80.55
954.7  219266.46  176677.11  80.58
955.8  219651.08  176888.82  80.53
957.0  220206.45  177164.78  80.45
958.1  220544.10  177385.47  80.43
959.3  220617.60  177451.05  80.43
960.4  220879.38  177806.84  80.50
961.6  221319.71  178063.26  80.46
962.7  221514.56  178250.88  80.47
963.9  221877.46  178340.12  80.38
965.0  221889.00  178350.78  80.38
966.2  222111.32  178517.65  80.37
967.3  221983.06  178529.43  80.42
968.5  222400.32  178538.40  80.28
969.6  222374.88  178592.28  80.31
970.8  222507.67  178608.27  80.27
971.9  222397.12  178451.68  80.24
973.1  222724.48  178656.00  80.21
974.2  222473.50  178439.09  80.21
975.4  222752.58  178550.61  80.16
976.5  222727.83  178525.43  80.15
977.7  223146.96  178568.13  80.02
978.8  222915.24  178384.28  80.02
980.0  222855.00  178373.50  80.04
981.2  222904.98  178545.78  80.10
982.3  223259.40  178607.52  80.00
983.5  223438.93  178475.05  79.88
984.6  223728.48  178493.76  79.78
985.8  223616.36  178408.34  79.78
987.0  224024.00  178344.96  79.61
988.1  224108.22  178696.22  79.74
989.3  223972.00  178706.08  79.79
990.2  230467.47  185197.07  80.36
994.0  230862.96  185957.30  80.55
997.9  230963.67  186455.20  80.73
1001.7  231561.63  187290.03  80.88
1005.6  232515.56  188424.29  81.04
1009.4  233515.50  189551.66  81.17
1013.3  234480.00  190748.57  81.35
1017.1  235342.22  191761.89  81.48
1021.0  236232.07  192911.31  81.66
1024.8  237640.50  194283.36  81.76
1028.6  239372.91  196070.00  81.91
1032.5  240791.60  197540.10  82.04
1036.3  241539.53  198435.68  82.15
1040.1  241934.87  199059.40  82.28
1044.0  242614.61  199902.73  82.40
1047.8  243143.25  200545.88  82.48
1051.6  243640.71  201248.46  82.60
1055.5  243395.80  201280.24  82.70
1059.3  243238.50  201417.69  82.81
1063.1  243125.28  201555.58  82.90
1067.0  243400.22  202022.60  83.00
1070.8  243969.37  202657.40  83.07
1074.6  244314.08  203214.96  83.18
1078.4  244103.00  203184.00  83.24
1082.3  243335.96  202792.03  83.34
1086.1  242892.80  202653.51  83.43
1089.9  242835.54  202759.16  83.50
1093.7  243053.30  203134.70  83.58
1097.5  243177.32  203371.73  83.63
1101.4  243125.47  203459.46  83.68
1105.2  243097.20  203506.46  83.71
1109.0  243478.80  203824.07  83.71
1112.8  244267.27  204384.00  83.67
1116.6  244973.20  204911.40  83.65
1120.4  245666.09  205392.80  83.61
1124.2  246236.04  205579.49  83.49
1128.1  246748.94  205653.64  83.35
1131.8  246837.73  205281.90  83.16
1135.7  246667.47  204618.47  82.95
1139.5  246463.80  203812.07  82.69
1143.3  245854.38  202583.93  82.40
1147.1  245319.11  201361.43  82.08
1150.9  244840.75  200010.05  81.69
1154.7  244711.42  198886.63  81.27
1158.5  244533.80  197699.31  80.85
1162.3  244260.01  196531.21  80.46
1166.1  243633.34  195098.11  80.08
1169.9  243245.13  193910.49  79.72
1173.7  242680.00  192690.00  79.40
1177.5  242108.64  191488.60  79.09
1181.2  242099.29  190773.89  78.80
1185.0  242425.83  190321.14  78.51
1188.8  242308.50  189739.00  78.30
1192.6  242265.16  189387.26  78.17
1196.4  242352.48  189138.83  78.04
1200.2  241768.18  188619.20  78.02
1204.0  241438.20  188314.17  78.00
1207.8  241119.42  188142.50  78.03
1211.6  240663.56  187828.07  78.05
1215.3  240210.40  187865.21  78.21
1219.1  239994.92  188125.34  78.39
1222.9  239608.89  188354.29  78.61
1226.7  239266.85  188730.58  78.88
1230.4  238634.86  188805.73  79.12
1234.2  237942.91  188865.95  79.37
1238.0  237299.98  188819.94  79.57
1241.8  236675.14  188814.84  79.78
1245.5  236180.58  188804.10  79.94
1249.3  236018.30  189009.84  80.08
1253.1  236115.83  189316.25  80.18
1256.8  236145.58  189570.13  80.28
1260.6  235929.22  189520.55  80.33
1264.4  235693.34  189482.41  80.39
1268.1  235272.40  189174.86  80.41
1271.9  235287.34  189289.09  80.45
1275.7  235613.56  189699.26  80.51
1279.4  235956.00  190169.68  80.60
1283.2  235544.22  190173.02  80.74
1286.9  235143.61  190117.69  80.85
1290.7  234852.93  190118.66  80.95
1294.4  234183.06  189760.68  81.03
1298.2  233335.82  189195.30  81.08
1302.0  232208.25  188312.36  81.10
1305.7  230916.58  187247.11  81.09
1309.5  229418.87  185916.69  81.04
1313.2  228404.17  184853.89  80.93
1317.0  227713.20  184014.26  80.81
1320.7  226979.98  183049.16  80.65
1324.4  226089.32  181814.30  80.42
1328.2  225294.40  180546.69  80.14
1331.9  224259.87  178895.16  79.77
1335.7  223352.64  177196.79  79.33
1339.4  222358.09  175350.69  78.86
1343.2  221516.82  173506.31  78.33
1346.9  220957.65  171745.07  77.73
1350.6  220913.31  170353.10  77.11
1354.4  221083.11  169178.23  76.52
1358.1  220692.53  167582.27  75.93
1361.8  219990.87  165772.10  75.35
1365.6  219052.70  163889.39  74.82
1369.3  218002.67  162052.00  74.33
1373.0  216795.70  160232.09  73.91
1376.7  215284.30  158250.13  73.51
1380.5  213784.49  156046.20  72.99
1384.2  212459.12  153754.74  72.37
1387.9  211347.87  151353.86  71.61
1391.6  210140.94  148580.34  70.71
1395.3  208995.15  145503.80  69.62
1399.1  208269.47  142357.58  68.35
1402.8  207366.00  138729.86  66.90
1406.5  206719.23  134970.02  65.29
1410.2  206214.50  131176.11  63.61
1413.9  206107.00  127690.70  61.95
1417.6  205654.43  124156.66  60.37
1421.3  205108.00  120921.60  58.96
1425.1  204436.27  117986.06  57.71
1428.8  204030.60  115603.59  56.66
1432.5  203780.42  113732.39  55.81
1436.2  203565.18  112251.10  55.14
1439.9  202967.51  110879.77  54.63
1443.6  202634.22  109866.07  54.22
1447.3  202110.36  109021.24  53.94
1451.0  201677.00  108363.54  53.73
1454.7  201169.42  107771.83  53.57
1458.4  200792.20  107332.05  53.45
1462.1  200213.25  106865.04  53.38
1465.8  199647.56  106452.86  53.32
1469.4  199070.92  106169.46  53.33
1473.1  199501.48  106467.04  53.37
1476.8  199645.12  106774.90  53.48
1480.5  198623.78  106467.86  53.60
1484.2  197787.23  106263.46  53.73
1487.9  197190.86  106251.15  53.88
1491.6  196529.67  106208.14  54.04
1495.3  196243.67  106422.64  54.23
1498.9  195678.93  106546.07  54.45
1502.6  194820.37  106511.34  54.67
1506.3  193778.04  106392.40  54.90
1510.0  192889.05  106370.33  55.15
1513.7  192154.84  106486.60  55.42
1517.3  191457.90  106571.66  55.66
1521.0  190568.73  106494.89  55.88
1524.7  189798.91  106458.16  56.09
1528.3  188992.53  106315.94  56.25
1532.0  188122.27  106136.31  56.42
1535.7  187296.51  105936.60  56.56
1539.3  186464.60  105684.47  56.68
1543.0  185851.75  105560.50  56.80
1546.7  185506.75  105610.61  56.93
1550.3  185015.29  105553.71  57.05
1554.0  184235.80  105340.50  57.18
1557.6  183497.97  105141.58  57.30
1561.3  182697.10  104859.55  57.40
1565.0  181844.80  104534.31  57.49
1568.6  180931.31  104163.66  57.57
1572.3  180297.83  104005.19  57.69
1575.9  179720.36  103886.74  57.80
1579.6  179188.64  103784.80  57.92
1583.2  178571.16  103689.63  58.07
1586.9  177849.65  103526.78  58.21
1590.5  177262.00  103576.91  58.43
1594.1  176553.02  103608.14  58.68
1597.8  175794.03  103634.30  58.95
1601.4  175075.90  103725.44  59.25
1605.1  174143.55  103679.45  59.54
1608.7  173359.50  103725.64  59.83
1612.3  172608.62  103778.49  60.12
1616.0  171841.00  103778.07  60.39
1619.6  171164.33  103805.29  60.65
1623.2  170357.20  103689.73  60.87
1626.9  169741.76  103647.87  61.06
1630.5  168949.10  103440.05  61.23
1634.1  168301.64  103307.84  61.38
1637.8  167615.47  103063.60  61.49
1641.4  166798.47  102625.45  61.53
1645.0  166011.13  102128.83  61.52
1648.6  165099.55  101435.37  61.44
1652.2  164356.76  100773.17  61.31
1655.8  163662.44  100022.07  61.11
1659.5  162974.10  99245.60  60.90
1663.1  161800.31  98156.24  60.67
1666.7  160563.50  97032.64  60.43
1670.3  159414.28  95963.39  60.20
1673.9  158374.64  94888.05  59.91
1677.5  157578.77  93940.09  59.61
1681.1  157131.87  93173.91  59.30
1684.7  157142.50  92600.55  58.93
1688.3  157034.89  91978.45  58.57
1691.9  156661.53  91185.21  58.21
1695.6  156305.30  90399.96  57.84
1699.2  156170.73  89810.14  57.51
1702.8  156097.86  89220.42  57.16
1706.3  155654.81  88406.11  56.80
1709.9  154706.49  87366.86  56.47
1713.5  154018.80  86459.27  56.14
1717.1  153322.71  85572.85  55.81
1720.7  152653.64  84751.09  55.52
1724.3  152300.73  84280.49  55.34
1727.9  152006.71  84056.15  55.30
1731.5  151887.47  84162.09  55.41
1735.1  152029.33  84600.00  55.65
1738.7  151789.96  84733.54  55.82
1742.2  151340.28  84673.18  55.95
1745.8  150725.07  84439.89  56.02
1749.4  150397.33  84277.86  56.04
1753.0  149403.22  83731.28  56.04
1756.5  147939.99  82966.28  56.08
1760.1  146285.78  82148.57  56.16
1763.7  144460.17  81242.00  56.24
1767.2  143021.73  80683.54  56.41
1770.8  141768.50  80211.21  56.58
1774.4  140442.87  79610.93  56.69
1777.9  139642.35  79415.71  56.87
1781.5  138828.33  79056.64  56.95
1785.1  137691.67  78522.32  57.03
1788.6  136450.98  77887.71  57.08
1792.2  135101.17  77204.89  57.15
1795.8  134334.34  76918.54  57.26
1799.3  133565.60  76593.34  57.35
1802.9  132859.08  76297.28  57.43
1806.4  132214.13  76062.40  57.53
1810.0  131414.88  75725.28  57.62
1813.5  130934.91  75543.25  57.70
1817.1  130596.67  75476.79  57.79
1820.6  129938.97  75238.16  57.90
1824.2  129766.00  75330.91  58.05
1827.7  129010.83  75072.99  58.19
1831.2  128632.00  75096.00  58.38
1834.8  128466.73  75206.42  58.54
1838.3  128180.00  75298.50  58.74
1841.8  127524.93  75135.96  58.92
1845.4  126762.46  74858.53  59.05
1848.9  126017.55  74547.96  59.16
1852.4  125428.07  74253.13  59.20
1856.0  124763.57  73797.47  59.15
1859.5  124106.52  73271.67  59.04
1863.0  123460.12  72652.60  58.85
1866.6  123120.18  72090.97  58.55
1870.1  122819.24  71394.77  58.13
1873.6  122285.25  70328.25  57.51
1877.1  121465.75  68878.13  56.71
1880.6  120482.69  67131.74  55.72
1884.2  119690.93  65177.16  54.45
1887.7  118916.07  62941.97  52.93
1891.2  118012.65  60273.68  51.07
1894.7  117143.96  57365.45  48.97
1898.2  116539.05  54502.36  46.77
1902.2  123364.80  54693.60  44.33
1904.9  122700.02  52208.85  42.55
1907.6  121943.00  49775.33  40.82
1910.4  121360.17  47547.09  39.18
1913.1  120373.40  45441.33  37.75
1915.8  119745.03  43800.87  36.58
1918.6  119279.47  42470.40  35.61
1921.3  118803.24  41373.41  34.83
1924.0  118039.83  40389.18  34.22
1926.7  117327.97  39666.40  33.81
1929.4  116616.20  39142.80  33.57
1932.2  116067.39  38867.70  33.49
1934.9  115541.40  38742.60  33.53
1937.6  114986.23  38697.93  33.65
1940.3  114487.92  38781.25  33.87
1943.0  114080.67  38961.79  34.15
1945.7  113466.28  39115.08  34.47
1948.4  112793.00  39288.30  34.83
1951.1  112237.50  39532.20  35.22
1953.8  111664.85  39784.80  35.63
1956.4  111217.32  40060.28  36.02
1959.1  110699.57  40316.77  36.42
1961.8  109950.05  40495.70  36.83
1964.5  109322.18  40710.68  37.24
1967.2  108595.17  40879.76  37.64
1969.9  107991.00  41073.50  38.03
1972.5  107229.26  41205.46  38.43
1975.2  106717.58  41426.38  38.82
1977.9  106410.77  41719.57  39.21
1980.6  105854.82  41914.13  39.60
1983.2  105019.47  41991.03  39.98
1985.9  104142.00  42018.00  40.35
1988.5  103264.29  42044.83  40.72
1991.2  102643.20  42184.80  41.10
1993.8  102063.50  42313.70  41.46
1996.5  101640.00  42471.00  41.79
1999.2  101034.83  42505.27  42.07
2001.8  100637.80  42602.40  42.33
2004.4  100128.34  42627.98  42.57
2007.1  99452.73  42541.33  42.78
2009.7  98885.85  42453.45  42.93
2012.4  98538.13  42436.53  43.07
2015.0  98099.33  42297.17  43.12
2017.6  97526.71  42042.83  43.11
2020.3  97028.07  41800.73  43.08
2022.9  96820.00  41642.00  43.01
2025.5  96635.00  41421.28  42.86
2028.1  96440.92  41104.73  42.62
2030.8  96032.60  40624.35  42.30
2033.4  95865.95  40265.35  42.00
2036.0  95512.73  39810.77  41.68
2038.6  95173.80  39331.90  41.33
2041.2  94844.23  38855.77  40.97
2043.8  94500.79  38362.78  40.60
2046.4  94135.02  37840.40  40.20
2049.0  93653.67  37289.57  39.82
2051.6  93413.08  36847.38  39.45
2054.2  93083.96  36399.17  39.10
2056.8  92740.08  36010.33  38.83
2059.4  92177.47  35559.84  38.58
2062.0  91688.96  35133.33  38.32
2064.6  91117.03  34710.94  38.09
2067.1  90540.90  34295.40  37.88
2069.7  89923.48  33880.15  37.68
2072.3  89502.42  33577.18  37.52
2074.9  89057.15  33255.60  37.34
2077.4  88747.58  33003.63  37.19
2080.0  88273.68  32724.49  37.07
2082.6  87808.79  32453.21  36.96
2085.1  87348.88  32178.05  36.84
2087.7  87009.00  31947.50  36.72
2090.3  86596.15  31688.10  36.59
2092.8  85884.48  31311.12  36.46
2095.4  85105.04  30922.88  36.33
2097.9  84445.03  30596.30  36.23
2100.5  83783.67  30286.00  36.15
2103.0  83228.40  30023.12  36.07
2105.6  82691.95  29749.78  35.98
2108.1  82207.35  29506.50  35.89
2110.7  81700.38  29259.53  35.81
2113.2  81209.90  29014.15  35.73
2115.7  80646.25  28763.21  35.67
2118.3  80052.70  28516.15  35.62
2120.8  79697.85  28351.50  35.57
2123.3  79300.86  28174.38  35.53
2125.8  78930.25  27985.77  35.46
2128.4  78521.30  27793.68  35.40
2130.9  78014.50  27577.33  35.35
2133.4  77650.30  27447.82  35.35
2135.9  77274.50  27330.67  35.37
2138.4  76832.25  27176.88  35.37
2140.9  76550.08  27096.83  35.40
2143.4  76243.30  27016.54  35.43
2145.9  75944.81  26931.26  35.46
2148.4  75670.68  26864.25  35.50
2150.9  75402.65  26791.15  35.53
2153.4  75128.53  26742.42  35.60
2155.9  74808.76  26693.42  35.68
2158.4  74522.88  26649.88  35.76
2160.9  74333.00  26619.25  35.81
2163.4  74023.90  26583.03  35.91
2165.9  73467.28  26460.70  36.02
2168.4  73012.80  26352.75  36.09
2170.8  72698.91  26292.48  36.17
2173.3  72353.21  26253.62  36.29
2175.8  72035.61  26224.92  36.41
2178.2  71669.00  26168.13  36.51
2180.7  71317.28  26108.89  36.61
2183.2  70938.21  26059.70  36.74
2185.6  70541.10  26006.40  36.87
2188.1  70081.20  25949.70  37.03
2190.6  69543.93  25868.48  37.20
2193.0  68923.53  25723.78  37.32
2195.5  68371.20  25600.00  37.44
2197.9  67809.47  25485.13  37.58
2200.4  67137.13  25342.42  37.75
2202.8  66682.33  25258.26  37.88
2205.3  66104.85  25122.65  38.00
2207.7  65749.45  25046.45  38.09
2210.1  65352.47  24962.23  38.20
2212.6  65010.14  24895.75  38.30
2215.0  64789.04  24834.29  38.33
2217.4  64477.15  24722.53  38.34
2219.9  64225.72  24651.17  38.38
2222.3  64016.70  24536.60  38.33
2224.7  63877.05  24384.60  38.17
2227.1  63638.15  24177.18  37.99
2229.5  63348.33  23940.47  37.79
2231.9  62914.53  23623.87  37.55
2234.4  62445.20  23226.13  37.19
2236.8  62061.08  22846.19  36.81
2239.2  61683.05  22443.85  36.39
2241.6  61267.33  22020.08  35.94
2244.0  60876.00  21614.40  35.51
2246.4  60480.48  21183.70  35.03
2248.8  60040.66  20725.65  34.52
2251.2  59732.75  20314.50  34.01
2253.6  59363.00  19865.00  33.46
2255.9  59086.20  19461.80  32.94
2258.3  58802.85  19103.98  32.49
2260.7  58438.53  18755.27  32.09
2263.1  58029.00  18400.50  31.71
2265.5  57643.67  18075.20  31.36
2267.9  57340.25  17827.75  31.09
2270.2  56912.53  17592.60  30.91
2272.6  56509.30  17381.30  30.76
2275.0  56087.85  17176.95  30.63
2277.3  55696.00  16992.00  30.51
2279.7  55349.38  16815.00  30.38
2282.1  55036.40  16628.37  30.21
2284.4  54631.13  16416.40  30.05
2286.8  54336.86  16235.30  29.88
2289.1  53995.73  16033.77  29.69
2291.5  53713.28  15825.89  29.46
2293.8  53291.60  15566.43  29.21
2296.2  52837.40  15292.20  28.94
2298.5  52317.98  15044.63  28.76
2300.8  51801.05  14804.77  28.58
2303.2  51197.87  14593.57  28.50
2305.5  50560.83  14368.53  28.42
2307.9  49910.53  14182.73  28.42
2310.2  49287.70  14044.80  28.50
2312.5  48729.33  13953.33  28.63
2314.8  48197.55  13868.42  28.77
2317.1  47598.96  13767.08  28.92
2319.5  46960.28  13642.35  29.05
2321.8  46405.83  13514.00  29.12
2324.1  45836.93  13358.68  29.14
2326.4  45360.70  13212.47  29.13
2328.7  44855.83  13038.75  29.07
2331.0  44413.80  12877.00  28.99
2333.3  44059.18  12729.26  28.89
2335.6  43641.27  12582.27  28.83
2337.9  43200.30  12417.90  28.74
2340.2  42805.42  12278.75  28.69
2342.5  42438.38  12133.18  28.59
2344.8  41956.33  11993.21  28.58
2347.1  41449.45  11857.65  28.61
2349.4  40929.30  11760.45  28.73
2351.7  40479.60  11679.47  28.85
2353.9  40029.48  11595.36  28.97
2356.2  39552.50  11496.88  29.07
2358.5  39080.00  11406.48  29.19
2360.8  38602.87  11298.40  29.27
2363.1  38133.85  11189.95  29.34
2365.3  37707.55  11066.17  29.35
2367.6  37191.67  10941.67  29.42
2369.8  36724.38  10803.75  29.42
2372.1  36191.35  10638.55  29.40
2374.4  35568.80  10442.77  29.36
2376.6  34956.37  10256.40  29.34
2378.9  34403.83  10101.00  29.36
2381.1  33843.33  9958.00  29.42
2383.4  33297.67  9797.53  29.42
2385.6  32839.13  9640.13  29.36
2387.9  32381.40  9517.80  29.39
2390.1  31937.50  9397.50  29.42
2392.3  31467.15  9257.63  29.42
2394.6  31005.17  9134.67  29.46
2396.8  30609.85  9018.50  29.46
2399.0  30174.00  8889.92  29.46
2401.3  29736.97  8746.17  29.41
2403.5  29283.80  8608.60  29.40
2405.7  28882.53  8461.64  29.30
2407.9  28474.80  8308.20  29.18
2410.1  28039.50  8156.10  29.09
2412.4  27694.42  8004.17  28.90
2414.6  27335.20  7877.20  28.82
2416.8  26937.35  7723.10  28.67
2419.0  26556.68  7567.68  28.50
2421.2  26188.88  7422.22  28.34
2423.4  25777.09  7273.88  28.22
2425.6  25450.80  7143.75  28.07
2427.8  25155.53  7048.50  28.02
2430.0  24842.11  6929.79  27.90
2432.2  24556.80  6796.80  27.68
2434.4  24274.58  6656.40  27.42
2436.5  23947.87  6514.37  27.20
2438.7  23659.70  6392.65  27.02
2440.9  23333.68  6242.83  26.75
2443.1  23094.90  6120.45  26.50
2445.3  22886.73  6003.58  26.23
2447.4  22593.00  5895.60  26.09
2449.6  22278.67  5780.13  25.94
2451.8  21983.40  5651.10  25.71
2453.9  21656.23  5549.15  25.62
2456.1  21341.53  5453.13  25.55
2458.3  21077.42  5380.57  25.53
2460.4  20805.98  5270.99  25.33
2462.6  20514.96  5147.63  25.09
2464.7  20242.08  5055.05  24.97
2466.9  20017.73  4965.47  24.81
2469.0  19774.86  4872.73  24.64
2471.2  19525.40  4788.15  24.52
2473.3  19264.50  4720.99  24.51
2475.4  19027.79  4656.64  24.47
2477.6  18775.01  4565.54  24.32
2479.7  18547.20  4454.40  24.02
2481.9  18289.72  4370.80  23.90
2484.0  18034.21  4277.26  23.72
2486.1  17772.30  4171.05  23.47
2488.2  17537.25  4129.83  23.55
2490.4  17307.08  4091.04  23.64
2492.5  16988.53  4023.60  23.68
2494.6  16674.83  3930.38  23.57
2496.7  16425.61  3859.76  23.50
2498.8  16257.98  3871.80  23.81
2500.9  16076.81  3872.79  24.09
2503.0  16013.33  3883.23  24.25
2505.1  15928.25  3844.75  24.14
2507.2  15844.88  3843.23  24.26
2509.4  15766.85  3857.33  24.46
2511.4  15853.60  3885.18  24.51
2513.5  15979.73  3938.67  24.65
2515.6  16003.38  4085.32  25.53
