# Supplementary material for: Using reflectance spectra and Pl@ntNet to identify herbarium specimens: a case study with Lithocarpus
Source: New Phytol. 2025 Jun 4;251(2):800–10. doi: 10.1111/nph.70258 (PMC13278665; doi:10.1111/nph.70258)
Supplement: Supplementary file 1 — Dataset S1 Original spectral data collected for this study. [file NPH-251-800-s003.zip › lithocarpus_spectra/gr021622_0362.sig]

/*** Spectra Vista SIG Data ***/
name= gr021622_0362.sig
instrument= HI: 1132003 (HR-1024i)
integration= 50.0, 9.0, 6.0, 70.0, 14.0, 6.0
scan method= Time-based, Time-based
scan coadds= 100, 425, 571, 71, 298, 571
scan time= 5, 5
scan settings= AI, AI
external data set1= 0,0,0,0,0,0,0,0,0,0,0,0,0,0,0,0,0,0,0,0,0,0,0,0,0,0,0,0,0,0,0,0
external data set2= 0,0,0,0,0,0,0,0,0,0,0,0,0,0,0,0,0,0,0,0,0,0,0,0,0,0,0,0,0,0,0,0
external data dark= 0,0,0,0,0,0,0,0,0,0,0,0,0,0,0,0
external data mask= 0
optic= LENS 4(1), LENS 4(1)
temp= 33.5, -5.1, -9.9, 33.5, -5.0, -9.8
battery= 7.46, 7.45
error= 0, 0
units= Radiance, Radiance
time= 16/02/2022 15:50:16, 16/02/2022 15:51:26
longitude=                 ,                 
latitude=                 ,                 
gpstime=                 ,                 
comm= 
memory slot= 0, 0
factors= 0.955, 0.948, 1.000 [Overlap: Remove @ 990,1900, Matching Type: None]
inclinometer x offset= 1, 1
inclinometer y offset= 90, 90
data= 
340.5  1171.80  201.50  17.20
341.9  1169.85  227.89  19.48
343.4  1141.44  210.86  18.47
344.9  1147.00  185.00  16.13
346.4  1141.12  165.56  14.51
347.8  1147.71  146.83  12.79
349.3  1146.24  159.20  13.89
350.8  1166.55  162.32  13.91
352.2  1199.66  146.30  12.20
353.7  1227.31  157.60  12.84
355.2  1270.70  140.36  11.05
356.6  1322.09  140.25  10.61
358.1  1374.88  132.20  9.62
359.6  1423.02  146.51  10.30
361.0  1464.89  140.69  9.60
362.5  1553.58  149.72  9.64
364.0  1643.46  154.70  9.41
365.5  1709.05  183.57  10.74
366.9  1758.40  152.51  8.67
368.4  1826.46  151.91  8.32
369.9  1916.14  156.16  8.15
371.3  2022.66  169.97  8.40
372.8  2097.60  168.56  8.04
374.2  2167.66  176.16  8.13
375.7  2281.14  177.92  7.80
377.2  2389.65  171.64  7.18
378.6  2457.06  179.28  7.30
380.1  2564.00  183.14  7.14
381.6  2648.10  189.15  7.14
383.0  2783.00  198.79  7.14
384.5  2904.72  218.40  7.52
386.0  3047.22  206.01  6.76
387.4  3145.05  223.79  7.12
388.9  3241.98  224.10  6.91
390.4  3371.44  227.80  6.76
391.8  3501.40  237.80  6.79
393.3  3639.26  223.52  6.14
394.7  3745.50  243.21  6.49
396.2  3862.74  239.59  6.20
397.7  4004.16  243.26  6.08
399.1  4155.21  259.97  6.26
400.6  4328.16  261.26  6.04
402.0  4451.46  275.23  6.18
403.5  4566.80  280.00  6.13
405.0  4706.60  286.26  6.08
406.4  4906.88  302.81  6.17
407.9  5075.48  312.20  6.15
409.3  5206.54  326.11  6.26
410.8  5338.26  338.40  6.34
412.2  5507.40  338.83  6.15
413.7  5704.74  347.85  6.10
415.1  5919.98  368.17  6.22
416.6  6088.05  389.51  6.40
418.0  6235.00  403.93  6.48
419.5  6391.75  419.54  6.56
420.9  6599.36  431.09  6.53
422.4  6833.73  446.21  6.53
423.8  7052.31  475.97  6.75
425.3  7293.90  496.39  6.81
426.7  7503.00  522.75  6.97
428.2  7685.12  534.17  6.95
429.6  7875.04  554.88  7.05
431.1  8081.92  574.00  7.10
432.5  8334.69  602.92  7.23
434.0  8596.50  628.57  7.31
435.4  8882.50  660.00  7.43
436.8  9168.22  684.31  7.46
438.3  9418.55  706.25  7.50
439.7  9633.17  723.44  7.51
441.2  9836.16  753.34  7.66
442.6  10095.45  777.00  7.70
444.0  10374.00  803.40  7.74
445.5  10686.24  830.01  7.77
446.9  11007.36  861.90  7.83
448.4  11308.85  884.80  7.82
449.8  11633.35  916.11  7.87
451.2  11902.50  952.86  8.01
452.7  12141.63  980.16  8.07
454.1  12398.10  994.99  8.03
455.5  12685.40  1020.90  8.05
457.0  13001.56  1054.11  8.11
458.4  13321.88  1082.71  8.13
459.8  13656.96  1123.20  8.22
461.2  14034.70  1155.26  8.23
462.7  14381.73  1189.74  8.27
464.1  14695.47  1218.34  8.29
465.5  15006.24  1250.23  8.33
467.0  15292.70  1281.00  8.38
468.4  15607.36  1311.54  8.40
469.8  15943.00  1349.51  8.46
471.2  16335.24  1388.85  8.50
472.7  16745.27  1434.64  8.57
474.1  17151.30  1466.57  8.55
475.5  17617.08  1516.36  8.61
476.9  18061.16  1566.78  8.67
478.4  18443.75  1616.07  8.76
479.8  18734.70  1648.40  8.80
481.2  18985.28  1674.80  8.82
482.6  19263.42  1712.19  8.89
484.0  19628.34  1753.07  8.93
485.4  20067.12  1800.18  8.97
486.9  20551.05  1851.11  9.01
488.3  21059.04  1914.69  9.09
489.7  21512.06  1963.10  9.13
491.1  21926.52  2011.80  9.18
492.5  22320.48  2062.20  9.24
493.9  22663.08  2103.51  9.28
495.3  22988.10  2149.71  9.35
496.8  23385.36  2200.17  9.41
498.2  23843.13  2257.33  9.47
499.6  24303.87  2313.64  9.52
501.0  24842.50  2379.65  9.58
502.4  25340.76  2443.63  9.64
503.8  25825.94  2507.55  9.71
505.2  26324.56  2579.91  9.80
506.6  26802.82  2645.66  9.87
508.0  27276.48  2710.80  9.94
509.4  27685.00  2771.43  10.01
510.8  28150.65  2846.25  10.11
512.2  28611.44  2921.03  10.21
513.6  29107.20  3000.00  10.31
515.0  29669.92  3078.11  10.37
516.4  30155.36  3155.20  10.46
517.8  30686.00  3238.71  10.55
519.2  31261.53  3332.79  10.66
520.7  31816.14  3425.23  10.77
522.0  32292.12  3513.94  10.88
523.4  32845.68  3606.75  10.98
524.8  33336.18  3701.10  11.10
526.2  33919.94  3801.90  11.21
527.6  34523.16  3907.59  11.32
529.0  35032.80  4007.14  11.44
530.4  35657.70  4115.94  11.54
531.8  36194.40  4227.25  11.68
533.2  36677.16  4329.00  11.80
534.6  37143.20  4444.46  11.97
536.0  37643.09  4570.00  12.14
537.4  38156.02  4688.84  12.29
538.8  38713.77  4806.55  12.42
540.2  39316.89  4934.98  12.55
541.6  39888.94  5065.40  12.70
543.0  40388.04  5177.00  12.82
544.3  41064.00  5319.43  12.95
545.7  41829.60  5474.79  13.09
547.1  42329.85  5592.86  13.21
548.5  42937.14  5722.16  13.33
549.9  43610.26  5870.06  13.46
551.3  44323.76  6020.67  13.58
552.7  44836.38  6151.61  13.72
554.1  45512.91  6306.41  13.86
555.4  46088.54  6444.71  13.98
556.8  46518.78  6567.00  14.12
558.2  46830.15  6669.43  14.24
559.6  47146.35  6782.36  14.39
561.0  47701.50  6923.40  14.51
562.3  48129.90  7046.00  14.64
563.7  48715.52  7193.60  14.77
565.1  49280.00  7335.43  14.89
566.5  49883.94  7493.24  15.02
567.9  50706.16  7683.49  15.15
569.2  51592.80  7887.00  15.29
570.6  52525.84  8101.66  15.42
572.0  53326.13  8299.19  15.56
573.4  53993.25  8480.14  15.71
574.8  54676.25  8670.00  15.86
576.1  55508.49  8881.68  16.00
577.5  56152.44  9075.03  16.16
578.9  57018.48  9298.63  16.31
580.3  57802.80  9522.71  16.47
581.6  58580.00  9740.69  16.63
583.0  59357.88  9972.71  16.80
584.4  59956.29  10181.68  16.98
585.8  60438.88  10379.20  17.17
587.1  60871.80  10557.33  17.34
588.5  61409.10  10768.29  17.54
589.9  61878.30  10965.00  17.72
591.2  62433.20  11183.26  17.91
592.6  63184.22  11431.99  18.09
594.0  63810.58  11680.38  18.30
595.3  64632.50  11958.36  18.50
596.7  65460.80  12248.80  18.71
598.1  66245.10  12535.48  18.92
599.5  67023.60  12823.39  19.13
600.8  67848.48  13124.54  19.34
602.2  68525.10  13406.45  19.56
603.5  69365.88  13718.23  19.78
604.9  70193.34  14038.07  20.00
606.3  70952.64  14342.74  20.21
607.6  71657.46  14654.49  20.45
609.0  72376.20  14961.86  20.67
610.4  73098.48  15272.40  20.89
611.7  73756.86  15573.62  21.11
613.1  74386.65  15880.93  21.35
614.5  75090.06  16213.89  21.59
615.8  75664.80  16512.81  21.82
617.2  76429.26  16851.60  22.05
618.5  77083.84  17168.49  22.27
619.9  77875.78  17530.14  22.51
621.2  78600.15  17872.08  22.74
622.6  79486.00  18256.07  22.97
624.0  80175.96  18579.73  23.17
625.3  80952.92  18926.85  23.38
626.7  81748.24  19271.29  23.57
628.0  82410.32  19599.00  23.78
629.4  83199.20  19944.00  23.97
630.8  83872.44  20263.71  24.16
632.1  84414.96  20541.60  24.33
633.5  85290.92  20902.51  24.51
634.8  85996.08  21208.87  24.66
636.2  86624.88  21496.59  24.82
637.5  87421.91  21823.82  24.96
638.9  88124.01  22111.84  25.09
640.2  88873.63  22411.16  25.22
641.6  89690.34  22698.26  25.31
642.9  90434.89  22968.40  25.40
644.3  91234.58  23251.39  25.49
645.6  91981.50  23530.00  25.58
647.0  92696.13  23769.32  25.64
648.3  93473.38  24035.82  25.71
649.7  94272.25  24280.12  25.76
651.0  95067.78  24515.69  25.79
652.4  95577.30  24675.30  25.82
653.7  96610.68  24966.26  25.84
655.0  97472.12  25200.37  25.85
656.4  98116.60  25366.14  25.85
657.7  99129.15  25613.64  25.84
659.1  99969.10  25806.00  25.81
660.4  100657.76  25950.40  25.78
661.8  101320.00  26080.00  25.74
663.1  102242.88  26294.74  25.72
664.5  102741.78  26415.56  25.71
665.8  102919.35  26455.48  25.71
667.1  103059.81  26508.99  25.72
668.5  103488.00  26646.00  25.75
669.8  103912.00  26821.99  25.81
671.2  104216.32  26980.57  25.89
672.5  104537.46  27188.39  26.01
673.8  105186.48  27492.00  26.14
675.2  106141.98  27901.50  26.29
676.5  107281.14  28380.21  26.45
677.8  108453.20  28913.81  26.66
679.2  109348.58  29401.61  26.89
680.5  110145.06  29898.28  27.14
681.9  110856.90  30398.50  27.42
683.2  111626.90  30959.50  27.73
684.5  112404.60  31548.00  28.07
685.9  113104.52  32149.69  28.42
687.2  113763.84  32760.69  28.80
688.5  114386.78  33364.77  29.17
689.9  115157.72  34003.46  29.53
691.2  115816.59  34609.19  29.88
692.5  116413.64  35219.93  30.25
693.8  117100.50  35835.54  30.60
695.2  117704.23  36423.50  30.94
696.5  118378.48  37036.69  31.29
697.8  119073.35  37670.39  31.64
699.2  119708.55  38299.11  31.99
700.5  120397.32  38961.13  32.36
701.8  121010.40  39616.50  32.74
703.1  121673.04  40312.29  33.13
704.5  122333.49  41027.08  33.54
705.8  123052.02  41781.73  33.95
707.1  123699.50  42526.43  34.38
708.4  124327.08  43287.04  34.82
709.8  125100.69  44108.16  35.26
711.1  125620.78  44861.99  35.71
712.4  126414.98  45712.91  36.16
713.7  127064.78  46517.43  36.61
715.0  127732.41  47335.84  37.06
716.3  128462.75  48191.79  37.51
717.7  129151.55  49030.96  37.96
719.0  129888.90  49900.71  38.42
720.3  130593.28  50761.34  38.87
721.6  131409.20  51673.14  39.32
722.9  132181.65  52588.80  39.79
724.2  132980.40  53508.60  40.24
725.6  133689.98  54407.89  40.70
726.9  134152.50  55207.68  41.15
728.2  134644.16  56044.80  41.62
729.5  135254.08  56937.40  42.10
730.8  135730.48  57772.64  42.56
732.1  136302.32  58667.00  43.04
733.4  136762.18  59510.77  43.51
734.7  137100.24  60313.89  43.99
736.0  137526.60  61150.07  44.46
737.3  137761.83  61908.11  44.94
738.6  138012.93  62643.47  45.39
740.0  138267.65  63412.29  45.86
741.2  138636.16  64200.69  46.31
742.6  139161.96  65068.97  46.76
743.9  139750.40  65949.43  47.19
745.2  140455.14  66893.19  47.63
746.5  141195.58  67832.19  48.04
747.8  141769.80  68704.29  48.46
749.1  142443.50  69609.07  48.87
750.4  143111.47  70501.71  49.26
751.7  143790.08  71395.90  49.65
753.0  144287.45  72199.98  50.04
754.2  144899.16  73052.44  50.42
755.5  145449.04  73873.95  50.79
756.8  145978.24  74681.94  51.16
758.1  146918.88  75712.37  51.53
759.4  147808.20  76699.71  51.89
760.7  148636.32  77698.40  52.27
762.0  149196.25  78550.00  52.65
763.3  149737.14  79392.60  53.02
764.6  150107.52  80142.00  53.39
765.9  150485.30  80920.79  53.77
767.2  150963.54  81753.75  54.15
768.4  151260.20  82498.00  54.54
769.7  151873.94  83399.25  54.91
771.0  152287.56  84204.71  55.29
772.3  152648.10  84964.79  55.66
773.6  153107.36  85809.60  56.05
774.8  153547.36  86620.89  56.41
776.1  153958.48  87418.31  56.78
777.4  154272.48  88132.12  57.13
778.7  154773.02  88955.17  57.47
780.0  155218.24  89747.66  57.82
781.2  155560.50  90480.60  58.16
782.5  156064.74  91267.24  58.48
783.8  156506.04  92032.20  58.80
785.0  156831.42  92730.47  59.13
786.3  157258.50  93457.50  59.43
787.6  157706.08  94217.20  59.74
788.9  158082.06  94914.47  60.04
790.1  158584.10  95694.21  60.34
791.4  158942.88  96371.31  60.63
792.7  159547.02  97185.15  60.91
793.9  159962.04  97896.60  61.20
795.2  160425.00  98620.71  61.47
796.5  160908.00  99351.53  61.74
797.7  161366.64  100056.30  62.01
799.0  161964.00  100885.71  62.29
800.2  162360.32  101562.06  62.55
801.5  162838.64  102263.34  62.80
802.8  163350.80  102990.68  63.05
804.0  163785.44  103676.30  63.30
805.3  164251.96  104393.60  63.56
806.5  164614.60  105043.29  63.81
807.8  165079.60  105716.00  64.04
809.0  165549.28  106407.19  64.28
810.3  166018.63  107075.36  64.50
811.5  166360.53  107697.11  64.74
812.8  166817.10  108398.79  64.98
814.0  167198.04  109021.76  65.21
815.3  167705.26  109701.50  65.41
816.5  168076.25  110319.46  65.64
817.8  168517.29  110970.47  65.85
819.0  168912.80  111592.25  66.07
820.2  169357.86  112246.59  66.28
821.5  169802.50  112892.39  66.48
822.7  170110.53  113447.83  66.69
824.0  170540.46  114081.81  66.89
825.2  171021.00  114730.29  67.09
826.4  171498.25  115368.31  67.27
827.7  171819.45  115891.89  67.45
828.9  172248.30  116536.50  67.66
830.1  172641.46  117113.66  67.84
831.4  173032.83  117714.79  68.03
832.6  173456.32  118348.01  68.23
833.8  173832.40  118878.21  68.39
835.0  174211.66  119432.70  68.56
836.3  174618.36  120019.20  68.73
837.5  175051.80  120636.00  68.91
838.7  175482.18  121222.86  69.08
839.9  175873.68  121763.83  69.23
841.2  176346.74  122326.00  69.37
842.4  176688.30  122875.69  69.54
843.6  177076.90  123453.00  69.72
844.8  177534.54  124057.48  69.88
846.0  177923.19  124608.66  70.04
847.2  178333.68  125108.70  70.15
848.5  178831.20  125692.17  70.29
849.7  179212.77  126248.74  70.45
850.9  179562.50  126711.93  70.57
852.1  179933.46  127290.25  70.74
853.3  180259.98  127750.07  70.87
854.5  180693.38  128293.55  71.00
855.7  181025.04  128770.11  71.13
856.9  181437.00  129310.80  71.27
858.1  181796.21  129803.16  71.40
859.3  182182.84  130303.60  71.52
860.5  182624.01  130830.88  71.64
861.7  183048.80  131351.43  71.76
862.9  183407.90  131847.95  71.89
864.1  183780.28  132304.55  71.99
865.3  184197.76  132851.83  72.12
866.5  184654.08  133376.91  72.23
867.7  185052.65  133829.21  72.32
868.9  185471.23  134298.65  72.41
870.1  185905.07  134839.91  72.53
871.3  186316.10  135331.67  72.64
872.5  186742.35  135857.89  72.75
873.7  187213.44  136400.74  72.86
874.9  187746.69  136935.86  72.94
876.0  188244.36  137466.77  73.03
877.2  188665.60  137986.37  73.14
878.4  189216.63  138518.55  73.21
879.6  189600.60  139020.00  73.32
880.8  190043.00  139506.25  73.41
882.0  190481.86  139996.89  73.50
883.1  190933.12  140501.00  73.59
884.3  191394.44  141034.91  73.69
885.5  191901.57  141520.20  73.75
886.7  192265.92  141971.66  73.84
887.8  192664.20  142524.00  73.98
889.0  193222.52  142990.06  74.00
890.2  193632.81  143466.60  74.09
891.4  194161.44  143987.79  74.16
892.5  194758.20  144590.27  74.24
893.7  195333.50  145252.40  74.36
894.9  195971.04  145840.89  74.42
896.0  196570.25  146383.18  74.47
897.2  197134.42  146952.60  74.54
898.4  197627.30  147555.11  74.66
899.5  198311.33  148201.74  74.73
900.7  198716.70  148645.71  74.80
901.9  199143.30  149132.01  74.89
903.0  199561.02  149529.39  74.93
904.2  199876.20  149973.29  75.03
905.4  200380.14  150446.61  75.08
906.5  200909.80  150943.80  75.13
907.7  201228.40  151349.26  75.21
908.8  201623.88  151811.49  75.29
910.0  201943.04  152163.89  75.35
911.2  202214.39  152482.14  75.41
912.3  202439.94  152799.09  75.48
913.5  202709.46  153080.90  75.52
914.6  202849.92  153284.40  75.57
915.8  203160.66  153678.04  75.64
916.9  203415.80  154034.91  75.72
918.1  203718.36  154322.81  75.75
919.2  203952.60  154621.48  75.81
920.4  204138.66  154889.43  75.87
921.5  204317.39  155166.94  75.94
922.7  204401.60  155420.57  76.04
923.8  204819.96  155761.24  76.05
925.0  205106.16  156016.70  76.07
926.1  205305.66  156286.20  76.12
927.3  205732.32  156676.11  76.16
928.4  206193.00  157186.25  76.23
929.6  206807.04  157776.46  76.29
930.7  207615.80  158424.00  76.31
931.8  208308.27  159076.18  76.37
933.0  208980.72  159687.26  76.41
934.1  209416.41  160115.34  76.46
935.3  209537.34  160303.24  76.50
936.4  209598.06  160406.68  76.53
937.6  209392.53  160357.63  76.58
938.7  209376.00  160350.24  76.58
939.9  209288.62  160530.10  76.70
941.0  209909.72  160915.89  76.66
942.1  210373.20  161461.93  76.75
943.3  210952.38  161839.89  76.72
944.4  211202.76  162126.60  76.76
945.6  211437.12  162332.17  76.78
946.7  211711.10  162522.94  76.77
947.9  211804.32  162814.50  76.87
949.0  212071.20  162955.14  76.84
950.1  212365.44  163172.31  76.84
951.3  212574.67  163439.96  76.89
952.4  213031.74  163760.86  76.87
953.6  213222.88  163890.26  76.86
954.7  213404.70  164011.52  76.85
955.8  213622.92  164226.99  76.88
957.0  214092.30  164569.07  76.87
958.1  214442.88  164818.67  76.86
959.3  214340.70  164640.00  76.81
960.4  214726.16  165045.73  76.86
961.6  215077.64  165125.44  76.77
962.7  215414.72  165325.03  76.75
963.9  215591.32  165468.50  76.75
965.0  215532.18  165517.20  76.79
966.2  215680.48  165541.13  76.75
967.3  215866.42  165659.00  76.74
968.5  216087.36  165715.20  76.69
969.6  216129.92  165821.14  76.72
970.8  216346.35  165635.49  76.56
971.9  216047.04  165555.66  76.63
973.1  216322.64  165682.17  76.59
974.2  216336.30  165704.40  76.60
975.4  216573.81  165898.84  76.60
976.5  216518.25  165744.43  76.55
977.7  216742.44  165891.51  76.54
978.8  216838.89  165797.55  76.46
980.0  216769.00  165702.86  76.44
981.2  216990.42  165950.94  76.48
982.3  216962.34  165740.80  76.39
983.5  217128.21  165656.40  76.29
984.6  217208.16  165773.31  76.32
985.8  217504.32  165597.14  76.14
987.0  217248.64  165949.49  76.39
988.1  217750.54  165915.99  76.20
989.3  217842.24  165705.60  76.07
990.2  229009.55  175337.39  76.56
994.0  229351.58  176137.20  76.80
997.9  229524.00  176605.23  76.94
1001.7  230188.54  177548.80  77.13
1005.6  231148.89  178701.43  77.31
1009.4  232292.02  179950.68  77.47
1013.3  233240.00  181080.00  77.64
1017.1  233944.88  182022.50  77.81
1021.0  234616.44  182954.16  77.98
1024.8  235853.22  184159.46  78.08
1028.6  237412.47  185710.05  78.22
1032.5  238730.80  187045.20  78.35
1036.3  239296.32  187772.55  78.47
1040.1  239566.62  188282.11  78.59
1044.0  240240.87  189062.36  78.70
1047.8  240798.60  189662.18  78.76
1051.6  241367.38  190394.91  78.88
1055.5  241083.80  190374.62  78.97
1059.3  240946.50  190459.06  79.05
1063.1  240881.04  190587.20  79.12
1067.0  241208.47  191065.88  79.21
1070.8  241885.62  191739.15  79.27
1074.6  242363.81  192289.43  79.34
1078.4  242194.00  192316.93  79.41
1082.3  241576.33  191925.72  79.45
1086.1  241206.04  191911.74  79.56
1089.9  241274.67  192061.66  79.60
1093.7  241611.61  192493.05  79.67
1097.5  241758.34  192702.25  79.71
1101.4  241694.16  192703.48  79.73
1105.2  241584.40  192651.94  79.75
1109.0  241895.90  192892.81  79.74
1112.8  242729.66  193389.24  79.67
1116.6  243369.33  193868.63  79.66
1120.4  244008.18  194194.60  79.59
1124.2  244414.26  194277.96  79.49
1128.1  244900.30  194334.72  79.35
1131.8  244885.67  194030.10  79.23
1135.7  244679.62  193538.66  79.10
1139.5  244430.80  193026.47  78.97
1143.3  243899.88  192127.35  78.77
1147.1  243355.56  191263.14  78.59
1150.9  242816.75  190265.04  78.36
1154.7  242766.04  189527.74  78.07
1158.5  242695.20  188787.09  77.79
1162.3  242491.07  188022.44  77.54
1166.1  241898.18  186967.34  77.29
1169.9  241505.07  186184.24  77.09
1173.7  240940.00  185335.71  76.92
1177.5  240302.88  184510.93  76.78
1181.2  240279.87  184129.40  76.63
1185.0  240602.36  184003.43  76.48
1188.8  240480.72  183734.75  76.40
1192.6  240474.43  183500.81  76.31
1196.4  240485.12  183397.05  76.26
1200.2  239869.16  182896.00  76.25
1204.0  239483.80  182660.37  76.27
1207.8  239173.93  182531.10  76.32
1211.6  238692.33  182220.93  76.34
1215.3  238300.60  182192.65  76.45
1219.1  238131.08  182360.52  76.58
1222.9  237795.56  182445.71  76.72
1226.7  237507.41  182600.17  76.88
1230.4  236891.49  182469.67  77.03
1234.2  236288.89  182269.15  77.14
1238.0  235601.50  182052.43  77.27
1241.8  234963.06  181854.70  77.40
1245.5  234438.73  181672.44  77.49
1249.3  234248.90  181742.66  77.59
1253.1  234396.94  182027.50  77.66
1256.8  234391.37  182192.63  77.73
1260.6  234138.05  182046.50  77.75
1264.4  233861.49  181999.83  77.82
1268.1  233433.20  181686.69  77.83
1271.9  233393.02  181740.87  77.87
1275.7  233647.47  182024.04  77.91
1279.4  233952.60  182340.06  77.94
1283.2  233524.72  182156.84  78.00
1286.9  233168.57  181989.71  78.05
1290.7  232916.93  181842.26  78.07
1294.4  232316.87  181383.67  78.08
1298.2  231504.86  180780.43  78.09
1302.0  230473.33  179911.77  78.06
1305.7  229232.36  178908.13  78.05
1309.5  227814.65  177656.22  77.98
1313.2  226844.33  176647.71  77.87
1317.0  226153.20  175921.20  77.79
1320.7  225456.62  175014.90  77.63
1324.4  224496.38  173858.39  77.44
1328.2  223804.80  172768.63  77.20
1331.9  222890.19  171415.55  76.91
1335.7  222065.14  169977.59  76.54
1339.4  220934.40  168295.43  76.17
1343.2  220095.06  166749.93  75.76
1346.9  219650.45  165398.73  75.30
1350.6  219904.14  164540.30  74.82
1354.4  220384.69  163860.88  74.35
1358.1  220193.47  162752.96  73.91
1361.8  219542.09  161337.44  73.49
1365.6  218487.25  159713.33  73.10
1369.3  217242.22  157950.57  72.71
1373.0  215901.64  156102.10  72.30
1376.7  214441.70  154146.56  71.88
1380.5  212992.09  151971.00  71.35
1384.2  211660.54  149559.54  70.66
1387.9  210405.60  146884.46  69.81
1391.6  209151.25  143844.84  68.78
1395.3  208028.80  140574.34  67.57
1399.1  207303.84  137334.35  66.25
1402.8  206378.00  133624.29  64.75
1406.5  205683.30  129772.31  63.09
1410.2  205133.11  125900.93  61.38
1413.9  204989.89  122386.23  59.70
1417.6  204502.27  118947.52  58.16
1421.3  203954.93  115910.06  56.83
1425.1  203283.20  113128.46  55.65
1428.8  202885.20  110849.46  54.64
1432.5  202637.03  109037.67  53.81
1436.2  202423.60  107551.20  53.13
1439.9  201839.65  106170.74  52.60
1443.6  201481.00  105150.43  52.19
1447.3  200950.96  104278.24  51.89
1451.0  200466.75  103604.79  51.68
1454.7  199935.11  103078.29  51.56
1458.4  199523.10  102679.50  51.46
1462.1  198923.80  102302.18  51.43
1465.8  198314.39  101994.77  51.43
1469.4  197756.80  101838.97  51.50
1473.1  198143.20  102268.19  51.61
1476.8  198244.22  102726.09  51.82
1480.5  197182.62  102590.19  52.03
1484.2  196313.10  102598.69  52.26
1487.9  195713.16  102760.46  52.51
1491.6  195016.25  102860.41  52.74
1495.3  194730.25  103189.82  52.99
1498.9  194171.13  103376.61  53.24
1502.6  193290.58  103395.88  53.49
1506.3  192276.62  103306.80  53.73
1510.0  191351.25  103284.74  53.98
1513.7  190672.90  103384.68  54.22
1517.3  189985.06  103463.93  54.46
1521.0  189132.52  103384.50  54.66
1524.7  188387.50  103351.69  54.86
1528.3  187614.07  103237.31  55.03
1532.0  186745.73  103092.51  55.20
1535.7  185943.02  102918.20  55.35
1539.3  185124.33  102668.87  55.46
1543.0  184547.03  102571.50  55.58
1546.7  184195.92  102569.30  55.68
1550.3  183716.98  102475.54  55.78
1554.0  182950.60  102211.65  55.87
1557.6  182212.37  101979.82  55.97
1561.3  181403.38  101661.36  56.04
1565.0  180563.20  101322.69  56.11
1568.6  179644.32  100906.45  56.17
1572.3  179004.11  100686.03  56.25
1575.9  178404.53  100495.71  56.33
1579.6  177854.21  100338.35  56.42
1583.2  177226.93  100172.94  56.52
1586.9  176495.67  99902.55  56.60
1590.5  175894.40  99834.80  56.76
1594.1  175166.90  99682.97  56.91
1597.8  174401.07  99510.60  57.06
1601.4  173664.57  99393.15  57.23
1605.1  172715.47  99149.40  57.41
1608.7  171914.25  98982.00  57.58
1612.3  171153.00  98828.03  57.74
1616.0  170359.20  98623.35  57.89
1619.6  169702.00  98470.57  58.03
1623.2  168873.00  98166.64  58.13
1626.9  168263.02  97959.64  58.22
1630.5  167503.15  97624.67  58.28
1634.1  166857.30  97348.65  58.34
1637.8  166184.98  96976.00  58.35
1641.4  165392.47  96418.96  58.30
1645.0  164620.04  95777.99  58.18
1648.6  163705.27  94920.06  57.98
1652.2  163030.04  94143.86  57.75
1655.8  162354.67  93296.36  57.46
1659.5  161695.45  92500.68  57.21
1663.1  160547.89  91492.87  56.99
1666.7  159346.83  90572.14  56.84
1670.3  158239.92  89800.53  56.75
1673.9  157211.18  89151.28  56.71
1677.5  156431.38  88668.14  56.68
1681.1  156008.04  88393.40  56.66
1684.7  156019.20  88260.14  56.57
1688.3  155899.26  88045.60  56.48
1691.9  155539.33  87624.69  56.34
1695.6  155192.07  87183.47  56.18
1699.2  155094.20  86868.90  56.01
1702.8  154994.73  86524.09  55.82
1706.3  154526.78  85891.71  55.58
1709.9  153610.49  85033.94  55.36
1713.5  152909.61  84273.11  55.11
1717.1  152223.71  83539.70  54.88
1720.7  151544.46  82815.66  54.65
1724.3  151186.99  82368.60  54.48
1727.9  150850.35  82045.13  54.39
1731.5  150743.06  81962.91  54.37
1735.1  150851.20  82102.29  54.43
1738.7  150603.51  81987.77  54.44
1742.2  150167.79  81740.14  54.43
1745.8  149522.27  81413.49  54.45
1749.4  149246.33  81227.71  54.43
1753.0  148321.72  80710.80  54.42
1756.5  146866.94  79942.23  54.43
1760.1  145197.60  79087.25  54.47
1763.7  143335.89  78124.38  54.50
1767.2  141835.60  77424.99  54.59
1770.8  140562.00  76840.07  54.67
1774.4  139212.97  76109.48  54.67
1777.9  138400.28  75835.47  54.79
1781.5  137588.33  75429.64  54.82
1785.1  136424.17  74852.14  54.87
1788.6  135191.74  74204.82  54.89
1792.2  133894.17  73545.86  54.93
1795.8  133223.64  73262.10  54.99
1799.3  132553.00  72946.41  55.03
1802.9  131865.03  72636.65  55.08
1806.4  131264.27  72414.29  55.17
1810.0  130505.22  72080.41  55.23
1813.5  130129.27  71941.78  55.28
1817.1  129901.87  71911.80  55.36
1820.6  129342.50  71703.81  55.44
1824.2  129287.60  71811.26  55.54
1827.7  128577.41  71529.18  55.63
1831.2  128352.00  71586.00  55.77
1834.8  128323.07  71706.09  55.88
1838.3  128093.00  71737.71  56.00
1841.8  127480.63  71509.69  56.09
1845.4  126603.75  71157.80  56.21
1848.9  125842.95  70750.41  56.22
1852.4  125221.33  70408.52  56.23
1856.0  124542.07  69905.40  56.13
1859.5  123819.73  69361.13  56.02
1863.0  123275.26  68770.40  55.79
1866.6  123120.18  68306.40  55.48
1870.1  122986.30  67700.46  55.05
1873.6  122371.50  66624.43  54.44
1877.1  121266.83  65053.50  53.64
1880.6  120028.82  63241.46  52.69
1884.2  119140.58  61350.92  51.49
1887.7  118354.40  59201.27  50.02
1891.2  117441.10  56647.35  48.23
1894.7  116694.27  53914.49  46.20
1898.2  116223.99  51160.52  44.02
1902.2  123786.00  51402.00  41.52
1904.9  123125.52  48918.32  39.73
1907.6  122297.60  46413.20  37.95
1910.4  121606.33  44149.99  36.31
1913.1  120546.40  42073.60  34.90
1915.8  119887.60  40434.10  33.73
1918.6  119405.87  39120.80  32.76
1921.3  118924.54  38057.88  32.00
1924.0  118117.30  37154.95  31.46
1926.7  117337.20  36499.37  31.11
1929.4  116546.33  36042.47  30.93
1932.2  115976.73  35826.53  30.89
1934.9  115401.00  35708.40  30.94
1937.6  114792.97  35687.43  31.09
1940.3  114247.08  35777.92  31.32
1943.0  113756.27  35954.33  31.61
1945.7  113043.24  36082.20  31.92
1948.4  112313.57  36216.14  32.25
1951.1  111727.05  36408.00  32.59
1953.8  111120.35  36638.80  32.97
1956.4  110630.13  36884.70  33.34
1959.1  110073.07  37106.70  33.71
1961.8  109301.50  37270.80  34.10
1964.5  108646.73  37481.55  34.50
1967.2  107909.80  37671.53  34.91
1969.9  107298.75  37872.58  35.30
1972.5  106540.03  38002.90  35.67
1975.2  106016.55  38220.84  36.05
1977.9  105682.75  38524.72  36.45
1980.6  105127.81  38741.73  36.85
1983.2  104301.47  38837.82  37.24
1985.9  103446.00  38892.00  37.60
1988.5  102567.58  38912.68  37.94
1991.2  101944.58  39025.80  38.28
1993.8  101373.80  39143.50  38.61
1996.5  100932.15  39306.85  38.94
1999.2  100326.00  39354.93  39.23
2001.8  99942.40  39430.40  39.45
2004.4  99444.77  39450.28  39.67
2007.1  98766.38  39387.83  39.88
2009.7  98190.90  39329.25  40.05
2012.4  97845.07  39351.47  40.22
2015.0  97414.83  39275.50  40.32
2017.6  96874.83  39100.08  40.36
2020.3  96398.50  38914.70  40.37
2022.9  96180.80  38822.00  40.36
2025.5  95982.40  38685.38  40.30
2028.1  95808.83  38501.27  40.19
2030.8  95423.93  38183.38  40.01
2033.4  95256.35  37947.60  39.84
2036.0  94901.53  37627.00  39.65
2038.6  94538.80  37255.45  39.41
2041.2  94252.13  36907.57  39.16
2043.8  93944.72  36534.77  38.89
2046.4  93586.05  36116.90  38.59
2049.0  93093.40  35672.43  38.32
2051.6  92854.10  35331.08  38.05
2054.2  92541.46  34971.88  37.79
2056.8  92213.92  34611.50  37.53
2059.4  91651.98  34188.46  37.30
2062.0  91172.29  33796.46  37.07
2064.6  90617.18  33412.61  36.87
2067.1  90038.48  33003.45  36.65
2069.7  89434.73  32576.82  36.43
2072.3  89016.17  32267.55  36.25
2074.9  88571.53  31960.60  36.08
2077.4  88260.70  31698.81  35.91
2080.0  87793.30  31374.23  35.74
2082.6  87324.71  31046.75  35.55
2085.1  86882.05  30731.55  35.37
2087.7  86567.00  30498.00  35.23
2090.3  86146.40  30236.05  35.10
2092.8  85435.90  29856.43  34.95
2095.4  84676.80  29459.19  34.79
2097.9  84044.45  29121.17  34.65
2100.5  83391.00  28772.33  34.50
2103.0  82830.45  28469.22  34.37
2105.6  82284.08  28181.03  34.25
2108.1  81802.73  27925.35  34.14
2110.7  81304.65  27651.87  34.01
2113.2  80826.02  27385.74  33.88
2115.7  80261.33  27093.17  33.76
2118.3  79657.50  26793.33  33.64
2120.8  79316.55  26604.90  33.54
2123.3  78931.36  26382.30  33.42
2125.8  78546.88  26161.68  33.31
2128.4  78138.45  25941.18  33.20
2130.9  77638.33  25715.00  33.12
2133.4  77279.30  25543.35  33.05
2135.9  76916.83  25400.50  33.02
2138.4  76469.89  25229.97  32.99
2140.9  76170.85  25121.15  32.98
2143.4  75859.53  25042.84  33.01
2145.9  75561.03  24969.74  33.05
2148.4  75262.54  24914.92  33.10
2150.9  74970.14  24872.28  33.18
2153.4  74696.02  24854.00  33.27
2155.9  74387.28  24836.48  33.39
2158.4  74112.50  24818.50  33.49
2160.9  73892.00  24830.75  33.60
2163.4  73595.73  24827.55  33.74
2165.9  73069.70  24735.80  33.85
2168.4  72613.05  24649.20  33.95
2170.8  72281.28  24615.80  34.06
2173.3  71931.73  24586.04  34.18
2175.8  71624.12  24578.95  34.32
2178.2  71265.46  24547.75  34.45
2180.7  70911.58  24504.78  34.56
2183.2  70500.13  24457.57  34.69
2185.6  70100.10  24425.10  34.84
2188.1  69665.40  24362.10  34.97
2190.6  69122.95  24278.80  35.12
2193.0  68474.45  24161.50  35.29
2195.5  67916.80  24064.00  35.43
2197.9  67376.20  23952.53  35.55
2200.4  66698.83  23811.67  35.70
2202.8  66230.70  23757.24  35.87
2205.3  65650.38  23665.68  36.05
2207.7  65292.72  23635.95  36.20
2210.1  64892.33  23561.53  36.31
2212.6  64557.49  23496.65  36.40
2215.0  64329.79  23505.25  36.54
2217.4  64050.66  23464.03  36.63
2219.9  63820.68  23422.10  36.70
2222.3  63612.63  23380.13  36.75
2224.7  63458.55  23345.33  36.79
2227.1  63218.65  23240.30  36.76
2229.5  62934.83  23092.46  36.69
2231.9  62497.60  22867.73  36.59
2234.4  62002.93  22584.13  36.42
2236.8  61625.44  22339.13  36.25
2239.2  61275.50  22086.35  36.04
2241.6  60879.88  21804.83  35.82
2244.0  60487.20  21506.40  35.56
2246.4  60112.00  21205.38  35.28
2248.8  59700.30  20870.48  34.96
2251.2  59363.00  20539.25  34.60
2253.6  58964.25  20213.00  34.28
2255.9  58684.70  19958.20  34.01
2258.3  58393.58  19732.50  33.79
2260.7  58031.60  19467.40  33.55
2263.1  57644.75  19176.25  33.27
2265.5  57267.10  18915.23  33.03
2267.9  56970.50  18712.25  32.85
2270.2  56549.20  18493.67  32.70
2272.6  56144.30  18293.80  32.58
2275.0  55742.40  18058.95  32.40
2277.3  55371.50  17847.50  32.23
2279.7  55032.25  17670.50  32.11
2282.1  54701.90  17498.07  31.99
2284.4  54292.88  17303.37  31.87
2286.8  54019.41  17134.74  31.72
2289.1  53670.37  16911.50  31.51
2291.5  53377.04  16712.33  31.31
2293.8  52968.90  16473.07  31.10
2296.2  52514.00  16223.90  30.89
2298.5  52014.75  15977.63  30.72
2300.8  51511.83  15734.95  30.55
2303.2  50910.50  15494.50  30.43
2305.5  50274.38  15274.31  30.38
2307.9  49616.34  15073.03  30.38
2310.2  48987.40  14891.80  30.40
2312.5  48430.33  14766.00  30.49
2314.8  47897.90  14652.12  30.59
2317.1  47313.75  14514.79  30.68
2319.5  46713.08  14329.88  30.68
2321.8  46165.07  14166.40  30.69
2324.1  45602.43  13999.65  30.70
2326.4  45092.67  13858.90  30.73
2328.7  44578.75  13703.75  30.74
2331.0  44129.40  13509.00  30.61
2333.3  43790.86  13376.38  30.55
2335.6  43427.07  13256.60  30.53
2337.9  42993.60  13085.70  30.44
2340.2  42599.58  12920.00  30.33
2342.5  42208.55  12775.10  30.27
2344.8  41717.58  12613.96  30.24
2347.1  41240.15  12461.40  30.22
2349.4  40733.70  12314.65  30.23
2351.7  40292.53  12200.00  30.28
2353.9  39835.28  12097.04  30.37
2356.2  39333.13  11984.38  30.47
2358.5  38852.03  11870.55  30.55
2360.8  38408.07  11761.05  30.62
2363.1  37970.85  11654.50  30.69
2365.3  37525.87  11520.38  30.70
2367.6  37016.67  11358.33  30.68
2369.8  36506.63  11197.38  30.67
2372.1  35954.75  11027.25  30.67
2374.4  35346.07  10836.83  30.66
2376.6  34757.80  10679.43  30.73
2378.9  34205.27  10506.77  30.72
2381.1  33661.33  10313.33  30.64
2383.4  33114.62  10120.05  30.56
2385.6  32638.83  9953.63  30.50
2387.9  32181.30  9804.90  30.47
2390.1  31745.00  9660.00  30.43
2392.3  31291.65  9520.88  30.43
2394.6  30855.85  9371.82  30.37
2396.8  30441.86  9204.18  30.24
2399.0  30022.42  9059.33  30.18
2401.3  29601.72  8908.47  30.09
2403.5  29156.40  8763.30  30.06
2405.7  28736.79  8607.38  29.95
2407.9  28337.55  8445.45  29.80
2410.1  27918.60  8295.60  29.71
2412.4  27581.42  8173.67  29.63
2414.6  27194.20  7999.40  29.42
2416.8  26778.40  7844.65  29.29
2419.0  26426.36  7697.99  29.13
2421.2  26066.90  7525.43  28.87
2423.4  25643.98  7330.93  28.59
2425.6  25346.03  7219.95  28.49
2427.8  25060.28  7096.13  28.32
2430.0  24736.97  6958.47  28.13
2432.2  24432.00  6816.00  27.90
2434.4  24139.13  6675.75  27.66
2436.5  23840.43  6553.43  27.49
2438.7  23551.35  6422.20  27.27
2440.9  23264.20  6272.60  26.96
2443.1  23024.55  6160.65  26.76
2445.3  22744.51  6054.37  26.62
2447.4  22440.00  5926.20  26.41
2449.6  22176.00  5831.47  26.30
2451.8  21910.95  5733.90  26.17
2453.9  21614.67  5601.11  25.91
2456.1  21289.20  5495.00  25.81
2458.3  20950.32  5369.98  25.63
2460.4  20645.61  5249.61  25.43
2462.6  20428.63  5180.00  25.36
2464.7  20209.26  5087.88  25.18
2466.9  19973.20  4987.73  24.97
2469.0  19729.43  4895.44  24.81
2471.2  19467.15  4799.80  24.66
2473.3  19169.37  4697.21  24.50
2475.4  18930.53  4571.53  24.15
2477.6  18687.45  4465.48  23.90
2479.7  18457.60  4416.00  23.93
2481.9  18185.65  4344.78  23.89
2484.0  17993.98  4250.44  23.62
2486.1  17786.25  4157.10  23.37
2488.2  17566.33  4086.21  23.26
2490.4  17307.08  4060.63  23.46
2492.5  16972.57  4023.60  23.71
2494.6  16641.38  3963.83  23.82
2496.7  16442.92  3877.07  23.58
2498.8  16275.90  3818.03  23.46
2500.9  16114.59  3835.01  23.80
2503.0  16033.35  3863.22  24.09
2505.1  15991.63  3844.75  24.04
2507.2  16002.20  3820.75  23.88
2509.4  15911.50  3833.23  24.09
2511.4  15853.60  3885.18  24.51
2513.5  15951.60  3910.53  24.51
2515.6  16064.82  3870.30  24.09
