# Supplementary material for: Using reflectance spectra and Pl@ntNet to identify herbarium specimens: a case study with Lithocarpus
Source: New Phytol. 2025 Jun 4;251(2):800–10. doi: 10.1111/nph.70258 (PMC13278665; doi:10.1111/nph.70258)
Supplement: Supplementary file 1 — Dataset S1 Original spectral data collected for this study. [file NPH-251-800-s003.zip › lithocarpus_spectra/gr020722_0360.sig]

/*** Spectra Vista SIG Data ***/
name= gr020722_0360.sig
instrument= HI: 1132003 (HR-1024i)
integration= 50.0, 9.0, 6.0, 100.0, 14.0, 6.0
scan method= Time-based, Time-based
scan coadds= 100, 425, 571, 50, 298, 571
scan time= 5, 5
scan settings= AI, AI
external data set1= 0,0,0,0,0,0,0,0,0,0,0,0,0,0,0,0,0,0,0,0,0,0,0,0,0,0,0,0,0,0,0,0
external data set2= 0,0,0,0,0,0,0,0,0,0,0,0,0,0,0,0,0,0,0,0,0,0,0,0,0,0,0,0,0,0,0,0
external data dark= 0,0,0,0,0,0,0,0,0,0,0,0,0,0,0,0
external data mask= 0
optic= LENS 4(1), LENS 4(1)
temp= 36.4, -5.1, -10.1, 36.4, -5.0, -9.9
battery= 7.43, 7.44
error= 0, 0
units= Radiance, Radiance
time= 07/02/2022 15:45:22, 07/02/2022 15:47:21
longitude=                 ,                 
latitude=                 ,                 
gpstime=                 ,                 
comm= 
memory slot= 0, 0
factors= 0.974, 0.951, 1.000 [Overlap: Remove @ 990,1900, Matching Type: None]
inclinometer x offset= 1, 1
inclinometer y offset= 90, 90
data= 
340.5  1236.90  249.55  20.18
341.9  1233.66  265.88  21.55
343.4  1200.48  246.00  20.49
344.9  1184.00  212.75  17.97
346.4  1212.44  205.05  16.91
347.8  1233.36  205.56  16.67
349.3  1209.92  191.04  15.79
350.8  1212.00  189.38  15.63
352.2  1243.55  190.19  15.29
353.7  1296.26  172.38  13.30
355.2  1323.10  163.75  12.38
356.6  1387.54  170.17  12.26
358.1  1440.98  171.86  11.93
359.6  1474.30  166.66  11.30
361.0  1526.44  166.19  10.89
362.5  1602.90  166.46  10.38
364.0  1681.68  165.62  9.85
365.5  1773.30  173.48  9.78
366.9  1808.64  188.40  10.42
368.4  1901.52  175.14  9.21
369.9  1993.30  192.90  9.68
371.3  2088.76  191.69  9.18
372.8  2163.15  190.10  8.79
374.2  2245.54  194.70  8.67
375.7  2346.69  196.65  8.38
377.2  2469.75  206.93  8.38
378.6  2536.32  204.76  8.07
380.1  2615.28  211.53  8.09
381.6  2736.37  220.68  8.06
383.0  2858.90  227.70  7.96
384.5  2993.90  248.43  8.30
386.0  3122.46  250.80  8.03
387.4  3229.40  241.00  7.46
388.9  3334.94  255.64  7.67
390.4  3451.17  273.36  7.92
391.8  3581.76  292.74  8.17
393.3  3720.39  301.34  8.10
394.7  3847.65  289.43  7.52
396.2  3949.30  292.14  7.40
397.7  4086.72  294.12  7.20
399.1  4246.20  318.47  7.50
400.6  4409.44  345.44  7.83
402.0  4552.86  359.97  7.91
403.5  4684.40  357.70  7.64
405.0  4827.76  368.14  7.63
406.4  5015.12  383.35  7.64
407.9  5182.52  405.86  7.83
409.3  5320.68  421.44  7.92
410.8  5482.08  435.69  7.95
412.2  5636.04  446.22  7.92
413.7  5828.42  459.94  7.89
415.1  6033.68  485.12  8.04
416.6  6215.04  507.96  8.17
418.0  6394.50  525.63  8.22
419.5  6564.50  538.98  8.21
420.9  6750.24  557.60  8.26
422.4  6978.86  583.68  8.36
423.8  7194.22  613.92  8.53
425.3  7435.35  654.98  8.81
426.7  7644.45  682.65  8.93
428.2  7843.20  711.36  9.07
429.6  8052.94  732.36  9.09
431.1  8265.60  769.16  9.31
432.5  8519.16  813.35  9.55
434.0  8761.50  852.50  9.73
435.4  9036.50  893.75  9.89
436.8  9313.04  932.98  10.02
438.3  9571.10  974.63  10.18
439.7  9803.87  1015.67  10.36
441.2  10039.20  1060.32  10.56
442.6  10306.35  1098.90  10.66
444.0  10576.02  1149.33  10.87
445.5  10876.29  1197.32  11.01
446.9  11198.46  1247.61  11.14
448.4  11480.28  1299.55  11.32
449.8  11797.20  1356.00  11.49
451.2  12086.50  1405.88  11.63
452.7  12350.07  1456.19  11.79
454.1  12629.30  1502.80  11.90
455.5  12926.48  1561.28  12.08
457.0  13241.80  1624.48  12.27
458.4  13544.96  1684.54  12.44
459.8  13875.84  1745.28  12.58
461.2  14245.66  1813.67  12.73
462.7  14596.65  1877.57  12.86
464.1  14926.13  1945.44  13.03
465.5  15251.04  2016.54  13.22
467.0  15573.30  2086.20  13.40
468.4  15915.40  2147.22  13.49
469.8  16252.92  2220.10  13.66
471.2  16636.65  2296.04  13.80
472.7  17033.88  2379.56  13.97
474.1  17428.60  2454.40  14.08
475.5  17880.20  2538.51  14.20
476.9  18305.56  2627.30  14.35
478.4  18687.50  2709.38  14.50
479.8  19026.34  2786.43  14.65
481.2  19326.56  2856.64  14.78
482.6  19660.86  2928.02  14.89
484.0  20064.66  3002.73  14.97
485.4  20488.15  3092.50  15.09
486.9  20937.15  3185.33  15.21
488.3  21426.96  3279.16  15.30
489.7  21863.66  3378.29  15.45
491.1  22285.20  3460.38  15.53
492.5  22708.56  3545.64  15.61
493.9  23093.76  3628.77  15.71
495.3  23461.20  3705.00  15.79
496.8  23869.08  3786.36  15.86
498.2  24337.26  3877.02  15.93
499.6  24797.70  3966.57  16.00
501.0  25318.43  4071.56  16.08
502.4  25815.48  4169.28  16.15
503.8  26290.95  4269.41  16.24
505.2  26771.60  4366.26  16.31
506.6  27263.28  4462.92  16.37
508.0  27760.32  4568.76  16.46
509.4  28180.00  4667.50  16.56
510.8  28680.30  4774.28  16.65
512.2  29158.00  4882.44  16.74
513.6  29673.60  5004.00  16.86
515.0  30245.76  5142.44  17.00
516.4  30721.44  5254.80  17.10
517.8  31263.08  5381.50  17.21
519.2  31836.84  5515.28  17.32
520.7  32395.35  5650.67  17.44
522.0  32873.76  5772.00  17.56
523.4  33436.62  5907.20  17.67
524.8  33918.72  6024.69  17.76
526.2  34501.15  6155.15  17.84
527.6  35101.32  6294.06  17.93
529.0  35604.80  6413.00  18.01
530.4  36233.04  6547.28  18.07
531.8  36779.36  6665.35  18.12
533.2  37313.64  6783.66  18.18
534.6  37829.92  6906.64  18.26
536.0  38346.87  7042.37  18.36
537.4  38869.93  7163.80  18.43
538.8  39435.86  7296.21  18.50
540.2  40042.31  7444.30  18.59
541.6  40605.04  7581.98  18.67
543.0  41095.46  7710.01  18.76
544.3  41781.75  7880.03  18.86
545.7  42547.35  8071.43  18.97
547.1  43034.55  8210.63  19.08
548.5  43642.32  8372.37  19.18
549.9  44317.05  8556.11  19.31
551.3  45013.28  8740.55  19.42
552.7  45505.38  8891.01  19.54
554.1  46178.82  9078.12  19.66
555.4  46766.38  9251.60  19.78
556.8  47221.02  9397.08  19.90
558.2  47569.50  9525.53  20.02
559.6  47950.80  9653.40  20.13
561.0  48574.68  9833.67  20.24
562.3  49030.80  9989.53  20.37
563.7  49633.92  10171.84  20.49
565.1  50208.40  10348.80  20.61
566.5  50801.97  10525.02  20.72
567.9  51617.76  10752.64  20.83
569.2  52500.00  10997.70  20.95
570.6  53430.88  11250.15  21.06
572.0  54226.98  11484.79  21.18
573.4  54902.61  11691.17  21.29
574.8  55581.50  11900.00  21.41
576.1  56413.59  12145.58  21.53
577.5  57033.16  12349.70  21.65
578.9  57884.28  12605.16  21.78
580.3  58640.85  12833.49  21.88
581.6  59387.36  13061.60  21.99
583.0  60154.47  13296.38  22.10
584.4  60787.59  13496.40  22.20
585.8  61332.09  13675.10  22.30
587.1  61843.32  13846.69  22.39
588.5  62490.30  14037.75  22.46
589.9  63020.70  14203.50  22.54
591.2  63632.08  14373.86  22.59
592.6  64403.68  14577.86  22.64
594.0  65037.90  14735.39  22.66
595.3  65847.34  14926.97  22.67
596.7  66655.56  15110.20  22.67
598.1  67427.15  15271.08  22.65
599.5  68190.15  15425.23  22.62
600.8  69001.64  15582.90  22.58
602.2  69674.85  15703.03  22.54
603.5  70501.08  15861.84  22.50
604.9  71326.08  16014.96  22.45
606.3  72072.00  16151.52  22.41
607.6  72789.54  16287.00  22.38
609.0  73515.60  16434.90  22.36
610.4  74250.54  16592.94  22.35
611.7  74941.51  16750.40  22.35
613.1  75613.20  16908.08  22.36
614.5  76379.04  17094.33  22.38
615.8  77009.58  17261.73  22.42
617.2  77824.26  17482.14  22.46
618.5  78501.64  17675.24  22.52
619.9  79327.26  17896.97  22.56
621.2  80060.30  18105.86  22.62
622.6  80965.50  18350.75  22.66
624.0  81641.79  18556.20  22.73
625.3  82424.09  18789.10  22.80
626.7  83210.80  19027.13  22.87
628.0  83867.04  19234.82  22.93
629.4  84688.80  19471.20  22.99
630.8  85367.04  19680.78  23.05
632.1  85900.50  19850.67  23.11
633.5  86795.28  20091.50  23.15
634.8  87507.82  20284.44  23.18
636.2  88149.72  20463.12  23.21
637.5  88959.85  20665.34  23.23
638.9  89672.43  20832.75  23.23
640.2  90454.99  21000.94  23.22
641.6  91290.96  21151.05  23.17
642.9  92040.13  21269.43  23.11
644.3  92843.12  21389.06  23.04
645.6  93600.00  21466.25  22.93
647.0  94345.20  21483.90  22.77
648.3  95114.20  21484.07  22.59
649.7  95944.44  21460.90  22.37
651.0  96719.27  21396.82  22.12
652.4  97234.02  21260.07  21.86
653.7  98281.53  21216.24  21.59
655.0  99159.04  21111.84  21.29
656.4  99774.20  20938.30  20.99
657.7  100779.41  20847.78  20.69
659.1  101609.20  20720.70  20.39
660.4  102296.32  20587.84  20.13
661.8  102960.00  20480.00  19.89
663.1  103933.92  20463.21  19.69
664.5  104467.98  20402.04  19.53
665.8  104714.31  20338.73  19.42
667.1  104901.21  20313.99  19.36
668.5  105386.40  20403.60  19.36
669.8  105864.54  20551.95  19.41
671.2  106213.12  20729.28  19.52
672.5  106570.27  20957.70  19.67
673.8  107224.60  21290.64  19.86
675.2  108192.84  21709.59  20.07
676.5  109340.46  22196.64  20.30
677.8  110538.24  22713.71  20.55
679.2  111489.79  23186.14  20.80
680.5  112296.15  23638.86  21.05
681.9  113005.20  24074.05  21.30
683.2  113767.50  24505.25  21.54
684.5  114529.80  24917.20  21.76
685.9  115234.65  25288.57  21.95
687.2  115929.60  25643.52  22.12
688.5  116577.54  25975.06  22.28
689.9  117358.04  26338.90  22.44
691.2  118023.49  26665.44  22.59
692.5  118627.00  26969.64  22.73
693.8  119342.85  27308.35  22.88
695.2  119964.74  27640.56  23.04
696.5  120644.92  28001.38  23.21
697.8  121360.50  28395.68  23.40
699.2  122013.06  28798.97  23.60
700.5  122699.88  29232.18  23.82
701.8  123340.35  29679.30  24.06
703.1  123986.16  30162.06  24.33
704.5  124666.29  30683.61  24.61
705.8  125400.23  31246.46  24.92
707.1  126055.75  31816.63  25.24
708.4  126691.29  32419.32  25.59
709.8  127472.13  33084.48  25.95
711.1  128003.38  33713.79  26.34
712.4  128812.02  34450.23  26.74
713.7  129454.60  35161.40  27.16
715.0  130125.54  35904.18  27.59
716.3  130855.25  36681.38  28.03
717.7  131536.11  37480.49  28.49
719.0  132254.10  38306.75  28.96
720.3  132956.76  39158.90  29.45
721.6  133740.20  40059.90  29.95
722.9  134474.94  40965.48  30.46
724.2  135240.84  41893.74  30.98
725.6  135942.02  42830.89  31.51
726.9  136431.00  43717.75  32.04
728.2  136964.80  44633.12  32.59
729.5  137601.36  45609.40  33.15
730.8  138088.36  46540.06  33.70
732.1  138689.60  47526.36  34.27
733.4  139184.13  48475.95  34.83
734.7  139617.36  49423.32  35.40
736.0  140145.36  50411.13  35.97
737.3  140490.45  51333.21  36.54
738.6  140850.36  52274.84  37.11
740.0  141223.55  53218.73  37.68
741.2  141664.64  54196.48  38.26
742.6  142217.28  55231.74  38.84
743.9  142815.68  56275.08  39.40
745.2  143504.76  57363.27  39.97
746.5  144216.86  58446.99  40.53
747.8  144787.40  59478.70  41.08
749.1  145431.94  60552.86  41.64
750.4  146066.04  61618.01  42.19
751.7  146722.38  62681.01  42.72
753.0  147222.11  63654.77  43.24
754.2  147834.84  64668.36  43.74
755.5  148393.93  65655.95  44.24
756.8  148915.36  66633.80  44.75
758.1  149866.80  67780.86  45.23
759.4  150749.40  68881.70  45.69
760.7  151596.20  69947.78  46.14
762.0  152188.75  70896.88  46.58
763.3  152744.76  71834.49  47.03
764.6  153117.84  72665.04  47.46
765.9  153492.50  73501.88  47.89
767.2  153979.56  74375.60  48.30
768.4  154299.60  75156.90  48.71
769.7  154934.21  76084.01  49.11
771.0  155355.93  76917.83  49.51
772.3  155724.25  77712.53  49.90
773.6  156184.80  78564.40  50.30
774.8  156644.61  79394.43  50.68
776.1  157084.98  80216.37  51.07
777.4  157408.81  80966.84  51.44
778.7  157925.24  81810.42  51.80
780.0  158362.88  82608.80  52.16
781.2  158716.80  83376.42  52.53
782.5  159218.28  84207.63  52.89
783.8  159696.90  85014.36  53.23
785.0  160049.22  85754.37  53.58
786.3  160461.00  86530.50  53.93
787.6  160930.00  87317.16  54.26
788.9  161313.06  88050.14  54.58
790.1  161843.20  88856.80  54.90
791.4  162210.72  89606.16  55.24
792.7  162825.69  90459.96  55.56
793.9  163250.64  91196.28  55.86
795.2  163748.50  91959.75  56.16
796.5  164242.76  92720.32  56.45
797.7  164723.52  93478.47  56.75
799.0  165336.00  94338.00  57.06
800.2  165740.80  95054.72  57.35
801.5  166207.46  95770.74  57.62
802.8  166751.85  96528.33  57.89
804.0  167199.76  97263.53  58.17
805.3  167701.60  98011.12  58.44
806.5  168073.00  98701.95  58.73
807.8  168550.90  99417.50  58.98
809.0  169029.70  100129.53  59.24
810.3  169523.27  100833.70  59.48
811.5  169902.48  101501.18  59.74
812.8  170370.30  102203.85  59.99
814.0  170761.23  102874.59  60.24
815.3  171265.11  103591.64  60.49
816.5  171675.25  104223.50  60.71
817.8  172125.06  104894.79  60.94
819.0  172512.83  105562.91  61.19
820.2  172981.56  106243.80  61.42
821.5  173448.95  106920.80  61.64
822.7  173792.37  107495.45  61.85
824.0  174213.54  108154.49  62.08
825.2  174699.75  108833.78  62.30
826.4  175185.67  109518.04  62.52
827.7  175526.45  110097.90  62.72
828.9  175993.20  110765.25  62.94
830.1  176384.74  111379.91  63.15
831.4  176797.09  111986.74  63.34
832.6  177242.64  112643.02  63.55
833.8  177597.20  113242.65  63.76
835.0  177989.70  113818.04  63.95
836.3  178435.46  114447.83  64.14
837.5  178869.60  115072.65  64.33
838.7  179258.67  115700.54  64.54
839.9  179645.04  116270.64  64.72
841.2  180075.71  116929.85  64.93
842.4  180490.20  117518.73  65.11
843.6  180893.30  118105.40  65.29
844.8  181368.00  118754.82  65.48
846.0  181749.72  119354.28  65.67
847.2  182130.27  119931.95  65.85
848.5  182618.72  120565.80  66.02
849.7  183029.52  121143.65  66.19
850.9  183430.00  121704.70  66.35
852.1  183813.85  122310.79  66.54
853.3  184125.78  122852.85  66.72
854.5  184585.45  123452.32  66.88
855.7  184969.50  124005.42  67.04
856.9  185361.24  124570.98  67.20
858.1  185768.59  125165.87  67.38
859.3  186130.70  125750.24  67.56
860.5  186570.12  126349.05  67.72
861.7  187041.60  126938.80  67.87
862.9  187447.39  127482.29  68.01
864.1  187814.11  128029.71  68.17
865.3  188223.24  128648.70  68.35
866.5  188671.68  129237.12  68.50
867.7  189092.07  129812.27  68.65
868.9  189477.26  130341.89  68.79
870.1  189956.40  130957.23  68.94
871.3  190414.24  131520.44  69.07
872.5  190859.85  132158.03  69.24
873.7  191321.92  132748.32  69.38
874.9  191822.64  133367.90  69.53
876.0  192282.84  133980.84  69.68
877.2  192720.76  134539.28  69.81
878.4  193286.43  135175.50  69.94
879.6  193716.60  135754.50  70.08
880.8  194178.25  136299.63  70.19
882.0  194579.54  136835.40  70.32
883.1  195053.32  137462.08  70.47
884.3  195533.70  138047.41  70.60
885.5  196031.85  138645.99  70.73
886.7  196384.32  139138.56  70.85
887.8  196837.20  139683.15  70.96
889.0  197355.10  140263.67  71.07
890.2  197754.06  140814.87  71.21
891.4  198306.76  141475.76  71.34
892.5  198897.66  142132.77  71.46
893.7  199532.74  142808.58  71.57
894.9  200196.36  143451.36  71.66
896.0  200753.35  144086.53  71.77
897.2  201380.06  144783.52  71.90
898.4  201901.31  145407.67  72.02
899.5  202581.28  146143.68  72.14
900.7  203014.50  146615.30  72.22
901.9  203428.42  147147.96  72.33
903.0  203830.12  147652.65  72.44
904.2  204210.20  148163.70  72.55
905.4  204662.28  148734.33  72.67
906.5  205220.82  149319.91  72.76
907.7  205608.32  149764.34  72.84
908.8  205988.76  150231.62  72.93
910.0  206334.96  150732.40  73.05
911.2  206675.32  151173.56  73.15
912.3  206925.90  151577.07  73.25
913.5  207172.46  151875.89  73.31
914.6  207340.56  152228.16  73.42
915.8  207725.55  152739.38  73.53
916.9  207962.19  153124.29  73.63
918.1  208194.64  153550.69  73.75
919.2  208447.29  153882.72  73.82
920.4  208701.24  154195.58  73.88
921.5  208905.43  154572.07  73.99
922.7  209169.28  154898.88  74.05
923.8  209458.56  155367.33  74.18
925.0  209667.57  155717.10  74.27
926.1  209946.24  156072.84  74.34
927.3  210396.96  156536.64  74.40
928.4  210889.25  157103.38  74.50
929.6  211537.92  157780.48  74.59
930.7  212207.80  158538.80  74.71
931.8  213049.20  159201.60  74.73
933.0  213761.52  159947.64  74.83
934.1  214168.95  160428.69  74.91
935.3  214375.68  160781.76  75.00
936.4  214335.81  160957.16  75.10
937.6  214214.28  160982.16  75.15
938.7  214152.39  161023.23  75.19
939.9  214217.76  161262.81  75.28
941.0  214671.12  161751.56  75.35
942.1  215110.08  162342.63  75.47
943.3  215660.82  162797.88  75.49
944.4  216168.80  163185.54  75.49
945.6  216290.02  163505.40  75.60
946.7  216449.76  163789.49  75.67
947.9  216739.11  164101.35  75.71
949.0  216891.00  164315.02  75.76
950.1  217311.84  164632.68  75.76
951.3  217565.48  165035.09  75.86
952.4  217893.10  165329.65  75.88
953.6  218125.58  165711.26  75.97
954.7  218258.97  165915.29  76.02
955.8  218614.99  166151.16  76.00
957.0  219041.85  166440.75  75.99
958.1  219443.88  166783.35  76.00
959.3  219382.80  166903.80  76.08
960.4  219606.30  167303.93  76.18
961.6  220005.59  167659.81  76.21
962.7  220384.96  167858.56  76.17
963.9  220829.77  168096.04  76.12
965.0  220929.48  168215.85  76.14
966.2  221121.96  168438.54  76.17
967.3  221091.05  168462.46  76.20
968.5  221348.16  168608.64  76.17
969.6  221560.32  168817.56  76.19
970.8  221527.46  168876.18  76.23
971.9  221531.20  168926.56  76.25
973.1  221831.20  169053.24  76.21
974.2  221706.35  169003.15  76.23
975.4  222118.86  169361.67  76.25
976.5  222237.60  169619.58  76.32
977.7  222472.80  169635.51  76.25
978.8  222394.41  169443.36  76.19
980.0  222318.00  169334.00  76.17
981.2  222720.15  169673.94  76.18
982.3  222686.94  169829.80  76.26
983.5  223044.51  169797.81  76.13
984.6  223320.96  169833.96  76.05
985.8  223194.84  169872.56  76.11
987.0  222931.20  169930.40  76.23
988.1  223199.98  170181.47  76.25
989.3  223264.72  169982.96  76.14
990.2  230642.42  179348.74  77.76
994.0  231078.87  180266.50  78.01
997.9  231375.00  180968.30  78.21
1001.7  232052.02  181962.30  78.41
1005.6  233062.22  183270.00  78.64
1009.4  233979.58  184507.08  78.86
1013.3  234880.00  185631.43  79.03
1017.1  235489.31  186537.60  79.21
1021.0  236161.82  187469.88  79.38
1024.8  237202.11  188690.29  79.55
1028.6  238641.90  190281.24  79.74
1032.5  239922.20  191619.90  79.87
1036.3  240433.72  192383.09  80.02
1040.1  240657.26  192929.57  80.17
1044.0  241227.36  193759.19  80.32
1047.8  241712.10  194399.33  80.43
1051.6  242216.09  195188.40  80.58
1055.5  241979.70  195297.94  80.71
1059.3  241891.95  195523.97  80.83
1063.1  241888.07  195803.19  80.95
1067.0  242246.67  196442.27  81.09
1070.8  242941.77  197244.15  81.19
1074.6  243478.25  197967.13  81.31
1078.4  243411.33  198132.86  81.40
1082.3  242802.74  197890.19  81.50
1086.1  242418.40  197909.51  81.64
1089.9  242465.17  198184.24  81.74
1093.7  242795.86  198715.85  81.84
1097.5  243025.28  199055.07  81.91
1101.4  243002.08  199255.43  82.00
1105.2  242975.20  199349.74  82.05
1109.0  243262.95  199753.76  82.11
1112.8  243912.43  200308.49  82.12
1116.6  244508.31  200876.83  82.16
1120.4  245075.60  201377.80  82.17
1124.2  245461.78  201656.16  82.15
1128.1  245824.62  201871.01  82.12
1131.8  245784.93  201686.40  82.06
1135.7  245531.56  201262.23  81.97
1139.5  245286.80  200771.74  81.85
1143.3  244725.12  199889.51  81.68
1147.1  244253.78  199078.57  81.50
1150.9  243786.58  198166.77  81.29
1154.7  243728.04  197553.57  81.05
1158.5  243625.07  196897.76  80.82
1162.3  243427.57  196223.51  80.61
1166.1  242838.93  195232.50  80.40
1169.9  242496.50  194521.82  80.22
1173.7  241940.00  193718.57  80.07
1177.5  241303.90  192901.80  79.94
1181.2  241247.64  192540.77  79.81
1185.0  241542.89  192431.16  79.67
1188.8  241339.78  192112.50  79.60
1192.6  241268.26  191938.85  79.55
1196.4  241277.87  191845.50  79.51
1200.2  240670.58  191396.80  79.53
1204.0  240303.95  191185.94  79.56
1207.8  239983.12  191119.76  79.64
1211.6  239494.78  190855.93  79.69
1215.3  239131.72  190968.63  79.86
1219.1  238992.67  191279.04  80.04
1222.9  238702.22  191531.43  80.24
1226.7  238422.32  191863.65  80.47
1230.4  237823.59  191890.54  80.69
1234.2  237200.29  191838.85  80.88
1238.0  236543.23  191749.64  81.06
1241.8  235941.39  191624.05  81.22
1245.5  235453.40  191511.09  81.34
1249.3  235248.28  191642.87  81.46
1253.1  235322.50  191930.00  81.56
1256.8  235260.28  192099.56  81.65
1260.6  234984.78  192011.90  81.71
1264.4  234672.04  191921.03  81.78
1268.1  234175.33  191622.51  81.83
1271.9  234144.49  191684.39  81.87
1275.7  234408.53  192053.81  81.93
1279.4  234715.80  192428.61  81.98
1283.2  234278.03  192295.55  82.08
1286.9  233913.26  192157.49  82.15
1290.7  233659.07  192078.86  82.20
1294.4  233095.80  191680.19  82.23
1298.2  232259.73  191095.10  82.28
1302.0  231237.33  190276.93  82.29
1305.7  230025.89  189277.20  82.29
1309.5  228656.47  188071.15  82.25
1313.2  227783.42  187176.59  82.17
1317.0  227229.60  186541.46  82.09
1320.7  226560.28  185767.21  81.99
1324.4  225706.40  184699.31  81.83
1328.2  224899.20  183614.91  81.64
1331.9  223862.22  182180.51  81.38
1335.7  222952.08  180719.02  81.06
1339.4  221901.96  179171.54  80.74
1343.2  221042.90  177646.16  80.37
1346.9  220453.83  176288.18  79.97
1350.6  220469.28  175370.10  79.54
1354.4  220699.67  174662.86  79.14
1358.1  220351.07  173542.93  78.76
1361.8  219644.67  172176.80  78.39
1365.6  218605.60  170601.53  78.04
1369.3  217396.89  168929.14  77.71
1373.0  216054.91  167153.72  77.37
1376.7  214582.13  165291.86  77.03
1380.5  213042.40  163218.23  76.61
1384.2  211747.89  161054.24  76.06
1387.9  210596.60  158786.49  75.40
1391.6  209389.28  156166.80  74.58
1395.3  208292.35  153345.76  73.62
1399.1  207621.48  150623.45  72.55
1402.8  206720.00  147426.43  71.32
1406.5  206087.57  144171.60  69.96
1410.2  205591.11  140965.86  68.57
1413.9  205561.14  138136.41  67.20
1417.6  205147.98  135258.65  65.93
1421.3  204619.20  132604.46  64.81
1425.1  203970.13  130208.91  63.84
1428.8  203607.30  128345.27  63.04
1432.5  203423.88  126899.74  62.38
1436.2  203237.28  125796.49  61.90
1439.9  202635.09  124709.21  61.54
1443.6  202289.44  123928.93  61.26
1447.3  201770.73  123242.71  61.08
1451.0  201312.75  122624.68  60.91
1454.7  200761.87  122077.03  60.81
1458.4  200346.30  121613.10  60.70
1462.1  199702.12  121106.24  60.64
1465.8  199039.44  120624.02  60.60
1469.4  198431.62  120287.34  60.62
1473.1  198863.68  120635.31  60.66
1476.8  198985.87  120926.79  60.77
1480.5  197879.96  120461.84  60.88
1484.2  196946.52  120130.35  61.00
1487.9  196299.54  120025.43  61.14
1491.6  195600.17  119874.86  61.29
1495.3  195385.67  120043.39  61.44
1498.9  194853.23  120070.11  61.62
1502.6  193991.24  119926.61  61.82
1506.3  192962.31  119684.80  62.02
1510.0  192061.90  119566.45  62.25
1513.7  191372.38  119625.94  62.51
1517.3  190721.48  119674.55  62.75
1521.0  189862.40  119534.30  62.96
1524.7  189117.13  119453.05  63.16
1528.3  188338.95  119264.53  63.32
1532.0  187505.20  119059.11  63.50
1535.7  186721.58  118818.70  63.63
1539.3  185914.13  118508.46  63.74
1543.0  185377.31  118347.63  63.84
1546.7  185030.08  118335.05  63.95
1550.3  184574.58  118210.97  64.05
1554.0  183807.40  117886.50  64.14
1557.6  183073.37  117576.29  64.22
1561.3  182261.94  117198.63  64.30
1565.0  181405.73  116770.54  64.37
1568.6  180479.12  116275.71  64.43
1572.3  179827.39  115981.36  64.50
1575.9  179219.64  115736.63  64.58
1579.6  178626.78  115516.28  64.67
1583.2  177998.40  115291.69  64.77
1586.9  177254.37  114962.22  64.86
1590.5  176642.49  114863.37  65.03
1594.1  175922.97  114676.66  65.19
1597.8  175126.82  114500.40  65.38
1601.4  174405.52  114378.49  65.58
1605.1  173429.51  114071.48  65.77
1608.7  172619.25  113854.98  65.96
1612.3  171857.33  113664.31  66.14
1616.0  171064.25  113396.11  66.29
1619.6  170379.67  113206.00  66.44
1623.2  169597.00  112843.16  66.54
1626.9  168984.36  112659.39  66.67
1630.5  168244.05  112305.25  66.75
1634.1  167603.15  112029.71  66.84
1637.8  166929.78  111666.80  66.89
1641.4  166107.18  111136.77  66.91
1645.0  165315.59  110609.25  66.91
1648.6  164419.98  109909.03  66.85
1652.2  163753.71  109309.85  66.75
1655.8  163068.00  108612.64  66.61
1659.5  162412.45  107872.65  66.42
1663.1  161263.56  106820.92  66.24
1666.7  160064.67  105683.14  66.03
1670.3  158946.93  104583.69  65.80
1673.9  157906.86  103485.50  65.54
1677.5  157131.89  102535.16  65.25
1681.1  156737.33  101774.23  64.93
1684.7  156748.15  101242.96  64.59
1688.3  156656.34  100644.85  64.25
1691.9  156299.53  99888.73  63.91
1695.6  155950.53  99129.32  63.56
1699.2  155840.43  98578.82  63.26
1702.8  155770.56  98002.97  62.91
1706.3  155286.97  97155.29  62.56
1709.9  154353.33  96064.40  62.24
1713.5  153653.13  95094.23  61.89
1717.1  152956.38  94184.30  61.58
1720.7  152275.79  93292.01  61.27
1724.3  151896.85  92746.30  61.06
1727.9  151556.34  92421.08  60.98
1731.5  151444.47  92460.43  61.05
1735.1  151565.60  92882.74  61.28
1738.7  151302.89  93019.03  61.48
1742.2  150830.50  92988.93  61.65
1745.8  150168.93  92695.97  61.73
1749.4  149847.41  92499.29  61.73
1753.0  148862.47  91842.53  61.70
1756.5  147398.05  90874.79  61.65
1760.1  145716.73  89837.16  61.65
1763.7  143831.33  88732.88  61.69
1767.2  142354.53  87981.04  61.80
1770.8  141084.50  87381.00  61.94
1774.4  139740.07  86651.48  62.01
1777.9  138961.22  86370.14  62.15
1781.5  138146.33  85945.29  62.21
1785.1  136998.33  85298.57  62.26
1788.6  135747.62  84575.26  62.30
1792.2  134426.67  83777.46  62.32
1795.8  133699.66  83391.84  62.37
1799.3  132992.20  82993.11  62.40
1802.9  132282.28  82624.49  62.46
1806.4  131690.49  82348.74  62.53
1810.0  130916.43  81941.60  62.59
1813.5  130488.71  81734.28  62.64
1817.1  130236.40  81655.54  62.70
1820.6  129627.77  81373.24  62.77
1824.2  129540.09  81439.06  62.87
1827.7  128807.67  81115.74  62.97
1831.2  128492.00  81081.00  63.10
1834.8  128423.63  81154.22  63.19
1838.3  128194.50  81208.29  63.35
1841.8  127598.77  80926.61  63.42
1845.4  126834.59  80534.83  63.50
1848.9  126061.20  80094.63  63.54
1852.4  125487.13  79721.01  63.53
1856.0  124822.63  79179.92  63.43
1859.5  124121.62  78598.93  63.32
1863.0  123506.34  77951.01  63.11
1866.6  123199.73  77420.06  62.84
1870.1  123019.71  76839.59  62.46
1873.6  122492.25  75828.54  61.90
1877.1  121556.17  74400.00  61.21
1880.6  120444.87  72675.40  60.34
1884.2  119568.63  70851.01  59.26
1887.7  118758.80  68748.00  57.89
1891.2  117863.55  66264.30  56.22
1894.7  117003.43  63580.79  54.34
1898.2  116507.54  60902.49  52.27
1902.2  123084.00  61760.40  50.18
1904.9  122515.63  59413.98  48.50
1907.6  121759.13  57077.47  46.88
1910.4  121138.62  54981.33  45.39
1913.1  120108.13  52926.47  44.07
1915.8  119437.97  51356.90  43.00
1918.6  118974.00  50075.47  42.09
1921.3  118489.88  49035.53  41.38
1924.0  117691.23  48087.43  40.86
1926.7  116921.70  47376.23  40.52
1929.4  116170.80  46871.80  40.35
1932.2  115630.58  46623.11  40.32
1934.9  115089.00  46511.40  40.41
1937.6  114495.63  46458.33  40.58
1940.3  113942.50  46516.25  40.82
1943.0  113492.69  46686.57  41.14
1945.7  112867.52  46814.44  41.48
1948.4  112168.48  46940.31  41.85
1951.1  111610.20  47145.90  42.24
1953.8  111041.70  47365.45  42.66
1956.4  110576.21  47615.78  43.06
1959.1  110007.43  47840.73  43.49
1961.8  109242.00  47968.90  43.91
1964.5  108611.18  48134.70  44.32
1967.2  107886.17  48241.54  44.72
1969.9  107286.92  48416.08  45.13
1972.5  106522.20  48495.88  45.53
1975.2  105974.61  48682.29  45.94
1977.9  105640.63  48951.60  46.34
1980.6  105097.77  49118.13  46.74
1983.2  104289.50  49135.13  47.11
1985.9  103440.00  49098.00  47.47
1988.5  102555.47  49048.27  47.83
1991.2  101920.28  49122.45  48.20
1993.8  101325.40  49180.45  48.54
1996.5  100895.85  49283.30  48.85
1999.2  100301.77  49272.43  49.12
2001.8  99911.90  49306.30  49.35
2004.4  99401.66  49254.35  49.55
2007.1  98710.73  49083.30  49.72
2009.7  98141.70  48947.85  49.87
2012.4  97802.13  48894.93  49.99
2015.0  97371.67  48716.67  50.03
2017.6  96831.38  48425.00  50.01
2020.3  96354.87  48121.33  49.94
2022.9  96168.27  47921.20  49.83
2025.5  95969.85  47677.45  49.68
2028.1  95758.76  47394.36  49.49
2030.8  95336.08  46924.45  49.22
2033.4  95186.50  46551.85  48.91
2036.0  94869.70  46094.67  48.59
2038.6  94532.45  45618.40  48.26
2041.2  94226.67  45152.40  47.92
2043.8  93906.37  44690.53  47.59
2046.4  93547.75  44185.43  47.23
2049.0  93067.93  43630.77  46.88
2051.6  92828.40  43220.98  46.56
2054.2  92515.63  42786.46  46.25
2056.8  92181.83  42369.25  45.96
2059.4  91645.58  41891.28  45.71
2062.0  91159.38  41468.96  45.49
2064.6  90584.72  41027.33  45.29
2067.1  89999.33  40592.03  45.10
2069.7  89395.63  40155.70  44.92
2072.3  88996.72  39846.57  44.77
2074.9  88558.58  39529.88  44.64
2077.4  88241.23  39281.08  44.52
2080.0  87767.33  38975.97  44.41
2082.6  87318.17  38667.79  44.28
2085.1  86862.33  38365.13  44.17
2087.7  86534.50  38142.00  44.08
2090.3  86127.13  37868.95  43.97
2092.8  85410.27  37475.93  43.88
2095.4  84651.23  37071.67  43.79
2097.9  84025.38  36713.02  43.69
2100.5  83359.33  36353.33  43.61
2103.0  82798.87  36030.27  43.52
2105.6  82240.15  35742.40  43.46
2108.1  81752.93  35488.73  43.41
2110.7  81255.18  35226.45  43.35
2113.2  80782.68  34951.96  43.27
2115.7  80230.29  34661.13  43.20
2118.3  79614.28  34376.23  43.18
2120.8  79255.05  34218.60  43.18
2123.3  78875.93  34024.79  43.14
2125.8  78522.15  33841.38  43.10
2128.4  78113.75  33672.28  43.11
2130.9  77595.17  33460.33  43.12
2133.4  77236.02  33291.07  43.10
2135.9  76892.17  33115.00  43.07
2138.4  76469.89  32937.76  43.07
2140.9  76152.50  32846.50  43.13
2143.4  75829.07  32730.53  43.16
2145.9  75536.67  32584.33  43.14
2148.4  75244.27  32462.49  43.14
2150.9  74951.87  32334.57  43.14
2153.4  74677.74  32218.83  43.14
2155.9  74362.85  32105.40  43.17
2158.4  74069.63  31984.75  43.18
2160.9  73867.50  31886.75  43.17
2163.4  73589.62  31776.08  43.18
2165.9  73063.58  31555.88  43.19
2168.4  72600.75  31371.15  43.21
2170.8  72268.99  31267.23  43.27
2173.3  71913.41  31170.83  43.34
2175.8  71593.41  31082.98  43.42
2178.2  71222.00  30954.75  43.46
2180.7  70874.13  30827.59  43.50
2183.2  70493.87  30709.64  43.56
2185.6  70093.80  30586.50  43.64
2188.1  69627.60  30447.90  43.73
2190.6  69072.68  30285.67  43.85
2193.0  68461.80  30069.05  43.92
2195.5  67904.00  29888.00  44.02
2197.9  67337.40  29727.27  44.15
2200.4  66692.29  29489.83  44.22
2202.8  66243.98  29322.96  44.27
2205.3  65650.38  29132.65  44.38
2207.7  65292.72  29042.87  44.48
2210.1  64905.87  28927.50  44.57
2212.6  64550.63  28805.00  44.62
2215.0  64322.83  28724.00  44.66
2217.4  64043.67  28609.90  44.67
2219.9  63799.73  28526.92  44.71
2222.3  63584.77  28430.97  44.71
2224.7  63437.63  28311.53  44.63
2227.1  63211.66  28099.51  44.45
2229.5  62913.81  27872.14  44.30
2231.9  62448.13  27531.73  44.09
2234.4  61953.00  27142.33  43.81
2236.8  61611.16  26802.68  43.50
2239.2  61261.20  26433.55  43.15
2241.6  60844.00  26030.90  42.78
2244.0  60444.00  25639.20  42.42
2246.4  60075.88  25222.48  41.98
2248.8  59671.33  24752.02  41.48
2251.2  59341.25  24331.00  41.00
2253.6  58942.50  23903.25  40.55
2255.9  58655.50  23527.90  40.11
2258.3  58357.04  23160.11  39.69
2260.7  58002.53  22795.53  39.30
2263.1  57615.75  22438.75  38.95
2265.5  57245.38  22079.84  38.57
2267.9  56948.75  21800.75  38.28
2270.2  56527.40  21516.60  38.06
2272.6  56115.10  21279.50  37.92
2275.0  55713.00  21043.05  37.77
2277.3  55356.75  20812.25  37.60
2279.7  55010.13  20620.50  37.48
2282.1  54701.90  20441.67  37.37
2284.4  54292.88  20227.35  37.26
2286.8  54004.29  20014.47  37.06
2289.1  53632.53  19764.13  36.85
2291.5  53338.83  19516.82  36.59
2293.8  52945.85  19231.38  36.32
2296.2  52490.90  18926.60  36.06
2298.5  51968.10  18597.80  35.79
2300.8  51472.75  18314.45  35.58
2303.2  50894.97  18010.90  35.39
2305.5  50235.68  17712.93  35.26
2307.9  49593.12  17441.98  35.17
2310.2  48972.00  17209.50  35.14
2312.5  48422.67  17081.33  35.28
2314.8  47882.53  16995.53  35.49
2317.1  47282.92  16873.54  35.69
2319.5  46651.28  16709.18  35.82
2321.8  46134.00  16558.53  35.89
2324.1  45571.17  16383.73  35.95
2326.4  45053.25  16208.13  35.98
2328.7  44523.33  15999.58  35.94
2331.0  44089.90  15807.90  35.85
2333.3  43759.29  15664.96  35.80
2335.6  43371.53  15493.80  35.72
2337.9  42930.00  15287.85  35.61
2340.2  42520.42  15097.08  35.51
2342.5  42168.93  14914.85  35.37
2344.8  41709.63  14722.92  35.30
2347.1  41224.05  14546.35  35.29
2349.4  40692.95  14368.45  35.31
2351.7  40235.60  14241.47  35.40
2353.9  39794.82  14136.14  35.52
2356.2  39292.50  14023.75  35.69
2358.5  38803.18  13905.97  35.84
2360.8  38351.25  13790.22  35.96
2363.1  37930.10  13667.55  36.03
2365.3  37492.83  13518.89  36.06
2367.6  36975.00  13350.00  36.11
2369.8  36489.88  13190.63  36.15
2372.1  35971.65  13004.55  36.15
2374.4  35354.63  12790.03  36.18
2376.6  34714.63  12578.77  36.23
2378.9  34144.83  12362.93  36.21
2381.1  33592.00  12150.67  36.17
2383.4  33062.32  11985.42  36.25
2385.6  32604.00  11860.75  36.38
2387.9  32129.10  11684.10  36.37
2390.1  31692.50  11515.00  36.33
2392.3  31247.78  11346.08  36.31
2394.6  30811.93  11181.18  36.29
2396.8  30397.65  11034.40  36.30
2399.0  29960.00  10860.50  36.25
2401.3  29547.62  10684.75  36.16
2403.5  29110.90  10501.40  36.07
2405.7  28691.25  10337.96  36.03
2407.9  28255.20  10156.50  35.95
2410.1  27844.20  9978.90  35.84
2412.4  27496.67  9831.00  35.75
2414.6  27128.40  9644.40  35.55
2416.8  26731.65  9452.85  35.36
2419.0  26389.13  9289.72  35.20
2421.2  26001.22  9083.07  34.93
2423.4  25586.93  8861.77  34.63
2425.6  25279.35  8743.95  34.59
2427.8  24984.08  8620.13  34.50
2430.0  24660.50  8468.68  34.34
2432.2  24364.80  8323.20  34.16
2434.4  24071.40  8146.35  33.84
2436.5  23772.07  7989.13  33.61
2438.7  23502.10  7850.45  33.40
2440.9  23214.58  7701.80  33.18
2443.1  22944.15  7547.55  32.90
2445.3  22693.72  7405.43  32.63
2447.4  22378.80  7282.80  32.54
2449.6  22083.60  7135.33  32.31
2451.8  21817.80  6986.25  32.02
2453.9  21521.14  6848.11  31.82
2456.1  21205.47  6719.60  31.69
2458.3  20929.13  6566.83  31.38
2460.4  20624.23  6457.77  31.31
2462.6  20342.29  6356.29  31.25
2464.7  20110.78  6247.69  31.07
2466.9  19861.87  6145.60  30.94
2469.0  19604.48  6042.63  30.82
2471.2  19362.30  5929.85  30.63
2473.3  19098.02  5815.03  30.45
2475.4  18833.26  5702.26  30.28
2477.6  18587.38  5566.21  29.95
2479.7  18368.00  5465.60  29.76
2481.9  18107.60  5372.44  29.67
2484.0  17859.90  5282.88  29.58
2486.1  17618.85  5217.30  29.61
2488.2  17420.92  5118.67  29.38
2490.4  17170.21  5033.96  29.32
2492.5  16828.87  4965.63  29.51
2494.6  16507.58  4900.43  29.69
2496.7  16321.76  4794.41  29.37
2498.8  16150.43  4732.20  29.30
2500.9  15963.46  4741.81  29.70
2503.0  15873.22  4743.95  29.89
2505.1  15759.25  4732.00  30.03
2507.2  15710.03  4719.75  30.04
2509.4  15718.63  4749.34  30.21
2511.4  15775.38  4771.73  30.25
2513.5  15810.93  4838.93  30.60
2515.6  15911.23  5068.25  31.85
