# Supplementary material for: Using reflectance spectra and Pl@ntNet to identify herbarium specimens: a case study with Lithocarpus
Source: New Phytol. 2025 Jun 4;251(2):800–10. doi: 10.1111/nph.70258 (PMC13278665; doi:10.1111/nph.70258)
Supplement: Supplementary file 1 — Dataset S1 Original spectral data collected for this study. [file NPH-251-800-s003.zip › lithocarpus_spectra/gr020722_0406.sig]

/*** Spectra Vista SIG Data ***/
name= gr020722_0406.sig
instrument= HI: 1132003 (HR-1024i)
integration= 50.0, 9.0, 6.0, 70.0, 14.0, 6.0
scan method= Time-based, Time-based
scan coadds= 100, 425, 571, 71, 298, 571
scan time= 5, 5
scan settings= AI, AI
external data set1= 0,0,0,0,0,0,0,0,0,0,0,0,0,0,0,0,0,0,0,0,0,0,0,0,0,0,0,0,0,0,0,0
external data set2= 0,0,0,0,0,0,0,0,0,0,0,0,0,0,0,0,0,0,0,0,0,0,0,0,0,0,0,0,0,0,0,0
external data dark= 0,0,0,0,0,0,0,0,0,0,0,0,0,0,0,0
external data mask= 0
optic= LENS 4(1), LENS 4(1)
temp= 36.3, -5.0, -10.1, 36.3, -5.0, -9.9
battery= 7.43, 7.43
error= 0, 0
units= Radiance, Radiance
time= 07/02/2022 16:15:29, 07/02/2022 16:16:27
longitude=                 ,                 
latitude=                 ,                 
gpstime=                 ,                 
comm= 
memory slot= 0, 0
factors= 0.971, 0.955, 1.000 [Overlap: Remove @ 990,1900, Matching Type: None]
inclinometer x offset= 1, 1
inclinometer y offset= 90, 90
data= 
340.5  1193.50  186.00  15.58
341.9  1212.39  151.93  12.53
343.4  1161.12  154.63  13.32
344.9  1128.50  171.79  15.22
346.4  1158.95  152.83  13.19
347.8  1181.97  146.83  12.42
349.3  1194.00  125.09  10.48
350.8  1196.85  119.04  9.95
352.2  1214.29  135.85  11.19
353.7  1254.89  128.05  10.20
355.2  1283.80  131.00  10.20
356.6  1335.18  121.55  9.10
358.1  1388.10  132.20  9.52
359.6  1423.02  128.20  9.01
361.0  1489.51  123.10  8.26
362.5  1565.91  132.11  8.44
364.0  1656.20  136.50  8.24
365.5  1721.90  137.68  8.00
366.9  1783.52  134.57  7.55
368.4  1838.97  134.04  7.29
369.9  1941.86  137.79  7.10
371.3  2035.88  141.64  6.96
372.8  2136.93  149.83  7.01
374.2  2193.62  148.34  6.76
375.7  2268.03  149.83  6.61
377.2  2376.30  152.57  6.42
378.6  2483.48  150.97  6.08
380.1  2589.64  164.83  6.36
381.6  2685.93  162.13  6.04
383.0  2783.00  153.61  5.52
384.5  2904.72  163.80  5.64
386.0  3047.22  188.10  6.17
387.4  3169.15  197.96  6.25
388.9  3265.22  174.30  5.34
390.4  3371.44  187.12  5.55
391.8  3512.88  196.80  5.60
393.3  3662.44  215.24  5.88
394.7  3768.20  218.89  5.81
396.2  3895.20  216.40  5.56
397.7  4024.80  213.77  5.31
399.1  4155.21  209.42  5.04
400.6  4307.84  224.97  5.22
402.0  4471.74  231.77  5.18
403.5  4615.80  238.00  5.16
405.0  4753.20  239.66  5.04
406.4  4915.90  238.39  4.85
407.9  5084.40  248.49  4.89
409.3  5232.88  269.67  5.15
410.8  5389.02  277.97  5.16
412.2  5563.68  281.40  5.06
413.7  5735.66  292.64  5.10
415.1  5935.14  292.37  4.93
416.6  6110.46  309.47  5.06
418.0  6285.75  326.25  5.19
419.5  6460.85  335.63  5.19
420.9  6658.40  337.37  5.07
422.4  6877.90  347.05  5.05
423.8  7076.99  356.98  5.04
425.3  7306.20  369.00  5.05
426.7  7521.45  386.57  5.14
428.2  7715.52  399.54  5.18
429.6  7928.41  406.63  5.13
431.1  8139.32  418.20  5.14
432.5  8390.59  435.22  5.19
434.0  8635.00  451.79  5.23
435.4  8904.50  471.43  5.29
436.8  9173.79  489.36  5.33
438.3  9412.90  500.43  5.32
439.7  9661.62  516.16  5.34
441.2  9898.20  539.83  5.45
442.6  10167.60  562.93  5.54
444.0  10434.06  577.20  5.53
445.5  10724.25  593.42  5.53
446.9  11034.66  608.40  5.51
448.4  11314.38  632.00  5.59
449.8  11633.35  657.82  5.65
451.2  11919.75  681.79  5.72
452.7  12176.37  703.07  5.77
454.1  12461.68  726.63  5.83
455.5  12754.28  746.20  5.85
457.0  13064.48  776.29  5.94
458.4  13373.36  800.80  5.99
459.8  13691.52  826.97  6.04
461.2  14052.28  858.07  6.11
462.7  14387.70  886.97  6.16
464.1  14725.82  910.50  6.18
465.5  15049.08  944.23  6.27
467.0  15378.10  971.64  6.32
468.4  15722.12  1000.91  6.37
469.8  16050.28  1038.74  6.47
471.2  16429.80  1072.24  6.53
472.7  16827.73  1102.27  6.55
474.1  17210.30  1137.86  6.61
475.5  17641.00  1178.91  6.68
476.9  18061.16  1222.00  6.77
478.4  18437.50  1254.46  6.80
479.8  18779.08  1299.70  6.92
481.2  19105.36  1331.71  6.97
482.6  19443.51  1375.07  7.07
484.0  19822.26  1411.11  7.12
485.4  20245.02  1452.85  7.18
486.9  20697.30  1500.11  7.25
488.3  21164.16  1543.43  7.29
489.7  21594.10  1598.94  7.40
491.1  22008.84  1646.40  7.48
492.5  22438.08  1696.80  7.56
493.9  22837.68  1741.84  7.63
495.3  23199.00  1779.21  7.67
496.8  23607.76  1826.86  7.74
498.2  24076.62  1881.11  7.81
499.6  24526.89  1926.77  7.86
501.0  25041.24  1987.40  7.94
502.4  25521.36  2041.89  8.00
503.8  25989.46  2102.40  8.09
505.2  26476.96  2159.00  8.15
506.6  26954.62  2215.56  8.22
508.0  27437.76  2275.20  8.29
509.4  27865.00  2332.14  8.37
510.8  28358.55  2397.21  8.45
512.2  28845.68  2464.40  8.54
513.6  29361.60  2530.29  8.62
515.0  29924.80  2602.74  8.70
516.4  30396.64  2674.63  8.80
517.8  30928.74  2751.27  8.90
519.2  31492.56  2831.25  8.99
520.7  32054.11  2912.09  9.08
522.0  32518.56  2987.49  9.19
523.4  33083.82  3068.10  9.27
524.8  33563.94  3137.96  9.35
526.2  34138.44  3221.31  9.44
527.6  34724.64  3306.90  9.52
529.0  35235.20  3381.71  9.60
530.4  35853.94  3466.06  9.67
531.8  36404.62  3548.28  9.75
533.2  36934.56  3627.00  9.82
534.6  37454.08  3725.26  9.95
536.0  37976.70  3832.27  10.09
537.4  38492.77  3925.54  10.20
538.8  39063.74  4021.81  10.30
540.2  39657.75  4117.16  10.38
541.6  40214.44  4219.10  10.49
543.0  40691.84  4315.20  10.60
544.3  41381.55  4437.00  10.72
545.7  42138.45  4564.39  10.83
547.1  42621.30  4666.93  10.95
548.5  43221.84  4783.59  11.07
549.9  43886.83  4910.53  11.19
551.3  44580.12  5045.11  11.32
552.7  45063.84  5164.04  11.46
554.1  45725.82  5303.34  11.60
555.4  46312.96  5430.57  11.73
556.8  46777.50  5550.60  11.87
558.2  47132.40  5656.39  12.00
559.6  47518.35  5769.32  12.14
561.0  48140.40  5907.00  12.27
562.3  48612.20  6028.75  12.40
563.7  49221.76  6166.40  12.53
565.1  49786.00  6304.57  12.66
566.5  50370.97  6449.61  12.80
567.9  51172.56  6623.49  12.94
569.2  52050.60  6810.00  13.08
570.6  52969.98  7003.29  13.22
572.0  53761.89  7176.87  13.35
573.4  54431.09  7343.44  13.49
574.8  55101.25  7516.43  13.64
576.1  55922.25  7708.74  13.78
577.5  56536.12  7879.14  13.94
578.9  57378.12  8071.29  14.07
580.3  58115.37  8257.54  14.21
581.6  58844.48  8444.80  14.35
583.0  59615.46  8633.70  14.48
584.4  60239.91  8802.00  14.61
585.8  60798.16  8960.61  14.74
587.1  61332.26  9111.61  14.86
588.5  61995.60  9271.07  14.95
589.9  62546.40  9409.50  15.04
591.2  63149.48  9550.40  15.12
592.6  63917.92  9718.81  15.21
594.0  64549.99  9848.02  15.26
595.3  65355.38  9993.39  15.29
596.7  66148.54  10129.64  15.31
598.1  66904.03  10257.61  15.33
599.5  67654.85  10377.75  15.34
600.8  68453.00  10497.46  15.34
602.2  69122.97  10599.60  15.33
603.5  69948.96  10725.43  15.33
604.9  70751.88  10842.69  15.32
606.3  71485.92  10956.00  15.33
607.6  72202.14  11072.87  15.34
609.0  72932.40  11197.29  15.35
610.4  73671.78  11333.40  15.38
611.7  74357.45  11468.67  15.42
613.1  75036.00  11607.43  15.47
614.5  75804.30  11773.80  15.53
615.8  76429.26  11921.27  15.60
617.2  77249.52  12104.61  15.67
618.5  77940.08  12271.71  15.75
619.9  78767.72  12461.04  15.82
621.2  79503.79  12637.58  15.90
622.6  80377.00  12846.43  15.98
624.0  81054.36  13023.06  16.07
625.3  81829.01  13212.19  16.15
626.7  82612.48  13410.76  16.23
628.0  83272.12  13594.20  16.33
629.4  84072.80  13792.00  16.40
630.8  84746.64  13967.06  16.48
632.1  85276.80  14110.20  16.55
633.5  86166.08  14295.91  16.59
634.8  86890.43  14449.73  16.63
636.2  87521.16  14595.73  16.68
637.5  88331.76  14733.70  16.68
638.9  89028.24  14850.99  16.68
640.2  89796.09  14949.33  16.65
641.6  90635.88  15026.23  16.58
642.9  91390.39  15065.05  16.48
644.3  92184.20  15088.71  16.37
645.6  92937.00  15089.29  16.24
647.0  93681.63  15045.30  16.06
648.3  94453.87  14959.86  15.84
649.7  95267.44  14874.66  15.61
651.0  96035.18  14747.91  15.36
652.4  96553.08  14571.51  15.09
653.7  97591.86  14479.01  14.84
655.0  98464.00  14345.54  14.57
656.4  99063.80  14155.14  14.29
657.7  100060.26  14015.31  14.01
659.1  100885.40  13882.00  13.76
660.4  101582.88  13753.60  13.54
661.8  102240.00  13651.43  13.35
663.1  103194.09  13611.94  13.19
664.5  103736.40  13563.00  13.07
665.8  103991.34  13533.43  13.01
667.1  104198.13  13523.53  12.98
668.5  104689.20  13596.00  12.99
669.8  105194.14  13701.30  13.02
671.2  105555.84  13823.09  13.10
672.5  105920.10  13973.36  13.19
673.8  106575.00  14210.00  13.33
675.2  107546.46  14495.10  13.48
676.5  108680.22  14838.56  13.65
677.8  109884.72  15215.46  13.85
679.2  110809.55  15586.99  14.07
680.5  111609.96  15970.71  14.31
681.9  112312.20  16351.50  14.56
683.2  113074.50  16764.00  14.83
684.5  113844.50  17171.00  15.08
685.9  114550.24  17593.62  15.36
687.2  115230.72  18037.03  15.65
688.5  115880.48  18477.01  15.94
689.9  116655.16  18958.11  16.25
691.2  117308.15  19443.55  16.57
692.5  117922.06  19951.64  16.92
693.8  118648.25  20514.43  17.29
695.2  119251.29  21087.01  17.68
696.5  119941.80  21724.06  18.11
697.8  120645.30  22403.21  18.57
699.2  121301.70  23129.79  19.07
700.5  122006.16  23900.66  19.59
701.8  122634.75  24706.50  20.15
703.1  123305.40  25552.03  20.72
704.5  123973.74  26441.87  21.33
705.8  124716.85  27381.94  21.96
707.1  125374.25  28331.96  22.60
708.4  126011.67  29302.16  23.25
709.8  126785.28  30319.52  23.91
711.1  127317.48  31272.91  24.56
712.4  128111.68  32304.34  25.22
713.7  128768.70  33294.51  25.86
715.0  129453.15  34301.19  26.50
716.3  130173.75  35312.68  27.13
717.7  130860.00  36318.84  27.75
719.0  131575.20  37339.50  28.38
720.3  132252.12  38356.74  29.00
721.6  133029.80  39410.29  29.63
722.9  133757.82  40476.73  30.26
724.2  134515.08  41590.80  30.92
725.6  135221.98  42720.91  31.59
726.9  135718.00  43831.79  32.30
728.2  136267.04  44990.40  33.02
729.5  136903.52  46214.91  33.76
730.8  137398.64  47421.11  34.51
732.1  137999.40  48702.60  35.29
733.4  138510.91  49975.44  36.08
734.7  138954.96  51241.37  36.88
736.0  139511.52  52559.87  37.67
737.3  139879.44  53819.10  38.48
738.6  140256.09  55074.60  39.27
740.0  140655.75  56332.68  40.05
741.2  141107.20  57616.00  40.83
742.6  141679.08  58947.69  41.61
743.9  142271.84  60287.37  42.37
745.2  142954.02  61632.39  43.11
746.5  143642.16  62964.84  43.83
747.8  144188.80  64211.86  44.53
749.1  144832.61  65498.21  45.22
750.4  145473.48  66762.94  45.89
751.7  146127.66  68009.30  46.54
753.0  146600.36  69162.29  47.18
754.2  147209.34  70341.94  47.78
755.5  147756.29  71482.80  48.38
756.8  148290.80  72596.06  48.96
758.1  149244.84  73904.91  49.52
759.4  150130.20  75182.43  50.08
760.7  150962.56  76439.80  50.63
762.0  151558.75  77537.50  51.16
763.3  152109.72  78617.70  51.68
764.6  152487.36  79609.20  52.21
765.9  152866.00  80594.75  52.72
767.2  153347.46  81624.75  53.23
768.4  153653.50  82576.00  53.74
769.7  154281.72  83668.39  54.23
771.0  154725.57  84641.72  54.70
772.3  155079.10  85585.89  55.19
773.6  155542.88  86591.77  55.67
774.8  156006.10  87567.09  56.13
776.1  156440.44  88531.49  56.59
777.4  156767.95  89415.23  57.04
778.7  157296.76  90400.11  57.47
780.0  157728.00  91349.03  57.92
781.2  158085.54  92241.26  58.35
782.5  158579.46  93193.84  58.77
783.8  159040.26  94113.51  59.18
785.0  159395.28  94939.93  59.56
786.3  159841.50  95820.00  59.95
787.6  160280.96  96725.20  60.35
788.9  160677.63  97545.43  60.71
790.1  161200.10  98458.14  61.08
791.4  161559.36  99265.37  61.44
792.7  162210.24  100238.42  61.80
793.9  162615.60  101039.40  62.13
795.2  163104.50  101906.43  62.48
796.5  163578.14  102766.24  62.82
797.7  164061.60  103585.41  63.14
799.0  164688.00  104511.43  63.46
800.2  165096.32  105279.54  63.77
801.5  165565.78  106088.74  64.08
802.8  166099.25  106934.96  64.38
804.0  166562.76  107716.70  64.67
805.3  167042.68  108518.77  64.96
806.5  167431.10  109244.64  65.25
807.8  167872.60  110019.50  65.54
809.0  168368.69  110810.71  65.81
810.3  168866.15  111573.50  66.07
811.5  169235.76  112280.81  66.35
812.8  169735.80  113051.79  66.60
814.0  170102.97  113754.28  66.87
815.3  170611.26  114527.54  67.13
816.5  170996.75  115229.11  67.39
817.8  171466.38  115953.34  67.62
819.0  171859.66  116659.20  67.88
820.2  172333.92  117401.27  68.12
821.5  172791.65  118101.61  68.35
822.7  173125.83  118718.94  68.57
824.0  173553.03  119421.13  68.81
825.2  174029.40  120160.82  69.05
826.4  174521.27  120885.21  69.27
827.7  174835.60  121488.50  69.49
828.9  175309.20  122203.93  69.71
830.1  175674.21  122820.19  69.91
831.4  176111.08  123481.80  70.12
832.6  176563.96  124178.03  70.33
833.8  176945.60  124799.50  70.53
835.0  177292.78  125393.20  70.73
836.3  177709.28  126030.80  70.92
837.5  178151.40  126711.00  71.13
838.7  178587.72  127370.96  71.32
839.9  178964.64  127998.51  71.52
841.2  179424.62  128653.69  71.70
842.4  179809.86  129250.31  71.88
843.6  180203.10  129876.50  72.07
844.8  180667.26  130549.63  72.26
846.0  181059.69  131165.44  72.44
847.2  181451.55  131744.40  72.61
848.5  181951.60  132409.49  72.77
849.7  182331.60  132994.26  72.94
850.9  182722.80  133610.29  73.12
852.1  183140.95  134227.53  73.29
853.3  183466.32  134750.74  73.45
854.5  183894.55  135383.50  73.62
855.7  184269.30  135955.50  73.78
856.9  184675.68  136521.00  73.92
858.1  185098.55  137135.99  74.09
859.3  185500.98  137742.60  74.25
860.5  185932.86  138358.95  74.41
861.7  186372.00  138933.14  74.55
862.9  186719.78  139500.40  74.71
864.1  187129.12  140042.40  74.84
865.3  187582.24  140653.71  74.98
866.5  188023.68  141282.51  75.14
867.7  188410.09  141848.09  75.29
868.9  188814.01  142390.30  75.41
870.1  189312.48  142946.41  75.51
871.3  189708.60  143531.83  75.66
872.5  190146.15  144151.71  75.81
873.7  190627.92  144768.40  75.94
874.9  191119.89  145368.86  76.06
876.0  191657.16  145958.14  76.16
877.2  192059.28  146532.20  76.30
878.4  192588.75  147135.73  76.40
879.6  193011.00  147735.00  76.54
880.8  193464.25  148325.00  76.67
882.0  193886.55  148842.20  76.77
883.1  194351.36  149395.40  76.87
884.3  194823.23  149993.01  76.99
885.5  195312.18  150594.30  77.10
886.7  195655.68  151090.97  77.22
887.8  196098.90  151649.57  77.33
889.0  196671.76  152263.96  77.42
890.2  197061.69  152792.40  77.54
891.4  197638.16  153443.70  77.64
892.5  198185.13  154139.14  77.78
893.7  198844.34  154816.24  77.86
894.9  199393.20  155443.89  77.96
896.0  200008.90  156157.25  78.08
897.2  200624.48  156795.70  78.15
898.4  201170.71  157444.30  78.26
899.5  201838.68  158200.32  78.38
900.7  202260.50  158743.93  78.48
901.9  202739.74  159243.59  78.55
903.0  203092.73  159730.87  78.65
904.2  203461.60  160217.29  78.75
905.4  203941.92  160766.06  78.83
906.5  204488.76  161343.70  78.90
907.7  204823.24  161856.34  79.02
908.8  205275.27  162363.94  79.10
910.0  205652.72  162823.89  79.17
911.2  205939.05  163247.76  79.27
912.3  206178.24  163574.19  79.34
913.5  206413.75  163919.61  79.41
914.6  206569.44  164268.00  79.52
915.8  206987.79  164711.51  79.58
916.9  207212.27  165149.79  79.70
918.1  207527.96  165547.53  79.77
919.2  207674.01  165909.99  79.89
920.4  207867.22  166243.31  79.98
921.5  208157.38  166601.42  80.04
922.7  208459.20  166941.26  80.08
923.8  208737.00  167357.74  80.18
925.0  208881.12  167663.65  80.27
926.1  209252.82  168021.00  80.30
927.3  209583.36  168453.94  80.38
928.4  210171.00  169104.46  80.46
929.6  210862.08  169845.03  80.55
930.7  211576.40  170560.00  80.61
931.8  212288.31  171283.86  80.68
933.0  212924.88  171938.06  80.75
934.1  213437.79  172475.42  80.81
935.3  213631.32  172753.55  80.87
936.4  213640.94  172905.31  80.93
937.6  213507.09  172894.18  80.98
938.7  213367.23  172922.14  81.04
939.9  213285.22  173090.84  81.15
941.0  213854.88  173596.76  81.18
942.1  214483.14  174199.76  81.22
943.3  215018.76  174681.09  81.24
944.4  215292.44  175063.34  81.31
945.6  215394.10  175237.69  81.36
946.7  215532.60  175516.04  81.43
947.9  215955.81  175794.90  81.40
949.0  216168.03  175922.70  81.38
950.1  216405.00  176303.83  81.47
951.3  216550.40  176611.84  81.56
952.4  216851.38  176968.39  81.61
953.6  217323.32  177324.93  81.59
954.7  217434.66  177422.91  81.60
955.8  217673.09  177548.15  81.57
957.0  217974.30  178017.43  81.67
958.1  218143.62  178249.93  81.71
959.3  218250.90  178311.00  81.70
960.4  218863.67  178610.09  81.61
961.6  219348.53  178814.19  81.52
962.7  219594.24  179122.29  81.57
963.9  219665.67  179354.55  81.65
965.0  219730.08  179310.30  81.60
966.2  220132.60  179498.17  81.54
967.3  220199.04  179494.26  81.51
968.5  220427.52  179618.74  81.49
969.6  220610.00  179785.03  81.49
970.8  220407.22  179938.55  81.64
971.9  220665.28  179987.66  81.57
973.1  220937.92  180144.80  81.54
974.2  220785.77  179841.88  81.46
975.4  221009.85  179931.21  81.41
976.5  221257.14  180217.89  81.45
977.7  221630.10  180458.19  81.42
978.8  221526.36  180306.39  81.39
980.0  221244.00  180150.71  81.43
981.2  221796.00  180341.27  81.31
982.3  221732.84  180461.20  81.39
983.5  221861.25  180306.29  81.27
984.6  221894.64  180327.60  81.27
985.8  221930.28  180500.89  81.33
987.0  221838.40  180155.89  81.21
988.1  222518.80  180512.70  81.12
989.3  222557.44  180356.40  81.04
990.2  229942.62  189358.38  82.35
994.0  230593.07  190329.50  82.54
997.9  230860.83  190950.48  82.71
1001.7  231512.59  192081.83  82.97
1005.6  232515.56  193256.43  83.12
1009.4  233515.50  194487.76  83.29
1013.3  234360.00  195660.00  83.49
1017.1  235011.27  196513.38  83.62
1021.0  235634.99  197494.76  83.81
1024.8  236628.83  198727.46  83.98
1028.6  238043.80  200342.14  84.16
1032.5  239278.20  201700.80  84.30
1036.3  239770.24  202477.51  84.45
1040.1  239971.72  203025.77  84.60
1044.0  240549.15  203866.30  84.75
1047.8  240981.30  204519.60  84.87
1051.6  241518.93  205340.46  85.02
1055.5  241286.10  205404.69  85.13
1059.3  241175.70  205672.21  85.28
1063.1  241197.54  205939.24  85.38
1067.0  241583.37  206564.72  85.50
1070.8  242313.79  207391.70  85.59
1074.6  242865.31  208176.23  85.72
1078.4  242802.67  208359.64  85.81
1082.3  242216.19  208139.49  85.93
1086.1  241864.93  208143.00  86.06
1089.9  241962.51  208422.54  86.14
1093.7  242306.71  208943.75  86.23
1097.5  242518.51  209284.74  86.30
1101.4  242533.20  209440.30  86.36
1105.2  242487.20  209545.46  86.42
1109.0  242807.27  209898.71  86.45
1112.8  243415.67  210421.24  86.45
1116.6  243950.44  210948.31  86.47
1120.4  244485.11  211393.40  86.46
1124.2  244869.71  211581.60  86.41
1128.1  245215.92  211668.18  86.32
1131.8  245170.80  211288.50  86.18
1135.7  244898.07  210628.81  86.01
1139.5  244623.40  209878.97  85.80
1143.3  244117.05  208684.76  85.49
1147.1  243627.11  207552.00  85.19
1150.9  243154.08  206285.36  84.84
1154.7  243086.71  205304.54  84.46
1158.5  243012.20  204315.56  84.08
1162.3  242844.86  203287.39  83.71
1166.1  242253.58  201979.03  83.38
1169.9  241909.73  200973.36  83.08
1173.7  241360.00  199864.29  82.81
1177.5  240715.07  198806.96  82.59
1181.2  240647.62  198252.04  82.38
1185.0  240909.47  197983.84  82.18
1188.8  240718.33  197552.75  82.07
1192.6  240659.04  197267.52  81.97
1196.4  240696.52  197134.28  81.90
1200.2  240043.38  196649.60  81.92
1204.0  239675.75  196469.55  81.97
1207.8  239380.53  196388.06  82.04
1211.6  238919.11  196160.29  82.10
1215.3  238565.85  196220.58  82.25
1219.1  238447.58  196489.98  82.40
1222.9  238115.56  196685.71  82.60
1226.7  237859.29  197010.02  82.83
1230.4  237253.97  197017.09  83.04
1234.2  236626.44  196949.20  83.23
1238.0  236021.92  196895.54  83.42
1241.8  235419.61  196823.20  83.61
1245.5  234912.24  196729.37  83.75
1249.3  234674.87  196887.88  83.90
1253.1  234744.03  197168.13  83.99
1256.8  234670.08  197358.66  84.10
1260.6  234398.58  197235.36  84.15
1264.4  234088.44  197131.74  84.21
1268.1  233578.40  196777.11  84.24
1271.9  233533.92  196837.30  84.29
1275.7  233790.17  197221.59  84.36
1279.4  234063.90  197621.10  84.43
1283.2  233652.94  197529.77  84.54
1286.9  233281.89  197444.31  84.64
1290.7  233046.00  197409.77  84.71
1294.4  232462.92  197021.45  84.75
1298.2  231697.59  196443.45  84.78
1302.0  230680.25  195566.95  84.78
1305.7  229491.47  194513.79  84.76
1309.5  228116.43  193196.93  84.69
1313.2  227242.25  192210.80  84.58
1317.0  226668.00  191455.46  84.47
1320.7  226031.77  190543.80  84.30
1324.4  225200.95  189327.13  84.07
1328.2  224412.80  188021.83  83.78
1331.9  223390.93  186336.90  83.41
1335.7  222465.69  184655.09  83.00
1339.4  221445.82  182832.46  82.56
1343.2  220596.86  181033.31  82.07
1346.9  219990.87  179316.91  81.51
1350.6  219984.88  178051.60  80.94
1354.4  220220.36  176995.80  80.37
1358.1  219917.67  175569.21  79.83
1361.8  219195.89  173866.59  79.32
1365.6  218132.20  172030.18  78.87
1369.3  216907.11  170064.29  78.40
1373.0  215544.02  168040.48  77.96
1376.7  214058.70  165923.81  77.51
1380.5  212564.44  163533.57  76.93
1384.2  211273.73  160982.05  76.20
1387.9  210100.00  158205.30  75.30
1391.6  208888.17  155039.30  74.22
1395.3  207777.80  151667.65  73.00
1399.1  207113.26  148409.96  71.66
1402.8  206238.67  144698.57  70.16
1406.5  205607.50  140939.27  68.55
1410.2  205120.39  137211.89  66.89
1413.9  205066.06  133925.48  65.31
1417.6  204641.54  130814.60  63.92
1421.3  204130.40  128108.57  62.76
1425.1  203491.73  125714.06  61.78
1428.8  203134.20  123839.26  60.96
1432.5  202968.98  122386.80  60.30
1436.2  202739.36  121299.58  59.83
1439.9  202148.33  120183.35  59.45
1443.6  201813.89  119389.07  59.16
1447.3  201290.58  118650.29  58.94
1451.0  200819.25  117994.34  58.76
1454.7  200261.16  117383.49  58.62
1458.4  199831.80  116835.60  58.47
1462.1  199190.98  116259.60  58.37
1465.8  198501.50  115744.93  58.31
1469.4  197910.71  115378.43  58.30
1473.1  198332.18  115669.59  58.32
1476.8  198444.35  115962.28  58.44
1480.5  197356.96  115530.70  58.54
1484.2  196428.27  115236.59  58.67
1487.9  195806.98  115177.67  58.82
1491.6  195099.67  115063.93  58.98
1495.3  194861.33  115255.45  59.15
1498.9  194326.70  115354.39  59.36
1502.6  193465.74  115249.66  59.57
1506.3  192406.67  115079.20  59.81
1510.0  191491.05  114997.98  60.05
1513.7  190815.17  115091.19  60.32
1517.3  190163.22  115161.84  60.56
1521.0  189344.42  115076.84  60.78
1524.7  188614.76  115031.71  60.99
1528.3  187851.73  114902.50  61.17
1532.0  187018.67  114748.97  61.36
1535.7  186230.49  114591.40  61.53
1539.3  185447.43  114338.94  61.66
1543.0  184879.14  114260.63  61.80
1546.7  184553.42  114305.52  61.94
1550.3  184074.31  114221.60  62.05
1554.0  183331.40  114000.30  62.18
1557.6  182578.00  113754.89  62.30
1561.3  181779.73  113433.40  62.40
1565.0  180931.07  113055.43  62.49
1568.6  180015.34  112616.01  62.56
1572.3  179345.18  112382.46  62.66
1575.9  178753.87  112180.91  62.76
1579.6  178170.26  112002.10  62.86
1583.2  177542.53  111827.60  62.99
1586.9  176787.48  111548.09  63.10
1590.5  176163.24  111496.97  63.29
1594.1  175430.38  111399.55  63.50
1597.8  174646.89  111272.18  63.71
1601.4  173911.55  111218.11  63.95
1605.1  172961.29  110993.75  64.17
1608.7  172149.25  110916.64  64.43
1612.3  171387.78  110811.76  64.66
1616.0  170598.20  110645.90  64.86
1619.6  169904.11  110546.29  65.06
1623.2  169114.33  110275.54  65.21
1626.9  168491.44  110163.06  65.38
1630.5  167766.05  109870.01  65.49
1634.1  167153.27  109685.61  65.62
1637.8  166468.71  109386.80  65.71
1641.4  165661.95  108937.38  65.76
1645.0  164867.61  108472.09  65.79
1648.6  163974.75  107830.16  65.76
1652.2  163295.38  107247.40  65.68
1655.8  162628.11  106579.64  65.54
1659.5  161970.30  105844.56  65.35
1663.1  160846.08  104758.26  65.13
1666.7  159663.17  103579.18  64.87
1670.3  158551.48  102395.87  64.58
1673.9  157523.04  101172.28  64.23
1677.5  156769.56  100097.17  63.85
1681.1  156354.76  99199.51  63.45
1684.7  156377.70  98523.48  63.00
1688.3  156253.38  97826.70  62.61
1691.9  155913.40  96995.31  62.21
1695.6  155571.30  96219.54  61.85
1699.2  155461.20  95637.58  61.52
1702.8  155382.64  95057.27  61.18
1706.3  154919.14  94207.37  60.81
1709.9  153988.00  93105.20  60.46
1713.5  153275.28  92171.51  60.13
1717.1  152553.41  91240.55  59.81
1720.7  151897.93  90392.80  59.51
1724.3  151505.21  89890.27  59.33
1727.9  151166.83  89604.08  59.27
1731.5  151050.69  89596.75  59.32
1735.1  151152.00  89893.54  59.47
1738.7  150890.76  89928.03  59.60
1742.2  150422.68  89785.52  59.69
1745.8  149768.00  89494.97  59.76
1749.4  149450.96  89325.82  59.77
1753.0  148453.90  88737.08  59.77
1756.5  146964.49  87871.65  59.79
1760.1  145277.47  86923.46  59.83
1763.7  143402.58  85890.88  59.89
1767.2  141937.53  85169.27  60.00
1770.8  140676.00  84559.50  60.11
1774.4  139339.86  83802.63  60.14
1777.9  138560.55  83523.98  60.28
1781.5  137753.67  83088.86  60.32
1785.1  136608.33  82464.11  60.37
1788.6  135361.91  81782.10  60.42
1792.2  134036.17  81023.68  60.45
1795.8  133321.28  80700.52  60.53
1799.3  132589.60  80310.86  60.57
1802.9  131938.66  79997.36  60.63
1806.4  131337.33  79741.83  60.72
1810.0  130567.52  79362.15  60.78
1813.5  130166.46  79176.60  60.83
1817.1  129914.73  79107.94  60.89
1820.6  129316.57  78880.86  61.00
1824.2  129234.44  78953.09  61.09
1827.7  128523.23  78651.62  61.20
1831.2  128240.00  78651.00  61.33
1834.8  128179.40  78734.46  61.43
1838.3  127962.50  78766.07  61.55
1841.8  127347.73  78524.91  61.66
1845.4  126589.32  78132.60  61.72
1848.9  125828.40  77700.12  61.75
1852.4  125236.10  77309.83  61.73
1856.0  124571.60  76749.75  61.61
1859.5  123895.20  76095.41  61.42
1863.0  123275.26  75385.99  61.15
1866.6  122992.89  74781.09  60.80
1870.1  122802.54  74058.11  60.31
1873.6  122285.25  72856.61  59.58
1877.1  121339.17  71226.38  58.70
1880.6  120199.02  69271.40  57.63
1884.2  119324.03  67208.22  56.32
1887.7  118534.13  64848.43  54.71
1891.2  117590.20  62078.85  52.79
1894.7  116750.48  59136.10  50.65
1898.2  116255.50  56244.17  48.38
1902.2  122865.60  56425.20  45.92
1904.9  122231.97  53939.22  44.13
1907.6  121470.20  51495.80  42.39
1910.4  120830.91  49319.49  40.82
1913.1  119808.27  47286.67  39.47
1915.8  119163.80  45709.07  38.36
1918.6  118658.00  44429.60  37.44
1921.3  118166.42  43415.29  36.74
1924.0  117362.00  42529.20  36.24
1926.7  116607.77  41891.63  35.93
1929.4  115865.13  41457.13  35.78
1932.2  115284.43  41216.58  35.75
1934.9  114714.60  41121.60  35.85
1937.6  114153.70  41128.63  36.03
1940.3  113623.75  41239.17  36.29
1943.0  113168.29  41408.31  36.59
1945.7  112522.58  41562.22  36.94
1948.4  111827.83  41742.24  37.33
1951.1  111253.50  41986.05  37.74
1953.8  110678.70  42210.85  38.14
1956.4  110228.69  42480.92  38.54
1959.1  109673.30  42733.27  38.96
1961.8  108902.85  42893.55  39.39
1964.5  108273.45  43074.75  39.78
1967.2  107555.30  43237.18  40.20
1969.9  106961.50  43428.33  40.60
1972.5  106183.53  43546.48  41.01
1975.2  105633.08  43745.16  41.41
1977.9  105309.72  44054.03  41.83
1980.6  104761.30  44269.40  42.26
1983.2  103942.47  44348.47  42.67
1985.9  103098.00  44358.00  43.03
1988.5  102234.38  44359.12  43.39
1991.2  101592.23  44456.85  43.76
1993.8  101004.75  44546.15  44.10
1996.5  100587.30  44691.35  44.43
1999.2  99992.79  44728.68  44.73
2001.8  99594.70  44822.80  45.01
2004.4  99087.58  44826.51  45.24
2007.1  98444.85  44711.68  45.42
2009.7  97895.70  44636.70  45.60
2012.4  97538.40  44662.93  45.79
2015.0  97081.83  44591.17  45.93
2017.6  96539.58  44377.17  45.97
2020.3  96055.67  44150.70  45.96
2022.9  95867.47  44054.67  45.95
2025.5  95662.38  43906.18  45.90
2028.1  95464.62  43695.68  45.77
2030.8  95053.70  43322.60  45.58
2033.4  94894.40  43027.60  45.34
2036.0  94557.73  42669.40  45.13
2038.6  94221.30  42278.30  44.87
2041.2  93940.17  41886.30  44.59
2043.8  93625.13  41475.53  44.30
2046.4  93260.50  41038.45  44.00
2049.0  92800.53  40555.67  43.70
2051.6  92552.13  40194.80  43.43
2054.2  92212.08  39822.08  43.19
2056.8  91873.83  39462.50  42.95
2059.4  91344.38  39039.57  42.74
2062.0  90875.21  38659.58  42.54
2064.6  90305.58  38287.85  42.40
2067.1  89705.70  37916.78  42.27
2069.7  89095.87  37522.97  42.12
2072.3  88692.00  37233.78  41.98
2074.9  88267.20  36965.78  41.88
2077.4  87962.08  36749.33  41.78
2080.0  87481.70  36463.69  41.68
2082.6  87023.79  36162.33  41.55
2085.1  86573.03  35886.35  41.45
2087.7  86255.00  35685.00  41.37
2090.3  85850.85  35433.88  41.27
2092.8  85121.89  35072.81  41.20
2095.4  84363.61  34693.97  41.12
2097.9  83732.89  34360.43  41.04
2100.5  83080.67  34016.33  40.94
2103.0  82508.30  33712.05  40.86
2105.6  81970.33  33420.65  40.77
2108.1  81497.70  33166.80  40.70
2110.7  81014.03  32907.70  40.62
2113.2  80535.01  32654.85  40.55
2115.7  79975.75  32370.25  40.48
2118.3  79373.45  32085.30  40.42
2120.8  79015.20  31918.50  40.40
2123.3  78623.44  31721.58  40.35
2125.8  78250.08  31535.00  40.30
2128.4  77854.40  31356.65  40.28
2130.9  77336.17  31110.83  40.23
2133.4  76982.50  30922.85  40.17
2135.9  76633.17  30765.50  40.15
2138.4  76187.38  30573.22  40.13
2140.9  75889.48  30448.77  40.12
2143.4  75585.40  30312.13  40.10
2145.9  75280.82  30172.03  40.08
2148.4  74982.33  30050.19  40.08
2150.9  74708.20  29916.18  40.04
2153.4  74440.17  29769.98  39.99
2155.9  74136.84  29631.53  39.97
2158.4  73867.50  29491.88  39.93
2160.9  73647.00  29387.75  39.90
2163.4  73332.72  29280.48  39.93
2165.9  72806.68  29084.75  39.95
2168.4  72348.60  28905.00  39.95
2170.8  72011.04  28798.28  39.99
2173.3  71669.08  28690.84  40.03
2175.8  71366.17  28620.17  40.10
2178.2  70992.29  28521.08  40.17
2180.7  70636.94  28412.07  40.22
2183.2  70256.05  28300.18  40.28
2185.6  69848.10  28198.80  40.37
2188.1  69388.20  28072.80  40.46
2190.6  68859.05  27941.98  40.58
2193.0  68215.13  27760.43  40.70
2195.5  67654.40  27590.40  40.78
2197.9  67111.07  27418.67  40.86
2200.4  66443.71  27213.33  40.96
2202.8  65984.96  27071.43  41.03
2205.3  65416.47  26900.42  41.12
2207.7  65084.50  26826.37  41.22
2210.1  64675.80  26714.80  41.31
2212.6  64317.45  26610.33  41.37
2215.0  64086.25  26546.04  41.42
2217.4  63798.96  26435.49  41.44
2219.9  63583.25  26348.12  41.44
2222.3  63396.67  26250.40  41.41
2224.7  63263.25  26149.28  41.33
2227.1  63015.89  25960.06  41.20
2229.5  62717.58  25734.60  41.03
2231.9  62271.47  25447.07  40.86
2234.4  61767.53  25095.07  40.63
2236.8  61375.48  24745.88  40.32
2239.2  61010.95  24374.35  39.95
2241.6  60600.05  23993.20  39.59
2244.0  60206.40  23608.80  39.21
2246.4  59830.23  23199.48  38.78
2248.8  59446.84  22753.32  38.28
2251.2  59145.50  22337.25  37.77
2253.6  58732.25  21902.25  37.29
2255.9  58458.40  21535.00  36.84
2258.3  58174.33  21186.86  36.42
2260.7  57820.87  20840.80  36.04
2263.1  57412.75  20495.75  35.70
2265.5  57028.13  20175.28  35.38
2267.9  56738.50  19915.75  35.10
2270.2  56323.93  19649.07  34.89
2272.6  55932.60  19418.00  34.72
2275.0  55529.25  19212.90  34.60
2277.3  55165.00  18998.00  34.44
2279.7  54803.63  18806.25  34.32
2282.1  54486.33  18642.80  34.22
2284.4  54074.90  18430.87  34.08
2286.8  53785.10  18230.70  33.90
2289.1  53450.93  18016.23  33.71
2291.5  53155.43  17812.73  33.51
2293.8  52753.77  17556.42  33.28
2296.2  52306.10  17271.10  33.02
2298.5  51797.05  16980.60  32.78
2300.8  51300.78  16735.48  32.62
2303.2  50716.33  16511.93  32.56
2305.5  50073.10  16280.73  32.51
2307.9  49430.54  16063.96  32.50
2310.2  48810.30  15908.20  32.59
2312.5  48238.67  15762.67  32.68
2314.8  47667.40  15650.95  32.83
2317.1  47074.79  15524.58  32.98
2319.5  46473.60  15365.03  33.06
2321.8  45939.83  15199.37  33.09
2324.1  45352.30  15008.00  33.09
2326.4  44856.17  14828.55  33.06
2328.7  44349.17  14653.75  33.04
2331.0  43916.10  14488.60  32.99
2333.3  43577.78  14362.83  32.96
2335.6  43220.80  14200.67  32.86
2337.9  42786.90  13999.95  32.72
2340.2  42385.83  13854.17  32.69
2342.5  42010.43  13702.33  32.62
2344.8  41550.46  13529.17  32.56
2347.1  41063.05  13387.15  32.60
2349.4  40521.80  13260.05  32.72
2351.7  40072.93  13135.33  32.78
2353.9  39641.08  13011.40  32.82
2356.2  39138.13  12894.38  32.95
2358.5  38656.63  12790.56  33.09
2360.8  38205.15  12686.35  33.21
2363.1  37783.40  12567.30  33.26
2365.3  37352.44  12428.79  33.27
2367.6  36866.67  12258.33  33.25
2369.8  36397.75  12118.63  33.29
2372.1  35853.35  11965.20  33.37
2374.4  35217.57  11770.60  33.42
2376.6  34602.40  11603.20  33.53
2378.9  34023.97  11413.27  33.54
2381.1  33462.00  11240.67  33.59
2383.4  32922.85  11052.73  33.57
2385.6  32490.79  10885.42  33.50
2387.9  32050.80  10735.80  33.50
2390.1  31596.25  10605.00  33.56
2392.3  31142.48  10442.25  33.53
2394.6  30724.10  10276.50  33.45
2396.8  30309.23  10132.55  33.43
2399.0  29853.00  9968.83  33.39
2401.3  29403.35  9801.12  33.33
2403.5  28974.40  9627.80  33.23
2405.7  28591.06  9481.78  33.16
2407.9  28182.00  9323.85  33.08
2410.1  27751.20  9151.20  32.98
2412.4  27402.50  8983.50  32.78
2414.6  27025.00  8826.60  32.66
2416.8  26638.15  8648.75  32.47
2419.0  26268.12  8489.20  32.32
2421.2  25869.85  8304.25  32.10
2423.4  25453.81  8072.58  31.71
2425.6  25174.58  7972.43  31.67
2427.8  24888.83  7877.18  31.65
2430.0  24584.03  7723.13  31.42
2432.2  24278.40  7574.40  31.20
2434.4  23994.00  7440.08  31.01
2436.5  23684.17  7295.70  30.80
2438.7  23393.75  7151.10  30.57
2440.9  23125.25  7026.90  30.39
2443.1  22873.80  6894.30  30.14
2445.3  22602.29  6745.13  29.84
2447.4  22307.40  6619.80  29.68
2449.6  22032.27  6509.07  29.54
2451.8  21755.70  6365.25  29.26
2453.9  21427.62  6214.22  29.00
2456.1  21090.33  6102.07  28.93
2458.3  20791.44  6005.48  28.88
2460.4  20506.62  5891.11  28.73
2462.6  20255.96  5784.33  28.56
2464.7  20001.37  5678.73  28.39
2466.9  19750.53  5566.67  28.18
2469.0  19536.33  5474.72  28.02
2471.2  19315.70  5393.95  27.93
2473.3  19026.67  5303.68  27.88
2475.4  18784.63  5179.45  27.57
2477.6  18537.35  5065.88  27.33
2479.7  18291.20  4979.20  27.22
2481.9  18016.54  4878.13  27.08
2484.0  17806.27  4813.59  27.03
2486.1  17577.00  4743.00  26.98
2488.2  17377.29  4667.88  26.86
2490.4  17124.58  4577.71  26.73
2492.5  16796.93  4502.60  26.81
2494.6  16440.68  4432.13  26.96
2496.7  16183.29  4379.01  27.06
2498.8  16007.03  4337.85  27.10
2500.9  15812.33  4307.30  27.24
2503.0  15693.07  4243.53  27.04
2505.1  15653.63  4246.13  27.13
2507.2  15710.03  4292.73  27.32
2509.4  15622.20  4339.50  27.78
2511.4  15592.85  4432.75  28.43
2513.5  15698.40  4445.07  28.32
2515.6  15726.93  4361.77  27.73
