# Supplementary material for: Using reflectance spectra and Pl@ntNet to identify herbarium specimens: a case study with Lithocarpus
Source: New Phytol. 2025 Jun 4;251(2):800–10. doi: 10.1111/nph.70258 (PMC13278665; doi:10.1111/nph.70258)
Supplement: Supplementary file 1 — Dataset S1 Original spectral data collected for this study. [file NPH-251-800-s003.zip › lithocarpus_spectra/gr021622_0404.sig]

/*** Spectra Vista SIG Data ***/
name= gr021622_0404.sig
instrument= HI: 1132003 (HR-1024i)
integration= 50.0, 9.0, 6.0, 100.0, 14.0, 6.0
scan method= Time-based, Time-based
scan coadds= 100, 425, 571, 50, 298, 571
scan time= 5, 5
scan settings= AI, AI
external data set1= 0,0,0,0,0,0,0,0,0,0,0,0,0,0,0,0,0,0,0,0,0,0,0,0,0,0,0,0,0,0,0,0
external data set2= 0,0,0,0,0,0,0,0,0,0,0,0,0,0,0,0,0,0,0,0,0,0,0,0,0,0,0,0,0,0,0,0
external data dark= 0,0,0,0,0,0,0,0,0,0,0,0,0,0,0,0
external data mask= 0
optic= LENS 4(1), LENS 4(1)
temp= 33.4, -5.1, -9.9, 33.3, -5.1, -9.9
battery= 7.45, 7.45
error= 0, 0
units= Radiance, Radiance
time= 16/02/2022 16:21:43, 16/02/2022 16:22:11
longitude=                 ,                 
latitude=                 ,                 
gpstime=                 ,                 
comm= 
memory slot= 0, 0
factors= 0.953, 0.934, 1.000 [Overlap: Remove @ 990,1900, Matching Type: None]
inclinometer x offset= 1, 1
inclinometer y offset= 90, 90
data= 
340.5  1171.80  162.75  13.89
341.9  1169.85  159.53  13.64
343.4  1121.76  147.60  13.16
344.9  1128.50  157.25  13.93
346.4  1141.12  133.73  11.72
347.8  1164.84  137.04  11.76
349.3  1178.08  127.36  10.81
350.8  1166.55  121.20  10.39
352.2  1214.29  124.36  10.24
353.7  1213.52  117.22  9.66
355.2  1257.60  104.80  8.33
356.6  1335.18  111.27  8.33
358.1  1388.10  105.76  7.62
359.6  1435.84  115.38  8.04
361.0  1464.89  123.10  8.40
362.5  1541.25  123.30  8.00
364.0  1630.72  121.03  7.42
365.5  1696.20  128.50  7.58
366.9  1770.96  125.60  7.09
368.4  1863.99  131.36  7.05
369.9  1954.72  135.03  6.91
371.3  2035.88  145.42  7.14
372.8  2110.71  137.66  6.52
374.2  2206.60  129.80  5.88
375.7  2307.36  150.77  6.53
377.2  2416.35  146.85  6.08
378.6  2483.48  151.92  6.12
380.1  2564.00  147.43  5.75
381.6  2698.54  151.32  5.61
383.0  2833.60  158.13  5.58
384.5  2968.42  171.99  5.79
386.0  3059.76  181.83  5.94
387.4  3181.20  186.78  5.87
388.9  3288.46  191.73  5.83
390.4  3417.00  193.63  5.67
391.8  3570.28  189.42  5.31
393.3  3708.80  202.83  5.47
394.7  3802.25  198.63  5.22
396.2  3895.20  194.76  5.00
397.7  4045.44  201.24  4.97
399.1  4215.87  212.31  5.04
400.6  4389.12  223.52  5.09
402.0  4522.44  223.08  4.93
403.5  4645.20  230.30  4.96
405.0  4781.16  223.68  4.68
406.4  4970.02  243.54  4.90
407.9  5155.76  245.30  4.76
409.3  5303.12  250.23  4.72
410.8  5431.32  258.03  4.75
412.2  5587.80  261.30  4.68
413.7  5805.23  262.82  4.53
415.1  6010.94  272.88  4.54
416.6  6185.16  272.66  4.41
418.0  6343.75  293.63  4.63
419.5  6509.22  300.59  4.62
420.9  6724.00  308.32  4.59
422.4  6959.93  312.35  4.49
423.8  7181.88  320.84  4.47
425.3  7423.05  332.10  4.47
426.7  7632.15  344.40  4.51
428.2  7824.96  361.76  4.62
429.6  8029.22  364.70  4.54
431.1  8236.90  373.10  4.53
432.5  8491.21  380.12  4.48
434.0  8750.50  398.75  4.56
435.4  9047.50  409.75  4.53
436.8  9329.75  426.11  4.57
438.3  9582.40  437.88  4.57
439.7  9809.56  443.82  4.52
441.2  10022.28  459.66  4.59
442.6  10284.15  468.98  4.56
444.0  10565.10  485.94  4.60
445.5  10876.29  499.56  4.59
446.9  11209.38  515.97  4.60
448.4  11507.93  530.88  4.61
449.8  11842.40  550.88  4.65
451.2  12115.25  563.50  4.65
452.7  12361.65  573.21  4.64
454.1  12623.52  586.67  4.65
455.5  12920.74  602.70  4.66
457.0  13241.80  617.76  4.67
458.4  13562.12  632.06  4.66
459.8  13898.88  650.88  4.68
461.2  14292.54  670.97  4.69
462.7  14644.41  689.54  4.71
464.1  14980.76  707.16  4.72
465.5  15281.64  722.16  4.73
467.0  15579.40  741.15  4.76
468.4  15915.40  758.02  4.76
469.8  16241.00  777.78  4.79
471.2  16648.47  797.85  4.79
472.7  17057.44  818.71  4.80
474.1  17464.00  840.75  4.81
475.5  17945.98  870.09  4.85
476.9  18391.10  892.06  4.85
478.4  18775.00  909.38  4.84
479.8  19083.40  925.64  4.85
481.2  19345.52  938.52  4.85
482.6  19636.02  962.55  4.90
484.0  20016.18  984.75  4.92
485.4  20452.57  1008.10  4.93
486.9  20943.00  1035.45  4.94
488.3  21462.00  1065.80  4.97
489.7  21928.12  1087.03  4.96
491.1  22338.12  1108.38  4.96
492.5  22743.84  1134.84  4.99
493.9  23093.76  1158.18  5.02
495.3  23432.70  1177.05  5.02
496.8  23835.72  1203.74  5.05
498.2  24315.54  1235.33  5.08
499.6  24781.77  1253.16  5.06
501.0  25323.66  1286.58  5.08
502.4  25830.96  1320.96  5.11
503.8  26321.61  1354.15  5.14
505.2  26827.48  1384.30  5.16
506.6  27313.88  1414.27  5.18
508.0  27800.64  1443.96  5.19
509.4  28215.00  1477.50  5.24
510.8  28695.15  1517.18  5.29
512.2  29167.76  1546.96  5.30
513.6  29673.60  1581.60  5.33
515.0  30245.76  1616.60  5.34
516.4  30735.36  1651.84  5.37
517.8  31281.40  1699.18  5.43
519.2  31868.55  1741.79  5.47
520.7  32435.76  1782.53  5.50
522.0  32913.72  1820.40  5.53
523.4  33485.13  1861.02  5.56
524.8  33984.42  1907.49  5.61
526.2  34575.44  1955.58  5.66
527.6  35188.92  2003.85  5.69
529.0  35701.60  2050.40  5.74
530.4  36340.08  2098.43  5.77
531.8  36889.04  2150.19  5.83
533.2  37383.84  2197.26  5.88
534.6  37867.04  2262.00  5.97
536.0  38374.29  2328.42  6.07
537.4  38892.38  2386.44  6.14
538.8  39466.87  2443.15  6.19
540.2  40081.64  2508.38  6.26
541.6  40674.48  2573.62  6.33
543.0  41186.60  2632.21  6.39
544.3  41873.10  2701.35  6.45
545.7  42647.40  2773.13  6.50
547.1  43160.70  2827.50  6.55
548.5  43778.10  2901.75  6.63
549.9  44466.31  2980.81  6.70
551.3  45194.50  3058.64  6.77
552.7  45710.54  3124.23  6.83
554.1  46400.79  3200.45  6.90
555.4  46995.38  3274.70  6.97
556.8  47442.78  3344.88  7.05
558.2  47746.20  3401.48  7.12
559.6  48081.00  3459.60  7.20
561.0  48662.46  3536.61  7.27
562.3  49103.60  3608.15  7.35
563.7  49701.12  3689.28  7.42
565.1  50274.40  3768.60  7.50
566.5  50888.17  3850.99  7.57
567.9  51719.52  3951.68  7.64
569.2  52630.20  4065.60  7.72
570.6  53569.15  4181.62  7.81
572.0  54382.01  4290.56  7.89
573.4  55062.59  4391.03  7.97
574.8  55764.25  4500.75  8.07
576.1  56616.16  4622.48  8.16
577.5  57259.88  4734.96  8.27
578.9  58137.36  4861.80  8.36
580.3  58939.83  4985.27  8.46
581.6  59726.08  5115.60  8.57
583.0  60526.53  5251.77  8.68
584.4  61125.00  5379.00  8.80
585.8  61621.51  5489.00  8.91
587.1  62076.08  5603.95  9.03
588.5  62648.40  5724.75  9.14
589.9  63122.70  5836.95  9.25
591.2  63693.04  5971.54  9.38
592.6  64454.28  6125.13  9.50
594.0  65098.26  6264.87  9.62
595.3  65937.70  6420.58  9.74
596.7  66786.08  6586.24  9.86
598.1  67578.05  6752.78  9.99
599.5  68366.90  6921.03  10.12
600.8  69199.76  7096.76  10.26
602.2  69894.58  7258.76  10.39
603.5  70748.76  7438.14  10.51
604.9  71592.30  7621.20  10.65
606.3  72362.40  7798.56  10.78
607.6  73088.58  7985.97  10.93
609.0  73812.60  8172.90  11.07
610.4  74550.84  8364.72  11.22
611.7  75228.03  8548.77  11.36
613.1  75862.95  8744.03  11.53
614.5  76591.08  8947.53  11.68
615.8  77182.56  9151.20  11.86
617.2  77974.92  9379.98  12.03
618.5  78646.20  9593.78  12.20
619.9  79460.22  9833.50  12.38
621.2  80192.54  10064.02  12.55
622.6  81092.00  10329.00  12.74
624.0  81801.00  10557.27  12.91
625.3  82594.90  10807.87  13.09
626.7  83393.62  11052.30  13.25
628.0  84061.64  11284.02  13.42
629.4  84884.80  11538.80  13.59
630.8  85570.08  11779.14  13.77
632.1  86104.62  12000.56  13.94
633.5  87012.64  12269.40  14.10
634.8  87732.85  12515.13  14.27
636.2  88376.70  12751.62  14.43
637.5  89194.65  13016.73  14.59
638.9  89902.92  13267.95  14.76
640.2  90664.64  13513.44  14.90
641.6  91501.08  13753.59  15.03
642.9  92250.34  13982.15  15.16
644.3  93062.76  14234.61  15.30
645.6  93827.50  14482.00  15.43
647.0  94548.87  14706.95  15.55
648.3  95354.32  14927.46  15.65
649.7  96167.85  15134.34  15.74
651.0  96961.12  15319.47  15.80
652.4  97479.72  15468.57  15.87
653.7  98537.49  15677.55  15.91
655.0  99426.92  15833.88  15.93
656.4  100077.60  15924.80  15.91
657.7  101112.49  16086.25  15.91
659.1  101955.70  16208.50  15.90
660.4  102649.12  16303.28  15.88
661.8  103320.00  16396.00  15.87
663.1  104275.38  16536.42  15.86
664.5  104796.78  16629.06  15.87
665.8  104988.54  16707.26  15.91
667.1  105135.57  16794.41  15.97
668.5  105579.60  16968.00  16.07
669.8  106023.76  17170.62  16.20
671.2  106329.60  17388.80  16.35
672.5  106660.80  17645.12  16.54
673.8  107338.28  17993.92  16.76
675.2  108312.54  18401.88  16.99
676.5  109458.36  18871.86  17.24
677.8  110654.94  19368.31  17.50
679.2  111590.28  19854.51  17.79
680.5  112404.09  20335.13  18.09
681.9  113105.30  20797.70  18.39
683.2  113883.00  21267.40  18.67
684.5  114683.80  21737.10  18.95
685.9  115396.14  22193.34  19.23
687.2  116090.88  22644.48  19.51
688.5  116715.42  23079.58  19.77
689.9  117495.56  23542.66  20.04
691.2  118160.47  23986.72  20.30
692.5  118763.44  24434.13  20.57
693.8  119486.30  24918.78  20.85
695.2  120099.92  25417.60  21.16
696.5  120787.04  25948.12  21.48
697.8  121494.60  26499.65  21.81
699.2  122146.44  27079.85  22.17
700.5  122854.86  27693.45  22.54
701.8  123487.35  28341.60  22.95
703.1  124154.52  29027.46  23.38
704.5  124826.67  29735.91  23.82
705.8  125560.17  30479.48  24.27
707.1  126215.25  31218.50  24.73
708.4  126850.35  31971.06  25.20
709.8  127631.19  32766.36  25.67
711.1  128176.66  33500.80  26.14
712.4  128992.52  34313.05  26.60
713.7  129649.54  35071.15  27.05
715.0  130335.21  35839.11  27.50
716.3  131072.75  36598.00  27.92
717.7  131776.02  37342.36  28.34
719.0  132531.50  38095.05  28.74
720.3  133243.02  38828.60  29.14
721.6  134073.20  39582.60  29.52
722.9  134863.38  40315.59  29.89
724.2  135664.20  41054.58  30.26
725.6  136386.30  41762.32  30.62
726.9  136865.00  42392.50  30.97
728.2  137380.32  43033.76  31.32
729.5  137989.93  43718.09  31.68
730.8  138473.32  44358.62  32.03
732.1  139063.12  45041.64  32.39
733.4  139528.95  45692.76  32.75
734.7  139890.60  46310.04  33.10
736.0  140337.18  46966.71  33.47
737.3  140582.52  47554.16  33.83
738.6  140816.88  48165.17  34.20
740.0  141106.65  48776.53  34.57
741.2  141498.24  49429.12  34.93
742.6  142059.96  50139.54  35.29
743.9  142659.12  50865.52  35.66
745.2  143365.02  51650.37  36.03
746.5  144085.50  52441.38  36.40
747.8  144689.00  53181.10  36.76
749.1  145382.68  53943.81  37.10
750.4  146049.58  54704.81  37.46
751.7  146747.16  55478.29  37.81
753.0  147238.69  56189.62  38.16
754.2  147859.86  56941.35  38.51
755.5  148427.49  57656.08  38.84
756.8  148982.88  58383.70  39.19
758.1  149943.48  59273.64  39.53
759.4  150818.20  60152.70  39.88
760.7  151674.32  61007.38  40.22
762.0  152250.00  61770.63  40.57
763.3  152806.50  62511.75  40.91
764.6  153171.12  63203.40  41.26
765.9  153564.10  63894.05  41.61
767.2  154042.77  64641.26  41.96
768.4  154354.20  65315.25  42.32
769.7  154970.97  66122.05  42.67
771.0  155393.01  66845.97  43.02
772.3  155761.65  67553.75  43.37
773.6  156232.00  68317.28  43.73
774.8  156682.73  69078.21  44.09
776.1  157113.84  69841.20  44.45
777.4  157428.23  70538.30  44.81
778.7  157944.88  71332.48  45.16
780.0  158392.64  72078.72  45.51
781.2  158746.86  72790.29  45.85
782.5  159248.70  73596.12  46.21
783.8  159686.64  74354.22  46.56
785.0  160038.84  75062.97  46.90
786.3  160461.00  75799.50  47.24
787.6  160919.36  76560.12  47.58
788.9  161302.29  77274.75  47.91
790.1  161788.70  78054.90  48.24
791.4  162155.52  78759.36  48.57
792.7  162792.12  79588.88  48.89
793.9  163227.96  80321.22  49.21
795.2  163691.00  81063.50  49.52
796.5  164172.80  81829.88  49.84
797.7  164628.96  82562.70  50.15
799.0  165252.00  83382.00  50.46
800.2  165680.00  84086.40  50.75
801.5  166145.76  84825.16  51.05
802.8  166664.00  85584.73  51.35
804.0  167110.58  86300.76  51.64
805.3  167572.40  87042.04  51.94
806.5  167955.10  87704.50  52.22
807.8  168431.20  88445.00  52.51
809.0  168908.29  89175.65  52.80
810.3  169358.99  89888.54  53.08
811.5  169721.91  90555.86  53.36
812.8  170201.10  91290.45  53.64
814.0  170589.51  91984.68  53.92
815.3  171090.75  92723.20  54.20
816.5  171513.00  93397.00  54.45
817.8  171930.45  94123.88  54.75
819.0  172330.55  94815.98  55.02
820.2  172796.52  95550.03  55.30
821.5  173261.15  96317.93  55.59
822.7  173554.32  96981.57  55.88
824.0  174004.11  97723.26  56.16
825.2  174470.85  98500.58  56.46
826.4  174953.13  99269.67  56.74
827.7  175273.70  99945.78  57.02
828.9  175753.80  100736.10  57.32
830.1  176142.12  101475.82  57.61
831.4  176550.83  102233.08  57.91
832.6  177010.46  102971.83  58.17
833.8  177380.00  103703.95  58.46
835.0  177751.28  104427.96  58.75
836.3  178174.78  105193.69  59.04
837.5  178623.90  105934.50  59.31
838.7  179047.80  106690.64  59.59
839.9  179431.20  107396.28  59.85
841.2  179878.41  108159.86  60.13
842.4  180290.10  108864.41  60.38
843.6  180690.30  109569.25  60.64
844.8  181141.29  110325.33  60.91
846.0  181540.62  111021.65  61.16
847.2  181939.38  111702.47  61.40
848.5  182446.56  112463.52  61.64
849.7  182855.04  113128.47  61.87
850.9  183209.00  113815.00  62.12
852.1  183589.55  114493.94  62.36
853.3  183921.12  115075.77  62.57
854.5  184378.18  115748.78  62.78
855.7  184736.10  116396.58  63.01
856.9  185101.20  117053.46  63.24
858.1  185481.43  117699.71  63.46
859.3  185888.50  118363.14  63.67
860.5  186349.53  119020.56  63.87
861.7  186793.60  119672.40  64.07
862.9  187171.40  120319.10  64.28
864.1  187509.67  120926.11  64.49
865.3  187966.84  121597.70  64.69
866.5  188412.48  122251.68  64.89
867.7  188829.77  122848.21  65.06
868.9  189211.96  123497.15  65.27
870.1  189688.10  124169.24  65.46
871.3  190142.84  124803.29  65.64
872.5  190640.25  125446.50  65.80
873.7  191072.08  126072.04  65.98
874.9  191513.43  126776.10  66.20
876.0  192083.76  127468.08  66.36
877.2  192490.68  128082.66  66.54
878.4  193024.80  128736.50  66.69
879.6  193481.40  129360.00  66.86
880.8  193940.25  129992.63  67.03
882.0  194338.50  130613.55  67.21
883.1  194809.16  131251.26  67.37
884.3  195317.47  131869.41  67.52
885.5  195812.82  132481.86  67.66
886.7  196162.56  133056.00  67.83
887.8  196644.60  133664.40  67.97
889.0  197127.32  134276.31  68.12
890.2  197589.21  134880.27  68.26
891.4  198072.75  135525.22  68.42
892.5  198728.01  136245.92  68.56
893.7  199360.64  136939.97  68.69
894.9  199951.92  137602.26  68.82
896.0  200576.10  138290.45  68.95
897.2  201236.14  138990.74  69.07
898.4  201718.66  139635.93  69.22
899.5  202321.37  140332.84  69.36
900.7  202750.60  140866.05  69.48
901.9  203237.12  141466.35  69.61
903.0  203597.26  141947.58  69.72
904.2  203973.80  142490.10  69.86
905.4  204502.20  143031.48  69.94
906.5  204936.13  143646.44  70.09
907.7  205319.08  144124.16  70.20
908.8  205736.94  144586.65  70.28
910.0  206121.76  145082.60  70.39
911.2  206372.15  145564.91  70.54
912.3  206574.06  145925.64  70.64
913.5  206726.16  146274.83  70.76
914.6  206932.32  146626.20  70.86
915.8  207356.67  147090.90  70.94
916.9  207634.10  147546.76  71.06
918.1  207861.30  147931.53  71.17
919.2  208060.65  148300.61  71.28
920.4  208259.70  148627.27  71.37
921.5  208506.47  149036.50  71.48
922.7  208662.08  149395.76  71.60
923.8  208994.70  149775.24  71.66
925.0  209248.13  150080.88  71.72
926.1  209466.18  150552.15  71.87
927.3  209854.56  151058.40  71.98
928.4  210392.00  151578.38  72.05
929.6  210974.72  152232.96  72.16
930.7  211748.60  152913.60  72.21
931.8  212580.96  153670.52  72.29
933.0  213223.68  154330.20  72.38
934.1  213620.58  154884.06  72.50
935.3  213755.38  155168.05  72.59
936.4  213830.45  155366.62  72.66
937.6  213699.96  155356.79  72.70
938.7  213498.09  155396.25  72.79
939.9  213618.27  155600.96  72.84
941.0  214058.94  156173.92  72.96
942.1  214622.46  156700.17  73.01
943.3  215090.10  157197.69  73.08
944.4  215365.47  157635.26  73.19
945.6  215618.08  157868.57  73.22
946.7  215914.75  158133.67  73.24
947.9  216112.47  158461.59  73.32
949.0  216248.36  158651.75  73.37
950.1  216652.32  158944.32  73.36
951.3  216888.76  159240.68  73.42
952.4  217198.62  159643.59  73.50
953.6  217590.74  159872.59  73.47
954.7  217801.02  160007.73  73.47
955.8  217861.47  160217.19  73.54
957.0  218071.35  160617.75  73.65
958.1  218543.70  160832.16  73.59
959.3  218765.40  160884.15  73.54
960.4  219075.85  161309.85  73.63
961.6  219348.53  161691.52  73.71
962.7  219481.28  161702.24  73.67
963.9  219665.67  161809.90  73.66
965.0  219850.02  161919.00  73.65
966.2  220132.60  162131.37  73.65
967.3  220199.04  162154.68  73.64
968.5  220296.00  162295.68  73.67
969.6  220338.48  162436.84  73.72
970.8  220547.25  162294.77  73.59
971.9  220520.96  162287.84  73.59
973.1  220342.40  162353.64  73.68
974.2  220478.91  162405.66  73.66
975.4  220851.42  162628.40  73.64
976.5  220930.32  162674.66  73.63
977.7  221293.02  162556.83  73.46
978.8  221005.53  162238.55  73.41
980.0  220886.00  162442.50  73.54
981.2  221241.51  162650.40  73.52
982.3  221160.38  162578.64  73.51
983.5  221466.83  162303.83  73.29
984.6  221690.88  162600.48  73.35
985.8  221508.76  162601.34  73.41
987.0  221401.28  162608.64  73.45
988.1  221610.56  162574.96  73.36
989.3  221850.16  162438.64  73.22
990.2  233791.52  174287.69  74.55
994.0  234317.53  175304.40  74.81
997.9  234460.00  175911.11  75.03
1001.7  235141.47  176886.78  75.23
1005.6  236160.00  178145.00  75.43
1009.4  237354.69  179489.61  75.62
1013.3  238320.00  180617.14  75.79
1017.1  238945.90  181526.08  75.97
1021.0  239709.17  182502.59  76.14
1024.8  240877.83  183790.93  76.30
1028.6  242463.09  185432.36  76.48
1032.5  243786.20  186796.80  76.62
1036.3  244383.03  187549.14  76.74
1040.1  244645.88  188121.85  76.90
1044.0  245327.46  189022.72  77.05
1047.8  245914.20  189779.63  77.17
1051.6  246459.64  190570.29  77.32
1055.5  246170.20  190653.30  77.45
1059.3  246017.55  190864.25  77.58
1063.1  245973.73  191068.11  77.68
1067.0  246341.79  191696.21  77.82
1070.8  247023.62  192473.15  77.92
1074.6  247545.97  193184.96  78.04
1078.4  247367.67  193277.36  78.13
1082.3  246721.92  193022.64  78.23
1086.1  246398.09  193013.03  78.33
1089.9  246433.50  193320.19  78.45
1093.7  246811.99  193850.15  78.54
1097.5  246978.15  194135.71  78.60
1101.4  246876.49  194226.45  78.67
1105.2  246781.60  194236.20  78.71
1109.0  247052.32  194573.36  78.76
1112.8  247910.22  195183.68  78.73
1116.6  248552.84  195691.66  78.73
1120.4  249231.73  196136.40  78.70
1124.2  249629.10  196312.82  78.64
1128.1  250108.07  196450.68  78.55
1131.8  250083.87  196145.10  78.43
1135.7  249856.76  195617.00  78.29
1139.5  249609.60  195007.50  78.13
1143.3  249046.73  193970.16  77.89
1147.1  248494.22  192901.43  77.63
1150.9  247982.17  191796.59  77.34
1154.7  247939.47  190943.26  77.01
1158.5  247830.60  190023.39  76.67
1162.3  247652.22  189065.97  76.34
1166.1  247020.04  187827.46  76.04
1169.9  246644.33  186860.61  75.76
1173.7  246040.00  185811.43  75.52
1177.5  245386.48  184801.14  75.31
1181.2  245389.73  184266.27  75.09
1185.0  245746.47  184003.43  74.88
1188.8  245580.22  183546.75  74.74
1192.6  245588.16  183299.05  74.64
1196.4  245558.72  183113.93  74.57
1200.2  244939.02  182638.40  74.56
1204.0  244526.85  182391.14  74.59
1207.8  244235.63  182265.47  74.63
1211.6  243733.78  181985.43  74.67
1215.3  243340.35  182022.13  74.80
1219.1  243177.50  182315.30  74.97
1222.9  242826.67  182502.86  75.16
1226.7  242521.82  182837.70  75.39
1230.4  241914.47  182858.05  75.59
1234.2  241267.83  182822.50  75.78
1238.0  240596.05  182722.69  75.95
1241.8  239952.56  182640.86  76.12
1245.5  239427.51  182542.16  76.24
1249.3  239229.43  182680.02  76.36
1253.1  239388.33  182983.75  76.44
1256.8  239342.49  183172.79  76.53
1260.6  239104.47  183051.42  76.56
1264.4  238805.88  182979.44  76.62
1268.1  238353.87  182671.97  76.64
1271.9  238324.52  182707.04  76.66
1275.7  238594.40  183022.94  76.71
1279.4  238881.60  183392.87  76.77
1283.2  238461.28  183290.23  76.86
1286.9  238106.18  183207.34  76.94
1290.7  237837.60  183149.06  77.01
1294.4  237217.66  182718.98  77.03
1298.2  236387.43  182153.65  77.06
1302.0  235343.83  181303.34  77.04
1305.7  234074.50  180334.39  77.04
1309.5  232643.18  179085.72  76.98
1313.2  231651.17  178069.98  76.87
1317.0  230973.60  177335.23  76.78
1320.7  230228.77  176413.90  76.63
1324.4  229259.87  175187.66  76.41
1328.2  228532.00  174068.23  76.17
1331.9  227647.26  172636.91  75.84
1335.7  226814.58  171117.95  75.44
1339.4  225675.42  169343.94  75.04
1343.2  224764.58  167672.89  74.60
1346.9  224307.35  166221.57  74.10
1350.6  224586.68  165232.30  73.57
1354.4  225040.81  164380.29  73.04
1358.1  224868.93  163116.00  72.54
1361.8  224183.73  161494.06  72.04
1365.6  223089.75  159721.78  71.60
1369.3  221830.67  157793.14  71.13
1373.0  220435.78  155847.57  70.70
1376.7  218935.57  153801.86  70.25
1380.5  217469.78  151558.63  69.69
1384.2  216140.07  149126.38  69.00
1387.9  214836.80  146442.43  68.16
1391.6  213573.56  143426.05  67.16
1395.3  212408.75  140114.48  65.96
1399.1  211699.97  136778.94  64.61
1402.8  210735.33  132915.86  63.07
1406.5  210029.17  128919.56  61.38
1410.2  209471.39  124935.86  59.64
1413.9  209318.69  121268.21  57.93
1417.6  208819.71  117669.65  56.35
1421.3  208266.40  114435.60  54.95
1425.1  207564.27  111535.54  53.74
1428.8  207192.90  109168.71  52.69
1432.5  206940.09  107267.27  51.83
1436.2  206698.44  105732.14  51.15
1439.9  206101.78  104300.86  50.61
1443.6  205737.22  103247.36  50.18
1447.3  205202.09  102373.51  49.89
1451.0  204732.00  101671.07  49.66
1454.7  204162.04  101102.06  49.52
1458.4  203753.43  100665.60  49.41
1462.1  203117.42  100241.05  49.35
1465.8  202501.00  99904.80  49.34
1469.4  201912.25  99723.19  49.39
1473.1  202300.71  100043.49  49.45
1476.8  202411.59  100395.19  49.60
1480.5  201320.13  100139.56  49.74
1484.2  200436.07  100044.46  49.91
1487.9  199794.42  100151.87  50.13
1491.6  199103.67  100194.48  50.32
1495.3  198805.75  100454.95  50.53
1498.9  198203.90  100630.26  50.77
1502.6  197331.09  100655.77  51.01
1506.3  196284.36  100631.60  51.27
1510.0  195370.50  100708.43  51.55
1513.7  194656.37  100861.99  51.82
1517.3  193975.99  101043.41  52.09
1521.0  193123.31  101030.89  52.31
1524.7  192346.63  101060.28  52.54
1528.3  191547.45  101006.64  52.73
1532.0  190673.60  100895.49  52.92
1535.7  189859.76  100769.90  53.08
1539.3  189049.40  100576.41  53.20
1543.0  188461.19  100520.38  53.34
1546.7  188092.67  100600.50  53.48
1550.3  187588.09  100561.26  53.61
1554.0  186806.20  100383.30  53.74
1557.6  186069.16  100190.44  53.85
1561.3  185249.26  99937.52  53.95
1565.0  184384.27  99613.89  54.03
1568.6  183458.89  99259.21  54.10
1572.3  182779.43  99060.48  54.20
1575.9  182177.33  98931.20  54.30
1579.6  181588.28  98810.78  54.41
1583.2  180955.69  98700.14  54.54
1586.9  180207.44  98499.38  54.66
1590.5  179588.09  98497.26  54.85
1594.1  178855.59  98423.68  55.03
1597.8  178064.91  98351.75  55.23
1601.4  177322.27  98342.21  55.46
1605.1  176332.49  98163.63  55.67
1608.7  175509.75  98090.68  55.89
1612.3  174745.10  98028.11  56.10
1616.0  173944.20  97908.91  56.29
1619.6  173244.89  97828.57  56.47
1623.2  172420.60  97608.13  56.61
1626.9  171773.51  97495.93  56.76
1630.5  171004.50  97217.52  56.85
1634.1  170349.77  97006.16  56.95
1637.8  169672.53  96694.80  56.99
1641.4  168860.60  96185.46  56.96
1645.0  168062.40  95649.15  56.91
1648.6  167149.97  94897.47  56.77
1652.2  166443.33  94236.91  56.62
1655.8  165766.78  93540.93  56.43
1659.5  165101.20  92884.79  56.26
1663.1  163923.45  92029.62  56.14
1666.7  162704.83  91158.75  56.03
1670.3  161583.27  90332.08  55.90
1673.9  160521.65  89490.55  55.75
1677.5  159728.61  88745.79  55.56
1681.1  159307.78  88124.40  55.32
1684.7  159293.50  87660.93  55.03
1688.3  159184.04  87127.15  54.73
1691.9  158797.33  86430.09  54.43
1695.6  158458.37  85767.90  54.13
1699.2  158336.03  85296.04  53.87
1702.8  158255.61  84825.25  53.60
1706.3  157788.24  84110.35  53.31
1709.9  156825.42  83178.57  53.04
1713.5  156127.48  82322.01  52.73
1717.1  155435.23  81506.55  52.44
1720.7  154737.94  80668.68  52.13
1724.3  154356.87  80094.79  51.89
1727.9  154027.30  79697.63  51.74
1731.5  153930.19  79613.43  51.72
1735.1  154047.20  79862.40  51.84
1738.7  153788.18  79892.31  51.95
1742.2  153328.41  79847.59  52.08
1745.8  152665.07  79625.91  52.16
1749.4  152392.40  79534.10  52.19
1753.0  151446.05  79065.38  52.21
1756.5  149977.71  78339.62  52.23
1760.1  148252.50  77489.21  52.27
1763.7  146337.14  76599.25  52.34
1767.2  144800.93  75995.27  52.48
1770.8  143507.00  75520.93  52.63
1774.4  142112.02  74873.30  52.69
1777.9  141305.12  74695.71  52.86
1781.5  140450.67  74333.57  52.93
1785.1  139284.17  73779.64  52.97
1788.6  138005.17  73176.53  53.02
1792.2  136710.50  72541.71  53.06
1795.8  136030.92  72249.91  53.11
1799.3  135346.80  71926.84  53.14
1802.9  134650.82  71650.49  53.21
1806.4  134028.62  71427.89  53.29
1810.0  133246.66  71135.14  53.39
1813.5  132856.05  71001.58  53.44
1817.1  132616.73  71001.94  53.54
1820.6  132065.50  70820.23  53.63
1824.2  131998.53  70982.60  53.78
1827.7  131272.76  70745.54  53.89
1831.2  131054.00  70857.00  54.07
1834.8  131038.37  71013.41  54.19
1838.3  130819.00  71094.54  54.35
1841.8  130168.17  70902.15  54.47
1845.4  129287.32  70554.93  54.57
1848.9  128520.15  70179.85  54.61
1852.4  127879.33  69857.94  54.63
1856.0  127170.53  69345.32  54.53
1859.5  126446.16  68759.51  54.38
1863.0  125878.79  68146.48  54.14
1866.6  125713.69  67641.54  53.81
1870.1  125592.37  66980.93  53.33
1873.6  124976.25  65792.73  52.64
1877.1  123816.58  64123.50  51.79
1880.6  122581.82  62183.79  50.73
1884.2  121647.73  60092.98  49.40
1887.7  120893.13  57742.54  47.76
1891.2  119926.10  54985.95  45.85
1894.7  119139.45  52017.36  43.66
1898.2  118681.43  49054.15  41.33
1902.2  126500.40  49186.80  38.88
1904.9  125877.08  46549.70  36.98
1907.6  125003.07  43983.53  35.19
1910.4  124277.24  41639.09  33.51
1913.1  123187.53  39455.53  32.03
1915.8  122508.63  37736.30  30.80
1918.6  121997.07  36318.93  29.77
1921.3  121471.84  35177.00  28.96
1924.0  120634.97  34230.58  28.38
1926.7  119867.13  33535.47  27.98
1929.4  119070.27  33038.20  27.75
1932.2  118473.96  32777.11  27.67
1934.9  117912.60  32643.00  27.68
1937.6  117312.87  32572.87  27.77
1940.3  116719.17  32590.42  27.92
1943.0  116189.27  32750.88  28.19
1945.7  115496.88  32893.12  28.48
1948.4  114748.58  33043.05  28.80
1951.1  114131.70  33271.50  29.15
1953.8  113510.10  33523.05  29.53
1956.4  113002.83  33781.02  29.89
1959.1  112412.00  34033.87  30.28
1961.8  111633.90  34224.40  30.66
1964.5  110981.18  34465.73  31.06
1967.2  110231.78  34687.83  31.47
1969.9  109618.08  34949.75  31.88
1972.5  108845.39  35127.13  32.27
1975.2  108293.38  35368.81  32.66
1977.9  107932.98  35702.90  33.08
1980.6  107368.92  35971.89  33.50
1983.2  106545.22  36115.40  33.90
1985.9  105690.00  36222.00  34.27
1988.5  104797.05  36295.48  34.63
1991.2  104143.73  36474.30  35.02
1993.8  103545.75  36656.95  35.40
1996.5  103128.30  36868.70  35.75
1999.2  102507.00  36967.95  36.06
2001.8  102083.50  37112.40  36.35
2004.4  101563.23  37196.33  36.62
2007.1  100881.08  37155.65  36.83
2009.7  100312.65  37146.00  37.03
2012.4  99948.80  37204.80  37.22
2015.0  99523.83  37141.83  37.32
2017.6  98973.25  36970.63  37.35
2020.3  98467.97  36814.07  37.39
2022.9  98261.33  36728.93  37.38
2025.5  98046.88  36564.43  37.29
2028.1  97855.30  36348.40  37.15
2030.8  97469.58  36012.23  36.95
2033.4  97326.45  35756.85  36.74
2036.0  96970.70  35411.40  36.52
2038.6  96596.20  35020.25  36.25
2041.2  96283.10  34615.57  35.95
2043.8  95938.92  34227.38  35.68
2046.4  95584.03  33825.28  35.39
2049.0  95118.00  33380.43  35.09
2051.6  94884.40  33030.93  34.81
2054.2  94543.54  32659.79  34.54
2056.8  94203.08  32327.17  34.32
2059.4  93644.98  31945.54  34.11
2062.0  93161.46  31607.08  33.93
2064.6  92564.68  31257.38  33.77
2067.1  91969.88  30908.93  33.61
2069.7  91344.12  30569.68  33.47
2072.3  90941.72  30335.52  33.36
2074.9  90507.55  30089.33  33.25
2077.4  90214.69  29874.65  33.12
2080.0  89727.82  29627.97  33.02
2082.6  89241.42  29359.00  32.90
2085.1  88775.65  29087.80  32.77
2087.7  88458.50  28886.00  32.65
2090.3  88035.35  28661.93  32.56
2092.8  87300.73  28331.24  32.45
2095.4  86523.99  27969.93  32.33
2097.9  85882.01  27658.75  32.21
2100.5  85208.67  27347.33  32.09
2103.0  84637.02  27066.92  31.98
2105.6  84091.28  26787.98  31.86
2108.1  83601.75  26562.08  31.77
2110.7  83085.45  26328.63  31.69
2113.2  82584.45  26091.68  31.59
2115.7  81993.46  25814.25  31.48
2118.3  81380.33  25533.63  31.38
2120.8  81020.10  25362.60  31.30
2123.3  80649.53  25175.27  31.22
2125.8  80253.48  24986.85  31.13
2128.4  79836.58  24811.15  31.08
2130.9  79321.83  24598.83  31.01
2133.4  78967.35  24436.53  30.95
2135.9  78625.00  24296.67  30.90
2138.4  78158.85  24155.18  30.91
2140.9  77834.58  24075.20  30.93
2143.4  77504.28  23995.08  30.96
2145.9  77193.60  23928.07  31.00
2148.4  76913.38  23879.33  31.05
2150.9  76614.89  23812.33  31.08
2153.4  76322.49  23763.59  31.14
2155.9  76012.10  23694.23  31.17
2158.4  75741.75  23630.25  31.20
2160.9  75533.50  23575.13  31.21
2163.4  75222.77  23536.93  31.29
2165.9  74666.15  23414.60  31.36
2168.4  74169.00  23308.50  31.43
2170.8  73859.68  23264.63  31.50
2173.3  73538.23  23229.99  31.59
2175.8  73227.09  23215.50  31.70
2178.2  72854.79  23169.50  31.80
2180.7  72471.99  23119.13  31.90
2183.2  72064.71  23093.25  32.05
2185.6  71637.30  23051.70  32.18
2188.1  71177.40  22995.00  32.31
2190.6  70637.23  22927.88  32.46
2193.0  69986.13  22826.93  32.62
2195.5  69427.20  22732.80  32.74
2197.9  68870.00  22646.27  32.88
2200.4  68183.79  22516.42  33.02
2202.8  67718.43  22455.48  33.16
2205.3  67127.40  22369.12  33.32
2207.7  66756.95  22353.07  33.48
2210.1  66340.40  22316.47  33.64
2212.6  65997.74  22269.01  33.74
2215.0  65777.13  22266.67  33.85
2217.4  65455.98  22240.49  33.98
2219.9  65196.40  22227.95  34.09
2222.3  64978.10  22188.83  34.15
2224.7  64832.63  22152.60  34.17
2227.1  64603.00  22051.72  34.13
2229.5  64329.49  21894.03  34.03
2231.9  63889.73  21687.60  33.95
2234.4  63379.67  21421.40  33.80
2236.8  63003.78  21146.48  33.56
2239.2  62619.70  20870.85  33.33
2241.6  62185.73  20549.20  33.04
2244.0  61790.40  20232.00  32.74
2246.4  61412.50  19897.65  32.40
2248.8  61003.80  19523.53  32.00
2251.2  60668.00  19183.50  31.62
2253.6  60283.75  18821.00  31.22
2255.9  60013.30  18512.80  30.85
2258.3  59679.85  18212.37  30.52
2260.7  59303.27  17912.33  30.20
2263.1  58928.00  17632.00  29.92
2265.5  58527.15  17365.52  29.67
2267.9  58195.75  17146.25  29.46
2270.2  57770.00  16895.00  29.25
2272.6  57399.90  16651.30  29.01
2275.0  56991.90  16441.95  28.85
2277.3  56595.75  16261.88  28.73
2279.7  56197.50  16070.13  28.60
2282.1  55876.37  15870.17  28.40
2284.4  55503.07  15657.22  28.21
2286.8  55206.07  15449.23  27.98
2289.1  54828.07  15224.13  27.77
2291.5  54530.93  15008.23  27.52
2293.8  54121.40  14782.73  27.31
2296.2  53676.70  14545.30  27.10
2298.5  53165.45  14298.23  26.89
2300.8  52645.25  14062.18  26.71
2303.2  52021.13  13824.67  26.58
2305.5  51373.70  13602.11  26.48
2307.9  50738.88  13400.83  26.41
2310.2  50103.90  13236.30  26.42
2312.5  49526.67  13140.67  26.53
2314.8  48958.20  13061.67  26.68
2317.1  48346.67  12965.42  26.82
2319.5  47709.60  12838.95  26.91
2321.8  47166.97  12737.33  27.00
2324.1  46579.52  12608.28  27.07
2326.4  46054.43  12495.08  27.13
2328.7  45544.58  12342.08  27.10
2331.0  45085.30  12197.60  27.05
2333.3  44737.86  12066.36  26.97
2335.6  44347.33  11915.87  26.87
2337.9  43884.00  11766.00  26.81
2340.2  43494.17  11621.67  26.72
2342.5  43135.78  11491.25  26.64
2344.8  42656.67  11332.67  26.57
2347.1  42141.75  11189.50  26.55
2349.4  41605.75  11067.70  26.60
2351.7  41146.53  10980.00  26.69
2353.9  40701.08  10907.57  26.80
2356.2  40210.63  10846.88  26.98
2358.5  39715.05  10763.28  27.10
2360.8  39244.08  10657.18  27.16
2363.1  38794.00  10546.10  27.18
2365.3  38351.70  10446.79  27.24
2367.6  37841.67  10325.00  27.28
2369.8  37344.13  10200.75  27.32
2372.1  36791.30  10063.95  27.35
2374.4  36151.33  9885.93  27.35
2376.6  35526.17  9703.87  27.31
2378.9  34947.73  9522.57  27.25
2381.1  34406.67  9368.67  27.23
2383.4  33872.97  9222.23  27.23
2385.6  33396.46  9100.21  27.25
2387.9  32912.10  8969.70  27.25
2390.1  32445.00  8837.50  27.24
2392.3  31976.10  8696.03  27.20
2394.6  31532.17  8537.40  27.08
2396.8  31140.35  8399.58  26.97
2399.0  30700.08  8247.92  26.87
2401.3  30250.92  8096.97  26.77
2403.5  29775.20  7971.60  26.77
2405.7  29365.27  7833.17  26.67
2407.9  28968.90  7667.70  26.47
2410.1  28532.40  7523.70  26.37
2412.4  28146.42  7392.08  26.26
2414.6  27758.20  7238.00  26.08
2416.8  27367.45  7077.95  25.86
2419.0  26994.17  6934.71  25.69
2421.2  26582.98  6802.92  25.59
2423.4  26147.92  6655.83  25.45
2425.6  25869.90  6534.15  25.26
2427.8  25612.73  6410.33  25.03
2430.0  25281.79  6260.71  24.76
2432.2  24950.40  6115.20  24.51
2434.4  24661.58  5988.83  24.28
2436.5  24377.60  5850.23  24.00
2438.7  24083.25  5732.70  23.80
2440.9  23760.45  5637.40  23.73
2443.1  23517.00  5537.55  23.55
2445.3  23262.58  5394.08  23.19
2447.4  22970.40  5283.60  23.00
2449.6  22658.53  5194.93  22.93
2451.8  22356.00  5092.20  22.78
2453.9  22040.73  4988.00  22.63
2456.1  21707.87  4877.47  22.47
2458.3  21426.94  4808.62  22.44
2460.4  21158.81  4725.72  22.33
2462.6  20903.46  4640.42  22.20
2464.7  20635.98  4551.73  22.06
2466.9  20385.13  4475.60  21.96
2469.0  20161.04  4372.96  21.69
2471.2  19886.55  4287.20  21.56
2473.3  19597.47  4209.65  21.48
2475.4  19392.54  4145.99  21.38
2477.6  19150.26  4052.70  21.16
2479.7  18880.00  3993.60  21.15
2481.9  18588.91  3915.51  21.06
2484.0  18382.83  3807.97  20.71
2486.1  18093.15  3724.65  20.59
2488.2  17857.17  3679.04  20.60
2490.4  17641.67  3665.21  20.78
2492.5  17339.80  3624.43  20.90
2494.6  16992.60  3562.43  20.96
2496.7  16789.08  3496.28  20.82
2498.8  16598.55  3459.53  20.84
2500.9  16416.86  3419.39  20.83
2503.0  16313.58  3462.88  21.23
2505.1  16266.25  3401.13  20.91
2507.2  16226.95  3371.25  20.78
2509.4  16128.48  3423.38  21.23
2511.4  16088.28  3415.83  21.23
2513.5  16232.93  3460.40  21.32
2515.6  16587.00  3501.70  21.11
