# Supplementary material for: Using reflectance spectra and Pl@ntNet to identify herbarium specimens: a case study with Lithocarpus
Source: New Phytol. 2025 Jun 4;251(2):800–10. doi: 10.1111/nph.70258 (PMC13278665; doi:10.1111/nph.70258)
Supplement: Supplementary file 1 — Dataset S1 Original spectral data collected for this study. [file NPH-251-800-s003.zip › lithocarpus_spectra/gr021122_0107.sig]

/*** Spectra Vista SIG Data ***/
name= gr021122_0107.sig
instrument= HI: 1132003 (HR-1024i)
integration= 50.0, 9.0, 6.0, 100.0, 14.0, 6.0
scan method= Time-based, Time-based
scan coadds= 100, 425, 571, 50, 298, 571
scan time= 5, 5
scan settings= AI, AI
external data set1= 0,0,0,0,0,0,0,0,0,0,0,0,0,0,0,0,0,0,0,0,0,0,0,0,0,0,0,0,0,0,0,0
external data set2= 0,0,0,0,0,0,0,0,0,0,0,0,0,0,0,0,0,0,0,0,0,0,0,0,0,0,0,0,0,0,0,0
external data dark= 0,0,0,0,0,0,0,0,0,0,0,0,0,0,0,0
external data mask= 0
optic= LENS 4(1), LENS 4(1)
temp= 32.2, -5.0, -9.9, 32.3, -5.0, -9.9
battery= 7.46, 7.45
error= 0, 0
units= Radiance, Radiance
time= 11/02/2022 11:13:19, 11/02/2022 11:14:00
longitude=                 ,                 
latitude=                 ,                 
gpstime=                 ,                 
comm= 
memory slot= 0, 0
factors= 0.954, 0.925, 1.000 [Overlap: Remove @ 990,1900, Matching Type: None]
inclinometer x offset= 1, 1
inclinometer y offset= 90, 90
data= 
340.5  1215.20  151.90  12.50
341.9  1233.66  170.16  13.79
343.4  1220.16  157.44  12.90
344.9  1221.00  148.00  12.12
346.4  1194.61  124.81  10.45
347.8  1199.10  119.91  10.00
349.3  1178.08  127.36  10.81
350.8  1212.00  121.20  10.00
352.2  1243.55  124.36  10.00
353.7  1268.68  103.43  8.15
355.2  1310.00  98.25  7.50
356.6  1374.45  98.18  7.14
358.1  1440.98  105.76  7.34
359.6  1474.30  115.38  7.83
361.0  1514.13  104.64  6.91
362.5  1615.23  104.81  6.49
364.0  1707.16  101.92  5.97
365.5  1760.45  102.80  5.84
366.9  1821.20  125.60  6.90
368.4  1901.52  125.10  6.58
369.9  2006.16  115.74  5.77
371.3  2101.98  118.98  5.66
372.8  2176.26  124.55  5.72
374.2  2271.50  129.80  5.71
375.7  2399.13  131.10  5.46
377.2  2483.10  120.15  4.84
378.6  2549.53  132.10  5.18
380.1  2628.10  141.02  5.37
381.6  2774.20  138.71  5.00
383.0  2909.50  151.80  5.22
384.5  3044.86  146.51  4.81
386.0  3160.08  150.48  4.76
387.4  3265.55  162.68  4.98
388.9  3346.56  168.49  5.03
390.4  3485.34  165.16  4.74
391.8  3662.12  172.20  4.70
393.3  3789.93  173.85  4.59
394.7  3893.05  175.93  4.52
396.2  3992.58  178.53  4.47
397.7  4138.32  175.44  4.24
399.1  4337.19  187.04  4.31
400.6  4521.20  187.96  4.16
402.0  4654.26  197.73  4.25
403.5  4743.20  205.80  4.34
405.0  4874.36  200.38  4.11
406.4  5078.26  198.44  3.91
407.9  5289.56  214.08  4.05
409.3  5408.48  219.50  4.06
410.8  5524.38  224.19  4.06
412.2  5668.20  225.12  3.97
413.7  5890.26  231.90  3.94
415.1  6139.80  250.14  4.07
416.6  6319.62  257.72  4.08
418.0  6467.00  257.38  3.98
419.5  6599.05  255.67  3.87
420.9  6802.72  268.96  3.95
422.4  7054.58  283.95  4.03
423.8  7311.45  296.16  4.05
425.3  7576.80  307.50  4.06
426.7  7798.20  316.73  4.06
428.2  7964.80  322.24  4.05
429.6  8147.82  335.05  4.11
431.1  8351.70  347.27  4.16
432.5  8614.19  360.56  4.19
434.0  8893.50  376.75  4.24
435.4  9207.00  387.75  4.21
436.8  9530.27  409.40  4.30
438.3  9780.15  423.75  4.33
439.7  9991.64  438.13  4.38
441.2  10157.64  456.84  4.50
442.6  10406.25  471.75  4.53
444.0  10696.14  488.67  4.57
445.5  11039.19  502.28  4.55
446.9  11395.02  526.89  4.62
448.4  11712.54  547.47  4.67
449.8  12051.45  576.30  4.78
451.2  12322.25  598.00  4.85
452.7  12546.93  613.74  4.89
454.1  12791.14  632.91  4.95
455.5  13075.72  648.62  4.96
457.0  13413.40  674.96  5.03
458.4  13745.16  697.84  5.08
459.8  14106.24  731.52  5.19
461.2  14521.08  764.73  5.27
462.7  14901.12  785.06  5.27
464.1  15223.56  807.31  5.30
465.5  15501.96  832.32  5.37
467.0  15774.60  857.05  5.43
468.4  16078.48  890.90  5.54
469.8  16425.76  914.86  5.57
471.2  16837.59  942.65  5.60
472.7  17275.37  974.80  5.64
474.1  17711.80  1008.90  5.70
475.5  18239.00  1049.49  5.75
476.9  18739.37  1087.58  5.80
478.4  19131.25  1128.13  5.90
479.8  19394.06  1150.71  5.93
481.2  19592.00  1172.36  5.98
482.6  19809.90  1195.43  6.03
484.0  20155.56  1218.06  6.04
485.4  20612.68  1254.20  6.08
486.9  21153.60  1298.70  6.14
488.3  21730.64  1343.20  6.18
489.7  22226.98  1385.89  6.24
491.1  22649.76  1420.02  6.27
492.5  23026.08  1455.30  6.32
493.9  23349.84  1481.19  6.34
495.3  23632.20  1510.50  6.39
496.8  24002.52  1551.24  6.46
498.2  24489.30  1593.71  6.51
499.6  24978.24  1635.48  6.55
501.0  25559.01  1678.83  6.57
502.4  26094.12  1720.86  6.59
503.8  26617.99  1773.17  6.66
505.2  27137.36  1823.72  6.72
506.6  27647.84  1872.20  6.77
508.0  28138.32  1915.20  6.81
509.4  28535.00  1960.00  6.87
510.8  28982.25  2004.75  6.92
512.2  29426.40  2052.04  6.97
513.6  29932.80  2102.40  7.02
515.0  30505.36  2157.04  7.07
516.4  31004.48  2213.28  7.14
517.8  31565.36  2271.68  7.20
519.2  32167.53  2335.22  7.26
520.7  32741.08  2397.66  7.32
522.0  33237.84  2450.88  7.37
523.4  33815.88  2515.91  7.44
524.8  34321.68  2577.63  7.51
526.2  34925.04  2648.22  7.58
527.6  35561.22  2719.98  7.65
529.0  36102.00  2787.40  7.72
530.4  36750.40  2856.63  7.77
531.8  37291.20  2922.52  7.84
533.2  37758.24  2988.18  7.91
534.6  38196.48  3062.40  8.02
536.0  38680.48  3144.16  8.13
537.4  39170.76  3219.33  8.22
538.8  39741.53  3295.92  8.29
540.2  40365.69  3375.83  8.36
541.6  40969.60  3461.15  8.45
543.0  41486.06  3534.93  8.52
544.3  42195.00  3627.90  8.60
545.7  42986.70  3730.13  8.68
547.1  43500.00  3812.78  8.77
548.5  44132.88  3906.96  8.85
549.9  44839.46  4008.07  8.94
551.3  45601.14  4112.81  9.02
552.7  46147.62  4205.78  9.11
554.1  46862.85  4317.09  9.21
555.4  47467.12  4412.83  9.30
556.8  47890.92  4499.88  9.40
558.2  48150.75  4570.95  9.49
559.6  48406.50  4643.03  9.59
561.0  48916.56  4740.12  9.69
562.3  49308.35  4825.28  9.79
563.7  49889.28  4934.72  9.89
565.1  50459.20  5044.60  10.00
566.5  51086.43  5154.76  10.09
567.9  51944.24  5295.76  10.20
569.2  52878.00  5441.10  10.29
570.6  53858.26  5599.94  10.40
572.0  54692.07  5750.78  10.51
573.4  55390.97  5883.48  10.62
574.8  56095.75  6022.25  10.74
576.1  56973.89  6174.08  10.84
577.5  57643.56  6311.10  10.95
578.9  58572.48  6477.96  11.06
580.3  59424.54  6640.98  11.18
581.6  60278.24  6802.24  11.28
583.0  61122.78  6964.20  11.39
584.4  61721.58  7102.73  11.51
585.8  62140.47  7218.04  11.62
587.1  62470.76  7321.82  11.72
588.5  62903.40  7440.90  11.83
589.9  63270.60  7542.90  11.92
591.2  63784.48  7663.18  12.01
592.6  64520.06  7807.58  12.10
594.0  65168.68  7944.89  12.19
595.3  66028.06  8097.26  12.26
596.7  66916.60  8260.41  12.34
598.1  67779.25  8417.71  12.42
599.5  68614.35  8569.85  12.49
600.8  69494.40  8729.98  12.56
602.2  70211.40  8870.96  12.63
603.5  71099.64  9030.00  12.70
604.9  71978.58  9195.03  12.77
606.3  72779.52  9348.24  12.84
607.6  73526.46  9510.54  12.93
609.0  74260.80  9660.60  13.01
610.4  74982.18  9825.27  13.10
611.7  75635.77  9984.12  13.20
613.1  76240.35  10139.85  13.30
614.5  76909.14  10309.05  13.40
615.8  77433.66  10459.71  13.51
617.2  78164.64  10638.27  13.61
618.5  78779.64  10811.42  13.72
619.9  79571.02  11016.29  13.84
621.2  80308.25  11207.34  13.96
622.6  81218.50  11423.50  14.07
624.0  81943.74  11614.10  14.17
625.3  82771.22  11818.95  14.28
626.7  83598.60  12027.34  14.39
628.0  84289.60  12215.32  14.49
629.4  85120.00  12420.80  14.59
630.8  85812.60  12605.40  14.69
632.1  86365.44  12768.84  14.78
633.5  87275.76  12970.10  14.86
634.8  87998.27  13152.72  14.95
636.2  88638.60  13316.16  15.02
637.5  89458.80  13495.13  15.09
638.9  90168.87  13646.19  15.13
640.2  90928.20  13791.98  15.17
641.6  91748.28  13942.08  15.20
642.9  92524.25  14058.59  15.19
644.3  93347.00  14170.01  15.18
645.6  94107.00  14257.75  15.15
647.0  94837.95  14316.03  15.10
648.3  95627.79  14367.18  15.02
649.7  96452.19  14406.56  14.94
651.0  97244.43  14421.17  14.83
652.4  97781.58  14380.47  14.71
653.7  98864.55  14415.53  14.58
655.0  99774.44  14418.46  14.45
656.4  100425.40  14389.30  14.33
657.7  101490.99  14409.50  14.20
659.1  102371.50  14414.40  14.08
660.4  103096.00  14402.08  13.97
661.8  103776.00  14408.00  13.88
663.1  104738.79  14467.34  13.81
664.5  105216.00  14500.08  13.78
665.8  105362.49  14513.42  13.77
667.1  105420.15  14547.06  13.80
668.5  105772.80  14649.60  13.85
669.8  106141.08  14773.94  13.92
671.2  106362.88  14909.44  14.02
672.5  106619.65  15097.94  14.16
673.8  107240.84  15346.80  14.31
675.2  108192.84  15644.79  14.46
676.5  109348.32  16002.96  14.63
677.8  110546.02  16380.79  14.82
679.2  111505.25  16727.72  15.00
680.5  112334.70  17058.38  15.19
681.9  113074.50  17375.05  15.37
683.2  113875.30  17698.45  15.54
684.5  114676.10  18014.15  15.71
685.9  115396.14  18313.74  15.87
687.2  116098.56  18593.28  16.02
688.5  116738.40  18858.92  16.15
689.9  117518.48  19145.84  16.29
691.2  118190.91  19424.53  16.43
692.5  118808.92  19692.84  16.58
693.8  119531.60  19988.63  16.72
695.2  120129.96  20288.27  16.89
696.5  120824.44  20614.88  17.06
697.8  121524.40  20975.48  17.26
699.2  122168.67  21355.62  17.48
700.5  122877.00  21778.38  17.72
701.8  123502.05  22215.38  17.99
703.1  124154.52  22699.32  18.28
704.5  124833.96  23211.36  18.59
705.8  125560.17  23769.27  18.93
707.1  126229.75  24338.25  19.28
708.4  126857.58  24939.89  19.66
709.8  127638.42  25579.74  20.04
711.1  128169.44  26194.16  20.44
712.4  128978.08  26876.45  20.84
713.7  129627.88  27540.69  21.25
715.0  130342.44  28218.69  21.65
716.3  131065.50  28931.13  22.07
717.7  131783.29  29632.52  22.49
719.0  132553.40  30346.10  22.89
720.3  133309.08  31066.55  23.30
721.6  134191.60  31834.80  23.72
722.9  135042.66  32614.02  24.15
724.2  135913.68  33411.42  24.58
725.6  136677.38  34198.07  25.02
726.9  137136.25  34933.13  25.47
728.2  137576.32  35687.68  25.94
729.5  138148.53  36497.83  26.42
730.8  138609.66  37301.02  26.91
732.1  139176.80  38164.00  27.42
733.4  139578.21  39005.71  27.95
734.7  139865.76  39814.38  28.47
736.0  140187.06  40665.84  29.01
737.3  140297.94  41473.35  29.56
738.6  140398.38  42281.06  30.12
740.0  140538.85  43115.23  30.68
741.2  140799.36  43979.52  31.24
742.6  141273.36  44923.14  31.80
743.9  141843.36  45896.80  32.36
745.2  142575.90  46923.87  32.91
746.5  143354.81  47975.14  33.47
747.8  144008.40  48978.60  34.01
749.1  144750.51  50007.11  34.55
750.4  145465.25  51026.00  35.08
751.7  146193.74  52038.00  35.60
753.0  146749.58  52989.68  36.11
754.2  147384.48  53951.46  36.61
755.5  147949.26  54887.38  37.10
756.8  148501.80  55813.72  37.58
758.1  149483.40  56883.78  38.05
759.4  150371.00  57921.00  38.52
760.7  151222.96  58924.18  38.97
762.0  151795.00  59823.75  39.41
763.3  152347.86  60703.65  39.85
764.6  152718.24  61520.64  40.28
765.9  153107.65  62336.75  40.71
767.2  153591.27  63182.91  41.14
768.4  153881.00  63945.70  41.56
769.7  154483.90  64835.45  41.97
771.0  154901.70  65645.51  42.38
772.3  155266.10  66431.75  42.79
773.6  155731.68  67260.00  43.19
774.8  156168.11  68082.32  43.60
776.1  156594.36  68879.20  43.99
777.4  156894.18  69625.56  44.38
778.7  157404.78  70473.23  44.77
780.0  157847.04  71285.12  45.16
781.2  158205.78  72038.79  45.53
782.5  158680.86  72860.97  45.92
783.8  159112.08  73671.93  46.30
785.0  159467.94  74403.84  46.66
786.3  159873.00  75185.25  47.03
787.6  160323.52  75969.60  47.39
788.9  160699.17  76720.10  47.74
790.1  161211.00  77526.25  48.09
791.4  161570.40  78262.56  48.44
792.7  162176.67  79118.90  48.79
793.9  162592.92  79867.62  49.12
795.2  163058.50  80638.00  49.45
796.5  163531.50  81415.95  49.79
797.7  164002.50  82172.64  50.10
799.0  164616.00  83016.00  50.43
800.2  165023.36  83733.76  50.74
801.5  165467.06  84473.47  51.05
802.8  165986.30  85239.60  51.35
804.0  166448.10  85975.89  51.65
805.3  166913.48  86731.96  51.96
806.5  167273.90  87422.85  52.26
807.8  167726.30  88152.40  52.56
809.0  168179.83  88872.12  52.84
810.3  168633.42  89601.05  53.13
811.5  169013.52  90291.95  53.42
812.8  169482.00  91008.45  53.70
814.0  169874.01  91677.02  53.97
815.3  170349.72  92396.27  54.24
816.5  170716.50  93050.38  54.51
817.8  171122.07  93764.60  54.79
819.0  171525.48  94428.64  55.05
820.2  172010.10  95125.98  55.30
821.5  172463.00  95824.95  55.56
822.7  172760.82  96434.06  55.82
824.0  173182.50  97103.03  56.07
825.2  173653.35  97813.88  56.33
826.4  174139.24  98538.83  56.59
827.7  174464.90  99145.40  56.83
828.9  174915.90  99838.35  57.08
830.1  175292.95  100470.68  57.32
831.4  175688.92  101124.91  57.56
832.6  176153.18  101810.93  57.80
833.8  176511.20  102455.05  58.04
835.0  176889.30  103089.14  58.28
836.3  177336.88  103769.26  58.52
837.5  177754.50  104431.95  58.75
838.7  178204.32  105099.53  58.98
839.9  178614.72  105734.16  59.20
841.2  179049.75  106413.76  59.43
842.4  179409.66  107043.50  59.66
843.6  179817.40  107681.35  59.88
844.8  180337.50  108357.08  60.09
846.0  180704.22  108982.92  60.31
847.2  181112.19  109634.49  60.53
848.5  181607.28  110322.28  60.75
849.7  181960.83  110936.57  60.97
850.9  182325.00  111560.80  61.19
852.1  182737.21  112183.65  61.39
853.3  183011.52  112722.18  61.59
854.5  183410.92  113365.18  61.81
855.7  183732.48  113945.88  62.02
856.9  184131.96  114583.08  62.23
858.1  184548.16  115175.09  62.41
859.3  184871.26  115747.38  62.61
860.5  185295.60  116385.74  62.81
861.7  185677.60  116994.00  63.01
862.9  186042.35  117609.38  63.22
864.1  186418.76  118198.83  63.41
865.3  186813.04  118815.76  63.60
866.5  187246.08  119452.32  63.79
867.7  187623.19  120080.94  64.00
868.9  188018.11  120684.97  64.19
870.1  188507.58  121298.43  64.35
871.3  188948.68  121926.45  64.53
872.5  189405.00  122564.25  64.71
873.7  189878.40  123212.76  64.89
874.9  190360.92  123866.72  65.07
876.0  190889.28  124567.20  65.26
877.2  191340.28  125177.90  65.42
878.4  191862.00  125858.57  65.60
879.6  192305.40  126478.80  65.77
880.8  192750.25  127077.13  65.93
882.0  193223.69  127660.81  66.07
883.1  193679.92  128321.34  66.25
884.3  194112.76  128950.31  66.43
885.5  194623.80  129587.54  66.58
886.7  195022.08  130125.60  66.72
887.8  195489.00  130759.35  66.89
889.0  196020.96  131412.79  67.04
890.2  196468.23  131995.40  67.18
891.4  196969.56  132600.10  67.32
892.5  197540.46  133310.97  67.49
893.7  198155.94  134048.69  67.65
894.9  198799.56  134773.74  67.79
896.0  199406.25  135401.28  67.90
897.2  200012.82  136094.35  68.04
898.4  200513.17  136731.79  68.19
899.5  201207.47  137473.83  68.32
900.7  201619.60  138038.55  68.46
901.9  202051.06  138577.72  68.59
903.0  202394.15  139114.45  68.73
904.2  202831.20  139653.30  68.85
905.4  203261.58  140250.09  69.00
906.5  203716.03  140799.54  69.12
907.7  204120.80  141293.74  69.22
908.8  204477.84  141837.62  69.37
910.0  204842.56  142332.32  69.48
911.2  205072.85  142706.45  69.59
912.3  205298.64  143110.92  69.71
913.5  205476.52  143463.14  69.82
914.6  205707.60  143836.56  69.92
915.8  205973.37  144370.41  70.09
916.9  206181.13  144781.43  70.22
918.1  206432.70  145169.57  70.32
919.2  206707.41  145545.80  70.41
920.4  206886.02  145855.38  70.50
921.5  207060.24  146318.58  70.66
922.7  207292.64  146707.60  70.77
923.8  207551.58  147172.47  70.91
925.0  207780.09  147485.59  70.98
926.1  208026.00  147965.16  71.13
927.3  208390.08  148427.76  71.23
928.4  208900.25  148981.63  71.32
929.6  209566.72  149614.08  71.39
930.7  210313.60  150388.00  71.51
931.8  211000.65  151182.99  71.65
933.0  211729.68  151909.92  71.75
934.1  212097.33  152477.33  71.89
935.3  212390.72  152748.88  71.92
936.4  212377.54  152997.74  72.04
937.6  212221.29  153138.78  72.16
938.7  212124.06  153269.78  72.25
939.9  212219.46  153469.44  72.32
941.0  212698.54  153997.28  72.40
942.1  213229.26  154645.20  72.53
943.3  213805.98  155164.50  72.57
944.4  214270.02  155663.45  72.65
945.6  214423.52  155927.41  72.72
946.7  214691.87  156261.14  72.78
947.9  215094.18  156581.67  72.80
949.0  215204.07  156964.82  72.94
950.1  215580.60  157336.74  72.98
951.3  215873.68  157718.06  73.06
952.4  216243.71  157994.20  73.06
953.6  216521.06  158446.35  73.18
954.7  216610.35  158679.68  73.26
955.8  217013.76  158898.53  73.22
957.0  217392.00  159307.58  73.28
958.1  217743.54  159631.92  73.31
959.3  217736.40  159752.25  73.37
960.4  218121.04  160089.81  73.39
961.6  218472.45  160377.40  73.41
962.7  218690.56  160629.12  73.45
963.9  218850.80  160820.42  73.48
965.0  218890.50  160839.54  73.48
966.2  219143.24  160956.51  73.45
967.3  219179.60  160944.09  73.43
968.5  219243.84  161177.76  73.52
969.6  219388.16  161282.88  73.51
970.8  219286.98  161174.53  73.50
971.9  219222.08  161133.28  73.50
973.1  219300.24  161311.48  73.56
974.2  219404.90  161178.22  73.46
975.4  219742.41  161519.39  73.50
976.5  219623.04  161449.08  73.51
977.7  219607.62  161545.59  73.56
978.8  219443.04  161370.50  73.54
980.0  219454.00  161458.00  73.57
981.2  219947.70  161449.01  73.40
982.3  220015.46  161433.72  73.37
983.5  220086.36  161514.99  73.39
984.6  220060.80  161785.44  73.52
985.8  220033.44  161863.68  73.56
987.0  220527.04  161734.40  73.34
988.1  220929.38  161553.19  73.12
989.3  220671.36  161613.48  73.24
990.2  232741.82  175637.30  75.46
994.0  233184.00  176484.20  75.68
997.9  233020.33  176902.71  75.92
1001.7  233474.15  177737.95  76.13
1005.6  234474.44  179052.86  76.36
1009.4  235751.51  180493.11  76.56
1013.3  236880.00  181851.43  76.77
1017.1  237585.33  182826.24  76.95
1021.0  238234.03  183834.73  77.17
1024.8  239562.67  185243.39  77.33
1028.6  241433.03  187226.66  77.55
1032.5  242981.20  188887.50  77.74
1036.3  243593.17  189702.07  77.88
1040.1  243773.37  190265.29  78.05
1044.0  244587.59  191281.96  78.21
1047.8  245274.75  192206.93  78.36
1051.6  245914.04  193181.37  78.56
1055.5  245563.30  193198.56  78.68
1059.3  245186.70  193350.66  78.86
1063.1  244909.16  193417.15  78.98
1067.0  245217.07  194032.16  79.13
1070.8  245938.93  194877.00  79.24
1074.6  246431.53  195656.64  79.40
1078.4  246095.00  195660.64  79.51
1082.3  245122.26  195165.05  79.62
1086.1  244605.91  195113.94  79.77
1089.9  244502.24  195344.04  79.89
1093.7  244881.16  195902.35  80.00
1097.5  245027.06  196253.31  80.09
1101.4  244926.94  196415.72  80.19
1105.2  244780.80  196447.89  80.25
1109.0  245133.65  196870.62  80.31
1112.8  246159.71  197708.06  80.32
1116.6  246948.98  198411.26  80.35
1120.4  247619.24  198968.80  80.35
1124.2  248126.13  199284.60  80.32
1128.1  248777.94  199668.09  80.26
1131.8  248811.73  199444.50  80.16
1135.7  248567.93  198917.07  80.03
1139.5  248389.80  198364.24  79.86
1143.3  247830.60  197334.70  79.62
1147.1  247115.56  196164.57  79.38
1150.9  246422.00  194913.91  79.10
1154.7  246378.89  194145.34  78.80
1158.5  246287.87  193297.54  78.48
1162.3  246091.39  192437.37  78.20
1166.1  245452.13  191254.48  77.92
1169.9  245086.37  190385.55  77.68
1173.7  244480.00  189321.43  77.44
1177.5  243855.51  188308.90  77.22
1181.2  243880.00  187775.16  76.99
1185.0  244345.28  187631.18  76.79
1188.8  244282.50  187306.75  76.68
1192.6  244295.88  187132.37  76.60
1196.4  244272.70  187032.38  76.57
1200.2  243597.51  186648.00  76.62
1204.0  243148.30  186440.79  76.68
1207.8  242737.78  186349.51  76.77
1211.6  242163.78  186078.64  76.84
1215.3  241678.12  186137.29  77.02
1219.1  241542.25  186475.02  77.20
1222.9  241208.89  186742.86  77.42
1226.7  240920.73  187113.15  77.67
1230.4  240309.19  187185.65  77.89
1234.2  239630.69  187205.90  78.12
1238.0  238914.38  187068.60  78.30
1241.8  238191.56  186969.98  78.50
1245.5  237634.93  186858.11  78.63
1249.3  237410.88  187040.33  78.78
1253.1  237685.97  187520.63  78.89
1256.8  237735.84  187799.53  79.00
1260.6  237524.98  187761.95  79.05
1264.4  237330.67  187814.99  79.14
1268.1  236998.67  187639.89  79.17
1271.9  236946.83  187749.25  79.24
1275.7  237167.40  188109.18  79.31
1279.4  237434.70  188534.25  79.40
1283.2  236954.67  188452.32  79.53
1286.9  236600.61  188462.95  79.65
1290.7  236369.47  188511.09  79.75
1294.4  235708.47  188154.13  79.82
1298.2  234797.38  187532.98  79.87
1302.0  233608.92  186685.45  79.91
1305.7  232309.31  185643.86  79.91
1309.5  230816.60  184374.87  79.88
1313.2  229868.50  183462.32  79.81
1317.0  229226.40  182840.91  79.76
1320.7  228425.61  181909.97  79.64
1324.4  227345.28  180662.27  79.47
1328.2  226708.00  179637.94  79.24
1331.9  225850.47  178336.56  78.96
1335.7  225055.00  176865.71  78.59
1339.4  223795.60  174977.49  78.19
1343.2  222785.26  173192.69  77.74
1346.9  222401.02  171771.33  77.23
1350.6  222783.63  170975.90  76.75
1354.4  223301.61  170296.29  76.26
1358.1  223030.27  168983.79  75.77
1361.8  222247.58  167255.81  75.26
1365.6  221222.45  165461.75  74.79
1369.3  220155.11  163717.43  74.36
1373.0  218852.03  161931.71  73.99
1376.7  217288.67  160096.74  73.68
1380.5  215809.51  158059.54  73.24
1384.2  214493.00  156048.87  72.75
1387.9  213270.60  153932.36  72.18
1391.6  211957.47  151463.52  71.46
1395.3  210764.70  148755.15  70.58
1399.1  210035.54  146082.13  69.55
1402.8  209038.00  142850.14  68.34
1406.5  208260.50  139526.14  67.00
1410.2  207690.28  136205.93  65.58
1413.9  207630.33  133239.98  64.17
1417.6  207123.12  130155.32  62.84
1421.3  206461.60  127286.74  61.65
1425.1  205650.67  124657.37  60.62
1428.8  205288.05  122622.72  59.73
1432.5  205083.63  121027.39  59.01
1436.2  204803.91  119714.73  58.45
1439.9  204190.35  118412.70  57.99
1443.6  203799.33  117463.07  57.64
1447.3  203293.18  116632.63  57.37
1451.0  202793.25  115954.88  57.18
1454.7  202264.00  115339.89  57.02
1458.4  201855.50  114843.75  56.89
1462.1  201235.52  114310.49  56.80
1465.8  200524.64  113797.80  56.75
1469.4  199970.67  113452.92  56.73
1473.1  200694.40  113862.49  56.73
1476.8  200904.74  114145.99  56.82
1480.5  199762.76  113640.43  56.89
1484.2  198731.60  113215.41  56.97
1487.9  198093.89  113134.52  57.11
1491.6  197435.33  113010.86  57.24
1495.3  197328.08  113286.64  57.41
1498.9  196863.63  113392.71  57.60
1502.6  195929.76  113267.77  57.81
1506.3  194771.11  113012.00  58.02
1510.0  193832.70  112923.45  58.26
1513.7  193103.29  113002.92  58.52
1517.3  192396.24  113031.48  58.75
1521.0  191486.97  112874.59  58.95
1524.7  190719.92  112763.38  59.13
1528.3  189883.78  112549.60  59.27
1532.0  189012.27  112300.20  59.41
1535.7  188170.89  112035.00  59.54
1539.3  187314.23  111715.67  59.64
1543.0  186705.75  111546.13  59.74
1546.7  186329.00  111555.32  59.87
1550.3  185825.24  111457.37  59.98
1554.0  185056.90  111192.75  60.09
1557.6  184299.99  110926.75  60.19
1561.3  183496.86  110590.57  60.27
1565.0  182651.73  110202.34  60.33
1568.6  181719.73  109791.11  60.42
1572.3  181074.07  109562.31  60.51
1575.9  180477.24  109366.29  60.60
1579.6  179937.80  109217.85  60.70
1583.2  179330.93  109047.31  60.81
1586.9  178608.34  108809.29  60.92
1590.5  178021.78  108791.83  61.11
1594.1  177297.63  108733.68  61.33
1597.8  176554.89  108676.05  61.55
1601.4  175840.37  108670.15  61.80
1605.1  174881.00  108540.60  62.07
1608.7  174064.50  108491.95  62.33
1612.3  173324.69  108442.18  62.57
1616.0  172510.20  108302.85  62.78
1619.6  171830.11  108207.57  62.97
1623.2  171045.00  107971.67  63.12
1626.9  170475.11  107836.76  63.26
1630.5  169761.70  107519.27  63.34
1634.1  169142.21  107295.85  63.44
1637.8  168383.91  106932.00  63.50
1641.4  167489.75  106414.11  63.53
1645.0  166647.73  105887.80  63.54
1648.6  165685.38  105178.84  63.48
1652.2  164971.88  104549.16  63.37
1655.8  164256.89  103812.93  63.20
1659.5  163571.60  103009.85  62.98
1663.1  162408.62  101867.48  62.72
1666.7  161171.83  100677.43  62.47
1670.3  160037.42  99476.22  62.16
1673.9  158950.38  98234.50  61.80
1677.5  158146.42  97107.92  61.40
1681.1  157705.73  96179.03  60.99
1684.7  157716.10  95496.72  60.55
1688.3  157572.18  94788.75  60.16
1691.9  157204.53  93907.97  59.74
1695.6  156831.33  93034.50  59.32
1699.2  156733.47  92397.49  58.95
1702.8  156655.48  91831.03  58.62
1706.3  156157.51  91062.40  58.31
1709.9  155242.31  90075.54  58.02
1713.5  154530.73  89233.11  57.74
1717.1  153823.37  88469.50  57.51
1720.7  153165.58  87783.51  57.31
1724.3  152814.77  87466.97  57.24
1727.9  152517.94  87327.00  57.26
1731.5  152428.92  87460.86  57.38
1735.1  152555.73  87871.20  57.60
1738.7  152302.00  87985.11  57.77
1742.2  151811.82  87884.78  57.89
1745.8  151203.60  87632.57  57.96
1749.4  151215.82  87648.65  57.96
1753.0  150544.80  87300.23  57.99
1756.5  149164.79  86575.63  58.04
1760.1  147354.00  85601.38  58.09
1763.7  145260.50  84549.50  58.21
1767.2  143596.27  83828.91  58.38
1770.8  142205.50  83295.32  58.57
1774.4  140784.51  82648.03  58.71
1777.9  139972.90  82513.01  58.95
1781.5  139086.67  82192.07  59.09
1785.1  137865.00  81621.43  59.20
1788.6  136553.08  80979.89  59.30
1792.2  135326.00  80369.46  59.39
1795.8  134810.36  80214.04  59.50
1799.3  134212.20  79965.77  59.58
1802.9  133460.42  79642.34  59.67
1806.4  132798.67  79366.06  59.76
1810.0  131975.63  78985.64  59.85
1813.5  131517.45  78810.08  59.92
1817.1  131252.87  78768.81  60.01
1820.6  130639.17  78530.76  60.11
1824.2  130523.47  78619.91  60.23
1827.7  129715.14  78294.63  60.36
1831.2  129402.00  78345.00  60.54
1834.8  129386.20  78494.34  60.67
1838.3  129195.00  78654.21  60.88
1841.8  128573.37  78439.48  61.01
1845.4  127714.69  78086.23  61.14
1848.9  126876.00  77653.35  61.20
1852.4  126225.47  77319.32  61.25
1856.0  125501.90  76816.20  61.21
1859.5  124785.77  76240.96  61.10
1863.0  124122.56  75603.86  60.91
1866.6  123804.36  75098.17  60.66
1870.1  123621.11  74487.69  60.25
1873.6  123027.00  73422.16  59.68
1877.1  121917.83  71865.75  58.95
1880.6  120633.98  69988.67  58.02
1884.2  119609.40  67981.33  56.84
1887.7  118758.80  65743.89  55.36
1891.2  117764.15  63101.25  53.58
1894.7  116947.22  60328.58  51.59
1898.2  116507.54  57580.90  49.42
1902.2  125096.40  59155.20  47.29
1904.9  124444.57  56704.97  45.57
1907.6  123597.80  54214.40  43.86
1910.4  122874.09  51953.48  42.28
1913.1  121768.93  49789.40  40.89
1915.8  121072.00  48099.80  39.73
1918.6  120575.07  46704.80  38.74
1921.3  120117.33  45538.04  37.91
1924.0  119347.08  44475.55  37.27
1926.7  118611.40  43673.67  36.82
1929.4  117873.80  43081.53  36.55
1932.2  117311.88  42708.32  36.41
1934.9  116734.80  42486.60  36.40
1937.6  116116.10  42362.57  36.48
1940.3  115557.50  42330.00  36.63
1943.0  115080.90  42422.06  36.86
1945.7  114377.45  42505.93  37.16
1948.4  113619.39  42587.56  37.48
1951.1  113000.10  42742.50  37.83
1953.8  112409.00  42942.90  38.20
1956.4  111930.33  43205.91  38.60
1959.1  111373.80  43425.40  38.99
1961.8  110598.60  43559.95  39.39
1964.5  109956.15  43762.05  39.80
1967.2  109197.82  43922.55  40.22
1969.9  108588.58  44120.58  40.63
1972.5  107823.43  44235.71  41.03
1975.2  107286.78  44458.17  41.44
1977.9  106964.30  44764.00  41.85
1980.6  106413.59  44972.38  42.26
1983.2  105593.87  45042.53  42.66
1985.9  104736.00  45078.00  43.04
1988.5  103851.95  45086.12  43.41
1991.2  103202.10  45198.00  43.80
1993.8  102608.00  45296.35  44.15
1996.5  102190.55  45441.55  44.47
1999.2  101586.13  45498.08  44.79
2001.8  101186.80  45603.60  45.07
2004.4  100670.28  45633.25  45.33
2007.1  99996.87  45527.88  45.53
2009.7  99439.35  45430.05  45.69
2012.4  99096.27  45441.87  45.86
2015.0  98660.50  45343.50  45.96
2017.6  98073.04  45091.13  45.98
2020.3  97570.37  44830.13  45.95
2022.9  97371.47  44668.80  45.87
2025.5  97174.65  44452.10  45.74
2028.1  96979.13  44183.83  45.56
2030.8  96578.53  43749.30  45.30
2033.4  96405.70  43408.60  45.03
2036.0  96041.17  42975.00  44.75
2038.6  95669.10  42513.25  44.44
2041.2  95359.93  42032.73  44.08
2043.8  95037.69  41552.23  43.72
2046.4  94677.60  41057.60  43.37
2049.0  94194.83  40504.73  43.00
2051.6  93933.50  40092.00  42.68
2054.2  93587.71  39692.92  42.41
2056.8  93247.00  39302.08  42.15
2059.4  92696.54  38840.91  41.90
2062.0  92199.17  38446.46  41.70
2064.6  91603.91  38060.64  41.55
2067.1  90984.60  37675.35  41.41
2069.7  90366.62  37288.37  41.26
2072.3  89969.22  37000.38  41.13
2074.9  89542.78  36719.73  41.01
2077.4  89214.98  36502.64  40.92
2080.0  88728.10  36229.99  40.83
2082.6  88260.17  35926.83  40.71
2085.1  87795.98  35629.93  40.58
2087.7  87470.50  35405.50  40.48
2090.3  87052.33  35151.18  40.38
2092.8  86326.66  34778.03  40.29
2095.4  85571.63  34393.56  40.19
2097.9  84934.62  34048.88  40.09
2100.5  84252.33  33699.67  40.00
2103.0  83676.88  33408.85  39.93
2105.6  83150.03  33119.45  39.83
2108.1  82668.00  32868.00  39.76
2110.7  82139.40  32604.72  39.69
2113.2  81649.51  32326.69  39.59
2115.7  81087.04  32047.42  39.52
2118.3  80478.78  31758.03  39.46
2120.8  80122.20  31580.25  39.42
2123.3  79738.10  31395.18  39.37
2125.8  79375.45  31201.10  39.31
2128.4  78972.08  30986.15  39.24
2130.9  78452.33  30747.00  39.19
2133.4  78089.32  30570.40  39.15
2135.9  77724.67  30414.00  39.13
2138.4  77280.59  30235.43  39.12
2140.9  76972.13  30124.58  39.14
2143.4  76651.44  30013.64  39.16
2145.9  76340.77  29910.08  39.18
2148.4  76060.55  29806.53  39.19
2150.9  75780.33  29702.97  39.20
2153.4  75500.12  29617.68  39.23
2155.9  75187.48  29509.36  39.25
2158.4  74902.63  29412.25  39.27
2160.9  74669.88  29332.63  39.28
2163.4  74378.67  29243.78  39.32
2165.9  73858.75  29072.52  39.36
2168.4  73406.40  28929.60  39.41
2170.8  73085.83  28835.13  39.45
2173.3  72756.36  28751.93  39.52
2175.8  72459.38  28693.87  39.60
2178.2  72072.54  28601.79  39.68
2180.7  71704.27  28505.69  39.75
2183.2  71307.45  28431.61  39.87
2185.6  70906.50  28350.00  39.98
2188.1  70446.60  28255.50  40.11
2190.6  69914.65  28149.33  40.26
2193.0  69296.70  27956.50  40.34
2195.5  68736.00  27782.40  40.42
2197.9  68165.13  27625.60  40.53
2200.4  67483.83  27455.38  40.68
2202.8  67040.98  27337.10  40.78
2205.3  66452.38  27167.75  40.88
2207.7  66078.57  27101.75  41.01
2210.1  65684.03  26999.00  41.10
2212.6  65318.77  26898.38  41.18
2215.0  65088.25  26824.38  41.21
2217.4  64798.77  26708.17  41.22
2219.9  64560.92  26613.48  41.22
2222.3  64351.10  26515.13  41.20
2224.7  64218.83  26386.43  41.09
2227.1  63980.74  26148.83  40.87
2229.5  63705.75  25895.79  40.65
2231.9  63274.93  25538.93  40.36
2234.4  62780.47  25137.87  40.04
2236.8  62382.46  24760.16  39.69
2239.2  61990.50  24352.90  39.28
2241.6  61597.38  23921.45  38.84
2244.0  61214.40  23493.60  38.38
2246.4  60841.73  23047.75  37.88
2248.8  60417.23  22550.55  37.32
2251.2  60095.25  22069.00  36.72
2253.6  59682.00  21597.75  36.19
2255.9  59392.80  21199.20  35.69
2258.3  59095.18  20806.83  35.21
2260.7  58751.00  20419.33  34.76
2263.1  58362.50  20031.75  34.32
2265.5  57947.82  19697.33  33.99
2267.9  57623.00  19437.25  33.73
2270.2  57210.47  19162.20  33.49
2272.6  56808.60  18899.70  33.27
2275.0  56389.20  18676.35  33.12
2277.3  56013.13  18481.75  33.00
2279.7  55673.88  18267.88  32.81
2282.1  55356.03  18070.43  32.64
2284.4  54946.83  17852.08  32.49
2286.8  54646.75  17633.59  32.27
2289.1  54283.27  17410.90  32.07
2291.5  53996.02  17209.03  31.87
2293.8  53575.88  16972.48  31.68
2296.2  53114.60  16739.80  31.52
2298.5  52613.43  16483.00  31.33
2300.8  52105.90  16243.03  31.17
2303.2  51477.47  16007.10  31.10
2305.5  50816.30  15785.26  31.06
2307.9  50166.00  15599.46  31.10
2310.2  49564.90  15461.60  31.19
2312.5  49005.33  15341.00  31.30
2314.8  48451.10  15243.73  31.46
2317.1  47837.92  15131.46  31.63
2319.5  47222.93  14978.78  31.72
2321.8  46693.20  14857.63  31.82
2324.1  46102.70  14695.33  31.88
2326.4  45565.67  14544.75  31.92
2328.7  45045.83  14360.83  31.88
2331.0  44579.70  14172.60  31.79
2333.3  44248.58  14031.38  31.71
2335.6  43879.27  13891.27  31.66
2337.9  43430.85  13745.55  31.65
2340.2  43042.92  13592.92  31.58
2342.5  42668.20  13456.65  31.54
2344.8  42179.17  13306.33  31.55
2347.1  41674.85  13177.85  31.62
2349.4  41141.20  13040.00  31.70
2351.7  40682.93  12948.27  31.83
2353.9  40215.58  12873.84  32.01
2356.2  39715.00  12772.50  32.16
2358.5  39242.83  12660.29  32.26
2360.8  38797.67  12556.48  32.36
2363.1  38353.90  12453.20  32.47
2365.3  37905.75  12313.18  32.48
2367.6  37408.33  12150.00  32.48
2369.8  36917.00  12009.75  32.53
2372.1  36368.80  11872.25  32.64
2374.4  35705.87  11702.07  32.77
2376.6  35094.50  11508.23  32.79
2378.9  34533.33  11301.03  32.73
2381.1  33982.00  11119.33  32.72
2383.4  33445.85  10930.70  32.68
2385.6  32978.46  10763.50  32.64
2387.9  32503.20  10640.10  32.74
2390.1  32051.25  10491.25  32.73
2392.3  31598.78  10354.50  32.77
2394.6  31163.27  10215.02  32.78
2396.8  30769.00  10070.66  32.73
2399.0  30343.42  9915.33  32.68
2401.3  29881.23  9756.03  32.65
2403.5  29411.20  9564.10  32.52
2405.7  29010.04  9399.80  32.40
2407.9  28621.20  9268.95  32.38
2410.1  28197.60  9076.80  32.19
2412.4  27863.92  8908.17  31.97
2414.6  27485.60  8770.20  31.91
2416.8  27068.25  8630.05  31.88
2419.0  26705.61  8470.58  31.72
2421.2  26320.25  8257.33  31.37
2423.4  25900.70  8053.56  31.09
2425.6  25612.73  7953.38  31.05
2427.8  25317.45  7848.60  31.00
2430.0  24966.37  7723.13  30.93
2432.2  24643.20  7555.20  30.66
2434.4  24381.00  7411.05  30.40
2436.5  24065.07  7246.87  30.11
2438.7  23768.05  7082.15  29.80
2440.9  23492.48  6957.43  29.62
2443.1  23265.75  6844.05  29.42
2445.3  23008.63  6714.66  29.18
2447.4  22684.80  6568.80  28.96
2449.6  22412.13  6468.00  28.86
2451.8  22128.30  6344.55  28.67
2453.9  21812.11  6203.83  28.44
2456.1  21498.53  6102.07  28.38
2458.3  21204.52  6005.48  28.32
2460.4  20923.59  5880.42  28.10
2462.6  20644.46  5751.96  27.86
2464.7  20362.44  5645.90  27.73
2466.9  20117.93  5544.40  27.56
2469.0  19888.44  5497.43  27.64
2471.2  19653.55  5440.55  27.68
2473.3  19407.20  5339.36  27.51
2475.4  19161.53  5215.93  27.22
2477.6  18912.60  5128.42  27.12
2479.7  18675.20  5030.40  26.94
2481.9  18367.77  4904.14  26.70
2484.0  18114.66  4813.59  26.57
2486.1  17869.95  4743.00  26.54
2488.2  17668.13  4696.96  26.58
2490.4  17443.96  4638.54  26.59
2492.5  17196.10  4566.47  26.56
2494.6  16875.53  4499.03  26.66
2496.7  16598.69  4465.55  26.90
2498.8  16365.53  4391.63  26.83
2500.9  16209.05  4345.08  26.81
2503.0  16153.45  4343.62  26.89
2505.1  16076.13  4372.88  27.20
2507.2  16047.15  4427.58  27.59
2509.4  16007.93  4484.15  28.01
2511.4  16062.20  4537.05  28.25
2513.5  16092.27  4529.47  28.15
2515.6  16156.97  4638.22  28.71
