# Supplementary material for: Using reflectance spectra and Pl@ntNet to identify herbarium specimens: a case study with Lithocarpus
Source: New Phytol. 2025 Jun 4;251(2):800–10. doi: 10.1111/nph.70258 (PMC13278665; doi:10.1111/nph.70258)
Supplement: Supplementary file 1 — Dataset S1 Original spectral data collected for this study. [file NPH-251-800-s003.zip › lithocarpus_spectra/gr020322_0137.sig]

/*** Spectra Vista SIG Data ***/
name= gr020322_0137.sig
instrument= HI: 1132003 (HR-1024i)
integration= 50.0, 9.0, 6.0, 150.0, 14.0, 6.0
scan method= Time-based, Time-based
scan coadds= 100, 425, 571, 33, 298, 571
scan time= 5, 5
scan settings= AI, AI
external data set1= 0,0,0,0,0,0,0,0,0,0,0,0,0,0,0,0,0,0,0,0,0,0,0,0,0,0,0,0,0,0,0,0
external data set2= 0,0,0,0,0,0,0,0,0,0,0,0,0,0,0,0,0,0,0,0,0,0,0,0,0,0,0,0,0,0,0,0
external data dark= 0,0,0,0,0,0,0,0,0,0,0,0,0,0,0,0
external data mask= 0
optic= LENS 4(1), LENS 4(1)
temp= 35.2, -5.0, -9.9, 35.3, -5.0, -9.9
battery= 7.42, 7.43
error= 0, 0
units= Radiance, Radiance
time= 03/02/2022 12:26:36, 03/02/2022 12:27:20
longitude=                 ,                 
latitude=                 ,                 
gpstime=                 ,                 
comm= 
memory slot= 0, 0
factors= 0.971, 0.955, 1.000 [Overlap: Remove @ 990,1900, Matching Type: None]
inclinometer x offset= 1, 1
inclinometer y offset= 90, 90
data= 
340.5  1215.20  209.77  17.26
341.9  1212.39  205.61  16.96
343.4  1200.48  183.68  15.30
344.9  1202.50  172.67  14.36
346.4  1230.27  160.47  13.04
347.8  1233.36  154.17  12.50
349.3  1209.92  159.20  13.16
350.8  1242.30  156.55  12.60
352.2  1272.81  156.05  12.26
353.7  1282.47  142.50  11.11
355.2  1323.10  135.37  10.23
356.6  1387.54  143.99  10.38
358.1  1467.42  145.42  9.91
359.6  1487.12  141.02  9.48
361.0  1538.75  135.41  8.80
362.5  1627.56  143.85  8.84
364.0  1719.90  144.39  8.40
365.5  1786.15  154.20  8.63
366.9  1846.32  150.72  8.16
368.4  1939.05  150.12  7.74
369.9  2031.88  150.03  7.38
371.3  2128.42  145.42  6.83
372.8  2189.37  166.06  7.58
374.2  2297.46  168.74  7.34
375.7  2412.24  166.06  6.88
377.2  2496.45  164.65  6.60
378.6  2589.16  176.13  6.80
380.1  2679.38  175.21  6.54
381.6  2824.64  180.74  6.40
383.0  2947.45  185.53  6.29
384.5  3070.34  186.85  6.09
386.0  3172.62  200.64  6.32
387.4  3289.65  204.85  6.23
388.9  3393.04  209.16  6.16
390.4  3530.90  208.82  5.91
391.8  3685.08  206.64  5.61
393.3  3836.29  212.48  5.54
394.7  3949.80  219.43  5.56
396.2  4068.32  227.22  5.59
397.7  4200.24  227.04  5.41
399.1  4357.41  232.53  5.34
400.6  4531.36  240.45  5.31
402.0  4674.54  243.36  5.21
403.5  4802.00  248.27  5.17
405.0  4939.60  260.96  5.28
406.4  5141.40  270.60  5.26
407.9  5334.16  279.49  5.24
409.3  5461.16  280.96  5.14
410.8  5592.06  284.82  5.09
412.2  5740.56  294.80  5.14
413.7  5959.83  301.47  5.06
415.1  6177.70  313.31  5.07
416.6  6371.91  323.70  5.08
418.0  6525.00  326.25  5.00
419.5  6695.79  336.29  5.02
420.9  6894.56  352.05  5.11
422.4  7130.30  359.67  5.04
423.8  7373.15  376.37  5.10
425.3  7626.00  391.55  5.13
426.7  7841.25  403.85  5.15
428.2  8025.60  421.55  5.25
429.6  8224.91  434.87  5.29
431.1  8437.80  445.81  5.28
432.5  8698.04  463.97  5.33
434.0  8954.00  484.00  5.41
435.4  9251.00  502.33  5.43
436.8  9546.98  525.44  5.50
438.3  9814.05  540.52  5.51
439.7  10042.85  557.62  5.55
441.2  10242.24  573.40  5.60
442.6  10489.50  592.00  5.64
444.0  10772.58  611.52  5.68
445.5  11098.92  631.69  5.69
446.9  11449.62  655.20  5.72
448.4  11751.25  678.35  5.77
449.8  12074.05  700.60  5.80
451.2  12356.75  724.50  5.86
452.7  12604.83  739.19  5.86
454.1  12866.28  761.03  5.91
455.5  13167.56  778.73  5.91
457.0  13499.20  798.89  5.92
458.4  13819.52  821.77  5.95
459.8  14163.84  848.64  5.99
461.2  14562.10  877.05  6.02
462.7  14930.97  901.47  6.04
464.1  15266.05  922.64  6.04
465.5  15563.16  944.52  6.07
467.0  15860.00  969.90  6.12
468.4  16199.28  992.57  6.13
469.8  16539.00  1015.19  6.14
471.2  16938.06  1044.10  6.16
472.7  17363.72  1071.98  6.17
474.1  17788.50  1105.27  6.21
475.5  18286.84  1142.18  6.25
476.9  18751.59  1175.16  6.27
478.4  19137.50  1202.08  6.28
479.8  19432.10  1225.73  6.31
481.2  19686.80  1245.04  6.32
482.6  19958.94  1266.84  6.35
484.0  20331.30  1292.80  6.36
485.4  20790.58  1324.37  6.37
486.9  21294.00  1363.05  6.40
488.3  21835.76  1399.65  6.41
489.7  22314.88  1435.70  6.43
491.1  22737.96  1464.12  6.44
492.5  23137.80  1493.52  6.45
493.9  23477.88  1519.02  6.47
495.3  23814.60  1546.60  6.49
496.8  24208.24  1577.19  6.52
498.2  24690.21  1610.90  6.52
499.6  25169.40  1642.56  6.53
501.0  25731.60  1682.32  6.54
502.4  26248.92  1725.16  6.57
503.8  26745.74  1766.36  6.60
505.2  27269.44  1806.79  6.63
506.6  27764.22  1848.59  6.66
508.0  28259.28  1888.32  6.68
509.4  28675.00  1928.33  6.72
510.8  29140.65  1978.35  6.79
512.2  29616.72  2021.95  6.83
513.6  30134.40  2067.20  6.86
515.0  30713.04  2127.15  6.93
516.4  31199.36  2177.71  6.98
517.8  31748.56  2231.99  7.03
519.2  32344.20  2289.16  7.08
520.7  32925.17  2346.77  7.13
522.0  33406.56  2405.00  7.20
523.4  33974.64  2466.66  7.26
524.8  34479.36  2522.88  7.32
526.2  35073.62  2585.58  7.37
527.6  35701.38  2652.82  7.43
529.0  36225.20  2711.87  7.49
530.4  36866.36  2778.58  7.54
531.8  37410.02  2842.54  7.60
533.2  37908.00  2907.84  7.67
534.6  38386.72  2983.52  7.77
536.0  38886.13  3069.52  7.89
537.4  39404.24  3144.50  7.98
538.8  39967.46  3222.09  8.06
540.2  40584.19  3306.63  8.15
541.6  41173.58  3393.88  8.24
543.0  41677.02  3480.68  8.35
544.3  42373.35  3584.40  8.46
545.7  43156.35  3690.25  8.55
547.1  43669.65  3780.15  8.66
548.5  44299.32  3882.14  8.76
549.9  44993.11  3991.97  8.87
551.3  45724.90  4104.71  8.98
552.7  46245.74  4198.35  9.08
554.1  46948.92  4308.03  9.18
555.4  47544.98  4416.65  9.29
556.8  47974.08  4510.66  9.40
558.2  48271.65  4592.65  9.51
559.6  48578.55  4677.90  9.63
561.0  49147.56  4780.16  9.73
562.3  49567.70  4874.57  9.83
563.7  50162.56  4989.23  9.95
565.1  50732.00  5105.47  10.06
566.5  51357.96  5222.28  10.17
567.9  52194.40  5359.36  10.27
569.2  53113.20  5509.00  10.37
570.6  54071.95  5667.67  10.48
572.0  54897.38  5826.89  10.61
573.4  55584.63  5971.18  10.74
574.8  56287.00  6114.33  10.86
576.1  57146.29  6275.36  10.98
577.5  57796.16  6423.73  11.11
578.9  58687.92  6600.80  11.25
580.3  59506.08  6772.35  11.38
581.6  60320.00  6947.63  11.52
583.0  61141.86  7121.61  11.65
584.4  61750.92  7279.58  11.79
585.8  62210.33  7415.14  11.92
587.1  62627.62  7547.83  12.05
588.5  63153.30  7692.50  12.18
589.9  63597.00  7830.20  12.31
591.2  64160.40  7978.99  12.44
592.6  64914.74  8153.35  12.56
594.0  65561.02  8307.88  12.67
595.3  66409.58  8487.15  12.78
596.7  67268.00  8664.52  12.88
598.1  68091.11  8836.03  12.98
599.5  68902.20  9009.20  13.08
600.8  69753.48  9189.72  13.17
602.2  70461.79  9339.38  13.25
603.5  71331.84  9513.32  13.34
604.9  72187.38  9688.32  13.42
606.3  72953.76  9859.52  13.51
607.6  73702.68  10037.42  13.62
609.0  74428.20  10216.80  13.73
610.4  75167.82  10399.48  13.84
611.7  75834.13  10579.20  13.95
613.1  76462.35  10767.00  14.08
614.5  77176.98  10966.56  14.21
615.8  77751.72  11160.00  14.35
617.2  78527.34  11383.20  14.50
618.5  79174.40  11596.31  14.65
619.9  79980.98  11833.44  14.80
621.2  80721.50  12065.06  14.95
622.6  81625.50  12323.67  15.10
624.0  82328.04  12555.63  15.25
625.3  83145.90  12807.08  15.40
626.7  83969.78  13061.47  15.55
628.0  84651.00  13292.11  15.70
629.4  85472.80  13537.07  15.84
630.8  86156.64  13767.24  15.98
632.1  86705.64  13961.43  16.10
633.5  87613.24  14218.01  16.23
634.8  88327.16  14434.62  16.34
636.2  88981.98  14629.54  16.44
637.5  89805.13  14837.40  16.52
638.9  90511.65  15025.19  16.60
640.2  91293.59  15220.59  16.67
641.6  92137.62  15394.38  16.71
642.9  92893.71  15521.57  16.71
644.3  93695.84  15650.43  16.70
645.6  94471.00  15764.67  16.69
647.0  95212.44  15824.94  16.62
648.3  95987.97  15854.59  16.52
649.7  96817.77  15868.88  16.39
651.0  97617.57  15840.02  16.23
652.4  98146.62  15748.20  16.05
653.7  99205.83  15713.10  15.84
655.0  100114.72  15628.75  15.61
656.4  100773.20  15480.80  15.36
657.7  101816.50  15387.29  15.11
659.1  102679.50  15258.83  14.86
660.4  103401.76  15110.29  14.61
661.8  104072.00  14986.67  14.40
663.1  105047.73  14923.97  14.21
664.5  105561.24  14845.32  14.06
665.8  105736.44  14769.64  13.97
667.1  105830.28  14747.94  13.94
668.5  106243.20  14828.80  13.96
669.8  106643.88  14986.23  14.05
671.2  106912.00  15184.00  14.20
672.5  107195.75  15461.43  14.42
673.8  107809.24  15834.00  14.69
675.2  108783.36  16300.48  14.98
676.5  109937.82  16846.60  15.32
677.8  111152.86  17442.76  15.69
679.2  112115.92  18034.09  16.09
680.5  112951.50  18632.50  16.50
681.9  113675.10  19226.90  16.91
683.2  114468.20  19824.93  17.32
684.5  115269.00  20410.13  17.71
685.9  115988.27  20962.94  18.07
687.2  116705.28  21498.88  18.42
688.5  117358.86  22012.29  18.76
689.9  118137.32  22538.00  19.08
691.2  118807.32  23025.32  19.38
692.5  119422.90  23508.11  19.68
693.8  120135.60  24026.62  20.00
695.2  120753.29  24517.65  20.30
696.5  121452.76  25043.04  20.62
697.8  122157.65  25580.82  20.94
699.2  122820.75  26152.36  21.29
700.5  123533.82  26752.50  21.66
701.8  124141.50  27364.05  22.04
703.1  124798.68  28006.32  22.44
704.5  125475.48  28674.00  22.85
705.8  126221.74  29397.46  23.29
707.1  126882.25  30118.92  23.74
708.4  127508.28  30860.05  24.20
709.8  128281.89  31648.12  24.67
711.1  128819.24  32381.70  25.14
712.4  129627.88  33197.56  25.61
713.7  130270.46  33984.54  26.09
715.0  130956.99  34781.12  26.56
716.3  131696.25  35583.00  27.02
717.7  132401.24  36369.39  27.47
719.0  133152.00  37171.60  27.92
720.3  133881.60  37955.14  28.35
721.6  134724.40  38761.20  28.77
722.9  135528.21  39541.20  29.18
724.2  136359.72  40327.56  29.57
725.6  137083.36  41080.58  29.97
726.9  137562.50  41744.08  30.35
728.2  138054.56  42406.56  30.72
729.5  138648.12  43096.91  31.08
730.8  139122.94  43749.10  31.45
732.1  139696.48  44446.17  31.82
733.4  140144.70  45103.00  32.18
734.7  140478.48  45733.20  32.56
736.0  140887.62  46414.88  32.94
737.3  141084.72  47047.77  33.35
738.6  141285.60  47714.58  33.77
740.0  141515.80  48418.87  34.21
741.2  141839.36  49204.48  34.69
742.6  142358.04  50082.96  35.18
743.9  142947.52  51024.83  35.69
745.2  143669.16  52049.04  36.23
746.5  144430.32  53135.12  36.79
747.8  145041.60  54207.47  37.37
749.1  145743.92  55340.87  37.97
750.4  146436.39  56487.98  38.58
751.7  147151.90  57649.29  39.18
753.0  147669.77  58751.23  39.79
754.2  148301.88  59903.44  40.39
755.5  148863.77  61031.66  41.00
756.8  149421.76  62152.16  41.60
758.1  150386.52  63431.40  42.18
759.4  151282.60  64686.33  42.76
760.7  152125.68  65921.71  43.33
762.0  152696.25  67033.75  43.90
763.3  153256.32  68134.50  44.46
764.6  153632.88  69136.72  45.00
765.9  154020.55  70141.15  45.54
767.2  154512.33  71201.55  46.08
768.4  154818.30  72172.10  46.62
769.7  155430.47  73278.00  47.15
771.0  155847.24  74286.69  47.67
772.3  156219.80  75270.62  48.18
773.6  156694.56  76312.96  48.70
774.8  157140.17  77329.60  49.21
776.1  157585.22  78345.28  49.72
777.4  157894.31  79278.91  50.21
778.7  158396.60  80307.96  50.70
780.0  158839.04  81297.71  51.18
781.2  159197.76  82244.16  51.66
782.5  159705.00  83246.02  52.12
783.8  160168.86  84220.92  52.58
785.0  160505.94  85140.22  53.04
786.3  160923.00  86075.50  53.49
787.6  161387.52  87031.65  53.93
788.9  161765.40  87951.41  54.37
790.1  162290.10  88922.20  54.79
791.4  162663.36  89814.08  55.21
792.7  163273.29  90832.96  55.63
793.9  163692.90  91736.82  56.04
795.2  164185.50  92663.17  56.44
796.5  164674.18  93587.05  56.83
797.7  165149.04  94512.72  57.23
799.0  165756.00  95512.00  57.62
800.2  166178.56  96376.11  58.00
801.5  166639.36  97259.77  58.37
802.8  167153.45  98174.47  58.73
804.0  167594.70  99061.99  59.11
805.3  168076.28  99962.04  59.47
806.5  168466.00  100778.30  59.82
807.8  168923.30  101638.60  60.17
809.0  169407.42  102506.01  60.51
810.3  169879.21  103368.63  60.85
811.5  170235.84  104161.11  61.19
812.8  170708.70  105007.40  61.51
814.0  171118.98  105793.83  61.82
815.3  171613.83  106630.83  62.13
816.5  171999.75  107384.92  62.43
817.8  172439.43  108188.19  62.74
819.0  172831.82  108962.93  63.05
820.2  173289.96  109754.42  63.34
821.5  173761.95  110530.73  63.61
822.7  174078.03  111201.09  63.88
824.0  174535.74  111964.50  64.15
825.2  174977.70  112749.60  64.44
826.4  175468.04  113534.89  64.70
827.7  175796.05  114186.83  64.95
828.9  176266.80  114923.40  65.20
830.1  176662.02  115625.76  65.45
831.4  177060.94  116334.40  65.70
832.6  177528.40  117060.39  65.94
833.8  177904.90  117728.43  66.17
835.0  178264.80  118390.81  66.41
836.3  178696.14  119087.31  66.64
837.5  179153.10  119788.20  66.86
838.7  179603.73  120483.45  67.08
839.9  179975.52  121137.12  67.31
841.2  180450.58  121839.33  67.52
842.4  180830.37  122481.21  67.73
843.6  181238.40  123146.57  67.95
844.8  181697.76  123838.62  68.16
846.0  182084.28  124491.17  68.37
847.2  182512.05  125117.79  68.55
848.5  182963.04  125820.27  68.77
849.7  183334.86  126418.03  68.95
850.9  183673.10  127016.07  69.15
852.1  184127.87  127626.70  69.31
853.3  184444.14  128200.54  69.51
854.5  184838.78  128829.82  69.70
855.7  185156.22  129420.30  69.90
856.9  185550.36  130012.12  70.07
858.1  185983.96  130625.89  70.24
859.3  186372.90  131215.89  70.41
860.5  186790.71  131822.95  70.57
861.7  187190.40  132456.80  70.76
862.9  187547.75  133010.45  70.92
864.1  187915.59  133581.51  71.09
865.3  188377.08  134191.21  71.24
866.5  188827.20  134835.84  71.41
867.7  189249.45  135408.00  71.55
868.9  189609.91  135992.78  71.72
870.1  190063.72  136609.42  71.88
871.3  190495.66  137201.75  72.02
872.5  190997.10  137853.90  72.18
873.7  191460.72  138466.88  72.32
874.9  191935.08  139107.02  72.48
876.0  192453.48  139744.68  72.61
877.2  192864.56  140329.63  72.76
878.4  193460.85  140979.81  72.87
879.6  193893.00  141570.80  73.01
880.8  194327.00  142165.33  73.16
882.0  194700.06  142745.90  73.32
883.1  195236.44  143372.79  73.44
884.3  195719.04  143967.99  73.56
885.5  196188.30  144549.37  73.68
886.7  196574.40  145062.72  73.80
887.8  197029.80  145627.00  73.91
889.0  197550.34  146256.45  74.04
890.2  198017.82  146826.40  74.15
891.4  198540.77  147437.44  74.26
892.5  199169.10  148104.45  74.36
893.7  199808.10  148786.19  74.46
894.9  200440.80  149445.96  74.56
896.0  201001.50  150118.93  74.69
897.2  201631.92  150780.19  74.78
898.4  202157.02  151404.67  74.89
899.5  202804.06  152096.86  75.00
900.7  203203.00  152647.30  75.12
901.9  203619.72  153167.53  75.22
903.0  204062.98  153622.92  75.28
904.2  204486.00  154093.40  75.36
905.4  204902.40  154677.30  75.49
906.5  205424.17  155223.83  75.56
907.7  205814.92  155693.76  75.65
908.8  206198.61  156198.35  75.75
910.0  206548.16  156673.57  75.85
911.2  206805.25  157042.06  75.94
912.3  207013.86  157375.10  76.02
913.5  207217.09  157692.67  76.10
914.6  207476.64  158034.24  76.17
915.8  207817.77  158480.07  76.26
916.9  208055.93  158873.68  76.36
918.1  208289.88  159241.28  76.45
919.2  208543.95  159569.55  76.52
920.4  208750.30  159902.89  76.60
921.5  208955.30  160232.31  76.68
922.7  209118.56  160579.52  76.79
923.8  209510.10  160959.42  76.83
925.0  209615.14  161327.11  76.96
926.1  209946.24  161709.10  77.02
927.3  210342.72  162123.36  77.08
928.4  210889.25  162674.42  77.14
929.6  211594.24  163365.55  77.21
930.7  212265.20  164125.73  77.32
931.8  212990.67  164859.50  77.40
933.0  213701.76  165475.44  77.43
934.1  214168.95  165993.63  77.51
935.3  214437.71  166323.11  77.56
936.4  214398.98  166516.12  77.67
937.6  214342.86  166532.53  77.69
938.7  214217.82  166541.16  77.74
939.9  214217.76  166747.03  77.84
941.0  214875.18  167306.53  77.86
942.1  215319.06  167880.60  77.97
943.3  215874.84  168338.62  77.98
944.4  216241.83  168845.36  78.08
945.6  216439.34  169080.01  78.12
946.7  216831.91  169343.40  78.10
947.9  217052.43  169688.89  78.18
949.0  217131.99  169951.50  78.27
950.1  217559.16  170293.56  78.27
951.3  217903.84  170589.83  78.29
952.4  218240.34  170928.89  78.32
953.6  218571.28  171208.23  78.33
954.7  218625.33  171395.42  78.40
955.8  218991.75  171645.58  78.38
957.0  219430.05  172037.30  78.40
958.1  219743.94  172234.44  78.38
959.3  219897.30  172254.60  78.33
960.4  220242.84  172608.43  78.37
961.6  220662.65  172843.28  78.33
962.7  220723.84  173092.37  78.42
963.9  220829.77  173179.28  78.42
965.0  221049.42  173273.32  78.39
966.2  221245.63  173302.89  78.33
967.3  221345.91  173389.75  78.33
968.5  221479.68  173562.56  78.37
969.6  221696.08  173637.04  78.32
970.8  221807.52  173590.52  78.26
971.9  221819.84  173472.64  78.20
973.1  221831.20  173594.08  78.26
974.2  221706.35  173580.47  78.29
975.4  221960.43  173692.09  78.25
976.5  222074.19  173759.30  78.24
977.7  222304.26  173764.74  78.17
978.8  222394.41  173610.00  78.06
980.0  222318.00  173510.67  78.05
981.2  222535.32  173678.59  78.05
982.3  222496.12  173709.81  78.07
983.5  222452.88  173610.54  78.04
984.6  222709.68  173739.36  78.01
985.8  223194.84  173736.49  77.84
987.0  223149.76  173682.35  77.83
988.1  223427.04  173852.27  77.81
989.3  223264.72  173676.53  77.79
990.2  231575.48  182910.23  78.99
994.0  232050.47  183771.20  79.19
997.9  232043.42  184207.55  79.38
1001.7  232591.45  185114.80  79.59
1005.6  233608.89  186403.57  79.79
1009.4  234738.98  187843.01  80.02
1013.3  235760.00  189000.00  80.17
1017.1  236371.84  189918.02  80.35
1021.0  237004.76  190856.66  80.53
1024.8  238180.06  192202.21  80.70
1028.6  239937.78  194040.73  80.87
1032.5  241371.20  195532.20  81.01
1036.3  241918.66  196282.74  81.14
1040.1  242121.83  196795.77  81.28
1044.0  242799.58  197702.94  81.43
1047.8  243356.40  198412.20  81.53
1051.6  243943.82  199280.40  81.69
1055.5  243627.00  199310.91  81.81
1059.3  243353.10  199373.30  81.93
1063.1  243182.82  199465.49  82.02
1067.0  243486.74  200038.89  82.16
1070.8  244226.27  200840.75  82.24
1074.6  244787.72  201549.27  82.34
1078.4  244490.33  201547.71  82.44
1082.3  243682.56  201060.96  82.51
1086.1  243130.00  200891.46  82.63
1089.9  243020.73  201058.44  82.73
1093.7  243362.23  201512.80  82.80
1097.5  243532.06  201807.96  82.87
1101.4  243569.67  201920.63  82.90
1105.2  243536.40  201937.89  82.92
1109.0  243862.53  202313.12  82.96
1112.8  244693.07  202878.49  82.91
1116.6  245345.11  203312.51  82.87
1120.4  245961.33  203699.20  82.82
1124.2  246418.22  203852.05  82.73
1128.1  246951.84  204044.94  82.63
1131.8  246969.33  203745.00  82.50
1135.7  246733.00  203256.31  82.38
1139.5  246485.20  202628.96  82.21
1143.3  245962.97  201606.68  81.97
1147.1  245340.00  200448.29  81.70
1150.9  244735.33  199210.39  81.40
1154.7  244668.67  198336.91  81.06
1158.5  244576.07  197414.01  80.72
1162.3  244384.88  196517.84  80.41
1166.1  243779.68  195340.02  80.13
1169.9  243427.23  194482.80  79.89
1173.7  242880.00  193538.57  79.68
1177.5  242246.03  192611.59  79.51
1181.2  242234.78  192192.37  79.34
1185.0  242617.78  192036.30  79.15
1188.8  242491.28  191642.50  79.03
1192.6  242486.69  191369.20  78.92
1196.4  242422.95  191143.35  78.85
1200.2  241785.60  190612.80  78.84
1204.0  241368.40  190299.73  78.84
1207.8  240998.90  190134.72  78.89
1211.6  240471.67  189790.57  78.92
1215.3  239998.20  189797.74  79.08
1219.1  239871.83  190046.95  79.23
1222.9  239573.33  190205.71  79.39
1226.7  239284.44  190427.19  79.58
1230.4  238669.38  190370.33  79.76
1234.2  238027.30  190265.60  79.93
1238.0  237333.62  190019.93  80.06
1241.8  236675.14  189852.57  80.22
1245.5  236112.93  189662.94  80.33
1249.3  235903.62  189768.15  80.44
1253.1  236099.31  190081.25  80.51
1256.8  236112.79  190234.11  80.57
1260.6  235864.08  190096.29  80.60
1264.4  235628.50  190034.75  80.65
1268.1  235224.00  189714.17  80.65
1271.9  235193.41  189731.91  80.67
1275.7  235407.43  190015.24  80.72
1279.4  235685.70  190353.66  80.77
1283.2  235191.61  190183.32  80.86
1286.9  234868.40  190086.46  80.93
1290.7  234659.33  189994.20  80.97
1294.4  234020.78  189510.31  80.98
1298.2  233094.91  188782.30  80.99
1302.0  231969.50  187841.68  80.98
1305.7  230673.67  186726.57  80.95
1309.5  229228.27  185406.15  80.88
1313.2  228372.33  184475.30  80.78
1317.0  227806.80  183743.49  80.66
1320.7  227119.88  182779.35  80.48
1324.4  226150.58  181499.22  80.26
1328.2  225385.60  180292.63  79.99
1331.9  224451.33  178724.74  79.63
1335.7  223581.53  177068.04  79.20
1339.4  222413.38  175172.97  78.76
1343.2  221475.01  173380.86  78.28
1346.9  220916.80  171780.09  77.76
1350.6  221007.50  170629.90  77.21
1354.4  221261.14  169556.79  76.63
1358.1  220863.27  168055.07  76.09
1361.8  220067.80  166316.13  75.57
1365.6  219026.40  164540.31  75.12
1369.3  217989.78  162723.14  74.65
1373.0  216719.07  160691.89  74.15
1376.7  215169.40  158414.27  73.62
1380.5  213595.82  155900.66  72.99
1384.2  212359.30  153297.52  72.19
1387.9  211233.27  150477.99  71.24
1391.6  209990.61  147130.70  70.07
1395.3  208819.45  143365.82  68.66
1399.1  208129.71  139498.83  67.02
1402.8  207201.33  135033.00  65.17
1406.5  206529.73  130438.26  63.16
1410.2  206036.39  125990.89  61.15
1413.9  206043.53  122027.16  59.22
1417.6  205616.44  118206.85  57.49
1421.3  205007.73  114854.57  56.02
1425.1  204289.07  111921.94  54.79
1428.8  203955.90  109632.92  53.75
1432.5  203792.71  107796.81  52.90
1436.2  203577.32  106223.99  52.18
1439.9  202931.89  104720.63  51.60
1443.6  202539.11  103553.07  51.13
1447.3  202028.38  102569.26  50.77
1451.0  201583.00  101761.71  50.48
1454.7  201052.98  101117.03  50.29
1458.4  200620.70  100621.50  50.16
1462.1  199992.53  100173.84  50.09
1465.8  199261.64  99829.63  50.10
1469.4  198692.07  99738.41  50.20
1473.1  199418.80  100392.76  50.34
1476.8  199609.80  100924.94  50.56
1480.5  198449.44  100804.51  50.80
1484.2  197384.15  100836.64  51.09
1487.9  196745.20  101109.36  51.39
1491.6  196088.75  101335.93  51.68
1495.3  196017.25  101856.86  51.96
1498.9  195535.33  102153.45  52.24
1502.6  194621.84  102224.76  52.52
1506.3  193470.67  102212.40  52.83
1510.0  192562.85  102326.11  53.14
1513.7  191834.74  102538.70  53.45
1517.3  191149.08  102730.90  53.74
1521.0  190286.20  102718.53  53.98
1524.7  189511.84  102751.93  54.22
1528.3  188707.33  102694.92  54.42
1532.0  187837.47  102581.40  54.61
1535.7  187033.00  102433.10  54.77
1539.3  186177.40  102207.30  54.90
1543.0  185602.67  102114.00  55.02
1546.7  185256.50  102140.30  55.13
1550.3  184777.07  102077.37  55.24
1554.0  184009.70  101836.80  55.34
1557.6  183273.87  101646.21  55.46
1561.3  182461.88  101366.50  55.55
1565.0  181607.47  101025.17  55.63
1568.6  180699.42  100645.58  55.70
1572.3  180027.33  100444.09  55.79
1575.9  179440.89  100278.63  55.88
1579.6  178884.30  100127.65  55.97
1583.2  178290.62  99962.54  56.07
1586.9  177557.84  99714.96  56.16
1590.5  176958.09  99639.43  56.31
1594.1  176255.18  99520.96  56.46
1597.8  175489.69  99375.15  56.63
1601.4  174770.11  99272.18  56.80
1605.1  173827.50  99013.95  56.96
1608.7  173007.00  98830.93  57.13
1612.3  172268.19  98662.01  57.27
1616.0  171482.50  98415.93  57.39
1619.6  170783.89  98233.64  57.52
1623.2  170007.27  97910.66  57.59
1626.9  169441.20  97712.33  57.67
1630.5  168734.00  97332.75  57.68
1634.1  168112.22  96998.55  57.70
1637.8  167402.67  96497.20  57.64
1641.4  166517.27  95793.79  57.53
1645.0  165669.26  95035.29  57.36
1648.6  164712.90  94084.00  57.12
1652.2  163994.93  93252.20  56.86
1655.8  163293.89  92402.14  56.59
1659.5  162615.60  91586.51  56.32
1663.1  161466.33  90641.74  56.14
1666.7  160247.17  89766.54  56.02
1670.3  159102.72  88999.36  55.94
1673.9  158050.79  88318.52  55.88
1677.5  157276.82  87744.19  55.79
1681.1  156856.89  87248.23  55.62
1684.7  156867.65  86869.67  55.38
1688.3  156741.82  86389.25  55.12
1691.9  156371.93  85739.70  54.83
1695.6  156023.93  85099.44  54.54
1699.2  155913.83  84548.94  54.23
1702.8  155843.29  84007.00  53.90
1706.3  155360.54  83196.02  53.55
1709.9  154426.40  82176.51  53.21
1713.5  153726.27  81326.88  52.90
1717.1  153029.64  80525.30  52.62
1720.7  152348.92  79783.24  52.37
1724.3  151982.52  79402.41  52.24
1727.9  151678.06  79228.13  52.23
1731.5  151579.83  79336.55  52.34
1735.1  151690.93  79660.97  52.52
1738.7  151477.73  79675.54  52.60
1742.2  150945.20  79470.71  52.65
1745.8  150350.00  79143.69  52.64
1749.4  150295.02  79032.59  52.58
1753.0  149583.47  78524.63  52.50
1756.5  148178.45  77726.45  52.45
1760.1  146355.67  76808.91  52.48
1763.7  144279.14  75839.75  52.56
1767.2  142623.27  75197.01  52.72
1770.8  141255.50  74690.36  52.88
1774.4  139866.96  74032.45  52.93
1777.9  139051.37  73819.97  53.09
1781.5  138229.00  73450.07  53.14
1785.1  137020.00  72874.29  53.19
1788.6  135747.62  72235.75  53.21
1792.2  134474.00  71575.61  53.23
1795.8  133882.74  71300.50  53.26
1799.3  133224.00  70954.33  53.26
1802.9  132490.91  70632.78  53.31
1806.4  131848.80  70355.37  53.36
1810.0  131028.58  70013.64  53.43
1813.5  130550.68  69806.40  53.47
1817.1  130275.00  69752.96  53.54
1820.6  129627.77  69503.19  53.62
1824.2  129500.22  69581.57  53.73
1827.7  128685.77  69282.74  53.84
1831.2  128324.00  69264.00  53.98
1834.8  128222.50  69341.74  54.08
1838.3  128049.50  69398.04  54.20
1841.8  127436.33  69155.46  54.27
1845.4  126661.46  68829.78  54.34
1848.9  125828.40  68402.67  54.36
1852.4  125265.63  68063.79  54.34
1856.0  124556.83  67532.19  54.22
1859.5  123880.11  66925.53  54.02
1863.0  123167.42  66205.38  53.75
1866.6  122754.22  65534.46  53.39
1870.1  122485.13  64779.37  52.89
1873.6  121974.75  63630.32  52.17
1877.1  121086.00  62077.50  51.27
1880.6  119934.27  60202.17  50.20
1884.2  118977.52  58140.55  48.87
1887.7  118152.20  55792.76  47.22
1891.2  117167.75  52973.10  45.21
1894.7  116300.79  49921.49  42.92
1898.2  115751.41  46826.26  40.45
1902.2  123099.60  46909.20  38.11
1904.9  122515.63  44152.72  36.04
1907.6  121785.40  41567.00  34.13
1910.4  121163.23  39275.89  32.42
1913.1  120177.33  37160.40  30.92
1915.8  119569.57  35553.93  29.73
1918.6  119110.93  34338.67  28.83
1921.3  118641.51  33387.83  28.14
1924.0  117865.53  32632.83  27.69
1926.7  117115.60  32095.07  27.40
1929.4  116371.67  31789.33  27.32
1932.2  115828.38  31722.18  27.39
1934.9  115299.60  31777.20  27.56
1937.6  114733.50  31903.87  27.81
1940.3  114218.75  32115.83  28.12
1943.0  113783.30  32399.45  28.47
1945.7  113166.90  32658.82  28.86
1948.4  112471.28  32935.81  29.28
1951.1  111917.70  33265.35  29.72
1953.8  111356.30  33583.55  30.16
1956.4  110899.76  33900.85  30.57
1959.1  110353.50  34200.93  30.99
1961.8  109593.05  34438.60  31.42
1964.5  108972.60  34714.58  31.86
1967.2  108246.58  34953.70  32.29
1969.9  107641.92  35204.17  32.70
1972.5  106878.70  35370.74  33.09
1975.2  106352.08  35632.44  33.50
1977.9  106025.70  35973.65  33.93
1980.6  105470.28  36236.26  34.36
1983.2  104642.52  36384.65  34.77
1985.9  103794.00  36480.00  35.15
1988.5  102918.97  36537.81  35.50
1991.2  102284.78  36705.15  35.89
1993.8  101706.55  36868.70  36.25
1996.5  101270.95  37056.25  36.59
1999.2  100659.21  37137.58  36.89
2001.8  100259.60  37252.70  37.16
2004.4  99777.32  37282.55  37.37
2007.1  99125.02  37217.48  37.55
2009.7  98553.75  37164.45  37.71
2012.4  98176.27  37168.00  37.86
2015.0  97723.17  37074.00  37.94
2017.6  97172.83  36877.50  37.95
2020.3  96679.00  36658.23  37.92
2022.9  96475.33  36522.13  37.86
2025.5  96283.60  36332.25  37.73
2028.1  96090.45  36091.81  37.56
2030.8  95674.93  35729.85  37.35
2033.4  95491.30  35439.35  37.11
2036.0  95137.10  35073.97  36.87
2038.6  94805.50  34683.70  36.58
2041.2  94525.90  34297.23  36.28
2043.8  94181.21  33914.18  36.01
2046.4  93803.08  33499.73  35.71
2049.0  93348.07  33055.73  35.41
2051.6  93111.10  32696.83  35.12
2054.2  92773.96  32323.96  34.84
2056.8  92425.67  31961.42  34.58
2059.4  91876.28  31541.82  34.33
2062.0  91385.42  31142.08  34.08
2064.6  90818.42  30738.04  33.85
2067.1  90227.70  30341.25  33.63
2069.7  89630.23  29937.57  33.40
2072.3  89223.63  29609.38  33.19
2074.9  88785.20  29292.90  32.99
2077.4  88474.93  29004.77  32.78
2080.0  87994.54  28693.17  32.61
2082.6  87514.42  28377.75  32.43
2085.1  87059.58  28055.53  32.23
2087.7  86755.50  27800.50  32.04
2090.3  86345.58  27499.00  31.85
2092.8  85608.93  27100.84  31.66
2095.4  84823.81  26691.60  31.47
2097.9  84184.33  26329.86  31.28
2100.5  83517.67  25973.00  31.10
2103.0  82963.10  25651.98  30.92
2105.6  82447.23  25344.73  30.74
2108.1  81952.13  25055.63  30.57
2110.7  81440.68  24758.07  30.40
2113.2  80974.62  24444.70  30.19
2115.7  80435.17  24113.17  29.98
2118.3  79830.40  23798.45  29.81
2120.8  79445.70  23572.95  29.67
2123.3  79054.53  23346.24  29.53
2125.8  78689.10  23119.48  29.38
2128.4  78299.00  22903.08  29.25
2130.9  77798.67  22668.67  29.14
2133.4  77440.07  22482.60  29.03
2135.9  77083.33  22298.67  28.93
2138.4  76648.00  22128.43  28.87
2140.9  76342.12  22038.35  28.87
2143.4  76011.82  21936.09  28.86
2145.9  75713.33  21838.63  28.84
2148.4  75439.20  21777.71  28.87
2150.9  75165.08  21710.70  28.88
2153.4  74897.04  21649.78  28.91
2155.9  74588.86  21592.96  28.95
2158.4  74314.63  21553.88  29.00
2160.9  74094.13  21547.75  29.08
2163.4  73785.35  21506.20  29.15
2165.9  73253.20  21389.98  29.20
2168.4  72797.55  21291.30  29.25
2170.8  72465.53  21262.45  29.34
2173.3  72127.20  21226.46  29.43
2175.8  71832.93  21188.75  29.50
2178.2  71470.33  21145.58  29.59
2180.7  71105.07  21103.08  29.68
2183.2  70712.91  21065.55  29.79
2185.6  70308.00  21029.40  29.91
2188.1  69841.80  20979.00  30.04
2190.6  69305.17  20917.22  30.18
2193.0  68689.50  20815.58  30.30
2195.5  68153.60  20768.00  30.47
2197.9  67583.13  20706.27  30.64
2200.4  66914.71  20586.63  30.77
2202.8  66456.52  20536.03  30.90
2205.3  65890.98  20451.00  31.04
2207.7  65547.95  20445.53  31.19
2210.1  65149.47  20408.27  31.33
2212.6  64783.82  20376.11  31.45
2215.0  64559.42  20387.92  31.58
2217.4  64260.41  20366.73  31.69
2219.9  64023.20  20363.40  31.81
2222.3  63814.67  20349.63  31.89
2224.7  63660.83  20318.18  31.92
2227.1  63414.42  20247.87  31.93
2229.5  63145.08  20134.94  31.89
2231.9  62730.80  19942.13  31.79
2234.4  62245.47  19709.40  31.66
2236.8  61875.40  19482.47  31.49
2239.2  61490.00  19240.65  31.29
2241.6  61059.25  18956.35  31.05
2244.0  60645.60  18662.40  30.77
2246.4  60270.95  18380.40  30.50
2248.8  59859.62  18089.68  30.22
2251.2  59551.50  17769.75  29.84
2253.6  59174.50  17429.00  29.45
2255.9  58903.70  17155.00  29.12
2258.3  58605.53  16904.18  28.84
2260.7  58249.60  16662.47  28.61
2263.1  57847.75  16414.00  28.37
2265.5  57448.14  16148.92  28.11
2267.9  57151.75  15935.50  27.88
2270.2  56738.13  15725.07  27.72
2272.6  56326.80  15527.10  27.57
2275.0  55904.10  15324.75  27.41
2277.3  55519.00  15148.25  27.28
2279.7  55172.38  14971.25  27.14
2282.1  54887.73  14792.33  26.95
2284.4  54510.87  14574.82  26.74
2286.8  54208.37  14391.07  26.55
2289.1  53836.83  14195.07  26.37
2291.5  53552.80  13999.53  26.14
2293.8  53130.25  13737.80  25.86
2296.2  52683.40  13505.80  25.64
2298.5  52178.03  13279.70  25.45
2300.8  51683.80  13053.83  25.26
2303.2  51089.13  12861.60  25.17
2305.5  50436.96  12688.59  25.16
2307.9  49786.66  12572.47  25.25
2310.2  49149.10  12466.30  25.36
2312.5  48591.33  12381.67  25.48
2314.8  48036.20  12308.70  25.62
2317.1  47437.08  12217.71  25.76
2319.5  46821.23  12097.35  25.84
2321.8  46273.80  11999.50  25.93
2324.1  45688.42  11850.07  25.94
2326.4  45171.50  11714.63  25.93
2328.7  44673.75  11558.33  25.87
2331.0  44240.00  11407.60  25.79
2333.3  43893.45  11308.76  25.76
2335.6  43506.40  11201.87  25.75
2337.9  43057.20  11058.45  25.68
2340.2  42655.00  10917.08  25.59
2342.5  42303.65  10778.00  25.48
2344.8  41852.88  10648.25  25.44
2347.1  41352.85  10545.50  25.50
2349.4  40815.20  10464.60  25.64
2351.7  40382.00  10394.40  25.74
2353.9  39932.38  10308.78  25.82
2356.2  39406.25  10205.00  25.90
2358.5  38917.17  10128.23  26.03
2360.8  38473.00  10056.55  26.14
2363.1  38027.90  9975.60  26.23
2365.3  37591.93  9868.71  26.25
2367.6  37066.67  9733.33  26.26
2369.8  36573.63  9631.25  26.33
2372.1  36022.35  9489.35  26.34
2374.4  35406.03  9329.10  26.35
2376.6  34800.97  9185.87  26.40
2378.9  34257.07  9056.37  26.44
2381.1  33704.67  8892.00  26.38
2383.4  33149.48  8716.67  26.30
2385.6  32699.79  8621.25  26.36
2387.9  32233.50  8517.30  26.42
2390.1  31780.00  8373.75  26.35
2392.3  31309.20  8230.95  26.29
2394.6  30882.20  8107.02  26.25
2396.8  30477.23  8010.55  26.28
2399.0  30040.25  7846.67  26.12
2401.3  29601.72  7682.20  25.95
2403.5  29147.30  7543.90  25.88
2405.7  28745.90  7432.40  25.86
2407.9  28346.70  7292.55  25.73
2410.1  27918.60  7133.10  25.55
2412.4  27553.17  7006.00  25.43
2414.6  27184.80  6852.60  25.21
2416.8  26797.10  6713.30  25.05
2419.0  26454.28  6590.30  24.91
2421.2  26048.13  6418.20  24.64
2423.4  25605.94  6237.47  24.36
2425.6  25336.50  6143.63  24.25
2427.8  25079.33  6067.43  24.19
2430.0  24784.76  5945.28  23.99
2432.2  24451.20  5808.00  23.75
2434.4  24119.78  5669.55  23.51
2436.5  23801.37  5557.23  23.35
2438.7  23521.80  5456.90  23.20
2440.9  23224.50  5329.73  22.95
2443.1  22984.35  5205.90  22.65
2445.3  22764.83  5099.48  22.40
2447.4  22460.40  4987.80  22.21
2449.6  22176.00  4897.20  22.08
2451.8  21910.95  4792.05  21.87
2453.9  21604.28  4697.03  21.74
2456.1  21278.73  4615.80  21.69
2458.3  21013.87  4501.46  21.42
2460.4  20731.14  4394.28  21.20
2462.6  20471.79  4316.67  21.09
2464.7  20187.38  4267.25  21.14
2466.9  19928.67  4186.13  21.01
2469.0  19695.35  4111.72  20.88
2471.2  19467.15  4042.55  20.77
2473.3  19205.04  3959.93  20.62
2475.4  18967.00  3890.67  20.51
2477.6  18712.47  3802.53  20.32
2479.7  18444.80  3737.60  20.26
2481.9  18185.65  3642.33  20.03
2484.0  17980.58  3566.62  19.84
2486.1  17730.45  3515.40  19.83
2488.2  17508.17  3446.38  19.68
2490.4  17261.46  3391.46  19.65
2492.5  16940.63  3305.10  19.51
2494.6  16607.93  3211.20  19.34
2496.7  16339.07  3184.73  19.49
2498.8  16132.50  3190.65  19.78
2500.9  15982.35  3173.80  19.86
2503.0  15913.25  3102.58  19.50
2505.1  15801.50  3168.75  20.05
2507.2  15844.88  3236.40  20.43
2509.4  15863.28  3230.52  20.36
2511.4  15853.60  3311.53  20.89
2513.5  15895.33  3376.00  21.24
2515.6  16064.82  3133.10  19.50
