# Supplementary material for: Using reflectance spectra and Pl@ntNet to identify herbarium specimens: a case study with Lithocarpus
Source: New Phytol. 2025 Jun 4;251(2):800–10. doi: 10.1111/nph.70258 (PMC13278665; doi:10.1111/nph.70258)
Supplement: Supplementary file 1 — Dataset S1 Original spectral data collected for this study. [file NPH-251-800-s003.zip › lithocarpus_spectra/gr020722_0189.sig]

/*** Spectra Vista SIG Data ***/
name= gr020722_0189.sig
instrument= HI: 1132003 (HR-1024i)
integration= 50.0, 9.0, 6.0, 50.0, 9.0, 6.0
scan method= Time-based, Time-based
scan coadds= 100, 425, 571, 100, 425, 571
scan time= 5, 5
scan settings= AI, AI
external data set1= 0,0,0,0,0,0,0,0,0,0,0,0,0,0,0,0,0,0,0,0,0,0,0,0,0,0,0,0,0,0,0,0
external data set2= 0,0,0,0,0,0,0,0,0,0,0,0,0,0,0,0,0,0,0,0,0,0,0,0,0,0,0,0,0,0,0,0
external data dark= 0,0,0,0,0,0,0,0,0,0,0,0,0,0,0,0
external data mask= 0
optic= LENS 4(1), LENS 4(1)
temp= 36.4, -5.0, -10.1, 36.4, -5.0, -9.9
battery= 7.44, 7.42
error= 0, 0
units= Radiance, Radiance
time= 07/02/2022 12:44:38, 07/02/2022 12:47:31
longitude=                 ,                 
latitude=                 ,                 
gpstime=                 ,                 
comm= 
memory slot= 0, 0
factors= 0.982, 0.995, 1.000 [Overlap: Remove @ 990,1900, Matching Type: None]
inclinometer x offset= 1, 1
inclinometer y offset= 90, 90
data= 
340.5  1258.60  781.20  62.07
341.9  1297.47  765.72  59.02
343.4  1259.52  728.16  57.81
344.9  1239.50  703.00  56.72
346.4  1265.93  677.54  53.52
347.8  1267.62  702.33  55.41
349.3  1257.68  684.56  54.43
350.8  1257.45  666.60  53.01
352.2  1316.70  702.24  53.33
353.7  1337.63  675.71  50.52
355.2  1388.60  668.10  48.11
356.6  1439.90  693.77  48.18
358.1  1507.08  713.88  47.37
359.6  1551.22  717.92  46.28
361.0  1600.30  750.91  46.92
362.5  1664.55  789.12  47.41
364.0  1770.86  828.10  46.76
365.5  1837.55  848.10  46.15
366.9  1909.12  879.20  46.05
368.4  1989.09  925.74  46.54
369.9  2096.18  964.50  46.01
371.3  2181.30  1017.94  46.67
372.8  2268.03  1061.91  46.82
374.2  2362.36  1090.32  46.15
375.7  2464.68  1153.68  46.81
377.2  2603.25  1214.85  46.67
378.6  2668.42  1228.53  46.04
380.1  2743.48  1256.36  45.79
381.6  2849.86  1298.83  45.58
383.0  2998.05  1391.50  46.41
384.5  3159.52  1477.84  46.77
386.0  3285.48  1542.42  46.95
387.4  3386.05  1578.55  46.62
388.9  3474.38  1615.18  46.49
390.4  3610.63  1674.33  46.37
391.8  3799.88  1767.92  46.53
393.3  3952.19  1831.22  46.33
394.7  4029.25  1884.10  46.76
396.2  4144.06  1925.96  46.48
397.7  4303.44  1991.76  46.28
399.1  4478.73  2082.66  46.50
400.6  4663.44  2174.24  46.62
402.0  4806.36  2251.08  46.84
403.5  4919.60  2303.00  46.81
405.0  5051.44  2367.28  46.86
406.4  5258.66  2462.46  46.83
407.9  5459.04  2568.96  47.06
409.3  5601.64  2634.00  47.02
410.8  5735.88  2698.74  47.05
412.2  5893.32  2789.88  47.34
413.7  6106.70  2898.75  47.47
415.1  6336.88  3024.42  47.73
416.6  6528.78  3129.93  47.94
418.0  6677.25  3211.75  48.10
419.5  6847.81  3296.07  48.13
420.9  7045.44  3398.08  48.23
422.4  7288.05  3539.91  48.57
423.8  7552.08  3677.32  48.69
425.3  7816.65  3813.00  48.78
426.7  8044.20  3936.00  48.93
428.2  8220.16  4049.28  49.26
429.6  8402.81  4168.79  49.61
431.1  8621.48  4282.04  49.67
432.5  8899.28  4432.87  49.81
434.0  9174.00  4587.00  50.00
435.4  9482.00  4763.00  50.23
436.8  9780.92  4935.02  50.46
438.3  10045.70  5101.95  50.79
439.7  10270.45  5240.49  51.02
441.2  10479.12  5363.64  51.18
442.6  10739.25  5522.25  51.42
444.0  11029.20  5689.32  51.58
445.5  11348.70  5886.12  51.87
446.9  11700.78  6098.82  52.12
448.4  12033.28  6298.67  52.34
449.8  12373.50  6520.10  52.69
451.2  12655.75  6704.50  52.98
452.7  12888.54  6861.15  53.23
454.1  13149.50  7028.48  53.45
455.5  13454.56  7220.92  53.67
457.0  13802.36  7447.44  53.96
458.4  14139.84  7676.24  54.29
459.8  14503.68  7908.48  54.53
461.2  14901.98  8157.12  54.74
462.7  15277.23  8405.76  55.02
464.1  15612.04  8637.61  55.33
465.5  15930.36  8861.76  55.63
467.0  16238.20  9064.60  55.82
468.4  16555.64  9301.60  56.18
469.8  16896.60  9536.00  56.44
471.2  17316.30  9816.51  56.69
472.7  17764.24  10119.02  56.96
474.1  18207.40  10425.30  57.26
475.5  18723.38  10769.98  57.52
476.9  19203.73  11114.09  57.87
478.4  19612.50  11406.25  58.16
479.8  19901.26  11646.58  58.52
481.2  20135.52  11831.04  58.76
482.6  20399.85  12047.40  59.06
484.0  20761.56  12326.04  59.37
485.4  21235.33  12666.48  59.65
486.9  21762.00  13039.65  59.92
488.3  22338.00  13443.68  60.18
489.7  22830.56  13794.44  60.42
491.1  23261.28  14123.76  60.72
492.5  23667.00  14441.28  61.02
493.9  24007.50  14730.42  61.36
495.3  24333.30  14996.70  61.63
496.8  24730.88  15312.24  61.92
498.2  25222.35  15687.27  62.20
499.6  25721.64  16073.37  62.49
501.0  26301.67  16505.88  62.76
502.4  26842.32  16914.48  63.01
503.8  27358.94  17322.90  63.32
505.2  27889.20  17744.44  63.62
506.6  28401.78  18145.16  63.89
508.0  28904.40  18552.24  64.18
509.4  29325.00  18900.00  64.45
510.8  29803.95  19300.05  64.76
512.2  30275.52  19685.92  65.02
513.6  30796.80  20102.40  65.27
515.0  31383.28  20569.76  65.54
516.4  31890.72  20986.72  65.81
517.8  32463.04  21452.72  66.08
519.2  33069.00  21934.26  66.33
520.7  33657.04  22409.59  66.58
522.0  34156.92  22826.04  66.83
523.4  34746.39  23302.44  67.06
524.8  35254.62  23735.22  67.33
526.2  35864.59  24231.65  67.56
527.6  36507.30  24751.38  67.80
529.0  37048.00  25203.20  68.03
530.4  37695.92  25734.20  68.27
531.8  38241.76  26186.10  68.48
533.2  38759.76  26615.16  68.67
534.6  39249.76  27060.48  68.94
536.0  39745.29  27502.26  69.20
537.4  40261.83  27959.23  69.44
538.8  40840.17  28445.03  69.65
540.2  41475.67  28973.10  69.86
541.6  42071.96  29477.28  70.06
543.0  42597.10  29928.64  70.26
544.3  43312.95  30519.60  70.46
545.7  44117.70  31176.45  70.67
547.1  44626.65  31624.50  70.86
548.5  45271.68  32166.72  71.05
549.9  45994.03  32771.35  71.25
551.3  46750.34  33393.10  71.43
552.7  47289.38  33869.24  71.62
554.1  48008.94  34482.36  71.82
555.4  48621.28  35014.10  72.01
556.8  49069.02  35430.78  72.21
558.2  49364.40  35739.90  72.40
559.6  49657.35  36051.45  72.60
561.0  50214.78  36558.06  72.80
562.3  50641.50  36959.65  72.98
563.7  51242.24  37497.60  73.18
565.1  51836.40  38029.20  73.36
566.5  52461.32  38578.81  73.54
567.9  53322.24  39300.56  73.70
569.2  54264.00  40084.80  73.87
570.6  55240.96  40902.78  74.04
572.0  56087.34  41623.46  74.21
573.4  56788.69  42243.14  74.39
574.8  57502.50  42869.75  74.55
576.1  58383.26  43625.82  74.72
577.5  59056.20  44245.28  74.92
578.9  59979.96  45043.80  75.10
580.3  60824.31  45775.65  75.26
581.6  61665.60  46502.08  75.41
583.0  62501.31  47232.54  75.57
584.4  63120.12  47794.86  75.72
585.8  63577.59  48243.32  75.88
587.1  63973.58  48641.78  76.03
588.5  64484.40  49123.20  76.18
589.9  64917.90  49536.30  76.31
591.2  65465.96  50053.24  76.46
592.6  66235.40  50736.62  76.60
594.0  66888.94  51321.09  76.73
595.3  67764.98  52082.50  76.86
596.7  68658.54  52845.54  76.97
598.1  69504.54  53579.56  77.09
599.5  70346.50  54312.75  77.21
600.8  71221.60  55087.52  77.35
602.2  71953.91  55724.55  77.44
603.5  72848.88  56491.68  77.55
604.9  73732.50  57258.18  77.66
606.3  74532.48  57979.68  77.79
607.6  75294.00  58643.88  77.89
609.0  76037.40  59313.60  78.01
610.4  76783.98  59972.64  78.11
611.7  77459.58  60587.96  78.22
613.1  78094.05  61177.65  78.34
614.5  78811.92  61820.82  78.44
615.8  79375.50  62367.66  78.57
617.2  80145.54  63059.58  78.68
618.5  80809.04  63667.56  78.79
619.9  81637.44  64408.04  78.90
621.2  82385.52  65100.65  79.02
622.6  83319.50  65923.00  79.12
624.0  84057.39  66582.72  79.21
625.3  84892.57  67332.20  79.31
626.7  85737.04  68092.14  79.42
628.0  86430.20  68738.28  79.53
629.4  87276.00  69490.40  79.62
630.8  87984.00  70133.40  79.71
632.1  88559.73  70670.88  79.80
633.5  89489.40  71500.00  79.90
634.8  90231.26  72171.16  79.98
636.2  90885.12  72784.92  80.08
637.5  91718.75  73539.36  80.18
638.9  92444.22  74205.96  80.27
640.2  93246.33  74928.91  80.36
641.6  94115.22  75711.18  80.45
642.9  94887.52  76395.41  80.51
644.3  95711.36  77158.24  80.62
645.6  96486.00  77870.00  80.71
647.0  97255.71  78570.63  80.79
648.3  98049.00  79306.30  80.88
649.7  98902.93  80102.64  80.99
651.0  99718.21  80840.09  81.07
652.4  100259.64  81354.78  81.14
653.7  101345.94  82319.58  81.23
655.0  102293.96  83165.88  81.30
656.4  102956.20  83775.40  81.37
657.7  104019.37  84715.87  81.44
659.1  104904.80  85539.30  81.54
660.4  105644.00  86216.48  81.61
661.8  106344.00  86856.00  81.67
663.1  107332.26  87738.96  81.75
664.5  107862.84  88233.48  81.80
665.8  108054.93  88459.95  81.87
667.1  108157.14  88604.82  81.92
668.5  108553.20  88989.60  81.98
669.8  108940.00  89381.08  82.05
671.2  109191.68  89672.96  82.12
672.5  109483.69  89986.82  82.19
673.8  110107.20  90554.24  82.24
675.2  111097.56  91410.90  82.28
676.5  112256.52  92417.88  82.33
677.8  113494.64  93515.60  82.40
679.2  114489.03  94406.49  82.46
680.5  115349.31  95195.37  82.53
681.9  116123.70  95880.40  82.57
683.2  116939.90  96642.70  82.64
684.5  117748.40  97412.70  82.73
685.9  118479.83  98124.40  82.82
687.2  119201.28  98826.24  82.91
688.5  119894.32  99480.42  82.97
689.9  120704.36  100236.80  83.04
691.2  121394.72  100916.21  83.13
692.5  122030.42  101534.10  83.20
693.8  122755.45  102257.20  83.30
695.2  123389.30  102864.47  83.37
696.5  124100.68  103545.64  83.44
697.8  124824.75  104240.40  83.51
699.2  125495.76  104881.14  83.57
700.5  126212.76  105578.28  83.65
701.8  126861.00  106200.15  83.71
703.1  127536.36  106842.72  83.77
704.5  128231.10  107505.63  83.84
705.8  128969.80  108213.95  83.91
707.1  129651.75  108873.25  83.97
708.4  130306.29  109491.12  84.03
709.8  131094.36  110243.04  84.09
711.1  131642.26  110783.68  84.16
712.4  132472.56  111556.22  84.21
713.7  133144.02  112198.80  84.27
715.0  133856.22  112860.30  84.31
716.3  134603.50  113578.50  84.38
717.7  135323.78  114262.59  84.44
719.0  136093.90  114996.90  84.50
720.3  136854.30  115707.76  84.55
721.6  137736.20  116513.00  84.59
722.9  138568.50  117279.00  84.64
724.2  139436.64  118064.52  84.67
725.6  140193.32  118791.28  84.73
726.9  140670.25  119249.25  84.77
728.2  141159.20  119740.32  84.83
729.5  141764.61  120306.03  84.86
730.8  142234.70  120765.16  84.91
732.1  142847.04  121320.92  84.93
733.4  143305.55  121754.30  84.96
734.7  143624.88  122088.60  85.01
736.0  144023.46  122489.58  85.05
737.3  144189.99  122695.83  85.09
738.6  144382.50  122896.71  85.12
740.0  144605.30  123120.75  85.14
741.2  144934.40  123435.52  85.17
742.6  145446.48  123918.48  85.20
743.9  146037.52  124465.20  85.23
745.2  146792.76  125141.28  85.25
746.5  147582.96  125851.09  85.27
747.8  148223.20  126444.00  85.31
749.1  148962.24  127099.01  85.32
750.4  149679.01  127762.52  85.36
751.7  150406.34  128409.96  85.38
753.0  150969.19  128892.92  85.38
754.2  151621.20  129486.84  85.40
755.5  152194.60  130028.22  85.44
756.8  152764.00  130558.36  85.46
758.1  153760.44  131446.56  85.49
759.4  154679.60  132259.40  85.51
760.7  155554.28  133038.36  85.53
762.0  156161.25  133595.00  85.55
763.3  156722.58  134108.10  85.57
764.6  157113.84  134487.60  85.60
765.9  157502.10  134867.55  85.63
767.2  157997.91  135341.64  85.66
768.4  158321.80  135662.80  85.69
769.7  158977.81  136250.94  85.70
771.0  159416.19  136676.88  85.74
772.3  159791.50  137042.95  85.76
773.6  160272.32  137503.04  85.79
774.8  160742.51  137965.81  85.83
776.1  161192.72  138393.32  85.86
777.4  161516.14  138717.06  85.88
778.7  162049.64  139218.14  85.91
780.0  162509.44  139663.68  85.94
781.2  162885.12  140029.50  85.97
782.5  163395.96  140520.12  86.00
783.8  163862.46  140982.66  86.04
785.0  164221.98  141344.46  86.07
786.3  164650.50  141771.00  86.10
787.6  165132.80  142235.52  86.13
788.9  165513.36  142637.88  86.18
790.1  166050.60  143138.80  86.20
791.4  166416.96  143531.04  86.25
792.7  167066.70  144127.20  86.27
793.9  167514.48  144562.32  86.30
795.2  167992.00  145049.50  86.34
796.5  168510.32  145516.80  86.35
797.7  169014.18  146000.64  86.38
799.0  169644.00  146604.00  86.42
800.2  170057.60  147014.40  86.45
801.5  170526.46  147487.68  86.49
802.8  171081.60  147989.60  86.50
804.0  171544.10  148446.48  86.54
805.3  172029.80  148928.84  86.57
806.5  172409.10  149300.70  86.60
807.8  172886.70  149758.00  86.62
809.0  173386.97  150224.64  86.64
810.3  173890.38  150699.52  86.66
811.5  174263.94  151067.64  86.69
812.8  174741.30  151546.80  86.73
814.0  175140.09  151929.27  86.75
815.3  175653.17  152405.17  86.76
816.5  176056.00  152780.50  86.78
817.8  176541.21  153217.95  86.79
819.0  176917.93  153662.04  86.85
820.2  177376.26  154092.06  86.87
821.5  177862.25  154528.10  86.88
822.7  178188.36  154827.72  86.89
824.0  178627.68  155284.29  86.93
825.2  179146.95  155733.75  86.93
826.4  179620.54  156183.83  86.95
827.7  179941.15  156485.95  86.97
828.9  180422.10  156943.80  86.99
830.1  180838.55  157356.40  87.01
831.4  181264.95  157764.71  87.04
832.6  181743.36  158203.88  87.05
833.8  182122.20  158556.00  87.06
835.0  182483.00  158897.76  87.08
836.3  182941.50  159312.72  87.08
837.5  183443.40  159742.80  87.08
838.7  183878.64  160203.69  87.12
839.9  184252.32  160554.96  87.14
841.2  184712.26  160996.80  87.16
842.4  185112.51  161380.65  87.18
843.6  185542.00  161791.00  87.20
844.8  186067.08  162221.31  87.18
846.0  186475.38  162617.07  87.21
847.2  186838.89  162977.64  87.23
848.5  187331.60  163444.40  87.25
849.7  187718.67  163771.29  87.24
850.9  188115.20  164158.80  87.27
852.1  188479.29  164568.91  87.31
853.3  188810.22  164842.26  87.31
854.5  189237.51  165217.22  87.31
855.7  189567.48  165550.62  87.33
856.9  189971.04  165905.52  87.33
858.1  190339.22  166289.57  87.36
859.3  190708.28  166633.60  87.38
860.5  191153.49  167035.65  87.38
861.7  191604.80  167424.80  87.38
862.9  191988.68  167751.74  87.38
864.1  192329.97  168126.99  87.42
865.3  192761.52  168531.72  87.43
866.5  193233.60  168998.40  87.46
867.7  193656.09  169340.88  87.44
868.9  194040.42  169659.35  87.44
870.1  194517.50  170102.20  87.45
871.3  195000.90  170520.62  87.45
872.5  195444.00  170986.05  87.49
873.7  195930.08  171418.00  87.49
874.9  196488.90  171864.54  87.47
876.0  196975.44  172317.96  87.48
877.2  197437.40  172732.56  87.49
878.4  197995.77  173199.06  87.48
879.6  198450.00  173636.40  87.50
880.8  198908.50  174067.25  87.51
882.0  199309.95  174422.57  87.51
883.1  199875.48  174879.60  87.49
884.3  200383.43  175300.75  87.48
885.5  200850.51  175787.22  87.52
886.7  201263.04  176109.12  87.50
887.8  201716.40  176517.90  87.51
889.0  202236.10  176985.06  87.51
890.2  202699.56  177411.57  87.52
891.4  203220.97  177847.60  87.51
892.5  203851.44  178370.01  87.50
893.7  204558.06  178984.00  87.50
894.9  205189.92  179558.64  87.51
896.0  205822.70  180086.00  87.50
897.2  206417.26  180619.60  87.50
898.4  206942.45  181079.21  87.50
899.5  207668.09  181639.96  87.47
900.7  208141.70  182091.00  87.48
901.9  208555.26  182385.42  87.45
903.0  208953.04  182717.48  87.44
904.2  209332.20  183091.80  87.46
905.4  209824.86  183491.70  87.45
906.5  210385.91  183909.74  87.42
907.7  210732.00  184245.88  87.43
908.8  211151.07  184542.09  87.40
910.0  211494.40  184887.04  87.42
911.2  211785.90  185063.63  87.38
912.3  212115.54  185287.74  87.35
913.5  212260.28  185437.65  87.36
914.6  212466.24  185567.76  87.34
915.8  212751.54  185915.52  87.39
916.9  213117.89  186167.64  87.35
918.1  213337.60  186432.30  87.39
919.2  213618.60  186602.13  87.35
920.4  213803.48  186722.36  87.33
921.5  213992.17  186962.63  87.37
922.7  214190.56  187106.08  87.35
923.8  214509.48  187399.44  87.36
925.0  214753.28  187594.54  87.35
926.1  215013.54  187970.16  87.42
927.3  215441.28  188267.04  87.39
928.4  216027.50  188623.50  87.31
929.6  216663.04  189291.52  87.37
930.7  217546.00  190108.80  87.39
931.8  218258.37  190749.27  87.40
933.0  218960.64  191411.28  87.42
934.1  219469.86  191746.71  87.37
935.3  219648.23  191920.82  87.38
936.4  219705.26  192036.80  87.41
937.6  219678.93  191969.94  87.39
938.7  219517.65  191906.19  87.42
939.9  219613.17  191903.41  87.38
941.0  220180.74  192360.56  87.36
942.1  220752.54  192818.88  87.35
943.3  221296.68  193331.40  87.36
944.4  221792.11  193675.56  87.32
945.6  221964.18  193966.68  87.39
946.7  222258.44  194208.63  87.38
947.9  222535.53  194415.06  87.36
949.0  222674.76  194559.26  87.37
950.1  223165.08  194970.60  87.37
951.3  223571.37  195233.72  87.33
952.4  223882.99  195496.12  87.32
953.6  224276.24  195840.58  87.32
954.7  224395.50  196094.19  87.39
955.8  224737.34  196291.96  87.34
957.0  225253.05  196623.30  87.29
958.1  225545.10  196839.36  87.27
959.3  225556.80  196847.70  87.27
960.4  226289.97  197221.31  87.15
961.6  226576.19  197556.04  87.19
962.7  226597.76  197792.96  87.29
963.9  226766.68  197780.59  87.22
965.0  226806.54  197781.06  87.20
966.2  227181.79  197995.67  87.15
967.3  227207.69  198026.22  87.16
968.5  227398.08  198200.64  87.16
969.6  227533.76  198209.60  87.11
970.8  227688.78  198142.45  87.02
971.9  227448.32  198007.04  87.06
973.1  227637.52  198159.28  87.05
974.2  227690.12  197924.70  86.93
975.4  228139.20  198354.36  86.94
976.5  228120.36  198379.74  86.96
977.7  228371.70  198371.58  86.86
978.8  227949.93  198436.23  87.05
980.0  228046.00  198153.00  86.89
981.2  228449.88  198692.25  86.97
982.3  228602.36  198834.44  86.98
983.5  228566.39  198393.26  86.80
984.6  228618.72  198462.24  86.81
985.8  228674.60  198746.68  86.91
987.0  229050.88  198671.04  86.74
988.1  229330.60  198904.56  86.73
989.3  229158.72  198981.44  86.83
990.2  235366.07  201309.13  85.53
994.0  235666.98  201876.89  85.66
997.9  235694.00  202016.08  85.71
1001.7  236171.29  202481.57  85.74
1005.6  237162.22  203360.00  85.75
1009.4  238325.03  204447.36  85.79
1013.3  239360.00  205440.00  85.83
1017.1  240085.84  206181.85  85.88
1021.0  240833.08  206975.26  85.94
1024.8  242159.28  208201.00  85.98
1028.6  243991.57  209866.64  86.01
1032.5  245525.00  211296.40  86.06
1036.3  246183.91  211967.13  86.10
1040.1  246453.23  212331.81  86.16
1044.0  247146.29  212989.12  86.18
1047.8  247710.75  213576.30  86.22
1051.6  248278.31  214238.93  86.29
1055.5  247990.90  214033.40  86.31
1059.3  247736.55  213900.90  86.34
1063.1  247527.43  213806.38  86.38
1067.0  247812.57  214128.75  86.41
1070.8  248479.39  214825.49  86.46
1074.6  248939.03  215310.67  86.49
1078.4  248668.00  215136.00  86.52
1082.3  247761.71  214488.64  86.57
1086.1  247215.11  214112.53  86.61
1089.9  247068.43  214131.27  86.67
1093.7  247404.11  214476.97  86.69
1097.5  247535.61  214721.74  86.74
1101.4  247518.11  214820.06  86.79
1105.2  247513.60  214866.40  86.81
1109.0  247843.77  215202.45  86.83
1112.8  248690.86  215998.88  86.85
1116.6  249389.64  216591.73  86.85
1120.4  250094.76  217209.07  86.85
1124.2  250608.31  217565.81  86.82
1128.1  251212.74  217959.69  86.76
1131.8  251268.27  217841.87  86.70
1135.7  251058.20  217374.07  86.58
1139.5  250808.00  216803.40  86.44
1143.3  250262.87  215863.67  86.25
1147.1  249643.11  214800.44  86.04
1150.9  249015.25  213658.50  85.80
1154.7  248944.22  212965.42  85.55
1158.5  248802.73  212242.07  85.31
1162.3  248588.72  211461.70  85.06
1166.1  247960.79  210351.70  84.83
1169.9  247554.83  209495.93  84.63
1173.7  246980.00  208460.00  84.40
1177.5  246367.87  207288.96  84.14
1181.2  246338.16  206601.20  83.87
1185.0  246744.58  206244.31  83.59
1188.8  246640.33  205533.61  83.33
1192.6  246640.44  205029.10  83.13
1196.4  246650.95  204582.35  82.94
1200.2  246001.78  203648.36  82.78
1204.0  245591.30  202978.40  82.65
1207.8  245251.42  202399.13  82.53
1211.6  244728.11  201692.67  82.41
1215.3  244259.88  201165.60  82.36
1219.1  244109.42  200995.08  82.34
1222.9  243715.56  200764.44  82.38
1226.7  243436.73  200699.83  82.44
1230.4  242777.53  200470.54  82.57
1234.2  242094.84  200271.71  82.72
1238.0  241436.88  200017.43  82.84
1241.8  240767.83  199791.97  82.98
1245.5  240239.24  199568.02  83.07
1249.3  240015.83  199598.15  83.16
1253.1  240198.19  199853.89  83.20
1256.8  240178.61  199995.83  83.27
1260.6  240016.33  199894.20  83.28
1264.4  239762.33  199753.31  83.31
1268.1  239370.27  199424.13  83.31
1271.9  239373.44  199498.74  83.34
1275.7  239640.87  199859.28  83.40
1279.4  239931.00  200340.00  83.50
1283.2  239455.00  200283.11  83.64
1286.9  239077.51  200305.12  83.78
1290.7  238837.87  200392.13  83.90
1294.4  238175.09  200104.73  84.02
1298.2  237254.73  199495.06  84.08
1302.0  236060.08  198576.33  84.12
1305.7  234722.28  197475.06  84.13
1309.5  233230.87  196190.93  84.12
1313.2  232303.75  195297.50  84.07
1317.0  231675.60  194594.40  83.99
1320.7  230974.90  193714.87  83.87
1324.4  229995.07  192561.13  83.72
1328.2  229216.00  191459.20  83.53
1331.9  228236.37  190091.43  83.29
1335.7  227315.28  188761.81  83.04
1339.4  226200.67  187083.78  82.71
1343.2  225238.51  185442.98  82.33
1346.9  224620.53  183947.55  81.89
1350.6  224586.68  182807.18  81.40
1354.4  224712.14  181752.67  80.88
1358.1  224238.53  180110.53  80.32
1361.8  223491.33  178216.07  79.74
1365.6  222524.30  176288.90  79.22
1369.3  221560.00  174631.56  78.82
1373.0  220320.83  172999.75  78.52
1376.7  218769.60  171213.77  78.26
1380.5  217117.60  169334.62  77.99
1384.2  215853.08  167701.33  77.69
1387.9  214773.13  166093.60  77.33
1391.6  213523.44  164189.06  76.90
1395.3  212320.90  161982.85  76.29
1399.1  211611.03  159785.07  75.51
1402.8  210697.33  157104.67  74.56
1406.5  210041.80  154366.70  73.49
1410.2  209547.72  151496.22  72.30
1413.9  209547.19  148829.67  71.02
1417.6  209110.91  145843.34  69.74
1421.3  208504.53  142942.67  68.56
1425.1  207809.60  140183.47  67.46
1428.8  207441.90  138008.25  66.53
1432.5  207235.16  136259.33  65.75
1436.2  207026.34  134718.32  65.07
1439.9  206386.71  133146.97  64.51
1443.6  206022.56  131847.78  64.00
1447.3  205506.58  130543.76  63.52
1451.0  205049.25  129320.50  63.07
1454.7  204523.02  128007.38  62.59
1458.4  204142.17  126738.50  62.08
1462.1  203512.38  125216.05  61.53
1465.8  202828.44  123645.36  60.96
1469.4  202267.42  122118.14  60.37
1473.1  202903.08  121359.17  59.81
1476.8  203117.92  120453.38  59.30
1480.5  201994.22  119011.56  58.92
1484.2  201011.90  117919.15  58.66
1487.9  200380.81  117301.23  58.54
1491.6  199723.33  116854.83  58.51
1495.3  199580.33  116890.58  58.57
1498.9  199077.47  116854.50  58.70
1502.6  198171.89  116684.36  58.88
1506.3  197017.33  116484.36  59.12
1510.0  196092.80  116453.40  59.39
1513.7  195367.70  116516.40  59.64
1517.3  194653.02  116449.73  59.82
1521.0  193759.01  116132.97  59.94
1524.7  192968.61  115699.83  59.96
1528.3  192153.50  115161.38  59.93
1532.0  191243.20  114513.33  59.88
1535.7  190410.73  113920.64  59.83
1539.3  189563.97  113360.23  59.80
1543.0  188959.36  113083.83  59.85
1546.7  188581.25  113053.42  59.95
1550.3  188076.44  113060.27  60.11
1554.0  187294.10  112919.10  60.29
1557.6  186529.14  112802.07  60.47
1561.3  185719.71  112589.12  60.62
1565.0  184870.80  112306.13  60.75
1568.6  183957.46  111955.96  60.86
1572.3  183296.92  111777.60  60.98
1575.9  182712.98  111612.00  61.09
1579.6  182150.15  111413.48  61.17
1583.2  181540.13  111219.78  61.26
1586.9  180814.39  111072.87  61.43
1590.5  180219.29  111254.84  61.73
1594.1  179508.56  111577.11  62.16
1597.8  178755.54  112045.58  62.68
1601.4  178039.70  112683.21  63.29
1605.1  177081.64  113192.72  63.92
1608.7  176250.00  113822.25  64.58
1612.3  175496.39  114454.17  65.22
1616.0  174697.05  115006.80  65.83
1619.6  174005.78  115548.11  66.40
1623.2  173204.93  115960.67  66.95
1626.9  172615.07  116411.18  67.44
1630.5  171876.85  116691.75  67.89
1634.1  171225.85  117015.58  68.34
1637.8  170500.09  117181.87  68.73
1641.4  169622.18  117236.97  69.12
1645.0  168746.16  117264.08  69.49
1648.6  167794.38  117178.38  69.83
1652.2  167058.45  117161.63  70.13
1655.8  166337.44  117117.44  70.41
1659.5  165650.90  117002.45  70.63
1663.1  164460.20  116474.75  70.82
1666.7  163203.67  115826.67  70.97
1670.3  162026.65  115147.85  71.07
1673.9  160953.45  114427.00  71.09
1677.5  160163.41  113784.74  71.04
1681.1  159738.18  113278.89  70.92
1684.7  159747.60  112975.30  70.72
1688.3  159611.43  112525.39  70.50
1691.9  159243.80  111833.87  70.23
1695.6  158886.53  110968.57  69.84
1699.2  158788.67  110234.57  69.42
1702.8  158704.13  109657.62  69.10
1706.3  158205.12  109111.63  68.97
1709.9  157251.64  108418.76  68.95
1713.5  156541.90  107944.80  68.96
1717.1  155838.20  107396.72  68.92
1720.7  155188.93  106799.04  68.82
1724.3  154821.94  106368.18  68.70
1727.9  154502.02  105934.85  68.57
1731.5  154422.42  105655.50  68.42
1735.1  154536.00  105543.20  68.30
1738.7  154300.22  105218.89  68.19
1742.2  153799.96  104721.10  68.09
1745.8  153234.13  104139.20  67.96
1749.4  153006.27  103794.62  67.84
1753.0  152106.97  102982.83  67.70
1756.5  150628.04  101733.81  67.54
1760.1  148891.43  100302.55  67.37
1763.7  146908.81  98726.83  67.20
1767.2  145366.20  97494.60  67.07
1770.8  144058.00  96472.50  66.97
1774.4  142678.16  95424.62  66.88
1777.9  141876.07  94867.85  66.87
1781.5  141008.67  94281.33  66.86
1785.1  139793.33  93502.50  66.89
1788.6  138492.98  92695.46  66.93
1792.2  137148.33  91862.17  66.98
1795.8  136470.32  91480.64  67.03
1799.3  135761.60  91073.00  67.08
1802.9  134994.44  90593.54  67.11
1806.4  134345.24  90152.09  67.10
1810.0  133483.42  89558.01  67.09
1813.5  132955.21  89202.82  67.09
1817.1  132578.13  88960.13  67.10
1820.6  131896.93  88510.47  67.11
1824.2  131706.18  88464.13  67.17
1827.7  130893.51  88038.89  67.26
1831.2  130452.00  87948.00  67.42
1834.8  130305.67  88110.77  67.62
1838.3  130079.50  88261.50  67.85
1841.8  129429.83  88097.93  68.07
1845.4  128681.35  87850.74  68.27
1848.9  127879.95  87518.25  68.44
1852.4  127303.43  87256.23  68.54
1856.0  126638.93  86828.00  68.56
1859.5  125948.04  86279.84  68.50
1863.0  125216.36  85624.08  68.38
1866.6  124727.20  85076.71  68.21
1870.1  124406.27  84479.99  67.91
1873.6  123924.00  83628.00  67.48
1877.1  123129.42  82369.58  66.90
1880.6  122109.04  80769.36  66.15
1884.2  121219.68  79087.33  65.24
1887.7  120376.40  77173.00  64.11
1891.2  119404.25  74997.30  62.81
1894.7  118464.92  72596.65  61.28
1898.2  117925.29  70288.89  59.60
1902.2  125236.80  72399.60  57.81
1904.9  124572.22  70207.50  56.36
1907.6  123821.07  68017.53  54.93
1910.4  123231.03  66009.59  53.57
1913.1  122207.20  63906.20  52.29
1915.8  121510.67  62202.93  51.19
1918.6  121028.00  60745.73  50.19
1921.3  120551.98  59457.22  49.32
1924.0  119782.83  58216.20  48.60
1926.7  119082.30  57218.97  48.05
1929.4  118424.00  56408.60  47.63
1932.2  117905.28  55845.53  47.36
1934.9  117351.00  55450.20  47.25
1937.6  116785.10  55162.77  47.23
1940.3  116280.00  55009.17  47.31
1943.0  115844.59  54999.32  47.48
1945.7  115204.01  54982.40  47.73
1948.4  114502.56  55002.36  48.04
1951.1  113928.75  55134.75  48.39
1953.8  113352.80  55284.90  48.77
1956.4  112894.98  55494.82  49.16
1959.1  112334.43  55686.90  49.57
1961.8  111562.50  55793.15  50.01
1964.5  110945.63  55949.78  50.43
1967.2  110219.96  56064.18  50.87
1969.9  109618.08  56220.17  51.29
1972.5  108839.45  56279.47  51.71
1975.2  108269.42  56471.46  52.16
1977.9  107945.02  56779.28  52.60
1980.6  107386.94  56940.98  53.02
1983.2  106545.22  56937.40  53.44
1985.9  105690.00  56880.00  53.82
1988.5  104815.23  56784.76  54.18
1991.2  104161.95  56819.48  54.55
1993.8  103563.90  56876.05  54.92
1996.5  103134.35  56978.90  55.25
1999.2  102519.12  56948.33  55.55
2001.8  102132.30  56980.10  55.79
2004.4  101637.13  56909.16  55.99
2007.1  100949.10  56694.98  56.16
2009.7  100355.70  56493.90  56.29
2012.4  99991.73  56383.73  56.39
2015.0  99530.00  56147.50  56.41
2017.6  98954.63  55763.25  56.35
2020.3  98455.50  55395.63  56.26
2022.9  98248.80  55146.67  56.13
2025.5  98053.15  54793.30  55.88
2028.1  97849.04  54378.66  55.57
2030.8  97419.38  53789.30  55.21
2033.4  97250.25  53270.15  54.78
2036.0  96900.67  52569.57  54.25
2038.6  96551.75  51822.35  53.67
2041.2  96232.17  51060.67  53.06
2043.8  95881.39  50232.11  52.39
2046.4  95507.43  49330.40  51.65
2049.0  95041.60  48367.57  50.89
2051.6  94807.30  47532.15  50.14
2054.2  94472.50  46661.46  49.39
2056.8  94119.67  45821.42  48.68
2059.4  93536.03  44922.42  48.03
2062.0  93038.75  44097.50  47.40
2064.6  92460.81  43234.50  46.76
2067.1  91845.90  42347.25  46.11
2069.7  91220.30  41459.03  45.45
2072.3  90805.57  40702.37  44.82
2074.9  90371.58  39970.18  44.23
2077.4  90052.40  39339.50  43.69
2080.0  89565.53  38690.33  43.20
2082.6  89090.96  38105.21  42.77
2085.1  88604.70  37536.68  42.36
2087.7  88283.00  37102.00  42.03
2090.3  87861.88  36667.48  41.73
2092.8  87134.11  36136.59  41.47
2095.4  86345.03  35601.58  41.23
2097.9  85684.90  35110.72  40.98
2100.5  85006.00  34681.33  40.80
2103.0  84428.57  34362.67  40.70
2105.6  83890.48  34098.35  40.65
2108.1  83415.00  33944.93  40.69
2110.7  82906.13  33835.20  40.81
2113.2  82411.08  33769.35  40.98
2115.7  81844.46  33711.25  41.19
2118.3  81244.48  33659.93  41.43
2120.8  80872.50  33751.20  41.73
2123.3  80458.63  33846.20  42.07
2125.8  80074.17  33952.68  42.40
2128.4  79676.03  34092.18  42.79
2130.9  79167.67  34163.33  43.15
2133.4  78812.77  34274.22  43.49
2135.9  78440.00  34379.17  43.83
2138.4  77980.74  34460.89  44.19
2140.9  77675.55  34583.63  44.52
2143.4  77351.98  34655.49  44.80
2145.9  77047.40  34710.32  45.05
2148.4  76773.28  34801.69  45.33
2150.9  76499.15  34886.98  45.60
2153.4  76212.84  34953.98  45.86
2155.9  75902.15  35000.75  46.11
2158.4  75607.00  35047.25  46.35
2160.9  75386.50  35120.75  46.59
2163.4  75088.20  35164.72  46.83
2165.9  74549.93  35085.20  47.06
2168.4  74095.20  35030.40  47.28
2170.8  73767.56  35056.63  47.52
2173.3  73409.95  35086.27  47.79
2175.8  73104.26  35136.48  48.06
2178.2  72743.04  35157.79  48.33
2180.7  72372.13  35190.52  48.62
2183.2  71970.83  35196.87  48.90
2185.6  71549.10  35185.50  49.18
2188.1  71070.30  35160.30  49.47
2190.6  70536.70  35086.13  49.74
2193.0  69916.55  34958.28  50.00
2195.5  69356.80  34835.20  50.23
2197.9  68805.33  34713.07  50.45
2200.4  68131.46  34526.92  50.68
2202.8  67671.94  34430.40  50.88
2205.3  67080.62  34245.40  51.05
2207.7  66716.65  34160.97  51.20
2210.1  66293.03  34049.87  51.36
2212.6  65949.73  33935.03  51.46
2215.0  65728.42  33887.08  51.56
2217.4  65435.01  33797.72  51.65
2219.9  65189.42  33736.48  51.75
2222.3  64985.07  33662.93  51.80
2224.7  64860.53  33591.60  51.79
2227.1  64603.00  33455.13  51.79
2229.5  64294.45  33289.58  51.78
2231.9  63847.33  33008.40  51.70
2234.4  63358.27  32670.67  51.56
2236.8  62982.36  32344.61  51.36
2239.2  62612.55  31939.05  51.01
2241.6  62207.25  31448.03  50.55
2244.0  61819.20  30960.00  50.08
2246.4  61398.05  30402.80  49.52
2248.8  60953.11  29727.04  48.77
2251.2  60624.50  29043.50  47.91
2253.6  60233.00  28311.25  47.00
2255.9  59976.80  27601.30  46.02
2258.3  59679.85  26843.51  44.98
2260.7  59317.80  26072.80  43.95
2263.1  58899.00  25331.50  43.01
2265.5  58483.70  24657.88  42.16
2267.9  58166.75  24157.00  41.53
2270.2  57740.93  23732.93  41.10
2272.6  57341.50  23469.50  40.93
2275.0  56933.10  23336.25  40.99
2277.3  56558.88  23290.25  41.18
2279.7  56190.13  23290.25  41.45
2282.1  55876.37  23318.37  41.73
2284.4  55488.03  23271.60  41.94
2286.8  55190.95  23211.64  42.06
2289.1  54820.50  23101.03  42.14
2291.5  54515.65  22986.13  42.16
2293.8  54090.67  22750.35  42.06
2296.2  53607.40  22453.20  41.88
2298.5  53079.93  22119.88  41.67
2300.8  52559.27  21792.87  41.46
2303.2  51959.00  21381.63  41.15
2305.5  51327.25  20941.21  40.80
2307.9  50684.69  20484.45  40.42
2310.2  50042.30  20050.80  40.07
2312.5  49465.33  19649.67  39.72
2314.8  48889.05  19254.43  39.38
2317.1  48277.29  18831.46  39.01
2319.5  47640.08  18439.58  38.71
2321.8  47097.07  18088.57  38.41
2324.1  46501.35  17720.38  38.11
2326.4  45999.25  17382.75  37.79
2328.7  45489.17  17068.33  37.52
2331.0  45022.10  16795.40  37.30
2333.3  44658.94  16604.07  37.18
2335.6  44268.00  16406.13  37.06
2337.9  43820.40  16186.20  36.94
2340.2  43438.75  16023.33  36.89
2342.5  43072.38  15889.63  36.89
2344.8  42585.04  15725.67  36.93
2347.1  42061.25  15576.75  37.03
2349.4  41524.25  15403.50  37.10
2351.7  41057.07  15258.13  37.16
2353.9  40595.89  15099.05  37.19
2356.2  40080.63  14941.88  37.28
2358.5  39592.93  14809.69  37.40
2360.8  39130.45  14691.17  37.54
2363.1  38688.05  14564.05  37.64
2365.3  38244.34  14427.31  37.72
2367.6  37716.67  14266.67  37.83
2369.8  37218.50  14137.00  37.98
2372.1  36681.45  14018.55  38.22
2374.4  36065.67  13843.73  38.38
2376.6  35448.47  13649.30  38.50
2378.9  34870.03  13468.00  38.62
2381.1  34302.67  13303.33  38.78
2383.4  33733.50  13136.02  38.94
2385.6  33248.42  12975.42  39.03
2387.9  32781.60  12815.10  39.09
2390.1  32340.00  12661.25  39.15
2392.3  31870.80  12504.38  39.23
2394.6  31417.98  12340.58  39.28
2396.8  31016.57  12219.18  39.40
2399.0  30602.00  12082.08  39.48
2401.3  30151.73  11902.00  39.47
2403.5  29693.30  11711.70  39.44
2405.7  29292.40  11540.26  39.40
2407.9  28895.70  11336.85  39.23
2410.1  28448.70  11141.40  39.16
2412.4  28042.83  10979.83  39.15
2414.6  27654.80  10781.80  38.99
2416.8  27283.30  10593.55  38.83
2419.0  26919.70  10406.72  38.66
2421.2  26526.68  10199.68  38.45
2423.4  26109.88  9964.73  38.16
2425.6  25822.28  9801.23  37.96
2427.8  25517.48  9601.20  37.63
2430.0  25186.21  9357.61  37.15
2432.2  24883.20  9158.40  36.81
2434.4  24584.18  8949.38  36.40
2436.5  24289.70  8711.87  35.87
2438.7  24014.30  8520.25  35.48
2440.9  23700.90  8317.15  35.09
2443.1  23436.60  8130.45  34.69
2445.3  23171.16  7933.66  34.24
2447.4  22868.40  7721.40  33.76
2449.6  22566.13  7535.73  33.39
2451.8  22273.20  7358.85  33.04
2453.9  21967.98  7180.64  32.69
2456.1  21666.00  6991.73  32.27
2458.3  21373.98  6810.44  31.86
2460.4  21083.97  6639.53  31.49
2462.6  20817.13  6453.42  31.00
2464.7  20526.57  6291.46  30.65
2466.9  20262.67  6134.47  30.27
2469.0  20013.38  5974.48  29.85
2471.2  19828.30  5790.05  29.20
2473.3  19538.01  5648.54  28.91
2475.4  19246.64  5519.88  28.68
2477.6  19000.16  5378.58  28.31
2479.7  18777.60  5248.00  27.95
2481.9  18510.86  5112.28  27.62
2484.0  18302.38  5068.35  27.69
2486.1  18009.45  4994.10  27.73
2488.2  17755.38  4929.63  27.76
2490.4  17535.21  4821.04  27.49
2492.5  17212.07  4774.03  27.74
2494.6  16842.08  4733.18  28.10
2496.7  16633.31  4707.87  28.30
2498.8  16473.08  4678.43  28.40
2500.9  16284.62  4666.24  28.65
2503.0  16193.48  4583.82  28.31
2505.1  16118.38  4668.63  28.96
2507.2  16114.58  4809.65  29.85
2509.4  16032.04  4893.99  30.53
2511.4  16062.20  4902.10  30.52
2513.5  16176.67  5007.73  30.96
2515.6  16218.40  5191.12  32.01
