# Supplementary material for: Using reflectance spectra and Pl@ntNet to identify herbarium specimens: a case study with Lithocarpus
Source: New Phytol. 2025 Jun 4;251(2):800–10. doi: 10.1111/nph.70258 (PMC13278665; doi:10.1111/nph.70258)
Supplement: Supplementary file 1 — Dataset S1 Original spectral data collected for this study. [file NPH-251-800-s003.zip › lithocarpus_spectra/gr022322_0076.sig]

/*** Spectra Vista SIG Data ***/
name= gr022322_0076.sig
instrument= HI: 1132003 (HR-1024i)
integration= 50.0, 9.0, 6.0, 100.0, 14.0, 6.0
scan method= Time-based, Time-based
scan coadds= 100, 425, 571, 50, 298, 571
scan time= 5, 5
scan settings= AI, AI
external data set1= 0,0,0,0,0,0,0,0,0,0,0,0,0,0,0,0,0,0,0,0,0,0,0,0,0,0,0,0,0,0,0,0
external data set2= 0,0,0,0,0,0,0,0,0,0,0,0,0,0,0,0,0,0,0,0,0,0,0,0,0,0,0,0,0,0,0,0
external data dark= 0,0,0,0,0,0,0,0,0,0,0,0,0,0,0,0
external data mask= 0
optic= LENS 4(1), LENS 4(1)
temp= 33.3, -5.0, -9.9, 33.4, -5.1, -9.9
battery= 7.44, 7.45
error= 0, 0
units= Radiance, Radiance
time= 23/02/2022 11:41:31, 23/02/2022 11:43:32
longitude=                 ,                 
latitude=                 ,                 
gpstime=                 ,                 
comm= 
memory slot= 0, 0
factors= 0.960, 0.950, 1.000 [Overlap: Remove @ 990,1900, Matching Type: None]
inclinometer x offset= 0, 0
inclinometer y offset= 90, 90
data= 
340.5  1128.40  184.45  16.35
341.9  1106.04  180.80  16.35
343.4  1102.08  177.12  16.07
344.9  1091.50  148.00  13.56
346.4  1105.46  142.64  12.90
347.8  1113.45  128.48  11.54
349.3  1114.40  143.28  12.86
350.8  1151.40  128.78  11.18
352.2  1170.40  124.36  10.63
353.7  1185.94  117.22  9.88
355.2  1231.40  104.80  8.51
356.6  1295.91  104.72  8.08
358.1  1361.66  105.76  7.77
359.6  1371.74  121.79  8.88
361.0  1440.27  110.79  7.69
362.5  1516.59  98.64  6.50
364.0  1605.24  114.66  7.14
365.5  1683.35  109.23  6.49
366.9  1733.28  113.04  6.52
368.4  1801.44  112.59  6.25
369.9  1903.28  109.31  5.74
371.3  1996.22  112.37  5.63
372.8  2071.38  117.99  5.70
374.2  2167.66  110.33  5.09
375.7  2268.03  117.99  5.20
377.2  2362.95  126.83  5.37
378.6  2430.64  125.50  5.16
380.1  2525.54  128.20  5.08
381.6  2648.10  113.49  4.29
383.0  2783.00  126.50  4.55
384.5  2891.98  133.77  4.63
386.0  3022.14  156.75  5.19
387.4  3108.90  144.60  4.65
388.9  3218.74  139.44  4.33
390.4  3348.66  130.99  3.91
391.8  3512.88  137.76  3.92
393.3  3650.85  156.47  4.29
394.7  3734.15  170.25  4.56
396.2  3841.10  162.30  4.23
397.7  3983.52  154.80  3.89
399.1  4155.21  151.65  3.65
400.6  4338.32  157.48  3.63
402.0  4471.74  177.45  3.97
403.5  4566.80  191.10  4.18
405.0  4687.96  191.06  4.08
406.4  4888.84  180.40  3.69
407.9  5093.32  191.78  3.77
409.3  5215.32  215.11  4.12
410.8  5321.34  219.96  4.13
412.2  5475.24  221.10  4.04
413.7  5681.55  228.04  4.01
415.1  5919.98  238.77  4.03
416.6  6095.52  253.98  4.17
418.0  6227.75  264.63  4.25
419.5  6371.02  276.40  4.34
420.9  6566.56  278.80  4.25
422.4  6814.80  293.42  4.31
423.8  7070.82  308.50  4.36
425.3  7343.10  329.03  4.48
426.7  7552.20  347.48  4.60
428.2  7715.52  352.64  4.57
429.6  7869.11  373.59  4.75
431.1  8064.70  384.58  4.77
432.5  8329.10  396.89  4.77
434.0  8613.00  415.25  4.82
435.4  8921.00  437.25  4.90
436.8  9223.92  467.88  5.07
438.3  9469.40  485.90  5.13
439.7  9673.00  503.57  5.21
441.2  9858.72  516.06  5.23
442.6  10095.45  541.13  5.36
444.0  10363.08  565.11  5.45
445.5  10686.24  589.16  5.51
446.9  11040.12  616.98  5.59
448.4  11353.09  638.72  5.63
449.8  11695.50  672.35  5.75
451.2  11960.00  692.88  5.79
452.7  12164.79  715.07  5.88
454.1  12403.88  736.95  5.94
455.5  12679.66  760.55  6.00
457.0  13013.00  792.22  6.09
458.4  13339.04  820.82  6.15
459.8  13697.28  849.60  6.20
461.2  14093.30  884.86  6.28
462.7  14453.37  916.40  6.34
464.1  14774.38  949.96  6.43
465.5  15049.08  979.20  6.51
467.0  15317.10  1009.55  6.59
468.4  15619.44  1038.88  6.65
469.8  15943.00  1075.78  6.75
471.2  16347.06  1114.04  6.81
472.7  16774.72  1151.50  6.86
474.1  17204.40  1188.85  6.91
475.5  17718.74  1237.86  6.99
476.9  18201.69  1286.16  7.07
478.4  18600.00  1321.88  7.11
479.8  18848.82  1353.59  7.18
481.2  19029.52  1377.76  7.24
482.6  19244.79  1406.57  7.31
484.0  19573.80  1439.25  7.35
485.4  20031.54  1485.47  7.42
486.9  20551.05  1538.55  7.49
488.3  21123.28  1594.32  7.55
489.7  21611.68  1643.73  7.61
491.1  22020.60  1681.68  7.64
492.5  22396.92  1725.78  7.71
493.9  22703.82  1760.55  7.75
495.3  22976.70  1792.65  7.80
496.8  23335.32  1832.02  7.85
498.2  23799.69  1881.50  7.91
499.6  24287.94  1927.53  7.94
501.0  24858.19  1992.63  8.02
502.4  25387.20  2040.78  8.04
503.8  25887.26  2100.21  8.11
505.2  26410.92  2156.46  8.17
506.6  26898.96  2211.22  8.22
508.0  27372.24  2265.48  8.28
509.4  27765.00  2317.50  8.35
510.8  28210.05  2371.05  8.40
512.2  28640.72  2422.92  8.46
513.6  29131.20  2481.60  8.52
515.0  29688.80  2548.80  8.59
516.4  30178.56  2612.32  8.66
517.8  30722.64  2679.30  8.72
519.2  31311.36  2758.77  8.81
520.7  31887.98  2830.95  8.88
522.0  32354.28  2892.66  8.94
523.4  32916.24  2970.14  9.02
524.8  33415.02  3037.53  9.09
526.2  34016.08  3122.37  9.18
527.6  34632.66  3206.16  9.26
529.0  35160.40  3284.60  9.34
530.4  35791.50  3369.53  9.41
531.8  36326.93  3452.64  9.50
533.2  36784.80  3531.06  9.60
534.6  37217.44  3619.20  9.72
536.0  37679.65  3713.13  9.85
537.4  38165.00  3800.79  9.96
538.8  38718.20  3889.54  10.05
540.2  39330.00  3994.18  10.16
541.6  39919.32  4094.79  10.26
543.0  40427.10  4185.93  10.35
544.3  41116.20  4299.98  10.46
545.7  41890.50  4426.13  10.57
547.1  42390.75  4524.00  10.67
548.5  43011.60  4638.42  10.78
549.9  43711.23  4767.54  10.91
551.3  44451.94  4897.36  11.02
552.7  44988.02  5008.58  11.13
554.1  45694.11  5146.08  11.26
555.4  46276.32  5267.00  11.38
556.8  46685.10  5370.75  11.50
558.2  46946.40  5459.10  11.63
559.6  47192.85  5549.78  11.76
561.0  47687.64  5666.43  11.88
562.3  48061.65  5773.95  12.01
563.7  48630.40  5900.16  12.13
565.1  49196.40  6034.60  12.27
566.5  49806.36  6169.77  12.39
567.9  50646.80  6336.68  12.51
569.2  51571.80  6520.50  12.64
570.6  52521.65  6710.29  12.78
572.0  53342.89  6886.27  12.91
573.4  54031.14  7051.75  13.05
574.8  54727.25  7220.75  13.19
576.1  55577.45  7415.36  13.34
577.5  56235.28  7584.22  13.49
578.9  57147.24  7787.76  13.63
580.3  57988.53  7986.39  13.77
581.6  58835.20  8187.28  13.92
583.0  59648.85  8388.05  14.06
584.4  60230.13  8557.50  14.21
585.8  60643.47  8697.57  14.34
587.1  60967.94  8822.11  14.47
588.5  61393.80  8968.35  14.61
589.9  61740.60  9098.40  14.74
591.2  62230.00  9245.60  14.86
592.6  62946.40  9421.72  14.97
594.0  63584.23  9587.18  15.08
595.3  64426.68  9778.96  15.18
596.7  65310.20  9974.74  15.27
598.1  66144.50  10165.63  15.37
599.5  66963.00  10352.50  15.46
600.8  67828.16  10541.00  15.54
602.2  68535.32  10705.45  15.62
603.5  69402.00  10903.08  15.71
604.9  70266.42  11102.94  15.80
606.3  71058.24  11293.92  15.89
607.6  71790.96  11483.67  16.00
609.0  72505.80  11674.80  16.10
610.4  73213.14  11864.58  16.21
611.7  73856.04  12066.90  16.34
613.1  74453.25  12268.28  16.48
614.5  75106.80  12490.83  16.63
615.8  75609.00  12686.13  16.78
617.2  76328.82  12928.86  16.94
618.5  76939.28  13154.96  17.10
619.9  77715.12  13420.65  17.27
621.2  78434.85  13673.07  17.43
622.6  79332.00  13956.25  17.59
624.0  80044.20  14210.87  17.75
625.3  80870.27  14485.79  17.91
626.7  81676.22  14758.56  18.07
628.0  82360.28  15000.88  18.21
629.4  83165.60  15262.80  18.35
630.8  83844.24  15501.54  18.49
632.1  84386.61  15700.23  18.61
633.5  85285.20  15950.22  18.70
634.8  85996.08  16153.12  18.78
636.2  86624.88  16333.83  18.86
637.5  87416.04  16532.86  18.91
638.9  88112.19  16701.66  18.95
640.2  88867.64  16858.86  18.97
641.6  89702.70  17007.36  18.96
642.9  90466.74  17100.27  18.90
644.3  91247.50  17202.98  18.85
645.6  91988.00  17270.50  18.77
647.0  92709.27  17295.53  18.66
648.3  93486.72  17301.98  18.51
649.7  94306.10  17300.74  18.35
651.0  95102.33  17268.09  18.16
652.4  95619.42  17177.94  17.96
653.7  96660.45  17163.54  17.76
655.0  97566.24  17097.26  17.52
656.4  98212.80  16975.60  17.28
657.7  99272.98  16926.52  17.05
659.1  100138.50  16839.90  16.82
660.4  100838.08  16742.32  16.60
661.8  101504.00  16656.00  16.41
663.1  102421.74  16638.05  16.24
664.5  102914.40  16583.85  16.11
665.8  103044.00  16511.97  16.02
667.1  103118.40  16476.35  15.98
668.5  103446.00  16535.40  15.98
669.8  103794.68  16646.87  16.04
671.2  104016.64  16781.44  16.13
672.5  104290.56  16986.72  16.29
673.8  104886.04  17287.48  16.48
675.2  105798.84  17687.67  16.72
676.5  106943.16  18156.60  16.98
677.8  108134.22  18687.56  17.28
679.2  109078.03  19220.65  17.62
680.5  109913.76  19776.15  17.99
681.9  110633.60  20328.00  18.37
683.2  111426.70  20924.75  18.78
684.5  112212.10  21529.20  19.19
685.9  112919.96  22116.44  19.59
687.2  113625.60  22698.24  19.98
688.5  114256.56  23255.76  20.35
689.9  115020.20  23825.34  20.71
691.2  115679.61  24378.64  21.07
692.5  116284.78  24900.30  21.41
693.8  116994.80  25439.73  21.74
695.2  117599.09  25947.05  22.06
696.5  118273.76  26467.98  22.38
697.8  118969.05  27009.98  22.70
699.2  119612.22  27557.79  23.04
700.5  120308.76  28125.18  23.38
701.8  120929.55  28698.08  23.73
703.1  121570.56  29309.28  24.11
704.5  122231.43  29940.03  24.49
705.8  122957.51  30621.24  24.90
707.1  123605.25  31301.88  25.32
708.4  124233.09  31999.98  25.76
709.8  125013.93  32759.13  26.20
711.1  125541.36  33479.14  26.67
712.4  126335.56  34287.78  27.14
713.7  126978.14  35063.93  27.61
715.0  127674.57  35860.80  28.09
716.3  128412.00  36688.63  28.57
717.7  129107.93  37505.93  29.05
719.0  129867.00  38335.95  29.52
720.3  130622.64  39166.24  29.98
721.6  131498.00  40041.40  30.45
722.9  132345.99  40916.93  30.92
724.2  133207.20  41818.14  31.39
725.6  133950.42  42681.52  31.86
726.9  134400.50  43462.00  32.34
728.2  134848.00  44264.64  32.83
729.5  135412.68  45137.56  33.33
730.8  135866.82  45998.71  33.86
732.1  136432.24  46925.48  34.39
733.4  136844.28  47810.94  34.94
734.7  137116.80  48678.12  35.50
736.0  137434.86  49593.81  36.09
737.3  137552.58  50458.55  36.68
738.6  137661.39  51341.58  37.30
740.0  137800.05  52245.95  37.91
741.2  138053.76  53210.56  38.54
742.6  138516.12  54267.12  39.18
743.9  139082.96  55385.16  39.82
745.2  139822.20  56574.15  40.46
746.5  140596.25  57802.51  41.11
747.8  141253.20  58974.40  41.75
749.1  141975.53  60191.62  42.40
750.4  142699.97  61412.26  43.04
751.7  143426.64  62635.58  43.67
753.0  143955.85  63770.83  44.30
754.2  144590.58  64947.75  44.92
755.5  145155.39  66083.84  45.53
756.8  145725.04  67211.94  46.12
758.1  146680.32  68513.58  46.71
759.4  147558.80  69780.40  47.29
760.7  148393.28  71024.10  47.86
762.0  148968.75  72135.00  48.42
763.3  149507.82  73214.82  48.97
764.6  149876.64  74205.72  49.51
765.9  150270.50  75197.90  50.04
767.2  150746.82  76226.75  50.57
768.4  151041.80  77154.35  51.08
769.7  151662.57  78239.07  51.59
771.0  152046.54  79202.88  52.09
772.3  152423.70  80152.88  52.59
773.6  152890.24  81132.08  53.07
774.8  153337.70  82110.48  53.55
776.1  153756.46  83073.51  54.03
777.4  154078.28  83962.37  54.49
778.7  154566.80  84943.00  54.96
780.0  155009.92  85877.44  55.40
781.2  155350.08  86773.20  55.86
782.5  155851.80  87746.49  56.30
783.8  156290.58  88682.31  56.74
785.0  156634.20  89558.64  57.18
786.3  157048.50  90452.25  57.60
787.6  157493.28  91365.68  58.01
788.9  157866.66  92245.05  58.43
790.1  158377.00  93178.65  58.83
791.4  158744.16  94027.68  59.23
792.7  159367.98  95014.29  59.62
793.9  159757.92  95879.70  60.02
795.2  160218.00  96766.75  60.40
796.5  160709.78  97675.82  60.78
797.7  161165.70  98561.07  61.16
799.0  161796.00  99516.00  61.51
800.2  162190.08  100338.24  61.86
801.5  162641.20  101188.00  62.22
802.8  163137.45  102094.25  62.58
804.0  163568.86  102932.83  62.93
805.3  164058.16  103799.28  63.27
806.5  164431.20  104570.75  63.60
807.8  164880.10  105409.15  63.93
809.0  165333.44  106247.24  64.26
810.3  165785.90  107069.49  64.58
811.5  166138.29  107835.02  64.91
812.8  166605.60  108661.65  65.22
814.0  166997.70  109414.26  65.52
815.3  167501.84  110253.64  65.82
816.5  167869.75  111001.13  66.12
817.8  168277.77  111788.48  66.43
819.0  168639.38  112542.71  66.74
820.2  169111.14  113337.00  67.02
821.5  169599.05  114135.45  67.30
822.7  169872.48  114803.58  67.58
824.0  170282.70  115581.20  67.88
825.2  170775.75  116379.30  68.15
826.4  171249.10  117183.55  68.43
827.7  171549.85  117848.90  68.70
828.9  172008.90  118622.70  68.96
830.1  172364.18  119351.71  69.24
831.4  172786.57  120095.73  69.51
832.6  173242.00  120849.69  69.76
833.8  173615.20  121550.55  70.01
835.0  173991.58  122245.27  70.26
836.3  174394.92  122994.41  70.53
837.5  174843.90  123738.30  70.77
838.7  175290.48  124470.81  71.01
839.9  175659.84  125174.16  71.26
841.2  176109.98  125946.46  71.52
842.4  176488.20  126643.29  71.76
843.6  176873.90  127341.90  72.00
844.8  177349.05  128091.15  72.23
846.0  177755.91  128805.60  72.46
847.2  178164.00  129476.45  72.67
848.5  178637.52  130228.28  72.90
849.7  178972.86  130903.62  73.14
850.9  179319.40  131561.30  73.37
852.1  179731.59  132224.85  73.57
853.3  180009.84  132847.08  73.80
854.5  180417.02  133527.94  74.01
855.7  180744.96  134146.65  74.22
856.9  181106.04  134795.28  74.43
858.1  181485.12  135467.73  74.64
859.3  181843.76  136116.40  74.85
860.5  182280.87  136790.31  75.04
861.7  182652.00  137441.60  75.25
862.9  183031.55  138070.27  75.44
864.1  183374.36  138685.11  75.63
865.3  183787.52  139379.04  75.84
866.5  184213.44  140058.72  76.03
867.7  184606.74  140723.95  76.23
868.9  185046.75  141378.37  76.40
870.1  185475.79  142051.44  76.59
871.3  185881.86  142702.12  76.77
872.5  186303.15  143398.80  76.97
873.7  186769.28  144102.16  77.16
874.9  187325.04  144822.72  77.31
876.0  187846.20  145527.48  77.47
877.2  188291.72  146158.32  77.62
878.4  188722.44  146876.18  77.83
879.6  189218.40  147558.60  77.98
880.8  189686.00  148214.50  78.14
882.0  190120.30  148827.14  78.28
883.1  190627.92  149486.96  78.42
884.3  191085.54  150156.29  78.58
885.5  191557.38  150817.80  78.73
886.7  191917.44  151382.88  78.88
887.8  192407.40  152057.70  79.03
889.0  192897.12  152710.22  79.17
890.2  193336.08  153310.50  79.30
891.4  193894.00  154028.73  79.44
892.5  194486.76  154720.80  79.55
893.7  195058.14  155492.35  79.72
894.9  195691.68  156214.62  79.83
896.0  196286.65  156972.60  79.97
897.2  196918.54  157682.35  80.07
898.4  197444.65  158339.29  80.19
899.5  198125.68  159120.62  80.31
900.7  198490.50  159697.20  80.46
901.9  198913.74  160271.14  80.57
903.0  199289.35  160809.24  80.69
904.2  199679.20  161343.00  80.80
905.4  200140.02  161900.91  80.89
906.5  200665.78  162496.99  80.98
907.7  201021.80  163048.72  81.11
908.8  201456.00  163557.09  81.19
910.0  201729.84  164036.08  81.31
911.2  201911.22  164404.76  81.42
912.3  202176.06  164837.04  81.53
913.5  202397.05  165175.63  81.61
914.6  202577.76  165564.00  81.73
915.8  202976.22  166042.11  81.80
916.9  203134.58  166458.81  81.95
918.1  203385.02  166860.48  82.04
919.2  203565.96  167221.80  82.15
920.4  203746.18  167539.90  82.23
921.5  204018.17  167912.29  82.30
922.7  204198.72  168238.24  82.39
923.8  204510.72  168741.96  82.51
925.0  204686.72  169060.54  82.59
926.1  204985.62  169514.52  82.70
927.3  205298.40  169988.16  82.80
928.4  205861.50  170584.38  82.86
929.6  206412.80  171325.44  83.00
930.7  207156.60  172085.20  83.07
931.8  207957.09  172897.62  83.14
933.0  208741.68  173632.68  83.18
934.1  209111.76  174198.87  83.30
935.3  209165.16  174583.44  83.47
936.4  209345.38  174759.81  83.48
937.6  209199.66  174740.22  83.53
938.7  209114.28  174763.53  83.57
939.9  209222.01  174984.47  83.64
941.0  209705.66  175661.65  83.77
942.1  210233.88  176274.63  83.85
943.3  210738.36  176780.52  83.89
944.4  211348.82  177170.78  83.83
945.6  211511.78  177466.82  83.90
946.7  211634.67  177852.61  84.04
947.9  211882.65  178279.08  84.14
949.0  211990.87  178493.26  84.20
950.1  212612.76  178894.80  84.14
951.3  212997.62  179161.62  84.11
952.4  213205.36  179523.08  84.20
953.6  213490.30  179929.09  84.28
954.7  213587.88  180065.94  84.31
955.8  213905.49  180326.76  84.30
957.0  214383.45  180707.10  84.29
958.1  214742.94  180936.18  84.26
959.3  214752.30  181001.10  84.28
960.4  214832.25  181307.81  84.40
961.6  215296.66  181567.58  84.33
962.7  215753.60  181752.64  84.24
963.9  216056.96  181832.42  84.16
965.0  216011.94  181829.04  84.18
966.2  215804.15  181980.41  84.33
967.3  215738.99  181906.33  84.32
968.5  216087.36  182155.20  84.30
969.6  216401.44  182054.16  84.13
970.8  216486.38  182039.00  84.09
971.9  216191.36  181771.04  84.08
973.1  216173.76  181931.36  84.16
974.2  216029.44  181814.55  84.16
975.4  216415.38  181877.64  84.04
976.5  216681.66  181875.33  83.94
977.7  216742.44  181770.39  83.86
978.8  216318.06  181509.26  83.91
980.0  216232.00  181506.00  83.94
981.2  216435.93  181872.72  84.03
982.3  216771.52  182042.28  83.98
983.5  216931.00  181827.62  83.82
984.6  216800.64  181753.92  83.83
985.8  216661.28  181675.12  83.85
987.0  217248.64  181514.08  83.55
988.1  217523.48  181875.06  83.61
989.3  217370.72  181888.84  83.68
990.2  227843.22  192207.57  84.36
994.0  228272.02  193105.50  84.59
997.9  228187.17  193528.66  84.81
1001.7  228668.34  194446.20  85.03
1005.6  229645.56  195862.86  85.29
1009.4  230899.79  197444.00  85.51
1013.3  231960.00  198874.29  85.74
1017.1  232694.62  200012.00  85.95
1021.0  233457.41  201197.65  86.18
1024.8  234807.83  202759.68  86.35
1028.6  236648.23  204849.25  86.56
1032.5  238183.40  206586.00  86.73
1036.3  238854.00  207555.19  86.90
1040.1  239130.37  208214.09  87.07
1044.0  239932.59  209296.39  87.23
1047.8  240615.90  210176.78  87.35
1051.6  241276.44  211166.69  87.52
1055.5  240881.50  211126.89  87.65
1059.3  240574.05  211215.99  87.80
1063.1  240363.14  211247.71  87.89
1067.0  240602.85  211792.80  88.03
1070.8  241257.64  212584.75  88.12
1074.6  241723.00  213280.79  88.23
1078.4  241364.00  213179.57  88.32
1082.3  240483.22  212681.40  88.44
1086.1  239993.69  212497.31  88.54
1089.9  239978.34  212674.32  88.62
1093.7  240272.90  213197.10  88.73
1097.5  240390.04  213422.22  88.78
1101.4  240312.20  213485.69  88.84
1105.2  240144.80  213388.46  88.86
1109.0  240504.87  213737.75  88.87
1112.8  241499.57  214466.34  88.81
1116.6  242276.84  214997.83  88.74
1120.4  242963.47  215408.40  88.66
1124.2  243503.37  215504.93  88.50
1128.1  244133.79  215624.73  88.32
1131.8  244205.73  215151.90  88.10
1135.7  244046.13  214420.39  87.86
1139.5  243874.40  213579.64  87.58
1143.3  243313.53  212202.86  87.21
1147.1  242645.33  210654.00  86.82
1150.9  241994.50  208874.09  86.31
1154.7  241975.07  207517.14  85.76
1158.5  241828.73  206176.80  85.26
1162.3  241658.62  204932.96  84.80
1166.1  240999.24  203470.79  84.43
1169.9  240635.03  202391.14  84.11
1173.7  240040.00  201214.29  83.83
1177.5  239419.63  200030.89  83.55
1181.2  239428.22  199421.67  83.29
1185.0  239853.78  199193.09  83.05
1188.8  239804.44  198798.25  82.90
1192.6  239846.76  198620.46  82.81
1196.4  239850.92  198515.93  82.77
1200.2  239241.96  198027.20  82.77
1204.0  238820.70  197793.26  82.82
1207.8  238468.05  197627.66  82.87
1211.6  237907.33  197281.71  82.92
1215.3  237469.48  197266.43  83.07
1219.1  237322.25  197575.13  83.25
1222.9  236977.78  197805.71  83.47
1226.7  236680.47  198163.71  83.73
1230.4  236028.43  198215.50  83.98
1234.2  235343.73  198175.25  84.21
1238.0  234659.77  198063.10  84.40
1241.8  234017.33  197955.27  84.59
1245.5  233457.89  197827.39  84.74
1249.3  233282.28  198014.82  84.88
1253.1  233537.50  198485.63  84.99
1256.8  233620.83  198781.47  85.09
1260.6  233405.30  198721.80  85.14
1264.4  233213.04  198747.06  85.22
1268.1  232852.40  198529.89  85.26
1271.9  232860.73  198618.68  85.30
1275.7  233108.38  199005.34  85.37
1279.4  233412.00  199420.07  85.44
1283.2  232947.72  199332.89  85.57
1286.9  232601.96  199286.38  85.68
1290.7  232320.00  199235.14  85.76
1294.4  231667.76  198794.91  85.81
1298.2  230766.04  198116.10  85.85
1302.0  229661.58  197142.70  85.84
1305.7  228374.06  195971.29  85.81
1309.5  226814.00  194422.21  85.72
1313.2  225889.33  193377.27  85.61
1317.0  225201.60  192448.29  85.46
1320.7  224415.14  191283.27  85.24
1324.4  223347.63  189740.68  84.95
1328.2  222740.80  188412.69  84.59
1331.9  221903.43  186677.74  84.13
1335.7  221120.97  184811.43  83.58
1339.4  219883.91  182468.14  82.98
1343.2  218979.94  180253.73  82.32
1346.9  218561.12  178327.76  81.59
1350.6  218854.61  177030.90  80.89
1354.4  219275.44  175868.95  80.20
1358.1  218985.20  174201.47  79.55
1361.8  218247.04  172143.83  78.88
1365.6  217251.15  170001.32  78.25
1369.3  216249.78  167885.14  77.63
1373.0  215033.13  165766.11  77.09
1376.7  213586.33  163502.70  76.55
1380.5  212023.60  160986.57  75.93
1384.2  210712.23  158310.91  75.13
1387.9  209539.73  155397.60  74.16
1391.6  208286.83  151987.00  72.97
1395.3  207112.65  148214.60  71.56
1399.1  206389.04  144317.87  69.93
1402.8  205440.67  139821.00  68.06
1406.5  204723.17  135229.91  66.06
1410.2  204166.22  130734.46  64.03
1413.9  204063.19  126760.38  62.12
1417.6  203578.01  122992.75  60.42
1421.3  202977.33  119696.91  58.97
1425.1  202228.27  116834.74  57.77
1428.8  201826.95  114587.13  56.77
1432.5  201616.59  112791.87  55.94
1436.2  201354.89  111275.21  55.26
1439.9  200747.41  109765.48  54.68
1443.6  200387.22  108559.14  54.17
1447.3  199838.40  107500.47  53.79
1451.0  199409.25  106626.21  53.47
1454.7  198898.76  105877.94  53.23
1458.4  198539.83  105288.75  53.03
1462.1  197948.00  104744.16  52.91
1465.8  197332.06  104332.82  52.87
1469.4  196797.85  104129.79  52.91
1473.1  197363.67  104614.39  53.01
1476.8  197561.43  105087.26  53.19
1480.5  196508.53  104928.74  53.40
1484.2  195587.55  104893.80  53.63
1487.9  194986.03  105059.95  53.88
1491.6  194313.17  105181.61  54.13
1495.3  194134.42  105595.29  54.39
1498.9  193632.63  105876.79  54.68
1502.6  192765.08  105963.32  54.97
1506.3  191661.87  105959.20  55.28
1510.0  190757.10  106055.78  55.60
1513.7  190056.41  106257.96  55.91
1517.3  189331.78  106441.86  56.22
1521.0  188473.28  106441.91  56.48
1524.7  187681.79  106465.85  56.73
1528.3  186889.18  106392.33  56.93
1532.0  185998.13  106266.00  57.13
1535.7  185152.49  106121.40  57.32
1539.3  184322.57  105876.79  57.44
1543.0  183728.61  105774.00  57.57
1546.7  183349.83  105817.45  57.71
1550.3  182871.29  105752.80  57.83
1554.0  182093.80  105508.80  57.94
1557.6  181374.97  105315.96  58.07
1561.3  180568.34  105048.56  58.18
1565.0  179756.27  104717.40  58.26
1568.6  178844.31  104350.00  58.35
1572.3  178216.12  104179.08  58.46
1575.9  177636.00  104014.00  58.55
1579.6  177093.35  103875.10  58.66
1583.2  176502.22  103727.20  58.77
1586.9  175783.67  103459.24  58.86
1590.5  175239.82  103426.63  59.02
1594.1  174525.39  103320.93  59.20
1597.8  173792.38  103197.85  59.38
1601.4  173088.27  103150.83  59.59
1605.1  172165.31  102926.95  59.78
1608.7  171385.50  102811.66  59.99
1612.3  170636.49  102691.80  60.18
1616.0  169857.30  102487.47  60.34
1619.6  169178.89  102322.57  60.48
1623.2  168390.33  102021.94  60.59
1626.9  167806.18  101831.66  60.68
1630.5  167084.90  101465.74  60.73
1634.1  166466.62  101154.00  60.77
1637.8  165747.56  100730.40  60.77
1641.4  164888.65  100087.11  60.70
1645.0  164077.76  99362.65  60.56
1648.6  163166.30  98399.91  60.31
1652.2  162451.11  97477.90  60.00
1655.8  161772.11  96475.79  59.64
1659.5  161074.05  95527.45  59.31
1663.1  159915.72  94445.00  59.06
1666.7  158714.17  93450.43  58.88
1670.3  157568.85  92581.52  58.76
1673.9  156503.51  91672.68  58.58
1677.5  155706.71  90842.14  58.34
1681.1  155290.71  90207.23  58.09
1684.7  155302.20  89819.61  57.84
1688.3  155178.80  89395.80  57.61
1691.9  154803.27  88741.71  57.33
1695.6  154458.07  87977.76  56.96
1699.2  154335.73  87332.89  56.59
1702.8  154255.28  86664.36  56.18
1706.3  153778.86  85757.71  55.77
1709.9  152867.64  84634.69  55.36
1713.5  152153.90  83724.61  55.03
1717.1  151503.26  82943.10  54.75
1720.7  150886.26  82345.52  54.57
1724.3  150538.33  82116.83  54.55
1727.9  150217.39  82068.60  54.63
1731.5  150140.08  82271.43  54.80
1735.1  150262.13  82714.63  55.05
1738.7  150041.51  82830.77  55.21
1742.2  149594.29  82739.66  55.31
1745.8  149004.93  82486.03  55.36
1749.4  148875.46  82362.27  55.32
1753.0  148081.38  81830.93  55.26
1756.5  146704.36  81015.28  55.22
1760.1  144987.95  80049.93  55.21
1763.7  143040.53  79030.88  55.25
1767.2  141483.47  78330.47  55.36
1770.8  140172.50  77792.79  55.50
1774.4  138822.52  77138.58  55.57
1777.9  138009.63  76936.59  55.75
1781.5  137154.33  76552.29  55.81
1785.1  135936.67  75938.57  55.86
1788.6  134647.21  75269.58  55.90
1792.2  133420.83  74595.64  55.91
1795.8  132869.68  74368.45  55.97
1799.3  132235.80  74067.94  56.01
1802.9  131521.41  73741.15  56.07
1806.4  130838.04  73447.66  56.14
1810.0  130019.23  73081.75  56.21
1813.5  129534.34  72874.02  56.26
1817.1  129245.67  72805.11  56.33
1820.6  128603.40  72570.73  56.43
1824.2  128476.98  72639.91  56.54
1827.7  127697.02  72321.53  56.64
1831.2  127358.00  72333.00  56.80
1834.8  127303.03  72435.71  56.90
1838.3  127078.00  72511.39  57.06
1841.8  126461.73  72288.11  57.16
1845.4  125637.09  71927.63  57.25
1848.9  124824.45  71489.35  57.27
1852.4  124231.97  71110.99  57.24
1856.0  123537.93  70560.41  57.12
1859.5  122823.49  69962.75  56.96
1863.0  122196.87  69265.58  56.68
1866.6  121879.11  68643.94  56.32
1870.1  121649.86  67925.98  55.84
1873.6  121043.25  66757.50  55.15
1877.1  120055.25  65158.13  54.27
1880.6  118913.07  63290.09  53.22
1884.2  117978.73  61206.78  51.88
1887.7  117163.67  58883.53  50.26
1891.2  116223.45  56104.20  48.27
1894.7  115401.41  53119.50  46.03
1898.2  114932.27  50147.84  43.63
1902.2  122803.20  50341.20  40.99
1904.9  122132.68  47627.63  39.00
1907.6  121325.73  44968.53  37.06
1910.4  120670.90  42599.14  35.30
1913.1  119635.27  40435.87  33.80
1915.8  118966.40  38811.03  32.62
1918.6  118468.40  37551.33  31.70
1921.3  117974.36  36551.73  30.98
1924.0  117216.75  35741.18  30.49
1926.7  116506.20  35215.93  30.23
1929.4  115786.53  34907.13  30.15
1932.2  115267.95  34821.04  30.21
1934.9  114730.20  34858.20  30.38
1937.6  114176.00  34966.40  30.63
1940.3  113637.92  35175.83  30.95
1943.0  113188.57  35460.98  31.33
1945.7  112529.08  35724.24  31.75
1948.4  111789.98  35976.43  32.18
1951.1  111198.15  36266.55  32.61
1953.8  110624.25  36566.20  33.05
1956.4  110162.78  36890.69  33.49
1959.1  109595.73  37178.30  33.92
1961.8  108831.45  37371.95  34.34
1964.5  108214.20  37635.60  34.78
1967.2  107502.13  37860.60  35.22
1969.9  106931.92  38091.50  35.62
1972.5  106195.41  38258.39  36.03
1975.2  105669.03  38490.47  36.43
1977.9  105327.77  38807.50  36.84
1980.6  104785.33  39036.14  37.25
1983.2  103978.37  39142.97  37.65
1985.9  103122.00  39216.00  38.03
1988.5  102240.43  39264.06  38.40
1991.2  101616.53  39420.68  38.79
1993.8  101065.25  39554.90  39.14
1996.5  100653.85  39736.40  39.48
1999.2  100035.20  39833.54  39.82
2001.8  99637.40  39942.80  40.09
2004.4  99130.69  39973.74  40.32
2007.1  98481.95  39907.23  40.52
2009.7  97932.60  39870.45  40.71
2012.4  97587.47  39891.20  40.88
2015.0  97137.33  39793.50  40.97
2017.6  96564.42  39578.13  40.99
2020.3  96068.13  39363.50  40.97
2022.9  95867.47  39216.80  40.91
2025.5  95662.38  39030.50  40.80
2028.1  95477.13  38789.15  40.63
2030.8  95091.35  38428.10  40.41
2033.4  94932.50  38169.85  40.21
2036.0  94564.10  37798.90  39.97
2038.6  94195.90  37401.50  39.71
2041.2  93889.23  37028.53  39.44
2043.8  93574.00  36675.38  39.19
2046.4  93222.20  36270.10  38.91
2049.0  92743.23  35806.13  38.61
2051.6  92475.03  35446.73  38.33
2054.2  92147.50  35062.29  38.05
2056.8  91809.67  34694.92  37.79
2059.4  91248.26  34271.77  37.56
2062.0  90752.50  33873.96  37.33
2064.6  90201.71  33438.58  37.07
2067.1  89614.35  32990.40  36.81
2069.7  88978.57  32544.23  36.58
2072.3  88568.82  32170.30  36.32
2074.9  88137.70  31805.20  36.09
2077.4  87845.23  31523.53  35.89
2080.0  87377.83  31192.46  35.70
2082.6  86919.13  30830.88  35.47
2085.1  86454.68  30488.28  35.27
2087.7  86125.00  30212.00  35.08
2090.3  85709.50  29908.38  34.90
2092.8  85000.13  29503.97  34.71
2095.4  84254.95  29088.48  34.52
2097.9  83618.44  28707.88  34.33
2100.5  82954.00  28316.33  34.13
2103.0  82381.97  27976.52  33.96
2105.6  81851.10  27641.38  33.77
2108.1  81373.20  27321.53  33.58
2110.7  80871.82  27002.62  33.39
2113.2  80386.41  26692.28  33.20
2115.7  79826.75  26348.17  33.01
2118.3  79237.60  26027.63  32.85
2120.8  78892.20  25793.10  32.69
2123.3  78512.59  25538.61  32.53
2125.8  78132.60  25308.38  32.39
2128.4  77712.38  25095.20  32.29
2130.9  77188.17  24839.33  32.18
2133.4  76834.10  24634.40  32.06
2135.9  76497.50  24463.17  31.98
2138.4  76076.83  24271.87  31.90
2140.9  75785.50  24160.83  31.88
2143.4  75475.75  24049.90  31.86
2145.9  75152.89  23952.43  31.87
2148.4  74866.58  23885.43  31.90
2150.9  74592.46  23824.51  31.94
2153.4  74336.61  23757.50  31.96
2155.9  74039.11  23675.90  31.98
2158.4  73763.38  23618.00  32.02
2160.9  73549.00  23587.38  32.07
2163.4  73265.43  23536.93  32.13
2165.9  72733.28  23402.37  32.18
2168.4  72268.65  23277.75  32.21
2170.8  71955.77  23233.93  32.29
2173.3  71614.10  23193.34  32.39
2175.8  71317.03  23154.08  32.47
2178.2  70967.46  23082.58  32.53
2180.7  70624.46  23037.99  32.62
2183.2  70237.28  22993.12  32.74
2185.6  69822.90  22919.40  32.83
2188.1  69363.00  22850.10  32.94
2190.6  68840.20  22783.37  33.10
2193.0  68202.48  22687.78  33.27
2195.5  67648.00  22592.00  33.40
2197.9  67111.07  22484.60  33.50
2200.4  66456.79  22346.33  33.63
2202.8  65991.60  22282.79  33.77
2205.3  65429.83  22175.30  33.89
2207.7  65077.78  22151.57  34.04
2210.1  64689.33  22086.40  34.14
2212.6  64344.88  22035.83  34.25
2215.0  64107.13  22016.17  34.34
2217.4  63798.96  21981.80  34.45
2219.9  63576.27  21948.62  34.52
2222.3  63389.70  21882.30  34.52
2224.7  63249.30  21796.88  34.46
2227.1  62980.93  21688.15  34.44
2229.5  62682.53  21564.64  34.40
2231.9  62264.40  21320.13  34.24
2234.4  61781.80  21029.07  34.04
2236.8  61425.48  20753.68  33.79
2239.2  61068.15  20470.45  33.52
2241.6  60643.10  20168.93  33.26
2244.0  60235.20  19864.80  32.98
2246.4  59873.58  19521.95  32.61
2248.8  59497.53  19168.69  32.22
2251.2  59167.25  18850.00  31.86
2253.6  58754.00  18545.50  31.56
2255.9  58465.70  18271.90  31.25
2258.3  58188.95  18029.66  30.98
2260.7  57849.93  17781.53  30.74
2263.1  57449.00  17516.00  30.49
2265.5  57057.09  17278.62  30.28
2267.9  56753.00  17095.50  30.12
2270.2  56331.20  16895.00  29.99
2272.6  55954.50  16709.70  29.86
2275.0  55558.65  16544.85  29.78
2277.3  55165.00  16379.88  29.69
2279.7  54796.25  16195.50  29.56
2282.1  54501.20  16011.40  29.38
2284.4  54104.97  15785.00  29.17
2286.8  53807.78  15607.96  29.01
2289.1  53458.50  15413.30  28.83
2291.5  53170.72  15206.92  28.60
2293.8  52746.08  14974.82  28.39
2296.2  52298.40  14745.50  28.19
2298.5  51804.83  14492.60  27.98
2300.8  51285.15  14273.23  27.83
2303.2  50669.73  14049.90  27.73
2305.5  50026.65  13849.84  27.68
2307.9  49399.58  13695.01  27.72
2310.2  48779.50  13559.70  27.80
2312.5  48238.67  13432.00  27.84
2314.8  47690.45  13345.95  27.98
2317.1  47090.21  13258.33  28.16
2319.5  46473.60  13117.05  28.22
2321.8  45939.83  12985.87  28.27
2324.1  45360.12  12834.97  28.30
2326.4  44856.17  12684.28  28.28
2328.7  44341.25  12516.25  28.23
2331.0  43892.40  12355.60  28.15
2333.3  43569.89  12216.30  28.04
2335.6  43212.87  12098.33  28.00
2337.9  42794.85  11948.85  27.92
2340.2  42385.83  11795.83  27.83
2342.5  42010.43  11665.60  27.77
2344.8  41534.54  11547.54  27.80
2347.1  41071.10  11431.00  27.83
2349.4  40554.40  11304.05  27.87
2351.7  40089.20  11215.87  27.98
2353.9  39632.98  11134.13  28.09
2356.2  39130.00  11041.88  28.22
2358.5  38672.92  10966.83  28.36
2360.8  38245.73  10900.68  28.50
2363.1  37799.70  10798.75  28.57
2365.3  37335.93  10686.28  28.62
2367.6  36825.00  10550.00  28.65
2369.8  36339.13  10443.63  28.74
2372.1  35802.65  10300.55  28.77
2374.4  35200.43  10151.50  28.84
2376.6  34602.40  9988.77  28.87
2378.9  34023.97  9842.00  28.93
2381.1  33488.00  9663.33  28.86
2383.4  32975.15  9492.45  28.79
2385.6  32490.79  9378.88  28.87
2387.9  32033.40  9248.10  28.87
2390.1  31596.25  9100.00  28.80
2392.3  31142.48  8959.28  28.77
2394.6  30697.75  8844.82  28.81
2396.8  30309.23  8735.57  28.82
2399.0  29888.67  8595.67  28.76
2401.3  29457.45  8430.58  28.62
2403.5  29010.80  8262.80  28.48
2405.7  28609.28  8124.63  28.40
2407.9  28209.45  7997.10  28.35
2410.1  27797.70  7867.80  28.30
2412.4  27440.17  7712.25  28.11
2414.6  27062.60  7538.80  27.86
2416.8  26666.20  7395.85  27.73
2419.0  26333.28  7260.50  27.57
2421.2  25926.15  7121.95  27.47
2423.4  25482.33  6969.61  27.35
2425.6  25203.15  6829.43  27.10
2427.8  24945.98  6715.13  26.92
2430.0  24641.38  6576.13  26.69
2432.2  24345.60  6441.60  26.46
2434.4  24052.05  6288.75  26.15
2436.5  23723.23  6153.00  25.94
2438.7  23433.15  6038.05  25.77
2440.9  23135.18  5915.30  25.57
2443.1  22903.95  5798.85  25.32
2445.3  22663.24  5678.51  25.06
2447.4  22368.60  5569.20  24.90
2449.6  22093.87  5431.07  24.58
2451.8  21807.45  5309.55  24.35
2453.9  21489.97  5206.23  24.23
2456.1  21174.07  5107.73  24.12
2458.3  20897.36  4999.27  23.92
2460.4  20613.53  4918.17  23.86
2462.6  20363.88  4856.25  23.85
2464.7  20099.84  4748.68  23.63
2466.9  19839.60  4664.87  23.51
2469.0  19593.13  4588.77  23.42
2471.2  19385.60  4508.55  23.26
2473.3  19133.69  4411.81  23.06
2475.4  18869.73  4304.05  22.81
2477.6  18637.42  4215.31  22.62
2479.7  18406.40  4121.60  22.39
2481.9  18133.62  4032.58  22.24
2484.0  17900.13  3955.46  22.10
2486.1  17646.75  3892.05  22.06
2488.2  17435.46  3839.00  22.02
2490.4  17200.63  3802.08  22.10
2492.5  16876.77  3720.23  22.04
2494.6  16607.93  3612.60  21.75
2496.7  16373.68  3565.52  21.78
2498.8  16150.43  3585.00  22.20
2500.9  15963.46  3513.85  22.01
2503.0  15913.25  3482.90  21.89
2505.1  15843.75  3527.88  22.27
2507.2  15799.93  3573.53  22.62
2509.4  15790.96  3568.03  22.60
2511.4  15879.68  3546.20  22.33
2513.5  15923.47  3629.20  22.79
2515.6  16003.38  3686.00  23.03
