# Supplementary material for: Using reflectance spectra and Pl@ntNet to identify herbarium specimens: a case study with Lithocarpus
Source: New Phytol. 2025 Jun 4;251(2):800–10. doi: 10.1111/nph.70258 (PMC13278665; doi:10.1111/nph.70258)
Supplement: Supplementary file 1 — Dataset S1 Original spectral data collected for this study. [file NPH-251-800-s003.zip › lithocarpus_spectra/gr022422_0213.sig]

/*** Spectra Vista SIG Data ***/
name= gr022422_0213.sig
instrument= HI: 1132003 (HR-1024i)
integration= 50.0, 9.0, 5.0, 70.0, 9.0, 5.0
scan method= Time-based, Time-based
scan coadds= 100, 425, 645, 71, 425, 645
scan time= 5, 5
scan settings= AI, AI
external data set1= 0,0,0,0,0,0,0,0,0,0,0,0,0,0,0,0,0,0,0,0,0,0,0,0,0,0,0,0,0,0,0,0
external data set2= 0,0,0,0,0,0,0,0,0,0,0,0,0,0,0,0,0,0,0,0,0,0,0,0,0,0,0,0,0,0,0,0
external data dark= 0,0,0,0,0,0,0,0,0,0,0,0,0,0,0,0
external data mask= 0
optic= LENS 4(1), LENS 4(1)
temp= 34.4, -5.1, -9.9, 34.4, -5.0, -9.9
battery= 7.44, 7.43
error= 0, 0
units= Radiance, Radiance
time= 24/02/2022 13:28:30, 24/02/2022 13:30:08
longitude=                 ,                 
latitude=                 ,                 
gpstime=                 ,                 
comm= 
memory slot= 0, 0
factors= 0.968, 0.985, 1.000 [Overlap: Remove @ 990,1900, Matching Type: None]
inclinometer x offset= 0, 0
inclinometer y offset= 90, 90
data= 
340.5  1215.20  914.50  75.26
341.9  1212.39  926.76  76.44
343.4  1180.80  885.60  75.00
344.9  1202.50  885.36  73.63
346.4  1194.61  866.03  72.49
347.8  1164.84  844.26  72.48
349.3  1194.00  852.86  71.43
350.8  1212.00  876.54  72.32
352.2  1243.55  877.80  70.59
353.7  1268.68  876.65  69.10
355.2  1283.80  888.93  69.24
356.6  1348.27  935.00  69.35
358.1  1414.54  972.61  68.76
359.6  1448.66  988.97  68.27
361.0  1514.13  1019.97  67.36
362.5  1590.57  1065.66  67.00
364.0  1668.94  1119.30  67.07
365.5  1734.75  1174.86  67.72
366.9  1821.20  1211.14  66.50
368.4  1901.52  1251.00  65.79
369.9  1993.30  1322.74  66.36
371.3  2062.32  1378.66  66.85
372.8  2150.04  1432.74  66.64
374.2  2258.52  1483.43  65.68
375.7  2372.91  1554.47  65.51
377.2  2456.40  1640.14  66.77
378.6  2536.32  1679.56  66.22
380.1  2628.10  1730.70  65.85
381.6  2761.59  1810.44  65.56
383.0  2896.85  1897.50  65.50
384.5  3032.12  1992.90  65.73
386.0  3147.54  2069.10  65.74
387.4  3229.40  2143.18  66.36
388.9  3323.32  2199.50  66.18
390.4  3473.95  2286.14  65.81
391.8  3650.64  2378.00  65.14
393.3  3778.34  2458.74  65.07
394.7  3881.70  2537.54  65.37
396.2  3992.58  2612.26  65.43
397.7  4128.00  2690.57  65.18
399.1  4306.86  2794.69  64.89
400.6  4470.40  2902.86  64.94
402.0  4623.84  2998.54  64.85
403.5  4733.40  3073.00  64.92
405.0  4874.36  3162.14  64.87
406.4  5069.24  3279.41  64.69
407.9  5262.80  3408.71  64.77
409.3  5399.70  3493.19  64.69
410.8  5532.84  3577.37  64.66
412.2  5684.28  3681.17  64.76
413.7  5905.72  3820.83  64.70
415.1  6124.64  3968.67  64.80
416.6  6312.15  4087.16  64.75
418.0  6452.50  4194.64  65.01
419.5  6619.78  4299.01  64.94
420.9  6822.40  4432.69  64.97
422.4  7060.89  4597.29  65.11
423.8  7323.79  4759.71  64.99
425.3  7582.95  4941.96  65.17
426.7  7804.35  5100.11  65.35
428.2  7989.12  5220.11  65.34
429.6  8165.61  5358.18  65.62
431.1  8380.40  5506.30  65.70
432.5  8642.14  5697.81  65.93
434.0  8921.00  5896.79  66.10
435.4  9234.50  6112.86  66.20
436.8  9541.41  6333.89  66.38
438.3  9797.10  6525.75  66.61
439.7  10008.71  6697.94  66.92
441.2  10208.40  6860.66  67.21
442.6  10467.30  7052.46  67.38
444.0  10761.66  7265.70  67.51
445.5  11093.49  7508.91  67.69
446.9  11438.70  7772.70  67.95
448.4  11756.78  8014.55  68.17
449.8  12102.30  8277.25  68.39
451.2  12379.75  8497.68  68.64
452.7  12622.20  8697.41  68.91
454.1  12877.84  8905.33  69.15
455.5  13167.56  9143.00  69.44
457.0  13504.92  9413.49  69.70
458.4  13842.40  9679.06  69.92
459.8  14198.40  9960.69  70.15
461.2  14603.12  10280.11  70.40
462.7  14972.76  10583.96  70.69
464.1  15302.47  10865.30  71.00
465.5  15606.00  11120.91  71.26
467.0  15896.60  11372.14  71.54
468.4  16229.48  11652.89  71.80
469.8  16568.80  11945.54  72.10
471.2  16979.43  12284.36  72.35
472.7  17404.95  12642.46  72.64
474.1  17841.60  13001.07  72.87
475.5  18352.62  13429.37  73.17
476.9  18837.13  13830.42  73.42
478.4  19237.50  14169.64  73.66
479.8  19527.20  14432.56  73.91
481.2  19750.00  14648.86  74.17
482.6  20008.62  14895.13  74.44
484.0  20379.78  15210.60  74.64
485.4  20849.88  15600.14  74.82
486.9  21370.05  16024.82  74.99
488.3  21923.36  16489.66  75.22
489.7  22414.50  16893.54  75.37
491.1  22843.80  17270.40  75.60
492.5  23237.76  17619.00  75.82
493.9  23582.64  17917.29  75.98
495.3  23894.40  18199.29  76.17
496.8  24297.20  18534.66  76.28
498.2  24782.52  18946.82  76.45
499.6  25275.60  19370.12  76.64
501.0  25851.89  19847.85  76.78
502.4  26377.92  20293.54  76.93
503.8  26888.82  20721.05  77.06
505.2  27416.76  21165.46  77.20
506.6  27931.20  21602.59  77.34
508.0  28420.56  22028.40  77.51
509.4  28840.00  22385.71  77.62
510.8  29308.95  22787.68  77.75
512.2  29772.88  23186.97  77.88
513.6  30297.60  23616.00  77.95
515.0  30887.68  24112.46  78.06
516.4  31384.96  24538.97  78.19
517.8  31945.50  25019.89  78.32
519.2  32548.05  25520.08  78.41
520.7  33140.69  26009.93  78.48
522.0  33637.44  26443.37  78.61
523.4  34221.60  26945.10  78.74
524.8  34729.02  27390.64  78.87
526.2  35335.82  27914.94  79.00
527.6  35986.08  28463.74  79.10
529.0  36528.80  28945.71  79.24
530.4  37178.56  29518.83  79.40
531.8  37725.35  30021.64  79.58
533.2  38221.56  30476.83  79.74
534.6  38697.60  30932.23  79.93
536.0  39219.74  31425.28  80.13
537.4  39736.50  31930.31  80.36
538.8  40313.00  32478.23  80.57
540.2  40960.01  33090.26  80.79
541.6  41568.52  33656.70  80.97
543.0  42089.32  34168.20  81.18
544.3  42799.65  34840.39  81.40
545.7  43595.70  35567.46  81.58
547.1  44113.35  36073.93  81.78
548.5  44772.36  36704.40  81.98
549.9  45511.13  37405.94  82.19
551.3  46264.14  38119.34  82.40
552.7  46789.86  38626.79  82.55
554.1  47510.64  39297.75  82.71
555.4  48131.22  39885.26  82.87
556.8  48579.30  40339.20  83.04
558.2  48885.45  40660.93  83.18
559.6  49192.35  40983.11  83.31
561.0  49762.02  41520.60  83.44
562.3  50195.60  41951.00  83.58
563.7  50803.20  42518.40  83.69
565.1  51405.20  43079.14  83.80
566.5  52034.63  43666.46  83.92
567.9  52885.52  44429.14  84.01
569.2  53806.20  45252.00  84.10
570.6  54780.06  46110.95  84.17
572.0  55613.87  46853.18  84.25
573.4  56325.59  47488.80  84.31
574.8  57043.50  48134.29  84.38
576.1  57926.40  48918.50  84.45
577.5  58594.04  49523.37  84.52
578.9  59518.20  50343.26  84.58
580.3  60366.78  51095.16  84.64
581.6  61206.24  51832.11  84.68
583.0  62038.62  52561.99  84.72
584.4  62655.57  53112.39  84.77
585.8  63118.51  53532.01  84.81
587.1  63528.30  53914.30  84.87
588.5  64045.80  54391.50  84.93
589.9  64479.30  54788.57  84.97
591.2  65044.32  55284.91  85.00
592.6  65810.36  55963.60  85.04
594.0  66476.48  56551.57  85.07
595.3  67343.30  57321.23  85.12
596.7  68221.80  58092.16  85.15
598.1  69061.90  58829.44  85.18
599.5  69902.10  59557.54  85.20
600.8  70784.72  60328.63  85.23
602.2  71504.23  60969.60  85.27
603.5  72389.64  61746.77  85.30
604.9  73267.92  62513.23  85.32
606.3  74067.84  63212.91  85.34
607.6  74818.74  63877.84  85.38
609.0  75567.60  64549.29  85.42
610.4  76314.42  65215.80  85.46
611.7  76991.23  65824.82  85.50
613.1  77633.40  66405.75  85.54
614.5  78359.94  67047.69  85.56
615.8  78934.68  67581.77  85.62
617.2  79710.30  68287.24  85.67
618.5  80375.36  68900.31  85.72
619.9  81199.78  69653.63  85.78
621.2  81955.74  70346.96  85.84
622.6  82896.00  71193.57  85.88
624.0  83634.66  71864.10  85.93
625.3  84479.32  72633.61  85.98
626.7  85321.54  73405.00  86.03
628.0  86024.32  74055.23  86.09
629.4  86867.20  74828.00  86.14
630.8  87583.56  75487.37  86.19
632.1  88134.48  76018.50  86.25
633.5  89071.84  76860.46  86.29
634.8  89810.05  77544.68  86.34
636.2  90466.08  78166.76  86.40
637.5  91296.11  78930.54  86.46
638.9  92042.34  79620.36  86.50
640.2  92827.03  80338.74  86.55
641.6  93670.26  81112.50  86.59
642.9  94441.62  81822.65  86.64
644.3  95265.62  82600.33  86.71
645.6  96057.00  83343.93  86.77
647.0  96822.09  84067.84  86.83
648.3  97622.12  84832.87  86.90
649.7  98483.19  85645.34  86.96
651.0  99275.97  86399.68  87.03
652.4  99817.38  86932.67  87.09
653.7  100919.34  87960.86  87.16
655.0  101830.60  88824.46  87.23
656.4  102467.80  89434.29  87.28
657.7  103587.88  90488.54  87.35
659.1  104496.70  91349.50  87.42
660.4  105189.28  92030.40  87.49
661.8  105856.00  92702.86  87.57
663.1  106844.46  93657.60  87.66
664.5  107361.42  94183.59  87.73
665.8  107556.33  94425.34  87.79
667.1  107680.05  94616.87  87.87
668.5  108099.60  95106.00  87.98
669.8  108546.14  95591.86  88.07
671.2  108858.88  95965.26  88.16
672.5  109195.64  96379.18  88.26
673.8  109863.60  97063.00  88.35
675.2  110842.20  98011.50  88.42
676.5  112012.86  99125.83  88.50
677.8  113230.12  100278.64  88.56
679.2  114187.56  101218.83  88.64
680.5  115033.20  102052.86  88.72
681.9  115792.60  102800.50  88.78
683.2  116608.80  103614.50  88.86
684.5  117417.30  104417.50  88.93
685.9  118156.85  105149.76  88.99
687.2  118871.04  105874.29  89.07
688.5  119526.64  106567.01  89.16
689.9  120337.64  107358.37  89.21
691.2  121021.83  108051.13  89.28
692.5  121643.84  108691.79  89.35
693.8  122393.05  109431.86  89.41
695.2  123021.31  110075.14  89.48
696.5  123719.20  110778.80  89.54
697.8  124452.25  111499.89  89.59
699.2  125132.67  112187.40  89.65
700.5  125858.52  112914.00  89.72
701.8  126493.50  113568.00  89.78
703.1  127177.68  114249.51  89.83
704.5  127881.18  114947.68  89.89
705.8  128642.65  115702.05  89.94
707.1  129340.00  116383.21  89.98
708.4  129995.40  117043.37  90.04
709.8  130797.93  117833.51  90.09
711.1  131346.24  118392.53  90.14
712.4  132190.98  119222.83  90.19
713.7  132884.10  119908.73  90.24
715.0  133603.17  120617.06  90.28
716.3  134357.00  121354.64  90.32
717.7  135083.87  122073.69  90.37
719.0  135867.60  122838.14  90.41
720.3  136641.44  123584.63  90.44
721.6  137529.00  124446.86  90.49
722.9  138366.81  125266.56  90.53
724.2  139232.52  126095.40  90.56
725.6  140001.82  126844.13  90.60
726.9  140476.50  127332.50  90.64
728.2  141002.40  127853.60  90.67
729.5  141621.87  128460.34  90.71
730.8  142106.38  128967.33  90.75
732.1  142717.12  129566.20  90.79
733.4  143182.40  130028.81  90.81
734.7  143525.52  130380.43  90.84
736.0  143940.06  130800.99  90.87
737.3  144139.77  131020.39  90.90
738.6  144340.65  131241.60  90.92
740.0  144596.95  131494.61  90.94
741.2  144942.72  131842.29  90.96
742.6  145479.60  132361.71  90.98
743.9  146095.20  132946.51  91.00
745.2  146842.08  133645.46  91.01
746.5  147632.22  134385.97  91.03
747.8  148272.40  135001.29  91.05
749.1  149003.29  135699.57  91.07
750.4  149744.85  136376.98  91.07
751.7  150472.42  137074.70  91.10
753.0  151027.22  137602.16  91.11
754.2  151679.58  138223.59  91.13
755.5  152261.72  138782.59  91.15
756.8  152848.40  139332.34  91.16
758.1  153854.16  140263.54  91.17
759.4  154765.60  141132.14  91.19
760.7  155641.08  141955.20  91.21
762.0  156240.00  142537.50  91.23
763.3  156819.60  143085.60  91.24
764.6  157220.40  143462.74  91.25
765.9  157636.35  143858.46  91.26
767.2  158142.39  144344.55  91.28
768.4  158458.30  144683.50  91.31
769.7  159106.47  145287.34  91.31
771.0  159555.24  145711.16  91.32
772.3  159950.45  146080.39  91.33
773.6  160442.24  146549.26  91.34
774.8  160904.52  147020.67  91.37
776.1  161356.26  147447.11  91.38
777.4  161690.92  147758.46  91.38
778.7  162226.40  148260.96  91.39
780.0  162697.92  148700.80  91.40
781.2  163055.46  149068.97  91.42
782.5  163578.48  149565.00  91.43
783.8  164067.66  150015.86  91.44
785.0  164450.34  150354.30  91.43
786.3  164881.50  150780.00  91.45
787.6  165334.96  151232.40  91.47
788.9  165739.53  151626.21  91.48
790.1  166279.50  152132.86  91.49
791.4  166670.88  152501.83  91.50
792.7  167312.88  153087.19  91.50
793.9  167741.28  153495.00  91.51
795.2  168233.50  153968.57  91.52
796.5  168743.52  154445.03  91.53
797.7  169250.58  154909.54  91.53
799.0  169908.00  155511.43  91.53
800.2  170325.12  155891.20  91.53
801.5  170797.94  156330.17  91.53
802.8  171332.60  156830.18  91.54
804.0  171811.64  157266.20  91.53
805.3  172314.04  157743.97  91.54
806.5  172697.30  158088.93  91.54
807.8  173192.60  158526.50  91.53
809.0  173697.24  158979.65  91.53
810.3  174164.18  159429.83  91.54
811.5  174555.63  159784.61  91.54
812.8  175037.40  160226.36  91.54
814.0  175454.91  160599.09  91.53
815.3  175972.83  161054.67  91.52
816.5  176380.50  161438.75  91.53
817.8  176825.64  161857.78  91.54
819.0  177221.73  162218.35  91.53
820.2  177715.50  162647.96  91.52
821.5  178206.55  163095.36  91.52
822.7  178537.50  163404.32  91.52
824.0  178998.21  163804.18  91.51
825.2  179473.95  164270.79  91.53
826.4  179952.74  164700.01  91.52
827.7  180295.00  165009.64  91.52
828.9  180781.20  165466.93  91.53
830.1  181202.48  165848.10  91.53
831.4  181634.34  166238.06  91.52
832.6  182100.56  166672.07  91.53
833.8  182484.20  167024.21  91.53
835.0  182886.48  167365.60  91.51
836.3  183351.14  167806.10  91.52
837.5  183783.60  168250.50  91.55
838.7  184242.87  168641.23  91.53
839.9  184660.56  169016.91  91.53
841.2  185106.86  169438.42  91.54
842.4  185512.71  169813.44  91.54
843.6  185948.00  170215.50  91.54
844.8  186458.67  170709.69  91.55
846.0  186851.76  171088.61  91.56
847.2  187263.09  171437.40  91.55
848.5  187740.48  171898.69  91.56
849.7  188133.06  172267.84  91.57
850.9  188535.10  172648.36  91.57
852.1  188927.89  173047.45  91.59
853.3  189242.28  173343.77  91.60
854.5  189675.08  173712.00  91.58
855.7  190034.28  174083.06  91.61
856.9  190443.84  174463.20  91.61
858.1  190841.75  174842.84  91.62
859.3  191241.12  175214.40  91.62
860.5  191692.71  175596.64  91.60
861.7  192125.60  175991.43  91.60
862.9  192515.57  176382.70  91.62
864.1  192888.11  176738.29  91.63
865.3  193376.88  177154.09  91.61
866.5  193803.84  177589.03  91.63
867.7  194233.15  177951.81  91.62
868.9  194624.08  178319.50  91.62
870.1  195134.59  178783.62  91.62
871.3  195543.70  179201.54  91.64
872.5  196047.90  179679.86  91.65
873.7  196540.80  180122.74  91.65
874.9  197051.10  180586.67  91.64
876.0  197572.68  181040.91  91.63
877.2  198012.60  181434.51  91.63
878.4  198577.17  181957.44  91.63
879.6  199067.40  182385.00  91.62
880.8  199533.25  182792.50  91.61
882.0  199972.81  183211.92  91.62
883.1  200485.88  183665.00  91.61
884.3  200970.34  184126.46  91.62
885.5  201507.60  184588.65  91.60
886.7  201928.32  184943.31  91.59
887.8  202390.50  185354.57  91.58
889.0  202919.44  185849.89  91.59
890.2  203325.99  186233.40  91.59
891.4  203856.14  186754.31  91.61
892.5  204530.04  187293.60  91.57
893.7  205177.62  187859.44  91.56
894.9  205783.56  188443.29  91.57
896.0  206460.80  188999.14  91.54
897.2  207100.88  189563.20  91.53
898.4  207636.52  190008.19  91.51
899.5  208373.56  190662.55  91.50
900.7  208782.60  191058.21  91.51
901.9  209205.68  191436.64  91.51
903.0  209651.62  191749.12  91.46
904.2  210080.80  192075.00  91.43
905.4  210545.22  192496.20  91.43
906.5  211036.63  192892.00  91.40
907.7  211393.12  193230.03  91.41
908.8  211864.56  193601.61  91.38
910.0  212347.20  193890.17  91.31
911.2  212565.48  194121.61  91.32
912.3  212819.22  194297.36  91.30
913.5  212929.73  194459.29  91.33
914.6  213192.00  194594.40  91.28
915.8  213581.52  194946.49  91.27
916.9  213914.68  195180.07  91.24
918.1  214147.14  195378.06  91.24
919.2  214295.22  195598.41  91.28
920.4  214490.32  195784.44  91.28
921.5  214740.22  195989.10  91.27
922.7  215002.08  196177.71  91.24
923.8  215385.66  196477.84  91.22
925.0  215539.73  196649.95  91.24
926.1  215813.64  196977.00  91.27
927.3  216200.64  197317.37  91.27
928.4  216745.75  197834.46  91.27
929.6  217395.20  198447.54  91.28
930.7  218292.20  199137.00  91.22
931.8  219077.79  199879.95  91.24
933.0  219797.28  200494.80  91.22
934.1  220201.02  201025.48  91.29
935.3  220392.59  201154.43  91.27
936.4  220336.96  201151.33  91.29
937.6  220321.83  200998.09  91.23
938.7  220237.38  200963.57  91.25
939.9  220345.88  201019.46  91.23
941.0  220860.94  201533.54  91.25
942.1  221449.14  202113.51  91.27
943.3  221938.74  202554.64  91.27
944.4  222449.38  202866.91  91.20
945.6  222561.46  203075.20  91.24
946.7  222869.88  203303.80  91.22
947.9  223162.17  203602.05  91.24
949.0  223397.73  203808.69  91.23
950.1  223824.60  204097.89  91.19
951.3  224163.50  204405.69  91.19
952.4  224317.04  204561.56  91.19
953.6  224721.94  204894.66  91.18
954.7  224945.04  205096.18  91.18
955.8  225208.29  205401.48  91.21
957.0  225641.25  205676.68  91.15
958.1  225945.18  205898.31  91.13
959.3  225865.50  205873.50  91.15
960.4  226396.06  206345.05  91.14
961.6  226795.21  206661.01  91.12
962.7  227049.60  206797.49  91.08
963.9  227232.32  206960.35  91.08
965.0  227286.30  206896.50  91.03
966.2  227552.80  206882.24  90.92
967.3  227589.98  207073.75  90.99
968.5  227792.64  207237.94  90.98
969.6  228076.80  207421.89  90.94
970.8  228108.87  207544.46  90.98
971.9  227881.28  207202.29  90.93
973.1  228084.16  207155.89  90.82
974.2  227843.55  206911.31  90.81
975.4  228297.63  207430.14  90.86
976.5  228447.18  207647.42  90.90
977.7  228708.78  207665.36  90.80
978.8  228470.76  207463.95  90.81
980.0  228583.00  207512.14  90.78
981.2  228819.54  207537.69  90.70
982.3  228793.18  207721.20  90.79
983.5  228960.81  207774.82  90.75
984.6  229026.24  207689.66  90.68
985.8  229306.88  207749.14  90.60
987.0  229269.44  208100.34  90.77
988.1  229557.66  208084.27  90.65
989.3  229630.24  208142.40  90.64
990.2  238281.90  212389.30  89.13
994.0  238635.76  212996.31  89.26
997.9  238779.00  213224.92  89.30
1001.7  239505.93  213907.63  89.31
1005.6  240578.89  214931.11  89.34
1009.4  241657.96  215964.92  89.37
1013.3  242600.00  217040.00  89.46
1017.1  243468.88  217875.42  89.49
1021.0  244415.54  218776.32  89.51
1024.8  245767.56  220104.94  89.56
1028.6  247513.72  221695.73  89.57
1032.5  248873.80  223049.40  89.62
1036.3  249564.52  223783.45  89.67
1040.1  250036.76  224266.52  89.69
1044.0  250783.97  225011.95  89.72
1047.8  251364.75  225604.05  89.75
1051.6  251885.33  226120.89  89.77
1055.5  251574.50  226026.90  89.84
1059.3  251432.40  225962.55  89.87
1063.1  251411.68  226005.81  89.89
1067.0  251734.66  226327.60  89.91
1070.8  252332.89  226985.42  89.95
1074.6  252756.00  227430.25  89.98
1078.4  252486.00  227364.67  90.05
1082.3  251840.86  226859.39  90.08
1086.1  251484.71  226684.13  90.14
1089.9  251512.97  226803.48  90.18
1093.7  251832.16  227194.72  90.22
1097.5  251969.91  227416.53  90.26
1101.4  251836.72  227430.40  90.31
1105.2  251759.20  227456.80  90.35
1109.0  252136.78  227937.60  90.40
1112.8  252996.17  228772.88  90.43
1116.6  253736.36  229492.40  90.45
1120.4  254455.29  230154.40  90.45
1124.2  254980.57  230591.52  90.43
1128.1  255451.10  230922.74  90.40
1131.8  255523.33  230848.33  90.34
1135.7  255317.87  230415.20  90.25
1139.5  255130.80  229836.00  90.09
1143.3  254541.05  228850.23  89.91
1147.1  253988.00  227751.56  89.67
1150.9  253484.92  226666.92  89.42
1154.7  253369.42  225898.98  89.16
1158.5  253219.60  225133.40  88.91
1162.3  252959.06  224281.34  88.66
1166.1  252330.06  223104.09  88.42
1169.9  251925.23  222141.77  88.18
1173.7  251360.00  220960.00  87.91
1177.5  250744.86  219654.46  87.60
1181.2  250712.51  218853.27  87.29
1185.0  251063.33  218298.42  86.95
1188.8  250899.06  217395.89  86.65
1192.6  250960.34  216714.98  86.35
1196.4  250984.65  216174.12  86.13
1200.2  250374.76  215147.02  85.93
1204.0  250023.60  214390.70  85.75
1207.8  249744.97  213762.13  85.59
1211.6  249263.67  213014.11  85.46
1215.3  248875.23  212500.62  85.38
1219.1  248681.08  212283.58  85.36
1222.9  248248.89  212053.33  85.42
1226.7  247905.72  211977.87  85.51
1230.4  247248.16  211793.83  85.66
1234.2  246550.58  211596.70  85.82
1238.0  245859.67  211435.95  86.00
1241.8  245251.86  211271.08  86.14
1245.5  244737.60  211135.22  86.27
1249.3  244586.78  211181.17  86.34
1253.1  244710.28  211423.33  86.40
1256.8  244703.48  211553.91  86.45
1260.6  244477.97  211471.65  86.50
1264.4  244236.60  211295.62  86.51
1268.1  243790.80  210943.33  86.53
1271.9  243788.31  210989.92  86.55
1275.7  244112.13  211433.83  86.61
1279.4  244462.50  212026.50  86.73
1283.2  244038.94  212063.53  86.90
1286.9  243658.97  212123.01  87.06
1290.7  243322.93  212217.87  87.22
1294.4  242686.42  211951.01  87.34
1298.2  241864.27  211444.53  87.42
1302.0  240755.50  210577.50  87.47
1305.7  239418.67  209475.14  87.49
1309.5  237837.03  208039.90  87.47
1313.2  236824.08  207028.08  87.42
1317.0  236074.80  206169.60  87.33
1320.7  235311.80  205233.30  87.22
1324.4  234329.68  204002.68  87.06
1328.2  233593.60  202920.00  86.87
1331.9  232595.79  201490.73  86.63
1335.7  231692.78  200077.50  86.35
1339.4  230609.96  198376.53  86.02
1343.2  229782.58  196803.17  85.65
1346.9  229318.28  195371.93  85.20
1350.6  229484.50  194311.68  84.67
1354.4  229820.17  193310.78  84.11
1358.1  229583.80  191707.27  83.50
1361.8  228953.60  189781.71  82.89
1365.6  227955.25  187650.50  82.32
1369.3  226728.44  185677.33  81.89
1373.0  225391.41  183868.91  81.58
1376.7  223889.03  182103.73  81.34
1380.5  222337.38  180302.44  81.09
1384.2  220931.53  178569.48  80.83
1387.9  219688.20  176751.40  80.46
1391.6  218396.75  174687.33  79.99
1395.3  217240.50  172324.05  79.32
1399.1  216489.96  169898.69  78.48
1402.8  215536.00  166972.00  77.47
1406.5  214855.10  163879.60  76.27
1410.2  214293.11  160643.50  74.96
1413.9  214091.81  157512.67  73.57
1417.6  213542.30  154161.69  72.19
1421.3  213004.00  150976.53  70.88
1425.1  212311.47  148021.87  69.72
1428.8  211861.65  145528.05  68.69
1432.5  211575.09  143525.34  67.84
1436.2  211361.91  141859.26  67.12
1439.9  210767.56  140151.58  66.50
1443.6  210421.44  138790.89  65.96
1447.3  209886.53  137406.47  65.47
1451.0  209432.00  136112.00  64.99
1454.7  208889.69  134761.16  64.51
1458.4  208498.27  133472.73  64.02
1462.1  207880.25  131976.95  63.49
1465.8  207307.42  130451.53  62.93
1469.4  206754.36  128937.34  62.36
1473.1  207048.78  127985.20  61.81
1476.8  207132.25  127057.59  61.34
1480.5  206085.24  125659.47  60.97
1484.2  205319.13  124713.98  60.74
1487.9  204720.09  124126.80  60.63
1491.6  204013.33  123695.00  60.63
1495.3  203632.00  123623.50  60.71
1498.9  202990.57  123507.97  60.84
1502.6  202107.30  123375.72  61.04
1506.3  201119.64  123258.49  61.29
1510.0  200158.65  123233.70  61.57
1513.7  199434.16  123285.92  61.82
1517.3  198715.22  123220.07  62.01
1521.0  197808.65  122866.68  62.11
1524.7  197023.42  122421.97  62.14
1528.3  196229.48  121839.82  62.09
1532.0  195289.73  121170.53  62.05
1535.7  194423.29  120556.33  62.01
1539.3  193548.87  119965.83  61.98
1543.0  192944.69  119654.89  62.02
1546.7  192561.42  119631.42  62.13
1550.3  192066.67  119623.29  62.28
1554.0  191280.60  119499.80  62.47
1557.6  190515.66  119383.37  62.66
1561.3  189671.44  119151.82  62.82
1565.0  188810.53  118868.40  62.96
1568.6  187864.78  118506.82  63.08
1572.3  187189.84  118305.02  63.20
1575.9  186578.93  118132.89  63.32
1579.6  186001.28  117921.77  63.40
1583.2  185350.71  117707.11  63.51
1586.9  184584.52  117539.28  63.68
1590.5  183983.11  117695.42  63.97
1594.1  183243.07  118015.13  64.40
1597.8  182454.49  118507.04  64.95
1601.4  181720.93  119151.82  65.57
1605.1  180745.48  119712.72  66.23
1608.7  179892.50  120390.50  66.92
1612.3  179111.97  121074.90  67.60
1616.0  178305.95  121686.85  68.25
1619.6  177620.00  122336.67  68.88
1623.2  176764.60  122790.40  69.47
1626.9  176053.42  123263.84  70.02
1630.5  175222.85  123551.05  70.51
1634.1  174564.42  123917.65  70.99
1637.8  173869.42  124216.09  71.44
1641.4  173066.88  124384.13  71.87
1645.0  172271.03  124573.19  72.31
1648.6  171321.10  124571.60  72.71
1652.2  170604.42  124699.83  73.09
1655.8  169904.11  124773.89  73.44
1659.5  169200.05  124805.80  73.76
1663.1  167990.82  124394.79  74.05
1666.7  166732.00  123868.83  74.29
1670.3  165549.75  123320.48  74.49
1673.9  164443.83  122691.17  74.61
1677.5  163605.58  122106.33  74.63
1681.1  163181.38  121647.78  74.55
1684.7  163177.25  121412.00  74.40
1688.3  163054.97  120963.27  74.19
1691.9  162682.80  120244.33  73.91
1695.6  162324.10  119311.70  73.50
1699.2  162214.00  118479.83  73.04
1702.8  162134.72  117840.12  72.68
1706.3  161613.71  117216.22  72.53
1709.9  160661.42  116541.33  72.54
1713.5  159966.98  116050.41  72.55
1717.1  159232.89  115492.69  72.53
1720.7  158540.88  114843.71  72.44
1724.3  158163.16  114360.18  72.31
1727.9  157837.21  113834.62  72.12
1731.5  157744.92  113469.53  71.93
1735.1  157857.33  113313.87  71.78
1738.7  157647.24  112912.04  71.62
1742.2  157164.49  112380.51  71.51
1745.8  156532.13  111705.20  71.36
1749.4  156139.54  111186.60  71.21
1753.0  155075.08  110168.80  71.04
1756.5  153565.38  108757.41  70.82
1760.1  151886.43  107221.00  70.59
1763.7  150014.86  105577.31  70.38
1767.2  148516.87  104259.27  70.20
1770.8  147221.50  103141.50  70.06
1774.4  145831.00  102023.13  69.96
1777.9  145001.27  101398.72  69.93
1781.5  144160.33  100781.00  69.91
1785.1  142967.50  99970.00  69.92
1788.6  141692.11  99116.41  69.95
1792.2  140331.50  98240.33  70.01
1795.8  139570.53  97790.91  70.07
1799.3  138787.20  97331.60  70.13
1802.9  138050.23  96840.11  70.15
1806.4  137401.87  96399.29  70.16
1810.0  136586.24  95825.94  70.16
1813.5  136152.97  95511.59  70.15
1817.1  135872.00  95303.40  70.14
1820.6  135255.30  94916.00  70.18
1824.2  135148.00  94922.53  70.24
1827.7  134401.52  94540.22  70.34
1831.2  134106.00  94584.00  70.53
1834.8  134026.63  94820.00  70.75
1838.3  133733.50  94960.50  71.01
1841.8  133077.20  94816.77  71.25
1845.4  132187.30  94501.94  71.49
1848.9  131430.15  94196.70  71.67
1852.4  130773.60  93886.47  71.79
1856.0  130109.10  93428.70  71.81
1859.5  129359.39  92845.93  71.77
1863.0  128790.44  92263.87  71.64
1866.6  128593.60  91838.93  71.42
1870.1  128398.90  91312.57  71.12
1873.6  127770.75  90217.50  70.61
1877.1  126728.00  88716.83  70.01
1880.6  125607.60  86896.56  69.18
1884.2  124807.15  85080.03  68.17
1887.7  124038.47  83036.80  66.94
1891.2  123156.60  80687.95  65.52
1894.7  122287.27  78133.44  63.89
1898.2  121800.48  75613.33  62.08
1902.2  129093.12  77762.88  60.24
1904.9  128449.94  75432.64  58.73
1907.6  127671.76  73047.60  57.22
1910.4  127081.08  70822.15  55.73
1913.1  126054.72  68591.04  54.41
1915.8  125362.16  66773.84  53.26
1918.6  124832.64  65184.48  52.22
1921.3  124320.37  63755.28  51.28
1924.0  123532.22  62434.26  50.54
1926.7  122744.24  61327.80  49.96
1929.4  121924.32  60417.20  49.55
1932.2  121340.41  59814.72  49.29
1934.9  120762.72  59379.84  49.17
1937.6  120152.40  59077.16  49.17
1940.3  119629.00  58922.00  49.25
1943.0  119160.23  58919.15  49.45
1945.7  118477.70  58895.21  49.71
1948.4  117743.78  58932.45  50.05
1951.1  117172.26  59091.66  50.43
1953.8  116602.86  59299.68  50.86
1956.4  116118.50  59540.39  51.28
1959.1  115512.28  59750.20  51.73
1961.8  114704.10  59868.90  52.19
1964.5  114037.29  60043.95  52.65
1967.2  113262.75  60172.83  53.13
1969.9  112655.70  60378.40  53.60
1972.5  111905.35  60490.92  54.06
1975.2  111358.72  60719.55  54.53
1977.9  110993.06  61052.32  55.01
1980.6  110377.89  61234.53  55.48
1983.2  109495.00  61252.58  55.94
1985.9  108619.20  61221.60  56.36
1988.5  107755.94  61184.32  56.78
1991.2  107097.39  61257.87  57.20
1993.8  106475.16  61310.70  57.58
1996.5  106025.04  61441.38  57.95
1999.2  105415.00  61424.23  58.27
2001.8  105027.36  61488.00  58.54
2004.4  104509.38  61440.46  58.79
2007.1  103828.06  61274.36  59.02
2009.7  103224.06  61099.02  59.19
2012.4  102826.56  60970.24  59.29
2015.0  102379.00  60717.00  59.31
2017.6  101841.50  60359.90  59.27
2020.3  101331.56  59982.12  59.19
2022.9  101091.36  59693.76  59.05
2025.5  100871.88  59328.87  58.82
2028.1  100641.51  58893.42  58.52
2030.8  100246.89  58259.61  58.12
2033.4  100096.32  57713.88  57.66
2036.0  99702.00  56971.48  57.14
2038.6  99311.46  56151.78  56.54
2041.2  98999.12  55336.52  55.90
2043.8  98651.54  54441.66  55.19
2046.4  98277.80  53489.78  54.43
2049.0  97769.08  52448.60  53.65
2051.6  97508.37  51556.77  52.87
2054.2  97185.00  50630.75  52.10
2056.8  96812.10  49726.60  51.36
2059.4  96224.97  48754.60  50.67
2062.0  95728.00  47840.75  49.98
2064.6  95123.69  46888.01  49.29
2067.1  94523.76  45930.78  48.59
2069.7  93941.66  44996.28  47.90
2072.3  93515.60  44213.74  47.28
2074.9  93022.44  43418.76  46.68
2077.4  92685.42  42735.94  46.11
2080.0  92210.23  42034.84  45.59
2082.6  91758.65  41408.75  45.13
2085.1  91295.19  40846.53  44.74
2087.7  90909.00  40372.80  44.41
2090.3  90446.01  39891.54  44.11
2092.8  89696.16  39303.59  43.82
2095.4  88910.64  38748.84  43.58
2097.9  88248.58  38249.19  43.34
2100.5  87559.60  37772.00  43.14
2103.0  86957.76  37407.30  43.02
2105.6  86376.63  37137.96  43.00
2108.1  85860.18  36954.09  43.04
2110.7  85344.84  36825.46  43.15
2113.2  84850.60  36756.21  43.32
2115.7  84274.40  36721.05  43.57
2118.3  83666.31  36686.91  43.85
2120.8  83305.44  36774.54  44.14
2123.3  82937.97  36861.32  44.44
2125.8  82577.18  37010.96  44.82
2128.4  82110.21  37146.33  45.24
2130.9  81548.00  37222.00  45.64
2133.4  81189.64  37367.12  46.02
2135.9  80815.40  37510.60  46.42
2138.4  80355.11  37587.00  46.78
2140.9  80020.68  37712.92  47.13
2143.4  79679.00  37807.32  47.45
2145.9  79364.67  37909.66  47.77
2148.4  79072.27  38026.62  48.09
2150.9  78794.49  38107.03  48.36
2153.4  78487.47  38194.75  48.66
2155.9  78137.80  38277.26  48.99
2158.4  77829.15  38352.30  49.28
2160.9  77586.60  38455.20  49.56
2163.4  77268.18  38512.98  49.84
2165.9  76725.02  38454.26  50.12
2168.4  76264.92  38427.66  50.39
2170.8  75918.37  38456.66  50.66
2173.3  75542.98  38497.16  50.96
2175.8  75218.22  38559.84  51.26
2178.2  74850.15  38583.55  51.55
2180.7  74465.58  38618.44  51.86
2183.2  74071.13  38623.93  52.14
2185.6  73664.64  38624.04  52.43
2188.1  73173.24  38578.68  52.72
2190.6  72587.58  38491.70  53.03
2193.0  71953.20  38344.68  53.29
2195.5  71400.96  38223.36  53.53
2197.9  70817.76  38101.60  53.80
2200.4  70084.80  37860.55  54.02
2202.8  69602.01  37729.98  54.21
2205.3  69012.10  37533.60  54.39
2207.7  68638.96  37454.82  54.57
2210.1  68208.00  37335.76  54.74
2212.6  67839.89  37224.29  54.87
2215.0  67584.90  37165.85  54.99
2217.4  67304.58  37075.41  55.09
2219.9  67098.66  36997.70  55.14
2222.3  66871.64  36901.04  55.18
2224.7  66692.16  36819.63  55.21
2227.1  66415.24  36681.08  55.23
2229.5  66102.60  36490.99  55.20
2231.9  65669.12  36201.12  55.13
2234.4  65184.40  35832.16  54.97
2236.8  64780.63  35496.94  54.80
2239.2  64401.48  35100.78  54.50
2241.6  63972.30  34629.42  54.13
2244.0  63547.20  34076.16  53.62
2246.4  63152.28  33457.53  52.98
2248.8  62741.80  32778.68  52.24
2251.2  62422.50  32085.60  51.40
2253.6  62004.90  31276.50  50.44
2255.9  61696.68  30476.04  49.40
2258.3  61354.92  29660.14  48.34
2260.7  60970.24  28854.48  47.33
2263.1  60578.10  28066.20  46.33
2265.5  60178.25  27338.74  45.43
2267.9  59864.70  26769.90  44.72
2270.2  59409.36  26308.24  44.28
2272.6  58998.60  26008.44  44.08
2275.0  58591.26  25842.60  44.11
2277.3  58179.90  25771.20  44.30
2279.7  57808.20  25762.35  44.57
2282.1  57489.40  25805.56  44.89
2284.4  57078.56  25752.10  45.12
2286.8  56760.06  25686.24  45.25
2289.1  56386.80  25560.20  45.33
2291.5  56083.72  25410.07  45.31
2293.8  55661.14  25152.16  45.19
2296.2  55190.52  24846.36  45.02
2298.5  54683.13  24481.92  44.77
2300.8  54160.12  24078.46  44.46
2303.2  53515.44  23616.88  44.13
2305.5  52813.65  23104.23  43.75
2307.9  52163.35  22593.28  43.31
2310.2  51513.00  22102.08  42.91
2312.5  50894.40  21656.80  42.55
2314.8  50276.66  21233.66  42.23
2317.1  49663.25  20803.25  41.89
2319.5  49047.57  20366.19  41.52
2321.8  48501.28  19982.08  41.20
2324.1  47913.04  19604.20  40.92
2326.4  47404.06  19270.02  40.65
2328.7  46882.50  18905.00  40.32
2331.0  46395.12  18571.32  40.03
2333.3  46043.14  18333.92  39.82
2335.6  45648.40  18135.60  39.73
2337.9  45162.36  17925.66  39.69
2340.2  44716.50  17736.50  39.66
2342.5  44345.13  17574.48  39.63
2344.8  43882.25  17400.10  39.65
2347.1  43383.06  17233.44  39.72
2349.4  42826.62  17056.32  39.83
2351.7  42348.64  16875.04  39.85
2353.9  41879.23  16710.91  39.90
2356.2  41379.00  16575.00  40.06
2358.5  40867.91  16433.14  40.21
2360.8  40372.30  16285.28  40.34
2363.1  39892.62  16156.56  40.50
2365.3  39441.80  16004.65  40.58
2367.6  38910.00  15820.00  40.66
2369.8  38401.05  15647.85  40.75
2372.1  37822.20  15473.64  40.91
2374.4  37213.60  15286.36  41.08
2376.6  36601.88  15094.52  41.24
2378.9  36011.36  14928.76  41.46
2381.1  35391.20  14747.20  41.67
2383.4  34810.88  14549.86  41.80
2385.6  34349.15  14368.75  41.83
2387.9  33877.80  14177.52  41.85
2390.1  33400.50  13975.50  41.84
2392.3  32916.78  13804.83  41.94
2394.6  32442.12  13649.30  42.07
2396.8  32020.98  13495.92  42.15
2399.0  31575.70  13310.80  42.16
2401.3  31107.50  13113.84  42.16
2403.5  30630.60  12929.28  42.21
2405.7  30221.45  12733.45  42.13
2407.9  29810.70  12517.20  41.99
2410.1  29361.96  12309.48  41.92
2412.4  28961.90  12113.60  41.83
2414.6  28583.52  11911.68  41.67
2416.8  28218.30  11702.46  41.47
2419.0  27824.47  11471.59  41.23
2421.2  27418.10  11271.26  41.11
2423.4  26996.06  11056.29  40.96
2425.6  26654.76  10824.21  40.61
2427.8  26323.29  10595.61  40.25
2430.0  26002.49  10368.88  39.88
2432.2  25701.12  10160.64  39.53
2434.4  25414.29  9903.33  38.97
2436.5  25092.52  9645.56  38.44
2438.7  24798.36  9432.36  38.04
2440.9  24498.87  9218.34  37.63
2443.1  24228.54  8996.76  37.13
2445.3  23977.73  8801.18  36.71
2447.4  23659.92  8592.48  36.32
2449.6  23358.72  8377.60  35.86
2451.8  23039.10  8159.94  35.42
2453.9  22707.87  7955.86  35.04
2456.1  22381.92  7749.52  34.62
2458.3  22102.69  7524.32  34.04
2460.4  21785.34  7351.59  33.75
2462.6  21497.00  7200.20  33.49
2464.7  21218.08  7050.81  33.23
2466.9  20988.56  6867.04  32.72
2469.0  20717.60  6665.07  32.17
2471.2  20466.72  6472.74  31.63
2473.3  20177.78  6293.07  31.19
2475.4  19973.71  6142.39  30.75
2477.6  19738.15  6019.01  30.49
2479.7  19461.12  5867.52  30.15
2481.9  19137.86  5713.26  29.85
2484.0  18921.84  5615.41  29.68
2486.1  18715.32  5524.20  29.52
2488.2  18462.10  5479.30  29.68
2490.4  18213.50  5402.00  29.66
2492.5  17933.76  5345.64  29.81
2494.6  17601.39  5338.62  30.33
2496.7  17301.41  5337.89  30.85
2498.8  17100.45  5291.46  30.94
2500.9  16957.16  5214.10  30.75
2503.0  16862.04  5260.38  31.20
2505.1  16781.70  5272.80  31.42
2507.2  16775.34  5286.12  31.51
2509.4  16721.54  5380.98  32.18
2511.4  16708.86  5538.33  33.15
2513.5  16744.96  5637.92  33.67
2515.6  16881.88  5676.44  33.62
