# Supplementary material for: Using reflectance spectra and Pl@ntNet to identify herbarium specimens: a case study with Lithocarpus
Source: New Phytol. 2025 Jun 4;251(2):800–10. doi: 10.1111/nph.70258 (PMC13278665; doi:10.1111/nph.70258)
Supplement: Supplementary file 1 — Dataset S1 Original spectral data collected for this study. [file NPH-251-800-s003.zip › lithocarpus_spectra/gr021522_0350.sig]

/*** Spectra Vista SIG Data ***/
name= gr021522_0350.sig
instrument= HI: 1132003 (HR-1024i)
integration= 50.0, 9.0, 5.0, 50.0, 9.0, 5.0
scan method= Time-based, Time-based
scan coadds= 100, 425, 645, 100, 425, 645
scan time= 5, 5
scan settings= AI, AI
external data set1= 0,0,0,0,0,0,0,0,0,0,0,0,0,0,0,0,0,0,0,0,0,0,0,0,0,0,0,0,0,0,0,0
external data set2= 0,0,0,0,0,0,0,0,0,0,0,0,0,0,0,0,0,0,0,0,0,0,0,0,0,0,0,0,0,0,0,0
external data dark= 0,0,0,0,0,0,0,0,0,0,0,0,0,0,0,0
external data mask= 0
optic= LENS 4(1), LENS 4(1)
temp= 32.8, -5.0, -9.9, 32.9, -5.0, -9.9
battery= 7.43, 7.44
error= 0, 0
units= Radiance, Radiance
time= 15/02/2022 15:46:08, 15/02/2022 15:47:33
longitude=                 ,                 
latitude=                 ,                 
gpstime=                 ,                 
comm= 
memory slot= 0, 0
factors= 0.952, 0.964, 1.000 [Overlap: Remove @ 990,1900, Matching Type: None]
inclinometer x offset= 1, 1
inclinometer y offset= 90, 90
data= 
340.5  1236.90  737.80  59.65
341.9  1212.39  744.45  61.40
343.4  1200.48  708.48  59.02
344.9  1202.50  684.50  56.92
346.4  1230.27  677.54  55.07
347.8  1216.23  685.20  56.34
349.3  1209.92  668.64  55.26
350.8  1242.30  651.45  52.44
352.2  1258.18  672.98  53.49
353.7  1296.26  661.92  51.06
355.2  1323.10  681.20  51.49
356.6  1387.54  693.77  50.00
358.1  1454.20  713.88  49.09
359.6  1461.48  717.92  49.12
361.0  1526.44  763.22  50.00
362.5  1627.56  789.12  48.48
364.0  1719.90  828.10  48.15
365.5  1786.15  860.95  48.20
366.9  1821.20  879.20  48.28
368.4  1901.52  938.25  49.34
369.9  2019.02  977.36  48.41
371.3  2128.42  1044.38  49.07
372.8  2189.37  1075.02  49.10
374.2  2284.48  1116.28  48.86
375.7  2372.91  1166.79  49.17
377.2  2483.10  1214.85  48.92
378.6  2575.95  1268.16  49.23
380.1  2679.38  1307.64  48.80
381.6  2786.81  1349.27  48.42
383.0  2922.15  1416.80  48.48
384.5  3032.12  1477.84  48.74
386.0  3160.08  1567.50  49.60
387.4  3277.60  1638.80  50.00
388.9  3369.80  1661.66  49.31
390.4  3508.12  1731.28  49.35
391.8  3662.12  1802.36  49.22
393.3  3789.93  1889.17  49.85
394.7  3904.40  1940.85  49.71
396.2  4014.22  1990.88  49.60
397.7  4158.96  2064.00  49.63
399.1  4327.08  2143.32  49.53
400.6  4490.72  2235.20  49.77
402.0  4623.84  2311.92  50.00
403.5  4733.40  2371.60  50.10
405.0  4902.32  2451.16  50.00
406.4  5096.30  2552.66  50.09
407.9  5262.80  2649.24  50.34
409.3  5417.26  2730.58  50.41
410.8  5541.30  2808.72  50.69
412.2  5716.44  2894.40  50.63
413.7  5921.18  3006.97  50.78
415.1  6132.22  3122.96  50.93
416.6  6319.62  3234.51  51.18
418.0  6481.50  3327.75  51.34
419.5  6640.51  3413.54  51.40
420.9  6855.20  3522.72  51.39
422.4  7092.44  3666.11  51.69
423.8  7323.79  3800.72  51.90
425.3  7570.65  3942.15  52.07
426.7  7785.90  4059.00  52.13
428.2  7970.88  4176.96  52.40
429.6  8183.40  4305.18  52.61
431.1  8397.62  4431.28  52.77
432.5  8653.32  4583.80  52.97
434.0  8915.50  4735.50  53.12
435.4  9212.50  4911.50  53.31
436.8  9507.99  5090.98  53.54
438.3  9763.20  5254.50  53.82
439.7  9997.33  5405.50  54.07
441.2  10214.04  5538.48  54.22
442.6  10472.85  5694.30  54.37
444.0  10750.74  5880.42  54.70
445.5  11077.20  6076.17  54.85
446.9  11411.40  6289.92  55.12
448.4  11718.07  6481.16  55.31
449.8  12045.80  6683.95  55.49
451.2  12339.50  6877.00  55.73
452.7  12575.88  7052.22  56.08
454.1  12848.94  7230.78  56.28
455.5  13144.60  7421.82  56.46
457.0  13482.04  7641.92  56.68
458.4  13802.36  7865.00  56.98
459.8  14140.80  8098.56  57.27
461.2  14532.80  8362.22  57.54
462.7  14895.15  8596.80  57.72
464.1  15217.49  8825.78  58.00
465.5  15538.68  9051.48  58.25
467.0  15841.70  9278.10  58.57
468.4  16175.12  9519.04  58.85
469.8  16521.12  9756.52  59.05
471.2  16920.33  10041.09  59.34
472.7  17340.16  10325.17  59.54
474.1  17759.00  10620.00  59.80
475.5  18239.00  10967.32  60.13
476.9  18690.49  11285.17  60.38
478.4  19075.00  11575.00  60.68
479.8  19381.38  11817.76  60.97
481.2  19648.88  12039.60  61.27
482.6  19946.52  12277.17  61.55
484.0  20337.36  12568.44  61.80
485.4  20790.58  12897.75  62.04
486.9  21276.45  13261.95  62.33
488.3  21794.88  13648.08  62.62
489.7  22256.28  13999.54  62.90
491.1  22679.16  14329.56  63.18
492.5  23096.64  14652.96  63.44
493.9  23454.60  14945.76  63.72
495.3  23791.80  15224.70  63.99
496.8  24191.56  15545.76  64.26
498.2  24668.49  15931.62  64.58
499.6  25158.78  16312.32  64.84
501.0  25710.68  16746.46  65.13
502.4  26207.64  17146.68  65.43
503.8  26704.86  17537.52  65.67
505.2  27213.56  17947.64  65.95
506.6  27708.56  18357.68  66.25
508.0  28208.88  18768.96  66.54
509.4  28630.00  19125.00  66.80
510.8  29110.95  19527.75  67.08
512.2  29577.68  19925.04  67.37
513.6  30096.00  20356.80  67.64
515.0  30684.72  20829.36  67.88
516.4  31171.52  21241.92  68.15
517.8  31725.66  21695.46  68.38
519.2  32307.96  22178.88  68.65
520.7  32889.25  22661.03  68.90
522.0  33375.48  23079.12  69.15
523.4  33952.59  23558.22  69.39
524.8  34453.08  23984.88  69.62
526.2  35047.40  24485.11  69.86
527.6  35670.72  25001.04  70.09
529.0  36194.40  25449.60  70.31
530.4  36839.60  25979.50  70.52
531.8  37391.74  26451.16  70.74
533.2  37889.28  26877.24  70.94
534.6  38377.44  27320.32  71.19
536.0  38895.27  27781.03  71.43
537.4  39422.20  28242.10  71.64
538.8  39998.47  28746.27  71.87
540.2  40619.15  29270.26  72.06
541.6  41208.30  29772.40  72.25
543.0  41729.10  30223.76  72.43
544.3  42425.55  30815.40  72.63
545.7  43208.55  31459.20  72.81
547.1  43713.15  31907.25  72.99
548.5  44343.12  32438.28  73.15
549.9  45045.79  33034.75  73.34
551.3  45786.78  33667.14  73.53
552.7  46308.18  34136.84  73.72
554.1  47003.28  34726.98  73.88
555.4  47595.36  35252.26  74.07
556.8  48043.38  35671.02  74.25
558.2  48360.00  35995.65  74.43
559.6  48699.45  36335.10  74.61
561.0  49290.78  36858.36  74.78
562.3  49731.50  37282.70  74.97
563.7  50341.76  37824.64  75.14
565.1  50916.80  38346.00  75.31
566.5  51530.36  38897.75  75.49
567.9  52372.48  39610.08  75.63
569.2  53285.40  40391.40  75.80
570.6  54235.36  41196.08  75.96
572.0  55052.41  41904.19  76.12
573.4  55731.98  42516.79  76.29
574.8  56440.00  43141.75  76.44
576.1  57301.45  43893.04  76.60
577.5  57944.40  44489.44  76.78
578.9  58843.32  45265.80  76.93
580.3  59646.51  45970.44  77.07
581.6  60426.72  46669.12  77.23
583.0  61227.72  47370.87  77.37
584.4  61848.72  47936.67  77.51
585.8  62345.06  48412.98  77.65
587.1  62804.72  48854.30  77.79
588.5  63377.70  49393.50  77.94
589.9  63867.30  49857.60  78.06
591.2  64444.88  50393.60  78.20
592.6  65213.28  51075.64  78.32
594.0  65872.88  51663.13  78.43
595.3  66715.80  52398.76  78.54
596.7  67554.14  53136.70  78.66
598.1  68362.73  53841.12  78.76
599.5  69149.65  54555.15  78.89
600.8  69997.32  55300.88  79.00
602.2  70691.74  55923.84  79.11
603.5  71548.56  56682.60  79.22
604.9  72396.18  57425.22  79.32
606.3  73170.24  58106.40  79.41
607.6  73905.60  58766.70  79.52
609.0  74638.80  59432.40  79.63
610.4  75364.38  60103.68  79.75
611.7  76054.53  60720.20  79.84
613.1  76706.55  61310.85  79.93
614.5  77444.82  61977.06  80.03
615.8  78036.30  62540.64  80.14
617.2  78828.66  63260.46  80.25
618.5  79508.00  63884.40  80.35
619.9  80330.00  64629.64  80.46
621.2  81068.63  65304.52  80.55
622.6  81972.00  66115.50  80.66
624.0  82679.40  66752.91  80.74
625.3  83487.52  67491.99  80.84
626.7  84296.64  68219.56  80.93
628.0  84973.48  68838.36  81.01
629.4  85780.80  69585.60  81.12
630.8  86472.48  70212.36  81.20
632.1  87023.16  70738.92  81.29
633.5  87933.56  71545.76  81.36
634.8  88656.05  72217.32  81.46
636.2  89296.26  72814.02  81.54
637.5  90122.11  73556.97  81.62
638.9  90836.70  74229.60  81.72
640.2  91611.06  74922.92  81.78
641.6  92434.26  75667.92  81.86
642.9  93205.84  76363.56  81.93
644.3  94012.38  77125.94  82.04
645.6  94789.50  77831.00  82.11
647.0  95527.80  78518.07  82.19
648.3  96314.80  79252.94  82.29
649.7  97129.19  80007.86  82.37
651.0  97935.43  80722.62  82.42
652.4  98462.52  81242.46  82.51
653.7  99518.67  82220.04  82.62
655.0  100418.80  83042.80  82.70
656.4  101061.80  83620.00  82.74
657.7  102111.73  84556.90  82.81
659.1  102964.40  85339.10  82.88
660.4  103652.64  85996.96  82.97
661.8  104328.00  86632.00  83.04
663.1  105299.76  87519.45  83.11
664.5  105824.28  88003.32  83.16
665.8  106010.67  88235.58  83.23
667.1  106156.71  88454.16  83.32
668.5  106629.60  88914.00  83.39
669.8  107088.02  89355.94  83.44
671.2  107402.88  89681.28  83.50
672.5  107755.39  90052.66  83.57
673.8  108418.24  90684.16  83.64
675.2  109397.82  91578.48  83.71
676.5  110550.90  92606.52  83.77
677.8  111744.14  93663.42  83.82
679.2  112672.48  94499.25  83.87
680.5  113483.49  95241.63  83.93
681.9  114206.40  95926.60  83.99
683.2  114984.10  96665.80  84.07
684.5  115769.50  97389.60  84.12
685.9  116480.43  98062.88  84.19
687.2  117173.76  98711.04  84.24
688.5  117810.80  99327.22  84.31
689.9  118572.80  100061.08  84.39
691.2  119248.70  100695.52  84.44
692.5  119847.38  101283.96  84.51
693.8  120596.15  101947.65  84.54
695.2  121196.38  102549.05  84.61
696.5  121879.12  103224.00  84.69
697.8  122574.85  103882.80  84.75
699.2  123243.12  104503.23  84.79
700.5  123954.48  105172.38  84.85
701.8  124575.15  105773.85  84.91
703.1  125237.88  106425.48  84.98
704.5  125927.46  107075.52  85.03
705.8  126665.21  107763.21  85.08
707.1  127324.50  108394.75  85.13
708.4  127956.54  109006.71  85.19
709.8  128730.15  109751.40  85.26
711.1  129274.10  110278.28  85.31
712.4  130104.40  111036.38  85.34
713.7  130761.42  111664.52  85.40
715.0  131448.63  112325.28  85.45
716.3  132167.50  113013.00  85.51
717.7  132866.52  113673.72  85.55
719.0  133633.80  114383.70  85.59
720.3  134351.36  115069.18  85.65
721.6  135183.20  115832.20  85.69
722.9  135961.47  116546.94  85.72
724.2  136760.40  117293.40  85.77
725.6  137481.68  117971.66  85.81
726.9  137957.75  118435.50  85.85
728.2  138470.08  118924.96  85.88
729.5  139084.27  119505.10  85.92
730.8  139580.08  119979.20  85.96
732.1  140175.56  120541.40  85.99
733.4  140645.51  120990.77  86.03
734.7  141008.40  121351.68  86.06
736.0  141463.08  121772.34  86.08
737.3  141729.21  122034.60  86.10
738.6  141988.68  122302.44  86.14
740.0  142284.00  122594.70  86.16
741.2  142688.00  122977.92  86.19
742.6  143244.00  123479.64  86.20
743.9  143829.20  124028.48  86.23
745.2  144548.70  124680.96  86.26
746.5  145284.16  125342.07  86.27
747.8  145861.60  125886.40  86.31
749.1  146556.71  126499.68  86.31
750.4  147234.70  127104.12  86.33
751.7  147911.82  127732.64  86.36
753.0  148415.87  128204.85  86.38
754.2  149044.14  128769.60  86.40
755.5  149593.70  129264.73  86.41
756.8  150147.60  129765.00  86.42
758.1  151102.20  130637.16  86.46
759.4  151996.40  131433.80  86.47
760.7  152837.44  132213.76  86.51
762.0  153422.50  132746.25  86.52
763.3  153979.56  133252.56  86.54
764.6  154361.04  133617.36  86.56
765.9  154736.55  133981.50  86.59
767.2  155225.70  134447.67  86.61
768.4  155546.30  134761.90  86.64
769.7  156165.67  135331.94  86.66
771.0  156570.30  135740.61  86.70
772.3  156939.75  136079.90  86.71
773.6  157402.56  136530.72  86.74
774.8  157854.92  136984.22  86.78
776.1  158297.10  137412.08  86.81
777.4  158612.85  137716.93  86.83
778.7  159123.28  138187.04  86.84
780.0  159553.28  138612.16  86.88
781.2  159909.18  138967.38  86.90
782.5  160414.80  139465.56  86.94
783.8  160887.06  139905.36  86.96
785.0  161232.54  140244.18  86.98
786.3  161637.00  140658.00  87.02
787.6  162089.76  141107.68  87.06
788.9  162476.22  141485.49  87.08
790.1  162998.60  141994.30  87.11
791.4  163347.84  142371.84  87.16
792.7  163978.26  142952.25  87.18
793.9  164395.98  143348.94  87.20
795.2  164875.50  143807.50  87.22
796.5  165362.12  144269.18  87.24
797.7  165834.60  144735.90  87.28
799.0  166452.00  145332.00  87.31
800.2  166847.36  145737.60  87.35
801.5  167318.06  146167.30  87.36
802.8  167843.70  146671.85  87.39
804.0  168295.40  147096.04  87.40
805.3  168786.88  147572.24  87.43
806.5  169134.10  147964.50  87.48
807.8  169628.20  148388.10  87.48
809.0  170095.41  148835.17  87.50
810.3  170577.40  149289.45  87.52
811.5  170944.23  149636.97  87.54
812.8  171399.60  150136.80  87.59
814.0  171791.55  150512.58  87.61
815.3  172296.74  150966.70  87.62
816.5  172693.00  151305.50  87.62
817.8  173143.02  151750.89  87.64
819.0  173530.56  152143.04  87.68
820.2  173983.86  152580.90  87.70
821.5  174450.55  153010.05  87.71
822.7  174792.18  153320.07  87.72
824.0  175244.58  153737.73  87.73
825.2  175697.10  154213.20  87.77
826.4  176165.66  154655.71  87.79
827.7  176470.05  154952.60  87.81
828.9  176985.00  155387.70  87.80
830.1  177372.55  155744.71  87.81
831.4  177799.72  156164.02  87.83
832.6  178242.80  156560.76  87.84
833.8  178610.80  156908.90  87.85
835.0  178961.72  157247.16  87.87
836.3  179385.08  157674.16  87.90
837.5  179833.50  158117.40  87.92
838.7  180293.85  158535.90  87.93
839.9  180675.36  158863.68  87.93
841.2  181121.40  159300.02  87.95
842.4  181530.72  159639.78  87.94
843.6  181908.30  160045.20  87.98
844.8  182377.89  160490.07  88.00
846.0  182795.22  160860.63  88.00
847.2  183190.77  161238.42  88.02
848.5  183694.72  161701.28  88.03
849.7  184076.40  162048.30  88.03
850.9  184424.50  162435.00  88.08
852.1  184868.06  162774.51  88.05
853.3  185217.30  163068.54  88.04
854.5  185644.83  163489.97  88.07
855.7  185973.12  163846.80  88.10
856.9  186354.12  164227.08  88.13
858.1  186797.58  164566.61  88.10
859.3  187147.94  164938.20  88.13
860.5  187624.05  165319.95  88.11
861.7  188058.40  165738.40  88.13
862.9  188425.90  166120.89  88.16
864.1  188828.91  166477.94  88.16
865.3  189248.84  166890.76  88.19
866.5  189682.56  167261.76  88.18
867.7  190115.04  167662.16  88.19
868.9  190511.93  168041.02  88.20
870.1  190949.11  168465.57  88.23
871.3  191391.28  168865.08  88.23
872.5  191875.50  169284.15  88.23
873.7  192349.04  169669.12  88.21
874.9  192890.82  170121.72  88.20
876.0  193392.00  170583.12  88.21
877.2  193784.88  171006.96  88.25
878.4  194274.81  171425.79  88.24
879.6  194745.60  171813.60  88.22
880.8  195189.75  172252.50  88.25
882.0  195603.96  172614.77  88.25
883.1  196152.04  173109.44  88.25
884.3  196614.85  173509.13  88.25
885.5  197095.71  173941.11  88.25
886.7  197461.44  174271.68  88.26
887.8  197896.50  174624.00  88.24
889.0  198428.92  175130.28  88.26
890.2  198875.04  175466.34  88.23
891.4  199409.95  175908.66  88.21
892.5  200017.35  176469.93  88.23
893.7  200634.18  176987.64  88.21
894.9  201243.96  177568.20  88.24
896.0  201816.85  178100.80  88.25
897.2  202495.44  178604.72  88.20
898.4  202960.68  179070.06  88.23
899.5  203658.05  179634.94  88.20
900.7  204107.80  180017.50  88.20
901.9  204537.96  180357.64  88.18
903.0  204994.42  180660.55  88.13
904.2  205352.80  180964.20  88.12
905.4  205742.82  181410.66  88.17
906.5  206237.57  181754.23  88.13
907.7  206600.00  182055.92  88.12
908.8  207038.01  182401.62  88.10
910.0  207443.60  182669.76  88.06
911.2  207714.76  182941.44  88.07
912.3  207937.44  183132.72  88.07
913.5  208065.06  183250.78  88.07
914.6  208293.12  183390.48  88.04
915.8  208693.86  183748.35  88.05
916.9  208993.33  183964.75  88.02
918.1  209147.04  184194.16  88.07
919.2  209365.56  184427.28  88.09
920.4  209584.32  184514.66  88.04
921.5  209852.96  184718.48  88.02
922.7  209980.80  184925.12  88.07
923.8  210334.74  185183.22  88.04
925.0  210506.45  185287.62  88.02
926.1  210853.02  185623.20  88.03
927.3  211210.56  185934.72  88.03
928.4  211718.00  186468.75  88.07
929.6  212382.72  186982.40  88.04
930.7  213068.80  187698.00  88.09
931.8  213868.62  188291.01  88.04
933.0  214538.40  188841.60  88.02
934.1  214961.04  189370.44  88.10
935.3  215244.10  189501.65  88.04
936.4  215220.19  189510.00  88.05
937.6  215050.05  189269.76  88.01
938.7  214872.12  189092.70  88.00
939.9  214817.25  189172.40  88.06
941.0  215419.34  189707.78  88.06
942.1  216015.66  190171.80  88.04
943.3  216445.56  190477.80  88.00
944.4  216826.07  190754.36  87.98
945.6  216887.30  190980.28  88.06
946.7  217214.06  191151.43  88.00
947.9  217522.41  191360.19  87.97
949.0  217613.97  191506.72  88.00
950.1  217971.36  191673.00  87.93
951.3  218242.20  192019.30  87.98
952.4  218500.77  192457.77  88.08
953.6  218838.70  192542.40  87.98
954.7  218991.69  192522.18  87.91
955.8  219274.32  192712.74  87.89
957.0  219721.20  192935.40  87.81
958.1  220044.00  193238.64  87.82
959.3  220000.20  193246.20  87.84
960.4  220348.93  193614.25  87.87
961.6  220662.65  193832.70  87.84
962.7  220836.80  193952.32  87.83
963.9  221062.59  194055.47  87.78
965.0  221169.36  194302.80  87.85
966.2  221492.97  194409.24  87.77
967.3  221473.34  194330.75  87.74
968.5  221742.72  194255.04  87.60
969.6  221831.84  194272.56  87.58
970.8  221947.55  194501.67  87.63
971.9  221819.84  194543.36  87.70
973.1  221980.08  194586.16  87.66
974.2  221859.78  194242.38  87.55
975.4  222277.29  194393.61  87.46
976.5  222401.01  194621.31  87.51
977.7  222641.34  194832.24  87.51
978.8  222394.41  194616.81  87.51
980.0  222497.00  194394.00  87.37
981.2  222720.15  194810.82  87.47
982.3  222686.94  195018.04  87.57
983.5  222847.30  194843.48  87.43
984.6  223117.20  194998.32  87.40
985.8  223194.84  194742.24  87.25
987.0  223149.76  194736.96  87.27
988.1  223654.10  194817.48  87.11
989.3  223500.48  194737.76  87.13
990.2  235657.65  203116.95  86.19
994.0  236206.76  203712.13  86.24
997.9  236362.42  204072.75  86.34
1001.7  237103.03  204639.28  86.31
1005.6  238118.89  205637.78  86.36
1009.4  239211.00  206598.99  86.37
1013.3  240240.00  207600.00  86.41
1017.1  240858.06  208314.64  86.49
1021.0  241570.64  209047.47  86.54
1024.8  242766.28  210156.89  86.57
1028.6  244323.85  211627.72  86.62
1032.5  245653.80  212874.20  86.66
1036.3  246215.51  213452.07  86.69
1040.1  246484.39  213796.38  86.74
1044.0  247177.12  214499.68  86.78
1047.8  247741.20  215068.35  86.81
1051.6  248248.00  215693.87  86.89
1055.5  247962.00  215478.40  86.90
1059.3  247793.85  215476.65  86.96
1063.1  247757.61  215503.94  86.98
1067.0  248100.96  215887.92  87.02
1070.8  248821.92  216566.70  87.04
1074.6  249329.08  217121.64  87.08
1078.4  249138.33  217045.00  87.12
1082.3  248534.88  216568.21  87.14
1086.1  248190.27  216405.47  87.19
1089.9  248258.93  216512.27  87.21
1093.7  248588.36  216999.92  87.29
1097.5  248777.21  217204.96  87.31
1101.4  248702.64  217238.48  87.35
1105.2  248587.20  217208.80  87.38
1109.0  248899.03  217552.82  87.41
1112.8  249708.04  218293.47  87.42
1116.6  250412.40  218916.18  87.42
1120.4  251048.62  219412.04  87.40
1124.2  251473.65  219729.17  87.38
1128.1  251911.62  220011.23  87.34
1131.8  251882.40  219793.93  87.26
1135.7  251604.31  219296.38  87.16
1139.5  251385.80  218686.60  86.99
1143.3  250827.50  217709.58  86.80
1147.1  250248.89  216680.44  86.59
1150.9  249732.08  215619.25  86.34
1154.7  249713.82  214953.56  86.08
1158.5  249584.67  214207.47  85.83
1162.3  249379.54  213417.94  85.58
1166.1  248734.30  212337.73  85.37
1169.9  248364.17  211458.57  85.14
1173.7  247780.00  210380.00  84.91
1177.5  247152.98  209212.48  84.65
1181.2  247131.73  208498.04  84.37
1185.0  247473.97  208086.97  84.08
1188.8  247298.33  207361.39  83.85
1192.6  247286.58  206764.44  83.61
1196.4  247285.15  206308.78  83.43
1200.2  246628.98  205355.73  83.27
1204.0  246219.50  204723.40  83.15
1207.8  245888.43  204120.80  83.01
1211.6  245373.56  203437.11  82.91
1215.3  245002.58  202951.62  82.84
1219.1  244847.92  202771.00  82.82
1222.9  244480.00  202560.00  82.85
1226.7  244193.29  202494.46  82.92
1230.4  243554.28  202265.70  83.05
1234.2  242904.98  202077.63  83.19
1238.0  242227.27  201833.63  83.32
1241.8  241583.11  201618.19  83.46
1245.5  241034.07  201428.24  83.57
1249.3  240818.62  201416.70  83.64
1253.1  240991.53  201671.94  83.68
1256.8  240949.15  201750.03  83.73
1260.6  240700.23  201587.67  83.75
1264.4  240410.78  201406.84  83.78
1268.1  239951.07  201037.47  83.78
1271.9  239905.73  201064.30  83.81
1275.7  240164.10  201397.27  83.86
1279.4  240455.70  201866.40  83.95
1283.2  240032.00  201821.78  84.08
1286.9  239644.12  201826.88  84.22
1290.7  239386.40  201908.67  84.34
1294.4  238743.07  201646.37  84.46
1298.2  237913.24  201101.17  84.53
1302.0  236871.83  200311.25  84.57
1305.7  235629.17  199256.44  84.56
1309.5  234040.92  197890.45  84.55
1313.2  233195.08  196984.67  84.47
1317.0  232518.00  196232.40  84.39
1320.7  231767.67  195362.58  84.29
1324.4  230791.53  194200.02  84.15
1328.2  230067.20  193161.60  83.96
1331.9  229134.77  191829.31  83.72
1335.7  228273.75  190478.47  83.44
1339.4  227140.58  188797.73  83.12
1343.2  226269.98  187255.03  82.76
1346.9  225873.27  185921.97  82.31
1350.6  226255.17  185094.62  81.81
1354.4  226793.69  184327.22  81.28
1358.1  226720.73  182986.73  80.71
1361.8  226068.60  181139.53  80.13
1365.6  224957.05  179089.85  79.61
1369.3  223609.33  177067.56  79.19
1373.0  222147.26  175234.89  78.88
1376.7  220684.60  173473.47  78.61
1380.5  219192.93  171711.82  78.34
1384.2  217837.04  169972.29  78.03
1387.9  216517.60  168169.13  77.67
1391.6  215202.17  166155.92  77.21
1395.3  214040.25  163915.55  76.58
1399.1  213300.87  161690.90  75.80
1402.8  212331.33  158928.67  74.85
1406.5  211583.07  156046.93  73.75
1410.2  211023.50  153048.33  72.53
1413.9  210816.64  150175.28  71.24
1417.6  210301.06  147096.79  69.95
1421.3  209695.20  144120.80  68.73
1425.1  208987.20  141336.53  67.63
1428.8  208574.85  139066.50  66.67
1432.5  208341.66  137230.59  65.87
1436.2  208107.20  135665.59  65.19
1439.9  207502.70  134049.26  64.60
1443.6  207152.00  132715.67  64.07
1447.3  206572.29  131386.96  63.60
1451.0  206083.25  130107.75  63.13
1454.7  205512.80  128764.27  62.66
1458.4  205102.57  127481.67  62.16
1462.1  204453.33  125959.52  61.61
1465.8  203822.47  124417.19  61.04
1469.4  203238.21  122887.67  60.46
1473.1  203647.18  121961.53  59.89
1476.8  203730.08  120983.13  59.38
1480.5  202610.20  119546.18  59.00
1484.2  201725.93  118471.95  58.73
1487.9  201084.48  117840.71  58.60
1491.6  200378.75  117355.33  58.57
1495.3  200068.92  117295.75  58.63
1498.9  199484.33  117189.57  58.75
1502.6  198603.97  117058.04  58.94
1506.3  197525.69  116898.13  59.18
1510.0  196617.05  116884.45  59.45
1513.7  195865.63  116943.20  59.71
1517.3  195187.52  116912.97  59.90
1521.0  194312.30  116592.09  60.00
1524.7  193554.70  116202.19  60.04
1528.3  192747.67  115672.37  60.01
1532.0  191872.13  115011.73  59.94
1535.7  191045.56  114435.69  59.90
1539.3  190222.13  113886.77  59.87
1543.0  189611.72  113605.72  59.91
1546.7  189248.58  113601.58  60.03
1550.3  188743.47  113596.27  60.19
1554.0  187972.40  113478.40  60.37
1557.6  187201.42  113356.41  60.55
1561.3  186378.33  113141.89  60.71
1565.0  185499.73  112852.00  60.84
1568.6  184571.96  112500.89  60.95
1572.3  183896.73  112318.61  61.08
1575.9  183295.20  112136.00  61.18
1579.6  182712.02  111916.82  61.25
1583.2  182077.82  111710.71  61.35
1586.9  181292.96  111539.76  61.52
1590.5  180686.84  111663.96  61.80
1594.1  179920.96  111978.06  62.24
1597.8  179130.12  112420.16  62.76
1601.4  178380.77  113036.04  63.37
1605.1  177397.69  113543.89  64.01
1608.7  176555.50  114186.50  64.67
1612.3  175778.12  114806.33  65.31
1616.0  174959.95  115365.30  65.94
1619.6  174279.22  115928.56  66.52
1623.2  173434.20  116346.80  67.08
1626.9  172795.40  116747.80  67.56
1630.5  172008.30  117002.45  68.02
1634.1  171356.08  117299.71  68.45
1637.8  170665.60  117512.89  68.86
1641.4  169868.23  117635.33  69.25
1645.0  169064.46  117712.06  69.63
1648.6  168145.88  117658.77  69.97
1652.2  167432.34  117692.32  70.29
1655.8  166729.78  117640.56  70.56
1659.5  166057.20  117552.15  70.79
1663.1  164889.60  117035.36  70.98
1666.7  163653.83  116410.67  71.13
1670.3  162494.00  115759.00  71.24
1673.9  161433.23  115050.71  71.27
1677.5  160658.60  114436.94  71.23
1681.1  160228.36  113924.49  71.10
1684.7  160225.60  113656.45  70.94
1688.3  160136.51  113209.21  70.70
1691.9  159750.60  112509.60  70.43
1695.6  159400.33  111678.10  70.06
1699.2  159290.23  110919.63  69.63
1702.8  159201.14  110336.47  69.31
1706.3  158720.08  109736.94  69.14
1709.9  157763.11  109052.00  69.12
1713.5  157041.64  108566.43  69.13
1717.1  156302.22  107995.07  69.09
1720.7  155639.92  107408.49  69.01
1724.3  155262.54  106980.13  68.90
1727.9  154928.04  106519.12  68.75
1731.5  154816.19  106221.56  68.61
1735.1  154924.53  106082.13  68.47
1738.7  154649.91  105705.96  68.35
1742.2  154207.78  105230.88  68.24
1745.8  153531.60  104604.80  68.13
1749.4  153300.41  104255.02  68.01
1753.0  152359.32  103415.43  67.88
1756.5  150909.85  102167.37  67.70
1760.1  149151.00  100731.83  67.54
1763.7  147204.17  99155.58  67.36
1767.2  145653.47  97893.07  67.21
1770.8  144314.50  96843.00  67.11
1774.4  142922.19  95795.54  67.03
1777.9  142096.43  95208.42  67.00
1781.5  141236.00  94622.33  67.00
1785.1  140053.33  93838.33  67.00
1788.6  138787.93  93024.44  67.03
1792.2  137479.67  92217.17  67.08
1795.8  136812.07  91859.01  67.14
1799.3  136127.60  91451.20  67.18
1802.9  135423.97  91023.07  67.21
1806.4  134808.00  90639.20  67.24
1810.0  134056.63  90106.29  67.22
1813.5  133711.27  89859.72  67.20
1817.1  133530.27  89732.13  67.20
1820.6  132973.17  89379.23  67.22
1824.2  132955.33  89420.93  67.26
1827.7  132220.87  89054.72  67.35
1831.2  132048.00  89152.00  67.51
1834.8  132101.50  89432.50  67.70
1838.3  131863.00  89566.50  67.92
1841.8  131216.60  89426.93  68.15
1845.4  130326.12  89062.67  68.34
1848.9  129509.55  88725.90  68.51
1852.4  128853.93  88408.03  68.61
1856.0  128115.60  87950.27  68.65
1859.5  127382.02  87351.55  68.57
1863.0  126818.53  86794.90  68.44
1866.6  126716.09  86476.89  68.24
1870.1  126661.52  86016.91  67.91
1873.6  126028.50  85025.25  67.47
1877.1  124793.08  83454.58  66.87
1880.6  123451.73  81620.36  66.12
1884.2  122503.83  79821.13  65.16
1887.7  121724.40  77891.93  63.99
1891.2  120795.85  75668.25  62.64
1894.7  120010.72  73299.29  61.08
1898.2  119563.58  71013.52  59.39
1902.2  127876.32  73401.12  57.40
1904.9  127173.44  71160.62  55.96
1907.6  126300.64  68871.20  54.53
1910.4  125618.85  66716.09  53.11
1913.1  124546.16  64522.08  51.81
1915.8  123809.28  62720.56  50.66
1918.6  123252.64  61164.96  49.63
1921.3  122743.47  59800.90  48.72
1924.0  121951.90  58495.08  47.97
1926.7  121137.64  57372.24  47.36
1929.4  120258.00  56466.24  46.95
1932.2  119639.33  55838.94  46.67
1934.9  119049.84  55401.84  46.54
1937.6  118404.08  55081.00  46.52
1940.3  117810.00  54893.00  46.59
1943.0  117311.15  54856.04  46.76
1945.7  116579.87  54794.96  47.00
1948.4  115805.86  54768.95  47.29
1951.1  115194.42  54870.30  47.63
1953.8  114584.58  55016.28  48.01
1956.4  114062.16  55212.01  48.41
1959.1  113443.04  55389.76  48.83
1961.8  112647.78  55484.94  49.26
1964.5  111968.28  55649.97  49.70
1967.2  111164.11  55762.85  50.16
1969.9  110554.10  55948.00  50.61
1972.5  109823.39  56048.93  51.04
1975.2  109288.00  56268.94  51.49
1977.9  108906.48  56561.48  51.94
1980.6  108286.99  56721.07  52.38
1983.2  107412.80  56722.00  52.81
1985.9  106560.00  56700.00  53.21
1988.5  105713.07  56655.11  53.59
1991.2  105048.90  56708.91  53.98
1993.8  104427.84  56765.94  54.36
1996.5  103984.98  56882.10  54.70
1999.2  103364.86  56858.67  55.01
2001.8  102977.76  56927.64  55.28
2004.4  102484.52  56895.61  55.52
2007.1  101839.50  56725.90  55.70
2009.7  101253.60  56552.94  55.85
2012.4  100854.08  56443.84  55.97
2015.0  100425.40  56232.60  55.99
2017.6  99904.50  55889.90  55.94
2020.3  99394.24  55516.56  55.85
2022.9  99151.20  55279.52  55.75
2025.5  98929.14  54976.53  55.57
2028.1  98726.46  54597.70  55.30
2030.8  98334.27  54012.69  54.93
2033.4  98198.94  53507.64  54.49
2036.0  97830.20  52838.24  54.01
2038.6  97452.18  52097.94  53.46
2041.2  97134.96  51348.44  52.86
2043.8  96803.07  50522.29  52.19
2046.4  96431.74  49629.14  51.47
2049.0  95927.84  48666.80  50.73
2051.6  95681.10  47832.84  49.99
2054.2  95371.50  46980.50  49.26
2056.8  95018.00  46146.10  48.57
2059.4  94456.27  45240.27  47.90
2062.0  93968.75  44407.50  47.26
2064.6  93363.15  43530.52  46.62
2067.1  92769.84  42657.84  45.98
2069.7  92182.16  41774.44  45.32
2072.3  91765.10  41016.16  44.70
2074.9  91289.73  40264.14  44.11
2077.4  90956.04  39627.73  43.57
2080.0  90473.06  38981.16  43.09
2082.6  90023.80  38378.65  42.63
2085.1  89575.17  37832.55  42.24
2087.7  89224.20  37377.60  41.89
2090.3  88780.65  36923.19  41.59
2092.8  88050.50  36381.39  41.32
2095.4  87276.93  35834.24  41.06
2097.9  86631.02  35365.05  40.82
2100.5  85948.40  34922.00  40.63
2103.0  85358.38  34579.96  40.51
2105.6  84817.92  34329.27  40.47
2108.1  84313.89  34167.78  40.52
2110.7  83779.22  34050.38  40.64
2113.2  83282.87  33977.39  40.80
2115.7  82724.80  33927.30  41.01
2118.3  82125.03  33900.75  41.28
2120.8  81763.02  33999.66  41.58
2123.3  81378.68  34082.68  41.88
2125.8  81011.56  34191.36  42.21
2128.4  80591.16  34323.12  42.59
2130.9  80045.80  34410.00  42.99
2133.4  79690.80  34554.94  43.36
2135.9  79320.60  34676.40  43.72
2138.4  78873.74  34756.92  44.07
2140.9  78545.34  34850.32  44.37
2143.4  78217.00  34912.56  44.64
2145.9  77909.98  34971.04  44.89
2148.4  77610.27  35066.07  45.18
2150.9  77332.49  35153.79  45.46
2153.4  77040.09  35241.51  45.74
2155.9  76686.46  35286.62  46.01
2158.4  76381.20  35338.80  46.27
2160.9  76168.05  35404.95  46.48
2163.4  75866.24  35430.18  46.70
2165.9  75301.06  35356.78  46.95
2168.4  74840.58  35320.68  47.19
2170.8  74503.33  35361.26  47.46
2173.3  74142.95  35389.24  47.73
2175.8  73847.40  35427.59  47.97
2178.2  73479.35  35447.10  48.24
2180.7  73094.91  35472.64  48.53
2183.2  72674.27  35484.75  48.83
2185.6  72258.48  35494.20  49.12
2188.1  71759.52  35441.28  49.39
2190.6  71200.22  35355.06  49.66
2193.0  70579.41  35247.96  49.94
2195.5  70049.28  35136.00  50.16
2197.9  69467.52  34997.60  50.38
2200.4  68773.85  34806.90  50.61
2202.8  68302.90  34693.41  50.79
2205.3  67704.84  34510.06  50.97
2207.7  67325.18  34472.62  51.20
2210.1  66916.92  34363.84  51.35
2212.6  66564.24  34236.80  51.43
2215.0  66340.75  34159.85  51.49
2217.4  66037.69  34071.79  51.59
2219.9  65799.76  34022.80  51.71
2222.3  65559.12  33941.60  51.77
2224.7  65369.70  33848.28  51.78
2227.1  65114.79  33711.02  51.77
2229.5  64832.69  33530.67  51.72
2231.9  64405.60  33250.08  51.63
2234.4  63917.52  32904.64  51.48
2236.8  63520.84  32566.00  51.27
2239.2  63131.64  32200.74  51.01
2241.6  62715.24  31745.07  50.62
2244.0  62311.68  31216.32  50.10
2246.4  61938.48  30639.78  49.47
2248.8  61525.20  29980.50  48.73
2251.2  61187.10  29292.90  47.87
2253.6  60786.90  28536.00  46.94
2255.9  60514.08  27795.48  45.93
2258.3  60197.28  27029.14  44.90
2260.7  59819.20  26255.92  43.89
2263.1  59421.00  25517.10  42.94
2265.5  59022.48  24844.71  42.09
2267.9  58707.60  24307.80  41.40
2270.2  58293.20  23884.08  40.97
2272.6  57912.36  23634.48  40.81
2275.0  57506.40  23505.30  40.87
2277.3  57100.20  23434.80  41.04
2279.7  56701.95  23425.95  41.31
2282.1  56374.40  23477.44  41.65
2284.4  55987.14  23461.02  41.90
2286.8  55689.80  23418.74  42.05
2289.1  55297.20  23272.04  42.09
2291.5  54983.32  23145.08  42.09
2293.8  54591.62  22920.92  41.99
2296.2  54164.88  22610.28  41.74
2298.5  53656.83  22261.38  41.49
2300.8  53137.70  21939.82  41.29
2303.2  52499.56  21547.84  41.04
2305.5  51828.91  21097.59  40.71
2307.9  51169.32  20642.38  40.34
2310.2  50542.80  20207.88  39.98
2312.5  49928.40  19780.00  39.62
2314.8  49345.44  19380.44  39.28
2317.1  48738.25  18971.75  38.93
2319.5  48129.84  18577.08  38.60
2321.8  47587.92  18211.28  38.27
2324.1  47012.56  17859.52  37.99
2326.4  46533.74  17548.30  37.71
2328.7  45989.50  17204.50  37.41
2331.0  45494.52  16893.36  37.13
2333.3  45143.49  16657.73  36.90
2335.6  44763.04  16469.60  36.79
2337.9  44294.22  16275.24  36.74
2340.2  43871.00  16112.00  36.73
2342.5  43517.76  15967.29  36.69
2344.8  43051.40  15824.35  36.76
2347.1  42523.32  15687.84  36.89
2349.4  42005.10  15501.30  36.90
2351.7  41538.56  15303.68  36.84
2353.9  41053.88  15157.31  36.92
2356.2  40560.00  15024.75  37.04
2358.5  40047.23  14899.25  37.20
2360.8  39563.88  14775.58  37.35
2363.1  39120.00  14660.22  37.48
2365.3  38678.73  14528.06  37.56
2367.6  38140.00  14350.00  37.62
2369.8  37637.25  14210.70  37.76
2372.1  37112.40  14074.32  37.92
2374.4  36504.28  13878.00  38.02
2376.6  35897.40  13716.64  38.21
2378.9  35317.24  13561.24  38.40
2381.1  34736.00  13374.40  38.50
2383.4  34193.74  13200.52  38.61
2385.6  33711.70  13072.95  38.78
2387.9  33199.20  12882.96  38.81
2390.1  32707.50  12684.00  38.78
2392.3  32242.86  12551.76  38.93
2394.6  31809.72  12426.66  39.07
2396.8  31416.21  12307.60  39.18
2399.0  30955.10  12155.20  39.27
2401.3  30501.58  11977.74  39.27
2403.5  30040.92  11771.76  39.19
2405.7  29631.23  11596.73  39.14
2407.9  29239.74  11430.18  39.09
2410.1  28792.80  11226.96  38.99
2412.4  28408.20  11017.50  38.78
2414.6  28042.08  10817.52  38.58
2416.8  27657.30  10625.34  38.42
2419.0  27277.14  10443.95  38.29
2421.2  26911.40  10280.38  38.20
2423.4  26528.25  10086.44  38.02
2425.6  26163.27  9864.09  37.70
2427.8  25820.37  9658.35  37.41
2430.0  25497.81  9428.34  36.98
2432.2  25228.80  9239.04  36.62
2434.4  24915.06  9032.58  36.25
2436.5  24588.56  8778.28  35.70
2438.7  24290.10  8569.50  35.28
2440.9  24010.56  8348.91  34.77
2443.1  23734.08  8140.50  34.30
2445.3  23453.56  7960.07  33.94
2447.4  23145.84  7747.92  33.47
2449.6  22878.24  7552.16  33.01
2451.8  22616.82  7377.48  32.62
2453.9  22271.42  7182.72  32.25
2456.1  21929.76  6970.80  31.79
2458.3  21619.71  6799.85  31.45
2460.4  21323.46  6671.60  31.29
2462.6  21069.65  6500.90  30.85
2464.7  20824.18  6315.53  30.33
2466.9  20574.40  6158.96  29.94
2469.0  20335.96  6024.46  29.62
2471.2  20089.26  5871.60  29.23
2473.3  19835.30  5693.73  28.71
2475.4  19550.60  5515.02  28.21
2477.6  19287.85  5358.57  27.78
2479.7  19061.76  5237.76  27.48
2481.9  18778.83  5135.69  27.35
2484.0  18551.77  5052.26  27.23
2486.1  18330.30  4971.78  27.12
2488.2  18060.75  4903.45  27.15
2490.4  17830.25  4836.25  27.12
2492.5  17608.04  4790.00  27.20
2494.6  17320.41  4776.66  27.58
2496.7  17010.63  4735.56  27.84
2498.8  16756.29  4689.18  27.98
2500.9  16571.77  4670.02  28.18
2503.0  16477.72  4659.88  28.28
2505.1  16426.80  4689.75  28.55
2507.2  16397.76  4800.66  29.28
2509.4  16374.38  4889.17  29.86
2511.4  16364.67  5006.40  30.59
2513.5  16441.12  5064.00  30.80
2515.6  16550.14  5160.40  31.18
