# Supplementary material for: Using reflectance spectra and Pl@ntNet to identify herbarium specimens: a case study with Lithocarpus
Source: New Phytol. 2025 Jun 4;251(2):800–10. doi: 10.1111/nph.70258 (PMC13278665; doi:10.1111/nph.70258)
Supplement: Supplementary file 1 — Dataset S1 Original spectral data collected for this study. [file NPH-251-800-s003.zip › lithocarpus_spectra/gr021722_0285.sig]

/*** Spectra Vista SIG Data ***/
name= gr021722_0285.sig
instrument= HI: 1132003 (HR-1024i)
integration= 50.0, 9.0, 6.0, 100.0, 9.0, 6.0
scan method= Time-based, Time-based
scan coadds= 100, 425, 571, 50, 425, 571
scan time= 5, 5
scan settings= AI, AI
external data set1= 0,0,0,0,0,0,0,0,0,0,0,0,0,0,0,0,0,0,0,0,0,0,0,0,0,0,0,0,0,0,0,0
external data set2= 0,0,0,0,0,0,0,0,0,0,0,0,0,0,0,0,0,0,0,0,0,0,0,0,0,0,0,0,0,0,0,0
external data dark= 0,0,0,0,0,0,0,0,0,0,0,0,0,0,0,0
external data mask= 0
optic= LENS 4(1), LENS 4(1)
temp= 30.2, -5.1, -9.8, 30.2, -5.0, -9.8
battery= 7.46, 7.46
error= 0, 0
units= Radiance, Radiance
time= 17/02/2022 15:43:23, 17/02/2022 15:44:52
longitude=                 ,                 
latitude=                 ,                 
gpstime=                 ,                 
comm= 
memory slot= 0, 0
factors= 0.940, 0.907, 1.000 [Overlap: Remove @ 990,1900, Matching Type: None]
inclinometer x offset= 1, 1
inclinometer y offset= 90, 90
data= 
340.5  1215.20  162.75  13.39
341.9  1254.93  170.16  13.56
343.4  1180.80  167.28  14.17
344.9  1165.50  138.75  11.90
346.4  1158.95  133.73  11.54
347.8  1164.84  128.48  11.03
349.3  1178.08  127.36  10.81
350.8  1212.00  128.78  10.63
352.2  1272.81  138.99  10.92
353.7  1268.68  124.11  9.78
355.2  1323.10  111.35  8.42
356.6  1374.45  104.72  7.62
358.1  1427.76  118.98  8.33
359.6  1474.30  121.79  8.26
361.0  1501.82  129.26  8.61
362.5  1602.90  117.14  7.31
364.0  1694.42  121.03  7.14
365.5  1760.45  115.65  6.57
366.9  1821.20  119.32  6.55
368.4  1889.01  118.85  6.29
369.9  1993.30  122.17  6.13
371.3  2088.76  138.81  6.65
372.8  2176.26  131.10  6.02
374.2  2271.50  142.78  6.29
375.7  2372.91  144.21  6.08
377.2  2496.45  146.85  5.88
378.6  2562.74  138.71  5.41
380.1  2628.10  141.02  5.37
381.6  2761.59  157.63  5.71
383.0  2896.85  170.78  5.90
384.5  3032.12  159.25  5.25
386.0  3147.54  169.29  5.38
387.4  3241.45  174.73  5.39
388.9  3346.56  180.11  5.38
390.4  3485.34  182.24  5.23
391.8  3650.64  189.42  5.19
393.3  3801.52  191.24  5.03
394.7  3870.35  198.63  5.13
396.2  3970.94  205.58  5.18
397.7  4138.32  201.24  4.86
399.1  4316.97  207.26  4.80
400.6  4511.04  213.36  4.73
402.0  4633.98  212.94  4.60
403.5  4723.60  230.30  4.88
405.0  4855.72  223.68  4.61
406.4  5060.22  234.52  4.63
407.9  5271.72  249.76  4.74
409.3  5399.70  259.01  4.80
410.8  5515.92  266.49  4.83
412.2  5660.16  269.34  4.76
413.7  5890.26  282.15  4.79
415.1  6117.06  291.83  4.77
416.6  6304.68  302.54  4.80
418.0  6452.50  315.38  4.89
419.5  6592.14  317.86  4.82
420.9  6796.16  328.00  4.83
422.4  7048.27  343.90  4.88
423.8  7311.45  357.86  4.89
425.3  7582.95  381.30  5.03
426.7  7798.20  393.60  5.05
428.2  7964.80  407.36  5.11
429.6  8135.96  418.07  5.14
431.1  8340.22  427.63  5.13
432.5  8614.19  455.59  5.29
434.0  8899.00  473.00  5.32
435.4  9212.50  497.75  5.40
436.8  9519.13  518.01  5.44
438.3  9774.50  533.93  5.46
439.7  9985.95  551.93  5.53
441.2  10168.92  572.46  5.63
442.6  10422.90  591.08  5.67
444.0  10717.98  611.52  5.71
445.5  11044.62  632.60  5.73
446.9  11395.02  655.20  5.75
448.4  11718.07  682.96  5.83
449.8  12062.75  714.73  5.93
451.2  12345.25  733.13  5.94
452.7  12564.30  749.81  5.97
454.1  12808.48  774.52  6.05
455.5  13092.94  797.86  6.09
457.0  13430.56  823.68  6.13
458.4  13779.48  852.28  6.19
459.8  14135.04  884.16  6.26
461.2  14544.52  911.23  6.27
462.7  14919.03  943.26  6.32
464.1  15241.77  971.20  6.37
465.5  15526.44  1000.62  6.44
467.0  15811.20  1030.90  6.52
468.4  16126.80  1053.98  6.54
469.8  16461.52  1078.76  6.55
471.2  16873.05  1116.99  6.62
472.7  17310.71  1157.39  6.69
474.1  17747.20  1197.70  6.75
475.5  18274.88  1237.86  6.77
476.9  18763.81  1280.05  6.82
478.4  19156.25  1315.63  6.87
479.8  19419.42  1347.25  6.94
481.2  19623.60  1377.76  7.02
482.6  19865.79  1403.46  7.06
484.0  20222.22  1436.22  7.10
485.4  20683.84  1476.57  7.14
486.9  21200.40  1518.08  7.16
488.3  21783.20  1570.96  7.21
489.7  22279.72  1626.15  7.30
491.1  22702.68  1666.98  7.34
492.5  23079.00  1708.14  7.40
493.9  23402.22  1740.18  7.44
495.3  23694.90  1775.55  7.49
496.8  24074.80  1815.34  7.54
498.2  24549.03  1865.21  7.60
499.6  25057.89  1914.26  7.64
501.0  25627.00  1969.10  7.68
502.4  26161.20  2025.30  7.74
503.8  26679.31  2079.77  7.80
505.2  27208.48  2133.60  7.84
506.6  27718.68  2193.51  7.91
508.0  28208.88  2247.84  7.97
509.4  28605.00  2295.00  8.02
510.8  29061.45  2353.73  8.10
512.2  29509.36  2405.84  8.15
513.6  30019.20  2467.20  8.22
515.0  30599.76  2537.00  8.29
516.4  31097.28  2598.40  8.36
517.8  31666.12  2663.27  8.41
519.2  32262.66  2731.59  8.47
520.7  32839.86  2804.01  8.54
522.0  33335.52  2872.68  8.62
523.4  33912.90  2945.88  8.69
524.8  34426.80  3011.25  8.75
526.2  35034.29  3085.22  8.81
527.6  35666.34  3164.55  8.87
529.0  36216.40  3238.40  8.94
530.4  36870.82  3322.70  9.01
531.8  37423.73  3393.23  9.07
533.2  37884.60  3463.20  9.14
534.6  38321.76  3547.28  9.26
536.0  38808.44  3633.15  9.36
537.4  39309.95  3713.23  9.45
538.8  39883.29  3803.16  9.54
540.2  40518.64  3893.67  9.61
541.6  41130.18  3986.29  9.69
543.0  41655.32  4066.58  9.76
544.3  42360.30  4169.48  9.84
545.7  43147.65  4282.58  9.93
547.1  43665.30  4365.23  10.00
548.5  44303.70  4465.41  10.08
549.9  45023.84  4574.38  10.16
551.3  45786.78  4689.62  10.24
552.7  46326.02  4783.35  10.33
554.1  47039.52  4896.93  10.41
555.4  47650.32  5001.36  10.50
556.8  48089.58  5084.31  10.57
558.2  48364.65  5156.85  10.66
559.6  48629.70  5226.60  10.75
561.0  49147.56  5326.86  10.84
562.3  49554.05  5412.23  10.92
563.7  50140.16  5517.12  11.00
565.1  50723.20  5625.40  11.09
566.5  51349.34  5736.61  11.17
567.9  52202.88  5876.64  11.26
569.2  53138.40  6022.80  11.33
570.6  54109.66  6184.44  11.43
572.0  54947.66  6333.19  11.53
573.4  55656.20  6462.35  11.61
574.8  56376.25  6600.25  11.71
576.1  57249.73  6760.24  11.81
577.5  57918.24  6895.34  11.91
578.9  58843.32  7061.82  12.00
580.3  59696.34  7220.82  12.10
581.6  60552.00  7384.56  12.20
583.0  61389.90  7548.53  12.30
584.4  61985.64  7687.08  12.40
585.8  62414.92  7804.36  12.50
587.1  62774.36  7908.78  12.60
588.5  63245.10  8032.50  12.70
589.9  63637.80  8144.70  12.80
591.2  64160.40  8275.32  12.90
592.6  64899.56  8432.49  12.99
594.0  65550.96  8578.67  13.09
595.3  66419.62  8754.88  13.18
596.7  67313.18  8940.62  13.28
598.1  68161.53  9114.36  13.37
599.5  68983.00  9294.53  13.47
600.8  69865.24  9484.36  13.58
602.2  70589.54  9650.24  13.67
603.5  71476.32  9840.12  13.77
604.9  72354.42  10032.84  13.87
606.3  73154.40  10222.08  13.97
607.6  73910.94  10410.33  14.08
609.0  74644.20  10600.20  14.20
610.4  75369.84  10791.69  14.32
611.7  76032.49  10978.68  14.44
613.1  76645.50  11169.38  14.57
614.5  77327.64  11377.62  14.71
615.8  77868.90  11564.55  14.85
617.2  78611.04  11790.54  15.00
618.5  79246.68  12009.60  15.15
619.9  80041.92  12260.02  15.32
621.2  80776.60  12502.19  15.48
622.6  81686.00  12768.25  15.63
624.0  82410.39  13008.56  15.79
625.3  83250.59  13265.33  15.93
626.7  84069.50  13514.83  16.08
628.0  84756.64  13747.10  16.22
629.4  85579.20  14014.00  16.38
630.8  86280.72  14246.64  16.51
632.1  86836.05  14461.34  16.65
633.5  87739.08  14740.44  16.80
634.8  88471.41  14987.58  16.94
636.2  89110.02  15207.66  17.07
637.5  89928.40  15473.32  17.21
638.9  90653.49  15717.65  17.34
640.2  91401.41  15966.35  17.47
641.6  92224.14  16219.41  17.59
642.9  93014.74  16460.08  17.70
644.3  93844.42  16731.40  17.83
645.6  94601.00  16994.25  17.96
647.0  95324.13  17239.68  18.09
648.3  96121.37  17502.08  18.21
649.7  96959.94  17754.33  18.31
651.0  97741.95  17990.19  18.41
652.4  98287.02  18188.82  18.51
653.7  99376.47  18493.11  18.61
655.0  100266.76  18751.60  18.70
656.4  100913.80  18936.60  18.77
657.7  102013.32  19212.66  18.83
659.1  102902.80  19450.20  18.90
660.4  103574.24  19662.72  18.98
661.8  104256.00  19876.00  19.06
663.1  105226.59  20146.14  19.15
664.5  105709.20  20352.72  19.25
665.8  105861.09  20504.93  19.37
667.1  105930.72  20694.83  19.54
668.5  106310.40  20958.00  19.71
669.8  106694.16  21255.87  19.92
671.2  106945.28  21552.96  20.15
672.5  107253.36  21920.61  20.44
673.8  107882.32  22378.72  20.74
675.2  108823.26  22930.53  21.07
676.5  109969.26  23536.77  21.40
677.8  111183.98  24176.35  21.74
679.2  112131.38  24786.25  22.10
680.5  112959.21  25389.03  22.48
681.9  113705.90  25972.10  22.84
683.2  114506.70  26565.00  23.20
684.5  115307.50  27138.65  23.54
685.9  116026.72  27691.69  23.87
687.2  116728.32  28239.36  24.19
688.5  117381.84  28767.13  24.51
689.9  118160.24  29307.04  24.80
691.2  118845.37  29823.59  25.09
692.5  119445.64  30312.42  25.38
693.8  120165.80  30834.20  25.66
695.2  120768.31  31327.97  25.94
696.5  121460.24  31834.88  26.21
697.8  122172.55  32344.18  26.47
699.2  122828.16  32852.24  26.75
700.5  123526.44  33376.05  27.02
701.8  124156.20  33883.50  27.29
703.1  124820.64  34404.00  27.56
704.5  125504.64  34933.68  27.83
705.8  126236.28  35481.24  28.11
707.1  126889.50  36025.25  28.39
708.4  127522.74  36554.88  28.67
709.8  128310.81  37140.51  28.95
711.1  128848.12  37655.91  29.23
712.4  129663.98  38240.73  29.49
713.7  130328.22  38800.28  29.77
715.0  131022.06  39370.97  30.05
716.3  131761.50  39954.75  30.32
717.7  132473.94  40537.52  30.60
719.0  133254.20  41131.85  30.87
720.3  134013.72  41716.89  31.13
721.6  134887.20  42350.20  31.40
722.9  135722.43  42982.38  31.67
724.2  136594.08  43624.98  31.94
725.6  137359.12  44221.18  32.19
726.9  137810.50  44733.00  32.46
728.2  138274.08  45256.40  32.73
729.5  138846.37  45831.44  33.01
730.8  139315.42  46375.65  33.29
732.1  139891.36  46957.96  33.57
733.4  140317.11  47486.64  33.84
734.7  140602.68  47986.74  34.13
736.0  140929.32  48517.95  34.43
737.3  141051.24  48981.24  34.73
738.6  141168.42  49449.96  35.03
740.0  141332.10  49928.83  35.33
741.2  141623.04  50464.96  35.63
742.6  142101.36  51079.32  35.95
743.9  142659.12  51722.48  36.26
745.2  143397.90  52427.16  36.56
746.5  144184.02  53159.75  36.87
747.8  144828.40  53833.00  37.17
749.1  145563.30  54551.35  37.48
750.4  146271.79  55264.45  37.78
751.7  146986.70  55982.15  38.09
753.0  147512.26  56628.99  38.39
754.2  148151.76  57320.82  38.69
755.5  148721.14  57987.49  38.99
756.8  149286.72  58653.78  39.29
758.1  150233.16  59473.86  39.59
759.4  151136.40  60286.00  39.89
760.7  151969.44  61076.82  40.19
762.0  152556.25  61770.63  40.49
763.3  153106.38  62454.42  40.79
764.6  153481.92  63070.20  41.09
765.9  153841.55  63692.68  41.40
767.2  154322.70  64365.84  41.71
768.4  154627.20  64960.35  42.01
769.7  155237.48  65703.91  42.32
771.0  155652.57  66359.30  42.63
772.3  155995.40  66983.40  42.94
773.6  156458.56  67651.76  43.24
774.8  156901.92  68325.34  43.55
776.1  157335.10  68999.45  43.86
777.4  157641.85  69606.14  44.15
778.7  158141.28  70316.11  44.46
780.0  158581.12  70987.52  44.76
781.2  158917.20  71622.96  45.07
782.5  159421.08  72318.48  45.36
783.8  159850.80  73005.03  45.67
785.0  160194.54  73640.91  45.97
786.3  160597.50  74313.75  46.27
787.6  161036.40  74996.04  46.57
788.9  161388.45  75637.71  46.87
790.1  161908.60  76343.60  47.15
791.4  162265.92  76992.96  47.45
792.7  162881.64  77764.91  47.74
793.9  163284.66  78421.77  48.03
795.2  163748.50  79114.25  48.31
796.5  164219.44  79818.53  48.60
797.7  164688.06  80529.66  48.90
799.0  165324.00  81306.00  49.18
800.2  165704.32  81958.40  49.46
801.5  166145.76  82647.15  49.74
802.8  166638.90  83369.65  50.03
804.0  167097.84  84052.15  50.30
805.3  167572.40  84781.04  50.59
806.5  167942.00  85444.75  50.88
807.8  168391.30  86130.80  51.15
809.0  168827.35  86828.39  51.43
810.3  169290.54  87540.71  51.71
811.5  169666.35  88201.50  51.99
812.8  170144.70  88928.70  52.27
814.0  170517.96  89580.60  52.53
815.3  170974.51  90318.48  52.83
816.5  171350.75  90978.00  53.09
817.8  171795.72  91691.25  53.37
819.0  172193.84  92377.99  53.65
820.2  172642.32  93098.25  53.93
821.5  173104.65  93821.75  54.20
822.7  173379.75  94450.31  54.48
824.0  173794.68  95145.66  54.75
825.2  174274.65  95876.40  55.01
826.4  174770.42  96645.29  55.30
827.7  175105.20  97300.33  55.57
828.9  175531.50  98034.30  55.85
830.1  175934.16  98703.02  56.10
831.4  176339.75  99409.89  56.37
832.6  176814.00  100167.81  56.65
833.8  177162.80  100853.20  56.93
835.0  177512.86  101548.58  57.21
836.3  177969.96  102279.66  57.47
837.5  178416.00  102986.10  57.72
838.7  178836.93  103728.87  58.00
839.9  179236.80  104421.96  58.26
841.2  179681.11  105170.77  58.53
842.4  180069.99  105842.90  58.78
843.6  180467.00  106575.00  59.06
844.8  180935.19  107357.49  59.33
846.0  181352.43  108052.43  59.58
847.2  181769.70  108733.07  59.82
848.5  182231.36  109472.24  60.07
849.7  182593.32  110162.31  60.33
850.9  182943.80  110875.70  60.61
852.1  183365.25  111589.25  60.86
853.3  183716.46  112210.53  61.08
854.5  184078.79  112916.09  61.34
855.7  184432.68  113572.44  61.58
856.9  184793.88  114287.58  61.85
858.1  185170.34  114983.65  62.10
859.3  185597.86  115674.72  62.33
860.5  186006.39  116373.48  62.56
861.7  186396.80  117105.60  62.83
862.9  186744.87  117785.01  63.07
864.1  187129.12  118490.59  63.32
865.3  187556.60  119200.36  63.55
866.5  187997.76  119931.84  63.79
867.7  188436.32  120631.77  64.02
868.9  188840.54  121321.69  64.25
870.1  189285.65  122089.92  64.50
871.3  189681.46  122781.36  64.73
872.5  190118.70  123566.18  64.99
873.7  190655.68  124295.40  65.19
874.9  191148.00  125047.34  65.42
876.0  191657.16  125818.56  65.65
877.2  192088.04  126558.38  65.89
878.4  192617.82  127326.60  66.10
879.6  193069.80  128066.40  66.33
880.8  193553.50  128772.88  66.53
882.0  193946.81  129483.68  66.76
883.1  194442.92  130259.36  66.99
884.3  194885.01  131019.94  67.23
885.5  195374.76  131762.19  67.44
886.7  195750.72  132374.88  67.62
887.8  196227.30  133118.70  67.84
889.0  196736.84  133885.83  68.05
890.2  197160.60  134600.03  68.27
891.4  197638.16  135408.22  68.51
892.5  198286.92  136195.02  68.69
893.7  198913.18  137008.81  68.88
894.9  199532.88  137864.16  69.09
896.0  200150.70  138680.40  69.29
897.2  200732.42  139512.45  69.50
898.4  201243.77  140238.67  69.69
899.5  201875.81  141094.00  69.89
900.7  202298.20  141789.70  70.09
901.9  202739.74  142480.24  70.28
903.0  203131.54  143111.88  70.45
904.2  203501.00  143770.60  70.65
905.4  203941.92  144472.20  70.84
906.5  204407.42  145191.90  71.03
907.7  204781.92  145838.94  71.22
908.8  205191.33  146433.33  71.36
910.0  205567.44  147044.04  71.53
911.2  205765.81  147622.14  71.74
912.3  206002.32  148146.63  71.92
913.5  206190.60  148617.90  72.08
914.6  206297.28  149098.32  72.27
915.8  206618.91  149626.95  72.42
916.9  206884.18  150218.35  72.61
918.1  207099.38  150764.92  72.80
919.2  207287.37  151272.90  72.98
920.4  207474.74  151668.99  73.10
921.5  207708.55  152178.31  73.27
922.7  207850.56  152667.20  73.45
923.8  208170.06  153279.96  73.63
925.0  208356.82  153724.76  73.78
926.1  208559.40  154232.61  73.95
927.3  208986.72  154800.96  74.07
928.4  209452.75  155501.13  74.24
929.6  210073.60  156316.16  74.41
930.7  210945.00  157218.60  74.53
931.8  211644.48  158118.80  74.71
933.0  212267.52  158931.72  74.87
934.1  212706.63  159575.67  75.02
935.3  212886.96  160037.40  75.17
936.4  212946.07  160325.46  75.29
937.6  212864.19  160499.99  75.40
938.7  212647.50  160696.08  75.57
939.9  212685.73  160996.37  75.70
941.0  213174.68  161751.56  75.88
942.1  213716.88  162412.29  75.99
943.3  214234.02  163047.57  76.11
944.4  214635.17  163550.69  76.20
945.6  214871.48  163953.36  76.30
946.7  214997.59  164439.15  76.48
947.9  215250.84  164884.65  76.60
949.0  215525.39  165238.81  76.67
950.1  215827.92  165745.62  76.80
951.3  216212.04  166134.76  76.84
952.4  216417.33  166588.39  76.98
953.6  216610.20  167003.79  77.10
954.7  216793.53  167334.93  77.19
955.8  217202.14  167752.39  77.23
957.0  217586.10  168187.65  77.30
958.1  217943.58  168533.70  77.33
959.3  217942.20  168653.10  77.38
960.4  218121.04  169107.46  77.53
961.6  218581.96  169576.24  77.58
962.7  218803.52  169835.36  77.62
963.9  219083.62  170016.81  77.60
965.0  219130.38  169954.98  77.56
966.2  219143.24  170231.76  77.68
967.3  219052.17  170501.34  77.84
968.5  219243.84  170778.72  77.89
969.6  219659.68  170718.20  77.72
970.8  219567.04  170766.59  77.77
971.9  219222.08  170802.72  77.91
973.1  219151.36  171063.12  78.06
974.2  219251.47  171151.17  78.06
975.4  219900.84  171183.62  77.85
976.5  219949.86  171171.98  77.82
977.7  219776.16  171489.45  78.03
978.8  219443.04  171439.88  78.13
980.0  219454.00  171571.50  78.18
981.2  219762.87  171707.07  78.13
982.3  220015.46  171738.00  78.06
983.5  220086.36  171769.91  78.05
984.6  220264.56  172177.20  78.17
985.8  220033.44  172085.54  78.21
987.0  220089.92  171897.44  78.10
988.1  220475.26  172225.01  78.12
989.3  220671.36  171986.92  77.94
990.2  236065.87  190228.97  80.58
994.0  236476.64  191405.20  80.94
997.9  236362.42  192246.92  81.34
1001.7  236955.91  193605.53  81.71
1005.6  237982.22  195342.22  82.08
1009.4  239253.19  197359.62  82.49
1013.3  240400.00  199200.00  82.86
1017.1  241115.46  200629.24  83.21
1021.0  241886.74  202058.14  83.53
1024.8  243170.94  203952.00  83.87
1028.6  244988.41  206244.82  84.19
1032.5  246523.20  208301.80  84.50
1036.3  247131.74  209565.95  84.80
1040.1  247388.06  210493.31  85.09
1044.0  248225.27  211879.32  85.36
1047.8  248928.75  213180.45  85.64
1051.6  249551.38  214390.49  85.91
1055.5  249204.70  214669.20  86.14
1059.3  248882.55  214989.60  86.38
1063.1  248678.32  215302.54  86.58
1067.0  248937.29  216147.47  86.83
1070.8  249706.80  217337.40  87.04
1074.6  250164.92  218263.94  87.25
1078.4  249857.67  218483.67  87.44
1082.3  248988.12  218194.53  87.63
1086.1  248506.53  218276.71  87.84
1089.9  248497.03  218708.08  88.01
1093.7  248923.03  219471.39  88.17
1097.5  249005.26  219966.89  88.34
1101.4  248875.39  220175.13  88.47
1105.2  248709.20  220307.60  88.58
1109.0  249042.93  220838.53  88.67
1112.8  250039.22  221912.77  88.75
1116.6  250854.04  222705.02  88.78
1120.4  251570.98  223272.93  88.75
1124.2  252065.73  223645.99  88.73
1128.1  252678.13  224069.23  88.68
1131.8  252693.93  223895.47  88.60
1135.7  252478.09  223424.98  88.49
1139.5  252284.60  222838.20  88.33
1143.3  251674.45  221727.17  88.10
1147.1  251000.89  220315.11  87.77
1150.9  250343.50  218739.58  87.38
1154.7  250312.40  217625.78  86.94
1158.5  250218.67  216511.00  86.53
1162.3  249983.07  215540.68  86.22
1166.1  249319.66  214302.85  85.96
1169.9  248930.70  213461.67  85.75
1173.7  248320.00  212500.00  85.58
1177.5  247722.18  211528.56  85.39
1181.2  247731.76  211091.69  85.21
1185.0  248164.97  211062.11  85.05
1188.8  248102.56  210614.83  84.89
1192.6  248135.79  210364.36  84.78
1196.4  248095.52  210113.98  84.69
1200.2  247430.40  209415.11  84.64
1204.0  246969.85  208946.30  84.60
1207.8  246594.32  208666.00  84.62
1211.6  246019.00  208251.78  84.65
1215.3  245550.77  208097.47  84.75
1219.1  245428.17  208362.50  84.90
1222.9  245066.67  208586.67  85.11
1226.7  244773.91  208863.65  85.33
1230.4  244141.16  208859.44  85.55
1234.2  243428.19  208811.87  85.78
1238.0  242698.13  208644.38  85.97
1241.8  241990.75  208482.83  86.15
1245.5  241389.20  208361.80  86.32
1249.3  241211.82  208477.92  86.43
1253.1  241520.42  208977.22  86.53
1256.8  241506.56  209242.29  86.64
1260.6  241286.43  209224.55  86.71
1264.4  241059.22  209171.97  86.77
1268.1  240709.33  208958.93  86.81
1271.9  240657.20  209048.63  86.87
1275.7  240893.46  209404.32  86.93
1279.4  241139.40  209848.20  87.02
1283.2  240657.08  209691.42  87.13
1286.9  240307.87  209646.11  87.24
1290.7  240064.00  209636.53  87.33
1294.4  239392.18  209208.51  87.39
1298.2  238491.44  208521.41  87.43
1302.0  237365.25  207569.25  87.45
1305.7  236050.22  206301.03  87.40
1309.5  234533.30  204799.70  87.32
1313.2  233497.50  203606.00  87.20
1317.0  232814.40  202644.00  87.04
1320.7  232000.83  201440.46  86.83
1324.4  230898.75  199836.55  86.55
1328.2  230264.80  198466.40  86.19
1331.9  229444.05  196763.11  85.76
1335.7  228645.69  194956.11  85.27
1339.4  227334.09  192598.84  84.72
1343.2  226423.31  190530.67  84.15
1346.9  226104.75  188863.17  83.53
1350.6  226658.83  187879.92  82.89
1354.4  227327.78  186983.94  82.25
1358.1  227246.07  185521.47  81.64
1361.8  226530.20  183575.76  81.04
1365.6  225430.45  181391.10  80.46
1369.3  224215.11  179207.11  79.93
1373.0  222824.19  176959.14  79.42
1376.7  221361.23  174494.80  78.83
1380.5  219796.67  171825.02  78.17
1384.2  218448.46  168849.29  77.29
1387.9  217077.87  165469.67  76.23
1391.6  215728.33  161608.33  74.91
1395.3  214529.70  157402.10  73.37
1399.1  213758.27  152949.48  71.55
1402.8  212724.00  147883.33  69.52
1406.5  211924.17  142706.13  67.34
1410.2  211290.67  137718.06  65.18
1413.9  211108.61  133342.44  63.16
1417.6  210516.29  129269.94  61.41
1421.3  209845.60  125809.60  59.95
1425.1  209073.07  122862.93  58.77
1428.8  208674.45  120640.50  57.81
1432.5  208415.42  118899.57  57.05
1436.2  208180.07  117412.49  56.40
1439.9  207526.44  115908.51  55.85
1443.6  207140.11  114704.00  55.38
1447.3  206595.71  113550.93  54.96
1451.0  206095.00  112565.00  54.62
1454.7  205547.73  111716.80  54.35
1458.4  205125.43  111029.10  54.13
1462.1  204476.57  110404.80  53.99
1465.8  203834.17  109927.78  53.93
1469.4  203261.88  109687.31  53.96
1473.1  203859.78  110209.48  54.06
1476.8  204036.16  110717.75  54.26
1480.5  202889.13  110620.31  54.52
1484.2  201921.72  110686.68  54.82
1487.9  201272.12  110933.05  55.12
1491.6  200581.33  111134.83  55.41
1495.3  200366.83  111623.42  55.71
1498.9  199831.37  111936.20  56.02
1502.6  198907.59  112036.60  56.33
1506.3  197785.78  112051.02  56.65
1510.0  196838.40  112131.25  56.97
1513.7  196114.60  112331.39  57.28
1517.3  195377.57  112482.56  57.57
1521.0  194488.88  112507.13  57.85
1524.7  193698.23  112518.17  58.09
1528.3  192914.03  112451.98  58.29
1532.0  191978.93  112306.13  58.50
1535.7  191129.40  112123.98  58.66
1539.3  190258.03  111912.27  58.82
1543.0  189647.31  111802.83  58.95
1546.7  189248.58  111849.83  59.10
1550.3  188743.47  111785.78  59.23
1554.0  187948.60  111562.50  59.36
1557.6  187201.42  111339.56  59.48
1561.3  186366.57  111083.69  59.60
1565.0  185499.73  110787.20  59.72
1568.6  184560.37  110448.68  59.84
1572.3  183908.49  110260.42  59.95
1575.9  183295.20  110098.22  60.07
1579.6  182723.72  109938.58  60.17
1583.2  182112.89  109782.04  60.28
1586.9  181362.99  109555.48  60.41
1590.5  180768.67  109454.76  60.55
1594.1  180012.60  109331.82  60.74
1597.8  179258.88  109201.13  60.92
1601.4  178533.67  109096.07  61.11
1605.1  177549.87  108861.67  61.31
1608.7  176731.75  108711.00  61.51
1612.3  175954.21  108549.51  61.69
1616.0  175139.20  108326.75  61.85
1619.6  174433.78  108153.22  62.00
1623.2  173627.27  107876.00  62.13
1626.9  172999.78  107646.98  62.22
1630.5  172247.30  107311.00  62.30
1634.1  171592.86  106976.20  62.34
1637.8  170878.40  106600.98  62.38
1641.4  170020.55  106047.55  62.37
1645.0  169194.13  105439.82  62.32
1648.6  168239.62  104664.98  62.21
1652.2  167492.65  103930.59  62.05
1655.8  166777.33  103183.67  61.87
1659.5  166069.15  102483.20  61.71
1663.1  164889.60  101576.96  61.60
1666.7  163653.83  100715.67  61.54
1670.3  162494.00  99988.93  61.53
1673.9  161385.25  99242.03  61.49
1677.5  160574.06  98602.98  61.41
1681.1  160120.76  98059.47  61.24
1684.7  160141.95  97703.20  61.01
1688.3  159989.98  97176.02  60.74
1691.9  159617.87  96473.00  60.44
1695.6  159253.53  95713.60  60.10
1699.2  159143.43  95065.23  59.74
1702.8  159067.80  94407.87  59.35
1706.3  158585.21  93515.49  58.97
1709.9  157629.16  92404.98  58.62
1713.5  156944.13  91538.56  58.33
1717.1  156228.96  90789.61  58.11
1720.7  155542.41  90173.40  57.97
1724.3  155189.11  89821.21  57.88
1727.9  154842.84  89672.76  57.91
1731.5  154754.67  89830.56  58.05
1735.1  154874.40  90202.40  58.24
1738.7  154624.93  90294.67  58.40
1742.2  154156.80  90077.73  58.43
1745.8  153531.60  89640.93  58.39
1749.4  153517.82  89458.28  58.27
1753.0  152803.93  88875.27  58.16
1756.5  151386.76  87925.07  58.08
1760.1  149570.30  86775.13  58.02
1763.7  147470.94  85588.03  58.04
1767.2  145783.20  84688.07  58.09
1770.8  144381.00  83970.50  58.16
1774.4  142931.95  83184.19  58.20
1777.9  142106.45  82757.70  58.24
1781.5  141215.33  82253.33  58.25
1785.1  139977.50  81531.67  58.25
1788.6  138674.49  80749.76  58.23
1792.2  137420.50  80028.83  58.24
1795.8  136873.10  79726.69  58.25
1799.3  136249.60  79397.60  58.27
1802.9  135546.69  79045.38  58.32
1806.4  134881.07  78729.33  58.37
1810.0  134094.02  78330.54  58.41
1813.5  133698.87  78171.76  58.47
1817.1  133491.67  78165.00  58.55
1820.6  132908.33  77916.70  58.62
1824.2  132849.02  78005.78  58.72
1827.7  132085.42  77704.48  58.83
1831.2  131866.00  77728.00  58.94
1834.8  131914.73  77896.07  59.05
1838.3  131703.50  77937.50  59.18
1841.8  131068.93  77657.90  59.25
1845.4  130124.13  77188.61  59.32
1848.9  129276.75  76678.50  59.31
1852.4  128602.90  76210.77  59.26
1856.0  127864.57  75605.33  59.13
1859.5  127095.22  74868.44  58.91
1863.0  126510.42  74131.53  58.60
1866.6  126366.04  73541.16  58.20
1870.1  126277.29  72786.11  57.64
1873.6  125597.25  71466.75  56.90
1877.1  124304.83  69602.75  55.99
1880.6  122903.31  67418.11  54.85
1884.2  121851.57  65165.52  53.48
1887.7  121027.93  62682.00  51.79
1891.2  120075.20  59813.95  49.81
1894.7  119308.08  56660.80  47.49
1898.2  118933.47  53496.43  44.98
1902.2  128044.80  54210.00  42.34
1904.9  127323.78  51272.75  40.27
1907.6  126382.07  48396.33  38.29
1910.4  125581.93  45762.38  36.44
1913.1  124410.07  43399.93  34.88
1915.8  123693.03  41607.53  33.64
1918.6  123166.27  40258.40  32.69
1921.3  122664.63  39260.77  32.01
1924.0  121874.43  38452.52  31.55
1926.7  121095.17  37921.30  31.32
1929.4  120310.40  37605.73  31.26
1932.2  119701.97  37549.03  31.37
1934.9  119082.60  37627.20  31.60
1937.6  118427.87  37783.63  31.90
1940.3  117810.00  38037.50  32.29
1943.0  117270.60  38373.82  32.72
1945.7  116531.71  38652.99  33.17
1948.4  115720.07  38909.80  33.62
1951.1  115041.90  39224.70  34.10
1953.8  114369.20  39542.80  34.57
1956.4  113853.65  39862.56  35.01
1959.1  113265.23  40143.73  35.44
1961.8  112460.95  40352.90  35.88
1964.5  111798.83  40592.18  36.31
1967.2  111047.13  40797.04  36.74
1969.9  110446.42  41014.33  37.14
1972.5  109665.34  41140.10  37.51
1975.2  109108.25  41372.46  37.92
1977.9  108775.32  41695.50  38.33
1980.6  108210.08  41908.13  38.73
1983.2  107364.93  41997.02  39.12
1985.9  106512.00  42066.00  39.49
1988.5  105627.04  42093.30  39.85
1991.2  104963.85  42233.40  40.24
1993.8  104368.55  42374.20  40.60
1996.5  103932.95  42555.70  40.95
1999.2  103294.58  42626.43  41.27
2001.8  102888.70  42767.10  41.57
2004.4  102382.29  42812.73  41.82
2007.1  101703.47  42751.57  42.04
2009.7  101124.45  42730.20  42.26
2012.4  100758.40  42780.00  42.46
2015.0  100307.00  42716.50  42.59
2017.6  99724.46  42514.67  42.63
2020.3  99209.73  42336.80  42.67
2022.9  99007.07  42268.67  42.69
2025.5  98824.98  42149.18  42.65
2028.1  98625.08  41968.38  42.55
2030.8  98197.48  41647.18  42.41
2033.4  98031.30  41402.00  42.23
2036.0  97664.67  41058.63  42.04
2038.6  97301.05  40703.50  41.83
2041.2  96983.43  40345.57  41.60
2043.8  96654.78  39979.88  41.36
2046.4  96298.97  39602.20  41.12
2049.0  95805.60  39148.63  40.86
2051.6  95539.75  38787.73  40.60
2054.2  95215.21  38401.25  40.33
2056.8  94870.42  38038.00  40.09
2059.4  94298.63  37565.65  39.84
2062.0  93787.92  37128.96  39.59
2064.6  93200.86  36651.95  39.33
2067.1  92589.75  36181.13  39.08
2069.7  91956.68  35691.78  38.81
2072.3  91557.63  35301.75  38.56
2074.9  91103.25  34906.73  38.32
2077.4  90779.47  34574.62  38.09
2080.0  90305.58  34204.59  37.88
2082.6  89843.25  33813.88  37.64
2085.1  89367.40  33420.73  37.40
2087.7  89024.00  33117.50  37.20
2090.3  88587.90  32812.48  37.04
2092.8  87871.07  32368.49  36.84
2095.4  87099.24  31900.81  36.63
2097.9  86441.54  31473.75  36.41
2100.5  85766.00  31052.33  36.21
2103.0  85186.57  30686.37  36.02
2105.6  84624.65  30320.80  35.83
2108.1  84130.88  29979.60  35.63
2110.7  83617.22  29624.35  35.43
2113.2  83110.74  29280.39  35.23
2115.7  82546.00  28943.25  35.06
2118.3  81936.08  28584.08  34.89
2120.8  81592.05  28326.90  34.72
2123.3  81191.47  28051.21  34.55
2125.8  80779.07  27794.08  34.41
2128.4  80367.63  27559.03  34.29
2130.9  79846.00  27281.33  34.17
2133.4  79455.83  27058.27  34.05
2135.9  79087.50  26843.50  33.94
2138.4  78625.62  26617.98  33.85
2140.9  78305.57  26491.28  33.83
2143.4  77997.70  26376.92  33.82
2145.9  77705.30  26236.81  33.76
2148.4  77418.99  26121.07  33.74
2150.9  77120.50  26005.33  33.72
2153.4  76834.19  25913.95  33.73
2155.9  76512.98  25819.93  33.75
2158.4  76219.50  25718.88  33.74
2160.9  75999.00  25639.25  33.74
2163.4  75699.87  25561.55  33.77
2165.9  75131.02  25384.17  33.79
2168.4  74667.15  25233.45  33.79
2170.8  74351.02  25162.41  33.84
2173.3  74002.46  25086.93  33.90
2175.8  73681.58  25033.43  33.98
2178.2  73301.79  24957.50  34.05
2180.7  72921.39  24885.53  34.13
2183.2  72527.83  24808.03  34.20
2185.6  72109.80  24740.10  34.31
2188.1  71637.30  24664.50  34.43
2190.6  71095.92  24561.55  34.55
2193.0  70466.83  24414.50  34.65
2195.5  69894.40  24294.40  34.76
2197.9  69316.20  24217.67  34.94
2200.4  68628.63  24086.42  35.10
2202.8  68163.43  24016.27  35.23
2205.3  67568.50  23906.28  35.38
2207.7  67200.25  23877.75  35.53
2210.1  66787.00  23825.43  35.67
2212.6  66422.96  23784.70  35.81
2215.0  66194.63  23755.75  35.89
2217.4  65896.46  23736.71  36.02
2219.9  65664.28  23750.32  36.17
2222.3  65458.80  23707.57  36.22
2224.7  65299.95  23652.23  36.22
2227.1  65043.48  23561.92  36.22
2229.5  64749.99  23428.86  36.18
2231.9  64320.80  23235.20  36.12
2234.4  63829.07  22990.73  36.02
2236.8  63439.43  22753.35  35.87
2239.2  63055.85  22529.65  35.73
2241.6  62630.58  22256.85  35.54
2244.0  62236.80  21988.80  35.33
2246.4  61853.23  21711.13  35.10
2248.8  61409.33  21391.88  34.83
2251.2  61095.75  21090.25  34.52
2253.6  60704.25  20793.00  34.25
2255.9  60407.50  20556.80  34.03
2258.3  60103.73  20331.78  33.83
2260.7  59753.80  20099.60  33.64
2263.1  59355.75  19857.75  33.46
2265.5  58954.41  19624.92  33.29
2267.9  58623.50  19430.00  33.14
2270.2  58176.93  19227.60  33.05
2272.6  57779.50  19038.40  32.95
2275.0  57366.75  18845.40  32.85
2277.3  56957.13  18680.88  32.80
2279.7  56588.38  18496.50  32.69
2282.1  56248.03  18338.03  32.60
2284.4  55848.83  18122.68  32.45
2286.8  55583.98  17935.93  32.27
2289.1  55229.10  17698.43  32.05
2291.5  54928.30  17461.21  31.79
2293.8  54505.57  17172.25  31.51
2296.2  54038.60  16924.60  31.32
2298.5  53507.55  16661.83  31.14
2300.8  52965.73  16399.37  30.96
2303.2  52347.33  16139.13  30.83
2305.5  51691.11  15916.87  30.79
2307.9  51056.29  15723.33  30.80
2310.2  50411.90  15569.40  30.88
2312.5  49825.67  15456.00  31.02
2314.8  49250.17  15358.98  31.19
2317.1  48631.88  15239.38  31.34
2319.5  48010.88  15056.03  31.36
2321.8  47477.63  14904.23  31.39
2324.1  46900.00  14742.23  31.43
2326.4  46377.65  14584.17  31.45
2328.7  45845.42  14392.50  31.39
2331.0  45377.60  14204.20  31.30
2333.3  45037.74  14062.95  31.22
2335.6  44648.80  13915.07  31.17
2337.9  44194.05  13745.55  31.10
2340.2  43795.00  13561.25  30.97
2342.5  43421.08  13393.25  30.85
2344.8  42935.21  13218.79  30.79
2347.1  42431.55  13089.30  30.85
2349.4  41891.00  12958.50  30.93
2351.7  41423.07  12891.33  31.12
2353.9  40927.65  12809.11  31.30
2356.2  40413.75  12707.50  31.44
2358.5  39934.88  12603.30  31.56
2360.8  39487.58  12507.78  31.68
2363.1  39038.50  12404.30  31.77
2365.3  38591.19  12271.88  31.80
2367.6  38058.33  12108.33  31.82
2369.8  37561.88  11976.25  31.88
2372.1  37002.55  11821.55  31.95
2374.4  36374.07  11607.83  31.91
2376.6  35759.27  11396.00  31.87
2378.9  35198.10  11240.60  31.94
2381.1  34623.33  11050.00  31.91
2383.4  34073.45  10852.25  31.85
2385.6  33579.33  10711.25  31.90
2387.9  33103.50  10579.20  31.96
2390.1  32628.75  10395.00  31.86
2392.3  32177.93  10231.65  31.80
2394.6  31734.18  10100.83  31.83
2396.8  31317.18  9938.03  31.73
2399.0  30878.42  9763.75  31.62
2401.3  30422.23  9593.73  31.54
2403.5  29929.90  9418.50  31.47
2405.7  29538.33  9254.07  31.33
2407.9  29133.60  9058.50  31.09
2410.1  28690.50  8872.20  30.92
2412.4  28315.92  8710.42  30.76
2414.6  27946.20  8554.00  30.61
2416.8  27573.15  8396.30  30.45
2419.0  27189.64  8209.95  30.20
2421.2  26733.12  8041.52  30.08
2423.4  26271.53  7872.90  29.97
2425.6  26050.88  7705.73  29.58
2427.8  25784.18  7553.33  29.29
2430.0  25434.73  7417.27  29.16
2432.2  25104.00  7276.80  28.99
2434.4  24816.38  7130.48  28.73
2436.5  24514.33  6973.40  28.45
2438.7  24221.15  6826.05  28.18
2440.9  23939.10  6689.45  27.94
2443.1  23677.80  6562.65  27.72
2445.3  23425.12  6440.38  27.49
2447.4  23113.20  6324.00  27.36
2449.6  22822.80  6190.80  27.13
2451.8  22521.60  6054.75  26.88
2453.9  22217.38  5923.25  26.66
2456.1  21885.80  5819.47  26.59
2458.3  21585.82  5740.68  26.59
2460.4  21297.80  5623.82  26.41
2462.6  21054.54  5492.96  26.09
2464.7  20800.11  5394.24  25.93
2466.9  20552.13  5332.87  25.95
2469.0  20285.98  5236.19  25.81
2471.2  20038.00  5114.35  25.52
2473.3  19752.06  5018.28  25.41
2475.4  19526.28  4911.97  25.16
2477.6  19250.33  4815.71  25.02
2479.7  18995.20  4710.40  24.80
2481.9  18771.03  4617.96  24.60
2484.0  18543.73  4545.43  24.51
2486.1  18274.50  4436.10  24.27
2488.2  18046.21  4347.96  24.09
2490.4  17839.38  4303.96  24.13
2492.5  17531.40  4263.10  24.32
2494.6  17176.58  4181.25  24.34
2496.7  16927.55  4050.15  23.93
2498.8  16777.80  3997.28  23.82
2500.9  16681.34  4005.03  24.01
2503.0  16533.77  4023.35  24.33
2505.1  16414.13  4034.88  24.58
2507.2  16474.18  4067.98  24.69
2509.4  16417.78  4074.31  24.82
2511.4  16349.03  4067.70  24.88
2513.5  16458.00  4107.47  24.96
2515.6  16617.72  4208.18  25.32
