# Supplementary material for: Using reflectance spectra and Pl@ntNet to identify herbarium specimens: a case study with Lithocarpus
Source: New Phytol. 2025 Jun 4;251(2):800–10. doi: 10.1111/nph.70258 (PMC13278665; doi:10.1111/nph.70258)
Supplement: Supplementary file 1 — Dataset S1 Original spectral data collected for this study. [file NPH-251-800-s003.zip › lithocarpus_spectra/gr020222_0239.sig]

/*** Spectra Vista SIG Data ***/
name= gr020222_0239.sig
instrument= HI: 1132003 (HR-1024i)
integration= 50.0, 9.0, 6.0, 50.0, 9.0, 6.0
scan method= Time-based, Time-based
scan coadds= 100, 425, 571, 100, 425, 571
scan time= 5, 5
scan settings= AI, AI
external data set1= 0,0,0,0,0,0,0,0,0,0,0,0,0,0,0,0,0,0,0,0,0,0,0,0,0,0,0,0,0,0,0,0
external data set2= 0,0,0,0,0,0,0,0,0,0,0,0,0,0,0,0,0,0,0,0,0,0,0,0,0,0,0,0,0,0,0,0
external data dark= 0,0,0,0,0,0,0,0,0,0,0,0,0,0,0,0
external data mask= 0
optic= LENS 4(1), LENS 4(1)
temp= 35.9, -5.0, -9.9, 35.9, -5.0, -9.9
battery= 7.44, 7.43
error= 0, 0
units= Radiance, Radiance
time= 02/02/2022 15:15:07, 02/02/2022 15:16:23
longitude=                 ,                 
latitude=                 ,                 
gpstime=                 ,                 
comm= 
memory slot= 0, 0
factors= 0.967, 0.980, 1.000 [Overlap: Remove @ 990,1900, Matching Type: None]
inclinometer x offset= 1, 1
inclinometer y offset= 90, 90
data= 
340.5  1258.60  781.20  62.07
341.9  1254.93  786.99  62.71
343.4  1239.84  747.84  60.32
344.9  1239.50  703.00  56.72
346.4  1230.27  695.37  56.52
347.8  1233.36  702.33  56.94
349.3  1225.84  700.48  57.14
350.8  1242.30  681.75  54.88
352.2  1287.44  658.35  51.14
353.7  1310.05  661.92  50.53
355.2  1349.30  694.30  51.46
356.6  1400.63  706.86  50.47
358.1  1480.64  740.32  50.00
359.6  1512.76  743.56  49.15
361.0  1551.06  738.60  47.62
362.5  1639.89  776.79  47.37
364.0  1719.90  840.84  48.89
365.5  1799.00  886.65  49.29
366.9  1858.88  879.20  47.30
368.4  1939.05  913.23  47.10
369.9  2044.74  964.50  47.17
371.3  2128.42  1004.72  47.20
372.8  2215.59  1048.80  47.34
374.2  2297.46  1103.30  48.02
375.7  2399.13  1140.57  47.54
377.2  2536.50  1188.15  46.84
378.6  2628.79  1228.53  46.73
380.1  2705.02  1282.00  47.39
381.6  2812.03  1336.66  47.53
383.0  2934.80  1404.15  47.84
384.5  3070.34  1465.10  47.72
386.0  3197.70  1529.88  47.84
387.4  3313.75  1614.70  48.73
388.9  3427.90  1661.66  48.47
390.4  3530.90  1708.50  48.39
391.8  3673.60  1779.40  48.44
393.3  3824.70  1854.40  48.48
394.7  3961.15  1918.15  48.42
396.2  4079.14  1969.24  48.28
397.7  4210.56  2033.04  48.28
399.1  4357.41  2112.99  48.49
400.6  4521.20  2194.56  48.54
402.0  4674.54  2281.50  48.81
403.5  4821.60  2361.80  48.98
405.0  4967.56  2441.84  49.16
406.4  5132.38  2552.66  49.74
407.9  5325.24  2658.16  49.92
409.3  5478.72  2739.36  50.00
410.8  5625.90  2851.02  50.68
412.2  5796.84  2942.64  50.76
413.7  5998.48  3061.08  51.03
415.1  6200.44  3176.02  51.22
416.6  6379.38  3301.74  51.76
418.0  6561.25  3407.50  51.93
419.5  6751.07  3510.28  52.00
420.9  6953.60  3621.12  52.08
422.4  7174.47  3748.14  52.24
423.8  7385.49  3887.10  52.63
425.3  7632.15  4022.10  52.70
426.7  7847.40  4169.70  53.13
428.2  8049.92  4292.48  53.32
429.6  8272.35  4411.92  53.33
431.1  8495.20  4540.34  53.45
432.5  8748.35  4701.19  53.74
434.0  8992.50  4862.00  54.07
435.4  9278.50  5032.50  54.24
436.8  9563.69  5202.38  54.40
438.3  9819.70  5367.50  54.66
439.7  10065.61  5530.68  54.95
441.2  10298.64  5679.48  55.15
442.6  10578.30  5860.80  55.40
444.0  10859.94  6038.76  55.61
445.5  11164.08  6233.64  55.84
446.9  11487.84  6442.80  56.08
448.4  11773.37  6630.47  56.32
449.8  12107.95  6842.15  56.51
451.2  12402.75  7043.75  56.79
452.7  12674.31  7231.71  57.06
454.1  12952.98  7421.52  57.30
455.5  13253.66  7628.46  57.56
457.0  13579.28  7853.56  57.83
458.4  13905.32  8070.92  58.04
459.8  14227.20  8300.16  58.34
461.2  14608.98  8555.60  58.56
462.7  14966.79  8817.69  58.92
464.1  15302.47  9056.44  59.18
465.5  15642.72  9296.28  59.43
467.0  15988.10  9528.20  59.60
468.4  16332.16  9778.76  59.87
469.8  16670.12  10036.64  60.21
471.2  17050.35  10318.86  60.52
472.7  17463.85  10607.89  60.74
474.1  17877.00  10909.10  61.02
475.5  18328.70  11242.40  61.34
476.9  18763.81  11566.23  61.64
478.4  19143.75  11862.50  61.97
479.8  19489.16  12134.76  62.26
481.2  19825.84  12387.20  62.48
482.6  20176.29  12655.98  62.73
484.0  20573.70  12974.46  63.06
485.4  21004.06  13306.92  63.35
486.9  21463.65  13653.90  63.61
488.3  21958.40  14027.68  63.88
489.7  22414.50  14386.30  64.18
491.1  22843.80  14729.40  64.48
492.5  23278.92  15076.32  64.76
493.9  23681.58  15411.36  65.08
495.3  24054.00  15732.00  65.40
496.8  24486.24  16068.40  65.62
498.2  24956.28  16452.90  65.93
499.6  25413.66  16827.39  66.21
501.0  25951.26  17264.23  66.53
502.4  26460.48  17678.16  66.81
503.8  26939.92  18074.07  67.09
505.2  27442.16  18481.04  67.35
506.6  27936.26  18899.10  67.65
508.0  28435.68  19323.36  67.95
509.4  28870.00  19715.00  68.29
510.8  29388.15  20141.55  68.54
512.2  29890.00  20564.32  68.80
513.6  30417.60  21004.80  69.05
515.0  30996.24  21499.60  69.36
516.4  31482.40  21924.00  69.64
517.8  32027.94  22391.62  69.91
519.2  32611.47  22885.56  70.18
520.7  33190.08  23370.45  70.41
522.0  33668.52  23807.28  70.71
523.4  34248.06  24299.10  70.95
524.8  34750.92  24742.62  71.20
526.2  35340.19  25249.86  71.45
527.6  35946.66  25767.54  71.68
529.0  36467.20  26224.00  71.91
530.4  37107.20  26773.38  72.15
531.8  37665.94  27264.62  72.39
533.2  38198.16  27733.68  72.60
534.6  38730.08  28211.20  72.84
536.0  39270.01  28713.31  73.12
537.4  39812.83  29193.98  73.33
538.8  40370.59  29698.72  73.57
540.2  40994.97  30257.88  73.81
541.6  41572.86  30766.26  74.01
543.0  42067.62  31213.28  74.20
544.3  42769.20  31815.90  74.39
545.7  43552.20  32477.10  74.57
547.1  44039.40  32929.50  74.77
548.5  44676.00  33502.62  74.99
549.9  45383.82  34119.08  75.18
551.3  46091.76  34754.46  75.40
552.7  46562.40  35198.32  75.59
554.1  47247.90  35800.59  75.77
555.4  47851.84  36351.46  75.97
556.8  48320.58  36798.30  76.15
558.2  48666.90  37158.15  76.35
559.6  49052.85  37544.10  76.54
561.0  49683.48  38119.62  76.72
562.3  50154.65  38579.45  76.92
563.7  50771.84  39155.20  77.12
565.1  51348.00  39710.00  77.34
566.5  51957.05  40276.95  77.52
567.9  52783.76  41005.04  77.68
569.2  53692.80  41798.40  77.85
570.6  54645.98  42629.06  78.01
572.0  55463.03  43366.50  78.19
573.4  56148.77  43998.71  78.36
574.8  56839.50  44646.25  78.55
576.1  57685.04  45410.16  78.72
577.5  58319.36  46006.72  78.89
578.9  59189.64  46793.16  79.06
580.3  59959.08  47497.05  79.22
581.6  60705.12  48181.76  79.37
583.0  61490.07  48906.81  79.54
584.4  62132.34  49511.25  79.69
585.8  62699.35  50044.71  79.82
587.1  63234.82  50549.40  79.94
588.5  63892.80  51158.10  80.07
589.9  64443.60  51688.50  80.21
591.2  65064.64  52263.04  80.32
592.6  65860.96  52973.14  80.43
594.0  66511.69  53559.44  80.53
595.3  67338.28  54296.32  80.63
596.7  68151.52  55029.24  80.75
598.1  68936.15  55732.40  80.85
599.5  69715.25  56428.70  80.94
600.8  70545.96  57170.32  81.04
602.2  71218.07  57778.77  81.13
603.5  72064.56  58529.88  81.22
604.9  72897.30  59273.10  81.31
606.3  73661.28  59959.68  81.40
607.6  74391.54  60619.68  81.49
609.0  75135.60  61284.60  81.57
610.4  75894.00  61971.00  81.65
611.7  76600.02  62615.64  81.74
613.1  77278.20  63236.70  81.83
614.5  78053.04  63941.22  81.92
615.8  78700.32  64532.70  82.00
617.2  79531.74  65286.00  82.09
618.5  80236.36  65936.04  82.18
619.9  81083.44  66696.06  82.26
621.2  81823.50  67381.79  82.35
622.6  82720.00  68194.50  82.44
624.0  83409.57  68828.13  82.52
625.3  84209.33  69563.75  82.61
626.7  85016.84  70285.98  82.67
628.0  85679.60  70917.80  82.77
629.4  86497.60  71663.20  82.85
630.8  87177.48  72293.52  82.93
632.1  87726.24  72814.14  83.00
633.5  88648.56  73639.28  83.07
634.8  89377.30  74317.60  83.15
636.2  90023.76  74926.68  83.23
637.5  90844.12  75693.65  83.32
638.9  91581.36  76369.02  83.39
640.2  92371.79  77097.29  83.46
641.6  93225.30  77880.36  83.54
642.9  93989.35  78561.21  83.59
644.3  94800.50  79322.34  83.67
645.6  95569.50  80047.50  83.76
647.0  96335.91  80765.01  83.84
648.3  97121.87  81500.73  83.92
649.7  97961.90  82296.12  84.01
651.0  98750.81  83016.74  84.07
652.4  99269.82  83516.94  84.13
653.7  100343.43  84502.35  84.21
655.0  101229.68  85323.40  84.29
656.4  101831.40  85877.00  84.33
657.7  102899.01  86880.89  84.43
659.1  103788.30  87710.70  84.51
660.4  104475.84  88333.28  84.55
661.8  105144.00  88952.00  84.60
663.1  106145.28  89869.02  84.67
664.5  106679.16  90403.56  84.74
665.8  106908.15  90678.72  84.82
667.1  107069.04  90881.46  84.88
668.5  107570.40  91358.40  84.93
669.8  108076.86  91853.18  84.99
671.2  108426.24  92235.52  85.07
672.5  108784.14  92612.19  85.13
673.8  109441.36  93233.84  85.19
675.2  110419.26  94124.10  85.24
676.5  111596.28  95168.88  85.28
677.8  112825.56  96246.38  85.31
679.2  113785.60  97111.99  85.35
680.5  114609.15  97893.87  85.42
681.9  115330.60  98583.10  85.48
683.2  116100.60  99330.00  85.56
684.5  116901.40  100061.50  85.59
685.9  117618.55  100746.69  85.66
687.2  118310.40  101429.76  85.73
688.5  118975.12  102054.18  85.78
689.9  119757.00  102811.48  85.85
691.2  120428.25  103473.17  85.92
692.5  121045.02  104080.98  85.99
693.8  121773.95  104778.90  86.04
695.2  122405.49  105380.32  86.09
696.5  123098.36  106066.40  86.16
697.8  123804.10  106758.50  86.23
699.2  124473.18  107407.95  86.29
700.5  125179.56  108094.86  86.35
701.8  125824.65  108713.85  86.40
703.1  126496.92  109360.80  86.45
704.5  127181.34  110035.26  86.52
705.8  127908.38  110751.18  86.59
707.1  128571.50  111403.50  86.65
708.4  129214.56  112036.08  86.71
709.8  130002.63  112788.00  86.76
711.1  130544.82  113317.90  86.80
712.4  131367.90  114097.66  86.85
713.7  132017.70  114740.24  86.91
715.0  132706.65  115398.03  86.96
716.3  133436.25  116108.75  87.01
717.7  134124.23  116763.47  87.06
719.0  134860.20  117457.00  87.10
720.3  135569.80  118137.30  87.14
721.6  136367.20  118881.00  87.18
722.9  137096.91  119572.29  87.22
724.2  137871.72  120302.28  87.26
725.6  138592.38  120989.70  87.30
726.9  139097.00  121481.25  87.34
728.2  139653.92  122006.08  87.36
729.5  140289.63  122597.80  87.39
730.8  140775.06  123074.92  87.43
732.1  141377.32  123651.36  87.46
733.4  141885.22  124126.99  87.48
734.7  142308.36  124539.48  87.51
736.0  142847.52  125049.96  87.54
737.3  143193.96  125374.23  87.56
738.6  143537.13  125717.40  87.59
740.0  143912.25  126068.30  87.60
741.2  144368.64  126488.96  87.62
742.6  144941.40  127015.20  87.63
743.9  145534.88  127563.44  87.65
745.2  146225.58  128215.56  87.68
746.5  146942.58  128855.95  87.69
747.8  147509.80  129371.40  87.70
749.1  148165.87  129972.51  87.72
750.4  148806.63  130568.95  87.74
751.7  149472.96  131177.06  87.76
753.0  149982.68  131636.91  87.77
754.2  150603.72  132180.66  87.77
755.5  151154.24  132679.46  87.78
756.8  151683.68  133183.20  87.80
758.1  152661.36  134070.72  87.82
759.4  153561.60  134891.00  87.84
760.7  154425.88  135659.72  87.85
762.0  155015.00  136193.75  87.86
763.3  155567.16  136710.00  87.88
764.6  155941.68  137080.56  87.91
765.9  156338.60  137454.10  87.92
767.2  156842.07  137924.22  87.94
768.4  157166.10  138247.20  87.96
769.7  157792.30  138833.33  87.98
771.0  158211.09  139253.94  88.02
772.3  158566.65  139623.55  88.05
773.6  159035.68  140070.72  88.08
774.8  159503.61  140510.32  88.09
776.1  159961.36  140952.24  88.12
777.4  160292.68  141290.21  88.15
778.7  160802.50  141800.80  88.18
780.0  161239.68  142242.88  88.22
781.2  161622.60  142614.66  88.24
782.5  162128.46  143105.82  88.27
783.8  162590.22  143557.92  88.29
785.0  162934.86  143918.70  88.33
786.3  163369.50  144364.50  88.37
787.6  163824.08  144831.68  88.41
788.9  164220.96  145233.45  88.44
790.1  164753.50  145733.00  88.46
791.4  165136.32  146114.40  88.48
792.7  165757.47  146723.28  88.52
793.9  166176.36  147147.84  88.55
795.2  166669.50  147648.50  88.59
796.5  167181.08  148140.30  88.61
797.7  167654.88  148601.04  88.64
799.0  168300.00  149208.00  88.66
800.2  168707.84  149640.96  88.70
801.5  169156.72  150103.76  88.74
802.8  169688.55  150612.55  88.76
804.0  170168.18  151083.66  88.78
805.3  170660.28  151564.52  88.81
806.5  171072.90  151960.00  88.83
807.8  171530.10  152431.30  88.87
809.0  171997.50  152909.15  88.90
810.3  172494.00  153382.76  88.92
811.5  172874.94  153762.30  88.94
812.8  173387.70  154225.80  88.95
814.0  173794.95  154619.55  88.97
815.3  174272.82  155136.81  89.02
816.5  174669.50  155524.00  89.04
817.8  175149.00  155972.43  89.05
819.0  175550.83  156350.67  89.06
820.2  176019.30  156836.82  89.10
821.5  176485.05  157298.15  89.13
822.7  176791.80  157620.84  89.16
824.0  177258.33  158055.21  89.17
825.2  177740.85  158513.25  89.18
826.4  178241.91  158990.92  89.20
827.7  178576.30  159299.90  89.21
828.9  179037.00  159765.30  89.24
830.1  179434.82  160129.20  89.24
831.4  179892.93  160543.93  89.24
832.6  180368.14  160990.04  89.26
833.8  180710.40  161361.50  89.29
835.0  181070.82  161722.12  89.31
836.3  181507.76  162124.34  89.32
837.5  181950.30  162540.00  89.33
838.7  182421.72  162964.17  89.33
839.9  182774.88  163334.88  89.36
841.2  183232.51  163778.73  89.38
842.4  183611.76  164162.04  89.41
843.6  184019.50  164551.80  89.42
844.8  184500.72  165003.66  89.43
846.0  184907.13  165356.28  89.43
847.2  185290.56  165756.15  89.46
848.5  185782.16  166220.48  89.47
849.7  186191.97  166584.78  89.47
850.9  186590.30  166987.60  89.49
852.1  186998.91  167395.09  89.52
853.3  187332.12  167707.50  89.52
854.5  187786.62  168119.00  89.53
855.7  188143.74  168468.12  89.54
856.9  188576.28  168836.88  89.53
858.1  188975.21  169209.03  89.54
859.3  189376.18  169636.88  89.58
860.5  189805.44  170050.38  89.59
861.7  190290.40  170475.20  89.59
862.9  190658.91  170837.81  89.60
864.1  191036.10  171171.39  89.60
865.3  191453.88  171582.88  89.62
866.5  191937.60  172056.96  89.64
867.7  192344.59  172409.79  89.64
868.9  192793.51  172816.42  89.64
870.1  193202.83  173214.48  89.65
871.3  193643.90  173587.44  89.64
872.5  194153.85  174033.00  89.64
873.7  194569.84  174443.84  89.66
874.9  195083.40  174956.64  89.68
876.0  195610.32  175446.36  89.69
877.2  196056.92  175838.64  89.69
878.4  196600.41  176280.48  89.66
879.6  197038.80  176664.60  89.66
880.8  197480.50  177072.00  89.67
882.0  197863.71  177465.70  89.69
883.1  198380.00  177931.60  89.69
884.3  198869.82  178327.97  89.67
885.5  199379.88  178759.77  89.66
886.7  199710.72  179087.04  89.67
887.8  200111.40  179503.20  89.70
889.0  200674.18  179946.20  89.67
890.2  201149.97  180345.90  89.66
891.4  201649.76  180856.30  89.69
892.5  202256.73  181355.85  89.67
893.7  202871.48  181944.12  89.68
894.9  203478.84  182422.08  89.65
896.0  204121.10  183028.35  89.67
897.2  204762.18  183533.98  89.63
898.4  205371.66  184038.14  89.61
899.5  205997.24  184573.23  89.60
900.7  206369.80  184956.20  89.62
901.9  206757.04  185293.18  89.62
903.0  207206.59  185628.23  89.59
904.2  207638.00  186007.40  89.58
905.4  208104.00  186413.16  89.58
906.5  208596.43  186837.98  89.57
907.7  208955.24  187096.96  89.54
908.8  209346.36  187438.02  89.53
910.0  209874.08  187829.20  89.50
911.2  210140.12  188052.02  89.49
912.3  210268.38  188234.40  89.52
913.5  210430.45  188383.23  89.52
914.6  210651.84  188561.52  89.51
915.8  211137.69  188912.67  89.47
916.9  211430.57  189167.32  89.47
918.1  211670.90  189384.74  89.47
919.2  211830.39  189550.26  89.48
920.4  212037.32  189764.08  89.50
921.5  212346.46  190004.70  89.48
922.7  212567.52  190200.00  89.48
923.8  212911.74  190491.84  89.47
925.0  213023.09  190635.48  89.49
926.1  213360.00  190903.86  89.48
927.3  213814.08  191304.48  89.47
928.4  214259.50  191772.75  89.50
929.6  214917.12  192332.80  89.49
930.7  215651.80  193036.20  89.51
931.8  216502.47  193675.77  89.46
933.0  217167.84  194279.76  89.46
934.1  217581.03  194732.28  89.50
935.3  217787.33  194898.26  89.49
936.4  217810.16  194879.45  89.47
937.6  217685.94  194734.41  89.46
938.7  217620.18  194588.82  89.42
939.9  217548.26  194634.42  89.47
941.0  218072.12  195149.38  89.49
942.1  218593.08  195605.28  89.48
943.3  219085.14  195970.98  89.45
944.4  219528.18  196231.61  89.39
945.6  219649.72  196355.80  89.39
946.7  219812.68  196654.39  89.46
947.9  220107.30  196921.62  89.47
949.0  220184.53  197049.49  89.49
950.1  220691.88  197196.48  89.35
951.3  221033.67  197433.06  89.32
952.4  221191.88  197753.18  89.40
953.6  221334.62  198069.08  89.49
954.7  221739.39  198017.58  89.30
955.8  221911.64  198269.95  89.35
957.0  222341.55  198467.25  89.26
958.1  222644.52  198839.76  89.31
959.3  222675.60  198905.70  89.33
960.4  223107.27  199343.11  89.35
961.6  223619.42  199527.22  89.23
962.7  223886.72  199600.32  89.15
963.9  224089.25  199759.56  89.14
965.0  223927.98  199939.98  89.29
966.2  224213.71  200221.73  89.30
967.3  224531.66  200065.10  89.10
968.5  224767.68  200173.44  89.06
969.6  224818.56  200381.76  89.13
970.8  224888.18  200522.96  89.17
971.9  224706.24  200316.16  89.15
973.1  225106.56  200243.60  88.96
974.2  225081.81  200226.15  88.96
975.4  225445.89  200572.38  88.97
976.5  225342.39  200667.48  89.05
977.7  225675.06  200899.68  89.02
978.8  225519.39  200519.55  88.91
980.0  225719.00  200480.00  88.82
981.2  226047.09  200725.38  88.80
982.3  226121.70  201124.28  88.95
983.5  225805.45  200956.99  89.00
984.6  226173.60  201111.12  88.92
985.8  226356.24  200854.28  88.73
987.0  226428.16  200856.64  88.71
988.1  226832.94  200948.10  88.59
989.3  226801.12  201339.04  88.77
990.2  235482.70  206149.42  87.54
994.0  235990.84  206842.84  87.65
997.9  236156.75  207106.33  87.70
1001.7  236857.83  207728.73  87.70
1005.6  237936.67  208735.56  87.73
1009.4  239000.06  209763.16  87.77
1013.3  239880.00  210560.00  87.78
1017.1  240416.79  211219.64  87.86
1021.0  240903.32  211751.88  87.90
1024.8  241956.94  212787.22  87.94
1028.6  243493.16  214219.48  87.98
1032.5  244752.20  215482.40  88.04
1036.3  245172.89  215979.62  88.09
1040.1  245331.43  216195.79  88.12
1044.0  245882.36  216780.93  88.16
1047.8  246401.40  217352.10  88.21
1051.6  247005.24  217936.89  88.23
1055.5  246690.40  217790.40  88.28
1059.3  246561.90  217740.00  88.31
1063.1  246434.08  217690.63  88.34
1067.0  246889.73  218166.19  88.37
1070.8  247708.69  218992.98  88.41
1074.6  248381.81  219657.00  88.44
1078.4  248225.33  219645.67  88.49
1082.3  247575.08  219180.99  88.53
1086.1  247136.04  218882.89  88.57
1089.9  247147.80  218999.09  88.61
1093.7  247558.58  219419.90  88.63
1097.5  247814.33  219738.84  88.67
1101.4  247838.92  219854.32  88.71
1105.2  247782.00  219844.00  88.72
1109.0  248059.62  220167.00  88.76
1112.8  248738.17  220800.96  88.77
1116.6  249319.91  221287.11  88.76
1120.4  249867.64  221728.58  88.74
1124.2  250198.41  221938.08  88.70
1128.1  250626.59  222152.96  88.64
1131.8  250544.47  221855.67  88.55
1135.7  250249.96  221306.07  88.43
1139.5  249973.40  220655.40  88.27
1143.3  249394.20  219642.37  88.07
1147.1  248891.11  218602.22  87.83
1150.9  248361.67  217537.83  87.59
1154.7  248367.02  216856.18  87.31
1158.5  248295.53  216151.73  87.05
1162.3  248110.07  215374.19  86.81
1166.1  247521.78  214261.04  86.56
1169.9  247190.63  213380.73  86.32
1173.7  246620.00  212300.00  86.08
1177.5  245994.94  211116.38  85.82
1181.2  245931.69  210394.89  85.55
1185.0  246264.72  210025.61  85.28
1188.8  246037.17  209207.44  85.03
1192.6  245975.84  208629.02  84.82
1196.4  245911.05  208176.15  84.66
1200.2  245252.62  207219.91  84.49
1204.0  244823.50  206555.65  84.37
1207.8  244528.32  205997.42  84.24
1211.6  243995.44  205356.00  84.16
1215.3  243605.60  204879.10  84.10
1219.1  243494.00  204793.08  84.11
1222.9  243200.00  204640.00  84.14
1226.7  242944.09  204623.39  84.23
1230.4  242380.52  204423.34  84.34
1234.2  241757.29  204254.87  84.49
1238.0  241083.73  204036.62  84.63
1241.8  240409.11  203754.22  84.75
1245.5  239884.11  203559.04  84.86
1249.3  239639.02  203513.77  84.93
1253.1  239751.94  203737.92  84.98
1256.8  239703.17  203815.73  85.03
1260.6  239430.13  203671.93  85.07
1264.4  239113.89  203449.44  85.08
1268.1  238628.13  203038.00  85.09
1271.9  238559.36  203021.24  85.10
1275.7  238784.67  203363.36  85.17
1279.4  239024.70  203806.20  85.27
1283.2  238573.47  203729.08  85.39
1286.9  238235.69  203737.17  85.52
1290.7  238031.20  203828.53  85.63
1294.4  237461.07  203561.24  85.72
1298.2  236612.29  202980.32  85.79
1302.0  235550.75  202109.83  85.80
1305.7  234317.42  201054.03  85.80
1309.5  232944.97  199828.22  85.78
1313.2  232096.83  198958.33  85.72
1317.0  231582.00  198338.40  85.64
1320.7  230943.81  197507.71  85.52
1324.4  230025.70  196374.98  85.37
1328.2  229231.20  195259.20  85.18
1331.9  228206.92  193832.28  84.94
1335.7  227315.28  192424.03  84.65
1339.4  226200.67  190719.02  84.31
1343.2  225280.32  189067.09  83.93
1346.9  224661.38  187583.20  83.50
1350.6  224748.14  186480.54  82.97
1354.4  225013.42  185504.94  82.44
1358.1  224671.93  183958.60  81.88
1361.8  223876.00  182037.09  81.31
1365.6  222774.15  179997.20  80.80
1369.3  221547.11  178111.56  80.39
1373.0  220167.57  176243.89  80.05
1376.7  218629.17  174341.60  79.74
1380.5  217079.87  172365.87  79.40
1384.2  215778.21  170533.79  79.03
1387.9  214594.87  168691.20  78.61
1391.6  213335.53  166619.44  78.10
1395.3  212220.50  164379.90  77.46
1399.1  211522.09  162211.83  76.69
1402.8  210634.00  159574.67  75.76
1406.5  209953.37  156830.20  74.70
1410.2  209496.83  153938.89  73.48
1413.9  209496.42  151292.39  72.22
1417.6  209110.91  148464.19  71.00
1421.3  208542.13  145775.20  69.90
1425.1  207846.40  143188.80  68.89
1428.8  207566.40  141095.85  67.98
1432.5  207419.57  139406.71  67.21
1436.2  207208.51  137900.17  66.55
1439.9  206576.67  136340.60  66.00
1443.6  206224.67  135045.89  65.48
1447.3  205670.53  133752.60  65.03
1451.0  205225.50  132516.50  64.57
1454.7  204639.47  131209.60  64.12
1458.4  204222.20  129905.53  63.61
1462.1  203512.38  128375.78  63.08
1465.8  202746.58  126767.78  62.53
1469.4  202137.19  125255.44  61.97
1473.1  202784.97  124524.54  61.41
1476.8  202941.34  123655.42  60.93
1480.5  201738.53  122184.42  60.57
1484.2  200643.37  121051.68  60.33
1487.9  199970.34  120385.64  60.20
1491.6  199294.33  119905.50  60.17
1495.3  199199.00  119941.25  60.21
1498.9  198706.50  119882.07  60.33
1502.6  197774.84  119708.90  60.53
1506.3  196603.56  119475.38  60.77
1510.0  195696.70  119482.40  61.05
1513.7  194988.32  119539.57  61.31
1517.3  194308.57  119490.44  61.50
1521.0  193464.70  119181.98  61.60
1524.7  192729.38  118809.72  61.65
1528.3  191963.37  118310.47  61.63
1532.0  191112.67  117705.47  61.59
1535.7  190302.93  117166.62  61.57
1539.3  189468.23  116627.13  61.55
1543.0  188911.92  116393.08  61.61
1546.7  188557.42  116390.08  61.73
1550.3  188088.36  116371.56  61.87
1554.0  187306.00  116215.40  62.05
1557.6  186552.73  116045.54  62.21
1561.3  185731.47  115835.18  62.37
1565.0  184847.07  115510.13  62.49
1568.6  183934.27  115144.43  62.60
1572.3  183249.87  114953.10  62.73
1575.9  182643.11  114756.00  62.83
1579.6  182044.80  114527.16  62.91
1583.2  181399.87  114305.64  63.01
1586.9  180674.33  114154.33  63.18
1590.5  180032.27  114270.58  63.47
1594.1  179267.99  114555.56  63.90
1597.8  178451.19  114948.56  64.41
1601.4  177710.39  115505.87  65.00
1605.1  176730.48  115943.53  65.60
1608.7  175909.25  116513.00  66.23
1612.3  175132.48  117048.46  66.83
1616.0  174314.65  117516.30  67.42
1619.6  173601.56  118021.00  67.98
1623.2  172806.73  118361.93  68.49
1626.9  172218.33  118779.56  68.97
1630.5  171494.45  119022.00  69.40
1634.1  170858.84  119312.32  69.83
1637.8  170145.42  119451.73  70.21
1641.4  169282.40  119486.57  70.58
1645.0  168451.43  119480.39  70.93
1648.6  167524.90  119369.40  71.25
1652.2  166793.11  119356.76  71.56
1655.8  166111.56  119281.22  71.81
1659.5  165447.75  119141.50  72.01
1663.1  164269.36  118550.18  72.17
1666.7  163045.50  117834.17  72.27
1670.3  161930.78  117113.12  72.32
1673.9  160857.49  116310.13  72.31
1677.5  160103.02  115572.26  72.19
1681.1  159690.36  114988.53  72.01
1684.7  159723.70  114648.30  71.78
1688.3  159611.43  114186.10  71.54
1691.9  159219.67  113474.93  71.27
1695.6  158898.77  112632.30  70.88
1699.2  158776.43  111947.23  70.51
1702.8  158716.26  111378.98  70.17
1706.3  158229.64  110791.40  70.02
1709.9  157263.82  110074.93  69.99
1713.5  156578.47  109492.79  69.93
1717.1  155838.20  108849.84  69.85
1720.7  155140.18  108200.77  69.74
1724.3  154748.51  107751.18  69.63
1727.9  154416.81  107322.48  69.50
1731.5  154299.36  107070.64  69.39
1735.1  154385.60  106959.47  69.28
1738.7  154125.38  106605.16  69.17
1742.2  153596.04  106135.73  69.10
1745.8  152949.60  105536.00  69.00
1749.4  152827.22  105290.92  68.90
1753.0  152022.85  104557.02  68.78
1756.5  150563.01  103327.13  68.63
1760.1  148721.72  101849.97  68.48
1763.7  146642.03  100222.69  68.35
1767.2  144995.53  98930.93  68.23
1770.8  143640.00  97888.00  68.15
1774.4  142238.91  96859.51  68.10
1777.9  141415.30  96300.23  68.10
1781.5  140564.33  95738.33  68.11
1785.1  139381.67  94954.17  68.13
1788.6  138107.27  94124.86  68.15
1792.2  136781.50  93305.83  68.22
1795.8  136116.36  92933.10  68.27
1799.3  135444.40  92524.80  68.31
1802.9  134736.73  92103.03  68.36
1806.4  134138.22  91710.84  68.37
1810.0  133358.81  91165.49  68.36
1813.5  132930.42  90876.07  68.36
1817.1  132655.33  90735.73  68.40
1820.6  132065.50  90351.73  68.41
1824.2  131971.96  90364.44  68.47
1827.7  131232.12  89989.29  68.57
1831.2  130914.00  89978.00  68.73
1834.8  130880.33  90193.93  68.91
1838.3  130703.00  90364.00  69.14
1841.8  130094.33  90224.33  69.35
1845.4  129301.74  89942.77  69.56
1848.9  128476.50  89569.80  69.72
1852.4  127894.10  89279.27  69.81
1856.0  127200.07  88821.50  69.83
1859.5  126476.35  88242.12  69.77
1863.0  125817.17  87611.39  69.63
1866.6  125490.93  87145.16  69.44
1870.1  125308.37  86601.60  69.11
1873.6  124803.75  85680.75  68.65
1877.1  123780.42  84232.17  68.05
1880.6  122562.91  82452.44  67.27
1884.2  121566.20  80636.47  66.33
1887.7  120758.33  78678.27  65.15
1891.2  119801.85  76388.90  63.76
1894.7  118942.71  73973.82  62.19
1898.2  118429.38  71643.63  60.49
1902.2  125455.20  73663.20  58.72
1904.9  124855.88  71469.82  57.24
1907.6  124083.73  69238.93  55.80
1910.4  123440.28  67154.27  54.40
1913.1  122426.33  64978.80  53.08
1915.8  121784.83  63200.90  51.90
1918.6  121312.40  61693.73  50.86
1921.3  120804.69  60336.64  49.95
1924.0  119976.50  59000.55  49.18
1926.7  119220.80  57883.77  48.55
1929.4  118458.93  56976.27  48.10
1932.2  117864.08  56331.79  47.79
1934.9  117288.60  55871.40  47.64
1937.6  116673.60  55534.43  47.60
1940.3  116131.25  55349.17  47.66
1943.0  115695.91  55289.93  47.79
1945.7  115067.33  55229.72  48.00
1948.4  114338.54  55210.53  48.29
1951.1  113756.55  55325.40  48.63
1953.8  113183.40  55478.50  49.02
1956.4  112721.23  55668.58  49.39
1959.1  112149.47  55836.07  49.79
1961.8  111360.20  55912.15  50.21
1964.5  110714.55  56068.28  50.64
1967.2  109965.90  56176.43  51.09
1969.9  109351.83  56344.42  51.53
1972.5  108589.90  56428.01  51.96
1975.2  108035.74  56633.23  52.42
1977.9  107686.30  56917.67  52.86
1980.6  107104.55  57079.17  53.29
1983.2  106264.00  57081.00  53.72
1985.9  105390.00  57054.00  54.14
1988.5  104506.25  56996.80  54.54
1991.2  103858.20  57056.40  54.94
1993.8  103261.40  57093.85  55.29
1996.5  102837.90  57202.75  55.62
1999.2  102228.32  57190.67  55.94
2001.8  101821.20  57260.70  56.24
2004.4  101286.11  57210.92  56.48
2007.1  100615.20  57028.88  56.68
2009.7  100060.50  56869.05  56.83
2012.4  99697.33  56776.27  56.95
2015.0  99234.00  56542.17  56.98
2017.6  98662.83  56185.42  56.95
2020.3  98175.00  55825.73  56.86
2022.9  97998.13  55597.87  56.73
2025.5  97827.25  55289.03  56.52
2028.1  97617.48  54904.36  56.24
2030.8  97199.75  54310.13  55.87
2033.4  97040.70  53797.20  55.44
2036.0  96696.93  53136.20  54.95
2038.6  96348.55  52406.55  54.39
2041.2  96034.80  51665.50  53.80
2043.8  95708.82  50884.06  53.17
2046.4  95347.85  50051.72  52.49
2049.0  94882.43  49106.10  51.75
2051.6  94646.68  48296.73  51.03
2054.2  94323.96  47488.13  50.35
2056.8  93978.50  46739.00  49.73
2059.4  93407.87  45902.89  49.14
2062.0  92916.04  45092.08  48.53
2064.6  92350.45  44266.68  47.93
2067.1  91774.13  43423.88  47.32
2069.7  91148.62  42573.38  46.71
2072.3  90740.73  41862.88  46.13
2074.9  90287.40  41155.10  45.58
2077.4  89987.48  40553.44  45.07
2080.0  89513.59  39943.23  44.62
2082.6  89058.25  39380.83  44.22
2085.1  88604.70  38831.95  43.83
2087.7  88289.50  38402.00  43.50
2090.3  87868.30  37997.45  43.24
2092.8  87134.11  37450.30  42.98
2095.4  86364.20  36892.70  42.72
2097.9  85723.05  36401.46  42.46
2100.5  85044.00  35967.00  42.29
2103.0  84447.52  35651.27  42.22
2105.6  83909.30  35403.55  42.19
2108.1  83427.45  35208.60  42.20
2110.7  82899.95  35059.50  42.29
2113.2  82404.89  34982.92  42.45
2115.7  81863.08  34934.29  42.67
2118.3  81256.83  34894.93  42.94
2120.8  80878.65  34981.20  43.25
2123.3  80483.26  35047.08  43.55
2125.8  80098.90  35115.15  43.84
2128.4  79700.73  35203.68  44.17
2130.9  79186.17  35242.50  44.51
2133.4  78812.77  35362.48  44.87
2135.9  78452.33  35458.33  45.20
2138.4  77986.88  35474.27  45.49
2140.9  77675.55  35550.07  45.77
2143.4  77351.98  35581.43  46.00
2145.9  77053.49  35593.61  46.19
2148.4  76755.00  35630.16  46.42
2150.9  76432.14  35660.62  46.66
2153.4  76158.02  35691.08  46.86
2155.9  75859.39  35703.21  47.06
2158.4  75558.00  35733.25  47.29
2160.9  75325.25  35776.13  47.50
2163.4  75027.03  35788.62  47.70
2165.9  74482.65  35672.40  47.89
2168.4  74002.95  35583.90  48.08
2170.8  73669.29  35584.82  48.30
2173.3  73312.22  35587.15  48.54
2175.8  72999.85  35609.38  48.78
2178.2  72625.08  35604.79  49.03
2180.7  72253.53  35614.95  49.29
2183.2  71858.18  35609.92  49.56
2185.6  71429.40  35588.70  49.82
2188.1  70963.20  35538.30  50.08
2190.6  70442.45  35438.00  50.31
2193.0  69821.68  35287.18  50.54
2195.5  69267.20  35161.60  50.76
2197.9  68701.87  35017.00  50.97
2200.4  68020.25  34795.13  51.15
2202.8  67552.39  34689.43  51.35
2205.3  66967.00  34512.73  51.54
2207.7  66602.47  34422.92  51.68
2210.1  66191.53  34320.53  51.85
2212.6  65819.43  34243.66  52.03
2215.0  65589.25  34214.13  52.16
2217.4  65302.17  34105.35  52.23
2219.9  65077.68  34036.77  52.30
2222.3  64880.57  33983.40  52.38
2224.7  64728.00  33940.35  52.44
2227.1  64470.16  33797.72  52.42
2229.5  64175.31  33618.98  52.39
2231.9  63741.33  33333.47  52.29
2234.4  63244.13  32984.53  52.15
2236.8  62846.67  32644.56  51.94
2239.2  62462.40  32253.65  51.64
2241.6  62027.88  31763.73  51.21
2244.0  61610.40  31240.80  50.71
2246.4  61239.10  30670.13  50.08
2248.8  60844.48  30031.19  49.36
2251.2  60537.50  29377.00  48.53
2253.6  60124.25  28623.00  47.61
2255.9  59830.80  27893.30  46.62
2258.3  59533.68  27157.77  45.62
2260.7  59172.47  26421.60  44.65
2263.1  58775.75  25708.50  43.74
2265.5  58382.32  25056.17  42.92
2267.9  58079.75  24548.50  42.27
2270.2  57682.80  24139.87  41.85
2272.6  57283.10  23863.70  41.66
2275.0  56852.25  23689.05  41.67
2277.3  56448.25  23622.13  41.85
2279.7  56109.00  23614.75  42.09
2282.1  55802.03  23623.13  42.33
2284.4  55405.35  23579.78  42.56
2286.8  55115.37  23529.09  42.69
2289.1  54759.97  23373.43  42.68
2291.5  54454.52  23238.31  42.67
2293.8  54006.15  23034.63  42.65
2296.2  53538.10  22761.20  42.51
2298.5  53009.95  22423.10  42.30
2300.8  52488.92  22089.90  42.08
2303.2  51889.10  21715.60  41.85
2305.5  51242.09  21289.58  41.55
2307.9  50591.79  20848.31  41.21
2310.2  49957.60  20397.30  40.83
2312.5  49396.33  19987.00  40.46
2314.8  48827.58  19623.23  40.19
2317.1  48223.33  19240.00  39.90
2319.5  47586.00  18833.55  39.58
2321.8  47058.23  18469.13  39.25
2324.1  46493.53  18111.22  38.95
2326.4  45983.48  17808.45  38.73
2328.7  45441.67  17480.00  38.47
2331.0  44974.70  17166.70  38.17
2333.3  44635.27  16935.52  37.94
2335.6  44252.13  16747.27  37.85
2337.9  43804.50  16559.85  37.80
2340.2  43383.33  16403.33  37.81
2342.5  43016.90  16254.18  37.79
2344.8  42545.25  16083.79  37.80
2347.1  42037.10  15922.90  37.88
2349.4  41483.50  15737.65  37.94
2351.7  41024.53  15591.60  38.01
2353.9  40571.62  15438.90  38.05
2356.2  40072.50  15283.13  38.14
2358.5  39609.21  15151.64  38.25
2360.8  39138.57  15032.07  38.41
2363.1  38679.90  14922.65  38.58
2365.3  38227.83  14790.68  38.69
2367.6  37725.00  14616.67  38.75
2369.8  37218.50  14446.88  38.82
2372.1  36656.10  14280.50  38.96
2374.4  36048.53  14100.73  39.12
2376.6  35422.57  13925.57  39.31
2378.9  34826.87  13761.53  39.51
2381.1  34276.67  13606.67  39.70
2383.4  33750.93  13423.67  39.77
2385.6  33283.25  13236.67  39.77
2387.9  32790.30  13058.70  39.82
2390.1  32313.75  12888.75  39.89
2392.3  31853.25  12723.75  39.94
2394.6  31409.20  12577.73  40.04
2396.8  30998.88  12449.07  40.16
2399.0  30548.50  12278.25  40.19
2401.3  30097.63  12091.35  40.17
2403.5  29638.70  11902.80  40.16
2405.7  29265.08  11713.32  40.02
2407.9  28859.10  11529.00  39.95
2410.1  28420.80  11336.70  39.89
2412.4  28033.42  11158.75  39.81
2414.6  27636.00  10951.00  39.63
2416.8  27245.90  10771.20  39.53
2419.0  26873.16  10611.50  39.49
2421.2  26451.62  10387.35  39.27
2423.4  25995.78  10154.90  39.06
2425.6  25727.03  9963.15  38.73
2427.8  25460.33  9763.13  38.35
2430.0  25147.98  9539.22  37.93
2432.2  24873.60  9331.20  37.51
2434.4  24593.85  9133.20  37.14
2436.5  24250.63  8907.20  36.73
2438.7  23955.20  8697.55  36.31
2440.9  23661.20  8485.88  35.86
2443.1  23396.40  8311.35  35.52
2445.3  23161.00  8096.19  34.96
2447.4  22858.20  7884.60  34.49
2449.6  22576.40  7720.53  34.20
2451.8  22262.85  7545.15  33.89
2453.9  21926.42  7326.13  33.41
2456.1  21624.13  7148.73  33.06
2458.3  21342.21  6990.50  32.75
2460.4  21051.89  6831.98  32.45
2462.6  20773.96  6636.88  31.95
2464.7  20526.57  6433.70  31.34
2466.9  20262.67  6279.20  30.99
2469.0  20036.10  6122.14  30.56
2471.2  19793.35  5999.75  30.31
2473.3  19514.23  5862.59  30.04
2475.4  19283.12  5714.42  29.63
2477.6  19037.68  5566.21  29.24
2479.7  18803.20  5414.40  28.80
2481.9  18523.87  5268.38  28.44
2484.0  18288.97  5189.03  28.37
2486.1  18009.45  5119.65  28.43
2488.2  17769.92  5045.96  28.40
2490.4  17520.00  4957.92  28.30
2492.5  17196.10  4901.77  28.51
2494.6  16892.25  4816.80  28.51
2496.7  16650.62  4829.03  29.00
2498.8  16437.23  4857.68  29.55
2500.9  16303.51  4855.16  29.78
2503.0  16233.52  4884.07  30.09
2505.1  16097.25  4922.13  30.58
2507.2  16069.63  4944.50  30.77
2509.4  16056.15  4990.43  31.08
2511.4  16036.13  5058.55  31.54
2513.5  16092.27  5148.40  31.99
2515.6  16156.97  5344.70  33.08
