# Supplementary material for: Using reflectance spectra and Pl@ntNet to identify herbarium specimens: a case study with Lithocarpus
Source: New Phytol. 2025 Jun 4;251(2):800–10. doi: 10.1111/nph.70258 (PMC13278665; doi:10.1111/nph.70258)
Supplement: Supplementary file 1 — Dataset S1 Original spectral data collected for this study. [file NPH-251-800-s003.zip › lithocarpus_spectra/gr021722_0291.sig]

/*** Spectra Vista SIG Data ***/
name= gr021722_0291.sig
instrument= HI: 1132003 (HR-1024i)
integration= 50.0, 9.0, 5.0, 100.0, 14.0, 5.0
scan method= Time-based, Time-based
scan coadds= 100, 425, 645, 50, 298, 645
scan time= 5, 5
scan settings= AI, AI
external data set1= 0,0,0,0,0,0,0,0,0,0,0,0,0,0,0,0,0,0,0,0,0,0,0,0,0,0,0,0,0,0,0,0
external data set2= 0,0,0,0,0,0,0,0,0,0,0,0,0,0,0,0,0,0,0,0,0,0,0,0,0,0,0,0,0,0,0,0
external data dark= 0,0,0,0,0,0,0,0,0,0,0,0,0,0,0,0
external data mask= 0
optic= LENS 4(1), LENS 4(1)
temp= 30.2, -5.1, -9.8, 30.2, -5.1, -9.9
battery= 7.47, 7.47
error= 0, 0
units= Radiance, Radiance
time= 17/02/2022 15:47:13, 17/02/2022 15:52:25
longitude=                 ,                 
latitude=                 ,                 
gpstime=                 ,                 
comm= 
memory slot= 0, 0
factors= 0.939, 0.910, 1.000 [Overlap: Remove @ 990,1900, Matching Type: None]
inclinometer x offset= 1, 1
inclinometer y offset= 90, 90
data= 
340.5  1236.90  141.05  11.40
341.9  1233.66  148.89  12.07
343.4  1220.16  127.92  10.48
344.9  1202.50  138.75  11.54
346.4  1230.27  115.90  9.42
347.8  1216.23  94.22  7.75
349.3  1209.92  103.48  8.55
350.8  1227.15  98.48  8.02
352.2  1272.81  109.73  8.62
353.7  1282.47  103.43  8.06
355.2  1336.20  111.35  8.33
356.6  1400.63  91.63  6.54
358.1  1467.42  105.76  7.21
359.6  1499.94  102.56  6.84
361.0  1526.44  104.64  6.85
362.5  1627.56  117.14  7.20
364.0  1694.42  108.29  6.39
365.5  1773.30  102.80  5.80
366.9  1846.32  113.04  6.12
368.4  1926.54  106.34  5.52
369.9  2031.88  135.03  6.65
371.3  2128.42  132.20  6.21
372.8  2202.48  131.10  5.95
374.2  2284.48  123.31  5.40
375.7  2399.13  131.10  5.46
377.2  2509.80  140.18  5.59
378.6  2589.16  151.92  5.87
380.1  2679.38  153.84  5.74
381.6  2786.81  145.02  5.20
383.0  2922.15  151.80  5.19
384.5  3044.86  165.62  5.44
386.0  3197.70  188.10  5.88
387.4  3289.65  192.80  5.86
388.9  3393.04  197.54  5.82
390.4  3530.90  205.02  5.81
391.8  3685.08  206.64  5.61
393.3  3836.29  220.21  5.74
394.7  3938.45  227.00  5.76
396.2  4025.04  254.27  6.32
397.7  4179.60  258.00  6.17
399.1  4367.52  267.92  6.13
400.6  4561.84  274.32  6.01
402.0  4684.68  294.06  6.28
403.5  4772.60  318.50  6.67
405.0  4911.64  326.20  6.64
406.4  5123.36  333.74  6.51
407.9  5334.16  356.80  6.69
409.3  5461.16  359.98  6.59
410.8  5566.68  376.47  6.76
412.2  5732.52  385.92  6.73
413.7  5952.10  417.42  7.01
415.1  6200.44  432.06  6.97
416.6  6394.32  448.20  7.01
418.0  6517.75  453.13  6.95
419.5  6661.24  473.34  7.11
420.9  6861.76  495.28  7.22
422.4  7136.61  511.11  7.16
423.8  7397.83  530.62  7.17
425.3  7656.75  556.58  7.27
426.7  7878.15  578.10  7.34
428.2  8049.92  592.80  7.36
429.6  8230.84  610.79  7.42
431.1  8443.54  625.66  7.41
432.5  8714.81  642.85  7.38
434.0  8998.00  668.25  7.43
435.4  9311.50  693.00  7.44
436.8  9624.96  715.75  7.44
438.3  9887.50  745.80  7.54
439.7  10099.75  762.46  7.55
441.2  10287.36  783.96  7.62
442.6  10539.45  804.75  7.64
444.0  10838.10  824.46  7.61
445.5  11174.94  852.51  7.63
446.9  11526.06  884.52  7.67
448.4  11850.79  909.69  7.68
449.8  12198.35  943.55  7.74
451.2  12471.75  963.13  7.72
452.7  12697.47  984.30  7.75
454.1  12958.76  1002.83  7.74
455.5  13253.66  1030.33  7.77
457.0  13596.44  1061.06  7.80
458.4  13933.92  1092.52  7.84
459.8  14296.32  1123.20  7.86
461.2  14714.46  1151.49  7.83
462.7  15092.16  1185.05  7.85
464.1  15417.80  1214.00  7.87
465.5  15697.80  1242.36  7.91
467.0  15982.00  1265.75  7.92
468.4  16301.96  1289.54  7.91
469.8  16646.28  1326.10  7.97
471.2  17062.17  1362.26  7.98
472.7  17505.08  1398.88  7.99
474.1  17947.80  1433.70  7.99
475.5  18478.20  1480.05  8.01
476.9  18965.44  1521.39  8.02
478.4  19368.75  1556.25  8.03
479.8  19647.66  1578.66  8.03
481.2  19844.80  1605.28  8.09
482.6  20083.14  1627.02  8.10
484.0  20446.44  1657.41  8.11
485.4  20915.11  1695.98  8.11
486.9  21451.95  1743.30  8.13
488.3  22028.48  1792.88  8.14
489.7  22514.12  1840.04  8.17
491.1  22949.64  1878.66  8.19
492.5  23337.72  1913.94  8.20
493.9  23669.94  1946.79  8.22
495.3  23962.80  1972.20  8.23
496.8  24341.68  2007.16  8.25
498.2  24831.39  2049.83  8.25
499.6  25328.70  2089.49  8.25
501.0  25919.88  2146.92  8.28
502.4  26455.32  2198.16  8.31
503.8  26975.69  2250.96  8.34
505.2  27508.20  2301.24  8.37
506.6  28022.28  2340.25  8.35
508.0  28511.28  2388.96  8.38
509.4  28920.00  2430.00  8.40
510.8  29383.20  2475.00  8.42
512.2  29846.08  2518.08  8.44
513.6  30364.80  2568.00  8.46
515.0  30939.60  2619.60  8.47
516.4  31445.28  2672.64  8.50
517.8  32014.20  2727.39  8.52
519.2  32625.06  2788.22  8.55
520.7  33212.53  2848.91  8.58
522.0  33717.36  2897.10  8.59
523.4  34296.57  2952.50  8.61
524.8  34816.62  3004.68  8.63
526.2  35423.22  3067.74  8.66
527.6  36073.68  3133.89  8.69
529.0  36621.20  3192.20  8.72
530.4  37276.68  3255.80  8.73
531.8  37839.60  3308.68  8.74
533.2  38305.80  3364.92  8.78
534.6  38744.00  3428.96  8.85
536.0  39242.59  3496.05  8.91
537.4  39749.97  3562.82  8.96
538.8  40321.86  3630.39  9.00
540.2  40968.75  3701.39  9.03
541.6  41581.54  3771.46  9.07
543.0  42119.70  3836.56  9.11
544.3  42834.45  3915.00  9.14
545.7  43634.85  4006.35  9.18
547.1  44161.20  4073.78  9.22
548.5  44803.02  4147.86  9.26
549.9  45537.47  4231.96  9.29
551.3  46303.92  4322.76  9.34
552.7  46847.84  4397.56  9.39
554.1  47574.06  4484.70  9.43
555.4  48195.34  4559.39  9.46
556.8  48639.36  4622.31  9.50
558.2  48918.00  4673.25  9.55
559.6  49187.70  4719.75  9.60
561.0  49725.06  4793.25  9.64
562.3  50131.90  4850.30  9.68
563.7  50722.56  4932.48  9.72
565.1  51312.80  5011.60  9.77
566.5  51939.81  5100.89  9.82
567.9  52796.48  5206.72  9.86
569.2  53747.40  5323.50  9.90
570.6  54725.59  5440.72  9.94
572.0  55571.97  5551.75  9.99
573.4  56287.70  5660.35  10.06
574.8  57009.50  5763.00  10.11
576.1  57896.23  5881.00  10.16
577.5  58572.24  5975.38  10.20
578.9  59509.32  6109.44  10.27
580.3  60375.84  6235.55  10.33
581.6  61238.72  6363.76  10.39
583.0  62086.32  6487.20  10.45
584.4  62684.91  6584.39  10.50
585.8  63118.51  6666.64  10.56
587.1  63487.82  6739.92  10.62
588.5  63964.20  6831.45  10.68
589.9  64356.90  6910.50  10.74
591.2  64881.76  7002.78  10.79
592.6  65638.32  7116.89  10.84
594.0  66305.46  7228.11  10.90
595.3  67177.64  7359.32  10.96
596.7  68076.22  7494.86  11.01
598.1  68931.12  7620.45  11.06
599.5  69775.85  7749.23  11.11
600.8  70662.80  7884.16  11.16
602.2  71391.81  7999.71  11.21
603.5  72291.60  8134.74  11.25
604.9  73179.18  8271.09  11.30
606.3  73993.92  8403.12  11.36
607.6  74754.66  8527.98  11.41
609.0  75492.00  8653.50  11.46
610.4  76227.06  8776.95  11.51
611.7  76892.05  8901.41  11.58
613.1  77522.40  9018.75  11.63
614.5  78209.28  9148.41  11.70
615.8  78750.54  9262.80  11.76
617.2  79503.84  9402.30  11.83
618.5  80147.40  9532.62  11.89
619.9  80956.02  9683.92  11.96
621.2  81696.77  9829.84  12.03
622.6  82615.50  9996.25  12.10
624.0  83343.69  10137.29  12.16
625.3  84187.29  10292.68  12.23
626.7  85027.92  10453.98  12.29
628.0  85724.08  10602.92  12.37
629.4  86553.60  10757.60  12.43
630.8  87256.44  10896.48  12.49
632.1  87828.30  11016.81  12.54
633.5  88751.52  11182.60  12.60
634.8  89492.70  11326.51  12.66
636.2  90134.34  11459.58  12.71
637.5  90961.52  11602.06  12.75
638.9  91681.83  11728.40  12.79
640.2  92443.67  11857.21  12.83
641.6  93287.10  11979.93  12.84
642.9  94078.53  12080.71  12.84
644.3  94910.32  12206.17  12.86
645.6  95680.00  12317.50  12.87
647.0  96414.75  12417.30  12.88
648.3  97221.92  12509.59  12.87
649.7  98063.45  12605.74  12.85
651.0  98847.55  12672.94  12.82
652.4  99403.20  12730.77  12.81
653.7  100506.96  12840.66  12.78
655.0  101410.68  12919.78  12.74
656.4  102060.80  12957.40  12.70
657.7  103179.10  13054.47  12.65
659.1  104080.90  13128.50  12.61
660.4  104758.08  13175.12  12.58
661.8  105448.00  13220.00  12.54
663.1  106429.83  13304.75  12.50
664.5  106933.98  13345.17  12.48
665.8  107082.66  13354.17  12.47
667.1  107177.85  13358.52  12.46
668.5  107562.00  13423.20  12.48
669.8  107951.16  13504.37  12.51
671.2  108226.56  13590.72  12.56
672.5  108529.01  13690.61  12.61
673.8  109157.16  13840.54  12.68
675.2  110116.02  14048.79  12.76
676.5  111266.16  14293.41  12.85
677.8  112483.24  14560.27  12.94
679.2  113430.02  14810.68  13.06
680.5  114269.91  15073.05  13.19
681.9  115022.60  15330.70  13.33
683.2  115846.50  15600.20  13.47
684.5  116647.30  15892.80  13.62
685.9  117372.47  16175.92  13.78
687.2  118087.68  16473.60  13.95
688.5  118737.66  16771.57  14.12
689.9  119543.08  17098.32  14.30
691.2  120215.17  17404.07  14.48
692.5  120832.78  17710.67  14.66
693.8  121555.00  18048.28  14.85
695.2  122187.70  18388.24  15.05
696.5  122888.92  18744.88  15.25
697.8  123588.05  19131.60  15.48
699.2  124250.88  19529.06  15.72
700.5  124972.92  19948.14  15.96
701.8  125611.50  20377.88  16.22
703.1  126277.32  20843.70  16.51
704.5  126962.64  21334.19  16.80
705.8  127704.82  21857.26  17.12
707.1  128368.50  22373.50  17.43
708.4  129019.35  22908.26  17.76
709.8  129814.65  23486.66  18.09
711.1  130357.10  24031.77  18.44
712.4  131180.18  24631.03  18.78
713.7  131851.64  25212.24  19.12
715.0  132554.82  25803.87  19.47
716.3  133305.75  26422.63  19.82
717.7  134029.72  27048.04  20.18
719.0  134809.10  27685.25  20.54
720.3  135562.46  28328.73  20.90
721.6  136456.00  29019.10  21.27
722.9  137313.54  29715.66  21.64
724.2  138189.24  30429.00  22.02
725.6  138960.06  31141.73  22.41
726.9  139422.50  31809.88  22.82
728.2  139904.80  32496.80  23.23
729.5  140479.95  33238.60  23.66
730.8  140943.48  33960.69  24.10
732.1  141531.60  34729.24  24.54
733.4  141967.32  35475.41  24.99
734.7  142250.40  36208.44  25.45
736.0  142588.98  36975.39  25.93
737.3  142700.13  37690.11  26.41
738.6  142825.68  38409.93  26.89
740.0  143002.10  39136.45  27.37
741.2  143295.36  39894.40  27.84
742.6  143790.48  40712.76  28.31
743.9  144348.32  41570.80  28.80
745.2  145091.22  42480.96  29.28
746.5  145899.91  43389.85  29.74
747.8  146550.40  44259.50  30.20
749.1  147270.98  45150.90  30.66
750.4  147991.86  46042.74  31.11
751.7  148713.04  46945.71  31.57
753.0  149278.03  47779.42  32.01
754.2  149911.50  48634.71  32.44
755.5  150483.04  49454.86  32.86
756.8  151050.68  50285.52  33.29
758.1  152030.88  51264.84  33.72
759.4  152925.20  52223.50  34.15
760.7  153792.24  53169.34  34.57
762.0  154358.75  54022.50  35.00
763.3  154914.48  54878.04  35.42
764.6  155284.56  55677.60  35.86
765.9  155667.35  56487.93  36.29
767.2  156164.82  57340.50  36.72
768.4  156474.50  58130.80  37.15
769.7  157075.48  59041.16  37.59
771.0  157497.30  59870.30  38.01
772.3  157856.05  60690.85  38.45
773.6  158327.68  61567.68  38.89
774.8  158779.33  62421.50  39.31
776.1  159211.00  63270.74  39.74
777.4  159515.88  64066.58  40.16
778.7  160016.90  64939.66  40.58
780.0  160465.92  65789.44  41.00
781.2  160810.98  66597.93  41.41
782.5  161307.12  67461.42  41.82
783.8  161769.42  68305.95  42.22
785.0  162114.84  69099.66  42.62
786.3  162519.00  69924.75  43.03
787.6  162962.24  70750.68  43.42
788.9  163327.05  71572.04  43.82
790.1  163848.80  72425.05  44.20
791.4  164208.96  73206.24  44.58
792.7  164828.70  74100.18  44.96
793.9  165246.48  74923.38  45.34
795.2  165715.00  75762.00  45.72
796.5  166201.64  76612.03  46.10
797.7  166662.00  77444.64  46.47
799.0  167280.00  78330.00  46.83
800.2  167674.24  79119.04  47.19
801.5  168120.16  79950.86  47.56
802.8  168659.45  80809.45  47.91
804.0  169098.02  81631.55  48.27
805.3  169575.00  82455.44  48.62
806.5  169933.20  83230.85  48.98
807.8  170386.30  84056.00  49.33
809.0  170891.32  84899.32  49.68
810.3  171357.73  85726.78  50.03
811.5  171694.29  86479.14  50.37
812.8  172161.00  87307.20  50.71
814.0  172564.29  88085.21  51.04
815.3  173066.83  88916.34  51.38
816.5  173430.50  89687.38  51.71
817.8  173861.58  90486.17  52.04
819.0  174244.49  91261.52  52.38
820.2  174724.02  92080.53  52.70
821.5  175201.75  92898.40  53.02
822.7  175490.46  93609.20  53.34
824.0  175905.09  94388.49  53.66
825.2  176400.15  95206.05  53.97
826.4  176879.89  96030.72  54.29
827.7  177211.45  96761.13  54.60
828.9  177669.00  97546.95  54.90
830.1  178031.09  98313.09  55.22
831.4  178485.73  99075.68  55.51
832.6  178939.34  99873.12  55.81
833.8  179316.70  100626.95  56.12
835.0  179676.98  101374.35  56.42
836.3  180129.88  102140.01  56.70
837.5  180551.70  102910.50  57.00
838.7  181003.14  103661.78  57.27
839.9  181394.64  104412.24  57.56
841.2  181871.14  105210.23  57.85
842.4  182251.08  105952.95  58.14
843.6  182679.70  106676.50  58.40
844.8  183161.07  107470.85  58.68
846.0  183589.80  108209.25  58.94
847.2  183975.54  108955.77  59.22
848.5  184447.92  109730.48  59.49
849.7  184861.56  110456.75  59.75
850.9  185220.10  111151.95  60.01
852.1  185608.25  111869.63  60.27
853.3  185899.50  112540.26  60.54
854.5  186312.70  113273.06  60.80
855.7  186696.66  113969.22  61.05
856.9  187063.32  114654.00  61.29
858.1  187419.76  115366.53  61.56
859.3  187826.10  116050.13  61.79
860.5  188285.82  116777.90  62.02
861.7  188678.40  117490.00  62.27
862.9  189053.15  118173.90  62.51
864.1  189412.42  118845.77  62.74
865.3  189864.20  119559.32  62.97
866.5  190330.56  120294.72  63.20
867.7  190718.33  120985.88  63.44
868.9  191095.59  121666.58  63.67
870.1  191593.03  122371.63  63.87
871.3  192042.64  123066.33  64.08
872.5  192534.30  123826.95  64.31
873.7  192987.52  124545.24  64.54
874.9  193481.13  125272.22  64.75
876.0  193960.80  126003.42  64.96
877.2  194475.12  126687.80  65.14
878.4  194972.49  127442.88  65.36
879.6  195392.40  128125.20  65.57
880.8  195903.75  128802.63  65.75
882.0  196296.95  129513.81  65.98
883.1  196823.48  130228.84  66.17
884.3  197325.32  130927.27  66.35
885.5  197815.38  131605.74  66.53
886.7  198190.08  132248.16  66.73
887.8  198634.80  132974.25  66.94
889.0  199144.80  133690.59  67.13
890.2  199600.38  134369.24  67.32
891.4  200111.98  135073.92  67.50
892.5  200729.88  135855.72  67.68
893.7  201357.00  136647.40  67.86
894.9  201977.28  137445.12  68.05
896.0  202561.30  138201.83  68.23
897.2  203179.06  138972.75  68.40
898.4  203727.81  139690.72  68.57
899.5  204400.65  140537.05  68.76
900.7  204786.40  141148.80  68.92
901.9  205226.64  141810.69  69.10
903.0  205576.57  142393.89  69.27
904.2  206022.60  143002.30  69.41
905.4  206503.20  143691.81  69.58
906.5  207010.30  144358.17  69.73
907.7  207343.76  144929.90  69.90
908.8  207625.59  145489.01  70.07
910.0  208083.20  146084.64  70.20
911.2  208321.10  146539.39  70.34
912.3  208553.16  147003.15  70.49
913.5  208689.88  147457.52  70.66
914.6  208882.80  147918.96  70.81
915.8  209201.07  148474.20  70.97
916.9  209508.90  148882.56  71.06
918.1  209670.86  149312.51  71.21
919.2  209848.86  149798.84  71.38
920.4  210025.86  150221.72  71.53
921.5  210251.92  150657.27  71.66
922.7  210488.00  151044.16  71.76
923.8  210850.14  151527.60  71.87
925.0  210978.32  151968.36  72.03
926.1  211173.06  152445.72  72.19
927.3  211536.00  152929.68  72.29
928.4  212049.50  153539.75  72.41
929.6  212720.64  154288.64  72.53
930.7  213470.60  155066.10  72.64
931.8  214278.33  155894.66  72.75
933.0  214896.96  156630.96  72.89
934.1  215265.69  157229.87  73.04
935.3  215616.28  157587.22  73.09
936.4  215662.38  157798.66  73.17
937.6  215435.79  157896.24  73.29
938.7  215199.27  158046.17  73.44
939.9  215283.52  158265.36  73.51
941.0  215827.46  158860.71  73.61
942.1  216433.62  159486.57  73.69
943.3  216944.94  160015.62  73.76
944.4  217264.25  160519.94  73.88
945.6  217484.58  160854.97  73.96
946.7  217672.64  161190.87  74.05
947.9  217992.39  161594.79  74.13
949.0  218176.28  161824.79  74.17
950.1  218548.44  162283.14  74.25
951.3  218834.33  162624.28  74.31
952.4  219195.25  162985.78  74.36
953.6  219373.54  163304.48  74.44
954.7  219541.23  163488.15  74.47
955.8  219839.46  163749.32  74.49
957.0  220303.50  164160.08  74.52
958.1  220644.12  164482.89  74.55
959.3  220617.60  164537.10  74.58
960.4  220879.38  164863.86  74.64
961.6  221100.69  165086.33  74.67
962.7  221401.60  165260.48  74.64
963.9  221761.05  165535.02  74.65
965.0  221649.12  165637.14  74.73
966.2  221740.31  165841.47  74.79
967.3  221855.63  165659.00  74.67
968.5  222005.76  165715.20  74.64
969.6  222239.12  165830.84  74.62
970.8  222227.61  165935.55  74.67
971.9  221964.16  165968.00  74.77
973.1  222128.96  166075.64  74.77
974.2  222013.21  165857.83  74.71
975.4  222277.29  166034.64  74.70
976.5  222237.60  166106.27  74.74
977.7  222641.34  166264.71  74.68
978.8  222568.02  165971.16  74.57
980.0  222318.00  165933.00  74.64
981.2  222535.32  166069.76  74.63
982.3  222305.30  166299.63  74.81
983.5  223044.51  166149.43  74.49
984.6  223117.20  166166.28  74.47
985.8  223194.84  166078.88  74.41
987.0  222712.64  166105.60  74.58
988.1  222972.92  166207.92  74.54
989.3  223500.48  166092.92  74.31
990.2  239156.65  183135.16  76.58
994.0  239499.40  184222.30  76.92
997.9  239447.42  184868.63  77.21
1001.7  239947.28  185902.93  77.48
1005.6  241034.44  187487.14  77.78
1009.4  242375.17  189226.21  78.07
1013.3  243520.00  190800.00  78.35
1017.1  244241.10  191998.28  78.61
1021.0  244977.50  193182.26  78.86
1024.8  246340.83  194781.96  79.07
1028.6  248178.27  196881.70  79.33
1032.5  249678.80  198616.50  79.55
1036.3  250322.78  199593.39  79.73
1040.1  250566.49  200281.36  79.93
1044.0  251431.36  201448.52  80.12
1047.8  252126.00  202405.50  80.28
1051.6  252764.36  203469.83  80.50
1055.5  252383.70  203528.25  80.64
1059.3  252062.70  203738.34  80.83
1063.1  251814.49  203867.64  80.96
1067.0  252167.24  204581.02  81.13
1070.8  252903.78  205483.30  81.25
1074.6  253424.67  206313.52  81.41
1078.4  253039.33  206314.29  81.53
1082.3  252187.45  205911.38  81.65
1086.1  251695.56  205923.49  81.81
1089.9  251724.61  206245.62  81.93
1093.7  252115.34  206808.80  82.03
1097.5  252223.30  207167.14  82.14
1101.4  252108.18  207282.76  82.22
1105.2  251930.00  207286.71  82.28
1109.0  252280.68  207709.37  82.33
1112.8  253303.69  208520.34  82.32
1116.6  254131.51  209185.06  82.31
1120.4  254795.96  209685.20  82.30
1124.2  255322.16  209912.72  82.21
1128.1  255969.62  210175.41  82.11
1131.8  255983.93  209850.30  81.98
1135.7  255754.76  209308.79  81.84
1139.5  255537.40  208682.10  81.66
1143.3  254931.95  207553.94  81.42
1147.1  254238.67  206276.29  81.13
1150.9  253569.25  204835.13  80.78
1154.7  253561.82  203902.77  80.42
1158.5  253430.93  202929.81  80.07
1162.3  253229.60  201989.67  79.77
1166.1  252560.02  200796.37  79.50
1169.9  252168.03  199984.82  79.31
1173.7  251540.00  199015.71  79.12
1177.5  250941.14  198087.74  78.94
1181.2  250964.13  197679.67  78.77
1185.0  251389.64  197588.98  78.60
1188.8  251319.44  197282.50  78.50
1192.6  251348.03  197089.50  78.41
1196.4  251301.75  196941.75  78.37
1200.2  250636.09  196425.60  78.37
1204.0  250163.20  196155.45  78.41
1207.8  249796.62  196011.75  78.47
1211.6  249193.89  195666.86  78.52
1215.3  248786.82  195686.29  78.66
1219.1  248610.75  195992.63  78.84
1222.9  248284.44  196240.00  79.04
1226.7  247976.10  196591.53  79.28
1230.4  247317.20  196639.81  79.51
1234.2  246601.21  196612.85  79.73
1238.0  245859.67  196452.30  79.90
1241.8  245170.33  196299.09  80.07
1245.5  244585.40  196164.06  80.20
1249.3  244373.80  196361.27  80.35
1253.1  244660.69  196838.75  80.45
1256.8  244670.69  197126.80  80.57
1260.6  244477.97  197057.41  80.60
1264.4  244236.60  197079.64  80.69
1268.1  243887.60  196860.09  80.72
1271.9  243819.62  196937.94  80.77
1275.7  244048.71  197282.75  80.84
1279.4  244303.50  197672.21  80.91
1283.2  243830.58  197529.77  81.01
1286.9  243464.70  197454.72  81.10
1290.7  243226.13  197399.40  81.16
1294.4  242540.37  196948.43  81.20
1298.2  241623.36  196267.93  81.23
1302.0  240484.92  195341.84  81.23
1305.7  239159.56  194170.23  81.19
1309.5  237598.78  192737.44  81.12
1313.2  236585.33  191607.11  80.99
1317.0  235872.00  190743.43  80.87
1320.7  235063.09  189614.46  80.67
1324.4  233931.45  188116.02  80.42
1328.2  233304.80  186907.89  80.11
1331.9  232477.97  185323.84  79.72
1335.7  231664.17  183615.89  79.26
1339.4  230347.33  181428.51  78.76
1343.2  229434.11  179465.19  78.22
1346.9  229114.03  177916.34  77.65
1350.6  229659.42  176996.30  77.07
1354.4  230367.94  176203.48  76.49
1358.1  230266.73  174826.24  75.92
1361.8  229530.60  172976.36  75.36
1365.6  228428.65  170998.84  74.86
1369.3  227166.67  168920.86  74.36
1373.0  225761.80  166693.92  73.84
1376.7  224259.27  164356.24  73.29
1380.5  222739.87  161722.37  72.61
1384.2  221368.26  158832.31  71.75
1387.9  219993.80  155569.50  70.72
1391.6  218609.72  151809.82  69.44
1395.3  217403.65  147633.72  67.91
1399.1  216629.72  143354.06  66.17
1402.8  215574.00  138461.14  64.23
1406.5  214754.03  133475.68  62.15
1410.2  214127.72  128698.00  60.10
1413.9  213926.78  124516.18  58.21
1417.6  213339.72  120640.49  56.55
1421.3  212665.60  117336.17  55.17
1425.1  211894.40  114555.77  54.06
1428.8  211475.70  112458.18  53.18
1432.5  211230.85  110823.88  52.47
1436.2  210961.14  109534.21  51.92
1439.9  210304.54  108261.95  51.48
1443.6  209910.22  107282.79  51.11
1447.3  209336.11  106431.41  50.84
1451.0  208856.25  105734.89  50.63
1454.7  208284.18  105151.83  50.48
1458.4  207869.43  104708.10  50.37
1462.1  207218.10  104288.63  50.33
1465.8  206558.97  103971.96  50.34
1469.4  206008.51  103871.03  50.42
1473.1  206599.96  104477.71  50.57
1476.8  206755.54  105079.70  50.82
1480.5  205573.87  104995.99  51.07
1484.2  204628.13  105093.70  51.36
1487.9  203969.51  105376.60  51.66
1491.6  203298.33  105602.95  51.94
1495.3  203083.83  106116.21  52.25
1498.9  202511.90  106430.68  52.56
1502.6  201570.12  106548.88  52.86
1506.3  200422.13  106559.60  53.17
1510.0  199494.60  106677.39  53.47
1513.7  198746.53  106905.78  53.79
1517.3  198014.43  107113.80  54.09
1521.0  197102.32  107123.02  54.35
1524.7  196293.79  107188.64  54.61
1528.3  195480.83  107125.70  54.80
1532.0  194554.00  107044.11  55.02
1535.7  193680.67  106922.20  55.21
1539.3  192818.90  106707.62  55.34
1543.0  192197.44  106666.13  55.50
1546.7  191810.67  106759.71  55.66
1550.3  191316.27  106725.26  55.78
1554.0  190507.10  106533.90  55.92
1557.6  189713.64  106362.30  56.06
1561.3  188871.68  106099.50  56.18
1565.0  187991.73  105793.03  56.28
1568.6  187041.58  105430.77  56.37
1572.3  186378.33  105260.26  56.48
1575.9  185763.82  105099.43  56.58
1579.6  185193.59  104966.23  56.68
1583.2  184567.56  104831.80  56.80
1586.9  183802.48  104592.28  56.90
1590.5  183199.96  104576.31  57.08
1594.1  182452.63  104491.85  57.27
1597.8  181670.22  104386.80  57.46
1601.4  180932.93  104352.98  57.67
1605.1  179949.51  104130.95  57.87
1608.7  179117.00  104012.68  58.07
1612.3  178337.20  103884.14  58.25
1616.0  177493.35  103693.56  58.42
1619.6  176799.67  103530.14  58.56
1623.2  175980.27  103239.81  58.67
1626.9  175368.16  103037.31  58.75
1630.5  174577.55  102702.57  58.83
1634.1  173913.28  102402.16  58.88
1637.8  173195.56  101999.60  58.89
1641.4  172328.73  101390.18  58.84
1645.0  171492.97  100757.11  58.75
1648.6  170524.37  99883.75  58.57
1652.2  169772.20  99082.89  58.36
1655.8  169048.11  98218.36  58.10
1659.5  168327.70  97378.84  57.85
1663.1  167120.09  96308.29  57.63
1666.7  165856.00  95288.46  57.45
1670.3  164686.95  94345.64  57.29
1673.9  163592.23  93438.44  57.12
1677.5  162784.29  92674.51  56.93
1681.1  162296.67  92082.54  56.74
1684.7  162316.85  91624.92  56.45
1688.3  162187.98  91091.40  56.16
1691.9  161789.87  90378.47  55.86
1695.6  161406.60  89676.45  55.56
1699.2  161308.73  89102.36  55.24
1702.8  161237.68  88558.03  54.92
1706.3  160767.69  87759.78  54.59
1709.9  159796.80  86764.06  54.30
1713.5  159077.19  85918.61  54.01
1717.1  158365.90  85156.80  53.77
1720.7  157663.28  84414.15  53.54
1724.3  157330.92  84020.85  53.40
1727.9  156972.98  83766.63  53.36
1731.5  156883.53  83774.46  53.40
1735.1  157005.07  84076.29  53.55
1738.7  156723.07  84067.17  53.64
1742.2  156272.38  83903.05  53.69
1745.8  155652.67  83583.51  53.70
1749.4  155615.20  83513.27  53.67
1753.0  154906.85  83043.75  53.61
1756.5  153467.83  82262.52  53.60
1760.1  151606.90  81282.16  53.61
1763.7  149490.83  80213.00  53.66
1767.2  147775.53  79444.46  53.76
1770.8  146338.00  78831.00  53.87
1774.4  144893.93  78098.65  53.90
1777.9  144049.68  77818.77  54.02
1781.5  143168.33  77389.29  54.05
1785.1  141905.83  76753.39  54.09
1788.6  140591.70  76049.91  54.09
1792.2  139325.67  75379.18  54.10
1795.8  138777.17  75160.94  54.16
1799.3  138128.40  74844.39  54.18
1802.9  137412.07  74498.53  54.22
1806.4  136756.44  74222.69  54.27
1810.0  135938.26  73866.80  54.34
1813.5  135533.25  73694.71  54.37
1817.1  135331.60  73657.07  54.43
1820.6  134749.60  73445.98  54.51
1824.2  134696.18  73536.91  54.59
1827.7  133900.38  73227.07  54.69
1831.2  133700.00  73287.00  54.81
1834.8  133739.30  73433.16  54.91
1838.3  133574.00  73471.50  55.00
1841.8  132914.77  73218.41  55.09
1845.4  131927.60  72743.83  55.14
1848.9  131080.95  72246.99  55.12
1852.4  130374.90  71813.46  55.08
1856.0  129636.57  71196.43  54.92
1859.5  128876.37  70477.04  54.69
1863.0  128282.06  69750.85  54.37
1866.6  128132.18  69124.69  53.95
1870.1  128048.08  68334.08  53.37
1873.6  127356.75  66946.02  52.57
1877.1  126058.92  65030.25  51.59
1880.6  124643.13  62815.96  50.40
1884.2  123584.15  60459.88  48.92
1887.7  122780.33  57872.53  47.14
1891.2  121814.70  54874.13  45.05
1894.7  121022.52  51692.14  42.71
1898.2  120603.27  48487.05  40.20
1902.2  130253.76  48934.08  37.57
1904.9  129505.18  46056.12  35.56
1907.6  128554.32  43292.72  33.68
1910.4  127804.81  40898.13  32.00
1913.1  126636.00  38752.00  30.60
1915.8  125862.24  37098.04  29.48
1918.6  125287.68  35821.76  28.59
1921.3  124793.44  34898.01  27.96
1924.0  123997.02  34186.04  27.57
1926.7  123187.44  33705.36  27.36
1929.4  122343.52  33420.72  27.32
1932.2  121745.90  33339.19  27.38
1934.9  121146.48  33387.12  27.56
1937.6  120491.36  33521.36  27.82
1940.3  119867.00  33745.00  28.15
1943.0  119306.21  34013.34  28.51
1945.7  118524.56  34254.66  28.90
1948.4  117713.50  34504.06  29.31
1951.1  117061.56  34796.70  29.73
1953.8  116406.84  35094.84  30.15
1956.4  115874.04  35410.75  30.56
1959.1  115233.04  35706.92  30.99
1961.8  114411.36  35942.76  31.42
1964.5  113724.45  36204.12  31.83
1967.2  112943.70  36421.33  32.25
1969.9  112314.90  36699.90  32.68
1972.5  111577.37  36919.14  33.09
1975.2  111035.17  37208.25  33.51
1977.9  110660.94  37551.22  33.93
1980.6  110046.23  37802.03  34.35
1983.2  109179.08  37960.66  34.77
1985.9  108316.80  38073.60  35.15
1988.5  107450.60  38167.50  35.52
1991.2  106791.21  38330.82  35.89
1993.8  106177.50  38470.74  36.23
1996.5  105734.64  38659.50  36.56
1999.2  105080.58  38763.64  36.89
2001.8  104668.68  38913.12  37.18
2004.4  104162.05  38997.03  37.44
2007.1  103509.00  38992.10  37.67
2009.7  102928.86  38973.78  37.86
2012.4  102524.80  38993.28  38.03
2015.0  102068.20  38946.20  38.16
2017.6  101521.15  38814.50  38.23
2020.3  100994.96  38656.64  38.28
2022.9  100768.00  38547.52  38.25
2025.5  100563.15  38403.00  38.19
2028.1  100341.11  38233.41  38.10
2030.8  99938.16  37928.61  37.95
2033.4  99783.90  37688.52  37.77
2036.0  99396.40  37344.32  37.57
2038.6  99014.28  36972.24  37.34
2041.2  98701.16  36610.88  37.09
2043.8  98344.74  36233.08  36.84
2046.4  97963.74  35841.14  36.59
2049.0  97463.48  35403.76  36.33
2051.6  97192.26  35057.37  36.07
2054.2  96851.75  34681.25  35.81
2056.8  96481.00  34326.60  35.58
2059.4  95894.30  33920.59  35.37
2062.0  95410.25  33557.50  35.17
2064.6  94812.09  33169.82  34.98
2067.1  94210.56  32784.21  34.80
2069.7  93613.22  32398.26  34.61
2072.3  93196.62  32100.28  34.44
2074.9  92719.41  31794.84  34.29
2077.4  92381.61  31541.71  34.14
2080.0  91875.26  31230.11  33.99
2082.6  91413.25  30921.15  33.83
2085.1  90963.81  30621.09  33.66
2087.7  90604.80  30381.00  33.53
2090.3  90145.32  30099.84  33.39
2092.8  89411.63  29721.85  33.24
2095.4  88611.51  29314.74  33.08
2097.9  87951.01  28971.11  32.94
2100.5  87270.80  28621.60  32.80
2103.0  86669.72  28311.30  32.67
2105.6  86113.08  27989.01  32.50
2108.1  85606.20  27698.76  32.36
2110.7  85055.46  27409.48  32.23
2113.2  84538.54  27126.93  32.09
2115.7  83998.75  26820.00  31.93
2118.3  83421.78  26512.98  31.78
2120.8  83047.14  26294.94  31.66
2123.3  82634.98  26064.53  31.54
2125.8  82243.28  25843.86  31.42
2128.4  81798.99  25616.37  31.32
2130.9  81266.80  25367.20  31.21
2133.4  80892.84  25176.06  31.12
2135.9  80504.60  25004.60  31.06
2138.4  80052.94  24836.90  31.03
2140.9  79734.42  24699.10  30.98
2143.4  79415.84  24561.60  30.93
2145.9  79123.44  24459.26  30.91
2148.4  78816.42  24386.16  30.94
2150.9  78509.40  24313.06  30.97
2153.4  78224.31  24239.96  30.99
2155.9  77895.91  24152.35  31.01
2158.4  77593.95  24085.95  31.04
2160.9  77358.75  24049.20  31.09
2163.4  77047.98  24001.80  31.15
2165.9  76475.46  23862.34  31.20
2168.4  76014.00  23748.84  31.24
2170.8  75675.16  23709.29  31.33
2173.3  75315.75  23646.58  31.40
2175.8  74997.12  23591.37  31.46
2178.2  74626.65  23534.55  31.54
2180.7  74240.88  23488.64  31.64
2183.2  73838.32  23431.20  31.73
2185.6  73430.28  23383.08  31.84
2188.1  72946.44  23322.60  31.97
2190.6  72361.38  23245.82  32.12
2193.0  71717.91  23141.91  32.27
2195.5  71155.20  23032.32  32.37
2197.9  70569.44  22923.04  32.48
2200.4  69865.00  22772.85  32.60
2202.8  69378.85  22714.50  32.74
2205.3  68771.50  22608.38  32.87
2207.7  68397.16  22592.18  33.03
2210.1  68013.12  22557.36  33.17
2212.6  67642.37  22492.59  33.25
2215.0  67392.85  22478.20  33.35
2217.4  67094.83  22451.64  33.46
2219.9  66864.02  22408.12  33.51
2222.3  66637.56  22354.64  33.55
2224.7  66466.17  22289.31  33.53
2227.1  66188.71  22157.99  33.48
2229.5  65883.94  21992.15  33.38
2231.9  65465.60  21759.68  33.24
2234.4  64978.96  21485.60  33.07
2236.8  64583.52  21219.32  32.86
2239.2  64204.14  20918.04  32.58
2241.6  63757.05  20595.12  32.30
2244.0  63339.84  20304.00  32.06
2246.4  62952.87  19993.02  31.76
2248.8  62524.55  19639.40  31.41
2251.2  62213.70  19305.30  31.03
2253.6  61787.40  18939.90  30.65
2255.9  61468.92  18641.28  30.33
2258.3  61144.44  18390.69  30.08
2260.7  60778.40  18120.16  29.81
2263.1  60369.30  17835.00  29.54
2265.5  59969.69  17579.87  29.31
2267.9  59647.20  17373.90  29.13
2270.2  59191.36  17160.96  28.99
2272.6  58770.84  16968.12  28.87
2275.0  58370.76  16793.28  28.77
2277.3  57958.65  16602.60  28.65
2279.7  57569.25  16407.90  28.50
2282.1  57275.32  16243.32  28.36
2284.4  56889.14  16064.62  28.24
2286.8  56587.73  15872.50  28.05
2289.1  56177.96  15663.00  27.88
2291.5  55863.64  15497.30  27.74
2293.8  55439.86  15268.32  27.54
2296.2  54978.00  15033.48  27.34
2298.5  54468.54  14797.38  27.17
2300.8  53925.62  14614.04  27.10
2303.2  53282.44  14380.76  26.99
2305.5  52627.85  14157.96  26.90
2307.9  51949.68  13962.87  26.88
2310.2  51300.48  13813.80  26.93
2312.5  50710.40  13689.60  27.00
2314.8  50119.92  13571.84  27.08
2317.1  49487.50  13458.75  27.20
2319.5  48852.90  13330.26  27.29
2321.8  48333.52  13187.80  27.28
2324.1  47744.20  13028.82  27.29
2326.4  47224.32  12884.52  27.28
2328.7  46673.50  12730.00  27.27
2331.0  46196.04  12579.96  27.23
2333.3  45834.80  12453.05  27.17
2335.6  45458.00  12328.40  27.12
2337.9  45000.18  12173.04  27.05
2340.2  44564.50  12017.50  26.97
2342.5  44164.44  11897.01  26.94
2344.8  43681.70  11756.05  26.91
2347.1  43170.54  11640.30  26.96
2349.4  42640.80  11520.84  27.02
2351.7  42163.20  11399.68  27.04
2353.9  41665.61  11312.15  27.15
2356.2  41164.50  11232.00  27.29
2358.5  40672.51  11137.80  27.38
2360.8  40167.76  11025.68  27.45
2363.1  39706.80  10904.70  27.46
2365.3  39253.51  10801.90  27.52
2367.6  38740.00  10660.00  27.52
2369.8  38230.20  10532.40  27.55
2372.1  37680.24  10403.64  27.61
2374.4  37059.40  10249.16  27.66
2376.6  36446.48  10049.20  27.57
2378.9  35845.60  9883.44  27.57
2381.1  35235.20  9724.00  27.60
2383.4  34674.90  9581.36  27.63
2385.6  34181.95  9415.45  27.55
2387.9  33679.44  9270.72  27.53
2390.1  33190.50  9124.50  27.49
2392.3  32727.24  8982.09  27.45
2394.6  32284.02  8843.06  27.39
2396.8  31872.44  8710.81  27.33
2399.0  31415.20  8570.70  27.28
2401.3  30945.20  8417.96  27.20
2403.5  30488.64  8266.44  27.11
2405.7  30090.29  8099.13  26.92
2407.9  29689.92  7938.54  26.74
2410.1  29239.20  7800.84  26.68
2412.4  28837.60  7672.70  26.61
2414.6  28448.16  7535.04  26.49
2416.8  28072.44  7405.20  26.38
2419.0  27690.43  7249.33  26.18
2421.2  27271.72  7093.80  26.01
2423.4  26859.14  6937.28  25.83
2425.6  26517.60  6800.85  25.65
2427.8  26208.99  6640.83  25.34
2430.0  25899.26  6514.96  25.16
2432.2  25632.00  6382.08  24.90
2434.4  25298.19  6269.40  24.78
2436.5  24963.60  6141.28  24.60
2438.7  24680.16  6016.38  24.38
2440.9  24403.59  5883.54  24.11
2443.1  24132.06  5776.74  23.94
2445.3  23843.64  5668.35  23.77
2447.4  23562.00  5569.20  23.64
2449.6  23272.48  5433.12  23.35
2451.8  22977.00  5328.18  23.19
2453.9  22620.58  5199.99  22.99
2456.1  22281.44  5086.80  22.83
2458.3  21988.30  5007.74  22.77
2460.4  21721.19  4926.72  22.68
2462.6  21471.10  4869.20  22.68
2464.7  21165.56  4779.32  22.58
2466.9  20881.68  4716.08  22.58
2469.0  20635.82  4620.57  22.39
2471.2  20396.82  4515.54  22.14
2473.3  20134.97  4395.16  21.83
2475.4  19915.35  4318.64  21.68
2477.6  19663.10  4247.83  21.60
2479.7  19368.96  4162.56  21.49
2481.9  19075.42  4089.82  21.44
2484.0  18873.57  3990.32  21.14
2486.1  18614.88  3900.42  20.95
2488.2  18357.40  3839.00  20.91
2490.4  18158.75  3796.00  20.90
2492.5  17857.12  3736.20  20.92
2494.6  17541.18  3692.88  21.05
2496.7  17322.18  3613.98  20.86
2498.8  17164.98  3570.66  20.80
2500.9  16957.16  3536.52  20.86
2503.0  16814.00  3530.94  21.00
2505.1  16756.35  3498.30  20.88
2507.2  16775.34  3479.13  20.74
2509.4  16692.61  3529.46  21.14
2511.4  16677.57  3629.64  21.76
2513.5  16744.96  3679.84  21.98
2515.6  16734.44  3686.00  22.03
