# Supplementary material for: Using reflectance spectra and Pl@ntNet to identify herbarium specimens: a case study with Lithocarpus
Source: New Phytol. 2025 Jun 4;251(2):800–10. doi: 10.1111/nph.70258 (PMC13278665; doi:10.1111/nph.70258)
Supplement: Supplementary file 1 — Dataset S1 Original spectral data collected for this study. [file NPH-251-800-s003.zip › lithocarpus_spectra/gr022422_0207.sig]

/*** Spectra Vista SIG Data ***/
name= gr022422_0207.sig
instrument= HI: 1132003 (HR-1024i)
integration= 50.0, 9.0, 5.0, 70.0, 14.0, 5.0
scan method= Time-based, Time-based
scan coadds= 100, 425, 645, 71, 298, 645
scan time= 5, 5
scan settings= AI, AI
external data set1= 0,0,0,0,0,0,0,0,0,0,0,0,0,0,0,0,0,0,0,0,0,0,0,0,0,0,0,0,0,0,0,0
external data set2= 0,0,0,0,0,0,0,0,0,0,0,0,0,0,0,0,0,0,0,0,0,0,0,0,0,0,0,0,0,0,0,0
external data dark= 0,0,0,0,0,0,0,0,0,0,0,0,0,0,0,0
external data mask= 0
optic= LENS 4(1), LENS 4(1)
temp= 34.4, -5.1, -9.9, 34.4, -5.1, -9.9
battery= 7.45, 7.45
error= 0, 0
units= Radiance, Radiance
time= 24/02/2022 13:26:16, 24/02/2022 13:26:51
longitude=                 ,                 
latitude=                 ,                 
gpstime=                 ,                 
comm= 
memory slot= 0, 0
factors= 0.968, 0.954, 1.000 [Overlap: Remove @ 990,1900, Matching Type: None]
inclinometer x offset= 0, 0
inclinometer y offset= 90, 90
data= 
340.5  1236.90  217.00  17.54
341.9  1233.66  197.51  16.01
343.4  1200.48  182.74  15.22
344.9  1184.00  158.57  13.39
346.4  1212.44  152.83  12.61
347.8  1199.10  171.30  14.29
349.3  1194.00  159.20  13.33
350.8  1227.15  140.68  11.46
352.2  1258.18  135.85  10.80
353.7  1254.89  128.05  10.20
355.2  1296.90  121.64  9.38
356.6  1387.54  130.90  9.43
358.1  1454.20  132.20  9.09
359.6  1487.12  109.89  7.39
361.0  1526.44  114.31  7.49
362.5  1627.56  132.11  8.12
364.0  1694.42  136.50  8.06
365.5  1734.75  137.68  7.94
366.9  1821.20  116.63  6.40
368.4  1926.54  125.10  6.49
369.9  2019.02  137.79  6.82
371.3  2101.98  141.64  6.74
372.8  2150.04  149.83  6.97
374.2  2258.52  148.34  6.57
375.7  2386.02  140.46  5.89
377.2  2496.45  162.11  6.49
378.6  2575.95  169.84  6.59
380.1  2640.92  164.83  6.24
381.6  2774.20  153.12  5.52
383.0  2922.15  162.64  5.57
384.5  3044.86  172.90  5.68
386.0  3172.62  179.14  5.65
387.4  3265.55  189.36  5.80
388.9  3369.80  182.60  5.42
390.4  3508.12  187.12  5.33
391.8  3662.12  196.80  5.37
393.3  3813.11  198.69  5.21
394.7  3893.05  210.79  5.41
396.2  4003.40  200.94  5.02
397.7  4158.96  199.03  4.79
399.1  4337.19  202.20  4.66
400.6  4521.20  217.71  4.82
402.0  4644.12  224.53  4.83
403.5  4753.00  231.00  4.86
405.0  4902.32  226.34  4.62
406.4  5105.32  238.39  4.67
407.9  5289.56  248.49  4.70
409.3  5426.04  263.40  4.85
410.8  5566.68  265.89  4.78
412.2  5716.44  269.91  4.72
413.7  5936.64  276.07  4.65
415.1  6162.54  286.96  4.66
416.6  6342.03  298.80  4.71
418.0  6503.25  305.54  4.70
419.5  6654.33  315.89  4.75
420.9  6861.76  332.69  4.85
422.4  7117.68  356.06  5.00
423.8  7360.81  365.79  4.97
425.3  7626.00  386.57  5.07
426.7  7847.40  404.14  5.15
428.2  8025.60  421.26  5.25
429.6  8224.91  440.51  5.36
431.1  8426.32  459.20  5.45
432.5  8692.45  487.13  5.60
434.0  8970.50  514.64  5.74
435.4  9284.00  542.14  5.84
436.8  9585.97  564.96  5.89
438.3  9853.60  593.25  6.02
439.7  10076.99  625.90  6.21
441.2  10270.44  640.54  6.24
442.6  10522.80  669.96  6.37
444.0  10816.26  702.00  6.49
445.5  11158.65  733.05  6.57
446.9  11504.22  768.30  6.68
448.4  11823.14  805.80  6.82
449.8  12158.80  843.46  6.94
451.2  12448.75  883.04  7.09
452.7  12685.89  918.13  7.24
454.1  12947.20  953.70  7.37
455.5  13236.44  992.20  7.50
457.0  13579.28  1033.69  7.61
458.4  13922.48  1082.71  7.78
459.8  14279.04  1135.54  7.95
461.2  14691.02  1180.37  8.03
462.7  15056.34  1232.38  8.19
464.1  15393.52  1279.04  8.31
465.5  15691.68  1328.91  8.47
467.0  15988.10  1368.14  8.56
468.4  16308.00  1423.71  8.73
469.8  16652.24  1464.46  8.79
471.2  17062.17  1515.49  8.88
472.7  17505.08  1581.89  9.04
474.1  17941.90  1635.14  9.11
475.5  18460.26  1708.57  9.26
476.9  18941.00  1771.90  9.35
478.4  19343.75  1830.36  9.46
479.8  19628.64  1879.36  9.57
481.2  19857.44  1918.57  9.66
482.6  20120.40  1965.02  9.77
484.0  20494.92  2017.11  9.84
485.4  20956.62  2075.50  9.90
486.9  21492.90  2147.79  9.99
488.3  22046.00  2227.54  10.10
489.7  22531.70  2302.14  10.22
491.1  22967.28  2360.40  10.28
492.5  23361.24  2423.40  10.37
493.9  23716.50  2473.50  10.43
495.3  24025.50  2532.43  10.54
496.8  24425.08  2589.37  10.60
498.2  24907.41  2656.82  10.67
499.6  25413.66  2727.06  10.73
501.0  25982.64  2809.26  10.81
502.4  26522.40  2889.60  10.89
503.8  27037.01  2963.80  10.96
505.2  27559.00  3040.74  11.03
506.6  28077.94  3122.74  11.12
508.0  28576.80  3200.40  11.20
509.4  28990.00  3271.43  11.28
510.8  29462.40  3348.32  11.36
512.2  29938.80  3429.94  11.46
513.6  30451.20  3521.14  11.56
515.0  31048.16  3627.66  11.68
516.4  31556.64  3715.31  11.77
517.8  32124.12  3814.49  11.87
519.2  32724.72  3918.45  11.97
520.7  33320.29  4021.76  12.07
522.0  33810.60  4122.86  12.19
523.4  34406.82  4227.30  12.29
524.8  34921.74  4326.81  12.39
526.2  35536.84  4435.55  12.48
527.6  36165.66  4539.56  12.55
529.0  36718.00  4645.14  12.65
530.4  37370.34  4759.46  12.74
531.8  37926.43  4867.05  12.83
533.2  38422.80  4964.14  12.92
534.6  38901.76  5064.23  13.02
536.0  39420.82  5177.16  13.13
537.4  39952.02  5282.16  13.22
538.8  40525.64  5385.61  13.29
540.2  41178.51  5515.56  13.39
541.6  41789.86  5642.00  13.50
543.0  42310.66  5769.10  13.64
544.3  43025.85  5922.21  13.76
545.7  43830.60  6080.68  13.87
547.1  44348.25  6211.18  14.01
548.5  45008.88  6363.51  14.14
549.9  45752.58  6525.42  14.26
551.3  46511.66  6689.99  14.38
552.7  47048.54  6830.17  14.52
554.1  47773.38  6989.14  14.63
555.4  48387.70  7138.26  14.75
556.8  48842.64  7263.30  14.87
558.2  49145.85  7366.93  14.99
559.6  49457.40  7476.54  15.12
561.0  50029.98  7626.30  15.24
562.3  50468.60  7748.00  15.35
563.7  51076.48  7904.00  15.47
565.1  51682.40  8052.00  15.58
566.5  52319.09  8222.86  15.72
567.9  53169.60  8428.51  15.85
569.2  54100.20  8646.00  15.98
570.6  55064.98  8876.81  16.12
572.0  55911.36  9083.32  16.25
573.4  56620.29  9274.03  16.38
574.8  57345.25  9474.46  16.52
576.1  58228.10  9694.42  16.65
577.5  58899.24  9884.74  16.78
578.9  59833.44  10123.20  16.92
580.3  60683.88  10341.34  17.04
581.6  61531.04  10565.94  17.17
583.0  62367.75  10790.42  17.30
584.4  62988.09  10978.05  17.43
585.8  63452.84  11134.83  17.55
587.1  63857.20  11280.19  17.66
588.5  64387.50  11442.21  17.77
589.9  64826.10  11587.93  17.88
591.2  65379.60  11745.69  17.97
592.6  66154.44  11941.60  18.05
594.0  66818.52  12115.11  18.13
595.3  67694.70  12327.69  18.21
596.7  68583.24  12539.24  18.28
598.1  69429.09  12740.27  18.35
599.5  70270.75  12931.61  18.40
600.8  71150.48  13139.06  18.47
602.2  71877.26  13315.20  18.52
603.5  72781.80  13522.89  18.58
604.9  73654.20  13728.60  18.64
606.3  74453.28  13935.43  18.72
607.6  75219.24  14128.11  18.78
609.0  75972.60  14333.14  18.87
610.4  76718.46  14535.30  18.95
611.7  77404.48  14743.19  19.05
613.1  78038.55  14957.25  19.17
614.5  78761.70  15189.56  19.29
615.8  79347.60  15396.81  19.40
617.2  80134.38  15647.91  19.53
618.5  80792.36  15889.69  19.67
619.9  81620.82  16164.93  19.80
621.2  82380.01  16427.67  19.94
622.6  83325.00  16727.86  20.08
624.0  84073.86  16987.63  20.21
625.3  84920.12  17262.04  20.33
626.7  85764.74  17542.01  20.45
628.0  86469.12  17780.09  20.56
629.4  87320.80  18048.00  20.67
630.8  88040.40  18281.66  20.77
632.1  88605.09  18480.15  20.86
633.5  89535.16  18741.17  20.93
634.8  90277.42  18950.33  20.99
636.2  90931.68  19135.33  21.04
637.5  91783.32  19350.04  21.08
638.9  92532.87  19528.33  21.10
640.2  93312.22  19715.66  21.13
641.6  94158.48  19908.43  21.14
642.9  94932.11  20047.30  21.12
644.3  95769.50  20182.89  21.07
645.6  96551.00  20312.50  21.04
647.0  97327.98  20395.16  20.96
648.3  98129.04  20453.08  20.84
649.7  98997.71  20498.59  20.71
651.0  99801.13  20517.76  20.56
652.4  100329.84  20468.31  20.40
653.7  101445.48  20507.27  20.22
655.0  102351.88  20499.54  20.03
656.4  103000.60  20413.43  19.82
657.7  104132.92  20422.78  19.61
659.1  105035.70  20388.50  19.41
660.4  105730.24  20322.40  19.22
661.8  106408.00  20274.29  19.05
663.1  107413.56  20301.77  18.90
664.5  107936.82  20268.17  18.78
665.8  108121.41  20205.17  18.69
667.1  108249.21  20195.61  18.66
668.5  108679.20  20310.00  18.69
669.8  109124.36  20477.13  18.76
671.2  109441.28  20698.97  18.91
672.5  109796.43  21004.14  19.13
673.8  110448.24  21419.40  19.39
675.2  111416.76  21967.80  19.72
676.5  112586.64  22631.19  20.10
677.8  113813.62  23334.44  20.50
679.2  114805.96  24029.26  20.93
680.5  115657.71  24721.56  21.37
681.9  116393.20  25399.00  21.82
683.2  117201.70  26081.00  22.25
684.5  118025.60  26757.50  22.67
685.9  118772.05  27387.39  23.06
687.2  119500.80  27982.63  23.42
688.5  120170.08  28549.91  23.76
689.9  120956.48  29108.40  24.07
691.2  121653.46  29635.51  24.36
692.5  122295.72  30125.09  24.63
693.8  123042.35  30631.43  24.90
695.2  123667.17  31107.49  25.15
696.5  124369.96  31613.69  25.42
697.8  125100.40  32125.46  25.68
699.2  125777.34  32641.05  25.95
700.5  126515.34  33178.37  26.22
701.8  127169.70  33710.25  26.51
703.1  127858.44  34278.51  26.81
704.5  128551.86  34867.03  27.12
705.8  129311.49  35498.37  27.45
707.1  129999.75  36146.43  27.80
708.4  130667.79  36790.37  28.16
709.8  131477.55  37497.88  28.52
711.1  132039.36  38137.07  28.88
712.4  132876.88  38890.01  29.27
713.7  133562.78  39596.54  29.65
715.0  134290.02  40333.07  30.03
716.3  135060.25  41076.43  30.41
717.7  135796.33  41818.08  30.79
719.0  136590.30  42585.07  31.18
720.3  137353.42  43347.94  31.56
721.6  138239.40  44151.57  31.94
722.9  139083.93  44937.39  32.31
724.2  139958.28  45732.60  32.68
725.6  140729.52  46507.14  33.05
726.9  141212.75  47197.50  33.42
728.2  141723.68  47896.80  33.80
729.5  142351.43  48639.22  34.17
730.8  142852.24  49351.64  34.55
732.1  143472.28  50112.00  34.93
733.4  143937.72  50843.36  35.32
734.7  144287.28  51525.26  35.71
736.0  144690.66  52244.14  36.11
737.3  144893.07  52892.42  36.50
738.6  145085.58  53568.00  36.92
740.0  145331.75  54251.14  37.33
741.2  145683.20  54977.37  37.74
742.6  146224.80  55783.54  38.15
743.9  146836.80  56614.69  38.56
745.2  147590.10  57516.51  38.97
746.5  148379.33  58431.74  39.38
747.8  149051.40  59297.71  39.78
749.1  149783.24  60191.03  40.19
750.4  150518.47  61072.48  40.57
751.7  151248.86  61967.70  40.97
753.0  151806.48  62773.06  41.35
754.2  152463.54  63628.24  41.73
755.5  153058.77  64447.19  42.11
756.8  153633.32  65253.26  42.47
758.1  154638.00  66230.83  42.83
759.4  155574.00  67184.43  43.18
760.7  156448.32  68113.20  43.54
762.0  157053.75  68912.50  43.88
763.3  157639.86  69703.20  44.22
764.6  158046.24  70405.71  44.55
765.9  158450.80  71114.14  44.88
767.2  158955.09  71853.00  45.20
768.4  159295.50  72501.00  45.51
769.7  159942.76  73303.38  45.83
771.0  160389.54  74014.33  46.15
772.3  160773.25  74699.82  46.46
773.6  161263.52  75432.34  46.78
774.8  161733.63  76144.70  47.08
776.1  162193.20  76843.19  47.38
777.4  162535.69  77499.67  47.68
778.7  163070.92  78237.34  47.98
780.0  163541.12  78941.94  48.27
781.2  163917.18  79601.74  48.56
782.5  164430.24  80330.53  48.85
783.8  164908.98  81032.01  49.14
785.0  165280.74  81683.19  49.42
786.3  165732.00  82372.50  49.70
787.6  166196.80  83068.00  49.98
788.9  166601.13  83736.75  50.26
790.1  167140.60  84467.21  50.54
791.4  167532.00  85102.63  50.80
792.7  168174.51  85875.26  51.06
793.9  168603.12  86564.70  51.34
795.2  169107.50  87260.36  51.60
796.5  169618.02  87958.04  51.86
797.7  170113.44  88650.00  52.11
799.0  170772.00  89434.29  52.37
800.2  171200.64  90079.54  52.62
801.5  171686.42  90778.33  52.87
802.8  172223.65  91480.54  53.12
804.0  172703.44  92146.60  53.36
805.3  173218.44  92820.97  53.59
806.5  173601.20  93449.79  53.83
807.8  174097.00  94126.00  54.07
809.0  174587.58  94815.43  54.31
810.3  175067.72  95458.41  54.53
811.5  175458.48  96069.19  54.75
812.8  175953.90  96715.93  54.97
814.0  176370.75  97348.89  55.20
815.3  176888.22  98015.23  55.41
816.5  177265.50  98624.82  55.64
817.8  177753.78  99251.10  55.84
819.0  178163.51  99852.55  56.05
820.2  178640.70  100494.34  56.26
821.5  179129.90  101143.71  56.46
822.7  179457.96  101704.03  56.67
824.0  179900.37  102310.01  56.87
825.2  180389.55  102946.61  57.07
826.4  180899.51  103587.08  57.26
827.7  181221.75  104108.93  57.45
828.9  181704.60  104761.93  57.66
830.1  182138.30  105341.64  57.84
831.4  182584.20  105929.49  58.02
832.6  183047.14  106534.90  58.20
833.8  183407.30  107087.36  58.39
835.0  183803.48  107668.90  58.58
836.3  184282.14  108248.70  58.74
837.5  184747.50  108850.50  58.92
838.7  185182.20  109433.31  59.09
839.9  185593.68  109988.74  59.26
841.2  186053.90  110586.65  59.44
842.4  186473.19  111141.26  59.60
843.6  186922.40  111708.00  59.76
844.8  187406.73  112295.06  59.92
846.0  187792.71  112839.32  60.09
847.2  188217.54  113382.60  60.24
848.5  188730.40  113979.14  60.39
849.7  189114.51  114518.08  60.55
850.9  189507.50  115046.29  60.71
852.1  189914.81  115610.63  60.87
853.3  190220.10  116055.21  61.01
854.5  190665.37  116614.05  61.16
855.7  191037.90  117133.46  61.31
856.9  191436.72  117625.89  61.44
858.1  191870.74  118128.74  61.57
859.3  192258.36  118643.40  61.71
860.5  192722.13  119171.12  61.84
861.7  193142.40  119713.14  61.98
862.9  193544.26  120216.94  62.11
864.1  193877.54  120706.84  62.26
865.3  194325.56  121240.57  62.39
866.5  194840.64  121731.43  62.48
867.7  195256.12  122269.27  62.62
868.9  195658.75  122758.10  62.74
870.1  196127.30  123303.01  62.87
871.3  196575.02  123797.17  62.98
872.5  197091.00  124348.50  63.09
873.7  197595.68  124880.34  63.20
874.9  198091.17  125410.76  63.31
876.0  198624.96  126009.51  63.44
877.2  199076.72  126502.91  63.54
878.4  199652.76  127056.66  63.64
879.6  200067.00  127533.00  63.75
880.8  200544.75  128052.50  63.85
882.0  200997.23  128504.45  63.93
883.1  201523.56  129034.20  64.03
884.3  202051.49  129561.49  64.12
885.5  202508.88  130054.65  64.22
886.7  202910.40  130498.97  64.31
887.8  203417.70  130968.00  64.38
889.0  203960.72  131484.84  64.47
890.2  204381.03  131997.75  64.58
891.4  204959.33  132502.19  64.65
892.5  205581.87  133054.07  64.72
893.7  206244.64  133672.53  64.81
894.9  206901.00  134217.51  64.87
896.0  207559.75  134785.96  64.94
897.2  208180.28  135361.90  65.02
898.4  208695.89  135891.60  65.11
899.5  209413.20  136505.79  65.18
900.7  209875.90  136904.86  65.23
901.9  210353.48  137326.07  65.28
903.0  210738.30  137720.06  65.35
904.2  211184.00  138153.29  65.42
905.4  211705.80  138640.71  65.49
906.5  212256.73  139120.45  65.54
907.7  212550.08  139455.00  65.61
908.8  212997.75  139850.04  65.66
910.0  213370.56  140255.14  65.73
911.2  213648.23  140571.89  65.80
912.3  213874.74  140861.66  65.86
913.5  214045.48  141094.56  65.92
914.6  214280.64  141393.60  65.99
915.8  214688.16  141755.31  66.03
916.9  214992.69  142116.54  66.10
918.1  215242.40  142451.83  66.18
919.2  215455.14  142677.06  66.22
920.4  215667.76  142939.81  66.28
921.5  215937.10  143269.39  66.35
922.7  216117.92  143537.60  66.42
923.8  216416.46  143870.23  66.48
925.0  216640.76  144070.15  66.50
926.1  216987.12  144437.10  66.56
927.3  217448.16  144820.80  66.60
928.4  217961.25  145307.50  66.67
929.6  218634.24  145909.03  66.74
930.7  219382.80  146534.00  66.79
931.8  220072.80  147161.14  66.87
933.0  220872.96  147692.57  66.87
934.1  221419.62  148190.46  66.93
935.3  221633.19  148428.93  66.97
936.4  221600.36  148584.86  67.05
937.6  221479.05  148647.66  67.12
938.7  221415.12  148713.04  67.16
939.9  221411.64  148778.19  67.20
941.0  221949.26  149255.31  67.25
942.1  222703.02  149719.24  67.23
943.3  223151.52  150170.70  67.30
944.4  223471.80  150493.96  67.34
945.6  223681.36  150706.54  67.38
946.7  223939.90  151003.84  67.43
947.9  224337.12  151232.85  67.41
949.0  224683.01  151422.05  67.39
950.1  224896.32  151748.49  67.47
951.3  225263.17  151959.89  67.46
952.4  225445.57  152165.53  67.50
953.6  225880.76  152556.74  67.54
954.7  226044.12  152693.61  67.55
955.8  226432.76  152856.91  67.51
957.0  226805.85  153131.04  67.52
958.1  227245.44  153316.37  67.47
959.3  227203.20  153394.50  67.51
960.4  227563.05  153678.94  67.53
961.6  228109.33  153939.77  67.49
962.7  228292.16  154109.71  67.51
963.9  228512.83  154243.25  67.50
965.0  228605.64  154294.24  67.49
966.2  228665.83  154322.49  67.49
967.3  228736.85  154372.34  67.49
968.5  229107.84  154629.94  67.49
969.6  229027.12  154572.46  67.49
970.8  229229.11  154433.09  67.37
971.9  229324.48  154319.31  67.29
973.1  229424.08  154516.17  67.35
974.2  229224.42  154416.34  67.36
975.4  229406.64  154469.25  67.33
976.5  229754.46  154422.45  67.21
977.7  230057.10  154695.64  67.24
978.8  229859.64  154264.89  67.11
980.0  229836.00  154451.43  67.20
981.2  229928.52  154333.05  67.12
982.3  229938.10  154427.90  67.16
983.5  230144.07  154528.12  67.14
984.6  230248.80  154420.97  67.07
985.8  230571.44  154306.43  66.92
987.0  230580.80  154397.03  66.96
988.1  230920.02  154725.17  67.00
989.3  230809.04  154422.80  66.91
990.2  239564.87  162328.61  67.76
994.0  239985.20  162951.20  67.90
997.9  240013.00  163350.75  68.06
1001.7  240780.94  164150.68  68.17
1005.6  241854.44  165112.86  68.27
1009.4  242923.62  166145.87  68.39
1013.3  243960.00  167168.57  68.52
1017.1  244792.68  167957.13  68.61
1021.0  245715.07  168910.29  68.74
1024.8  247049.00  170046.71  68.83
1028.6  248776.37  171547.90  68.96
1032.5  250194.00  172845.00  69.08
1036.3  250891.48  173575.36  69.18
1040.1  251345.52  174179.48  69.30
1044.0  252078.74  174952.04  69.40
1047.8  252674.10  175666.05  69.52
1051.6  253188.71  176404.17  69.67
1055.5  252903.90  176533.59  69.80
1059.3  252721.65  176774.59  69.95
1063.1  252706.43  177084.81  70.08
1067.0  253032.41  177643.44  70.21
1070.8  253645.93  178417.05  70.34
1074.6  254065.47  179125.05  70.50
1078.4  253786.33  179280.00  70.64
1082.3  253093.93  179122.68  70.77
1086.1  252776.13  179238.49  70.91
1089.9  252809.29  179578.42  71.03
1093.7  253119.38  180130.20  71.16
1097.5  253236.86  180517.86  71.28
1101.4  253119.97  180646.62  71.37
1105.2  253052.40  180762.17  71.43
1109.0  253455.87  181175.24  71.48
1112.8  254297.22  181816.60  71.50
1116.6  255038.04  182392.51  71.52
1120.4  255727.11  182908.80  71.52
1124.2  256301.36  183122.83  71.45
1128.1  256758.68  183320.15  71.40
1131.8  256861.27  183046.20  71.26
1135.7  256650.38  182543.10  71.13
1139.5  256457.60  181938.21  70.94
1143.3  255822.33  180930.86  70.73
1147.1  255283.11  179916.00  70.48
1150.9  254792.08  178852.93  70.20
1154.7  254673.47  177983.74  69.89
1158.5  254529.87  177130.54  69.59
1162.3  254290.97  176249.30  69.31
1166.1  253647.11  175100.45  69.03
1169.9  253220.17  174204.66  68.80
1173.7  252640.00  173198.57  68.56
1177.5  252001.04  172208.51  68.34
1181.2  252009.33  171611.89  68.10
1185.0  252368.56  171269.29  67.86
1188.8  252233.33  170845.00  67.73
1192.6  252271.08  170600.45  67.63
1196.4  252288.28  170509.20  67.59
1200.2  251664.00  170105.60  67.59
1204.0  251297.45  169950.54  67.63
1207.8  251019.00  169869.47  67.67
1211.6  250519.67  169683.36  67.73
1215.3  250113.07  169756.21  67.87
1219.1  249947.08  170039.63  68.03
1222.9  249546.67  170285.71  68.24
1226.7  249172.52  170599.50  68.47
1230.4  248508.22  170685.26  68.68
1234.2  247799.53  170703.05  68.89
1238.0  247120.92  170668.75  69.06
1241.8  246507.39  170628.32  69.22
1245.5  245989.02  170594.46  69.35
1249.3  245848.30  170789.23  69.47
1253.1  245999.44  171094.38  69.55
1256.8  245965.85  171326.63  69.65
1260.6  245764.35  171296.01  69.70
1264.4  245501.07  171286.60  69.77
1268.1  245065.33  171035.23  69.79
1271.9  245025.10  171163.31  69.86
1275.7  245364.72  171535.59  69.91
1279.4  245702.70  171934.65  69.98
1283.2  245305.14  171873.88  70.07
1286.9  244889.32  171801.11  70.15
1290.7  244581.33  171740.49  70.22
1294.4  243903.50  171389.68  70.27
1298.2  243068.86  170909.73  70.31
1302.0  241997.00  170119.61  70.30
1305.7  240649.44  169215.75  70.32
1309.5  239060.05  167986.67  70.27
1313.2  238081.50  167039.73  70.16
1317.0  237291.60  166293.77  70.08
1320.7  236524.27  165401.77  69.93
1324.4  235524.38  164267.97  69.75
1328.2  234779.20  163182.86  69.50
1331.9  233788.74  161805.68  69.21
1335.7  232923.06  160330.54  68.83
1339.4  231812.49  158636.66  68.43
1343.2  230939.51  156982.75  67.98
1346.9  230475.70  155498.44  67.47
1350.6  230641.68  154428.45  66.96
1354.4  230997.89  153525.48  66.46
1358.1  230765.80  152241.60  65.97
1361.8  230120.42  150687.67  65.48
1365.6  229086.15  149011.10  65.05
1369.3  227875.56  147278.57  64.63
1373.0  226528.13  145543.12  64.25
1376.7  225025.27  143723.49  63.87
1380.5  223469.38  141718.31  63.42
1384.2  222091.97  139556.81  62.84
1387.9  220808.73  137274.43  62.17
1391.6  219536.78  134631.55  61.33
1395.3  218357.45  131731.97  60.33
1399.1  217582.64  128774.44  59.18
1402.8  216663.33  125343.00  57.85
1406.5  215954.20  121813.31  56.41
1410.2  215374.50  118278.50  54.92
1413.9  215183.53  115057.91  53.47
1417.6  214656.48  111923.32  52.14
1421.3  214094.40  109150.11  50.98
1425.1  213415.47  106662.17  49.98
1428.8  212957.25  104662.70  49.15
1432.5  212681.59  103117.90  48.48
1436.2  212418.48  101930.06  47.99
1439.9  211847.93  100835.87  47.60
1443.6  211491.44  100037.36  47.30
1447.3  210963.96  99392.20  47.11
1451.0  210489.50  98830.93  46.95
1454.7  209949.33  98392.23  46.86
1458.4  209561.57  98049.00  46.79
1462.1  208960.60  97694.51  46.75
1465.8  208371.61  97416.39  46.75
1469.4  207808.02  97219.26  46.78
1473.1  208111.78  97522.66  46.86
1476.8  208203.52  97875.10  47.01
1480.5  207142.87  97636.63  47.13
1484.2  206367.15  97542.05  47.27
1487.9  205752.13  97603.59  47.44
1491.6  205062.00  97589.84  47.59
1495.3  204692.58  97812.00  47.78
1498.9  204043.63  97937.76  48.00
1502.6  203158.30  97960.71  48.22
1506.3  202136.36  97910.80  48.44
1510.0  201195.50  97892.45  48.66
1513.7  200441.88  98026.81  48.91
1517.3  199724.83  98149.47  49.14
1521.0  198821.06  98071.86  49.33
1524.7  198028.16  98069.15  49.52
1528.3  197203.92  97958.56  49.67
1532.0  196286.53  97821.17  49.84
1535.7  195429.42  97651.40  49.97
1539.3  194566.03  97414.65  50.07
1543.0  193941.03  97325.50  50.18
1546.7  193574.33  97390.66  50.31
1550.3  193055.29  97322.29  50.41
1554.0  192280.20  97116.75  50.51
1557.6  191494.60  96930.11  50.62
1561.3  190647.61  96686.41  50.71
1565.0  189771.73  96364.11  50.78
1568.6  188803.93  96031.81  50.86
1572.3  188130.73  95847.18  50.95
1575.9  187522.13  95697.37  51.03
1579.6  186949.43  95597.60  51.14
1583.2  186309.20  95469.00  51.24
1586.9  185553.32  95272.85  51.35
1590.5  184918.22  95288.66  51.53
1594.1  184170.97  95271.76  51.73
1597.8  183367.53  95221.35  51.93
1601.4  182650.06  95257.44  52.15
1605.1  181658.52  95131.05  52.37
1608.7  180820.75  95099.46  52.59
1612.3  180027.60  95062.36  52.80
1616.0  179226.10  94935.92  52.97
1619.6  178523.56  94878.43  53.15
1623.2  177657.53  94660.41  53.28
1626.9  176955.09  94535.89  53.42
1630.5  176131.05  94244.53  53.51
1634.1  175440.49  94045.60  53.61
1637.8  174756.09  93738.40  53.64
1641.4  173945.63  93293.12  53.63
1645.0  173155.20  92761.71  53.57
1648.6  172199.85  92042.79  53.45
1652.2  171472.82  91368.09  53.28
1655.8  170760.11  90621.36  53.07
1659.5  170060.45  89834.98  52.83
1663.1  168849.62  88763.11  52.57
1666.7  167583.67  87623.46  52.29
1670.3  166388.58  86488.00  51.98
1673.9  165283.44  85342.19  51.63
1677.5  164438.94  84312.38  51.27
1681.1  164006.31  83466.86  50.89
1684.7  164013.75  82782.77  50.47
1688.3  163885.32  82063.90  50.07
1691.9  163503.33  81217.29  49.67
1695.6  163143.73  80420.19  49.29
1699.2  163045.87  79838.23  48.97
1702.8  162959.03  79268.94  48.64
1706.3  162459.72  78498.26  48.32
1709.9  161477.33  77526.34  48.01
1713.5  160759.26  76727.31  47.73
1717.1  160051.03  75988.00  47.48
1720.7  159333.16  75348.23  47.29
1724.3  158983.17  75020.02  47.19
1727.9  158652.74  74877.43  47.20
1731.5  158544.78  75009.39  47.31
1735.1  158634.40  75358.46  47.50
1738.7  158396.58  75468.57  47.65
1742.2  157980.13  75415.25  47.74
1745.8  157308.13  75161.14  47.78
1749.4  156932.46  75020.54  47.80
1753.0  155892.22  74577.15  47.84
1756.5  154367.46  73949.87  47.91
1760.1  152675.12  73285.51  48.00
1763.7  150796.14  72575.13  48.13
1767.2  149286.00  72111.21  48.30
1770.8  147972.00  71758.93  48.49
1774.4  146553.32  71252.63  48.62
1777.9  145722.47  71134.79  48.82
1781.5  144894.00  70852.71  48.90
1785.1  143704.17  70353.21  48.96
1788.6  142418.16  69807.23  49.02
1792.2  141041.50  69225.00  49.08
1795.8  140290.66  68962.26  49.16
1799.3  139494.80  68664.21  49.22
1802.9  138737.47  68384.33  49.29
1806.4  138108.18  68163.37  49.36
1810.0  137284.06  67842.74  49.42
1813.5  136859.46  67694.91  49.46
1817.1  136553.93  67643.74  49.54
1820.6  135916.60  67435.93  49.62
1824.2  135799.16  67505.66  49.71
1827.7  135078.74  67253.97  49.79
1831.2  134764.00  67311.00  49.95
1834.8  134701.87  67420.71  50.05
1838.3  134386.00  67487.14  50.22
1841.8  133726.93  67323.34  50.34
1845.4  132836.55  67030.43  50.46
1848.9  132084.90  66700.32  50.50
1852.4  131438.10  66412.03  50.53
1856.0  130744.07  65975.36  50.46
1859.5  130008.45  65479.70  50.37
1863.0  129437.48  64927.81  50.16
1866.6  129214.13  64480.91  49.90
1870.1  129033.71  63888.01  49.51
1873.6  128409.00  62854.07  48.95
1877.1  127360.92  61426.50  48.23
1880.6  126231.67  59740.20  47.33
1884.2  125377.88  57917.79  46.19
1887.7  124645.07  55821.64  44.78
1891.2  123703.30  53340.53  43.12
1894.7  122877.49  50680.34  41.24
1898.2  122336.07  48122.49  39.34
1902.2  129804.48  48110.40  37.06
1904.9  129181.80  45834.86  35.48
1907.6  128380.96  43686.72  34.03
1910.4  127760.50  41799.10  32.72
1913.1  126705.20  40025.28  31.59
1915.8  126033.32  38611.44  30.64
1918.6  125515.20  37464.96  29.85
1921.3  125036.04  36571.95  29.25
1924.0  124252.66  35836.08  28.84
1926.7  123420.12  35267.64  28.58
1929.4  122605.52  34856.48  28.43
1932.2  122012.93  34664.45  28.41
1934.9  121417.92  34566.48  28.47
1937.6  120821.40  34556.08  28.60
1940.3  120275.00  34629.00  28.79
1943.0  119800.92  34816.23  29.06
1945.7  119102.50  34973.18  29.36
1948.4  118387.23  35132.37  29.68
1951.1  117806.94  35372.34  30.03
1953.8  117212.70  35624.82  30.39
1956.4  116722.46  35892.48  30.75
1959.1  116120.88  36122.20  31.11
1961.8  115325.28  36285.48  31.46
1964.5  114655.86  36481.41  31.82
1967.2  113865.40  36634.03  32.17
1969.9  113252.10  36849.00  32.54
1972.5  112497.14  36997.57  32.89
1975.2  111955.49  37229.82  33.25
1977.9  111570.66  37500.68  33.61
1980.6  110954.69  37672.25  33.95
1983.2  110083.76  37766.80  34.31
1985.9  109202.40  37828.80  34.64
1988.5  108330.27  37869.43  34.96
1991.2  107666.01  37980.90  35.28
1993.8  107041.44  38071.44  35.57
1996.5  106576.80  38209.38  35.85
1999.2  105945.71  38254.74  36.11
2001.8  105554.40  38327.52  36.31
2004.4  105048.85  38354.10  36.51
2007.1  104369.72  38294.62  36.69
2009.7  103777.56  38191.50  36.80
2012.4  103349.12  38132.16  36.90
2015.0  102911.80  37991.60  36.92
2017.6  102400.25  37778.95  36.89
2020.3  101862.64  37542.12  36.86
2022.9  101602.72  37359.36  36.77
2025.5  101376.39  37137.96  36.63
2028.1  101182.23  36881.61  36.45
2030.8  100796.58  36482.85  36.19
2033.4  100644.96  36172.14  35.94
2036.0  100229.16  35762.84  35.68
2038.6  99822.00  35318.70  35.38
2041.2  99511.00  34891.88  35.06
2043.8  99157.76  34461.31  34.75
2046.4  98775.70  34018.06  34.44
2049.0  98296.24  33554.88  34.14
2051.6  98032.65  33191.55  33.86
2054.2  97696.50  32805.75  33.58
2056.8  97328.00  32447.80  33.34
2059.4  96747.89  32044.23  33.12
2062.0  96239.50  31705.25  32.94
2064.6  95614.46  31354.75  32.79
2067.1  95001.39  30998.97  32.63
2069.7  94403.04  30638.76  32.46
2072.3  93982.40  30396.46  32.34
2074.9  93511.95  30132.06  32.22
2077.4  93183.98  29905.81  32.09
2080.0  92669.84  29633.16  31.98
2082.6  92213.95  29390.40  31.87
2085.1  91768.59  29161.44  31.78
2087.7  91384.80  28945.80  31.67
2090.3  90908.61  28696.62  31.57
2092.8  90165.25  28376.10  31.47
2095.4  89370.84  28041.52  31.38
2097.9  88729.27  27750.31  31.28
2100.5  88038.40  27458.80  31.19
2103.0  87435.30  27204.62  31.11
2105.6  86835.96  26949.87  31.04
2108.1  86323.32  26727.66  30.96
2110.7  85790.04  26511.66  30.90
2113.2  85266.68  26294.77  30.84
2115.7  84691.60  26030.30  30.74
2118.3  84088.68  25786.80  30.67
2120.8  83726.10  25652.88  30.64
2123.3  83337.03  25495.50  30.59
2125.8  82970.44  25324.46  30.52
2128.4  82532.58  25164.36  30.49
2130.9  81977.20  24967.60  30.46
2133.4  81612.58  24819.90  30.41
2135.9  81237.20  24679.00  30.38
2138.4  80760.46  24534.73  30.38
2140.9  80431.72  24412.84  30.35
2143.4  80088.36  24313.06  30.36
2145.9  79788.65  24261.89  30.41
2148.4  79496.25  24196.10  30.44
2150.9  79203.85  24130.31  30.47
2153.4  78911.45  24049.90  30.48
2155.9  78562.94  23961.77  30.50
2158.4  78255.45  23887.50  30.53
2160.9  78020.25  23850.75  30.57
2163.4  77693.90  23803.62  30.64
2165.9  77128.72  23678.84  30.70
2168.4  76663.44  23564.34  30.74
2170.8  76323.72  23510.30  30.80
2173.3  75968.12  23463.33  30.89
2175.8  75638.31  23414.49  30.96
2178.2  75259.90  23340.85  31.01
2180.7  74862.55  23286.41  31.11
2183.2  74454.14  23235.94  31.21
2185.6  74027.52  23163.84  31.29
2188.1  73528.56  23073.12  31.38
2190.6  72979.66  22959.30  31.46
2193.0  72363.06  22815.54  31.53
2195.5  71792.64  22702.08  31.62
2197.9  71205.76  22566.08  31.69
2200.4  70461.60  22388.20  31.77
2202.8  69976.60  22268.18  31.82
2205.3  69381.02  22111.14  31.87
2207.7  68993.60  22027.98  31.93
2210.1  68581.52  21915.88  31.96
2212.6  68226.70  21825.96  31.99
2215.0  67985.70  21743.40  31.98
2217.4  67690.52  21612.64  31.93
2219.9  67442.24  21486.32  31.86
2222.3  67197.68  21351.44  31.77
2224.7  67035.33  21176.10  31.59
2227.1  66784.40  20941.44  31.36
2229.5  66464.23  20688.60  31.13
2231.9  66008.32  20368.96  30.86
2234.4  65509.68  19987.60  30.51
2236.8  65114.86  19651.01  30.18
2239.2  64744.68  19279.26  29.78
2241.6  64325.31  18873.12  29.34
2244.0  63901.44  18463.68  28.89
2246.4  63490.41  18059.61  28.44
2248.8  63054.64  17623.32  27.95
2251.2  62744.40  17226.00  27.45
2253.6  62326.80  16791.00  26.94
2255.9  62029.56  16407.48  26.45
2258.3  61696.95  16066.64  26.04
2260.7  61292.88  15739.60  25.68
2263.1  60882.60  15433.80  25.35
2265.5  60473.71  15155.36  25.06
2267.9  60160.50  14929.20  24.82
2270.2  59723.28  14728.08  24.66
2272.6  59340.24  14541.60  24.51
2275.0  58926.42  14385.42  24.41
2277.3  58489.65  14221.95  24.32
2279.7  58100.25  14053.80  24.19
2282.1  57774.84  13915.20  24.09
2284.4  57376.22  13737.46  23.94
2286.8  57086.58  13559.65  23.75
2289.1  56686.44  13338.52  23.53
2291.5  56358.82  13140.61  23.32
2293.8  55919.30  12908.00  23.08
2296.2  55467.72  12714.24  22.92
2298.5  54944.37  12530.19  22.81
2300.8  54413.38  12372.22  22.74
2303.2  53776.40  12209.20  22.70
2305.5  53073.77  12077.00  22.76
2307.9  52404.89  11928.36  22.76
2310.2  51762.48  11827.20  22.85
2312.5  51170.40  11776.00  23.01
2314.8  50562.48  11727.84  23.19
2317.1  49922.25  11645.75  23.33
2319.5  49307.13  11541.15  23.41
2321.8  48743.60  11444.96  23.48
2324.1  48138.16  11321.66  23.52
2326.4  47640.56  11210.10  23.53
2328.7  47110.50  11058.00  23.47
2331.0  46632.12  10892.52  23.36
2333.3  46270.42  10776.86  23.29
2335.6  45876.88  10671.92  23.26
2337.9  45410.40  10541.70  23.21
2340.2  44973.00  10402.50  23.13
2342.5  44592.39  10270.80  23.03
2344.8  44111.45  10151.65  23.01
2347.1  43585.92  10065.72  23.09
2349.4  43032.00  9965.82  23.16
2351.7  42553.60  9886.88  23.23
2353.9  42063.72  9816.81  23.34
2356.2  41554.50  9759.75  23.49
2358.5  41053.54  9691.84  23.61
2360.8  40576.84  9623.12  23.72
2363.1  40107.78  9525.72  23.75
2365.3  39649.91  9424.41  23.77
2367.6  39120.00  9310.00  23.80
2369.8  38602.05  9195.75  23.82
2372.1  38055.42  9085.44  23.87
2374.4  37419.20  8964.16  23.96
2376.6  36767.64  8806.00  23.95
2378.9  36177.12  8650.60  23.91
2381.1  35609.60  8528.00  23.95
2383.4  35030.54  8399.38  23.98
2385.6  34547.70  8265.95  23.93
2387.9  34065.72  8122.32  23.84
2390.1  33579.00  8011.50  23.86
2392.3  33085.26  7897.50  23.87
2394.6  32621.30  7789.06  23.88
2396.8  32190.74  7724.08  23.99
2399.0  31725.50  7618.40  24.01
2401.3  31269.80  7487.44  23.94
2403.5  30838.08  7360.08  23.87
2405.7  30407.26  7268.45  23.90
2407.9  29997.36  7126.02  23.76
2410.1  29540.52  6986.16  23.65
2412.4  29142.70  6881.70  23.61
2414.6  28741.44  6745.44  23.47
2416.8  28341.72  6608.58  23.32
2419.0  27936.17  6500.94  23.27
2421.2  27541.96  6373.16  23.14
2423.4  27132.98  6241.27  23.00
2425.6  26814.78  6126.48  22.85
2427.8  26494.74  6023.61  22.74
2430.0  26186.01  5907.05  22.56
2432.2  25896.96  5817.60  22.46
2434.4  25576.83  5700.51  22.29
2436.5  25233.16  5555.28  22.02
2438.7  24916.56  5460.84  21.92
2440.9  24606.06  5359.50  21.78
2443.1  24325.02  5282.28  21.72
2445.3  24063.06  5168.56  21.48
2447.4  23770.08  5042.88  21.22
2449.6  23444.96  4940.32  21.07
2451.8  23150.88  4856.22  20.98
2453.9  22832.57  4776.01  20.92
2456.1  22494.96  4684.88  20.83
2458.3  22204.37  4601.02  20.72
2460.4  21887.98  4490.50  20.52
2462.6  21613.55  4403.00  20.37
2464.7  21349.38  4332.90  20.30
2466.9  21095.44  4288.56  20.33
2469.0  20853.90  4225.30  20.26
2471.2  20578.56  4152.06  20.18
2473.3  20306.21  4052.68  19.96
2475.4  20061.25  3997.66  19.93
2477.6  19813.20  3917.61  19.77
2479.7  19553.28  3840.00  19.64
2481.9  19278.35  3746.40  19.43
2484.0  19050.56  3652.43  19.17
2486.1  18765.54  3582.36  19.09
2488.2  18531.90  3559.80  19.21
2490.4  18304.75  3522.25  19.24
2492.5  17991.24  3467.96  19.28
2494.6  17621.46  3411.90  19.36
2496.7  17384.49  3406.28  19.59
2498.8  17186.49  3377.07  19.65
2500.9  17025.17  3332.49  19.57
2503.0  16934.10  3314.76  19.57
2505.1  16857.75  3320.85  19.70
2507.2  16802.31  3371.25  20.06
2509.4  16692.61  3442.67  20.62
2511.4  16740.15  3473.19  20.75
2513.5  16812.48  3443.52  20.48
2515.6  16918.74  3575.42  21.13
