# Supplementary material for: Using reflectance spectra and Pl@ntNet to identify herbarium specimens: a case study with Lithocarpus
Source: New Phytol. 2025 Jun 4;251(2):800–10. doi: 10.1111/nph.70258 (PMC13278665; doi:10.1111/nph.70258)
Supplement: Supplementary file 1 — Dataset S1 Original spectral data collected for this study. [file NPH-251-800-s003.zip › lithocarpus_spectra/gr021522_0344.sig]

/*** Spectra Vista SIG Data ***/
name= gr021522_0344.sig
instrument= HI: 1132003 (HR-1024i)
integration= 50.0, 9.0, 6.0, 70.0, 14.0, 6.0
scan method= Time-based, Time-based
scan coadds= 100, 425, 571, 71, 298, 571
scan time= 5, 5
scan settings= AI, AI
external data set1= 0,0,0,0,0,0,0,0,0,0,0,0,0,0,0,0,0,0,0,0,0,0,0,0,0,0,0,0,0,0,0,0
external data set2= 0,0,0,0,0,0,0,0,0,0,0,0,0,0,0,0,0,0,0,0,0,0,0,0,0,0,0,0,0,0,0,0
external data dark= 0,0,0,0,0,0,0,0,0,0,0,0,0,0,0,0
external data mask= 0
optic= LENS 4(1), LENS 4(1)
temp= 32.8, -5.1, -9.9, 32.8, -5.1, -9.9
battery= 7.46, 7.43
error= 0, 0
units= Radiance, Radiance
time= 15/02/2022 15:43:25, 15/02/2022 15:43:54
longitude=                 ,                 
latitude=                 ,                 
gpstime=                 ,                 
comm= 
memory slot= 0, 0
factors= 0.951, 0.941, 1.000 [Overlap: Remove @ 990,1900, Matching Type: None]
inclinometer x offset= 1, 1
inclinometer y offset= 90, 90
data= 
340.5  1171.80  186.00  15.87
341.9  1191.12  136.74  11.48
343.4  1180.80  112.46  9.52
344.9  1202.50  118.93  9.89
346.4  1194.61  114.62  9.59
347.8  1199.10  110.12  9.18
349.3  1178.08  113.71  9.65
350.8  1196.85  108.21  9.04
352.2  1214.29  94.05  7.75
353.7  1268.68  78.80  6.21
355.2  1310.00  93.57  7.14
356.6  1387.54  102.85  7.41
358.1  1414.54  84.99  6.01
359.6  1461.48  82.41  5.64
361.0  1501.82  87.93  5.85
362.5  1615.23  79.26  4.91
364.0  1707.16  81.90  4.80
365.5  1760.45  91.79  5.21
366.9  1821.20  98.69  5.42
368.4  1901.52  98.29  5.17
369.9  2006.16  82.67  4.12
371.3  2101.98  84.99  4.04
372.8  2189.37  112.37  5.13
374.2  2284.48  101.99  4.46
375.7  2386.02  112.37  4.71
377.2  2483.10  95.36  3.84
378.6  2562.74  103.79  4.05
380.1  2653.74  100.73  3.80
381.6  2774.20  108.09  3.90
383.0  2909.50  117.46  4.04
384.5  3032.12  118.30  3.90
386.0  3147.54  125.40  3.98
387.4  3265.55  120.50  3.69
388.9  3358.18  116.20  3.46
390.4  3496.73  113.90  3.26
391.8  3650.64  131.20  3.59
393.3  3789.93  140.74  3.71
394.7  3893.05  145.93  3.75
396.2  4003.40  139.11  3.47
397.7  4158.96  140.06  3.37
399.1  4327.08  144.43  3.34
400.6  4500.88  152.40  3.39
402.0  4633.98  166.59  3.59
403.5  4762.80  175.00  3.67
405.0  4911.64  179.74  3.66
406.4  5105.32  173.96  3.41
407.9  5289.56  184.77  3.49
409.3  5426.04  200.69  3.70
410.8  5558.22  199.41  3.59
412.2  5732.52  201.00  3.51
413.7  5944.37  209.81  3.53
415.1  6154.96  221.99  3.61
416.6  6342.03  229.44  3.62
418.0  6496.00  238.21  3.67
419.5  6668.15  246.79  3.70
420.9  6874.88  253.03  3.68
422.4  7111.37  261.41  3.68
423.8  7348.47  277.65  3.78
425.3  7595.25  294.32  3.88
426.7  7816.65  294.32  3.77
428.2  8013.44  312.69  3.90
429.6  8207.12  317.68  3.87
431.1  8426.32  332.10  3.94
432.5  8681.27  351.37  4.05
434.0  8943.00  369.29  4.13
435.4  9245.50  385.00  4.16
436.8  9546.98  401.84  4.21
438.3  9808.40  411.64  4.20
439.7  10031.47  426.75  4.25
441.2  10242.24  443.14  4.33
442.6  10506.15  455.89  4.34
444.0  10799.88  464.10  4.30
445.5  11120.64  480.94  4.32
446.9  11460.54  510.90  4.46
448.4  11756.78  525.35  4.47
449.8  12091.00  540.79  4.47
451.2  12379.75  550.36  4.45
452.7  12627.99  566.59  4.49
454.1  12900.96  586.26  4.54
455.5  13196.26  606.80  4.60
457.0  13539.24  629.20  4.65
458.4  13853.84  637.37  4.60
459.8  14198.40  658.29  4.64
461.2  14585.54  678.09  4.65
462.7  14960.82  707.87  4.73
464.1  15290.33  728.40  4.76
465.5  15587.64  747.51  4.80
467.0  15896.60  762.50  4.80
468.4  16247.60  780.89  4.81
469.8  16574.76  804.60  4.85
471.2  16979.43  831.62  4.90
472.7  17399.06  858.26  4.93
474.1  17823.90  876.57  4.92
475.5  18316.74  909.81  4.97
476.9  18757.70  942.69  5.03
478.4  19150.00  964.29  5.04
479.8  19457.46  982.70  5.05
481.2  19731.04  997.66  5.06
482.6  20033.46  1029.09  5.14
484.0  20422.20  1047.51  5.13
485.4  20861.74  1080.11  5.18
486.9  21358.35  1107.32  5.18
488.3  21894.16  1142.97  5.22
489.7  22355.90  1167.81  5.22
491.1  22779.12  1201.20  5.27
492.5  23178.96  1234.80  5.33
493.9  23547.72  1267.93  5.38
495.3  23883.00  1290.64  5.40
496.8  24297.20  1314.54  5.41
498.2  24777.09  1361.38  5.49
499.6  25259.67  1395.77  5.53
501.0  25815.28  1441.99  5.59
502.4  26321.16  1485.34  5.64
503.8  26817.28  1525.70  5.69
505.2  27330.40  1571.17  5.75
506.6  27830.00  1619.20  5.82
508.0  28324.80  1666.80  5.88
509.4  28750.00  1707.14  5.94
510.8  29229.75  1753.71  6.00
512.2  29704.56  1812.57  6.10
513.6  30220.80  1865.14  6.17
515.0  30802.72  1921.71  6.24
516.4  31301.44  1978.63  6.32
517.8  31858.48  2034.83  6.39
519.2  32448.39  2099.98  6.47
520.7  33028.44  2171.24  6.57
522.0  33513.12  2232.69  6.66
523.4  34093.71  2293.20  6.73
524.8  34602.00  2346.43  6.78
526.2  35200.35  2415.99  6.86
527.6  35819.64  2490.34  6.95
529.0  36348.40  2558.29  7.04
530.4  36991.24  2631.40  7.11
531.8  37551.69  2699.56  7.19
533.2  38057.76  2764.54  7.26
534.6  38539.84  2850.29  7.40
536.0  39064.36  2937.86  7.52
537.4  39592.82  3021.13  7.63
538.8  40166.81  3101.00  7.72
540.2  40789.58  3183.86  7.81
541.6  41390.58  3270.50  7.90
543.0  41911.38  3354.20  8.00
544.3  42608.25  3461.36  8.12
545.7  43391.25  3563.89  8.21
547.1  43904.55  3647.79  8.31
548.5  44535.84  3735.51  8.39
549.9  45243.34  3844.39  8.50
551.3  45976.84  3955.90  8.60
552.7  46495.50  4049.04  8.71
554.1  47202.60  4148.19  8.79
555.4  47806.04  4243.04  8.88
556.8  48251.28  4332.90  8.98
558.2  48573.90  4407.54  9.07
559.6  48908.70  4483.93  9.17
561.0  49494.06  4580.40  9.25
562.3  49945.35  4670.25  9.35
563.7  50552.32  4771.20  9.44
565.1  51136.80  4874.57  9.53
566.5  51754.48  4984.21  9.63
567.9  52592.96  5112.23  9.72
569.2  53508.00  5259.00  9.83
570.6  54465.81  5411.09  9.93
572.0  55291.24  5548.76  10.04
573.4  55984.58  5683.50  10.15
574.8  56690.75  5822.50  10.27
576.1  57551.43  5984.74  10.40
577.5  58197.28  6125.80  10.53
578.9  59100.84  6301.63  10.66
580.3  59904.72  6468.19  10.80
581.6  60695.84  6638.51  10.94
583.0  61504.38  6817.69  11.08
584.4  62117.67  6982.22  11.24
585.8  62609.53  7139.26  11.40
587.1  63072.90  7297.24  11.57
588.5  63658.20  7467.86  11.73
589.9  64147.80  7631.79  11.90
591.2  64734.44  7801.43  12.05
592.6  65501.70  8002.03  12.22
594.0  66149.53  8191.71  12.38
595.3  67001.94  8404.91  12.54
596.7  67855.34  8620.06  12.70
598.1  68664.53  8820.46  12.85
599.5  69457.70  9021.46  12.99
600.8  70302.12  9227.46  13.13
602.2  71003.45  9420.65  13.27
603.5  71868.48  9623.40  13.39
604.9  72719.82  9832.24  13.52
606.3  73492.32  10024.46  13.64
607.6  74231.34  10214.66  13.76
609.0  74968.20  10418.14  13.90
610.4  75708.36  10623.60  14.03
611.7  76401.66  10823.21  14.17
613.1  77039.55  11020.71  14.31
614.5  77779.62  11243.70  14.46
615.8  78382.26  11458.93  14.62
617.2  79174.62  11706.04  14.79
618.5  79863.84  11934.14  14.94
619.9  80690.10  12195.91  15.11
621.2  81426.78  12460.47  15.30
622.6  82335.00  12752.14  15.49
624.0  83047.23  13015.22  15.67
625.3  83862.20  13310.59  15.87
626.7  84673.36  13600.70  16.06
628.0  85346.00  13880.14  16.26
629.4  86161.60  14176.00  16.45
630.8  86856.00  14462.57  16.65
632.1  87408.72  14705.55  16.82
633.5  88322.52  15019.09  17.00
634.8  89048.41  15294.62  17.18
636.2  89692.02  15547.71  17.33
637.5  90521.27  15819.65  17.48
638.9  91244.49  16062.54  17.60
640.2  92018.38  16297.08  17.71
641.6  92842.14  16505.01  17.78
642.9  93619.89  16684.85  17.82
644.3  94432.28  16855.99  17.85
645.6  95205.50  16992.86  17.85
647.0  95948.28  17067.92  17.79
648.3  96748.35  17103.79  17.68
649.7  97569.24  17113.59  17.54
651.0  98370.76  17062.76  17.35
652.4  98897.76  16933.24  17.12
653.7  99959.49  16855.78  16.86
655.0  100860.44  16724.40  16.58
656.4  101513.20  16517.86  16.27
657.7  102558.36  16367.42  15.96
659.1  103426.40  16170.00  15.63
660.4  104123.04  15971.20  15.34
661.8  104800.00  15794.29  15.07
663.1  105763.17  15679.29  14.82
664.5  106284.60  15553.41  14.63
665.8  106484.34  15415.05  14.48
667.1  106642.17  15323.08  14.37
668.5  107091.60  15318.00  14.30
669.8  107557.30  15395.26  14.31
671.2  107877.12  15522.74  14.39
672.5  108224.50  15725.18  14.53
673.8  108889.20  16031.20  14.72
675.2  109884.60  16438.80  14.96
676.5  111038.22  16915.84  15.23
677.8  112234.28  17466.10  15.56
679.2  113167.20  18010.90  15.92
680.5  113976.93  18586.61  16.31
681.9  114699.20  19151.00  16.70
683.2  115500.00  19739.50  17.09
684.5  116285.40  20328.00  17.48
685.9  116995.66  20916.80  17.88
687.2  117688.32  21514.97  18.28
688.5  118331.68  22104.57  18.68
689.9  119115.24  22729.00  19.08
691.2  119781.40  23335.52  19.48
692.5  120385.56  23979.87  19.92
693.8  121117.10  24688.50  20.38
695.2  121729.59  25432.08  20.89
696.5  122425.16  26244.11  21.44
697.8  123118.70  27128.64  22.03
699.2  123791.46  28073.31  22.68
700.5  124500.60  29119.37  23.39
701.8  125133.75  30234.75  24.16
703.1  125794.20  31439.40  24.99
704.5  126466.92  32700.86  25.86
705.8  127217.73  34044.37  26.76
707.1  127890.00  35400.71  27.68
708.4  128527.71  36780.04  28.62
709.8  129301.32  38200.22  29.54
711.1  129837.26  39534.66  30.45
712.4  130667.56  40916.77  31.31
713.7  131339.02  42206.06  32.14
715.0  132041.49  43457.46  32.91
716.3  132769.25  44670.36  33.65
717.7  133469.93  45816.58  34.33
719.0  134217.80  46928.57  34.96
720.3  134953.24  47998.36  35.57
721.6  135790.00  49062.00  36.13
722.9  136574.01  50075.68  36.67
724.2  137380.32  51089.40  37.19
725.6  138102.14  52071.59  37.71
726.9  138577.75  52949.11  38.21
728.2  139081.60  53849.60  38.72
729.5  139710.74  54813.29  39.23
730.8  140205.64  55744.73  39.76
732.1  140808.92  56735.60  40.29
733.4  141269.47  57704.57  40.85
734.7  141645.96  58616.49  41.38
736.0  142096.92  59595.26  41.94
737.3  142356.96  60485.21  42.49
738.6  142633.17  61376.01  43.03
740.0  142926.95  62273.11  43.57
741.2  143312.00  63196.34  44.10
742.6  143873.28  64175.91  44.61
743.9  144480.16  65160.74  45.10
745.2  145189.86  66182.74  45.58
746.5  145932.75  67204.71  46.05
747.8  146525.80  68159.57  46.52
749.1  147213.51  69128.20  46.96
750.4  147884.87  70084.33  47.39
751.7  148572.62  71041.90  47.82
753.0  149087.36  71915.75  48.24
754.2  149711.34  72814.16  48.64
755.5  150256.51  73688.17  49.04
756.8  150805.92  74549.31  49.43
758.1  151783.80  75608.91  49.81
759.4  152684.40  76644.43  50.20
760.7  153540.52  77648.80  50.57
762.0  154122.50  78518.75  50.95
763.3  154676.34  79386.30  51.32
764.6  155053.68  80148.34  51.69
765.9  155425.70  80914.39  52.06
767.2  155911.98  81753.75  52.44
768.4  156237.90  82478.50  52.79
769.7  156873.30  83359.86  53.14
771.0  157284.09  84151.74  53.50
772.3  157631.65  84918.04  53.87
773.6  158110.56  85728.69  54.22
774.8  158560.14  86525.59  54.57
776.1  159018.60  87308.37  54.90
777.4  159331.39  88028.09  55.25
778.7  159830.32  88856.97  55.59
780.0  160277.44  89641.37  55.93
781.2  160630.62  90373.24  56.26
782.5  161144.88  91187.57  56.59
783.8  161605.26  91980.90  56.92
785.0  161938.38  92678.57  57.23
786.3  162351.00  93442.50  57.56
787.6  162802.64  94209.60  57.87
788.9  163197.81  94945.24  58.18
790.1  163739.80  95733.14  58.47
791.4  164098.56  96426.51  58.76
792.7  164705.61  97289.06  59.07
793.9  165133.08  98018.10  59.36
795.2  165600.00  98793.21  59.66
796.5  166096.70  99568.07  59.95
797.7  166579.26  100309.59  60.22
799.0  167196.00  101160.00  60.50
800.2  167601.28  101866.06  60.78
801.5  168058.46  102615.91  61.06
802.8  168609.25  103376.14  61.31
804.0  169059.80  104104.00  61.58
805.3  169536.24  104864.26  61.85
806.5  169893.90  105548.57  62.13
807.8  170373.00  106295.50  62.39
809.0  170864.34  107033.51  62.64
810.3  171330.35  107779.41  62.91
811.5  171708.18  108431.29  63.15
812.8  172175.10  109184.36  63.41
814.0  172564.29  109849.69  63.66
815.3  173081.36  110604.44  63.90
816.5  173474.75  111288.75  64.15
817.8  173906.49  111996.99  64.40
819.0  174305.25  112688.10  64.65
820.2  174754.86  113403.09  64.89
821.5  175233.05  114144.39  65.14
822.7  175569.81  114762.77  65.37
824.0  176001.75  115497.19  65.62
825.2  176465.55  116248.50  65.88
826.4  176962.94  116993.72  66.11
827.7  177295.70  117625.04  66.34
828.9  177754.50  118393.07  66.60
830.1  178135.07  119069.48  66.84
831.4  178556.09  119787.90  67.09
832.6  179010.78  120516.73  67.32
833.8  179407.20  121166.57  67.54
835.0  179787.02  121830.00  67.76
836.3  180204.36  122546.20  68.00
837.5  180646.20  123255.00  68.23
838.7  181079.82  123975.13  68.46
839.9  181491.84  124638.17  68.67
841.2  181930.33  125341.87  68.90
842.4  182311.11  126034.41  69.13
843.6  182700.00  126701.00  69.35
844.8  183181.68  127399.24  69.55
846.0  183589.80  128058.81  69.75
847.2  183996.75  128714.40  69.95
848.5  184469.44  129442.80  70.17
849.7  184861.56  130081.07  70.37
850.9  185242.20  130705.71  70.56
852.1  185675.54  131343.67  70.74
853.3  185990.46  131924.49  70.93
854.5  186450.88  132603.45  71.12
855.7  186813.36  133188.04  71.29
856.9  187205.16  133785.51  71.46
858.1  187587.27  134401.14  71.65
859.3  187947.20  135043.80  71.85
860.5  188432.88  135715.37  72.02
861.7  188852.00  136329.14  72.19
862.9  189228.78  136937.64  72.37
864.1  189640.75  137505.40  72.51
865.3  190043.68  138144.66  72.69
866.5  190512.00  138801.60  72.86
867.7  190928.17  139393.71  73.01
868.9  191307.83  139964.70  73.16
870.1  191807.67  140608.36  73.31
871.3  192232.62  141205.54  73.46
872.5  192726.45  141877.29  73.62
873.7  193181.84  142547.60  73.79
874.9  193706.01  143180.29  73.92
876.0  194188.32  143825.14  74.06
877.2  194618.92  144416.29  74.20
878.4  195146.91  145059.30  74.33
879.6  195598.20  145656.00  74.47
880.8  196082.25  146306.25  74.61
882.0  196507.86  146840.71  74.73
883.1  197037.12  147433.40  74.83
884.3  197510.66  148007.23  74.94
885.5  197971.83  148649.85  75.09
886.7  198316.80  149167.54  75.22
887.8  198795.30  149769.43  75.34
889.0  199274.96  150358.04  75.45
890.2  199765.23  150861.30  75.52
891.4  200279.13  151485.66  75.64
892.5  200831.67  152151.81  75.76
893.7  201494.68  152873.97  75.87
894.9  202116.96  153523.29  75.96
896.0  202738.55  154207.50  76.06
897.2  203358.96  154868.20  76.16
898.4  203873.93  155461.24  76.25
899.5  204512.04  156158.17  76.36
900.7  204937.20  156670.43  76.45
901.9  205417.94  157193.94  76.52
903.0  205809.43  157651.76  76.60
904.2  206180.20  158134.71  76.70
905.4  206623.26  158650.71  76.78
906.5  207132.31  159194.00  76.86
907.7  207550.36  159613.26  76.90
908.8  207961.35  160115.55  76.99
910.0  208339.04  160539.60  77.06
911.2  208537.65  160927.59  77.17
912.3  208773.06  161312.36  77.27
913.5  208957.66  161560.60  77.32
914.6  209200.32  161935.20  77.41
915.8  209523.84  162438.94  77.53
916.9  209790.12  162772.81  77.59
918.1  209956.58  163064.49  77.67
919.2  210283.83  163389.92  77.70
920.4  210467.40  163685.19  77.77
921.5  210700.75  164072.30  77.87
922.7  210944.48  164441.49  77.95
923.8  211159.38  164780.74  78.04
925.0  211345.33  165079.60  78.11
926.1  211653.12  165506.40  78.20
927.3  212132.64  165896.91  78.20
928.4  212657.25  166499.82  78.29
929.6  213227.52  167149.71  78.39
930.7  214044.60  167895.00  78.44
931.8  214805.10  168608.21  78.49
933.0  215434.80  169291.54  78.58
934.1  215874.99  169777.09  78.65
935.3  216050.49  170095.12  78.73
936.4  216041.40  170243.15  78.80
937.6  215885.82  170184.81  78.83
938.7  215722.71  170164.74  78.88
939.9  215749.79  170283.71  78.93
941.0  216303.60  170827.37  78.98
942.1  216781.92  171413.36  79.07
943.3  217230.30  171827.49  79.10
944.4  217702.43  172246.47  79.12
945.6  217857.88  172464.60  79.16
946.7  218054.79  172786.39  79.24
947.9  218305.71  173053.35  79.27
949.0  218497.60  173225.91  79.28
950.1  218795.76  173536.20  79.31
951.3  219172.69  173832.45  79.31
952.4  219455.68  174054.05  79.31
953.6  219551.82  174332.37  79.40
954.7  219724.41  174348.11  79.35
955.8  219933.65  174655.17  79.41
957.0  220594.65  174897.96  79.28
958.1  220944.18  175177.89  79.29
959.3  220823.40  175150.50  79.32
960.4  220985.47  175351.61  79.35
961.6  221429.22  175607.11  79.31
962.7  221740.48  175733.49  79.25
963.9  221993.87  175862.25  79.22
965.0  222128.88  175797.77  79.14
966.2  222358.66  175964.74  79.14
967.3  222110.49  175944.42  79.21
968.5  222400.32  176048.91  79.16
969.6  222782.16  176100.11  79.05
970.8  222787.73  175937.69  78.97
971.9  222541.44  175761.14  78.98
973.1  222724.48  175784.74  78.92
974.2  222626.93  175677.35  78.91
975.4  223069.44  175970.46  78.89
976.5  223218.06  176015.91  78.85
977.7  223484.04  176124.30  78.81
978.8  223088.85  175966.14  78.88
980.0  223034.00  175675.71  78.77
981.2  223459.47  175852.54  78.70
982.3  223641.04  175827.00  78.62
983.5  223438.93  175657.76  78.62
984.6  223524.72  175670.23  78.59
985.8  223616.36  175532.97  78.50
987.0  223805.44  175472.46  78.40
988.1  224335.28  175809.31  78.37
989.3  224207.76  175304.40  78.19
990.2  236649.03  186921.58  78.99
994.0  237178.36  187935.20  79.24
997.9  237339.33  188438.41  79.40
1001.7  238034.77  189591.35  79.65
1005.6  239075.56  190884.29  79.84
1009.4  240181.34  192263.81  80.05
1013.3  241160.00  193551.43  80.26
1017.1  241850.91  194574.96  80.45
1021.0  242554.07  195620.74  80.65
1024.8  243777.94  196949.82  80.79
1028.6  245320.68  198676.00  80.99
1032.5  246619.80  200127.60  81.15
1036.3  247226.53  200913.59  81.27
1040.1  247512.71  201483.29  81.40
1044.0  248194.44  202379.96  81.54
1047.8  248715.60  203090.63  81.66
1051.6  249308.89  203937.49  81.80
1055.5  249002.40  203955.56  81.91
1059.3  248853.90  204143.53  82.03
1063.1  248793.41  204311.55  82.12
1067.0  249168.00  204896.19  82.23
1070.8  249820.98  205703.50  82.34
1074.6  250359.94  206367.25  82.43
1078.4  250189.67  206474.36  82.53
1082.3  249521.34  206117.05  82.60
1086.1  249218.13  206126.80  82.71
1089.9  249264.24  206381.68  82.80
1093.7  249618.13  206891.55  82.88
1097.5  249790.77  207150.85  82.93
1101.4  249689.76  207203.44  82.98
1105.2  249587.60  207145.54  83.00
1109.0  249906.33  207401.01  82.99
1112.8  250701.58  207912.06  82.93
1116.6  251458.40  208258.60  82.82
1120.4  252047.91  208488.00  82.72
1124.2  252475.63  208404.87  82.54
1128.1  252948.67  208291.34  82.35
1131.8  252913.27  207664.80  82.11
1135.7  252674.69  206851.29  81.86
1139.5  252413.00  205971.94  81.60
1143.3  251869.90  204636.15  81.25
1147.1  251314.22  203228.00  80.87
1150.9  250765.17  201663.59  80.42
1154.7  250739.96  200343.37  79.90
1158.5  250599.07  199071.47  79.44
1162.3  250399.29  197842.31  79.01
1166.1  249779.58  196347.96  78.61
1169.9  249375.83  195211.20  78.28
1173.7  248780.00  193975.71  77.97
1177.5  248173.62  192725.15  77.66
1181.2  248118.87  192005.73  77.38
1185.0  248472.08  191592.09  77.11
1188.8  248321.89  191055.00  76.94
1192.6  248301.94  190680.86  76.79
1196.4  248289.30  190407.23  76.69
1200.2  247656.89  189873.60  76.67
1204.0  247231.60  189604.22  76.69
1207.8  246904.22  189481.71  76.74
1211.6  246402.78  189185.00  76.78
1215.3  246028.22  189308.93  76.95
1219.1  245850.17  189696.54  77.16
1222.9  245493.33  190057.14  77.42
1226.7  245196.18  190517.67  77.70
1230.4  244555.42  190703.22  77.98
1234.2  243883.89  190808.10  78.24
1238.0  243202.63  190830.73  78.47
1241.8  242594.06  190816.93  78.66
1245.5  242031.82  190771.83  78.82
1249.3  241834.38  190979.35  78.97
1253.1  241966.67  191335.00  79.07
1256.8  241949.21  191583.14  79.18
1260.6  241693.52  191488.51  79.23
1264.4  241399.66  191441.64  79.30
1268.1  240919.07  191166.17  79.35
1271.9  240876.38  191291.88  79.41
1275.7  241163.00  191666.49  79.48
1279.4  241457.40  192173.08  79.59
1283.2  241009.69  192161.61  79.73
1286.9  240664.02  192167.89  79.85
1290.7  240370.53  192192.94  79.96
1294.4  239732.96  191847.11  80.03
1298.2  238925.09  191280.95  80.06
1302.0  237874.58  190420.18  80.05
1305.7  236600.83  189370.89  80.04
1309.5  235057.45  187958.83  79.96
1313.2  234134.17  186941.25  79.84
1317.0  233454.00  186050.06  79.69
1320.7  232715.88  184987.77  79.49
1324.4  231741.17  183576.81  79.22
1328.2  231009.60  182178.51  78.86
1331.9  230077.34  180381.61  78.40
1335.7  229203.61  178438.30  77.85
1339.4  228052.84  176168.17  77.25
1343.2  227217.83  173936.43  76.55
1346.9  226812.82  171981.42  75.83
1350.6  227156.69  170629.90  75.12
1354.4  227724.92  169512.77  74.44
1358.1  227626.93  167911.54  73.77
1361.8  226966.16  165846.29  73.07
1365.6  225864.40  163568.15  72.42
1369.3  224485.78  161215.14  71.82
1373.0  223041.32  158975.85  71.28
1376.7  221565.50  156805.67  70.77
1380.5  220085.96  154388.63  70.15
1384.2  218735.44  151749.39  69.38
1387.9  217396.20  148775.36  68.44
1391.6  216066.58  145407.23  67.30
1395.3  214906.20  141615.10  65.90
1399.1  214164.84  137677.40  64.29
1402.8  213192.67  133119.43  62.44
1406.5  212454.77  128367.30  60.42
1410.2  211850.44  123627.29  58.36
1413.9  211679.86  119236.20  56.33
1417.6  211162.01  114983.69  54.45
1421.3  210547.47  111212.74  52.82
1425.1  209821.33  107876.57  51.41
1428.8  209421.45  105182.94  50.23
1432.5  209153.09  103062.57  49.28
1436.2  208933.02  101360.14  48.51
1439.9  208333.76  99851.33  47.93
1443.6  207960.44  98745.71  47.48
1447.3  207415.49  97856.37  47.18
1451.0  206905.75  97161.59  46.96
1454.7  206327.91  96633.09  46.83
1458.4  205902.90  96226.20  46.73
1462.1  205266.50  95849.95  46.70
1465.8  204652.78  95536.93  46.68
1469.4  204055.09  95392.69  46.75
1473.1  204473.96  95791.49  46.85
1476.8  204542.36  96240.44  47.05
1480.5  203423.76  96149.81  47.27
1484.2  202520.58  96209.41  47.51
1487.9  201881.97  96465.16  47.78
1491.6  201177.17  96678.21  48.06
1495.3  200867.33  97091.89  48.34
1498.9  200274.13  97430.04  48.65
1502.6  199386.38  97592.86  48.95
1506.3  198329.60  97675.20  49.25
1510.0  197397.60  97825.05  49.56
1513.7  196671.81  98080.16  49.87
1517.3  195971.46  98294.55  50.16
1521.0  195077.49  98336.74  50.41
1524.7  194320.21  98407.48  50.64
1528.3  193531.97  98332.89  50.81
1532.0  192631.60  98240.74  51.00
1535.7  191800.16  98105.70  51.15
1539.3  190952.10  97914.69  51.28
1543.0  190358.97  97851.63  51.40
1546.7  190011.25  97926.91  51.54
1550.3  189493.87  97904.23  51.67
1554.0  188734.00  97736.40  51.79
1557.6  187968.06  97589.76  51.92
1561.3  187131.04  97366.88  52.03
1565.0  186271.07  97104.09  52.13
1568.6  185314.01  96792.08  52.23
1572.3  184661.21  96656.17  52.34
1575.9  184028.80  96543.26  52.46
1579.6  183426.06  96455.45  52.59
1583.2  182790.84  96370.71  52.72
1586.9  182016.63  96210.79  52.86
1590.5  181411.56  96280.54  53.07
1594.1  180642.66  96310.13  53.32
1597.8  179855.86  96350.10  53.57
1601.4  179098.20  96467.15  53.86
1605.1  178100.03  96447.93  54.15
1608.7  177272.25  96489.32  54.43
1612.3  176494.19  96556.55  54.71
1616.0  175665.00  96556.85  54.97
1619.6  174968.78  96567.50  55.19
1623.2  174122.00  96421.29  55.38
1626.9  173480.67  96336.64  55.53
1630.5  172713.35  96057.51  55.62
1634.1  172054.57  95834.11  55.70
1637.8  171339.47  95471.20  55.72
1641.4  170536.08  94920.06  55.66
1645.0  169736.42  94254.69  55.53
1648.6  168813.73  93330.78  55.29
1652.2  168095.71  92414.82  54.98
1655.8  167395.56  91408.57  54.61
1659.5  166714.45  90418.82  54.24
1663.1  165545.63  89284.53  53.93
1666.7  164310.83  88217.89  53.69
1670.3  163177.05  87304.58  53.50
1673.9  162092.92  86452.53  53.34
1677.5  161310.80  85764.30  53.17
1681.1  160862.00  85273.00  53.01
1684.7  160870.90  85049.00  52.87
1688.3  160771.49  84709.35  52.69
1691.9  160390.13  84095.19  52.43
1695.6  160036.47  83408.61  52.12
1699.2  159926.37  82810.93  51.78
1702.8  159843.62  82214.64  51.43
1706.3  159357.66  81383.13  51.07
1709.9  158408.53  80352.46  50.72
1713.5  157663.28  79501.16  50.42
1717.1  156949.41  78727.65  50.16
1720.7  156249.37  78090.73  49.98
1724.3  155886.73  77781.64  49.90
1727.9  155536.66  77647.48  49.92
1731.5  155431.47  77754.41  50.02
1735.1  155551.20  78089.83  50.20
1738.7  155311.82  78142.09  50.31
1742.2  154819.51  78004.19  50.38
1745.8  154152.40  77738.57  50.43
1749.4  153888.70  77610.29  50.43
1753.0  152960.15  77149.58  50.44
1756.5  151495.15  76458.30  50.47
1760.1  149750.00  75679.37  50.54
1763.7  147794.89  74829.13  50.63
1767.2  146228.00  74261.74  50.78
1770.8  144903.50  73823.14  50.95
1774.4  143498.09  73254.35  51.05
1777.9  142677.40  73111.65  51.24
1781.5  141814.67  72805.71  51.34
1785.1  140616.67  72324.11  51.43
1788.6  139355.16  71761.71  51.50
1792.2  138035.83  71180.04  51.57
1795.8  137373.53  71010.18  51.69
1799.3  136676.60  70781.79  51.79
1802.9  135976.22  70545.99  51.88
1806.4  135368.18  70355.37  51.97
1810.0  134604.92  70093.75  52.07
1813.5  134256.62  69997.63  52.14
1817.1  134070.67  70025.91  52.23
1820.6  133517.77  69861.62  52.32
1824.2  133473.60  70008.71  52.45
1827.7  132762.64  69796.46  52.57
1831.2  132566.00  69930.00  52.75
1834.8  132604.33  70154.49  52.91
1838.3  132370.50  70302.21  53.11
1841.8  131733.43  70161.71  53.26
1845.4  130816.66  69868.58  53.41
1848.9  130018.80  69543.80  53.49
1852.4  129356.00  69259.89  53.54
1856.0  128647.20  68775.75  53.46
1859.5  127895.23  68216.11  53.34
1863.0  127326.92  67651.30  53.13
1866.6  127225.24  67160.80  52.79
1870.1  127145.98  66519.14  52.32
1873.6  126494.25  65315.89  51.64
1877.1  125281.33  63507.38  50.69
1880.6  123924.51  61430.04  49.57
1884.2  122972.65  59162.63  48.11
1887.7  122173.73  56644.89  46.36
1891.2  121292.85  53660.03  44.24
1894.7  120516.62  50481.59  41.89
1898.2  120067.67  47292.09  39.39
1902.2  127998.00  46940.40  36.67
1904.9  127337.97  44138.53  34.66
1907.6  126487.13  41409.40  32.74
1910.4  125754.24  38943.57  30.97
1913.1  124629.20  36664.47  29.42
1915.8  123934.30  34874.00  28.14
1918.6  123429.60  33432.80  27.09
1921.3  122917.33  32296.13  26.27
1924.0  122097.15  31344.95  25.67
1926.7  121279.83  30673.13  25.29
1929.4  120458.87  30234.80  25.10
1932.2  119833.83  30057.36  25.08
1934.9  119223.00  30030.00  25.19
1937.6  118569.10  30090.13  25.38
1940.3  117972.92  30267.08  25.66
1943.0  117459.83  30554.43  26.01
1945.7  116746.48  30829.98  26.41
1948.4  115978.71  31106.39  26.82
1951.1  115337.10  31438.80  27.26
1953.8  114701.95  31798.80  27.72
1956.4  114195.18  32163.27  28.17
1959.1  113593.40  32482.53  28.60
1961.8  112800.10  32760.70  29.04
1964.5  112142.48  33073.35  29.49
1967.2  111383.90  33358.45  29.95
1969.9  110748.17  33659.92  30.39
1972.5  109962.43  33915.03  30.84
1975.2  109401.84  34236.38  31.29
1977.9  109070.13  34601.85  31.72
1980.6  108480.46  34890.39  32.16
1983.2  107616.23  35086.27  32.60
1985.9  106752.00  35250.00  33.02
1988.5  105869.38  35386.73  33.42
1991.2  105194.70  35587.35  33.83
1993.8  104586.35  35785.75  34.22
1996.5  104144.70  36009.60  34.58
1999.2  103518.74  36125.84  34.90
2001.8  103132.70  36307.20  35.20
2004.4  102628.63  36401.91  35.47
2007.1  101944.62  36358.00  35.66
2009.7  101370.45  36334.20  35.84
2012.4  101009.87  36376.80  36.01
2015.0  100547.50  36303.17  36.11
2017.6  99979.00  36113.88  36.12
2020.3  99490.23  35922.70  36.11
2022.9  99289.07  35788.93  36.05
2025.5  99088.53  35610.63  35.94
2028.1  98894.18  35372.10  35.77
2030.8  98473.58  34989.40  35.53
2033.4  98291.65  34658.30  35.26
2036.0  97925.70  34246.30  34.97
2038.6  97567.75  33813.75  34.66
2041.2  97282.67  33399.53  34.33
2043.8  96942.41  32968.22  34.01
2046.4  96560.68  32516.70  33.67
2049.0  96085.73  32024.33  33.33
2051.6  95841.73  31636.70  33.01
2054.2  95505.83  31226.04  32.70
2056.8  95172.00  30825.67  32.39
2059.4  94606.23  30375.50  32.11
2062.0  94123.75  29953.75  31.82
2064.6  93544.92  29504.63  31.54
2067.1  92935.58  29062.35  31.27
2069.7  92295.55  28621.20  31.01
2072.3  91881.80  28293.27  30.79
2074.9  91439.95  27965.53  30.58
2077.4  91123.53  27693.45  30.39
2080.0  90662.62  27368.87  30.19
2082.6  90176.88  27049.79  30.00
2085.1  89696.15  26740.53  29.81
2087.7  89368.50  26487.50  29.64
2090.3  88966.98  26201.15  29.45
2092.8  88229.93  25838.40  29.29
2095.4  87425.22  25470.79  29.13
2097.9  86772.18  25140.85  28.97
2100.5  86101.67  24807.67  28.81
2103.0  85515.03  24527.62  28.68
2105.6  84950.95  24271.70  28.57
2108.1  84460.80  24016.05  28.43
2110.7  83932.57  23744.00  28.29
2113.2  83420.33  23478.80  28.15
2115.7  82850.21  23200.54  28.00
2118.3  82226.30  22921.60  27.88
2120.8  81856.50  22736.55  27.78
2123.3  81462.43  22551.82  27.68
2125.8  81075.87  22365.12  27.59
2128.4  80682.55  22180.60  27.49
2130.9  80166.67  21984.17  27.42
2133.4  79783.55  21845.72  27.38
2135.9  79402.00  21749.83  27.39
2138.4  78957.27  21643.23  27.41
2140.9  78641.98  21597.95  27.46
2143.4  78296.19  21570.59  27.55
2145.9  77991.61  21534.04  27.61
2148.4  77699.21  21534.04  27.71
2150.9  77406.81  21564.50  27.86
2153.4  77114.41  21601.05  28.01
2155.9  76787.86  21617.39  28.15
2158.4  76501.25  21658.00  28.31
2160.9  76293.00  21731.50  28.48
2163.4  75999.58  21787.57  28.67
2165.9  75436.85  21756.98  28.84
2168.4  74950.05  21740.25  29.01
2170.8  74627.39  21772.21  29.17
2173.3  74289.55  21794.53  29.34
2175.8  73957.95  21833.63  29.52
2178.2  73568.75  21847.13  29.70
2180.7  73177.30  21839.59  29.84
2183.2  72765.64  21822.81  29.99
2185.6  72336.60  21829.50  30.18
2188.1  71876.70  21816.90  30.35
2190.6  71347.25  21771.75  30.52
2193.0  70707.18  21707.40  30.70
2195.5  70118.40  21651.20  30.88
2197.9  69542.53  21585.73  31.04
2200.4  68851.04  21489.38  31.21
2202.8  68382.60  21452.58  31.37
2205.3  67795.73  21353.25  31.50
2207.7  67435.33  21345.57  31.65
2210.1  67023.83  21321.77  31.81
2212.6  66663.00  21267.69  31.90
2215.0  66438.17  21236.83  31.96
2217.4  66127.18  21163.78  32.00
2219.9  65873.78  21096.65  32.03
2222.3  65653.87  21004.50  31.99
2224.7  65488.28  20876.18  31.88
2227.1  65239.24  20695.33  31.72
2229.5  64953.23  20478.35  31.53
2231.9  64504.53  20189.47  31.30
2234.4  63986.00  19837.80  31.00
2236.8  63596.54  19503.89  30.67
2239.2  63234.60  19169.15  30.31
2241.6  62845.83  18776.98  29.88
2244.0  62445.60  18381.60  29.44
2246.4  62026.63  17990.25  29.00
2248.8  61590.38  17582.77  28.55
2251.2  61277.00  17211.50  28.09
2253.6  60885.50  16834.50  27.65
2255.9  60597.30  16498.00  27.23
2258.3  60286.44  16173.34  26.83
2260.7  59928.20  15870.40  26.48
2263.1  59508.00  15587.50  26.19
2265.5  59084.76  15345.09  25.97
2267.9  58775.75  15145.25  25.77
2270.2  58373.13  14925.73  25.57
2272.6  57976.60  14731.40  25.41
2275.0  57543.15  14567.70  25.32
2277.3  57163.63  14403.38  25.20
2279.7  56817.00  14241.13  25.06
2282.1  56500.77  14063.87  24.89
2284.4  56081.85  13883.28  24.76
2286.8  55772.94  13748.61  24.65
2289.1  55410.70  13559.47  24.47
2291.5  55119.34  13357.63  24.23
2293.8  54689.97  13138.50  24.02
2296.2  54231.10  12912.90  23.81
2298.5  53709.70  12712.13  23.67
2300.8  53176.78  12522.30  23.55
2303.2  52549.27  12349.00  23.50
2305.5  51907.88  12193.13  23.49
2307.9  51257.58  12038.29  23.49
2310.2  50596.70  11911.90  23.54
2312.5  50009.67  11837.33  23.67
2314.8  49434.57  11755.50  23.78
2317.1  48816.88  11631.88  23.83
2319.5  48196.28  11510.25  23.88
2321.8  47656.27  11401.47  23.92
2324.1  47071.97  11256.00  23.91
2326.4  46551.08  11107.62  23.86
2328.7  46027.50  10972.50  23.84
2331.0  45575.10  10823.00  23.75
2333.3  45227.14  10701.10  23.66
2335.6  44839.20  10591.00  23.62
2337.9  44361.00  10470.15  23.60
2340.2  43953.33  10331.25  23.51
2342.5  43579.58  10199.48  23.40
2344.8  43094.38  10099.13  23.43
2347.1  42576.45  10006.15  23.50
2349.4  42037.70  9902.25  23.56
2351.7  41569.47  9808.80  23.60
2353.9  41097.58  9742.37  23.71
2356.2  40584.38  9668.75  23.82
2358.5  40105.85  9558.32  23.83
2360.8  39633.68  9472.15  23.90
2363.1  39177.05  9380.65  23.94
2365.3  38739.84  9290.63  23.98
2367.6  38216.67  9166.67  23.99
2369.8  37712.63  9045.00  23.98
2372.1  37154.65  8880.95  23.90
2374.4  36528.27  8720.87  23.87
2376.6  35906.03  8590.17  23.92
2378.9  35336.23  8460.67  23.94
2381.1  34770.67  8320.00  23.93
2383.4  34204.20  8176.23  23.90
2385.6  33727.38  8072.63  23.93
2387.9  33225.30  7925.70  23.85
2390.1  32760.00  7796.25  23.80
2392.3  32292.00  7678.13  23.78
2394.6  31857.15  7571.23  23.77
2396.8  31449.81  7471.21  23.76
2399.0  31003.25  7356.25  23.73
2401.3  30539.45  7240.38  23.71
2403.5  30102.80  7107.10  23.61
2405.7  29702.28  6986.09  23.52
2407.9  29280.00  6862.50  23.44
2410.1  28820.70  6733.20  23.36
2412.4  28438.33  6610.50  23.25
2414.6  28040.20  6467.20  23.06
2416.8  27657.30  6339.30  22.92
2419.0  27292.03  6227.28  22.82
2421.2  26873.87  6071.02  22.59
2423.4  26395.13  5914.18  22.41
2425.6  26117.55  5819.78  22.28
2427.8  25850.85  5724.53  22.14
2430.0  25501.63  5629.86  22.08
2432.2  25190.40  5510.40  21.88
2434.4  24913.13  5388.98  21.63
2436.5  24582.70  5264.23  21.41
2438.7  24309.80  5131.85  21.11
2440.9  24058.20  5041.90  20.96
2443.1  23788.35  4944.60  20.79
2445.3  23506.38  4835.37  20.57
2447.4  23215.20  4712.40  20.30
2449.6  22935.73  4609.73  20.10
2451.8  22635.45  4533.30  20.03
2453.9  22290.13  4437.24  19.91
2456.1  21990.47  4312.27  19.61
2458.3  21681.14  4215.48  19.44
2460.4  21351.26  4148.37  19.43
2462.6  21086.92  4079.25  19.34
2464.7  20843.88  4004.65  19.21
2466.9  20585.53  3952.33  19.20
2469.0  20320.06  3873.19  19.06
2471.2  20072.95  3797.90  18.92
2473.3  19799.63  3698.31  18.68
2475.4  19611.39  3623.18  18.47
2477.6  19387.92  3527.35  18.19
2479.7  19123.20  3430.40  17.94
2481.9  18862.08  3395.18  18.00
2484.0  18637.58  3338.68  17.91
2486.1  18330.30  3264.30  17.81
2488.2  18046.21  3170.08  17.57
2490.4  17808.96  3163.33  17.76
2492.5  17515.43  3129.47  17.87
2494.6  17260.20  3060.68  17.73
2496.7  17031.40  3028.96  17.78
2498.8  16777.80  3011.40  17.95
2500.9  16549.10  2984.88  18.04
2503.0  16473.72  2962.47  17.98
2505.1  16435.25  2936.38  17.87
2507.2  16474.18  2944.23  17.87
2509.4  16417.78  3013.54  18.36
2511.4  16401.18  3102.93  18.92
2513.5  16458.00  3207.20  19.49
2515.6  16556.28  3378.83  20.41
