# Supplementary material for: Using reflectance spectra and Pl@ntNet to identify herbarium specimens: a case study with Lithocarpus
Source: New Phytol. 2025 Jun 4;251(2):800–10. doi: 10.1111/nph.70258 (PMC13278665; doi:10.1111/nph.70258)
Supplement: Supplementary file 1 — Dataset S1 Original spectral data collected for this study. [file NPH-251-800-s003.zip › lithocarpus_spectra/gr022322_0062.sig]

/*** Spectra Vista SIG Data ***/
name= gr022322_0062.sig
instrument= HI: 1132003 (HR-1024i)
integration= 50.0, 9.0, 6.0, 150.0, 14.0, 6.0
scan method= Time-based, Time-based
scan coadds= 100, 425, 571, 33, 298, 571
scan time= 5, 5
scan settings= AI, AI
external data set1= 0,0,0,0,0,0,0,0,0,0,0,0,0,0,0,0,0,0,0,0,0,0,0,0,0,0,0,0,0,0,0,0
external data set2= 0,0,0,0,0,0,0,0,0,0,0,0,0,0,0,0,0,0,0,0,0,0,0,0,0,0,0,0,0,0,0,0
external data dark= 0,0,0,0,0,0,0,0,0,0,0,0,0,0,0,0
external data mask= 0
optic= LENS 4(1), LENS 4(1)
temp= 32.9, -5.0, -9.9, 33.0, -5.0, -9.9
battery= 7.45, 7.45
error= 0, 0
units= Radiance, Radiance
time= 23/02/2022 11:31:36, 23/02/2022 11:33:45
longitude=                 ,                 
latitude=                 ,                 
gpstime=                 ,                 
comm= 
memory slot= 0, 0
factors= 0.958, 0.952, 1.000 [Overlap: Remove @ 990,1900, Matching Type: None]
inclinometer x offset= 0, 0
inclinometer y offset= 90, 90
data= 
340.5  1128.40  209.77  18.59
341.9  1148.58  212.70  18.52
343.4  1121.76  183.68  16.37
344.9  1128.50  178.83  15.85
346.4  1158.95  178.30  15.38
347.8  1147.71  171.30  14.93
349.3  1146.24  153.89  13.43
350.8  1151.40  156.55  13.60
352.2  1199.66  151.18  12.60
353.7  1213.52  142.50  11.74
355.2  1270.70  144.10  11.34
356.6  1309.00  152.72  11.67
358.1  1374.88  149.83  10.90
359.6  1410.20  141.02  10.00
361.0  1464.89  135.41  9.24
362.5  1553.58  139.74  8.99
364.0  1630.72  161.37  9.90
365.5  1683.35  167.05  9.92
366.9  1745.84  154.91  8.87
368.4  1838.97  141.78  7.71
369.9  1929.00  154.32  8.00
371.3  2009.44  171.86  8.55
372.8  2084.49  179.17  8.60
374.2  2193.62  186.05  8.48
375.7  2307.36  174.80  7.58
377.2  2403.00  173.55  7.22
378.6  2457.06  180.54  7.35
380.1  2538.36  192.30  7.58
381.6  2685.93  193.35  7.20
383.0  2820.95  198.18  7.03
384.5  2942.94  195.35  6.64
386.0  3047.22  200.64  6.58
387.4  3145.05  212.88  6.77
388.9  3253.60  224.65  6.90
390.4  3394.22  224.00  6.60
391.8  3558.80  229.60  6.45
393.3  3685.62  220.21  5.97
394.7  3768.20  223.22  5.92
396.2  3873.56  234.43  6.05
397.7  4024.80  240.80  5.98
399.1  4205.76  239.27  5.69
400.6  4399.28  247.23  5.62
402.0  4512.30  256.88  5.69
403.5  4606.00  261.33  5.67
405.0  4734.56  260.96  5.51
406.4  4951.98  276.61  5.59
407.9  5146.84  285.44  5.55
409.3  5276.78  292.67  5.55
410.8  5372.10  296.10  5.51
412.2  5523.48  302.84  5.48
413.7  5751.12  314.35  5.47
415.1  5980.62  320.89  5.37
416.6  6162.75  333.66  5.41
418.0  6293.00  338.33  5.38
419.5  6433.21  340.89  5.30
420.9  6638.72  354.24  5.34
422.4  6890.52  370.19  5.37
423.8  7144.86  386.65  5.41
425.3  7404.60  399.75  5.40
426.7  7619.85  412.05  5.41
428.2  7794.56  421.55  5.41
429.6  7952.13  440.80  5.54
431.1  8145.06  455.37  5.59
432.5  8412.95  471.42  5.60
434.0  8706.50  484.00  5.56
435.4  9014.50  506.00  5.61
436.8  9318.61  527.29  5.66
438.3  9565.45  548.05  5.73
439.7  9764.04  563.31  5.77
441.2  9943.32  575.28  5.79
442.6  10184.25  590.15  5.79
444.0  10472.28  609.70  5.82
445.5  10789.41  635.31  5.89
446.9  11143.86  664.30  5.96
448.4  11463.69  687.56  6.00
449.8  11808.50  710.02  6.01
451.2  12069.25  732.17  6.07
452.7  12286.38  754.63  6.14
454.1  12525.26  770.67  6.15
455.5  12805.94  792.12  6.19
457.0  13138.84  817.96  6.23
458.4  13470.60  848.47  6.30
459.8  13818.24  879.36  6.36
461.2  14233.94  908.30  6.38
462.7  14596.65  941.27  6.45
464.1  14920.06  967.15  6.48
465.5  15195.96  993.48  6.54
467.0  15463.50  1018.70  6.59
468.4  15764.40  1044.92  6.63
469.8  16097.96  1070.81  6.65
471.2  16500.72  1107.14  6.71
472.7  16921.97  1148.55  6.79
474.1  17363.70  1181.97  6.81
475.5  17898.14  1225.90  6.85
476.9  18391.10  1268.84  6.90
478.4  18781.25  1304.17  6.94
479.8  19039.02  1331.40  6.99
481.2  19206.48  1352.48  7.04
482.6  19424.88  1376.55  7.09
484.0  19761.66  1407.94  7.12
485.4  20221.30  1440.99  7.13
486.9  20744.10  1487.85  7.17
488.3  21327.68  1533.97  7.19
489.7  21816.78  1584.15  7.26
491.1  22238.16  1622.88  7.30
492.5  22614.48  1656.20  7.32
493.9  22913.34  1683.92  7.35
495.3  23193.30  1708.10  7.36
496.8  23552.16  1747.69  7.42
498.2  24022.32  1788.28  7.44
499.6  24516.27  1835.49  7.49
501.0  25093.54  1882.80  7.50
502.4  25624.56  1929.84  7.53
503.8  26132.54  1982.68  7.59
505.2  26659.84  2033.69  7.63
506.6  27157.02  2088.09  7.69
508.0  27639.36  2138.64  7.74
509.4  28025.00  2183.33  7.79
510.8  28472.40  2237.40  7.86
512.2  28909.12  2288.72  7.92
513.6  29400.00  2350.40  7.99
515.0  29962.56  2418.21  8.07
516.4  30452.32  2480.85  8.15
517.8  31011.18  2549.53  8.22
519.2  31605.81  2621.36  8.29
520.7  32175.34  2696.99  8.38
522.0  32665.08  2760.20  8.45
523.4  33229.35  2835.63  8.53
524.8  33730.38  2905.40  8.61
526.2  34330.72  2981.80  8.69
527.6  34965.54  3055.78  8.74
529.0  35503.60  3122.53  8.79
530.4  36134.92  3202.28  8.86
531.8  36665.11  3269.07  8.92
533.2  37121.76  3333.72  8.98
534.6  37551.52  3407.31  9.07
536.0  38026.97  3488.43  9.17
537.4  38515.22  3568.05  9.26
538.8  39072.60  3648.84  9.34
540.2  39692.71  3742.18  9.43
541.6  40279.54  3835.11  9.52
543.0  40804.68  3924.81  9.62
544.3  41503.35  4036.80  9.73
545.7  42277.65  4158.60  9.84
547.1  42795.30  4258.65  9.95
548.5  43414.56  4372.70  10.07
549.9  44123.89  4504.14  10.21
551.3  44876.26  4638.05  10.34
552.7  45420.64  4751.39  10.46
554.1  46128.99  4883.34  10.59
555.4  46711.42  5010.52  10.73
556.8  47128.62  5118.96  10.86
558.2  47397.45  5212.65  11.00
559.6  47643.90  5304.10  11.13
561.0  48131.16  5422.34  11.27
562.3  48512.10  5529.77  11.40
563.7  49078.40  5661.23  11.54
565.1  49654.00  5797.73  11.68
566.5  50271.84  5943.49  11.82
567.9  51113.20  6116.91  11.97
569.2  52046.40  6302.80  12.11
570.6  53007.69  6502.88  12.27
572.0  53833.12  6687.24  12.42
573.4  54532.13  6858.09  12.58
574.8  55228.75  7038.00  12.74
576.1  56090.34  7233.62  12.90
577.5  56758.48  7407.64  13.05
578.9  57680.04  7617.56  13.21
580.3  58536.66  7820.29  13.36
581.6  59392.00  8019.47  13.50
583.0  60216.48  8213.94  13.64
584.4  60807.15  8371.68  13.77
585.8  61222.31  8499.63  13.88
587.1  61534.66  8612.12  14.00
588.5  61949.70  8736.30  14.10
589.9  62296.50  8843.40  14.20
591.2  62783.72  8954.35  14.26
592.6  63518.18  9092.82  14.32
594.0  64157.65  9206.58  14.35
595.3  65014.02  9343.89  14.37
596.7  65897.54  9481.11  14.39
598.1  66743.07  9597.24  14.38
599.5  67584.15  9709.47  14.37
600.8  68458.08  9817.95  14.34
602.2  69174.07  9908.29  14.32
603.5  70052.16  10013.84  14.29
604.9  70924.14  10126.80  14.28
606.3  71718.24  10241.44  14.28
607.6  72469.14  10357.82  14.29
609.0  73186.20  10481.40  14.32
610.4  73906.56  10616.06  14.36
611.7  74544.79  10753.68  14.43
613.1  75130.35  10900.20  14.51
614.5  75798.72  11074.44  14.61
615.8  76312.08  11234.40  14.72
617.2  77020.74  11442.72  14.86
618.5  77639.84  11633.37  14.98
619.9  78418.70  11853.75  15.12
621.2  79145.64  12074.25  15.26
622.6  80047.00  12325.50  15.40
624.0  80774.37  12553.80  15.54
625.3  81597.59  12794.22  15.68
626.7  82418.58  13028.23  15.81
628.0  83105.32  13232.80  15.92
629.4  83932.80  13451.20  16.03
630.8  84622.56  13637.52  16.12
632.1  85169.07  13783.77  16.18
633.5  86057.40  13962.52  16.22
634.8  86775.03  14101.88  16.25
636.2  87416.40  14210.50  16.26
637.5  88231.97  14328.67  16.24
638.9  88933.68  14414.49  16.21
640.2  89694.26  14473.84  16.14
641.6  90512.28  14510.64  16.03
642.9  91275.73  14491.75  15.88
644.3  92074.38  14459.63  15.70
645.6  92839.50  14373.67  15.48
647.0  93563.37  14237.19  15.22
648.3  94353.82  14073.70  14.92
649.7  95159.12  13883.01  14.59
651.0  95959.17  13663.37  14.24
652.4  96489.90  13403.52  13.89
653.7  97556.31  13198.53  13.53
655.0  98471.24  12962.01  13.16
656.4  99123.00  12673.73  12.79
657.7  100173.81  12447.60  12.43
659.1  101047.10  12214.77  12.09
660.4  101763.20  11984.75  11.78
661.8  102440.00  11789.33  11.51
663.1  103381.08  11661.13  11.28
664.5  103859.70  11524.44  11.10
665.8  103999.65  11412.40  10.97
667.1  104064.21  11335.77  10.89
668.5  104403.60  11331.60  10.85
669.8  104741.62  11380.04  10.86
671.2  104956.80  11467.73  10.93
672.5  105228.78  11609.79  11.03
673.8  105819.84  11830.84  11.18
675.2  106756.44  12142.90  11.37
676.5  107894.22  12528.84  11.61
677.8  109106.72  12979.63  11.90
679.2  110059.74  13463.08  12.23
680.5  110900.64  13993.65  12.62
681.9  111626.90  14558.13  13.04
683.2  112427.70  15153.60  13.48
684.5  113213.10  15777.30  13.94
685.9  113935.04  16397.64  14.39
687.2  114631.68  16998.40  14.83
688.5  115290.66  17574.59  15.24
689.9  116059.24  18147.55  15.64
691.2  116714.57  18685.09  16.01
692.5  117330.82  19192.56  16.36
693.8  118051.80  19700.47  16.69
695.2  118658.00  20184.38  17.01
696.5  119343.40  20682.20  17.33
697.8  120049.30  21197.73  17.66
699.2  120694.08  21728.59  18.00
700.5  121401.00  22294.98  18.36
701.8  122010.00  22885.45  18.76
703.1  122668.56  23524.04  19.18
704.5  123332.22  24205.23  19.63
705.8  124069.82  24940.95  20.10
707.1  124721.75  25715.75  20.62
708.4  125353.74  26529.28  21.16
709.8  126127.35  27413.75  21.73
711.1  126660.46  28285.55  22.33
712.4  127469.10  29255.44  22.95
713.7  128133.34  30227.73  23.59
715.0  128831.37  31221.55  24.23
716.3  129564.75  32250.42  24.89
717.7  130271.13  33282.06  25.55
719.0  131049.60  34341.63  26.21
720.3  131811.72  35395.93  26.85
721.6  132696.80  36491.87  27.50
722.9  133541.19  37576.59  28.14
724.2  134409.24  38679.48  28.78
725.6  135176.02  39765.61  29.42
726.9  135625.00  40775.33  30.06
728.2  136078.88  41805.49  30.72
729.5  136641.83  42898.66  31.39
730.8  137101.90  43995.05  32.09
732.1  137666.48  45152.61  32.80
733.4  138075.78  46296.19  33.53
734.7  138342.24  47425.08  34.28
736.0  138677.52  48602.74  35.05
737.3  138774.60  49734.54  35.84
738.6  138866.67  50881.23  36.64
740.0  139002.45  52062.25  37.45
741.2  139235.20  53286.83  38.27
742.6  139725.00  54609.36  39.08
743.9  140294.24  55977.07  39.90
745.2  141022.32  57416.70  40.71
746.5  141803.12  58879.38  41.52
747.8  142458.60  60280.93  42.31
749.1  143198.82  61703.62  43.09
750.4  143942.70  63113.13  43.85
751.7  144673.90  64510.60  44.59
753.0  145215.93  65811.55  45.32
754.2  145849.92  67134.22  46.03
755.5  146422.28  68398.08  46.71
756.8  146982.60  69630.00  47.37
758.1  147958.32  71042.60  48.02
759.4  148857.40  72417.73  48.65
760.7  149677.92  73727.92  49.26
762.0  150272.50  74897.08  49.84
763.3  150813.18  76019.58  50.41
764.6  151190.88  77048.80  50.96
765.9  151577.20  78058.92  51.50
767.2  152056.17  79114.84  52.03
768.4  152361.30  80049.67  52.54
769.7  152976.74  81123.19  53.03
771.0  153399.96  82092.03  53.52
772.3  153760.75  83021.77  53.99
773.6  154211.84  83997.12  54.47
774.8  154652.84  84950.42  54.93
776.1  155093.64  85884.15  55.38
777.4  155408.55  86742.67  55.82
778.7  155921.96  87695.87  56.24
780.0  156349.12  88602.13  56.67
781.2  156702.78  89451.88  57.08
782.5  157200.42  90377.82  57.49
783.8  157665.42  91259.28  57.88
785.0  158004.36  92067.14  58.27
786.3  158403.00  92907.50  58.65
787.6  158855.20  93763.23  59.02
788.9  159234.45  94574.96  59.39
790.1  159739.50  95433.13  59.74
791.4  160102.08  96206.24  60.09
792.7  160710.78  97106.82  60.42
793.9  161118.72  97898.22  60.76
795.2  161621.00  98693.00  61.06
796.5  162097.32  99494.78  61.38
797.7  162560.46  100280.88  61.69
799.0  163176.00  101156.00  61.99
800.2  163564.16  101884.59  62.29
801.5  164023.28  102619.44  62.56
802.8  164543.05  103399.45  62.84
804.0  164995.74  104132.51  63.11
805.3  165466.44  104884.56  63.39
806.5  165819.80  105546.70  63.65
807.8  166289.90  106267.00  63.90
809.0  166749.89  106980.20  64.16
810.3  167195.97  107690.10  64.41
811.5  167568.96  108323.48  64.64
812.8  168043.80  109040.00  64.89
814.0  168428.70  109671.84  65.11
815.3  168896.72  110365.04  65.34
816.5  169271.00  110983.92  65.57
817.8  169714.89  111651.25  65.79
819.0  170112.81  112274.35  66.00
820.2  170545.20  112936.08  66.22
821.5  171007.55  113582.48  66.42
822.7  171316.65  114137.04  66.62
824.0  171732.60  114778.38  66.84
825.2  172230.90  115436.45  67.02
826.4  172677.56  116092.83  67.23
827.7  172982.10  116618.85  67.42
828.9  173479.50  117260.40  67.59
830.1  173854.56  117844.00  67.78
831.4  174264.13  118433.47  67.96
832.6  174706.52  119060.71  68.15
833.8  175081.30  119598.77  68.31
835.0  175440.44  120163.68  68.49
836.3  175903.14  120769.32  68.66
837.5  176337.00  121369.50  68.83
838.7  176766.57  121965.93  69.00
839.9  177137.28  122504.40  69.16
841.2  177609.46  123115.20  69.32
842.4  177988.95  123661.80  69.48
843.6  178416.70  124242.77  69.64
844.8  178874.19  124841.64  69.79
846.0  179282.34  125390.30  69.94
847.2  179648.70  125916.70  70.09
848.5  180122.40  126537.60  70.25
849.7  180499.56  127065.06  70.40
850.9  180866.40  127561.20  70.53
852.1  181279.26  128082.78  70.65
853.3  181556.16  128556.80  70.81
854.5  181937.00  129083.15  70.95
855.7  182285.40  129575.90  71.08
856.9  182642.64  130083.04  71.22
858.1  183016.64  130593.99  71.36
859.3  183369.62  131062.49  71.47
860.5  183800.49  131610.53  71.61
861.7  184189.60  132159.20  71.75
862.9  184536.95  132650.83  71.88
864.1  184896.56  133133.30  72.00
865.3  185325.92  133661.32  72.12
866.5  185820.48  134213.76  72.23
867.7  186180.54  134734.77  72.37
868.9  186585.49  135241.10  72.48
870.1  187005.10  135786.63  72.61
871.3  187428.84  136306.13  72.72
872.5  187950.15  136884.00  72.83
873.7  188407.12  137439.76  72.95
874.9  188871.09  138038.84  73.09
876.0  189410.40  138578.64  73.16
877.2  189787.24  139121.71  73.30
878.4  190379.43  139700.73  73.38
879.6  190835.40  140267.40  73.50
880.8  191292.50  140786.92  73.60
882.0  191717.19  141269.53  73.69
883.1  192214.96  141826.44  73.79
884.3  192691.82  142351.42  73.88
885.5  193215.75  142911.86  73.96
886.7  193564.80  143362.56  74.06
887.8  194044.50  143893.60  74.15
889.0  194524.12  144445.06  74.26
890.2  194951.61  144947.11  74.35
891.4  195465.21  145509.65  74.44
892.5  196081.47  146113.89  74.52
893.7  196744.72  146755.41  74.59
894.9  197367.84  147374.04  74.67
896.0  197952.80  147980.12  74.76
897.2  198609.60  148597.40  74.82
898.4  199125.03  149139.81  74.90
899.5  199759.40  149807.17  74.99
900.7  200149.30  150272.20  75.08
901.9  200597.18  150718.89  75.14
903.0  200958.18  151139.08  75.21
904.2  201334.00  151624.33  75.31
905.4  201820.86  152129.36  75.38
906.5  202333.25  152593.84  75.42
907.7  202633.28  152980.41  75.50
908.8  203050.86  153428.33  75.56
910.0  203350.16  153859.33  75.66
911.2  203730.24  154241.35  75.71
912.3  203891.28  154501.74  75.78
913.5  204092.99  154761.96  75.83
914.6  204256.08  155010.24  75.89
915.8  204543.96  155452.18  76.00
916.9  204821.90  155811.50  76.07
918.1  205051.72  156114.23  76.13
919.2  205354.17  156379.77  76.15
920.4  205414.22  156664.93  76.27
921.5  205614.01  156974.14  76.34
922.7  205872.48  157299.63  76.41
923.8  206211.54  157626.50  76.44
925.0  206364.48  157884.21  76.51
926.1  206639.16  158259.78  76.59
927.3  207034.08  158670.08  76.64
928.4  207463.75  159193.67  76.73
929.6  208158.72  159836.16  76.79
930.7  208936.00  160490.40  76.81
931.8  209654.46  161211.13  76.89
933.0  210355.20  161869.92  76.95
934.1  210817.80  162398.76  77.03
935.3  211026.06  162663.34  77.08
936.4  211114.14  162768.03  77.10
937.6  210871.20  162803.71  77.21
938.7  210750.03  162789.84  77.24
939.9  210953.87  162972.47  77.26
941.0  211474.18  163565.43  77.35
942.1  212045.04  164118.96  77.40
943.3  212593.20  164581.38  77.42
944.4  212955.48  164926.08  77.45
945.6  213228.96  165147.92  77.45
946.7  213545.42  165496.43  77.50
947.9  213762.57  165824.61  77.57
949.0  213918.79  166095.66  77.64
950.1  214261.56  166363.92  77.65
951.3  214604.83  166642.30  77.65
952.4  215028.37  166964.57  77.65
953.6  215273.10  167375.21  77.75
954.7  215419.68  167548.64  77.78
955.8  215789.29  167689.60  77.71
957.0  216227.40  167928.85  77.66
958.1  216543.30  168133.62  77.64
959.3  216501.60  168310.10  77.74
960.4  216847.96  168612.37  77.76
961.6  217158.33  168937.43  77.79
962.7  217448.00  168950.51  77.70
963.9  217570.29  169027.32  77.69
965.0  217691.10  169035.44  77.65
966.2  217906.54  169221.78  77.66
967.3  217905.30  169184.56  77.64
968.5  218060.16  169266.24  77.62
969.6  218166.32  169247.47  77.58
970.8  218026.71  169156.24  77.59
971.9  217778.88  168998.72  77.60
973.1  218109.20  169127.68  77.54
974.2  218024.03  169028.72  77.53
975.4  218158.11  169097.62  77.51
976.5  218152.35  169183.82  77.55
977.7  218427.84  169270.34  77.49
978.8  218227.77  169038.27  77.46
980.0  218201.00  168916.33  77.41
981.2  218284.23  169119.45  77.48
982.3  218679.72  169130.13  77.34
983.5  218508.68  168943.23  77.32
984.6  218634.48  169052.88  77.32
985.8  218558.12  169029.52  77.34
987.0  218778.56  169092.59  77.29
988.1  219339.96  169311.07  77.19
989.3  219021.04  169275.68  77.29
990.2  230234.20  178636.45  77.59
994.0  230539.09  179399.00  77.82
997.9  230398.08  179712.27  78.00
1001.7  230875.09  180606.73  78.23
1005.6  231923.33  181893.57  78.43
1009.4  233177.99  183422.22  78.66
1013.3  234240.00  184757.14  78.88
1017.1  234974.50  185757.51  79.05
1021.0  235775.48  186837.68  79.24
1024.8  237134.67  188321.75  79.42
1028.6  238974.18  190281.24  79.62
1032.5  240534.00  191909.70  79.78
1036.3  241223.58  192809.61  79.93
1040.1  241498.61  193410.34  80.09
1044.0  242337.16  194452.81  80.24
1047.8  243051.90  195319.35  80.36
1051.6  243671.02  196240.63  80.54
1055.5  243280.20  196264.03  80.67
1059.3  242980.65  196315.94  80.79
1063.1  242693.69  196376.58  80.92
1067.0  242967.64  196905.75  81.04
1070.8  243626.83  197702.90  81.15
1074.6  244091.19  198414.89  81.29
1078.4  243743.33  198328.50  81.37
1082.3  242856.06  197821.64  81.46
1086.1  242312.98  197689.26  81.58
1089.9  242253.52  197946.14  81.71
1093.7  242641.39  198434.50  81.78
1097.5  242695.88  198729.29  81.88
1101.4  242607.23  198779.50  81.93
1105.2  242414.00  198738.00  81.98
1109.0  242807.27  199121.63  82.01
1112.8  243841.47  199882.69  81.97
1116.6  244647.78  200473.37  81.94
1120.4  245370.84  200881.40  81.87
1124.2  245871.68  201026.67  81.76
1128.1  246546.04  201189.84  81.60
1131.8  246596.47  200741.70  81.40
1135.7  246427.18  200082.63  81.19
1139.5  246249.80  199327.24  80.95
1143.3  245702.37  198116.50  80.63
1147.1  245026.67  196742.00  80.29
1150.9  244313.67  195157.88  79.88
1154.7  244305.24  194021.66  79.42
1158.5  244174.53  192876.39  78.99
1162.3  243989.47  191728.31  78.58
1166.1  243340.67  190380.92  78.24
1169.9  243002.33  189357.99  77.92
1173.7  242360.00  188228.57  77.66
1177.5  241755.34  187110.20  77.40
1181.2  241770.24  186530.87  77.15
1185.0  242214.69  186298.54  76.91
1188.8  242162.28  185955.50  76.79
1192.6  242191.32  185791.30  76.71
1196.4  242229.17  185707.35  76.67
1200.2  241576.53  185304.00  76.71
1204.0  241159.00  185105.86  76.76
1207.8  240792.30  185032.44  76.84
1211.6  240227.44  184777.79  76.92
1215.3  239750.63  184875.46  77.11
1219.1  239625.67  185288.14  77.32
1222.9  239288.89  185645.71  77.58
1226.7  238967.74  186129.11  77.89
1230.4  238341.42  186264.65  78.15
1234.2  237672.87  186327.05  78.40
1238.0  236946.83  186290.23  78.62
1241.8  236267.50  186257.20  78.83
1245.5  235707.07  186205.83  79.00
1249.3  235526.80  186461.06  79.17
1253.1  235818.33  186968.13  79.28
1256.8  235866.87  187293.65  79.41
1260.6  235684.97  187301.37  79.47
1264.4  235482.60  187377.29  79.57
1268.1  235143.33  187235.40  79.63
1271.9  235146.44  187366.81  79.68
1275.7  235375.72  187752.43  79.77
1279.4  235653.90  188217.39  79.87
1283.2  235191.61  188163.82  80.00
1286.9  234852.21  188150.74  80.11
1290.7  234594.80  188148.09  80.20
1294.4  233923.42  187757.71  80.26
1298.2  232998.54  187099.33  80.30
1302.0  231858.08  186214.77  80.31
1305.7  230544.11  185144.14  80.31
1309.5  229005.90  183711.17  80.22
1313.2  228069.92  182746.07  80.13
1317.0  227370.00  181928.31  80.01
1320.7  226575.82  180830.74  79.81
1324.4  225476.65  179392.08  79.56
1328.2  224899.20  178172.23  79.22
1331.9  224053.68  176566.07  78.81
1335.7  223281.11  174814.91  78.29
1339.4  222012.53  172569.46  77.73
1343.2  221070.78  170441.75  77.10
1346.9  220658.08  168637.55  76.42
1350.6  221007.50  167368.85  75.73
1354.4  221480.25  166237.84  75.06
1358.1  221165.33  164601.94  74.42
1361.8  220401.18  162582.11  73.77
1365.6  219407.75  160516.41  73.16
1369.3  218389.33  158497.43  72.58
1373.0  217153.32  156438.74  72.04
1376.7  215692.83  154228.63  71.50
1380.5  214098.93  151833.54  70.92
1384.2  212820.98  149214.61  70.11
1387.9  211602.53  146376.94  69.18
1391.6  210316.33  143047.54  68.02
1395.3  209133.20  139348.03  66.63
1399.1  208383.82  135553.76  65.05
1402.8  207429.33  131189.57  63.25
1406.5  206706.60  126694.29  61.29
1410.2  206138.17  122286.00  59.32
1413.9  206056.22  118330.36  57.43
1417.6  205540.48  114527.89  55.72
1421.3  204932.53  111172.46  54.25
1425.1  204178.67  108231.43  53.01
1428.8  203781.60  105903.26  51.97
1432.5  203546.82  104058.42  51.12
1436.2  203310.14  102515.59  50.42
1439.9  202670.71  101034.31  49.85
1443.6  202313.22  99884.50  49.37
1447.3  201794.16  98910.37  49.02
1451.0  201348.00  98136.00  48.74
1454.7  200820.09  97471.49  48.54
1458.4  200437.77  96975.90  48.38
1462.1  199818.28  96507.12  48.30
1465.8  199179.78  96153.39  48.27
1469.4  198668.39  95971.11  48.31
1473.1  199277.07  96436.88  48.39
1476.8  199492.08  96891.28  48.57
1480.5  198402.96  96702.70  48.74
1484.2  197453.25  96638.82  48.94
1487.9  196839.02  96774.27  49.16
1491.6  196172.17  96862.07  49.38
1495.3  196029.17  97260.43  49.62
1498.9  195523.37  97545.43  49.89
1502.6  194645.20  97637.90  50.16
1506.3  193517.96  97660.00  50.47
1510.0  192609.45  97787.60  50.77
1513.7  191870.31  98034.44  51.09
1517.3  191160.96  98271.64  51.41
1521.0  190262.66  98314.03  51.67
1524.7  189475.96  98422.86  51.94
1528.3  188671.68  98416.92  52.16
1532.0  187766.27  98355.17  52.38
1535.7  186913.22  98267.40  52.57
1539.3  186081.67  98107.01  52.72
1543.0  185472.19  98042.25  52.86
1546.7  185113.50  98126.09  53.01
1550.3  184610.31  98072.69  53.12
1554.0  183819.30  97889.40  53.25
1557.6  183073.37  97718.66  53.38
1561.3  182273.70  97472.73  53.48
1565.0  181429.47  97188.00  53.57
1568.6  180513.91  96874.07  53.67
1572.3  179886.19  96709.10  53.76
1575.9  179312.80  96580.69  53.86
1579.6  178767.24  96478.03  53.97
1583.2  178162.04  96370.71  54.09
1586.9  177464.47  96188.28  54.20
1590.5  176899.64  96197.89  54.38
1594.1  176197.90  96155.48  54.57
1597.8  175454.57  96116.83  54.78
1601.4  174734.83  96111.80  55.00
1605.1  173815.79  95973.85  55.22
1608.7  173007.00  95907.70  55.44
1612.3  172256.46  95839.64  55.64
1616.0  171494.45  95704.14  55.81
1619.6  170795.78  95619.79  55.98
1623.2  170007.27  95381.83  56.10
1626.9  169405.13  95254.64  56.23
1630.5  168674.25  94989.70  56.32
1634.1  168053.03  94753.39  56.38
1637.8  167343.56  94392.00  56.41
1641.4  166458.68  93850.50  56.38
1645.0  165645.68  93224.01  56.28
1648.6  164712.90  92359.14  56.07
1652.2  163982.87  91476.64  55.78
1655.8  163293.89  90476.14  55.41
1659.5  162603.65  89489.28  55.04
1663.1  161442.47  88333.71  54.72
1666.7  160198.50  87255.86  54.47
1670.3  159054.78  86249.19  54.23
1673.9  157966.83  85272.79  53.98
1677.5  157192.28  84382.26  53.68
1681.1  156761.24  83659.00  53.37
1684.7  156760.10  83220.65  53.09
1688.3  156631.92  82762.55  52.84
1691.9  156239.20  82093.84  52.54
1695.6  155889.37  81363.90  52.19
1699.2  155791.50  80758.35  51.84
1702.8  155722.07  80149.54  51.47
1706.3  155250.19  79325.89  51.10
1709.9  154292.44  78317.03  50.76
1713.5  153628.76  77424.69  50.40
1717.1  152956.38  76631.70  50.10
1720.7  152300.17  75967.25  49.88
1724.3  151945.81  75657.31  49.79
1727.9  151641.54  75526.90  49.81
1731.5  151555.22  75689.71  49.94
1735.1  151690.93  76148.06  50.20
1738.7  151452.76  76311.57  50.39
1742.2  151008.92  76308.27  50.53
1745.8  150414.67  76117.29  50.60
1749.4  150320.60  76056.44  50.60
1753.0  149547.42  75620.03  50.57
1756.5  148167.61  74869.63  50.53
1760.1  146415.57  73991.48  50.54
1763.7  144403.00  73065.13  50.60
1767.2  142836.40  72462.69  50.73
1770.8  141493.00  72021.54  50.90
1774.4  140101.23  71503.63  51.04
1777.9  139281.75  71373.04  51.24
1781.5  138425.33  71098.50  51.36
1785.1  137204.17  70590.00  51.45
1788.6  135906.44  70033.31  51.53
1792.2  134663.33  69498.86  51.61
1795.8  134126.85  69323.20  51.68
1799.3  133504.60  69095.57  51.76
1802.9  132773.17  68841.91  51.85
1806.4  132092.36  68601.77  51.93
1810.0  131252.88  68291.34  52.03
1813.5  130786.18  68125.18  52.09
1817.1  130480.87  68098.67  52.19
1820.6  129822.27  67902.73  52.30
1824.2  129712.84  67992.60  52.42
1827.7  128888.93  67732.86  52.55
1831.2  128562.00  67752.00  52.70
1834.8  128509.83  67900.97  52.84
1838.3  128310.50  68009.14  53.00
1841.8  127672.60  67835.96  53.13
1845.4  126820.17  67512.73  53.24
1848.9  126017.55  67121.23  53.26
1852.4  125398.53  66772.76  53.25
1856.0  124704.50  66260.14  53.13
1859.5  123985.77  65673.77  52.97
1863.0  123336.88  64977.33  52.68
1866.6  123024.71  64368.40  52.32
1870.1  122802.54  63608.79  51.80
1873.6  122181.75  62432.68  51.10
1877.1  121140.25  60810.38  50.20
1880.6  119972.09  58852.73  49.06
1884.2  119018.28  56764.67  47.69
1887.7  118174.67  54362.91  46.00
1891.2  117217.45  51599.25  44.02
1894.7  116385.11  48656.74  41.81
1898.2  115908.94  45692.06  39.42
1902.2  124129.20  45754.80  36.86
1904.9  123409.18  43145.70  34.96
1907.6  122586.53  40660.80  33.17
1910.4  121926.35  38463.54  31.55
1913.1  120846.27  36433.80  30.15
1915.8  120205.63  34863.03  29.00
1918.6  119742.93  33654.00  28.11
1921.3  119237.90  32720.68  27.44
1924.0  118456.22  31916.27  26.94
1926.7  117761.93  31356.40  26.63
1929.4  117035.40  30977.13  26.47
1932.2  116504.20  30807.35  26.44
1934.9  115970.40  30755.40  26.52
1937.6  115395.07  30796.30  26.69
1940.3  114827.92  30918.75  26.93
1943.0  114357.76  31088.33  27.19
1945.7  113681.06  31233.49  27.47
1948.4  112950.71  31390.27  27.79
1951.1  112360.50  31635.60  28.16
1953.8  111773.75  31877.45  28.52
1956.4  111277.23  32127.32  28.87
1959.1  110717.47  32375.13  29.24
1961.8  109961.95  32570.30  29.62
1964.5  109316.25  32800.80  30.01
1967.2  108595.17  32998.04  30.39
1969.9  107996.92  33233.92  30.77
1972.5  107241.14  33409.99  31.15
1975.2  106711.58  33655.19  31.54
1977.9  106380.68  33964.08  31.93
1980.6  105824.78  34181.41  32.30
1983.2  105001.52  34308.43  32.67
1985.9  104148.00  34404.00  33.03
1988.5  103282.47  34459.80  33.36
1991.2  102667.50  34603.20  33.70
1993.8  102093.75  34733.05  34.02
1996.5  101664.20  34878.25  34.31
1999.2  101053.00  34962.64  34.60
2001.8  100656.10  35081.10  34.85
2004.4  100177.61  35133.29  35.07
2007.1  99502.20  35108.97  35.28
2009.7  98910.45  35091.90  35.48
2012.4  98562.67  35125.60  35.64
2015.0  98142.50  35069.83  35.73
2017.6  97601.21  34903.25  35.76
2020.3  97077.93  34738.37  35.78
2022.9  96851.33  34635.87  35.76
2025.5  96647.55  34487.40  35.68
2028.1  96440.92  34289.41  35.55
2030.8  96032.60  33935.20  35.34
2033.4  95872.30  33655.00  35.10
2036.0  95525.47  33329.50  34.89
2038.6  95167.45  32975.55  34.65
2041.2  94850.60  32629.17  34.40
2043.8  94507.18  32271.53  34.15
2046.4  94141.40  31903.90  33.89
2049.0  93679.13  31508.63  33.63
2051.6  93451.63  31193.38  33.38
2054.2  93109.79  30838.54  33.12
2056.8  92759.33  30511.25  32.89
2059.4  92203.10  30131.98  32.68
2062.0  91708.33  29785.83  32.48
2064.6  91143.00  29426.73  32.29
2067.1  90534.38  29068.88  32.11
2069.7  89890.90  28686.37  31.91
2072.3  89476.48  28403.48  31.74
2074.9  89037.73  28107.98  31.57
2077.4  88734.59  27862.23  31.40
2080.0  88267.19  27596.08  31.26
2082.6  87789.17  27318.00  31.12
2085.1  87329.15  27036.40  30.96
2087.7  87002.50  26799.50  30.80
2090.3  86583.30  26541.68  30.65
2092.8  85865.26  26203.68  30.52
2095.4  85085.87  25847.90  30.38
2097.9  84451.38  25528.71  30.23
2100.5  83802.67  25200.33  30.07
2103.0  83234.72  24906.62  29.92
2105.6  82698.23  24635.65  29.79
2108.1  82226.03  24370.88  29.64
2110.7  81706.57  24090.27  29.48
2113.2  81197.52  23856.49  29.38
2115.7  80627.63  23604.08  29.28
2118.3  80040.35  23316.80  29.13
2120.8  79704.00  23099.40  28.98
2123.3  79313.18  22896.68  28.87
2125.8  78917.88  22711.38  28.78
2128.4  78515.13  22501.70  28.66
2130.9  78008.33  22274.00  28.55
2133.4  77644.12  22111.60  28.48
2135.9  77286.83  21959.50  28.41
2138.4  76850.68  21796.78  28.36
2140.9  76550.08  21683.58  28.33
2143.4  76225.03  21588.87  28.32
2145.9  75932.63  21497.49  28.31
2148.4  75652.41  21424.39  28.32
2150.9  75384.38  21357.38  28.33
2153.4  75098.07  21314.74  28.38
2155.9  74784.33  21263.11  28.43
2158.4  74510.63  21223.13  28.48
2160.9  74314.63  21192.50  28.52
2163.4  74017.78  21151.43  28.58
2165.9  73473.40  21047.45  28.65
2168.4  72994.35  20953.05  28.71
2170.8  72674.34  20912.38  28.78
2173.3  72340.99  20866.07  28.84
2175.8  72047.89  20838.68  28.92
2178.2  71681.42  20797.92  29.01
2180.7  71336.01  20766.03  29.11
2183.2  70956.98  20740.12  29.23
2185.6  70547.40  20708.10  29.35
2188.1  70087.50  20651.40  29.47
2190.6  69543.93  20590.48  29.61
2193.0  68910.88  20499.33  29.75
2195.5  68352.00  20435.20  29.90
2197.9  67783.60  20370.00  30.05
2200.4  67117.50  20259.54  30.19
2202.8  66649.13  20217.23  30.33
2205.3  66084.80  20143.57  30.48
2207.7  65756.17  20123.13  30.60
2210.1  65366.00  20083.47  30.72
2212.6  65017.00  20046.91  30.83
2215.0  64789.04  20026.08  30.91
2217.4  64484.14  19989.18  31.00
2219.9  64239.68  19972.33  31.09
2222.3  64030.63  19917.70  31.11
2224.7  63870.08  19822.95  31.04
2227.1  63610.18  19695.53  30.96
2229.5  63341.32  19560.26  30.88
2231.9  62921.60  19341.47  30.74
2234.4  62416.67  19053.13  30.53
2236.8  62039.66  18775.44  30.26
2239.2  61690.20  18489.90  29.97
2241.6  61274.50  18188.63  29.68
2244.0  60883.20  17884.80  29.38
2246.4  60494.93  17563.98  29.03
2248.8  60055.14  17177.23  28.60
2251.2  59718.25  16849.00  28.21
2253.6  59341.25  16530.00  27.86
2255.9  59086.20  16249.80  27.50
2258.3  58788.23  15968.71  27.16
2260.7  58445.80  15696.00  26.86
2263.1  58036.25  15442.50  26.61
2265.5  57636.43  15214.74  26.40
2267.9  57325.75  15029.25  26.22
2270.2  56912.53  14831.27  26.06
2272.6  56523.90  14673.00  25.96
2275.0  56117.25  14508.90  25.85
2277.3  55747.63  14329.63  25.70
2279.7  55378.88  14152.63  25.56
2282.1  55058.70  14004.40  25.44
2284.4  54676.23  13815.63  25.27
2286.8  54382.21  13650.35  25.10
2289.1  54026.00  13461.10  24.92
2291.5  53728.56  13296.50  24.75
2293.8  53283.92  13069.35  24.53
2296.2  52814.30  12851.30  24.33
2298.5  52302.43  12649.93  24.19
2300.8  51801.05  12444.13  24.02
2303.2  51190.10  12240.27  23.91
2305.5  50545.34  12038.29  23.82
2307.9  49910.53  11860.23  23.76
2310.2  49295.40  11711.70  23.76
2312.5  48729.33  11607.33  23.82
2314.8  48166.82  11532.68  23.94
2317.1  47568.13  11462.29  24.10
2319.5  46944.83  11371.20  24.22
2321.8  46429.13  11284.97  24.31
2324.1  45852.57  11146.57  24.31
2326.4  45329.17  11005.13  24.28
2328.7  44824.17  10861.67  24.23
2331.0  44374.30  10744.00  24.21
2333.3  44043.39  10645.86  24.17
2335.6  43657.13  10543.40  24.15
2337.9  43200.30  10422.45  24.13
2340.2  42813.33  10307.50  24.08
2342.5  42454.23  10175.70  23.97
2344.8  41964.29  10035.46  23.91
2347.1  41465.55  9933.70  23.96
2349.4  40945.60  9812.60  23.96
2351.7  40495.87  9751.87  24.08
2353.9  40029.48  9693.82  24.22
2356.2  39528.13  9611.88  24.32
2358.5  39063.72  9509.47  24.34
2360.8  38619.10  9431.57  24.42
2363.1  38166.45  9372.50  24.56
2365.3  37724.07  9282.37  24.61
2367.6  37233.33  9166.67  24.62
2369.8  36741.13  9061.75  24.66
2372.1  36174.45  8940.10  24.71
2374.4  35534.53  8772.27  24.69
2376.6  34921.83  8633.33  24.72
2378.9  34377.93  8512.47  24.76
2381.1  33817.33  8363.33  24.73
2383.4  33271.52  8245.97  24.78
2385.6  32813.00  8124.88  24.76
2387.9  32372.70  8004.00  24.72
2390.1  31920.00  7866.25  24.64
2392.3  31458.38  7748.33  24.63
2394.6  31022.73  7615.15  24.55
2396.8  30618.69  7497.73  24.49
2399.0  30191.83  7383.00  24.45
2401.3  29755.00  7258.42  24.39
2403.5  29302.00  7107.10  24.25
2405.7  28909.85  6967.88  24.10
2407.9  28502.25  6844.20  24.01
2410.1  28076.70  6723.90  23.95
2412.4  27722.67  6638.75  23.95
2414.6  27344.60  6514.20  23.82
2416.8  26946.70  6376.70  23.66
2419.0  26593.91  6245.89  23.49
2421.2  26217.03  6127.32  23.37
2423.4  25805.62  6028.28  23.36
2425.6  25498.43  5895.98  23.12
2427.8  25222.20  5772.15  22.89
2430.0  24918.58  5668.09  22.75
2432.2  24614.40  5548.80  22.54
2434.4  24284.25  5418.00  22.31
2436.5  23967.40  5254.47  21.92
2438.7  23689.25  5151.55  21.75
2440.9  23423.00  5081.60  21.69
2443.1  23175.30  4994.85  21.55
2445.3  22927.36  4906.48  21.40
2447.4  22613.40  4804.20  21.24
2449.6  22340.27  4702.13  21.05
2451.8  22045.50  4605.75  20.89
2453.9  21708.19  4509.98  20.78
2456.1  21383.40  4406.47  20.61
2458.3  21109.19  4331.99  20.52
2460.4  20805.98  4244.59  20.40
2462.6  20525.75  4154.79  20.24
2464.7  20263.97  4092.18  20.19
2466.9  20062.27  4030.27  20.09
2469.0  19843.01  3952.70  19.92
2471.2  19572.00  3867.80  19.76
2473.3  19300.18  3805.33  19.72
2475.4  19052.11  3732.61  19.59
2477.6  18800.03  3664.94  19.49
2479.7  18547.20  3596.80  19.39
2481.9  18302.73  3512.25  19.19
2484.0  18087.84  3432.53  18.98
2486.1  17856.00  3389.85  18.98
2488.2  17639.04  3344.58  18.96
2490.4  17428.75  3269.79  18.76
2492.5  17100.30  3209.30  18.77
2494.6  16758.45  3194.48  19.06
2496.7  16529.46  3132.81  18.95
2498.8  16365.53  3065.18  18.73
2500.9  16190.16  3060.45  18.90
2503.0  16133.43  3082.57  19.11
2505.1  16012.75  3084.25  19.26
2507.2  15957.25  3079.08  19.30
2509.4  15911.50  3158.19  19.85
2511.4  15879.68  3207.23  20.20
2513.5  15951.60  3235.33  20.28
2515.6  16187.68  3348.12  20.68
