# Supplementary material for: Using reflectance spectra and Pl@ntNet to identify herbarium specimens: a case study with Lithocarpus
Source: New Phytol. 2025 Jun 4;251(2):800–10. doi: 10.1111/nph.70258 (PMC13278665; doi:10.1111/nph.70258)
Supplement: Supplementary file 1 — Dataset S1 Original spectral data collected for this study. [file NPH-251-800-s003.zip › lithocarpus_spectra/gr020322_0123.sig]

/*** Spectra Vista SIG Data ***/
name= gr020322_0123.sig
instrument= HI: 1132003 (HR-1024i)
integration= 50.0, 9.0, 6.0, 100.0, 14.0, 6.0
scan method= Time-based, Time-based
scan coadds= 100, 425, 571, 50, 298, 571
scan time= 5, 5
scan settings= AI, AI
external data set1= 0,0,0,0,0,0,0,0,0,0,0,0,0,0,0,0,0,0,0,0,0,0,0,0,0,0,0,0,0,0,0,0
external data set2= 0,0,0,0,0,0,0,0,0,0,0,0,0,0,0,0,0,0,0,0,0,0,0,0,0,0,0,0,0,0,0,0
external data dark= 0,0,0,0,0,0,0,0,0,0,0,0,0,0,0,0
external data mask= 0
optic= LENS 4(1), LENS 4(1)
temp= 35.1, -5.0, -9.9, 35.2, -5.0, -9.9
battery= 7.42, 7.43
error= 0, 0
units= Radiance, Radiance
time= 03/02/2022 12:14:15, 03/02/2022 12:15:00
longitude=                 ,                 
latitude=                 ,                 
gpstime=                 ,                 
comm= 
memory slot= 0, 0
factors= 0.970, 0.957, 1.000 [Overlap: Remove @ 990,1900, Matching Type: None]
inclinometer x offset= 1, 1
inclinometer y offset= 90, 90
data= 
340.5  1258.60  162.75  12.93
341.9  1254.93  148.89  11.86
343.4  1200.48  137.76  11.48
344.9  1184.00  129.50  10.94
346.4  1212.44  133.73  11.03
347.8  1233.36  137.04  11.11
349.3  1225.84  135.32  11.04
350.8  1242.30  121.20  9.76
352.2  1272.81  124.36  9.77
353.7  1323.84  117.22  8.85
355.2  1362.40  111.35  8.17
356.6  1413.72  104.72  7.41
358.1  1454.20  118.98  8.18
359.6  1487.12  128.20  8.62
361.0  1538.75  123.10  8.00
362.5  1652.22  129.47  7.84
364.0  1732.64  114.66  6.62
365.5  1786.15  115.65  6.47
366.9  1846.32  113.04  6.12
368.4  1926.54  131.36  6.82
369.9  2019.02  135.03  6.69
371.3  2128.42  138.81  6.52
372.8  2228.70  137.66  6.18
374.2  2297.46  142.78  6.21
375.7  2399.13  157.32  6.56
377.2  2496.45  153.53  6.15
378.6  2589.16  151.92  5.87
380.1  2679.38  141.02  5.26
381.6  2824.64  157.63  5.58
383.0  2947.45  164.45  5.58
384.5  3070.34  159.25  5.19
386.0  3185.16  169.29  5.31
387.4  3313.75  180.75  5.45
388.9  3416.28  185.92  5.44
390.4  3542.29  182.24  5.14
391.8  3685.08  189.42  5.14
393.3  3824.70  185.44  4.85
394.7  3938.45  192.95  4.90
396.2  4079.14  205.58  5.04
397.7  4220.88  201.24  4.77
399.1  4367.52  212.31  4.86
400.6  4541.52  213.36  4.70
402.0  4674.54  238.29  5.10
403.5  4802.00  235.20  4.90
405.0  4948.92  242.32  4.90
406.4  5150.42  248.05  4.82
407.9  5334.16  249.76  4.68
409.3  5478.72  263.40  4.81
410.8  5608.98  274.95  4.90
412.2  5756.64  281.40  4.89
413.7  5967.56  286.01  4.79
415.1  6192.86  295.62  4.77
416.6  6394.32  298.80  4.67
418.0  6539.50  311.75  4.77
419.5  6695.79  321.32  4.80
420.9  6894.56  328.00  4.76
422.4  7149.23  340.74  4.77
423.8  7391.66  354.78  4.80
425.3  7650.60  362.85  4.74
426.7  7865.85  375.15  4.77
428.2  8037.76  389.12  4.84
429.6  8230.84  400.28  4.86
431.1  8449.28  407.54  4.82
432.5  8714.81  422.05  4.84
434.0  8987.00  437.25  4.87
435.4  9273.00  451.00  4.86
436.8  9563.69  462.31  4.83
438.3  9825.35  474.60  4.83
439.7  10059.92  489.34  4.86
441.2  10259.16  507.60  4.95
442.6  10517.25  524.48  4.99
444.0  10805.34  537.81  4.98
445.5  11120.64  551.15  4.96
446.9  11460.54  565.11  4.93
448.4  11773.37  583.42  4.96
449.8  12107.95  604.55  4.99
451.2  12391.25  618.13  4.99
452.7  12633.78  628.22  4.97
454.1  12895.18  641.58  4.98
455.5  13190.52  660.10  5.00
457.0  13516.36  677.82  5.01
458.4  13848.12  694.98  5.02
459.8  14198.40  705.60  4.97
461.2  14597.26  729.57  5.00
462.7  14966.79  755.21  5.05
464.1  15296.40  767.86  5.02
465.5  15599.88  789.48  5.06
467.0  15896.60  805.20  5.07
468.4  16223.44  818.42  5.04
469.8  16568.80  837.38  5.05
471.2  16973.52  859.91  5.07
472.7  17404.95  880.56  5.06
474.1  17835.70  905.65  5.08
475.5  18328.70  926.90  5.06
476.9  18788.25  959.27  5.11
478.4  19187.50  981.25  5.11
479.8  19489.16  992.21  5.09
481.2  19724.72  1008.04  5.11
482.6  19989.99  1021.55  5.11
484.0  20367.66  1045.35  5.13
485.4  20826.16  1070.37  5.14
486.9  21340.80  1093.95  5.13
488.3  21882.48  1118.36  5.11
489.7  22361.76  1151.49  5.15
491.1  22785.00  1176.00  5.16
492.5  23184.84  1199.52  5.17
493.9  23530.26  1219.29  5.18
495.3  23860.20  1231.20  5.16
496.8  24252.72  1251.00  5.16
498.2  24733.65  1278.77  5.17
499.6  25227.81  1308.92  5.19
501.0  25789.13  1341.50  5.20
502.4  26305.68  1367.40  5.20
503.8  26817.28  1392.48  5.19
505.2  27335.48  1422.40  5.20
506.6  27824.94  1454.75  5.23
508.0  28324.80  1484.28  5.24
509.4  28740.00  1510.00  5.25
510.8  29219.85  1539.45  5.27
512.2  29680.16  1566.48  5.28
513.6  30192.00  1600.80  5.30
515.0  30774.40  1640.20  5.33
516.4  31268.96  1677.36  5.36
517.8  31831.00  1708.34  5.37
519.2  32425.74  1746.32  5.39
520.7  32997.01  1784.78  5.41
522.0  33482.04  1822.62  5.44
523.4  34067.25  1861.02  5.46
524.8  34571.34  1898.73  5.49
526.2  35174.13  1938.10  5.51
527.6  35793.36  1986.33  5.55
529.0  36322.00  2024.00  5.57
530.4  36964.48  2071.67  5.60
531.8  37501.42  2115.91  5.64
533.2  38006.28  2164.50  5.70
534.6  38484.16  2215.60  5.76
536.0  38991.24  2275.86  5.84
537.4  39498.53  2323.58  5.88
538.8  40064.92  2376.70  5.93
540.2  40684.70  2434.09  5.98
541.6  41277.74  2488.99  6.03
543.0  41785.52  2541.07  6.08
544.3  42486.45  2605.65  6.13
545.7  43269.45  2677.43  6.19
547.1  43787.10  2729.63  6.23
548.5  44421.96  2787.87  6.28
549.9  45124.81  2864.48  6.35
551.3  45866.34  2934.88  6.40
552.7  46388.46  2992.66  6.45
554.1  47093.88  3069.08  6.52
555.4  47691.54  3144.17  6.59
556.8  48121.92  3206.28  6.66
558.2  48425.10  3261.98  6.74
559.6  48722.70  3310.80  6.80
561.0  49286.16  3379.53  6.86
562.3  49704.20  3446.63  6.93
563.7  50301.44  3521.28  7.00
565.1  50886.00  3599.20  7.07
566.5  51500.19  3678.59  7.14
567.9  52347.04  3777.84  7.22
569.2  53268.60  3885.00  7.29
570.6  54231.17  3995.17  7.37
572.0  55064.98  4106.20  7.46
573.4  55761.45  4205.79  7.54
574.8  56457.00  4305.25  7.63
576.1  57318.69  4426.37  7.72
577.5  57970.56  4536.58  7.83
578.9  58887.72  4666.44  7.92
580.3  59718.99  4799.54  8.04
581.6  60528.80  4925.36  8.14
583.0  61337.43  5051.43  8.24
584.4  61951.41  5168.73  8.34
585.8  62424.90  5281.92  8.46
587.1  62835.08  5391.43  8.58
588.5  63357.30  5505.45  8.69
589.9  63780.60  5615.10  8.80
591.2  64333.12  5730.24  8.91
592.6  65096.90  5874.66  9.02
594.0  65762.22  6000.79  9.12
595.3  66605.36  6152.01  9.24
596.7  67468.80  6302.61  9.34
598.1  68297.34  6438.40  9.43
599.5  69114.30  6585.20  9.53
600.8  69977.00  6736.08  9.63
602.2  70691.74  6867.84  9.72
603.5  71564.04  7017.60  9.81
604.9  72427.50  7161.84  9.89
606.3  73212.48  7299.60  9.97
607.6  73953.66  7443.96  10.07
609.0  74687.40  7592.40  10.17
610.4  75424.44  7736.82  10.26
611.7  76093.10  7882.06  10.36
613.1  76728.75  8025.30  10.46
614.5  77433.66  8191.44  10.58
615.8  78002.82  8344.89  10.70
617.2  78772.86  8526.24  10.82
618.5  79419.04  8701.40  10.96
619.9  80230.28  8894.47  11.09
621.2  80969.45  9077.73  11.21
622.6  81878.50  9289.50  11.35
624.0  82602.54  9478.49  11.47
625.3  83421.40  9689.34  11.61
626.7  84235.70  9899.98  11.75
628.0  84917.88  10083.06  11.87
629.4  85741.60  10290.00  12.00
630.8  86438.64  10479.12  12.12
632.1  86994.81  10653.93  12.25
633.5  87904.96  10862.28  12.36
634.8  88621.43  11038.01  12.46
636.2  89272.98  11197.68  12.54
637.5  90104.50  11376.06  12.63
638.9  90824.88  11533.37  12.70
640.2  91611.06  11686.49  12.76
641.6  92458.98  11828.52  12.79
642.9  93205.84  11946.94  12.82
644.3  94018.84  12064.05  12.83
645.6  94796.00  12151.75  12.82
647.0  95540.94  12207.06  12.78
648.3  96328.14  12242.79  12.71
649.7  97169.81  12260.47  12.62
651.0  97969.98  12244.52  12.50
652.4  98497.62  12176.19  12.36
653.7  99561.33  12150.99  12.20
655.0  100483.96  12108.90  12.05
656.4  101135.80  11995.40  11.86
657.7  102195.00  11922.75  11.67
659.1  103079.90  11827.20  11.47
660.4  103793.76  11724.72  11.30
661.8  104480.00  11624.00  11.13
663.1  105446.10  11597.45  11.00
664.5  105972.24  11540.88  10.89
665.8  106143.63  11471.96  10.81
667.1  106248.78  11437.61  10.76
668.5  106646.40  11474.40  10.76
669.8  107062.88  11543.45  10.78
671.2  107311.36  11656.32  10.86
672.5  107599.02  11805.94  10.97
673.8  108215.24  12025.72  11.11
675.2  109182.36  12313.14  11.28
676.5  110354.40  12658.53  11.47
677.8  111572.98  13047.06  11.69
679.2  112541.07  13427.01  11.93
680.5  113383.26  13812.47  12.18
681.9  114114.00  14198.80  12.44
683.2  114914.80  14595.35  12.70
684.5  115723.30  14988.05  12.95
685.9  116441.98  15387.69  13.21
687.2  117158.40  15774.72  13.46
688.5  117810.80  16151.11  13.71
689.9  118588.08  16555.88  13.96
691.2  119271.53  16955.08  14.22
692.5  119892.86  17369.57  14.49
693.8  120633.90  17806.68  14.76
695.2  121248.95  18256.81  15.06
696.5  121931.48  18752.36  15.38
697.8  122641.90  19288.05  15.73
699.2  123309.81  19843.98  16.09
700.5  124020.90  20446.29  16.49
701.8  124656.00  21076.13  16.91
703.1  125311.08  21747.72  17.35
704.5  125985.78  22449.56  17.82
705.8  126723.37  23184.03  18.29
707.1  127382.50  23925.00  18.78
708.4  128014.38  24675.99  19.28
709.8  128795.22  25467.68  19.77
711.1  129324.64  26212.21  20.27
712.4  130147.72  27013.63  20.76
713.7  130804.74  27778.95  21.24
715.0  131506.47  28540.43  21.70
716.3  132232.75  29300.88  22.16
717.7  132931.95  30036.01  22.60
719.0  133692.20  30776.80  23.02
720.3  134432.10  31506.95  23.44
721.6  135301.60  32252.90  23.84
722.9  136118.34  32987.52  24.23
724.2  136941.84  33717.60  24.62
725.6  137680.84  34416.38  25.00
726.9  138151.50  35033.88  25.36
728.2  138658.24  35660.24  25.72
729.5  139242.87  36303.54  26.07
730.8  139708.40  36900.02  26.41
732.1  140281.12  37514.40  26.74
733.4  140727.61  38106.72  27.08
734.7  141058.08  38680.02  27.42
736.0  141463.08  39285.57  27.77
737.3  141653.88  39866.31  28.14
738.6  141846.39  40481.51  28.54
740.0  142066.90  41148.80  28.96
741.2  142388.48  41891.20  29.42
742.6  142904.52  42741.36  29.91
743.9  143491.36  43663.76  30.43
745.2  144203.46  44688.03  30.99
746.5  144972.18  45783.07  31.58
747.8  145607.40  46871.20  32.19
749.1  146326.83  48032.61  32.83
750.4  147020.72  49223.63  33.48
751.7  147721.84  50435.56  34.14
753.0  148241.78  51601.11  34.81
754.2  148885.68  52813.05  35.47
755.5  149467.85  53998.04  36.13
756.8  150021.00  55172.28  36.78
758.1  150991.44  56483.34  37.41
759.4  151893.20  57761.90  38.03
760.7  152741.96  59019.66  38.64
762.0  153326.25  60165.00  39.24
763.3  153873.72  61281.36  39.83
764.6  154263.36  62319.84  40.40
765.9  154647.05  63343.63  40.96
767.2  155135.40  64406.48  41.52
768.4  155455.30  65392.60  42.07
769.7  156073.77  66494.25  42.60
771.0  156486.87  67499.51  43.13
772.3  156855.60  68470.05  43.65
773.6  157336.48  69473.68  44.16
774.8  157788.21  70460.06  44.65
776.1  158229.76  71428.50  45.14
777.4  158544.88  72320.08  45.61
778.7  159064.36  73291.57  46.08
780.0  159503.68  74221.44  46.53
781.2  159879.12  75094.89  46.97
782.5  160364.10  76014.51  47.40
783.8  160815.24  76914.09  47.83
785.0  161170.26  77730.63  48.23
786.3  161584.50  78592.50  48.64
787.6  162047.20  79443.56  49.02
788.9  162433.14  80258.04  49.41
790.1  162955.00  81123.25  49.78
791.4  163325.76  81894.72  50.14
792.7  163955.88  82800.41  50.50
793.9  164373.30  83587.14  50.85
795.2  164852.50  84398.50  51.20
796.5  165338.80  85211.28  51.54
797.7  165834.60  86014.14  51.87
799.0  166452.00  86868.00  52.19
800.2  166859.52  87618.88  52.51
801.5  167305.72  88385.25  52.83
802.8  167831.15  89186.58  53.14
804.0  168295.40  89938.03  53.44
805.3  168786.88  90691.94  53.73
806.5  169173.40  91392.15  54.02
807.8  169614.90  92129.10  54.32
809.0  170108.90  92885.40  54.60
810.3  170577.40  93619.07  54.88
811.5  170930.34  94285.32  55.16
812.8  171413.70  94998.75  55.42
814.0  171820.17  95676.66  55.68
815.3  172325.80  96406.55  55.94
816.5  172707.75  97062.38  56.20
817.8  173157.99  97739.13  56.45
819.0  173530.56  98378.04  56.69
820.2  173999.28  99058.08  56.93
821.5  174497.50  99737.45  57.16
822.7  174808.05  100322.21  57.39
824.0  175212.36  100969.43  57.63
825.2  175697.10  101647.95  57.85
826.4  176198.88  102300.99  58.06
827.7  176537.45  102869.25  58.27
828.9  177036.30  103523.40  58.48
830.1  177407.21  104127.31  58.69
831.4  177817.31  104748.45  58.91
832.6  178242.80  105374.00  59.12
833.8  178610.80  105939.30  59.31
835.0  179016.74  106509.55  59.50
836.3  179478.18  107120.86  59.68
837.5  179909.10  107739.45  59.89
838.7  180293.85  108339.26  60.09
839.9  180694.80  108902.88  60.27
841.2  181200.32  109501.50  60.43
842.4  181590.75  110085.02  60.62
843.6  181989.50  110655.30  60.80
844.8  182460.33  111263.09  60.98
846.0  182857.95  111837.14  61.16
847.2  183233.19  112391.79  61.34
848.5  183716.24  112980.00  61.50
849.7  184120.02  113510.15  61.65
850.9  184490.80  114047.05  61.82
852.1  184868.06  114617.30  62.00
853.3  185194.56  115087.14  62.14
854.5  185575.74  115633.63  62.31
855.7  185949.78  116139.84  62.46
856.9  186354.12  116651.58  62.60
858.1  186725.79  117173.25  62.75
859.3  187123.72  117721.31  62.91
860.5  187526.01  118248.50  63.06
861.7  187959.20  118779.60  63.19
862.9  188350.63  119277.86  63.33
864.1  188727.43  119759.09  63.46
865.3  189095.00  120315.70  63.63
866.5  189604.80  120864.96  63.75
867.7  189983.89  121353.10  63.88
868.9  190432.34  121878.82  64.00
870.1  190868.62  122425.29  64.14
871.3  191255.58  122971.34  64.30
872.5  191738.25  123525.00  64.42
873.7  192238.00  124031.68  64.52
874.9  192722.16  124611.63  64.66
876.0  193249.80  125178.66  64.78
877.2  193641.08  125652.44  64.89
878.4  194187.60  126236.48  65.01
879.6  194686.80  126758.10  65.11
880.8  195130.25  127300.25  65.24
882.0  195483.44  127811.46  65.38
883.1  196029.96  128321.34  65.46
884.3  196553.07  128811.30  65.54
885.5  197033.13  129352.86  65.65
886.7  197398.08  129824.64  65.77
887.8  197864.40  130309.95  65.86
889.0  198363.84  130859.61  65.97
890.2  198842.07  131319.51  66.04
891.4  199409.95  131831.21  66.11
892.5  199949.49  132428.79  66.23
893.7  200599.76  133050.51  66.33
894.9  201209.04  133638.84  66.42
896.0  201816.85  134195.98  66.49
897.2  202459.46  134781.08  66.57
898.4  202997.21  135325.39  66.66
899.5  203732.31  135932.93  66.72
900.7  204070.10  136360.90  66.82
901.9  204537.96  136817.76  66.89
903.0  204916.80  137251.57  66.98
904.2  205313.40  137663.60  67.05
905.4  205742.82  138129.03  67.14
906.5  206237.57  138603.36  67.21
907.7  206641.32  139021.14  67.28
908.8  207038.01  139424.34  67.34
910.0  207443.60  139773.92  67.38
911.2  207628.14  140107.85  67.48
912.3  207893.46  140450.13  67.56
913.5  208154.32  140740.71  67.61
914.6  208338.48  141001.56  67.68
915.8  208647.75  141327.15  67.73
916.9  208899.59  141664.58  67.81
918.1  209147.04  142002.84  67.90
919.2  209365.56  142283.52  67.96
920.4  209633.38  142568.36  68.01
921.5  209852.96  142852.62  68.07
922.7  210082.24  143055.76  68.10
923.8  210283.20  143410.05  68.20
925.0  210506.45  143710.63  68.27
926.1  210799.68  144071.34  68.35
927.3  211264.80  144414.00  68.36
928.4  211718.00  144893.13  68.44
929.6  212326.40  145502.72  68.53
930.7  213126.20  146083.00  68.54
931.8  213927.15  146793.24  68.62
933.0  214717.68  147368.16  68.63
934.1  215021.97  147755.25  68.72
935.3  215244.10  148003.58  68.76
936.4  215283.36  148133.65  68.81
937.6  215178.63  148124.16  68.84
938.7  215068.41  148133.52  68.88
939.9  215150.30  148307.17  68.93
941.0  215623.40  148793.75  69.01
942.1  216224.64  149246.55  69.02
943.3  216730.92  149706.99  69.08
944.4  217191.22  150040.14  69.08
945.6  217484.58  150253.25  69.09
946.7  217672.64  150490.67  69.14
947.9  217992.39  150706.92  69.13
949.0  218256.61  150940.07  69.16
950.1  218548.44  151236.18  69.20
951.3  218834.33  151500.69  69.23
952.4  219108.44  151700.48  69.24
953.6  219462.68  151983.70  69.25
954.7  219632.82  152176.79  69.29
955.8  220027.84  152352.33  69.24
957.0  220303.50  152611.13  69.27
958.1  220744.14  152730.54  69.19
959.3  220720.50  152806.50  69.23
960.4  221091.56  153140.92  69.27
961.6  221429.22  153368.76  69.26
962.7  221740.48  153399.68  69.18
963.9  221877.46  153486.59  69.18
965.0  222008.94  153463.23  69.12
966.2  222234.99  153598.14  69.12
967.3  222237.92  153616.87  69.12
968.5  222400.32  153681.12  69.10
969.6  222646.40  153680.32  69.02
970.8  222647.70  153542.90  68.96
971.9  222685.76  153628.64  68.99
973.1  222724.48  153644.16  68.98
974.2  222626.93  153583.43  68.99
975.4  222752.58  153756.32  69.03
976.5  223054.65  153768.81  68.94
977.7  223315.50  153708.48  68.83
978.8  223088.85  153558.05  68.83
980.0  223034.00  153403.00  68.78
981.2  223459.47  153686.15  68.78
982.3  223450.22  153514.69  68.70
983.5  223438.93  153527.99  68.71
984.6  223524.72  153533.16  68.69
985.8  223827.12  153433.28  68.55
987.0  224024.00  153319.84  68.44
988.1  224335.28  153492.56  68.42
989.3  224207.76  153597.64  68.51
990.2  232741.82  161166.44  69.25
994.0  233237.98  161944.90  69.43
997.9  233071.75  162359.14  69.66
1001.7  233719.34  163141.88  69.80
1005.6  234702.22  164263.57  69.99
1009.4  235920.27  165549.20  70.17
1013.3  236840.00  166680.00  70.38
1017.1  237511.78  167507.98  70.53
1021.0  238128.67  168368.41  70.70
1024.8  239360.33  169569.79  70.84
1028.6  241100.76  171206.13  71.01
1032.5  242594.80  172596.60  71.15
1036.3  243150.84  173270.70  71.26
1040.1  243337.12  173718.74  71.39
1044.0  244032.69  174516.05  71.51
1047.8  244604.85  175176.68  71.62
1051.6  245216.89  175956.00  71.76
1055.5  244869.70  175957.65  71.86
1059.3  244613.70  176001.04  71.95
1063.1  244420.03  176104.50  72.05
1067.0  244726.81  176568.16  72.15
1070.8  245453.68  177279.35  72.23
1074.6  246013.61  177907.13  72.32
1078.4  245735.33  177892.71  72.39
1082.3  244882.31  177425.89  72.45
1086.1  244316.00  177256.17  72.55
1089.9  244211.23  177401.51  72.64
1093.7  244546.48  177813.20  72.71
1097.5  244722.99  178058.18  72.76
1101.4  244729.52  178187.66  72.81
1105.2  244683.20  178174.03  72.82
1109.0  245013.73  178430.86  72.82
1112.8  245875.84  178927.24  72.77
1116.6  246507.33  179299.34  72.74
1120.4  247165.02  179580.00  72.66
1124.2  247625.14  179682.59  72.56
1128.1  248191.79  179798.39  72.44
1131.8  248197.60  179493.00  72.32
1135.7  247978.13  178976.21  72.17
1139.5  247726.40  178402.63  72.02
1143.3  247157.38  177496.52  71.82
1147.1  246509.78  176424.57  71.57
1150.9  245916.00  175220.57  71.25
1154.7  245865.82  174369.37  70.92
1158.5  245801.80  173503.16  70.59
1162.3  245571.11  172703.98  70.33
1166.1  244929.49  171700.31  70.10
1169.9  244600.77  170965.89  69.90
1173.7  244040.00  170177.14  69.73
1177.5  243423.70  169369.50  69.58
1181.2  243434.82  168998.89  69.42
1185.0  243827.03  168924.82  69.28
1188.8  243715.89  168589.00  69.17
1192.6  243649.74  168345.55  69.09
1196.4  243673.73  168119.63  68.99
1200.2  242987.73  167630.40  68.99
1204.0  242537.55  167325.56  68.99
1207.8  242186.85  167146.78  69.02
1211.6  241623.00  166823.71  69.04
1215.3  241165.30  166800.57  69.16
1219.1  241049.92  167032.88  69.29
1222.9  240711.11  167177.14  69.45
1226.7  240428.08  167432.50  69.64
1230.4  239808.62  167367.43  69.79
1234.2  239174.99  167263.60  69.93
1238.0  238477.15  167079.59  70.06
1241.8  237800.22  166917.64  70.19
1245.5  237229.07  166735.10  70.28
1249.3  237017.68  166818.61  70.38
1253.1  237223.19  167131.25  70.45
1256.8  237244.01  167290.08  70.51
1260.6  237020.20  167171.68  70.53
1264.4  236747.07  167138.87  70.60
1268.1  236385.60  166855.54  70.59
1271.9  236336.27  166885.99  70.61
1275.7  236549.03  167132.28  70.65
1279.4  236814.60  167416.78  70.70
1283.2  236329.58  167226.96  70.76
1286.9  236017.81  167128.31  70.81
1290.7  235772.53  167062.97  70.86
1294.4  235140.50  166653.48  70.87
1298.2  234203.12  165995.03  70.88
1302.0  233067.75  165146.79  70.86
1305.7  231791.08  164156.14  70.82
1309.5  230324.22  162973.21  70.76
1313.2  229454.67  162097.61  70.64
1317.0  228883.20  161439.94  70.53
1320.7  228161.36  160555.24  70.37
1324.4  227192.12  159374.29  70.15
1328.2  226449.60  158218.97  69.87
1331.9  225467.55  156787.71  69.54
1335.7  224611.53  155263.30  69.13
1339.4  223422.40  153509.60  68.71
1343.2  222492.54  151812.42  68.23
1346.9  221910.82  150325.08  67.74
1350.6  222030.12  149247.10  67.22
1354.4  222288.22  148269.75  66.70
1358.1  221887.67  146905.71  66.21
1361.8  221093.58  145288.60  65.71
1365.6  220065.25  143626.18  65.27
1369.3  219033.78  141942.57  64.80
1373.0  217766.39  140091.21  64.33
1376.7  216229.03  137978.49  63.81
1380.5  214602.04  135597.43  63.19
1384.2  213345.04  133075.50  62.38
1387.9  212251.93  130365.69  61.42
1391.6  210967.78  127133.68  60.26
1395.3  209798.35  123502.76  58.87
1399.1  209069.92  119748.95  57.28
1402.8  208138.67  115449.43  55.47
1406.5  207464.60  111028.05  53.52
1410.2  206977.83  106763.07  51.58
1413.9  206995.61  103012.70  49.77
1417.6  206553.37  99486.49  48.17
1421.3  205935.20  96427.89  46.82
1425.1  205184.53  93792.69  45.71
1428.8  204839.85  91752.94  44.79
1432.5  204665.62  90100.71  44.02
1436.2  204451.72  88712.56  43.39
1439.9  203798.57  87349.88  42.86
1443.6  203442.67  86287.86  42.41
1447.3  202918.42  85366.47  42.07
1451.0  202464.25  84615.11  41.79
1454.7  201926.31  84057.09  41.63
1458.4  201535.37  83628.30  41.50
1462.1  200875.40  83266.61  41.45
1465.8  200127.03  83004.66  41.48
1469.4  199544.47  82956.79  41.57
1473.1  200269.20  83620.14  41.75
1476.8  200504.49  84192.41  41.99
1480.5  199332.73  84232.89  42.26
1484.2  198259.42  84348.89  42.54
1487.9  197601.33  84651.10  42.84
1491.6  196934.83  84919.02  43.12
1495.3  196863.33  85462.93  43.41
1498.9  196420.87  85844.59  43.70
1502.6  195474.32  86001.83  44.00
1506.3  194310.04  86070.00  44.30
1510.0  193401.65  86209.17  44.58
1513.7  192676.49  86457.49  44.87
1517.3  191992.40  86672.99  45.14
1521.0  191110.26  86735.21  45.38
1524.7  190337.16  86827.41  45.62
1528.3  189515.40  86812.84  45.81
1532.0  188644.40  86759.74  45.99
1535.7  187835.51  86694.30  46.15
1539.3  186991.13  86544.64  46.28
1543.0  186409.22  86520.88  46.41
1546.7  186043.00  86581.39  46.54
1550.3  185563.20  86564.00  46.65
1554.0  184795.10  86406.75  46.76
1557.6  184040.51  86269.62  46.88
1561.3  183226.35  86071.17  46.98
1565.0  182366.93  85798.54  47.05
1568.6  181453.06  85514.83  47.13
1572.3  180803.56  85368.03  47.22
1575.9  180209.42  85254.80  47.31
1579.6  179668.57  85152.90  47.39
1583.2  179050.40  85054.20  47.50
1586.9  178316.54  84850.39  47.58
1590.5  177729.56  84828.77  47.73
1594.1  177011.24  84748.20  47.88
1597.8  176262.26  84633.68  48.02
1601.4  175558.11  84581.71  48.18
1605.1  174600.07  84377.83  48.33
1608.7  173782.50  84244.98  48.48
1612.3  173019.48  84120.04  48.62
1616.0  172211.45  83919.73  48.73
1619.6  171532.89  83781.00  48.84
1623.2  170731.27  83505.64  48.91
1626.9  170174.56  83375.83  48.99
1630.5  169498.80  83051.65  49.00
1634.1  168858.07  82766.52  49.02
1637.8  168135.64  82300.40  48.95
1641.4  167231.98  81655.96  48.83
1645.0  166388.38  80961.88  48.66
1648.6  165427.62  80096.81  48.42
1652.2  164706.53  79334.54  48.17
1655.8  164007.22  78545.64  47.89
1659.5  163332.60  77812.43  47.64
1663.1  162146.21  77000.62  47.49
1666.7  160928.50  76282.39  47.40
1670.3  159773.78  75718.40  47.39
1673.9  158734.48  75187.18  47.37
1677.5  157929.02  74801.13  47.36
1681.1  157514.44  74505.31  47.30
1684.7  157524.90  74294.00  47.16
1688.3  157389.01  73986.25  47.01
1691.9  157035.60  73491.17  46.80
1695.6  156672.30  72941.25  46.56
1699.2  156562.20  72453.66  46.28
1702.8  156485.77  71951.45  45.98
1706.3  155998.12  71215.16  45.65
1709.9  155047.47  70347.54  45.37
1713.5  154360.09  69573.31  45.07
1717.1  153640.20  68875.90  44.83
1720.7  152982.74  68280.41  44.63
1724.3  152606.71  67946.81  44.52
1727.9  152298.84  67772.33  44.50
1731.5  152182.81  67850.20  44.58
1735.1  152305.07  68107.03  44.72
1738.7  152039.73  68130.46  44.81
1742.2  151544.19  67951.56  44.84
1745.8  150970.80  67686.60  44.83
1749.4  150947.26  67613.03  44.79
1753.0  150244.38  67230.68  44.75
1756.5  148828.78  66556.97  44.72
1760.1  146994.60  65770.20  44.74
1763.7  144898.44  64888.25  44.78
1767.2  143225.60  64277.57  44.88
1770.8  141863.50  63776.89  44.96
1774.4  140462.39  63189.25  44.99
1777.9  139652.37  62969.78  45.09
1781.5  138797.33  62615.57  45.11
1785.1  137594.17  62079.64  45.12
1788.6  136303.50  61500.66  45.12
1792.2  135030.17  60918.00  45.11
1795.8  134395.37  60699.97  45.17
1799.3  133773.00  60429.21  45.17
1802.9  133043.16  60140.03  45.20
1806.4  132408.98  59919.89  45.25
1810.0  131576.87  59607.73  45.30
1813.5  131096.04  59432.25  45.33
1817.1  130802.53  59388.86  45.40
1820.6  130146.43  59183.57  45.47
1824.2  130031.78  59244.71  45.56
1827.7  129214.00  58990.89  45.65
1831.2  128828.00  58995.00  45.79
1834.8  128754.07  59053.16  45.87
1838.3  128571.50  59125.82  45.99
1841.8  127953.17  58922.16  46.05
1845.4  127152.01  58636.55  46.12
1848.9  126352.20  58263.40  46.11
1852.4  125767.70  57944.40  46.07
1856.0  125073.67  57469.76  45.95
1859.5  124363.13  56940.56  45.79
1863.0  123660.39  56272.09  45.51
1866.6  123231.56  55653.66  45.16
1870.1  122986.30  54942.19  44.67
1873.6  122457.75  53905.02  44.02
1877.1  121538.08  52475.25  43.18
1880.6  120388.13  50780.39  42.18
1884.2  119405.57  48876.32  40.93
1887.7  118556.60  46708.20  39.40
1891.2  117590.20  44170.88  37.56
1894.7  116694.27  41429.60  35.50
1898.2  116192.49  38684.32  33.29
1902.2  123676.80  38220.00  30.90
1904.9  123054.60  35812.92  29.10
1907.6  122297.60  33542.53  27.43
1910.4  121692.49  31570.88  25.94
1913.1  120684.80  29802.13  24.69
1915.8  120052.10  28436.57  23.69
1918.6  119595.47  27386.67  22.90
1921.3  119116.60  26595.03  22.33
1924.0  118310.97  25999.75  21.98
1926.7  117568.03  25613.27  21.79
1929.4  116834.53  25396.53  21.74
1932.2  116306.40  25376.09  21.82
1934.9  115759.80  25467.00  22.00
1937.6  115179.50  25607.83  22.23
1940.3  114665.00  25811.67  22.51
1943.0  114242.87  26100.68  22.85
1945.7  113615.98  26365.26  23.21
1948.4  112931.78  26621.17  23.57
1951.1  112360.50  26918.55  23.96
1953.8  111791.90  27206.85  24.34
1956.4  111343.14  27489.77  24.69
1959.1  110795.03  27756.93  25.05
1961.8  110033.35  27970.95  25.42
1964.5  109416.98  28208.93  25.78
1967.2  108689.70  28430.90  26.16
1969.9  108067.92  28666.25  26.53
1972.5  107312.44  28840.85  26.88
1975.2  106777.49  29095.53  27.25
1977.9  106440.85  29391.42  27.61
1980.6  105902.88  29609.07  27.96
1983.2  105091.27  29749.13  28.31
1985.9  104232.00  29850.00  28.64
1988.5  103349.11  29928.17  28.96
1991.2  102710.03  30077.33  29.28
1993.8  102124.00  30219.75  29.59
1996.5  101682.35  30383.10  29.88
1999.2  101083.29  30485.53  30.16
2001.8  100686.60  30603.70  30.40
2004.4  100171.45  30656.18  30.60
2007.1  99508.38  30601.32  30.75
2009.7  98922.75  30565.50  30.90
2012.4  98538.13  30593.07  31.05
2015.0  98117.83  30518.83  31.10
2017.6  97595.00  30358.75  31.11
2020.3  97102.87  30219.20  31.12
2022.9  96882.67  30111.33  31.08
2025.5  96672.65  29956.85  30.99
2028.1  96478.47  29758.38  30.84
2030.8  96076.53  29442.30  30.64
2033.4  95897.70  29190.95  30.44
2036.0  95525.47  28904.67  30.26
2038.6  95167.45  28613.10  30.07
2041.2  94876.07  28299.83  29.83
2043.8  94545.53  27950.76  29.56
2046.4  94166.93  27595.15  29.30
2049.0  93691.87  27217.50  29.05
2051.6  93458.05  26920.75  28.81
2054.2  93122.71  26614.79  28.58
2056.8  92785.00  26301.92  28.35
2059.4  92222.33  25947.34  28.14
2062.0  91721.25  25626.67  27.94
2064.6  91143.00  25291.53  27.75
2067.1  90560.48  24938.55  27.54
2069.7  89962.58  24587.38  27.33
2072.3  89573.73  24312.50  27.14
2074.9  89128.38  24041.68  26.97
2077.4  88806.00  23798.45  26.80
2080.0  88325.62  23532.29  26.64
2082.6  87861.13  23255.63  26.47
2085.1  87388.33  22966.48  26.28
2087.7  87074.00  22724.00  26.10
2090.3  86666.83  22474.65  25.93
2092.8  85942.16  22160.02  25.78
2095.4  85162.57  21827.54  25.63
2097.9  84514.97  21516.60  25.46
2100.5  83853.33  21210.33  25.29
2103.0  83291.57  20927.12  25.13
2105.6  82754.70  20663.58  24.97
2108.1  82269.60  20424.23  24.83
2110.7  81756.03  20157.67  24.66
2113.2  81271.82  19893.83  24.48
2115.7  80720.75  19618.33  24.30
2118.3  80114.45  19315.40  24.11
2120.8  79753.20  19101.90  23.95
2123.3  79356.28  18893.77  23.81
2125.8  78973.53  18698.40  23.68
2128.4  78576.88  18506.48  23.55
2130.9  78063.83  18296.50  23.44
2133.4  77712.13  18135.72  23.34
2135.9  77360.83  18000.50  23.27
2138.4  76924.38  17859.97  23.22
2140.9  76611.25  17781.15  23.21
2143.4  76292.03  17708.48  23.21
2145.9  76005.73  17629.28  23.19
2148.4  75743.78  17580.55  23.21
2150.9  75457.48  17531.82  23.23
2153.4  75165.08  17489.18  23.27
2155.9  74845.41  17457.62  23.32
2158.4  74559.63  17450.13  23.40
2160.9  74326.88  17431.75  23.45
2163.4  74030.02  17408.03  23.51
2165.9  73516.22  17334.63  23.58
2168.4  73062.00  17287.65  23.66
2170.8  72741.90  17270.37  23.74
2173.3  72402.08  17243.83  23.82
2175.8  72097.03  17221.23  23.89
2178.2  71737.29  17190.88  23.96
2180.7  71367.22  17177.07  24.07
2183.2  70969.50  17160.35  24.18
2185.6  70572.60  17129.70  24.27
2188.1  70125.30  17110.80  24.40
2190.6  69594.20  17084.38  24.55
2193.0  68961.48  17014.25  24.67
2195.5  68396.80  16953.60  24.79
2197.9  67815.93  16903.87  24.93
2200.4  67143.67  16844.79  25.09
2202.8  66682.33  16836.63  25.25
2205.3  66118.22  16768.48  25.36
2207.7  65776.32  16764.80  25.49
2210.1  65386.30  16747.50  25.61
2212.6  65037.58  16734.33  25.73
2215.0  64789.04  16755.67  25.86
2217.4  64498.13  16731.06  25.94
2219.9  64295.55  16725.08  26.01
2222.3  64100.30  16754.83  26.14
2224.7  63946.80  16746.98  26.19
2227.1  63708.07  16696.10  26.21
2229.5  63404.39  16616.76  26.21
2231.9  62942.80  16451.20  26.14
2234.4  62452.33  16264.00  26.04
2236.8  62075.37  16104.46  25.94
2239.2  61704.50  15944.50  25.84
2241.6  61296.03  15734.78  25.67
2244.0  60912.00  15530.40  25.50
2246.4  60509.38  15309.78  25.30
2248.8  60076.87  15062.67  25.07
2251.2  59769.00  14819.00  24.79
2253.6  59406.50  14572.50  24.53
2255.9  59144.60  14373.70  24.30
2258.3  58846.70  14170.86  24.08
2260.7  58489.40  13988.33  23.92
2263.1  58058.00  13796.75  23.76
2265.5  57665.39  13592.61  23.57
2267.9  57383.75  13441.50  23.42
2270.2  56970.67  13283.47  23.32
2272.6  56553.10  13125.40  23.21
2275.0  56124.60  12972.75  23.11
2277.3  55747.63  12832.50  23.02
2279.7  55408.38  12677.63  22.88
2282.1  55088.43  12525.17  22.74
2284.4  54683.75  12349.88  22.58
2286.8  54404.88  12199.15  22.42
2289.1  54048.70  12046.13  22.29
2291.5  53720.92  11867.51  22.09
2293.8  53299.28  11655.62  21.87
2296.2  52845.10  11465.30  21.70
2298.5  52356.85  11289.30  21.56
2300.8  51871.40  11107.48  21.41
2303.2  51275.53  10943.23  21.34
2305.5  50584.05  10791.88  21.33
2307.9  49910.53  10668.02  21.37
2310.2  49287.70  10587.50  21.48
2312.5  48752.33  10511.00  21.56
2314.8  48212.92  10433.97  21.64
2317.1  47622.08  10321.46  21.67
2319.5  46991.18  10204.73  21.72
2321.8  46444.67  10127.73  21.81
2324.1  45852.57  10020.97  21.85
2326.4  45337.05  9901.47  21.84
2328.7  44824.17  9761.25  21.78
2331.0  44382.20  9638.00  21.72
2333.3  44051.28  9556.81  21.69
2335.6  43665.07  9456.53  21.66
2337.9  43224.15  9309.45  21.54
2340.2  42821.25  9183.33  21.45
2342.5  42454.23  9074.13  21.37
2344.8  41980.21  8969.04  21.36
2347.1  41473.60  8911.35  21.49
2349.4  40945.60  8826.45  21.56
2351.7  40479.60  8759.60  21.64
2353.9  40021.38  8682.36  21.69
2356.2  39544.38  8612.50  21.78
2358.5  39071.86  8548.75  21.88
2360.8  38602.87  8449.45  21.89
2363.1  38125.70  8378.20  21.98
2365.3  37682.78  8307.88  22.05
2367.6  37183.33  8208.33  22.08
2369.8  36707.63  8090.25  22.04
2372.1  36182.90  7976.80  22.05
2374.4  35568.80  7864.20  22.11
2376.6  34947.73  7744.10  22.16
2378.9  34352.03  7623.23  22.19
2381.1  33800.00  7462.00  22.08
2383.4  33271.52  7322.00  22.01
2385.6  32804.29  7219.21  22.01
2387.9  32329.20  7116.60  22.01
2390.1  31867.50  6991.25  21.94
2392.3  31432.05  6870.83  21.86
2394.6  30996.38  6780.73  21.88
2396.8  30592.17  6684.30  21.85
2399.0  30156.17  6562.67  21.76
2401.3  29691.88  6455.93  21.74
2403.5  29247.40  6324.50  21.62
2405.7  28855.20  6202.78  21.50
2407.9  28447.35  6066.45  21.33
2410.1  28030.20  5933.40  21.17
2412.4  27656.75  5838.33  21.11
2414.6  27241.20  5743.40  21.08
2416.8  26853.20  5638.05  21.00
2419.0  26510.13  5519.84  20.82
2421.2  26151.35  5404.80  20.67
2423.4  25720.04  5296.14  20.59
2425.6  25422.23  5191.13  20.42
2427.8  25136.48  5067.30  20.16
2430.0  24822.99  4960.78  19.98
2432.2  24528.00  4857.60  19.80
2434.4  24226.20  4769.78  19.69
2436.5  23889.27  4668.47  19.54
2438.7  23630.15  4570.40  19.34
2440.9  23363.45  4476.18  19.16
2443.1  23084.85  4381.80  18.98
2445.3  22835.93  4296.98  18.82
2447.4  22562.40  4182.00  18.54
2449.6  22258.13  4096.40  18.40
2451.8  21962.70  4026.15  18.33
2453.9  21645.84  3959.23  18.29
2456.1  21352.00  3893.60  18.24
2458.3  21077.42  3834.18  18.19
2460.4  20773.91  3731.39  17.96
2462.6  20482.58  3636.79  17.76
2464.7  20220.20  3566.98  17.64
2466.9  19962.07  3518.13  17.62
2469.0  19740.78  3464.29  17.55
2471.2  19513.75  3390.15  17.37
2473.3  19240.72  3317.78  17.24
2475.4  18991.32  3246.28  17.09
2477.6  18775.01  3177.12  16.92
2479.7  18534.40  3123.20  16.85
2481.9  18250.69  3069.97  16.82
2484.0  18007.39  2990.06  16.60
2486.1  17758.35  2929.50  16.50
2488.2  17580.88  2893.79  16.46
2490.4  17383.13  2874.38  16.54
2492.5  17020.47  2858.03  16.79
2494.6  16658.10  2809.80  16.87
2496.7  16460.23  2717.41  16.51
2498.8  16293.83  2652.90  16.28
2500.9  16114.59  2625.94  16.30
2503.0  16013.33  2622.18  16.38
2505.1  15864.88  2661.75  16.78
2507.2  15822.40  2674.53  16.90
2509.4  15766.85  2676.03  16.97
2511.4  15801.45  2711.80  17.16
2513.5  15895.33  2757.07  17.35
2515.6  16064.82  2887.37  17.97
