# Supplementary material for: Using reflectance spectra and Pl@ntNet to identify herbarium specimens: a case study with Lithocarpus
Source: New Phytol. 2025 Jun 4;251(2):800–10. doi: 10.1111/nph.70258 (PMC13278665; doi:10.1111/nph.70258)
Supplement: Supplementary file 1 — Dataset S1 Original spectral data collected for this study. [file NPH-251-800-s003.zip › lithocarpus_spectra/gr020822_0103.sig]

/*** Spectra Vista SIG Data ***/
name= gr020822_0103.sig
instrument= HI: 1132003 (HR-1024i)
integration= 50.0, 9.0, 6.0, 70.0, 9.0, 6.0
scan method= Time-based, Time-based
scan coadds= 100, 425, 571, 71, 425, 571
scan time= 5, 5
scan settings= AI, AI
external data set1= 0,0,0,0,0,0,0,0,0,0,0,0,0,0,0,0,0,0,0,0,0,0,0,0,0,0,0,0,0,0,0,0
external data set2= 0,0,0,0,0,0,0,0,0,0,0,0,0,0,0,0,0,0,0,0,0,0,0,0,0,0,0,0,0,0,0,0
external data dark= 0,0,0,0,0,0,0,0,0,0,0,0,0,0,0,0
external data mask= 0
optic= LENS 4(1), LENS 4(1)
temp= 33.1, -5.0, -9.9, 33.2, -5.0, -9.9
battery= 7.44, 7.44
error= 0, 0
units= Radiance, Radiance
time= 08/02/2022 11:09:17, 08/02/2022 11:11:04
longitude=                 ,                 
latitude=                 ,                 
gpstime=                 ,                 
comm= 
memory slot= 0, 0
factors= 0.957, 0.975, 1.000 [Overlap: Remove @ 990,1900, Matching Type: None]
inclinometer x offset= 1, 1
inclinometer y offset= 90, 90
data= 
340.5  1128.40  775.00  68.68
341.9  1148.58  774.84  67.46
343.4  1121.76  745.03  66.42
344.9  1147.00  700.36  61.06
346.4  1141.12  687.73  60.27
347.8  1130.58  672.96  59.52
349.3  1146.24  636.80  55.56
350.8  1166.55  638.46  54.73
352.2  1185.03  637.45  53.79
353.7  1227.31  630.40  51.36
355.2  1270.70  626.93  49.34
356.6  1309.00  663.85  50.71
358.1  1361.66  698.77  51.32
359.6  1384.56  695.94  50.26
361.0  1464.89  729.81  49.82
362.5  1541.25  766.22  49.71
364.0  1630.72  828.10  50.78
365.5  1683.35  862.79  51.25
366.9  1733.28  915.09  52.80
368.4  1826.46  965.06  52.84
369.9  1929.00  1037.99  53.81
371.3  2009.44  1095.37  54.51
372.8  2071.38  1142.44  55.15
374.2  2167.66  1214.56  56.03
375.7  2294.25  1282.91  55.92
377.2  2389.65  1363.61  57.06
378.6  2457.06  1415.36  57.60
380.1  2551.18  1465.14  57.43
381.6  2660.71  1531.21  57.55
383.0  2795.65  1635.46  58.50
384.5  2930.20  1710.80  58.39
386.0  3034.68  1791.43  59.03
387.4  3133.00  1850.54  59.07
388.9  3230.36  1909.00  59.10
390.4  3360.05  1993.25  59.32
391.8  3512.88  2091.00  59.52
393.3  3650.85  2185.54  59.86
394.7  3768.20  2229.46  59.17
396.2  3862.74  2295.39  59.42
397.7  3983.52  2366.23  59.40
399.1  4165.32  2484.17  59.64
400.6  4338.32  2598.06  59.89
402.0  4481.88  2679.86  59.79
403.5  4576.60  2751.00  60.11
405.0  4706.60  2829.29  60.11
406.4  4897.86  2950.83  60.25
407.9  5102.24  3077.40  60.31
409.3  5215.32  3167.07  60.73
410.8  5355.18  3232.93  60.37
412.2  5491.32  3330.86  60.66
413.7  5697.01  3478.50  61.06
415.1  5927.56  3627.57  61.20
416.6  6110.46  3740.34  61.21
418.0  6256.75  3837.32  61.33
419.5  6398.66  3938.70  61.56
420.9  6599.36  4071.89  61.70
422.4  6833.73  4236.71  62.00
423.8  7076.99  4398.33  62.15
425.3  7343.10  4568.57  62.22
426.7  7558.35  4709.14  62.30
428.2  7721.60  4829.26  62.54
429.6  7898.76  4964.26  62.85
431.1  8093.40  5104.50  63.07
432.5  8362.64  5274.56  63.07
434.0  8635.00  5460.71  63.24
435.4  8932.00  5668.93  63.47
436.8  9229.49  5876.35  63.67
438.3  9475.05  6061.64  63.97
439.7  9690.07  6218.36  64.17
441.2  9875.64  6353.06  64.33
442.6  10117.65  6525.21  64.49
444.0  10401.30  6727.50  64.68
445.5  10718.82  6954.28  64.88
446.9  11056.50  7203.30  65.15
448.4  11364.15  7433.90  65.42
449.8  11706.80  7671.89  65.53
451.2  11983.00  7885.71  65.81
452.7  12199.53  8060.51  66.07
454.1  12438.56  8248.89  66.32
455.5  12719.84  8462.40  66.53
457.0  13053.04  8710.74  66.73
458.4  13384.80  8959.97  66.94
459.8  13737.60  9228.34  67.18
461.2  14128.46  9526.69  67.43
462.7  14489.19  9807.86  67.69
464.1  14816.87  10067.53  67.95
465.5  15104.16  10307.83  68.24
467.0  15384.20  10526.86  68.43
468.4  15691.92  10772.77  68.65
469.8  16026.44  11038.77  68.88
471.2  16429.80  11359.86  69.14
472.7  16851.29  11700.06  69.43
474.1  17287.00  12044.43  69.67
475.5  17796.48  12446.94  69.94
476.9  18262.79  12831.00  70.26
478.4  18650.00  13147.32  70.50
479.8  18924.90  13386.46  70.73
481.2  19130.64  13592.51  71.05
482.6  19362.78  13812.81  71.34
484.0  19707.12  14115.47  71.63
485.4  20162.00  14494.61  71.89
486.9  20691.45  14913.32  72.07
488.3  21251.76  15371.71  72.33
489.7  21740.60  15780.14  72.58
491.1  22144.08  16144.80  72.91
492.5  22532.16  16497.60  73.22
493.9  22843.50  16790.70  73.50
495.3  23142.00  17067.43  73.75
496.8  23524.36  17398.83  73.96
498.2  23995.17  17818.16  74.26
499.6  24484.41  18247.44  74.53
501.0  25046.47  18738.34  74.81
502.4  25567.80  19198.89  75.09
503.8  26071.22  19647.95  75.36
505.2  26588.72  20109.54  75.63
506.6  27096.30  20561.67  75.88
508.0  27578.88  21002.40  76.15
509.4  27970.00  21382.14  76.45
510.8  28417.95  21794.14  76.69
512.2  28865.20  22214.46  76.96
513.6  29366.40  22669.71  77.20
515.0  29938.96  23185.31  77.44
516.4  30433.76  23640.80  77.68
517.8  30983.70  24143.14  77.92
519.2  31574.10  24669.09  78.13
520.7  32143.91  25188.90  78.36
522.0  32625.12  25637.83  78.58
523.4  33202.89  26160.75  78.79
524.8  33699.72  26627.27  79.01
526.2  34300.13  27172.04  79.22
527.6  34917.36  27731.66  79.42
529.0  35459.60  28226.00  79.60
530.4  36094.78  28798.86  79.79
531.8  36623.98  29300.23  80.00
533.2  37103.04  29744.74  80.17
534.6  37556.16  30183.20  80.37
536.0  38045.25  30654.91  80.57
537.4  38528.69  31118.91  80.77
538.8  39085.89  31642.86  80.96
540.2  39701.45  32219.39  81.15
541.6  40296.90  32767.00  81.31
543.0  40817.70  33244.40  81.45
544.3  41512.05  33877.18  81.61
545.7  42286.35  34576.29  81.77
547.1  42786.60  35051.68  81.92
548.5  43414.56  35628.17  82.07
549.9  44119.50  36277.08  82.22
551.3  44867.42  36960.67  82.38
552.7  45402.80  37464.00  82.51
554.1  46101.81  38107.01  82.66
555.4  46702.26  38658.47  82.78
556.8  47133.24  39075.30  82.90
558.2  47411.40  39368.89  83.04
559.6  47667.15  39644.57  83.17
561.0  48191.22  40141.20  83.30
562.3  48589.45  40540.50  83.43
563.7  49172.48  41081.60  83.55
565.1  49750.80  41630.29  83.68
566.5  50362.35  42213.37  83.82
567.9  51206.48  42978.46  83.93
569.2  52126.20  43809.00  84.04
570.6  53099.87  44677.37  84.14
572.0  53929.49  45428.58  84.24
573.4  54624.75  46075.44  84.35
574.8  55318.00  46725.71  84.47
576.1  56180.85  47508.51  84.56
577.5  56850.04  48134.40  84.67
578.9  57768.84  48966.86  84.76
580.3  58609.14  49736.16  84.86
581.6  59433.76  50499.77  84.97
583.0  60268.95  51253.65  85.04
584.4  60870.72  51816.54  85.13
585.8  61307.14  52231.04  85.20
587.1  61661.16  52591.47  85.29
588.5  62118.00  53043.64  85.39
589.9  62505.60  53429.79  85.48
591.2  63022.48  53927.83  85.57
592.6  63771.18  54615.47  85.64
594.0  64414.18  55215.03  85.72
595.3  65265.02  56008.86  85.82
596.7  66143.52  56808.47  85.89
598.1  66989.54  57586.31  85.96
599.5  67821.50  58341.93  86.02
600.8  68691.76  59138.46  86.09
602.2  69398.91  59808.90  86.18
603.5  70279.20  60611.57  86.24
604.9  71153.82  61405.84  86.30
606.3  71945.28  62138.06  86.37
607.6  72682.74  62825.10  86.44
609.0  73423.80  63500.14  86.48
610.4  74141.34  64178.40  86.56
611.7  74803.76  64793.66  86.62
613.1  75418.95  65371.07  86.68
614.5  76100.04  66011.40  86.74
615.8  76635.72  66525.56  86.81
617.2  77377.86  67223.06  86.88
618.5  78012.36  67832.00  86.95
619.9  78800.96  68569.37  87.02
621.2  79525.83  69256.76  87.09
622.6  80437.50  70093.57  87.14
624.0  81158.67  70770.02  87.20
625.3  81977.78  71547.35  87.28
626.7  82811.92  72308.87  87.32
628.0  83500.08  72951.17  87.37
629.4  84319.20  73708.00  87.42
630.8  85000.44  74355.34  87.48
632.1  85571.64  74892.60  87.52
633.5  86480.68  75732.80  87.57
634.8  87202.01  76407.16  87.62
636.2  87847.08  77006.91  87.66
637.5  88654.61  77764.92  87.72
638.9  89365.11  78434.14  87.77
640.2  90137.52  79140.74  87.80
641.6  90963.42  79894.16  87.83
642.9  91734.37  80607.80  87.87
644.3  92565.34  81382.16  87.92
645.6  93327.00  82095.00  87.96
647.0  94049.55  82782.00  88.02
648.3  94840.73  83536.99  88.08
649.7  95673.64  84305.84  88.12
651.0  96477.42  85037.42  88.14
652.4  97002.36  85548.73  88.19
653.7  98068.23  86543.94  88.25
655.0  98985.28  87376.46  88.27
656.4  99633.60  87970.14  88.29
657.7  100696.14  88947.50  88.33
659.1  101578.40  89782.00  88.39
660.4  102280.64  90451.20  88.43
661.8  102960.00  91091.43  88.47
663.1  103925.79  91985.14  88.51
664.5  104443.32  92475.00  88.54
665.8  104597.97  92656.50  88.58
667.1  104650.11  92763.51  88.64
668.5  105033.60  93126.00  88.66
669.8  105395.26  93514.81  88.73
671.2  105639.04  93778.29  88.77
672.5  105920.10  94086.54  88.83
673.8  106526.28  94685.00  88.88
675.2  107458.68  95577.60  88.94
676.5  108617.34  96649.93  88.98
677.8  109845.82  97766.81  89.00
679.2  110817.28  98673.45  89.04
680.5  111656.22  99464.51  89.08
681.9  112404.60  100166.00  89.11
683.2  113197.70  100930.50  89.16
684.5  114006.20  101695.00  89.20
685.9  114750.18  102403.34  89.24
687.2  115468.80  103082.06  89.27
688.5  116117.94  103716.40  89.32
689.9  116892.00  104449.71  89.36
691.2  117566.89  105104.97  89.40
692.5  118187.36  105708.51  89.44
693.8  118935.15  106401.07  89.46
695.2  119551.69  106985.31  89.49
696.5  120248.48  107647.89  89.52
697.8  120950.75  108317.68  89.56
699.2  121605.51  108953.46  89.60
700.5  122323.50  109629.90  89.62
701.8  122965.50  110218.50  89.63
703.1  123627.48  110850.94  89.67
704.5  124294.50  111495.34  89.70
705.8  125029.46  112181.29  89.72
707.1  125693.25  112825.54  89.76
708.4  126337.02  113428.37  89.78
709.8  127132.32  114161.70  89.80
711.1  127678.48  114674.23  89.81
712.4  128479.90  115447.80  89.86
713.7  129136.92  116071.81  89.88
715.0  129850.80  116728.35  89.89
716.3  130587.00  117418.93  89.92
717.7  131303.47  118090.76  89.94
719.0  132064.30  118817.93  89.97
720.3  132831.98  119526.66  89.98
721.6  133718.00  120355.71  90.01
722.9  134557.11  121131.39  90.02
724.2  135414.72  121937.40  90.05
725.6  136179.48  122647.54  90.06
726.9  136655.75  123092.14  90.07
728.2  137121.60  123547.20  90.10
729.5  137688.59  124098.84  90.13
730.8  138168.56  124539.14  90.14
732.1  138730.20  125071.20  90.15
733.4  139159.50  125483.99  90.17
734.7  139460.04  125779.11  90.19
736.0  139811.76  126106.76  90.20
737.3  139929.66  126249.49  90.22
738.6  140055.21  126392.98  90.25
740.0  140238.25  126544.25  90.24
741.2  140516.48  126808.69  90.24
742.6  141008.40  127257.69  90.25
743.9  141579.68  127784.74  90.26
745.2  142312.86  128460.99  90.27
746.5  143092.09  129172.62  90.27
747.8  143746.00  129782.57  90.29
749.1  144487.79  130456.90  90.29
750.4  145201.89  131121.54  90.30
751.7  145921.16  131782.40  90.31
753.0  146476.01  132278.79  90.31
754.2  147134.28  132862.16  90.30
755.5  147705.95  133395.01  90.31
756.8  148257.04  133912.66  90.32
758.1  149210.76  134810.74  90.35
759.4  150121.60  135634.29  90.35
760.7  150979.92  136418.60  90.36
762.0  151576.25  136968.75  90.36
763.3  152118.54  137478.60  90.38
764.6  152478.48  137830.29  90.39
765.9  152857.05  138200.79  90.41
767.2  153356.49  138668.55  90.42
768.4  153671.70  138970.00  90.43
769.7  154300.10  139543.59  90.44
771.0  154707.03  139937.27  90.45
772.3  155060.40  140276.71  90.47
773.6  155533.44  140730.17  90.48
774.8  156006.10  141173.34  90.49
776.1  156450.06  141599.53  90.51
777.4  156738.82  141890.84  90.53
778.7  157247.66  142361.94  90.53
780.0  157688.32  142784.23  90.55
781.2  158045.46  143135.70  90.57
782.5  158538.90  143611.37  90.58
783.8  158999.22  144050.40  90.60
785.0  159343.38  144378.39  90.61
786.3  159757.50  144765.00  90.62
787.6  160206.48  145205.60  90.64
788.9  160602.24  145579.63  90.65
790.1  161123.80  146060.00  90.65
791.4  161493.12  146406.17  90.66
792.7  162087.15  146988.64  90.68
793.9  162490.86  147387.60  90.71
795.2  162966.50  147816.07  90.70
796.5  163461.54  148290.21  90.72
797.7  163943.40  148729.37  90.72
799.0  164568.00  149314.29  90.73
800.2  164950.40  149672.23  90.74
801.5  165393.02  150089.66  90.75
802.8  165936.10  150573.11  90.74
804.0  166384.40  151014.50  90.76
805.3  166874.72  151459.31  90.76
806.5  167234.60  151800.93  90.77
807.8  167699.70  152237.50  90.78
809.0  168166.34  152658.62  90.78
810.3  168633.42  153093.31  90.78
811.5  168999.63  153434.89  90.79
812.8  169482.00  153881.36  90.80
814.0  169874.01  154231.14  90.79
815.3  170378.78  154671.85  90.78
816.5  170731.25  155011.96  90.79
817.8  171166.98  155442.06  90.81
819.0  171571.05  155806.00  90.81
820.2  172025.52  156237.64  90.82
821.5  172509.95  156667.68  90.82
822.7  172808.43  156954.30  90.83
824.0  173214.72  157348.67  90.84
825.2  173686.05  157824.21  90.87
826.4  174189.07  158233.98  90.84
827.7  174498.60  158534.43  90.85
828.9  174967.20  158956.71  90.85
830.1  175344.94  159336.97  90.87
831.4  175776.87  159754.89  90.89
832.6  176224.62  160178.69  90.89
833.8  176619.80  160521.14  90.89
835.0  176981.00  160841.80  90.88
836.3  177411.36  161262.50  90.90
837.5  177867.90  161689.50  90.90
838.7  178300.17  162096.04  90.91
839.9  178692.48  162448.97  90.91
841.2  179128.67  162885.24  90.93
842.4  179529.72  163238.72  90.93
843.6  179939.20  163618.00  90.93
844.8  180419.94  164099.76  90.95
846.0  180850.59  164472.09  90.94
847.2  181218.24  164847.15  90.97
848.5  181714.88  165273.60  90.95
849.7  182069.88  165600.21  90.95
850.9  182413.40  165955.21  90.98
852.1  182849.36  166350.49  90.98
853.3  183147.96  166667.96  91.00
854.5  183549.10  167049.75  91.01
855.7  183849.18  167331.13  91.02
856.9  184226.52  167658.26  91.01
858.1  184619.95  168022.79  91.01
859.3  185016.58  168380.90  91.01
860.5  185418.15  168803.87  91.04
861.7  185826.40  169171.43  91.04
862.9  186192.89  169518.79  91.04
864.1  186545.61  169834.03  91.04
865.3  186992.52  170231.29  91.04
866.5  187401.60  170646.17  91.06
867.7  187806.80  171019.60  91.06
868.9  188256.88  171421.70  91.06
870.1  188695.39  171807.82  91.05
871.3  189111.52  172183.91  91.05
872.5  189597.15  172621.29  91.05
873.7  190044.96  173083.60  91.08
874.9  190585.80  173559.17  91.07
876.0  191088.36  173991.86  91.05
877.2  191512.84  174367.77  91.05
878.4  192036.42  174814.52  91.03
879.6  192511.20  175287.00  91.05
880.8  192958.50  175716.25  91.06
882.0  193374.34  176066.81  91.05
883.1  193863.04  176514.60  91.05
884.3  194359.88  176911.44  91.02
885.5  194842.83  177369.60  91.03
886.7  195180.48  177747.43  91.07
887.8  195681.60  178109.14  91.02
889.0  196216.20  178551.63  91.00
890.2  196600.11  178932.90  91.01
891.4  197136.71  179423.59  91.01
892.5  197744.04  179950.18  91.00
893.7  198396.88  180532.90  91.00
894.9  198974.16  180985.37  90.96
896.0  199583.50  181579.96  90.98
897.2  200192.72  182161.60  90.99
898.4  200732.35  182623.91  90.98
899.5  201467.38  183183.51  90.92
900.7  201845.80  183491.29  90.91
901.9  202280.62  183921.29  90.92
903.0  202627.01  184236.61  90.92
904.2  203028.20  184589.00  90.92
905.4  203501.70  184949.57  90.88
906.5  203960.05  185309.95  90.86
907.7  204368.72  185585.83  90.81
908.8  204771.63  185927.10  90.80
910.0  205098.40  186336.80  90.85
911.2  205376.02  186511.42  90.81
912.3  205474.56  186663.69  90.85
913.5  205699.67  186776.55  90.80
914.6  205979.76  186948.00  90.76
915.8  206296.14  187239.54  90.76
916.9  206509.22  187446.52  90.77
918.1  206718.42  187656.81  90.78
919.2  206949.06  187796.57  90.75
920.4  207180.38  187969.89  90.73
921.5  207359.46  188223.63  90.77
922.7  207546.24  188424.80  90.79
923.8  207809.28  188673.21  90.79
925.0  207937.38  188748.00  90.77
926.1  208346.04  189052.20  90.74
927.3  208661.28  189452.57  90.79
928.4  209121.25  189902.14  90.81
929.6  209848.32  190482.29  90.77
930.7  210600.60  191142.00  90.76
931.8  211351.83  191811.17  90.75
933.0  211968.72  192427.20  90.78
934.1  212462.91  192886.97  90.79
935.3  212638.84  193046.22  90.79
936.4  212693.39  193029.47  90.75
937.6  212607.03  192870.00  90.72
938.7  212516.64  192784.82  90.72
939.9  212485.90  192835.95  90.75
941.0  213106.66  193371.14  90.74
942.1  213647.22  193953.34  90.78
943.3  214091.34  194350.54  90.78
944.4  214489.11  194677.11  90.76
945.6  214722.16  194862.60  90.75
946.7  214997.59  195060.28  90.73
947.9  215329.17  195377.40  90.73
949.0  215525.39  195603.55  90.76
950.1  215827.92  195912.77  90.77
951.3  216127.45  196127.96  90.75
952.4  216504.14  196252.61  90.65
953.6  216877.62  196553.70  90.63
954.7  217068.30  196722.24  90.63
955.8  217296.33  197058.94  90.69
957.0  217780.20  197358.11  90.62
958.1  218043.60  197468.06  90.56
959.3  217942.20  197568.00  90.65
960.4  218333.22  197857.85  90.62
961.6  218800.98  198134.88  90.55
962.7  219029.44  198164.11  90.47
963.9  219083.62  198395.90  90.56
965.0  219250.32  198329.36  90.46
966.2  219266.91  198578.69  90.56
967.3  219179.60  198517.74  90.57
968.5  219506.88  198689.14  90.52
969.6  219523.92  198694.46  90.51
970.8  219707.07  198642.56  90.41
971.9  219655.04  198440.00  90.34
973.1  219746.88  198648.46  90.40
974.2  219251.47  198472.66  90.52
975.4  219583.98  198603.32  90.45
976.5  219786.45  198659.87  90.39
977.7  220281.78  198877.20  90.28
978.8  220311.09  198659.44  90.17
980.0  219812.00  198434.29  90.27
981.2  219762.87  198692.25  90.41
982.3  219824.64  198725.40  90.40
983.5  220283.57  198618.64  90.16
984.6  220468.32  198811.54  90.18
985.8  220454.96  198867.11  90.21
987.0  220527.04  198889.60  90.19
988.1  220475.26  199001.87  90.26
989.3  220671.36  199217.20  90.28
990.2  232275.28  205682.88  88.55
994.0  232698.20  206141.13  88.59
997.9  232609.00  206232.25  88.66
1001.7  233032.80  206698.92  88.70
1005.6  234064.44  207642.22  88.71
1009.4  235287.43  208792.81  88.74
1013.3  236400.00  209840.00  88.76
1017.1  237070.52  210631.29  88.85
1021.0  237777.44  211365.53  88.89
1024.8  239158.00  212584.89  88.89
1028.6  240967.84  214319.17  88.94
1032.5  242498.20  215836.60  89.01
1036.3  243150.84  216485.13  89.03
1040.1  243368.28  216756.69  89.07
1044.0  244094.34  217489.97  89.10
1047.8  244787.55  218174.25  89.13
1051.6  245429.07  218815.91  89.16
1055.5  245072.00  218570.70  89.19
1059.3  244756.95  218398.95  89.23
1063.1  244506.34  218237.31  89.26
1067.0  244784.49  218541.10  89.28
1070.8  245482.22  219249.88  89.31
1074.6  246013.61  219796.31  89.34
1078.4  245680.00  219590.33  89.38
1082.3  244802.32  218887.72  89.41
1086.1  244184.22  218487.56  89.48
1089.9  244131.87  218443.52  89.48
1093.7  244443.50  218802.03  89.51
1097.5  244596.29  219080.03  89.57
1101.4  244556.78  219113.99  89.60
1105.2  244488.00  219112.00  89.62
1109.0  244845.85  219447.50  89.63
1112.8  245781.22  220327.84  89.64
1116.6  246530.58  221008.18  89.65
1120.4  247210.44  221615.02  89.65
1124.2  247716.23  221960.85  89.60
1128.1  248349.60  222378.40  89.54
1131.8  248373.07  222206.60  89.46
1135.7  248174.73  221742.96  89.35
1139.5  247940.40  221104.80  89.18
1143.3  247396.27  220076.70  88.96
1147.1  246760.44  218957.33  88.73
1150.9  246105.75  217706.50  88.46
1154.7  246058.22  216941.69  88.17
1158.5  245907.47  216151.73  87.90
1162.3  245716.79  215353.38  87.64
1166.1  245054.92  214135.61  87.38
1169.9  244701.93  213259.33  87.15
1173.7  244120.00  212100.00  86.88
1177.5  243521.84  210880.84  86.60
1181.2  243531.60  210162.62  86.30
1185.0  243980.58  209795.28  85.99
1188.8  243880.39  209061.22  85.72
1192.6  243889.74  208499.79  85.49
1196.4  243885.13  208035.22  85.30
1200.2  243249.07  207063.11  85.12
1204.0  242816.75  206328.80  84.97
1207.8  242427.88  205721.95  84.86
1211.6  241867.22  204989.67  84.75
1215.3  241395.18  204419.33  84.68
1219.1  241243.33  204248.00  84.66
1222.9  240924.44  204035.56  84.69
1226.7  240639.22  203989.99  84.77
1230.4  239998.49  203750.16  84.90
1234.2  239360.64  203562.88  85.04
1238.0  238611.68  203279.87  85.19
1241.8  237930.67  202987.86  85.31
1245.5  237347.44  202730.40  85.42
1249.3  237148.75  202743.75  85.49
1253.1  237421.53  203060.28  85.53
1256.8  237457.13  203192.74  85.57
1260.6  237248.17  203069.45  85.59
1264.4  237038.87  202914.48  85.60
1268.1  236708.27  202586.27  85.58
1271.9  236665.03  202614.20  85.61
1275.7  236913.71  202951.11  85.66
1279.4  237164.40  203408.70  85.77
1283.2  236682.19  203328.39  85.91
1286.9  236357.78  203364.82  86.04
1290.7  236127.47  203473.60  86.17
1294.4  235465.06  203171.78  86.29
1298.2  234524.34  202514.55  86.35
1302.0  233370.17  201552.75  86.37
1305.7  232050.19  200438.64  86.38
1309.5  230578.35  199081.70  86.34
1313.2  229645.67  198130.67  86.28
1317.0  229039.20  197418.00  86.19
1320.7  228285.71  196497.32  86.08
1324.4  227253.38  195241.55  85.91
1328.2  226540.80  194164.80  85.71
1331.9  225629.56  192801.34  85.45
1335.7  224783.19  191422.64  85.16
1339.4  223574.44  189640.89  84.82
1343.2  222631.93  187979.86  84.44
1346.9  222142.30  186534.72  83.97
1350.6  222379.97  185565.57  83.45
1354.4  222753.83  184601.11  82.87
1358.1  222413.00  183013.00  82.29
1361.8  221632.11  181011.31  81.67
1365.6  220604.40  178958.35  81.12
1369.3  219588.00  177183.56  80.69
1373.0  218315.59  175426.47  80.35
1376.7  216867.37  173575.60  80.04
1380.5  215256.09  171674.09  79.75
1384.2  213968.93  169922.38  79.41
1387.9  212799.47  168207.33  79.04
1391.6  211493.94  166168.44  78.57
1395.3  210287.80  163852.80  77.92
1399.1  209540.02  161513.02  77.08
1402.8  208569.33  158713.33  76.10
1406.5  207830.97  155769.00  74.95
1410.2  207283.17  152743.00  73.69
1413.9  207236.81  149934.08  72.35
1417.6  206743.28  146843.57  71.03
1421.3  206098.13  143820.00  69.78
1425.1  205307.20  141005.33  68.68
1428.8  204951.90  138780.15  67.71
1432.5  204727.09  136972.41  66.90
1436.2  204476.01  135422.70  66.23
1439.9  203810.44  133776.20  65.64
1443.6  203454.56  132454.11  65.10
1447.3  202918.42  131082.47  64.60
1451.0  202452.50  129825.75  64.13
1454.7  201926.31  128484.80  63.63
1458.4  201546.80  127172.97  63.10
1462.1  200898.63  125622.63  62.53
1465.8  200220.58  123984.50  61.92
1469.4  199651.02  122425.95  61.32
1473.1  200340.07  121654.44  60.72
1476.8  200551.58  120700.59  60.18
1480.5  199414.09  119185.89  59.77
1484.2  198397.62  117988.25  59.47
1487.9  197753.79  117301.23  59.32
1491.6  197077.83  116795.25  59.26
1495.3  197006.33  116795.25  59.29
1498.9  196540.53  116710.90  59.38
1502.6  195637.81  116497.51  59.55
1506.3  194451.91  116271.56  59.79
1510.0  193529.80  116220.40  60.05
1513.7  192795.04  116267.43  60.31
1517.3  192099.30  116200.30  60.49
1521.0  191239.75  115850.44  60.58
1524.7  190444.81  115412.76  60.60
1528.3  189622.35  114876.18  60.58
1532.0  188751.20  114216.67  60.51
1535.7  187919.36  113621.20  60.46
1539.3  187050.97  113085.00  60.46
1543.0  186456.67  112811.03  60.50
1546.7  186078.75  112803.17  60.62
1550.3  185587.02  112810.13  60.79
1554.0  184830.80  112704.90  60.98
1557.6  184075.89  112589.77  61.16
1561.3  183261.63  112389.18  61.33
1565.0  182390.67  112080.67  61.45
1568.6  181499.43  111770.44  61.58
1572.3  180838.84  111601.18  61.71
1575.9  180256.00  111437.33  61.82
1579.6  179715.39  111237.89  61.90
1583.2  179108.84  111044.44  62.00
1586.9  178374.90  110909.46  62.18
1590.5  177811.38  111091.20  62.48
1594.1  177091.43  111439.64  62.93
1597.8  176332.49  111928.52  63.48
1601.4  175628.67  112577.36  64.10
1605.1  174693.71  113134.19  64.76
1608.7  173900.00  113775.25  65.43
1612.3  173148.61  114442.43  66.09
1616.0  172366.80  115018.75  66.73
1619.6  171687.44  115607.56  67.34
1623.2  170900.20  116045.13  67.90
1626.9  170318.82  116531.40  68.42
1630.5  169618.30  116847.10  68.89
1634.1  168988.30  117157.64  69.33
1637.8  168230.22  117359.20  69.76
1641.4  167360.87  117424.43  70.16
1645.0  166518.06  117464.49  70.54
1648.6  165544.78  117389.28  70.91
1652.2  164827.14  117402.86  71.23
1655.8  164114.22  117367.11  71.52
1659.5  163428.20  117265.35  71.75
1663.1  162229.71  116725.23  71.95
1666.7  161001.50  116057.83  72.08
1670.3  159833.70  115351.57  72.17
1673.9  158770.46  114570.93  72.16
1677.5  157965.26  113857.21  72.08
1681.1  157514.44  113302.80  71.93
1684.7  157524.90  112951.40  71.70
1688.3  157401.22  112464.33  71.45
1691.9  157035.60  111761.47  71.17
1695.6  156672.30  110895.17  70.78
1699.2  156574.43  110136.70  70.34
1702.8  156497.89  109548.52  70.00
1706.3  156010.38  108976.76  69.85
1709.9  155059.64  108284.80  69.83
1713.5  154360.09  107761.97  69.81
1717.1  153652.41  107152.50  69.74
1720.7  153007.12  106482.13  69.59
1724.3  152631.18  105988.78  69.44
1727.9  152335.36  105520.99  69.27
1731.5  152244.33  105212.50  69.11
1735.1  152355.20  105117.07  68.99
1738.7  152102.18  104794.27  68.90
1742.2  151620.66  104300.53  68.79
1745.8  151022.53  103764.13  68.71
1749.4  150972.83  103590.00  68.61
1753.0  150256.40  102922.75  68.50
1756.5  148861.30  101744.65  68.35
1760.1  147084.45  100262.62  68.17
1763.7  145022.31  98612.50  68.00
1767.2  143383.13  97309.27  67.87
1770.8  142006.00  96244.50  67.77
1774.4  140579.52  95190.36  67.71
1777.9  139792.60  94597.40  67.67
1781.5  138931.67  93992.00  67.65
1785.1  137713.33  93210.00  67.68
1788.6  136416.94  92377.81  67.72
1792.2  135172.17  91590.00  67.76
1795.8  134590.66  91273.14  67.82
1799.3  133956.00  90902.20  67.86
1802.9  133239.52  90434.01  67.87
1806.4  132567.29  89993.78  67.89
1810.0  131738.87  89420.93  67.88
1813.5  131281.96  89066.48  67.84
1817.1  130995.53  88870.07  67.84
1820.6  130327.97  88471.57  67.88
1824.2  130204.53  88450.84  67.93
1827.7  129390.08  88038.89  68.04
1831.2  129052.00  88018.00  68.20
1834.8  128983.93  88268.80  68.43
1838.3  128789.00  88435.50  68.67
1841.8  128159.90  88289.90  68.89
1845.4  127353.99  87995.02  69.09
1848.9  126512.25  87634.65  69.27
1852.4  125900.60  87330.07  69.36
1856.0  125191.80  86842.77  69.37
1859.5  124483.88  86294.94  69.32
1863.0  123799.04  85624.08  69.16
1866.6  123438.40  85124.44  68.96
1870.1  123203.47  84530.11  68.61
1873.6  122630.25  83559.00  68.14
1877.1  121610.42  82080.25  67.49
1880.6  120425.96  80296.58  66.68
1884.2  119425.95  78455.45  65.69
1887.7  118601.53  76431.60  64.44
1891.2  117590.20  74102.70  63.02
1894.7  116722.37  71641.06  61.38
1898.2  116192.49  69217.71  59.57
1902.2  124285.20  71510.40  57.54
1904.9  123607.75  69214.67  56.00
1907.6  122770.40  66914.33  54.50
1910.4  122074.05  64778.76  53.07
1913.1  120984.67  62545.27  51.70
1915.8  120315.30  60733.40  50.48
1918.6  119816.67  59176.27  49.39
1921.3  119308.66  57809.56  48.45
1924.0  118514.32  56473.20  47.65
1926.7  117808.10  55372.30  47.00
1929.4  117079.07  54504.73  46.55
1932.2  116528.93  53875.78  46.23
1934.9  115993.80  53406.60  46.04
1937.6  115417.37  53044.27  45.96
1940.3  114877.50  52820.42  45.98
1943.0  114411.83  52762.31  46.12
1945.7  113752.65  52710.99  46.34
1948.4  113020.10  52687.20  46.62
1951.1  112428.15  52791.60  46.96
1953.8  111846.35  52925.40  47.32
1956.4  111391.08  53128.11  47.70
1959.1  110848.73  53336.03  48.12
1961.8  110092.85  53442.90  48.54
1964.5  109464.38  53609.40  48.97
1967.2  108719.24  53730.38  49.42
1969.9  108127.08  53930.42  49.88
1972.5  107377.80  54027.58  50.32
1975.2  106849.39  54248.55  50.77
1977.9  106525.08  54577.18  51.23
1980.6  105962.97  54783.98  51.70
1983.2  105127.17  54819.30  52.15
1985.9  104292.00  54810.00  52.55
1988.5  103427.87  54773.39  52.96
1991.2  102782.93  54875.48  53.39
1993.8  102202.65  54946.10  53.76
1996.5  101785.20  55073.15  54.11
1999.2  101180.23  55106.60  54.46
2001.8  100796.40  55186.70  54.75
2004.4  100306.93  55154.03  54.99
2007.1  99625.87  54963.65  55.17
2009.7  99045.75  54821.10  55.35
2012.4  98685.33  54764.53  55.49
2015.0  98253.50  54568.83  55.54
2017.6  97700.54  54217.38  55.49
2020.3  97196.37  53856.00  55.41
2022.9  96976.67  53598.80  55.27
2025.5  96773.05  53268.48  55.04
2028.1  96591.12  52864.14  54.73
2030.8  96183.20  52264.48  54.34
2033.4  96005.65  51746.15  53.90
2036.0  95633.70  51060.67  53.39
2038.6  95262.70  50311.05  52.81
2041.2  94946.10  49564.50  52.20
2043.8  94603.06  48774.81  51.56
2046.4  94211.62  47906.92  50.85
2049.0  93736.43  46986.00  50.13
2051.6  93496.60  46189.33  49.40
2054.2  93142.08  45369.79  48.71
2056.8  92797.83  44602.25  48.06
2059.4  92235.14  43749.69  47.43
2062.0  91747.08  42967.29  46.83
2064.6  91175.46  42163.38  46.24
2067.1  90573.53  41348.93  45.65
2069.7  89969.10  40520.63  45.04
2072.3  89560.77  39801.18  44.44
2074.9  89096.00  39109.00  43.90
2077.4  88767.05  38515.06  43.39
2080.0  88280.18  37917.83  42.95
2082.6  87795.71  37339.83  42.53
2085.1  87348.88  36800.28  42.13
2087.7  87035.00  36393.50  41.81
2090.3  86621.85  35960.73  41.51
2092.8  85890.89  35425.27  41.24
2095.4  85105.04  34898.50  41.01
2097.9  84464.10  34436.73  40.77
2100.5  83796.33  34003.67  40.58
2103.0  83222.08  33680.47  40.47
2105.6  82685.68  33420.65  40.42
2108.1  82188.68  33260.18  40.47
2110.7  81681.83  33142.67  40.58
2113.2  81197.52  33057.31  40.71
2115.7  80652.46  33003.50  40.92
2118.3  80040.35  32962.15  41.18
2120.8  79679.40  33037.80  41.46
2123.3  79282.38  33107.20  41.76
2125.8  78917.88  33216.87  42.09
2128.4  78546.00  33326.48  42.43
2130.9  78063.83  33361.67  42.74
2133.4  77687.40  33445.65  43.05
2135.9  77311.50  33546.67  43.39
2138.4  76862.96  33588.78  43.70
2140.9  76568.43  33672.25  43.98
2143.4  76249.39  33705.19  44.20
2145.9  75950.90  33735.65  44.42
2148.4  75664.59  33784.38  44.65
2150.9  75390.47  33827.03  44.87
2153.4  75122.43  33845.30  45.05
2155.9  74814.87  33852.38  45.25
2158.4  74529.00  33877.38  45.46
2160.9  74308.50  33920.25  45.65
2163.4  74017.78  33923.03  45.83
2165.9  73491.75  33806.82  46.00
2168.4  73049.70  33732.75  46.18
2170.8  72741.90  33748.46  46.39
2173.3  72402.08  33772.98  46.65
2175.8  72097.03  33822.16  46.91
2178.2  71731.08  33829.21  47.16
2180.7  71360.98  33848.56  47.43
2183.2  70969.50  33851.33  47.70
2185.6  70572.60  33862.50  47.98
2188.1  70112.70  33856.20  48.29
2190.6  69594.20  33804.33  48.57
2193.0  68980.45  33693.28  48.84
2195.5  68428.80  33593.60  49.09
2197.9  67861.20  33477.93  49.33
2200.4  67189.46  33310.17  49.58
2202.8  66722.18  33241.54  49.82
2205.3  66151.63  33095.87  50.03
2207.7  65796.47  33039.28  50.21
2210.1  65406.60  32926.60  50.34
2212.6  65065.01  32830.84  50.46
2215.0  64830.79  32808.54  50.61
2217.4  64540.08  32727.99  50.71
2219.9  64309.52  32675.02  50.81
2222.3  64121.20  32617.93  50.87
2224.7  63974.70  32559.30  50.89
2227.1  63715.06  32420.36  50.88
2229.5  63411.40  32252.35  50.86
2231.9  62978.13  31983.73  50.79
2234.4  62480.87  31643.47  50.65
2236.8  62103.93  31301.93  50.40
2239.2  61733.10  30930.90  50.10
2241.6  61324.73  30450.70  49.65
2244.0  60912.00  29916.00  49.11
2246.4  60523.83  29384.08  48.55
2248.8  60120.32  28756.66  47.83
2251.2  59798.00  28072.00  46.94
2253.6  59384.75  27303.50  45.98
2255.9  59093.50  26579.30  44.98
2258.3  58795.54  25842.27  43.95
2260.7  58453.07  25120.87  42.98
2263.1  58050.75  24396.25  42.03
2265.5  57650.91  23745.43  41.19
2267.9  57333.00  23229.00  40.52
2270.2  56912.53  22839.13  40.13
2272.6  56509.30  22600.80  39.99
2275.0  56095.20  22461.60  40.04
2277.3  55710.75  22390.50  40.19
2279.7  55356.75  22375.75  40.42
2282.1  55051.27  22404.07  40.70
2284.4  54638.65  22369.60  40.94
2286.8  54321.74  22357.55  41.16
2289.1  53980.60  22268.70  41.25
2291.5  53705.63  22153.19  41.25
2293.8  53283.92  21935.92  41.17
2296.2  52806.60  21675.50  41.05
2298.5  52294.65  21373.48  40.87
2300.8  51793.23  21058.10  40.66
2303.2  51182.33  20682.63  40.41
2305.5  50514.38  20259.94  40.11
2307.9  49864.08  19826.41  39.76
2310.2  49249.20  19411.70  39.42
2312.5  48706.33  19028.67  39.07
2314.8  48143.77  18655.13  38.75
2317.1  47514.17  18276.46  38.47
2319.5  46898.48  17898.83  38.17
2321.8  46390.30  17552.67  37.84
2324.1  45805.67  17196.67  37.54
2326.4  45258.22  16878.22  37.29
2328.7  44745.00  16561.67  37.01
2331.0  44326.90  16274.00  36.71
2333.3  44003.93  16067.43  36.51
2335.6  43609.53  15866.67  36.38
2337.9  43160.55  15653.55  36.27
2340.2  42765.83  15508.75  36.26
2342.5  42398.75  15390.35  36.30
2344.8  41924.50  15240.21  36.35
2347.1  41409.20  15061.55  36.37
2349.4  40872.25  14898.20  36.45
2351.7  40430.80  14762.00  36.51
2353.9  39989.02  14637.83  36.60
2356.2  39511.88  14478.75  36.64
2358.5  39031.15  14345.62  36.75
2360.8  38554.17  14228.52  36.91
2363.1  38109.40  14123.95  37.06
2365.3  37666.26  13989.62  37.14
2367.6  37175.00  13816.67  37.17
2369.8  36690.88  13693.13  37.32
2372.1  36123.75  13562.25  37.54
2374.4  35491.70  13364.00  37.65
2376.6  34895.93  13191.73  37.80
2378.9  34317.50  13036.33  37.99
2381.1  33756.67  12852.67  38.07
2383.4  33227.93  12708.90  38.25
2385.6  32760.75  12574.83  38.38
2387.9  32320.50  12414.90  38.41
2390.1  31885.00  12258.75  38.45
2392.3  31432.05  12100.73  38.50
2394.6  30961.25  11954.12  38.61
2396.8  30530.28  11838.99  38.78
2399.0  30120.50  11698.67  38.84
2401.3  29718.93  11541.33  38.83
2403.5  29256.50  11365.90  38.85
2405.7  28836.98  11203.25  38.85
2407.9  28438.20  11007.45  38.71
2410.1  28020.90  10815.90  38.60
2412.4  27685.00  10622.00  38.37
2414.6  27297.60  10434.00  38.22
2416.8  26890.60  10256.95  38.14
2419.0  26510.13  10080.93  38.03
2421.2  26113.82  9908.80  37.94
2423.4  25691.52  9688.99  37.71
2425.6  25412.70  9496.43  37.37
2427.8  25136.48  9315.45  37.06
2430.0  24813.43  9109.09  36.71
2432.2  24489.60  8889.60  36.30
2434.4  24187.50  8678.48  35.88
2436.5  23879.50  8448.17  35.38
2438.7  23620.30  8234.60  34.86
2440.9  23333.68  8039.25  34.45
2443.1  23084.85  7869.15  34.09
2445.3  22815.62  7669.54  33.62
2447.4  22521.60  7466.40  33.15
2449.6  22258.13  7299.60  32.80
2451.8  21962.70  7151.85  32.56
2453.9  21625.06  6941.63  32.10
2456.1  21320.60  6751.00  31.66
2458.3  21056.23  6609.20  31.39
2460.4  20763.22  6436.38  31.00
2462.6  20482.58  6269.96  30.61
2464.7  20209.26  6116.39  30.27
2466.9  19995.47  5978.60  29.90
2469.0  19752.14  5826.83  29.50
2471.2  19502.10  5661.90  29.03
2473.3  19216.93  5482.06  28.53
2475.4  18967.00  5349.67  28.21
2477.6  18699.96  5240.99  28.03
2479.7  18470.40  5145.60  27.86
2481.9  18224.68  4995.20  27.41
2484.0  17993.98  4880.63  27.12
2486.1  17744.40  4840.65  27.28
2488.2  17508.17  4798.75  27.41
2490.4  17276.67  4760.21  27.55
2492.5  16988.53  4694.20  27.63
2494.6  16708.28  4616.10  27.63
2496.7  16442.92  4586.71  27.89
2498.8  16257.98  4535.03  27.89
2500.9  16095.70  4496.22  27.93
2503.0  16013.33  4503.75  28.13
2505.1  15864.88  4626.38  29.16
2507.2  15822.40  4719.75  29.83
2509.4  15839.18  4773.45  30.14
2511.4  15853.60  4797.80  30.26
2513.5  15895.33  4838.93  30.44
2515.6  15941.95  5037.53  31.60
