# Supplementary material for: Using reflectance spectra and Pl@ntNet to identify herbarium specimens: a case study with Lithocarpus
Source: New Phytol. 2025 Jun 4;251(2):800–10. doi: 10.1111/nph.70258 (PMC13278665; doi:10.1111/nph.70258)
Supplement: Supplementary file 1 — Dataset S1 Original spectral data collected for this study. [file NPH-251-800-s003.zip › lithocarpus_spectra/gr021422_0062.sig]

/*** Spectra Vista SIG Data ***/
name= gr021422_0062.sig
instrument= HI: 1132003 (HR-1024i)
integration= 50.0, 9.0, 6.0, 100.0, 14.0, 6.0
scan method= Time-based, Time-based
scan coadds= 100, 425, 571, 50, 298, 571
scan time= 5, 5
scan settings= AI, AI
external data set1= 0,0,0,0,0,0,0,0,0,0,0,0,0,0,0,0,0,0,0,0,0,0,0,0,0,0,0,0,0,0,0,0
external data set2= 0,0,0,0,0,0,0,0,0,0,0,0,0,0,0,0,0,0,0,0,0,0,0,0,0,0,0,0,0,0,0,0
external data dark= 0,0,0,0,0,0,0,0,0,0,0,0,0,0,0,0
external data mask= 0
optic= LENS 4(1), LENS 4(1)
temp= 29.7, -5.1, -9.9, 29.8, -5.0, -9.9
battery= 7.48, 7.48
error= 0, 0
units= Radiance, Radiance
time= 14/02/2022 10:49:35, 14/02/2022 10:50:27
longitude=                 ,                 
latitude=                 ,                 
gpstime=                 ,                 
comm= 
memory slot= 0, 0
factors= 0.941, 0.913, 1.000 [Overlap: Remove @ 990,1900, Matching Type: None]
inclinometer x offset= 1, 1
inclinometer y offset= 90, 90
data= 
340.5  1215.20  151.90  12.50
341.9  1233.66  159.53  12.93
343.4  1220.16  137.76  11.29
344.9  1221.00  120.25  9.85
346.4  1194.61  124.81  10.45
347.8  1233.36  119.91  9.72
349.3  1225.84  119.40  9.74
350.8  1257.45  106.05  8.43
352.2  1272.81  109.73  8.62
353.7  1282.47  103.43  8.06
355.2  1310.00  91.70  7.00
356.6  1400.63  91.63  6.54
358.1  1467.42  92.54  6.31
359.6  1499.94  89.74  5.98
361.0  1538.75  98.48  6.40
362.5  1627.56  98.64  6.06
364.0  1719.90  95.55  5.56
365.5  1773.30  96.38  5.43
366.9  1846.32  106.76  5.78
368.4  1926.54  112.59  5.84
369.9  2044.74  102.88  5.03
371.3  2141.64  99.15  4.63
372.8  2202.48  98.33  4.46
374.2  2310.44  103.84  4.49
375.7  2399.13  111.44  4.64
377.2  2536.50  120.15  4.74
378.6  2602.37  118.89  4.57
380.1  2679.38  115.38  4.31
381.6  2786.81  107.19  3.85
383.0  2960.10  107.53  3.63
384.5  3108.56  121.03  3.89
386.0  3210.24  131.67  4.10
387.4  3301.70  132.55  4.01
388.9  3393.04  139.44  4.11
390.4  3542.29  130.99  3.70
391.8  3753.96  137.76  3.67
393.3  3882.65  144.88  3.73
394.7  3949.80  141.88  3.59
396.2  4046.68  135.25  3.34
397.7  4200.24  134.16  3.19
399.1  4407.96  131.43  2.98
400.6  4622.80  142.24  3.08
402.0  4745.52  147.03  3.10
403.5  4811.80  151.90  3.16
405.0  4939.60  149.12  3.02
406.4  5159.44  144.32  2.80
407.9  5387.68  147.18  2.73
409.3  5522.62  158.04  2.86
410.8  5600.52  160.74  2.87
412.2  5740.56  160.80  2.80
413.7  5983.02  166.20  2.78
415.1  6238.34  170.55  2.73
416.6  6431.67  179.28  2.79
418.0  6554.00  181.25  2.77
419.5  6688.88  183.12  2.74
420.9  6881.44  190.24  2.76
422.4  7155.54  201.92  2.82
423.8  7441.02  212.87  2.86
425.3  7730.55  221.40  2.86
426.7  7964.25  224.48  2.82
428.2  8116.80  234.08  2.88
429.6  8266.42  243.13  2.94
431.1  8466.50  252.56  2.98
432.5  8748.35  257.14  2.94
434.0  9042.00  264.00  2.92
435.4  9383.00  280.50  2.99
436.8  9708.51  292.43  3.01
438.3  9977.90  307.93  3.09
439.7  10173.72  318.64  3.13
441.2  10332.48  321.48  3.11
442.6  10561.65  330.23  3.13
444.0  10849.02  338.52  3.12
445.5  11196.66  355.67  3.18
446.9  11580.66  376.74  3.25
448.4  11922.68  384.34  3.22
449.8  12288.75  392.68  3.20
451.2  12558.00  414.00  3.30
452.7  12766.95  419.78  3.29
454.1  12987.66  436.39  3.36
455.5  13265.14  450.59  3.40
457.0  13619.32  463.32  3.40
458.4  13979.68  474.76  3.40
459.8  14348.16  492.48  3.43
461.2  14773.06  515.68  3.49
462.7  15175.74  534.32  3.52
464.1  15502.78  552.37  3.56
465.5  15777.36  566.10  3.59
467.0  16024.70  573.40  3.58
468.4  16320.08  591.92  3.63
469.8  16664.16  613.88  3.68
471.2  17091.72  641.24  3.75
472.7  17563.98  659.68  3.76
474.1  18018.60  681.45  3.78
475.5  18585.84  699.66  3.76
476.9  19124.30  727.09  3.80
478.4  19543.75  756.25  3.87
479.8  19787.14  776.65  3.93
481.2  19914.32  786.84  3.95
482.6  20083.14  794.88  3.96
484.0  20391.90  812.04  3.98
485.4  20879.53  842.06  4.03
486.9  21451.95  865.80  4.04
488.3  22081.04  902.28  4.09
489.7  22613.74  931.74  4.12
491.1  23061.36  961.38  4.17
492.5  23431.80  984.90  4.20
493.9  23710.68  1001.04  4.22
495.3  23957.10  1020.30  4.26
496.8  24313.88  1050.84  4.32
498.2  24798.81  1077.86  4.35
499.6  25318.08  1109.79  4.38
501.0  25925.11  1145.37  4.42
502.4  26491.44  1181.64  4.46
503.8  27021.68  1218.74  4.51
505.2  27579.32  1254.76  4.55
506.6  28103.24  1292.83  4.60
508.0  28607.04  1325.52  4.63
509.4  28990.00  1355.00  4.67
510.8  29427.75  1388.48  4.72
512.2  29860.72  1427.40  4.78
513.6  30360.00  1466.40  4.83
515.0  30944.32  1510.40  4.88
516.4  31454.56  1545.12  4.91
517.8  32027.94  1589.26  4.96
519.2  32647.71  1637.60  5.02
520.7  33243.96  1686.00  5.07
522.0  33744.00  1729.38  5.13
523.4  34340.67  1781.64  5.19
524.8  34856.04  1822.08  5.23
526.2  35475.66  1876.92  5.29
527.6  36135.00  1931.58  5.35
529.0  36709.20  1986.60  5.41
530.4  37374.80  2047.14  5.48
531.8  37926.43  2102.20  5.54
533.2  38357.28  2150.46  5.61
534.6  38762.56  2208.64  5.70
536.0  39228.88  2275.86  5.80
537.4  39714.05  2346.03  5.91
538.8  40286.42  2409.92  5.98
540.2  40920.68  2477.79  6.06
541.6  41546.82  2545.41  6.13
543.0  42084.98  2606.17  6.19
544.3  42799.65  2686.13  6.28
545.7  43608.75  2768.78  6.35
547.1  44143.80  2831.85  6.42
548.5  44785.50  2903.94  6.48
549.9  45519.91  2987.40  6.56
551.3  46312.76  3074.11  6.64
552.7  46896.90  3150.99  6.72
554.1  47642.01  3241.22  6.80
555.4  48264.04  3322.79  6.88
556.8  48685.56  3388.77  6.96
558.2  48922.65  3452.63  7.06
559.6  49122.60  3501.45  7.13
561.0  49572.60  3575.88  7.21
562.3  49936.25  3644.55  7.30
563.7  50494.08  3731.84  7.39
565.1  51084.00  3817.00  7.47
566.5  51724.31  3904.86  7.55
567.9  52609.92  4013.16  7.63
569.2  53575.20  4132.80  7.71
570.6  54574.75  4263.33  7.81
572.0  55442.08  4378.55  7.90
573.4  56178.24  4489.97  7.99
574.8  56903.25  4600.63  8.08
576.1  57797.10  4728.07  8.18
577.5  58489.40  4841.78  8.28
578.9  59460.48  4979.46  8.37
580.3  60371.31  5118.90  8.48
581.6  61303.68  5261.76  8.58
583.0  62191.26  5402.03  8.69
584.4  62787.60  5515.92  8.79
585.8  63158.43  5613.75  8.89
587.1  63416.98  5710.21  9.00
588.5  63765.30  5814.00  9.12
589.9  64045.80  5910.90  9.23
591.2  64495.68  6017.26  9.33
592.6  65218.34  6158.02  9.44
594.0  65877.91  6295.05  9.56
595.3  66776.04  6453.21  9.66
596.7  67704.74  6621.38  9.78
598.1  68614.23  6793.02  9.90
599.5  69503.15  6958.90  10.01
600.8  70424.04  7137.40  10.13
602.2  71182.30  7302.19  10.26
603.5  72111.00  7484.58  10.38
604.9  73027.80  7673.40  10.51
606.3  73861.92  7854.00  10.63
607.6  74637.18  8031.36  10.76
609.0  75378.60  8205.30  10.89
610.4  76101.48  8389.29  11.02
611.7  76748.79  8562.54  11.16
613.1  77333.70  8732.93  11.29
614.5  77980.50  8916.84  11.43
615.8  78460.38  9087.03  11.58
617.2  79146.72  9282.33  11.73
618.5  79747.08  9471.46  11.88
619.9  80529.44  9689.46  12.03
621.2  81244.95  9904.23  12.19
622.6  82170.00  10142.00  12.34
624.0  82926.45  10351.40  12.48
625.3  83796.08  10576.45  12.62
626.7  84651.20  10800.23  12.76
628.0  85357.12  11008.80  12.90
629.4  86189.60  11239.20  13.04
630.8  86912.40  11443.56  13.17
632.1  87476.76  11637.68  13.30
633.5  88402.60  11883.30  13.44
634.8  89134.96  12096.81  13.57
636.2  89779.32  12306.39  13.71
637.5  90609.32  12538.32  13.84
638.9  91327.23  12762.65  13.97
640.2  92096.25  12983.33  14.10
641.6  92922.48  13203.57  14.21
642.9  93709.07  13424.78  14.33
644.3  94561.48  13679.05  14.47
645.6  95329.00  13923.00  14.61
647.0  96066.54  14155.07  14.73
648.3  96868.41  14400.53  14.87
649.7  97697.87  14640.13  14.99
651.0  98522.78  14887.60  15.11
652.4  99073.26  15096.51  15.24
653.7  100179.90  15382.49  15.35
655.0  101106.60  15638.40  15.47
656.4  101779.60  15850.80  15.57
657.7  102891.44  16143.03  15.69
659.1  103811.40  16401.00  15.80
660.4  104546.40  16632.56  15.91
661.8  105256.00  16852.00  16.01
663.1  106226.58  17125.85  16.12
664.5  106703.82  17323.65  16.24
665.8  106808.43  17467.62  16.35
667.1  106826.31  17597.93  16.47
668.5  107125.20  17778.60  16.60
669.8  107406.46  17962.53  16.72
671.2  107569.28  18141.76  16.87
672.5  107788.31  18332.33  17.01
673.8  108377.64  18590.74  17.15
675.2  109310.04  18908.61  17.30
676.5  110448.72  19276.65  17.45
677.8  111681.90  19667.84  17.61
679.2  112664.75  20036.16  17.78
680.5  113529.75  20389.10  17.96
681.9  114291.10  20732.25  18.14
683.2  115115.00  21098.00  18.33
684.5  115938.90  21486.85  18.53
685.9  116680.37  21862.67  18.74
687.2  117396.48  22237.44  18.94
688.5  118071.24  22604.66  19.14
689.9  118847.84  22996.40  19.35
691.2  119537.88  23381.73  19.56
692.5  120150.58  23759.51  19.77
693.8  120890.60  24156.23  19.98
695.2  121511.80  24557.70  20.21
696.5  122200.76  24964.50  20.43
697.8  122902.65  25400.78  20.67
699.2  123554.34  25842.38  20.92
700.5  124271.82  26302.32  21.17
701.8  124905.90  26768.70  21.43
703.1  125567.28  27248.70  21.70
704.5  126240.93  27745.74  21.98
705.8  126977.82  28276.67  22.27
707.1  127636.25  28797.00  22.56
708.4  128289.12  29317.65  22.85
709.8  129069.96  29881.59  23.15
711.1  129606.22  30396.20  23.45
712.4  130422.08  30988.24  23.76
713.7  131086.32  31540.57  24.06
715.0  131788.44  32115.66  24.37
716.3  132537.25  32701.13  24.67
717.7  133273.64  33300.24  24.99
719.0  134079.10  33919.45  25.30
720.3  134857.82  34542.04  25.61
721.6  135790.00  35212.90  25.93
722.9  136701.00  35885.88  26.25
724.2  137637.36  36582.84  26.58
725.6  138439.18  37254.41  26.91
726.9  138872.25  37843.25  27.25
728.2  139308.96  38439.52  27.59
729.5  139837.62  39079.04  27.95
730.8  140285.84  39699.00  28.30
732.1  140857.64  40360.46  28.65
733.4  141236.63  40980.22  29.02
734.7  141455.52  41557.32  29.38
736.0  141688.26  42158.70  29.75
737.3  141678.99  42678.63  30.12
738.6  141670.62  43197.57  30.49
740.0  141716.20  43733.13  30.86
741.2  141880.96  44312.32  31.23
742.6  142291.80  44972.82  31.61
743.9  142840.40  45674.32  31.98
745.2  143578.74  46434.78  32.34
746.5  144413.90  47236.24  32.71
747.8  145131.80  48002.80  33.08
749.1  145908.12  48808.45  33.45
750.4  146658.60  49598.10  33.82
751.7  147424.48  50386.00  34.18
753.0  148001.37  51107.85  34.53
754.2  148668.84  51874.80  34.89
755.5  149258.10  52609.50  35.25
756.8  149818.44  53340.80  35.60
758.1  150804.00  54234.06  35.96
759.4  151712.60  55095.90  36.32
760.7  152559.68  55946.94  36.67
762.0  153133.75  56700.00  37.03
763.3  153670.86  57453.48  37.39
764.6  154059.12  58137.36  37.74
765.9  154441.20  58846.25  38.10
767.2  154918.68  59570.91  38.45
768.4  155209.60  60237.45  38.81
769.7  155825.64  61026.20  39.16
771.0  156236.58  61752.11  39.52
772.3  156584.45  62453.33  39.88
773.6  157034.40  63191.36  40.24
774.8  157473.72  63922.48  40.59
776.1  157902.68  64646.40  40.94
777.4  158205.03  65328.88  41.29
778.7  158710.84  66093.51  41.64
780.0  159136.64  66840.96  42.00
781.2  159488.34  67539.81  42.35
782.5  159968.64  68292.90  42.69
783.8  160394.58  69039.54  43.04
785.0  160734.30  69738.03  43.39
786.3  161154.00  70476.00  43.73
787.6  161600.32  71213.52  44.07
788.9  161959.26  71922.06  44.41
790.1  162464.50  72692.10  44.74
791.4  162817.92  73399.44  45.08
792.7  163429.95  74223.27  45.42
793.9  163828.98  74968.74  45.76
795.2  164289.00  75721.75  46.09
796.5  164767.46  76477.94  46.42
797.7  165243.60  77231.88  46.74
799.0  165852.00  78066.00  47.07
800.2  166227.20  78784.64  47.40
801.5  166676.38  79549.81  47.73
802.8  167203.65  80332.55  48.04
804.0  167645.66  81077.36  48.36
805.3  168115.04  81828.82  48.67
806.5  168479.10  82536.55  48.99
807.8  168910.00  83297.90  49.31
809.0  169366.95  84062.94  49.63
810.3  169824.45  84830.09  49.95
811.5  170208.06  85520.73  50.24
812.8  170638.20  86277.90  50.56
814.0  171018.81  86983.34  50.86
815.3  171512.12  87761.20  51.17
816.5  171867.00  88470.50  51.48
817.8  172289.73  89198.75  51.77
819.0  172649.54  89917.21  52.08
820.2  173089.50  90654.18  52.37
821.5  173574.15  91411.65  52.66
822.7  173855.85  92093.61  52.97
824.0  174294.09  92817.77  53.25
825.2  174765.15  93571.05  53.54
826.4  175252.11  94328.19  53.82
827.7  175543.30  95000.30  54.12
828.9  176010.30  95734.35  54.39
830.1  176384.74  96441.45  54.68
831.4  176832.27  97184.75  54.96
832.6  177278.36  97917.45  55.23
833.8  177651.50  98608.80  55.51
835.0  178026.38  99301.93  55.78
836.3  178454.08  100035.95  56.06
837.5  178926.30  100765.35  56.32
838.7  179354.52  101476.40  56.58
839.9  179742.24  102176.64  56.85
841.2  180194.09  102931.41  57.12
842.4  180610.26  103621.79  57.37
843.6  181015.10  104311.55  57.63
844.8  181512.27  105069.78  57.89
846.0  181917.00  105773.24  58.14
847.2  182299.95  106452.99  58.39
848.5  182790.88  107180.36  58.64
849.7  183116.76  107850.45  58.90
850.9  183496.30  108511.00  59.14
852.1  183881.14  109189.24  59.38
853.3  184171.26  109834.20  59.64
854.5  184585.45  110474.91  59.85
855.7  184899.48  111098.40  60.09
856.9  185219.40  111734.46  60.33
858.1  185577.15  112387.25  60.56
859.3  185985.38  113058.96  60.79
860.5  186374.04  113714.15  61.01
861.7  186744.00  114365.20  61.24
862.9  187121.22  115000.02  61.46
864.1  187484.30  115623.78  61.67
865.3  187915.56  116290.22  61.88
866.5  188334.72  116989.92  62.12
867.7  188751.08  117641.55  62.33
868.9  189105.84  118270.74  62.54
870.1  189580.78  118964.22  62.75
871.3  190007.14  119619.55  62.96
872.5  190475.55  120327.08  63.17
873.7  190933.28  121047.48  63.40
874.9  191485.32  121716.30  63.56
876.0  191941.56  122391.54  63.77
877.2  192433.16  123064.04  63.95
878.4  192937.59  123809.13  64.17
879.6  193422.60  124494.30  64.36
880.8  193880.75  125173.13  64.56
882.0  194278.24  125732.49  64.72
883.1  194809.16  126429.10  64.90
884.3  195286.58  127112.35  65.09
885.5  195812.82  127804.01  65.27
886.7  196130.88  128399.04  65.47
887.8  196612.50  129025.95  65.62
889.0  197192.40  129720.71  65.78
890.2  197589.21  130297.44  65.94
891.4  198106.18  130995.46  66.12
892.5  198694.08  131750.19  66.31
893.7  199360.64  132517.00  66.47
894.9  199917.00  133237.26  66.65
896.0  200576.10  133930.10  66.77
897.2  201200.16  134655.15  66.93
898.4  201718.66  135380.18  67.11
899.5  202358.50  136118.58  67.27
900.7  202826.00  136681.35  67.39
901.9  203237.12  137219.49  67.52
903.0  203597.26  137814.31  67.69
904.2  203934.40  138372.80  67.85
905.4  204422.16  138989.46  67.99
906.5  204895.46  139599.78  68.13
907.7  205277.76  140095.46  68.25
908.8  205611.03  140599.50  68.38
910.0  205908.56  141138.40  68.54
911.2  206198.91  141602.05  68.67
912.3  206442.12  142011.42  68.79
913.5  206592.27  142369.70  68.91
914.6  206705.52  142747.92  69.06
915.8  206987.79  143240.72  69.20
916.9  207259.14  143656.55  69.31
918.1  207480.34  144121.93  69.46
919.2  207625.68  144482.54  69.59
920.4  207818.16  144800.59  69.68
921.5  208057.64  145246.38  69.81
922.7  208154.88  145566.40  69.93
923.8  208479.30  146038.59  70.05
925.0  208566.54  146410.78  70.20
926.1  208879.44  146818.35  70.29
927.3  209203.68  147315.84  70.42
928.4  209784.25  147931.88  70.52
929.6  210467.84  148600.32  70.60
930.7  211117.20  149440.90  70.79
931.8  211820.07  150158.72  70.89
933.0  212506.56  150834.24  70.98
934.1  212950.35  151411.05  71.10
935.3  213197.11  151818.43  71.21
936.4  213198.75  152113.36  71.35
937.6  213185.64  152206.58  71.40
938.7  213040.08  152288.33  71.48
939.9  213085.39  152536.90  71.58
941.0  213582.80  153181.04  71.72
942.1  214204.50  153844.11  71.82
943.3  214733.40  154379.76  71.89
944.4  215146.38  154896.63  72.00
945.6  215394.10  155218.14  72.06
946.7  215685.46  155649.70  72.17
947.9  216034.14  156033.36  72.23
949.0  216168.03  156241.85  72.28
950.1  216487.44  156718.44  72.39
951.3  216888.76  157125.93  72.45
952.4  217198.62  157429.94  72.48
953.6  217412.46  157866.94  72.61
954.7  217709.43  158084.34  72.61
955.8  217955.66  158380.49  72.67
957.0  218362.50  158870.85  72.76
958.1  218743.74  159131.82  72.75
959.3  218765.40  159186.30  72.77
960.4  218969.76  159400.23  72.80
961.6  219348.53  159720.34  72.82
962.7  219594.24  159951.36  72.84
963.9  219782.08  160238.37  72.91
965.0  219730.08  160119.90  72.87
966.2  219885.26  160276.32  72.89
967.3  219944.18  160243.23  72.86
968.5  220032.96  160454.40  72.92
969.6  220202.72  160468.32  72.87
970.8  220127.16  160474.38  72.90
971.9  219799.36  160267.36  72.92
973.1  219895.76  160418.20  72.95
974.2  219711.76  160257.64  72.94
975.4  219900.84  160410.38  72.95
976.5  220113.27  160550.33  72.94
977.7  219944.70  160618.62  73.03
978.8  219963.87  160415.64  72.93
980.0  219633.00  160384.00  73.02
981.2  220132.53  160524.86  72.92
982.3  220015.46  160575.03  72.98
983.5  220086.36  160726.15  73.03
984.6  220468.32  160766.64  72.92
985.8  220244.20  160599.12  72.92
987.0  220308.48  160641.60  72.92
988.1  220475.26  160758.48  72.91
989.3  220671.36  160670.44  72.81
990.2  236649.03  177286.83  74.92
994.0  236962.44  178184.50  75.20
997.9  236568.08  178522.34  75.46
1001.7  236808.79  179471.83  75.79
1005.6  237891.11  180897.86  76.04
1009.4  239337.57  182717.06  76.34
1013.3  240560.00  184217.14  76.58
1017.1  241299.32  185402.92  76.84
1021.0  241956.99  186521.58  77.09
1024.8  243474.44  188191.68  77.29
1028.6  245586.51  190430.77  77.54
1032.5  247328.20  192282.30  77.74
1036.3  248016.39  193256.45  77.92
1040.1  248167.09  193891.11  78.13
1044.0  249088.44  195126.62  78.34
1047.8  249964.05  196180.65  78.48
1051.6  250703.20  197292.86  78.70
1055.5  250245.10  197360.16  78.87
1059.3  249770.70  197402.59  79.03
1063.1  249282.53  197430.88  79.20
1067.0  249514.07  198018.11  79.36
1070.8  250249.14  198969.05  79.51
1074.6  250777.86  199758.20  79.66
1078.4  250245.00  199698.00  79.80
1082.3  249068.10  199089.94  79.93
1086.1  248374.76  198943.03  80.10
1089.9  248232.48  199136.64  80.22
1093.7  248639.84  199708.85  80.32
1097.5  248701.19  200016.14  80.42
1101.4  248603.93  200159.69  80.51
1105.2  248392.00  200149.71  80.58
1109.0  248803.10  200570.90  80.61
1112.8  250015.57  201479.44  80.59
1116.6  250923.78  202117.09  80.55
1120.4  251661.82  202575.00  80.49
1124.2  252247.91  202754.11  80.38
1128.1  253106.48  203102.90  80.24
1131.8  253110.67  202743.90  80.10
1135.7  252936.82  202160.97  79.93
1139.5  252755.40  201542.14  79.74
1143.3  252195.65  200447.94  79.48
1147.1  251335.11  199118.86  79.22
1150.9  250533.25  197665.29  78.90
1154.7  250547.56  196729.00  78.52
1158.5  250430.00  195729.39  78.16
1162.3  250211.99  194711.73  77.82
1166.1  249486.90  193364.44  77.50
1169.9  249153.27  192362.64  77.21
1173.7  248500.00  191211.43  76.95
1177.5  247879.21  190075.40  76.68
1181.2  247925.31  189479.83  76.43
1185.0  248491.28  189309.32  76.18
1188.8  248449.83  188881.25  76.02
1192.6  248560.40  188603.99  75.88
1196.4  248535.93  188323.43  75.77
1200.2  247831.11  187756.80  75.76
1204.0  247301.40  187427.96  75.79
1207.8  246835.35  187345.62  75.90
1211.6  246123.67  187222.50  76.07
1215.3  245603.82  187581.01  76.38
1219.1  245516.08  188453.14  76.76
1222.9  245173.33  189245.71  77.19
1226.7  244879.48  190065.24  77.62
1230.4  244210.20  190503.49  78.01
1234.2  243529.46  190743.00  78.32
1238.0  242698.13  190809.11  78.62
1241.8  241941.83  190806.45  78.86
1245.5  241321.56  190793.57  79.06
1249.3  241097.13  191126.80  79.27
1253.1  241487.36  191834.38  79.44
1256.8  241621.32  192278.73  79.58
1260.6  241449.27  192357.34  79.67
1264.4  241318.60  192535.89  79.78
1268.1  241032.00  192483.34  79.86
1271.9  240985.97  192680.75  79.96
1275.7  241194.71  193042.52  80.04
1279.4  241457.40  193440.54  80.11
1283.2  240913.53  193315.61  80.24
1286.9  240566.89  193271.05  80.34
1290.7  240354.40  193261.20  80.41
1294.4  239619.37  192786.00  80.46
1298.2  238571.74  192024.35  80.49
1302.0  237381.17  191044.34  80.48
1305.7  235936.86  189860.20  80.47
1309.5  234310.93  188377.47  80.40
1313.2  233402.00  187442.63  80.31
1317.0  232752.00  186651.77  80.19
1320.7  231876.48  185567.36  80.03
1324.4  230653.68  184049.44  79.79
1328.2  230052.00  182921.14  79.51
1331.9  229296.77  181432.55  79.13
1335.7  228545.56  179780.98  78.66
1339.4  227099.11  177501.03  78.16
1343.2  226088.78  175459.75  77.61
1346.9  225777.95  173854.68  77.00
1350.6  226376.27  172982.70  76.41
1354.4  227067.58  172241.88  75.85
1358.1  226825.80  170807.44  75.30
1361.8  225978.84  168962.09  74.77
1365.6  224957.05  167051.03  74.26
1369.3  223957.33  165159.14  73.75
1373.0  222683.69  163097.63  73.24
1376.7  221182.50  160851.79  72.72
1380.5  219557.69  158269.77  72.09
1384.2  218248.81  155623.74  71.31
1387.9  216950.53  152745.43  70.41
1391.6  215578.00  149490.39  69.34
1395.3  214316.35  145955.60  68.10
1399.1  213516.86  142365.75  66.68
1402.8  212445.33  138192.43  65.05
1406.5  211595.70  133906.11  63.28
1410.2  210959.89  129785.75  61.52
1413.9  210880.11  126221.77  59.85
1417.6  210313.72  122772.99  58.38
1421.3  209544.80  119688.86  57.12
1425.1  208643.73  117008.23  56.08
1428.8  208276.05  115011.32  55.22
1432.5  208046.59  113511.09  54.56
1436.2  207742.87  112360.40  54.09
1439.9  207063.43  111291.91  53.75
1443.6  206664.56  110592.14  53.51
1447.3  206127.27  110060.19  53.39
1451.0  205648.50  109662.75  53.33
1454.7  205116.89  109351.31  53.31
1458.4  204713.83  109132.80  53.31
1462.1  204069.98  108888.83  53.36
1465.8  203319.61  108655.59  53.44
1469.4  202800.17  108688.61  53.59
1473.1  203682.61  109519.37  53.77
1476.8  203965.52  110225.84  54.04
1480.5  202772.91  110136.33  54.32
1484.2  201656.83  110135.53  54.62
1487.9  201002.38  110427.92  54.94
1491.6  200354.92  110666.68  55.24
1495.3  200366.83  111279.54  55.54
1498.9  199903.17  111638.74  55.85
1502.6  198919.27  111713.79  56.16
1506.3  197667.56  111621.20  56.47
1510.0  196721.90  111672.74  56.77
1513.7  195948.62  111836.84  57.07
1517.3  195199.40  111985.39  57.37
1521.0  194276.98  111921.04  57.61
1524.7  193435.09  111932.93  57.87
1528.3  192581.30  111816.23  58.06
1532.0  191634.80  111644.14  58.26
1535.7  190758.09  111457.50  58.43
1539.3  189887.07  111200.25  58.56
1543.0  189255.89  111081.00  58.69
1546.7  188867.25  111133.98  58.84
1550.3  188338.49  111074.51  58.98
1554.0  187532.10  110810.25  59.09
1557.6  186776.82  110623.46  59.23
1561.3  185943.17  110341.06  59.34
1565.0  185096.27  110019.26  59.44
1568.6  184154.56  109634.58  59.53
1572.3  183520.38  109464.02  59.65
1575.9  182910.93  109313.89  59.76
1579.6  182372.56  109217.85  59.89
1583.2  181773.91  109084.89  60.01
1586.9  181059.51  108876.82  60.13
1590.5  180476.44  108882.00  60.33
1594.1  179749.12  108822.05  60.54
1597.8  179013.06  108743.78  60.75
1601.4  178321.97  108745.75  60.98
1605.1  177374.28  108533.08  61.19
1608.7  176555.50  108431.52  61.41
1612.3  175813.34  108306.34  61.60
1616.0  174983.85  108080.07  61.77
1619.6  174291.11  107878.93  61.90
1623.2  173506.60  107514.00  61.97
1626.9  172987.76  107288.03  62.02
1630.5  172283.15  106850.93  62.02
1634.1  171640.21  106443.45  62.02
1637.8  170854.76  105837.60  61.95
1641.4  169891.67  104990.54  61.80
1645.0  168981.93  104053.79  61.58
1648.6  168005.28  102896.60  61.25
1652.2  167239.37  101804.39  60.87
1655.8  166480.11  100633.50  60.45
1659.5  165770.40  99468.39  60.00
1663.1  164543.69  98048.89  59.59
1666.7  163288.83  96641.57  59.18
1670.3  162098.55  95331.70  58.81
1673.9  160989.43  94047.58  58.42
1677.5  160175.49  92907.44  58.00
1681.1  159714.27  91936.51  57.56
1684.7  159687.85  91179.35  57.10
1688.3  159550.38  90329.95  56.62
1691.9  159147.27  89238.17  56.07
1695.6  158800.90  88080.00  55.47
1699.2  158666.33  87026.19  54.85
1702.8  158582.91  85994.18  54.23
1706.3  158082.51  84772.45  53.63
1709.9  157129.87  83389.94  53.07
1713.5  156444.39  82251.49  52.58
1717.1  155764.93  81239.65  52.16
1720.7  155091.42  80410.10  51.85
1724.3  154748.51  80102.65  51.76
1727.9  154453.33  80159.30  51.90
1731.5  154348.58  80713.02  52.29
1735.1  154498.40  81546.34  52.78
1738.7  154237.78  81971.71  53.15
1742.2  153761.72  81944.96  53.29
1745.8  153195.33  81679.54  53.32
1749.4  153389.93  81704.56  53.27
1753.0  152876.03  81375.15  53.23
1756.5  151538.51  80764.43  53.30
1760.1  149600.25  79998.59  53.47
1763.7  147366.14  79196.25  53.74
1767.2  145579.33  78735.56  54.08
1770.8  144096.00  78427.93  54.43
1774.4  142639.12  77973.15  54.66
1777.9  141785.92  77876.72  54.93
1781.5  140874.33  77568.64  55.06
1785.1  139576.67  76969.29  55.14
1788.6  138220.71  76305.16  55.21
1792.2  137041.83  75713.89  55.25
1795.8  136616.78  75623.88  55.35
1799.3  136066.60  75409.07  55.42
1802.9  135313.52  75106.00  55.51
1806.4  134613.16  74817.66  55.58
1810.0  133757.57  74475.61  55.68
1813.5  133277.46  74300.27  55.75
1817.1  133002.73  74302.24  55.87
1820.6  132376.70  74087.83  55.97
1824.2  132237.73  74186.17  56.10
1827.7  131394.66  73871.40  56.22
1831.2  131082.00  73935.00  56.40
1834.8  131081.47  74135.08  56.56
1838.3  130964.00  74291.79  56.73
1841.8  130301.07  74110.74  56.88
1845.4  129373.88  73754.80  57.01
1848.9  128476.50  73313.29  57.06
1852.4  127805.50  72981.09  57.10
1856.0  127052.40  72430.50  57.01
1859.5  126295.22  71854.95  56.89
1863.0  125586.09  71176.97  56.68
1866.6  125284.09  70607.83  56.36
1870.1  125057.79  69912.75  55.90
1873.6  124407.00  68709.21  55.23
1877.1  123219.83  66948.38  54.33
1880.6  121806.47  64834.04  53.23
1884.2  120669.33  62530.24  51.82
1887.7  119769.80  59981.19  50.08
1891.2  118758.15  56982.83  47.98
1894.7  117930.91  53842.21  45.66
1898.2  117515.72  50795.96  43.22
1902.2  127483.20  51948.00  40.75
1904.9  126728.08  49201.98  38.82
1907.6  125777.93  46583.93  37.04
1910.4  124954.20  44248.46  35.41
1913.1  123741.13  42131.27  34.05
1915.8  123002.13  40532.80  32.95
1918.6  122523.73  39352.53  32.12
1921.3  122058.13  38452.10  31.50
1924.0  121274.07  37697.22  31.08
1926.7  120522.70  37182.63  30.85
1929.4  119760.20  36915.80  30.82
1932.2  119232.19  36856.73  30.91
1934.9  118669.20  36933.00  31.12
1937.6  118041.33  37070.03  31.40
1940.3  117434.58  37279.58  31.74
1943.0  116898.89  37583.09  32.15
1945.7  116134.70  37845.96  32.59
1948.4  115322.64  38114.95  33.05
1951.1  114660.60  38425.20  33.51
1953.8  114000.15  38726.05  33.97
1956.4  113482.17  39071.66  34.43
1959.1  112901.27  39385.97  34.89
1961.8  112103.95  39632.95  35.35
1964.5  111443.33  39910.80  35.81
1967.2  110698.53  40158.94  36.28
1969.9  110091.42  40440.42  36.73
1972.5  109308.84  40658.83  37.20
1975.2  108760.73  40965.03  37.67
1977.9  108456.43  41334.50  38.11
1980.6  107903.66  41607.71  38.56
1983.2  107053.80  41745.72  39.00
1985.9  106176.00  41832.00  39.40
1988.5  105281.72  41869.14  39.77
1991.2  104654.03  42020.78  40.15
1993.8  104072.10  42162.45  40.51
1996.5  103624.40  42313.70  40.83
1999.2  102997.73  42365.93  41.13
2001.8  102608.10  42474.30  41.39
2004.4  102105.17  42510.98  41.63
2007.1  101419.03  42436.22  41.84
2009.7  100816.95  42355.05  42.01
2012.4  100457.87  42338.40  42.15
2015.0  100017.17  42210.83  42.20
2017.6  99457.50  41980.75  42.21
2020.3  98947.93  41732.17  42.18
2022.9  98725.07  41591.87  42.13
2025.5  98498.68  41389.90  42.02
2028.1  98280.87  41129.77  41.85
2030.8  97858.63  40731.03  41.62
2033.4  97682.05  40417.75  41.38
2036.0  97320.87  40001.77  41.10
2038.6  96951.80  39560.50  40.80
2041.2  96626.90  39135.90  40.50
2043.8  96316.03  38682.37  40.16
2046.4  95941.50  38210.63  39.83
2049.0  95429.97  37716.13  39.52
2051.6  95160.68  37329.25  39.23
2054.2  94834.17  36902.92  38.91
2056.8  94479.00  36510.83  38.64
2059.4  93894.90  36046.88  38.39
2062.0  93393.96  35630.63  38.15
2064.6  92798.38  35197.82  37.93
2067.1  92178.68  34739.10  37.69
2069.7  91539.62  34277.67  37.45
2072.3  91116.77  33946.73  37.26
2074.9  90656.48  33624.68  37.09
2077.4  90351.02  33341.20  36.90
2080.0  89877.13  33029.60  36.75
2082.6  89378.79  32708.33  36.60
2085.1  88907.15  32395.03  36.44
2087.7  88588.50  32168.50  36.31
2090.3  88189.55  31912.98  36.19
2092.8  87454.53  31541.82  36.07
2095.4  86658.22  31152.98  35.95
2097.9  86002.82  30806.13  35.82
2100.5  85335.33  30469.67  35.71
2103.0  84757.03  30162.08  35.59
2105.6  84210.50  29869.00  35.47
2108.1  83726.25  29599.88  35.35
2110.7  83209.12  29321.37  35.24
2113.2  82708.28  29051.30  35.13
2115.7  82142.46  28757.00  35.01
2118.3  81510.00  28442.05  34.89
2120.8  81130.80  28240.80  34.81
2123.3  80748.07  28008.10  34.69
2125.8  80383.33  27763.17  34.54
2128.4  79972.43  27552.85  34.45
2130.9  79439.00  27324.50  34.40
2133.4  79066.28  27157.20  34.35
2135.9  78699.00  26997.67  34.30
2138.4  78250.98  26845.23  34.31
2140.9  77963.03  26766.53  34.33
2143.4  77638.29  26693.68  34.38
2145.9  77339.80  26638.86  34.44
2148.4  77041.31  26596.22  34.52
2150.9  76755.00  26553.58  34.60
2153.4  76474.78  26541.39  34.71
2155.9  76152.59  26540.71  34.85
2158.4  75882.63  26545.75  34.98
2160.9  75686.63  26551.88  35.08
2163.4  75387.92  26527.98  35.19
2165.9  74831.30  26424.00  35.31
2168.4  74365.80  26352.75  35.44
2170.8  74062.36  26323.18  35.54
2173.3  73739.80  26284.16  35.64
2175.8  73435.91  26261.77  35.76
2178.2  73047.25  26211.58  35.88
2180.7  72671.73  26165.07  36.00
2183.2  72258.72  26097.25  36.12
2185.6  71838.90  26031.60  36.24
2188.1  71372.70  25937.10  36.34
2190.6  70838.30  25818.22  36.45
2193.0  70207.50  25660.53  36.55
2195.5  69651.20  25504.00  36.62
2197.9  69076.93  25355.80  36.71
2200.4  68393.13  25146.17  36.77
2202.8  67924.33  25019.16  36.83
2205.3  67347.95  24862.00  36.92
2207.7  67005.47  24784.50  36.99
2210.1  66584.00  24650.97  37.02
2212.6  66210.35  24511.68  37.02
2215.0  65992.83  24409.83  36.99
2217.4  65693.70  24261.08  36.93
2219.9  65468.75  24099.48  36.81
2222.3  65249.80  23916.57  36.65
2224.7  65083.73  23721.98  36.45
2227.1  64826.73  23415.09  36.12
2229.5  64560.77  23050.41  35.70
2231.9  64130.00  22613.33  35.26
2234.4  63636.47  22134.73  34.78
2236.8  63253.74  21682.10  34.28
2239.2  62877.10  21185.45  33.69
2241.6  62458.38  20656.83  33.07
2244.0  62056.80  20145.60  32.46
2246.4  61658.15  19608.65  31.80
2248.8  61235.53  19052.83  31.11
2251.2  60914.50  18574.50  30.49
2253.6  60486.75  18096.00  29.92
2255.9  60195.80  17636.80  29.30
2258.3  59899.10  17211.13  28.73
2260.7  59543.07  16836.87  28.28
2263.1  59138.25  16479.25  27.87
2265.5  58729.92  16134.43  27.47
2267.9  58413.25  15855.75  27.14
2270.2  58002.53  15565.20  26.84
2272.6  57597.00  15322.70  26.60
2275.0  57160.95  15096.90  26.41
2277.3  56765.38  14875.38  26.21
2279.7  56396.63  14654.13  25.98
2282.1  56077.07  14413.23  25.70
2284.4  55675.95  14123.82  25.37
2286.8  55364.79  13877.10  25.06
2289.1  54979.40  13612.43  24.76
2291.5  54668.48  13342.35  24.41
2293.8  54252.02  13015.57  23.99
2296.2  53807.60  12743.50  23.68
2298.5  53305.40  12509.98  23.47
2300.8  52762.50  12319.07  23.35
2303.2  52122.10  12147.07  23.31
2305.5  51458.86  12038.29  23.39
2307.9  50793.08  11960.88  23.55
2310.2  50157.80  11935.00  23.79
2312.5  49595.67  11944.67  24.08
2314.8  49035.03  11947.58  24.37
2317.1  48423.75  11917.08  24.61
2319.5  47817.75  11834.70  24.75
2321.8  47267.93  11743.20  24.84
2324.1  46657.68  11607.75  24.88
2326.4  46141.15  11462.37  24.84
2328.7  45631.67  11265.42  24.69
2331.0  45164.30  11067.90  24.51
2333.3  44824.67  10890.50  24.30
2335.6  44426.67  10725.87  24.14
2337.9  43971.45  10573.50  24.05
2340.2  43581.25  10410.42  23.89
2342.5  43222.95  10262.88  23.74
2344.8  42728.29  10138.92  23.73
2347.1  42206.15  10062.50  23.84
2349.4  41670.95  10008.20  24.02
2351.7  41195.33  9963.33  24.19
2353.9  40733.45  9920.38  24.35
2356.2  40243.13  9880.00  24.55
2358.5  39747.62  9818.85  24.70
2360.8  39276.55  9740.00  24.80
2363.1  38826.60  9641.45  24.83
2365.3  38368.22  9530.12  24.84
2367.6  37833.33  9400.00  24.85
2369.8  37344.13  9262.75  24.80
2372.1  36808.20  9109.10  24.75
2374.4  36168.47  8960.73  24.77
2376.6  35517.53  8831.90  24.87
2378.9  34930.47  8685.13  24.86
2381.1  34415.33  8554.00  24.86
2383.4  33864.25  8402.87  24.81
2385.6  33379.04  8290.33  24.84
2387.9  32929.50  8178.00  24.83
2390.1  32471.25  8058.75  24.82
2392.3  31993.65  7941.38  24.82
2394.6  31540.95  7834.73  24.84
2396.8  31140.35  7754.14  24.90
2399.0  30700.08  7659.42  24.95
2401.3  30250.92  7537.93  24.92
2403.5  29793.40  7398.30  24.83
2405.7  29401.70  7286.67  24.78
2407.9  29005.50  7210.20  24.86
2410.1  28569.60  7086.60  24.80
2412.4  28202.92  6958.92  24.67
2414.6  27805.20  6833.80  24.58
2416.8  27404.85  6722.65  24.53
2419.0  27050.02  6590.30  24.36
2421.2  26620.52  6436.97  24.18
2423.4  26166.93  6275.50  23.98
2425.6  25908.00  6210.30  23.97
2427.8  25622.25  6153.15  24.01
2430.0  25300.91  6040.87  23.88
2432.2  25008.00  5942.40  23.76
2434.4  24709.95  5824.35  23.57
2436.5  24397.13  5693.97  23.34
2438.7  24102.95  5604.65  23.25
2440.9  23810.08  5518.30  23.18
2443.1  23567.25  5427.00  23.03
2445.3  23313.38  5322.97  22.83
2447.4  23031.60  5232.60  22.72
2449.6  22750.93  5133.33  22.56
2451.8  22449.15  5040.45  22.45
2453.9  22123.86  4936.04  22.31
2456.1  21802.07  4846.07  22.23
2458.3  21501.08  4745.07  22.07
2460.4  21201.58  4650.88  21.94
2462.6  20925.04  4564.88  21.82
2464.7  20679.75  4507.97  21.80
2466.9  20440.80  4442.20  21.73
2469.0  20172.40  4372.96  21.68
2471.2  19898.20  4287.20  21.55
2473.3  19645.03  4197.76  21.37
2475.4  19404.70  4145.99  21.37
2477.6  19150.26  4040.19  21.10
2479.7  18918.40  3916.80  20.70
2481.9  18640.94  3850.47  20.66
2484.0  18436.46  3821.38  20.73
2486.1  18218.70  3766.50  20.67
2488.2  17973.50  3722.67  20.71
2490.4  17687.29  3650.00  20.64
2492.5  17387.70  3544.60  20.39
2494.6  17126.40  3495.53  20.41
2496.7  16875.63  3513.59  20.82
2498.8  16616.48  3495.38  21.04
2500.9  16492.43  3476.07  21.08
2503.0  16413.67  3442.87  20.98
2505.1  16329.63  3443.38  21.09
2507.2  16316.85  3483.63  21.35
2509.4  16249.02  3543.93  21.81
2511.4  16244.73  3520.13  21.67
2513.5  16289.20  3572.93  21.93
2515.6  16402.70  3655.28  22.28
