# Supplementary material for: Using reflectance spectra and Pl@ntNet to identify herbarium specimens: a case study with Lithocarpus
Source: New Phytol. 2025 Jun 4;251(2):800–10. doi: 10.1111/nph.70258 (PMC13278665; doi:10.1111/nph.70258)
Supplement: Supplementary file 1 — Dataset S1 Original spectral data collected for this study. [file NPH-251-800-s003.zip › lithocarpus_spectra/gr020222_0205.sig]

/*** Spectra Vista SIG Data ***/
name= gr020222_0205.sig
instrument= HI: 1132003 (HR-1024i)
integration= 50.0, 9.0, 6.0, 150.0, 20.0, 6.0
scan method= Time-based, Time-based
scan coadds= 100, 425, 571, 33, 219, 571
scan time= 5, 5
scan settings= AI, AI
external data set1= 0,0,0,0,0,0,0,0,0,0,0,0,0,0,0,0,0,0,0,0,0,0,0,0,0,0,0,0,0,0,0,0
external data set2= 0,0,0,0,0,0,0,0,0,0,0,0,0,0,0,0,0,0,0,0,0,0,0,0,0,0,0,0,0,0,0,0
external data dark= 0,0,0,0,0,0,0,0,0,0,0,0,0,0,0,0
external data mask= 0
optic= LENS 4(1), LENS 4(1)
temp= 35.7, -5.0, -10.1, 35.6, -5.0, -9.9
battery= 7.44, 7.44
error= 0, 0
units= Radiance, Radiance
time= 02/02/2022 14:14:27, 02/02/2022 14:17:49
longitude=                 ,                 
latitude=                 ,                 
gpstime=                 ,                 
comm= 
memory slot= 0, 0
factors= 0.969, 0.944, 1.000 [Overlap: Remove @ 990,1900, Matching Type: None]
inclinometer x offset= 1, 1
inclinometer y offset= 90, 90
data= 
340.5  1236.90  151.90  12.28
341.9  1276.20  127.62  10.00
343.4  1239.84  118.08  9.52
344.9  1202.50  117.17  9.74
346.4  1230.27  106.98  8.70
347.8  1233.36  108.49  8.80
349.3  1241.76  111.44  8.97
350.8  1257.45  95.95  7.63
352.2  1287.44  92.66  7.20
353.7  1310.05  91.93  7.02
355.2  1349.30  91.70  6.80
356.6  1400.63  82.90  5.92
358.1  1454.20  92.54  6.36
359.6  1512.76  94.01  6.21
361.0  1563.37  102.58  6.56
362.5  1627.56  98.64  6.06
364.0  1719.90  97.67  5.68
365.5  1786.15  102.80  5.76
366.9  1858.88  104.67  5.63
368.4  1939.05  100.08  5.16
369.9  2044.74  107.17  5.24
371.3  2141.64  105.76  4.94
372.8  2202.48  104.88  4.76
374.2  2297.46  112.49  4.90
375.7  2412.24  117.99  4.89
377.2  2523.15  120.15  4.76
378.6  2615.58  118.89  4.55
380.1  2692.20  123.93  4.60
381.6  2786.81  126.10  4.52
383.0  2934.80  118.07  4.02
384.5  3057.60  123.15  4.03
386.0  3210.24  133.76  4.17
387.4  3337.85  140.58  4.21
388.9  3416.28  147.19  4.31
390.4  3519.51  144.27  4.10
391.8  3673.60  141.59  3.85
393.3  3836.29  142.94  3.73
394.7  3961.15  151.33  3.82
396.2  4068.32  151.48  3.72
397.7  4200.24  151.36  3.60
399.1  4357.41  151.65  3.48
400.6  4521.20  155.79  3.45
402.0  4674.54  155.48  3.33
403.5  4811.80  163.33  3.39
405.0  4967.56  161.55  3.25
406.4  5141.40  168.37  3.27
407.9  5307.40  181.37  3.42
409.3  5469.94  184.38  3.37
410.8  5617.44  183.30  3.26
412.2  5788.80  187.60  3.24
413.7  5983.02  190.67  3.19
415.1  6185.28  194.55  3.15
416.6  6364.44  206.67  3.25
418.0  6546.75  212.67  3.25
419.5  6716.52  216.51  3.22
420.9  6927.36  216.48  3.13
422.4  7155.54  225.06  3.15
423.8  7379.32  230.35  3.12
425.3  7613.70  246.00  3.23
426.7  7828.95  250.10  3.19
428.2  8025.60  255.36  3.18
429.6  8242.70  256.97  3.12
431.1  8460.76  269.78  3.19
432.5  8714.81  279.50  3.21
434.0  8970.50  289.67  3.23
435.4  9256.50  295.17  3.19
436.8  9535.84  306.35  3.21
438.3  9797.10  318.28  3.25
439.7  10037.16  324.33  3.23
441.2  10259.16  336.52  3.28
442.6  10533.90  347.80  3.30
444.0  10816.26  356.72  3.30
445.5  11126.07  362.00  3.25
446.9  11449.62  374.92  3.27
448.4  11740.19  388.94  3.31
449.8  12074.05  403.03  3.34
451.2  12356.75  412.08  3.33
452.7  12616.41  424.60  3.37
454.1  12895.18  431.57  3.35
455.5  13202.00  443.89  3.36
457.0  13539.24  457.60  3.38
458.4  13853.84  469.04  3.39
459.8  14175.36  480.00  3.39
461.2  14556.24  494.19  3.40
462.7  14913.06  505.46  3.39
464.1  15253.91  517.97  3.40
465.5  15581.52  532.44  3.42
467.0  15902.70  546.97  3.44
468.4  16247.60  565.75  3.48
469.8  16586.68  578.12  3.49
471.2  16991.25  587.06  3.46
472.7  17404.95  604.71  3.47
474.1  17806.20  623.43  3.50
475.5  18268.90  641.85  3.51
476.9  18702.71  668.03  3.57
478.4  19093.75  683.33  3.58
479.8  19425.76  695.29  3.58
481.2  19731.04  707.84  3.59
482.6  20045.88  724.50  3.61
484.0  20440.38  743.36  3.64
485.4  20891.39  761.02  3.64
486.9  21358.35  778.05  3.64
488.3  21859.12  800.08  3.66
489.7  22314.88  818.45  3.67
491.1  22743.84  840.84  3.70
492.5  23173.08  862.40  3.72
493.9  23547.72  880.76  3.74
495.3  23911.50  896.80  3.75
496.8  24330.56  915.55  3.76
498.2  24809.67  933.96  3.76
499.6  25280.91  961.11  3.80
501.0  25815.28  984.98  3.82
502.4  26310.84  1007.92  3.83
503.8  26801.95  1032.22  3.85
505.2  27305.00  1060.03  3.88
506.6  27804.70  1086.21  3.91
508.0  28294.56  1112.16  3.93
509.4  28720.00  1138.33  3.96
510.8  29219.85  1164.90  3.99
512.2  29709.44  1190.72  4.01
513.6  30235.20  1219.20  4.03
515.0  30812.16  1252.37  4.06
516.4  31296.80  1285.28  4.11
517.8  31844.74  1317.51  4.14
519.2  32425.74  1351.45  4.17
520.7  32992.52  1384.42  4.20
522.0  33477.60  1411.92  4.22
523.4  34049.61  1450.89  4.26
524.8  34545.06  1487.74  4.31
526.2  35139.17  1528.04  4.35
527.6  35745.18  1569.50  4.39
529.0  36269.20  1604.53  4.42
530.4  36902.04  1645.74  4.46
531.8  37455.72  1687.85  4.51
533.2  37978.20  1734.72  4.57
534.6  38484.16  1783.31  4.63
536.0  39018.66  1841.71  4.72
537.4  39547.92  1894.78  4.79
538.8  40100.36  1943.29  4.85
540.2  40719.66  1994.18  4.90
541.6  41299.44  2041.25  4.94
543.0  41789.86  2090.43  5.00
544.3  42490.80  2151.80  5.06
545.7  43269.45  2214.15  5.12
547.1  43752.30  2263.45  5.17
548.5  44382.54  2319.94  5.23
549.9  45094.08  2382.31  5.28
551.3  45800.04  2442.79  5.33
552.7  46276.96  2497.60  5.40
554.1  46962.51  2559.45  5.45
555.4  47563.30  2621.29  5.51
556.8  48015.66  2674.98  5.57
558.2  48341.40  2723.35  5.63
559.6  48694.80  2772.95  5.69
561.0  49300.02  2838.22  5.76
562.3  49767.90  2892.28  5.81
563.7  50377.60  2958.29  5.87
565.1  50956.40  3022.80  5.93
566.5  51551.91  3085.96  5.99
567.9  52376.72  3172.93  6.06
569.2  53285.40  3260.60  6.12
570.6  54239.55  3353.40  6.18
572.0  55060.79  3439.99  6.25
573.4  55744.61  3522.37  6.32
574.8  56427.25  3606.83  6.39
576.1  57271.28  3700.85  6.46
577.5  57909.52  3788.84  6.54
578.9  58781.16  3890.92  6.62
580.3  59555.91  3992.44  6.70
581.6  60320.00  4094.03  6.79
583.0  61113.24  4202.37  6.88
584.4  61736.25  4298.31  6.96
585.8  62270.21  4389.54  7.05
587.1  62764.24  4484.85  7.15
588.5  63387.90  4593.40  7.25
589.9  63908.10  4692.00  7.34
591.2  64495.68  4797.21  7.44
592.6  65279.06  4920.01  7.54
594.0  65918.15  5033.35  7.64
595.3  66750.94  5167.25  7.74
596.7  67574.22  5307.81  7.85
598.1  68357.70  5445.81  7.97
599.5  69139.55  5586.98  8.08
600.8  69977.00  5735.32  8.20
602.2  70661.08  5871.39  8.31
603.5  71507.28  6026.88  8.43
604.9  72333.54  6187.44  8.55
606.3  73096.32  6343.04  8.68
607.6  73825.50  6502.34  8.81
609.0  74563.20  6663.60  8.94
610.4  75304.32  6825.00  9.06
611.7  75999.43  6981.17  9.19
613.1  76662.15  7150.25  9.33
614.5  77405.76  7330.26  9.47
615.8  78030.72  7499.52  9.61
617.2  78845.40  7687.38  9.75
618.5  79535.80  7869.25  9.89
619.9  80357.70  8068.09  10.04
621.2  81090.67  8261.33  10.19
622.6  81988.50  8468.17  10.33
624.0  82673.91  8648.58  10.46
625.3  83482.01  8839.88  10.59
626.7  84280.02  9032.05  10.72
628.0  84934.56  9216.63  10.85
629.4  85752.80  9413.60  10.98
630.8  86438.64  9588.00  11.09
632.1  86983.47  9750.51  11.21
633.5  87887.80  9958.52  11.33
634.8  88598.35  10149.43  11.46
636.2  89238.06  10328.56  11.57
637.5  90063.41  10524.91  11.69
638.9  90789.42  10708.92  11.80
640.2  91581.11  10901.80  11.90
641.6  92421.90  11097.22  12.01
642.9  93167.62  11281.27  12.11
644.3  93980.08  11472.96  12.21
645.6  94737.50  11671.83  12.32
647.0  95501.52  11861.04  12.42
648.3  96281.45  12039.35  12.50
649.7  97122.42  12224.36  12.59
651.0  97887.06  12419.57  12.69
652.4  98399.34  12563.46  12.77
653.7  99476.01  12776.67  12.84
655.0  100368.12  12959.60  12.91
656.4  100973.00  13115.27  12.99
657.7  102043.60  13315.63  13.05
659.1  102918.20  13482.70  13.10
660.4  103582.08  13638.99  13.17
661.8  104240.00  13789.33  13.23
663.1  105242.85  13970.05  13.27
664.5  105766.74  14108.26  13.34
665.8  105969.12  14207.33  13.41
667.1  106106.49  14304.33  13.48
668.5  106562.40  14450.80  13.56
669.8  107037.74  14611.93  13.65
671.2  107377.92  14762.45  13.75
672.5  107714.24  14920.99  13.85
673.8  108345.16  15138.39  13.97
675.2  109310.04  15412.04  14.10
676.5  110480.16  15712.14  14.22
677.8  111720.80  16031.99  14.35
679.2  112672.48  16333.49  14.50
680.5  113483.49  16625.33  14.65
681.9  114183.30  16916.90  14.82
683.2  114968.70  17230.03  14.99
684.5  115754.10  17558.57  15.17
685.9  116472.74  17889.50  15.36
687.2  117181.44  18219.52  15.55
688.5  117810.80  18542.31  15.74
689.9  118588.08  18896.27  15.93
691.2  119248.70  19233.01  16.13
692.5  119862.54  19558.93  16.32
693.8  120588.60  19909.35  16.51
695.2  121203.89  20234.44  16.69
696.5  121894.08  20589.95  16.89
697.8  122604.65  20951.88  17.09
699.2  123257.94  21308.69  17.29
700.5  123961.86  21682.44  17.49
701.8  124589.85  22064.70  17.71
703.1  125259.84  22455.32  17.93
704.5  125934.75  22861.44  18.15
705.8  126657.94  23290.66  18.39
707.1  127310.00  23717.17  18.63
708.4  127949.31  24143.38  18.87
709.8  128715.69  24603.69  19.11
711.1  129245.22  25024.52  19.36
712.4  130068.30  25508.26  19.61
713.7  130718.10  25965.53  19.86
715.0  131412.48  26435.29  20.12
716.3  132124.00  26919.25  20.37
717.7  132808.36  27390.94  20.62
719.0  133546.20  27881.13  20.88
720.3  134255.94  28371.55  21.13
721.6  135057.40  28887.13  21.39
722.9  135804.60  29401.92  21.65
724.2  136578.96  29925.00  21.91
725.6  137313.16  30443.39  22.17
726.9  137795.00  30922.50  22.44
728.2  138313.28  31414.88  22.71
729.5  138925.67  31942.04  22.99
730.8  139403.64  32440.90  23.27
732.1  140013.16  32972.61  23.55
733.4  140489.52  33485.85  23.84
734.7  140892.48  33983.88  24.12
736.0  141379.68  34505.36  24.41
737.3  141678.99  34986.60  24.69
738.6  141988.68  35458.11  24.97
740.0  142325.75  35949.53  25.26
741.2  142729.60  36461.01  25.55
742.6  143277.12  37014.36  25.83
743.9  143878.64  37571.65  26.11
745.2  144581.58  38157.24  26.39
746.5  145300.58  38740.25  26.66
747.8  145869.80  39291.67  26.94
749.1  146532.08  39856.81  27.20
750.4  147193.55  40439.48  27.47
751.7  147862.26  41010.90  27.74
753.0  148357.84  41532.90  28.00
754.2  148977.42  42089.20  28.25
755.5  149518.19  42626.79  28.51
756.8  150071.64  43162.16  28.76
758.1  151034.04  43832.56  29.02
759.4  151936.20  44476.33  29.27
760.7  152776.68  45112.85  29.53
762.0  153352.50  45689.58  29.79
763.3  153900.18  46249.14  30.05
764.6  154290.00  46765.04  30.31
765.9  154664.95  47282.85  30.57
767.2  155153.46  47837.93  30.83
768.4  155464.40  48351.33  31.10
769.7  156073.77  48952.07  31.36
771.0  156505.41  49492.53  31.62
772.3  156874.30  50019.38  31.89
773.6  157345.92  50582.67  32.15
774.8  157797.74  51134.80  32.41
776.1  158229.76  51678.64  32.66
777.4  158544.88  52188.01  32.92
778.7  159084.00  52766.13  33.17
780.0  159513.60  53303.47  33.42
781.2  159859.08  53820.76  33.67
782.5  160353.96  54363.92  33.90
783.8  160825.50  54901.26  34.14
785.0  161170.26  55401.52  34.37
786.3  161605.50  55930.00  34.61
787.6  162047.20  56466.48  34.85
788.9  162433.14  56958.94  35.07
790.1  162955.00  57504.77  35.29
791.4  163314.72  58004.16  35.52
792.7  163955.88  58590.84  35.74
793.9  164361.96  59096.52  35.96
795.2  164852.50  59635.17  36.17
796.5  165338.80  60157.83  36.38
797.7  165810.96  60676.00  36.59
799.0  166464.00  61256.00  36.80
800.2  166835.20  61748.48  37.01
801.5  167305.72  62263.53  37.22
802.8  167831.15  62791.83  37.41
804.0  168308.14  63313.55  37.62
805.3  168799.80  63829.11  37.81
806.5  169173.40  64299.17  38.01
807.8  169641.50  64806.47  38.20
809.0  170108.90  65327.57  38.40
810.3  170591.09  65830.65  38.59
811.5  170972.01  66301.60  38.78
812.8  171456.00  66801.10  38.96
814.0  171863.10  67280.85  39.15
815.3  172354.86  67806.67  39.34
816.5  172737.25  68272.83  39.52
817.8  173202.90  68757.21  39.70
819.0  173606.51  69215.77  39.87
820.2  174045.54  69713.82  40.05
821.5  174513.15  70211.12  40.23
822.7  174839.79  70647.95  40.41
824.0  175276.80  71120.28  40.58
825.2  175778.85  71613.00  40.74
826.4  176265.32  72092.94  40.90
827.7  176554.30  72511.17  41.07
828.9  177036.30  73017.00  41.24
830.1  177441.87  73461.87  41.40
831.4  177870.08  73913.18  41.55
832.6  178314.24  74386.90  41.72
833.8  178665.10  74819.37  41.88
835.0  179035.08  75255.13  42.03
836.3  179478.18  75708.92  42.18
837.5  179928.00  76173.30  42.34
838.7  180370.53  76622.49  42.48
839.9  180714.24  77047.20  42.63
841.2  181180.59  77525.75  42.79
842.4  181590.75  77945.62  42.92
843.6  182009.80  78371.53  43.06
844.8  182460.33  78840.12  43.21
846.0  182857.95  79269.81  43.35
847.2  183233.19  79693.04  43.49
848.5  183716.24  80140.48  43.62
849.7  184098.21  80551.60  43.75
850.9  184512.90  80974.40  43.89
852.1  184890.49  81413.42  44.03
853.3  185217.30  81795.78  44.16
854.5  185644.83  82209.42  44.28
855.7  185996.46  82592.48  44.41
856.9  186425.04  83015.80  44.53
858.1  186845.44  83427.96  44.65
859.3  187220.60  83841.57  44.78
860.5  187624.05  84273.55  44.92
861.7  188058.40  84650.67  45.01
862.9  188501.17  85055.10  45.12
864.1  188854.28  85463.07  45.25
865.3  189274.48  85885.45  45.38
866.5  189760.32  86304.96  45.48
867.7  190167.50  86690.15  45.59
868.9  190564.99  87071.46  45.69
870.1  191029.60  87474.74  45.79
871.3  191445.56  87906.46  45.92
872.5  191902.95  88324.95  46.03
873.7  192349.04  88720.96  46.12
874.9  192862.71  89155.55  46.23
876.0  193392.00  89595.48  46.33
877.2  193756.12  89980.45  46.44
878.4  194332.95  90427.08  46.53
879.6  194804.40  90806.80  46.61
880.8  195279.00  91203.58  46.70
882.0  195603.96  91565.07  46.81
883.1  196091.00  91987.28  46.91
884.3  196614.85  92381.69  46.99
885.5  197095.71  92816.57  47.09
886.7  197461.44  93149.76  47.17
887.8  197928.60  93539.40  47.26
889.0  198396.38  93986.37  47.37
890.2  198875.04  94349.15  47.44
891.4  199376.52  94807.48  47.55
892.5  199949.49  95252.82  47.64
893.7  200565.34  95676.13  47.70
894.9  201209.04  96146.40  47.78
896.0  201781.40  96624.88  47.89
897.2  202423.48  97134.01  47.99
898.4  202960.68  97522.92  48.05
899.5  203695.18  97986.07  48.10
900.7  204107.80  98371.87  48.20
901.9  204537.96  98736.31  48.27
903.0  204839.18  99107.80  48.38
904.2  205234.60  99432.47  48.45
905.4  205742.82  99823.22  48.52
906.5  206318.91  100210.88  48.57
907.7  206682.64  100559.11  48.65
908.8  207038.01  100937.85  48.75
910.0  207400.96  101255.79  48.82
911.2  207671.45  101504.20  48.88
912.3  207981.42  101769.72  48.93
913.5  208198.95  102024.18  49.00
914.6  208338.48  102271.68  49.09
915.8  208647.75  102579.38  49.16
916.9  209040.20  102848.40  49.20
918.1  209289.90  103081.43  49.25
919.2  209510.55  103345.65  49.33
920.4  209584.32  103582.01  49.42
921.5  209852.96  103845.96  49.49
922.7  210132.96  104111.25  49.55
923.8  210437.82  104368.50  49.60
925.0  210611.31  104562.90  49.65
926.1  210906.36  104830.88  49.70
927.3  211319.04  105153.28  49.76
928.4  211773.25  105582.75  49.86
929.6  212495.36  106013.01  49.89
930.7  213355.80  106496.13  49.91
931.8  214044.21  106973.33  49.98
933.0  214657.92  107448.48  50.06
934.1  215143.83  107805.48  50.11
935.3  215244.10  107973.55  50.16
936.4  215283.36  108125.98  50.22
937.6  215242.92  108135.78  50.24
938.7  215199.27  108177.60  50.27
939.9  215216.91  108330.06  50.34
941.0  215555.38  108695.96  50.43
942.1  216015.66  109041.12  50.48
943.3  216588.24  109340.44  50.48
944.4  217118.19  109618.03  50.49
945.6  217335.26  109849.75  50.54
946.7  217443.35  110059.20  50.62
947.9  217679.07  110288.64  50.67
949.0  217774.63  110373.42  50.68
950.1  218136.24  110579.52  50.69
951.3  218580.56  110756.51  50.67
952.4  218848.01  111001.05  50.72
953.6  219016.98  111276.43  50.81
954.7  219174.87  111434.50  50.84
955.8  219556.89  111520.96  50.79
957.0  220012.35  111769.25  50.80
958.1  220344.06  112055.74  50.85
959.3  220308.90  112058.10  50.86
960.4  220667.20  112313.95  50.90
961.6  221100.69  112430.27  50.85
962.7  221288.64  112545.81  50.86
963.9  221644.64  112762.49  50.88
965.0  221889.00  112783.58  50.83
966.2  221863.98  112993.16  50.93
967.3  221855.63  112987.93  50.93
968.5  222268.80  113107.20  50.89
969.6  222510.64  113133.33  50.84
970.8  222507.67  113190.92  50.87
971.9  222397.12  113243.09  50.92
973.1  222426.72  113297.68  50.94
974.2  222320.07  113231.34  50.93
975.4  222911.01  113383.07  50.86
976.5  223218.06  113406.54  50.81
977.7  223315.50  113539.78  50.84
978.8  223088.85  113483.07  50.87
980.0  222855.00  113366.67  50.87
981.2  223459.47  113547.23  50.81
982.3  223641.04  113665.11  50.82
983.5  223833.35  113592.96  50.75
984.6  223932.24  113562.24  50.71
985.8  223827.12  113669.89  50.78
987.0  223805.44  113651.20  50.78
988.1  224108.22  113757.06  50.76
989.3  224207.76  113714.91  50.72
990.2  232625.18  120872.96  51.96
994.0  233130.02  121498.58  52.12
997.9  233277.42  121888.35  52.25
1001.7  233915.50  122695.30  52.45
1005.6  234930.00  123533.00  52.58
1009.4  236004.64  124503.63  52.75
1013.3  236920.00  125262.00  52.87
1017.1  237475.01  125860.29  53.00
1021.0  238058.42  126550.64  53.16
1024.8  239090.56  127348.60  53.26
1028.6  240668.79  128531.69  53.41
1032.5  242015.20  129526.11  53.52
1036.3  242455.77  130019.04  53.63
1040.1  242620.41  130339.14  53.72
1044.0  243169.51  130928.66  53.84
1047.8  243691.35  131338.46  53.90
1051.6  244277.24  131953.36  54.02
1055.5  243944.90  131974.74  54.10
1059.3  243782.85  132148.13  54.21
1063.1  243671.95  132271.66  54.28
1067.0  244063.52  132720.89  54.38
1070.8  244854.24  133266.88  54.43
1074.6  245456.39  133825.28  54.52
1078.4  245320.33  133887.30  54.58
1082.3  244589.03  133640.15  54.64
1086.1  244184.22  133674.06  54.74
1089.9  244131.87  133836.01  54.82
1093.7  244520.73  134246.98  54.90
1097.5  244748.33  134424.07  54.92
1101.4  244778.88  134570.39  54.98
1105.2  244707.60  134636.76  55.02
1109.0  244989.75  134863.08  55.05
1112.8  245686.60  135191.50  55.03
1116.6  246321.38  135561.60  55.03
1120.4  246847.07  135854.46  55.04
1124.2  247215.24  135974.08  55.00
1128.1  247673.27  136135.76  54.97
1131.8  247605.40  135969.12  54.91
1135.7  247344.64  135693.32  54.86
1139.5  247084.40  135426.69  54.81
1143.3  246505.88  134889.82  54.72
1147.1  245945.78  134391.80  54.64
1150.9  245410.00  133802.21  54.52
1154.7  245395.51  133448.64  54.38
1158.5  245294.60  133092.45  54.26
1162.3  245134.08  132692.69  54.13
1166.1  244553.19  132071.89  54.01
1169.9  244196.10  131658.30  53.91
1173.7  243640.00  131139.00  53.82
1177.5  243031.14  130562.02  53.72
1181.2  242989.64  130388.70  53.66
1185.0  243347.17  130270.78  53.53
1188.8  243131.00  130053.70  53.49
1192.6  243095.91  129854.53  53.42
1196.4  243021.92  129654.26  53.35
1200.2  242377.96  129320.80  53.36
1204.0  241961.70  129150.07  53.38
1207.8  241601.48  129065.60  53.42
1211.6  241099.67  128889.15  53.46
1215.3  240687.85  129022.91  53.61
1219.1  240575.17  129345.64  53.77
1222.9  240302.22  129616.00  53.94
1226.7  240041.01  129997.43  54.16
1230.4  239480.66  130066.79  54.31
1234.2  238854.31  130087.16  54.46
1238.0  238157.63  130047.49  54.61
1241.8  237506.72  129991.15  54.73
1245.5  236958.49  129910.31  54.82
1249.3  236722.78  130021.41  54.93
1253.1  236843.06  130267.81  55.00
1256.8  236817.75  130448.96  55.08
1260.6  236564.27  130341.57  55.10
1264.4  236276.94  130361.65  55.17
1268.1  235837.07  130157.28  55.19
1271.9  235741.36  130240.92  55.25
1275.7  235978.23  130456.34  55.28
1279.4  236210.40  130657.46  55.31
1283.2  235752.58  130560.68  55.38
1286.9  235402.63  130481.64  55.43
1290.7  235224.00  130440.42  55.45
1294.4  234653.67  130174.37  55.48
1298.2  233785.53  129733.63  55.49
1302.0  232717.58  129132.71  55.49
1305.7  231483.39  128536.93  55.53
1309.5  230085.97  127704.38  55.50
1313.2  229263.67  127098.56  55.44
1317.0  228742.80  126739.08  55.41
1320.7  228099.18  126252.76  55.35
1324.4  227161.48  125560.67  55.27
1328.2  226388.80  124843.68  55.15
1331.9  225379.18  123881.23  54.97
1335.7  224497.08  122898.31  54.74
1339.4  223394.76  121818.70  54.53
1343.2  222464.67  120808.35  54.30
1346.9  221897.20  119902.92  54.04
1350.6  222003.21  119319.83  53.75
1354.4  222274.53  118880.79  53.48
1358.1  221900.80  118105.44  53.22
1361.8  221106.40  117096.38  52.96
1365.6  220025.80  115994.84  52.72
1369.3  218853.33  114764.60  52.44
1373.0  217510.94  113449.90  52.16
1376.7  215986.47  111981.54  51.85
1380.5  214451.11  110409.62  51.48
1384.2  213182.83  108717.63  51.00
1387.9  212010.00  106938.99  50.44
1391.6  210754.81  104851.86  49.75
1395.3  209622.65  102569.90  48.93
1399.1  208955.57  100319.26  48.01
1402.8  208050.00  97589.70  46.91
1406.5  207388.80  94734.84  45.68
1410.2  206914.22  91914.88  44.42
1413.9  206932.14  89423.48  43.21
1417.6  206540.71  86978.04  42.11
1421.3  205960.27  84741.00  41.14
1425.1  205282.67  82788.96  40.33
1428.8  204939.45  81269.87  39.66
1432.5  204800.86  80105.07  39.11
1436.2  204609.60  79160.53  38.69
1439.9  203988.52  78251.60  38.36
1443.6  203632.89  77591.05  38.10
1447.3  203105.80  77079.02  37.95
1451.0  202640.50  76679.33  37.84
1454.7  202089.33  76393.96  37.80
1458.4  201661.13  76140.86  37.76
1462.1  200968.33  75945.12  37.79
1465.8  200232.28  75774.74  37.84
1469.4  199615.51  75746.40  37.95
1473.1  200292.82  76233.05  38.06
1476.8  200469.17  76728.99  38.27
1480.5  199297.87  76598.58  38.43
1484.2  198190.32  76555.89  38.63
1487.9  197530.96  76687.35  38.82
1491.6  196839.50  76780.28  39.01
1495.3  196768.00  77128.84  39.20
1498.9  196277.27  77355.53  39.41
1502.6  195369.22  77390.39  39.61
1506.3  194215.47  77288.96  39.80
1510.0  193308.45  77300.66  39.99
1513.7  192605.36  77453.53  40.21
1517.3  191933.01  77588.02  40.42
1521.0  191086.71  77539.51  40.58
1524.7  190337.16  77594.12  40.77
1528.3  189610.47  77506.67  40.88
1532.0  188739.33  77467.38  41.04
1535.7  187955.29  77395.01  41.18
1539.3  187134.73  77220.90  41.26
1543.0  186551.56  77169.58  41.37
1546.7  186197.92  77230.73  41.48
1550.3  185694.22  77194.72  41.57
1554.0  184937.90  77026.32  41.65
1557.6  184205.63  76895.06  41.74
1561.3  183402.77  76693.62  41.82
1565.0  182556.80  76442.10  41.87
1568.6  181650.16  76154.63  41.92
1572.3  180979.98  76026.76  42.01
1575.9  180384.09  75922.36  42.09
1579.6  179797.33  75820.40  42.17
1583.2  179155.60  75722.96  42.27
1586.9  178409.92  75504.69  42.32
1590.5  177799.69  75512.56  42.47
1594.1  177068.52  75438.27  42.60
1597.8  176273.96  75319.98  42.73
1601.4  175546.34  75275.23  42.88
1605.1  174588.36  75077.68  43.00
1608.7  173770.75  74955.60  43.13
1612.3  173007.74  74847.74  43.26
1616.0  172223.40  74645.08  43.34
1619.6  171497.22  74514.80  43.45
1623.2  170707.13  74244.39  43.49
1626.9  170138.49  74127.82  43.57
1630.5  169415.15  73838.45  43.58
1634.1  168810.72  73610.07  43.61
1637.8  168088.36  73256.40  43.58
1641.4  167220.27  72744.68  43.50
1645.0  166400.17  72190.44  43.38
1648.6  165462.77  71463.47  43.19
1652.2  164754.78  70796.31  42.97
1655.8  164066.67  70052.90  42.70
1659.5  163392.35  69337.49  42.44
1663.1  162229.71  68542.98  42.25
1666.7  161025.83  67753.13  42.08
1670.3  159917.58  67088.09  41.95
1673.9  158842.43  66497.20  41.86
1677.5  158086.03  66040.69  41.78
1681.1  157669.87  65722.08  41.68
1684.7  157704.15  65487.20  41.53
1688.3  157596.60  65198.18  41.37
1691.9  157204.53  64714.74  41.17
1695.6  156868.03  64166.28  40.90
1699.2  156770.17  63665.33  40.61
1702.8  156691.84  63147.08  40.30
1706.3  156218.82  62386.37  39.94
1709.9  155278.84  61491.08  39.60
1713.5  154579.49  60713.47  39.28
1717.1  153860.00  59977.93  38.98
1720.7  153177.77  59227.03  38.67
1724.3  152802.53  58770.53  38.46
1727.9  152481.43  58532.57  38.39
1731.5  152367.39  58614.44  38.47
1735.1  152480.53  59056.44  38.73
1738.7  152189.60  59285.38  38.95
1742.2  151697.12  59299.90  39.09
1745.8  151061.33  59160.30  39.16
1749.4  150960.04  59126.87  39.17
1753.0  150184.30  58774.12  39.13
1756.5  148763.75  58222.72  39.14
1760.1  146944.68  57575.88  39.18
1763.7  144869.86  56912.28  39.29
1767.2  143234.87  56520.18  39.46
1770.8  141873.00  56241.90  39.64
1774.4  140481.91  55824.28  39.74
1777.9  139672.40  55811.87  39.96
1781.5  138838.67  55590.75  40.04
1785.1  137659.17  55204.50  40.10
1788.6  136382.91  54730.71  40.13
1792.2  135089.33  54219.15  40.14
1795.8  134444.19  54057.19  40.21
1799.3  133809.60  53807.49  40.21
1802.9  133116.79  53579.30  40.25
1806.4  132494.22  53430.00  40.33
1810.0  131713.94  53187.14  40.38
1813.5  131294.35  53047.60  40.40
1817.1  131034.13  53030.61  40.47
1820.6  130418.73  52882.61  40.55
1824.2  130324.13  52976.82  40.65
1827.7  129552.61  52764.42  40.73
1831.2  129220.00  52812.90  40.87
1834.8  129185.07  52864.31  40.92
1838.3  129006.50  52969.95  41.06
1841.8  128396.17  52821.11  41.14
1845.4  127613.69  52615.22  41.23
1848.9  126803.25  52327.62  41.27
1852.4  126240.23  52130.03  41.29
1856.0  125531.43  51764.55  41.24
1859.5  124831.06  51385.26  41.16
1863.0  124168.78  50905.35  41.00
1866.6  123804.36  50492.32  40.78
1870.1  123637.82  50006.41  40.45
1873.6  123113.25  49214.25  39.97
1877.1  122134.83  48068.21  39.36
1880.6  120917.64  46677.35  38.60
1884.2  119935.53  45147.05  37.64
1887.7  119095.80  43402.23  36.44
1891.2  118161.75  41330.52  34.98
1894.7  117284.48  39093.42  33.33
1898.2  116791.09  36889.86  31.59
1902.2  123786.00  37003.20  29.89
1904.9  123210.62  35075.38  28.47
1907.6  122468.33  33227.33  27.13
1910.4  121827.88  31595.49  25.93
1913.1  120823.20  30055.87  24.88
1915.8  120183.70  28897.17  24.04
1918.6  119690.27  27976.53  23.37
1921.3  119207.58  27241.96  22.85
1924.0  118446.53  26619.48  22.47
1926.7  117688.07  26204.20  22.27
1929.4  116948.07  25938.00  22.18
1932.2  116372.33  25845.87  22.21
1934.9  115775.40  25833.60  22.31
1937.6  115172.07  25882.87  22.47
1940.3  114643.75  26024.17  22.70
1943.0  114215.83  26235.85  22.97
1945.7  113589.94  26404.31  23.25
1948.4  112900.24  26564.39  23.53
1951.1  112323.60  26777.10  23.84
1953.8  111749.55  27007.20  24.17
1956.4  111301.20  27250.10  24.48
1959.1  110741.33  27458.60  24.80
1961.8  109956.00  27613.95  25.11
1964.5  109316.25  27800.10  25.43
1967.2  108577.44  27952.33  25.74
1969.9  107979.17  28121.92  26.04
1972.5  107223.32  28234.80  26.33
1975.2  106687.62  28424.47  26.64
1977.9  106356.62  28657.38  26.94
1980.6  105782.72  28821.98  27.25
1983.2  104941.68  28917.45  27.56
1985.9  104094.00  28974.00  27.83
1988.5  103215.83  28977.01  28.07
1991.2  102570.30  29062.80  28.33
1993.8  101984.85  29161.00  28.59
1996.5  101543.20  29294.10  28.85
1999.2  100919.72  29340.51  29.07
2001.8  100521.90  29414.20  29.26
2004.4  100011.33  29418.36  29.42
2007.1  99335.25  29346.10  29.54
2009.7  98775.15  29304.75  29.67
2012.4  98440.00  29311.20  29.78
2015.0  98013.00  29217.67  29.81
2017.6  97446.00  29023.96  29.78
2020.3  96940.80  28854.10  29.76
2022.9  96757.33  28738.93  29.70
2025.5  96559.70  28595.18  29.61
2028.1  96365.82  28412.83  29.48
2030.8  95976.13  28130.83  29.31
2033.4  95834.20  27889.20  29.10
2036.0  95474.53  27586.77  28.89
2038.6  95129.35  27254.20  28.65
2041.2  94837.87  26937.37  28.40
2043.8  94526.36  26646.86  28.19
2046.4  94160.55  26305.72  27.94
2049.0  93679.13  25925.07  27.67
2051.6  93425.93  25629.33  27.43
2054.2  93109.79  25342.50  27.22
2056.8  92772.17  25076.33  27.03
2059.4  92215.92  24768.21  26.86
2062.0  91734.17  24477.08  26.68
2064.6  91168.97  24168.48  26.51
2067.1  90599.63  23868.45  26.34
2069.7  90001.68  23557.75  26.17
2072.3  89593.18  23352.97  26.07
2074.9  89160.75  23148.13  25.96
2077.4  88857.93  22961.03  25.84
2080.0  88377.55  22740.31  25.73
2082.6  87887.29  22516.42  25.62
2085.1  87427.78  22308.98  25.52
2087.7  87113.00  22119.50  25.39
2090.3  86711.80  21915.68  25.27
2092.8  85987.02  21640.94  25.17
2095.4  85232.88  21348.17  25.05
2097.9  84603.98  21090.59  24.93
2100.5  83935.67  20836.67  24.82
2103.0  83373.68  20623.92  24.74
2105.6  82836.28  20412.58  24.64
2108.1  82344.30  20212.58  24.55
2110.7  81824.05  19996.90  24.44
2113.2  81327.54  19794.76  24.34
2115.7  80758.00  19568.67  24.23
2118.3  80163.85  19327.75  24.11
2120.8  79820.85  19175.70  24.02
2123.3  79442.50  19004.62  23.92
2125.8  79047.73  18815.88  23.80
2128.4  78632.45  18667.03  23.74
2130.9  78119.33  18481.50  23.66
2133.4  77767.78  18345.95  23.59
2135.9  77410.17  18234.83  23.56
2138.4  76967.37  18111.78  23.53
2140.9  76666.30  18038.05  23.53
2143.4  76352.95  17970.42  23.54
2145.9  76060.55  17891.23  23.52
2148.4  75762.06  17824.22  23.53
2150.9  75475.75  17787.67  23.57
2153.4  75195.53  17769.39  23.63
2155.9  74882.06  17744.71  23.70
2158.4  74578.00  17738.00  23.78
2160.9  74345.25  17750.25  23.88
2163.4  74048.37  17744.45  23.96
2165.9  73516.22  17677.17  24.05
2168.4  73049.70  17632.05  24.14
2170.8  72717.33  17614.30  24.22
2173.3  72389.86  17604.22  24.32
2175.8  72084.74  17602.02  24.42
2178.2  71712.46  17588.21  24.53
2180.7  71329.77  17551.57  24.61
2183.2  70938.21  17517.08  24.69
2185.6  70547.40  17495.10  24.80
2188.1  70087.50  17463.60  24.92
2190.6  69550.22  17404.83  25.02
2193.0  68929.85  17311.53  25.11
2195.5  68390.40  17254.40  25.23
2197.9  67835.33  17201.33  25.36
2200.4  67163.29  17106.46  25.47
2202.8  66708.90  17049.16  25.56
2205.3  66124.90  16962.30  25.65
2207.7  65756.17  16946.15  25.77
2210.1  65352.47  16909.90  25.87
2212.6  65017.00  16871.50  25.95
2215.0  64782.08  16846.13  26.00
2217.4  64498.13  16807.97  26.06
2219.9  64267.62  16794.92  26.13
2222.3  64051.53  16747.87  26.15
2224.7  63904.95  16670.25  26.09
2227.1  63659.13  16549.28  26.00
2229.5  63369.35  16420.53  25.91
2231.9  62935.73  16232.13  25.79
2234.4  62452.33  16007.20  25.63
2236.8  62046.80  15790.23  25.45
2239.2  61654.45  15565.55  25.25
2241.6  61267.33  15318.63  25.00
2244.0  60897.60  15076.80  24.76
2246.4  60494.93  14811.25  24.48
2248.8  60069.63  14512.30  24.16
2251.2  59754.50  14239.00  23.83
2253.6  59377.50  13949.00  23.49
2255.9  59078.90  13716.70  23.22
2258.3  58766.31  13483.88  22.94
2260.7  58431.27  13254.40  22.68
2263.1  58065.25  12999.25  22.39
2265.5  57672.63  12781.54  22.16
2267.9  57362.00  12593.25  21.95
2270.2  56934.33  12396.93  21.77
2272.6  56538.50  12212.90  21.60
2275.0  56131.95  12024.60  21.42
2277.3  55755.00  11851.63  21.26
2279.7  55423.13  11704.13  21.12
2282.1  55103.30  11543.97  20.95
2284.4  54683.75  11335.13  20.73
2286.8  54404.88  11148.54  20.49
2289.1  54078.97  10956.53  20.26
2291.5  53774.41  10751.83  19.99
2293.8  53337.70  10518.48  19.72
2296.2  52875.90  10279.50  19.44
2298.5  52387.95  10060.85  19.20
2300.8  51902.67  9880.27  19.04
2303.2  51283.30  9685.03  18.89
2305.5  50615.02  9491.28  18.75
2307.9  49964.72  9375.16  18.76
2310.2  49341.60  9324.70  18.90
2312.5  48783.00  9307.33  19.08
2314.8  48228.28  9304.52  19.29
2317.1  47629.79  9280.83  19.49
2319.5  47006.63  9231.38  19.64
2321.8  46475.73  9195.73  19.79
2324.1  45883.83  9114.23  19.86
2326.4  45376.47  9002.77  19.84
2328.7  44871.67  8898.33  19.83
2331.0  44421.70  8761.10  19.72
2333.3  44067.07  8625.59  19.57
2335.6  43680.93  8512.47  19.49
2337.9  43232.10  8387.25  19.40
2340.2  42845.00  8241.25  19.24
2342.5  42493.85  8115.20  19.10
2344.8  42027.96  7974.25  18.97
2347.1  41521.90  7864.85  18.94
2349.4  40970.05  7783.25  19.00
2351.7  40504.00  7734.80  19.10
2353.9  40061.84  7703.27  19.23
2356.2  39560.63  7670.00  19.39
2358.5  39080.00  7628.74  19.52
2360.8  38635.33  7564.73  19.58
2363.1  38199.05  7473.55  19.56
2365.3  37740.58  7391.21  19.58
2367.6  37216.67  7291.67  19.59
2369.8  36724.38  7185.75  19.57
2372.1  36174.45  7064.20  19.53
2374.4  35577.37  6904.73  19.41
2376.6  35008.17  6777.17  19.36
2378.9  34421.10  6682.20  19.41
2381.1  33826.00  6569.33  19.42
2383.4  33280.23  6459.05  19.41
2385.6  32821.71  6365.79  19.40
2387.9  32372.70  6281.40  19.40
2390.1  31911.25  6203.75  19.44
2392.3  31440.83  6133.73  19.51
2394.6  31005.17  6034.15  19.46
2396.8  30592.17  5941.60  19.42
2399.0  30147.25  5831.50  19.34
2401.3  29709.92  5752.63  19.36
2403.5  29256.50  5660.20  19.35
2405.7  28846.09  5574.30  19.32
2407.9  28465.65  5480.85  19.25
2410.1  28067.40  5375.40  19.15
2412.4  27694.42  5301.58  19.14
2414.6  27278.80  5217.00  19.12
2416.8  26918.65  5105.10  18.96
2419.0  26575.29  4998.58  18.81
2421.2  26123.20  4916.87  18.82
2423.4  25672.50  4830.23  18.81
2425.6  25412.70  4752.98  18.70
2427.8  25165.05  4676.78  18.58
2430.0  24861.23  4578.44  18.42
2432.2  24556.80  4483.20  18.26
2434.4  24255.23  4392.45  18.11
2436.5  23908.80  4307.10  18.01
2438.7  23630.15  4215.80  17.84
2440.9  23363.45  4138.73  17.71
2443.1  23135.10  4060.20  17.55
2445.3  22876.57  3992.23  17.45
2447.4  22562.40  3916.80  17.36
2449.6  22268.40  3829.47  17.20
2451.8  21983.40  3736.35  17.00
2453.9  21666.63  3678.65  16.98
2456.1  21341.53  3621.47  16.97
2458.3  21045.64  3558.80  16.91
2460.4  20773.91  3485.48  16.78
2462.6  20514.96  3420.96  16.68
2464.7  20274.91  3370.03  16.62
2466.9  20040.00  3317.73  16.56
2469.0  19786.22  3248.48  16.42
2471.2  19537.05  3180.45  16.28
2473.3  19252.61  3127.51  16.24
2475.4  19027.79  3063.90  16.10
2477.6  18775.01  2989.49  15.92
2479.7  18534.40  2944.00  15.88
2481.9  18263.70  2887.85  15.81
2484.0  18047.62  2855.98  15.82
2486.1  17786.25  2817.90  15.84
2488.2  17551.79  2733.83  15.58
2490.4  17337.50  2676.67  15.44
2492.5  17052.40  2650.47  15.54
2494.6  16708.28  2625.83  15.72
2496.7  16408.30  2578.94  15.72
2498.8  16132.50  2545.35  15.78
2500.9  16001.24  2531.48  15.82
2503.0  15953.28  2482.07  15.56
2505.1  15822.63  2450.50  15.49
2507.2  15844.88  2517.20  15.89
2509.4  15887.39  2579.59  16.24
2511.4  15879.68  2659.65  16.75
2513.5  15951.60  2700.80  16.93
2515.6  16003.38  2610.92  16.31
