# Supplementary material for: Using reflectance spectra and Pl@ntNet to identify herbarium specimens: a case study with Lithocarpus
Source: New Phytol. 2025 Jun 4;251(2):800–10. doi: 10.1111/nph.70258 (PMC13278665; doi:10.1111/nph.70258)
Supplement: Supplementary file 1 — Dataset S1 Original spectral data collected for this study. [file NPH-251-800-s003.zip › lithocarpus_spectra/gr021522_0378.sig]

/*** Spectra Vista SIG Data ***/
name= gr021522_0378.sig
instrument= HI: 1132003 (HR-1024i)
integration= 50.0, 9.0, 5.0, 150.0, 14.0, 5.0
scan method= Time-based, Time-based
scan coadds= 100, 425, 645, 33, 298, 645
scan time= 5, 5
scan settings= AI, AI
external data set1= 0,0,0,0,0,0,0,0,0,0,0,0,0,0,0,0,0,0,0,0,0,0,0,0,0,0,0,0,0,0,0,0
external data set2= 0,0,0,0,0,0,0,0,0,0,0,0,0,0,0,0,0,0,0,0,0,0,0,0,0,0,0,0,0,0,0,0
external data dark= 0,0,0,0,0,0,0,0,0,0,0,0,0,0,0,0
external data mask= 0
optic= LENS 4(1), LENS 4(1)
temp= 32.7, -5.0, -9.9, 32.7, -5.1, -9.9
battery= 7.45, 7.44
error= 0, 0
units= Radiance, Radiance
time= 15/02/2022 16:11:34, 15/02/2022 16:12:55
longitude=                 ,                 
latitude=                 ,                 
gpstime=                 ,                 
comm= 
memory slot= 0, 0
factors= 0.949, 0.932, 1.000 [Overlap: Remove @ 990,1900, Matching Type: None]
inclinometer x offset= 1, 1
inclinometer y offset= 90, 90
data= 
340.5  1215.20  173.60  14.29
341.9  1233.66  163.07  13.22
343.4  1220.16  137.76  11.29
344.9  1184.00  154.17  13.02
346.4  1212.44  154.53  12.75
347.8  1199.10  148.46  12.38
349.3  1178.08  143.28  12.16
350.8  1196.85  131.30  10.97
352.2  1258.18  126.79  10.08
353.7  1282.47  133.30  10.39
355.2  1323.10  117.90  8.91
356.6  1374.45  122.17  8.89
358.1  1414.54  114.57  8.10
359.6  1474.30  111.11  7.54
361.0  1538.75  106.69  6.93
362.5  1615.23  119.19  7.38
364.0  1694.42  118.91  7.02
365.5  1760.45  119.93  6.81
366.9  1833.76  121.41  6.62
368.4  1914.03  116.76  6.10
369.9  2019.02  115.74  5.73
371.3  2101.98  132.20  6.29
372.8  2189.37  131.10  5.99
374.2  2258.52  134.13  5.94
375.7  2386.02  131.10  5.49
377.2  2483.10  137.95  5.56
378.6  2575.95  136.50  5.30
380.1  2653.74  136.75  5.15
381.6  2761.59  138.71  5.02
383.0  2922.15  143.37  4.91
384.5  3044.86  140.14  4.60
386.0  3160.08  163.02  5.16
387.4  3277.60  172.72  5.27
388.9  3393.04  158.81  4.68
390.4  3530.90  151.87  4.30
391.8  3662.12  156.89  4.28
393.3  3801.52  162.26  4.27
394.7  3915.75  166.47  4.25
396.2  4025.04  169.51  4.21
397.7  4169.28  161.68  3.88
399.1  4327.08  165.13  3.82
400.6  4500.88  172.72  3.84
402.0  4664.40  172.38  3.70
403.5  4782.40  179.67  3.76
405.0  4911.64  186.40  3.80
406.4  5105.32  189.42  3.71
407.9  5316.32  187.32  3.52
409.3  5443.60  193.16  3.55
410.8  5583.60  200.22  3.59
412.2  5748.60  203.68  3.54
413.7  5959.83  211.29  3.55
415.1  6170.12  217.29  3.52
416.6  6349.50  226.59  3.57
418.0  6532.25  229.58  3.51
419.5  6709.61  237.24  3.54
420.9  6901.12  242.72  3.52
422.4  7130.30  252.40  3.54
423.8  7379.32  259.14  3.51
425.3  7632.15  266.50  3.49
426.7  7847.40  274.70  3.50
428.2  8043.84  289.81  3.60
429.6  8248.63  288.59  3.50
431.1  8466.50  296.57  3.50
432.5  8725.99  305.59  3.50
434.0  8998.00  315.33  3.50
435.4  9295.00  330.00  3.55
436.8  9585.97  341.63  3.56
438.3  9847.95  346.53  3.52
439.7  10076.99  360.37  3.58
441.2  10287.36  368.48  3.58
442.6  10567.20  381.10  3.61
444.0  10854.48  391.30  3.60
445.5  11174.94  401.82  3.60
446.9  11520.60  414.96  3.60
448.4  11823.14  425.81  3.60
449.8  12153.15  446.35  3.67
451.2  12443.00  461.92  3.71
452.7  12697.47  465.13  3.66
454.1  12970.32  473.96  3.65
455.5  13276.62  485.99  3.66
457.0  13607.88  503.36  3.70
458.4  13939.64  524.33  3.76
459.8  14284.80  531.84  3.72
461.2  14673.44  541.07  3.69
462.7  15038.43  559.19  3.72
464.1  15375.31  576.65  3.75
465.5  15685.56  595.68  3.80
467.0  16006.40  605.93  3.79
468.4  16338.20  618.09  3.78
469.8  16676.08  635.73  3.81
471.2  17085.81  654.04  3.83
472.7  17510.97  677.35  3.87
474.1  17947.80  694.23  3.87
475.5  18418.40  713.61  3.87
476.9  18867.68  733.20  3.89
478.4  19256.25  756.25  3.93
479.8  19577.92  775.59  3.96
481.2  19857.44  787.89  3.97
482.6  20163.87  801.09  3.97
484.0  20543.40  818.10  3.98
485.4  20998.13  842.06  4.01
486.9  21498.75  867.75  4.04
488.3  22028.48  893.52  4.06
489.7  22496.54  912.21  4.05
491.1  22920.24  936.88  4.09
492.5  23325.96  962.36  4.13
493.9  23699.04  989.40  4.17
495.3  24054.00  1003.20  4.17
496.8  24464.00  1019.33  4.17
498.2  24950.85  1047.99  4.20
499.6  25434.90  1079.70  4.24
501.0  25987.87  1113.99  4.29
502.4  26496.60  1138.64  4.30
503.8  26996.13  1166.78  4.32
505.2  27523.44  1197.19  4.35
506.6  28022.28  1227.89  4.38
508.0  28521.36  1261.68  4.42
509.4  28940.00  1291.67  4.46
510.8  29432.70  1326.60  4.51
512.2  29914.40  1355.01  4.53
513.6  30446.40  1395.20  4.58
515.0  31038.72  1436.45  4.63
516.4  31533.44  1470.88  4.66
517.8  32082.90  1512.93  4.72
519.2  32679.42  1555.30  4.76
520.7  33261.92  1601.43  4.81
522.0  33757.32  1642.80  4.87
523.4  34345.08  1690.50  4.92
524.8  34851.66  1734.48  4.98
526.2  35458.18  1788.79  5.04
527.6  36078.06  1841.06  5.10
529.0  36612.40  1892.00  5.17
530.4  37263.30  1953.48  5.24
531.8  37821.32  2006.23  5.30
533.2  38333.88  2065.44  5.39
534.6  38827.52  2140.59  5.51
536.0  39356.84  2221.02  5.64
537.4  39898.14  2291.40  5.74
538.8  40485.77  2361.19  5.83
540.2  41108.59  2435.55  5.92
541.6  41707.40  2511.41  6.02
543.0  42232.54  2582.30  6.11
544.3  42934.50  2665.10  6.21
545.7  43730.55  2753.55  6.30
547.1  44248.20  2827.50  6.39
548.5  44886.24  2914.16  6.49
549.9  45594.54  3007.15  6.60
551.3  46334.86  3099.89  6.69
552.7  46861.22  3181.47  6.79
554.1  47569.53  3282.74  6.90
555.4  48172.44  3375.46  7.01
556.8  48625.50  3463.46  7.12
558.2  48955.20  3541.75  7.23
559.6  49308.60  3620.80  7.34
561.0  49914.48  3717.56  7.45
562.3  50368.50  3811.38  7.57
563.7  50986.88  3917.01  7.68
565.1  51576.80  4020.13  7.79
566.5  52198.41  4124.67  7.90
567.9  53038.16  4252.72  8.02
569.2  53961.60  4391.80  8.14
570.6  54930.90  4534.98  8.26
572.0  55756.33  4674.64  8.38
573.4  56451.89  4805.01  8.51
574.8  57158.25  4941.33  8.65
576.1  58029.84  5094.42  8.78
577.5  58681.24  5234.91  8.92
578.9  59589.24  5402.00  9.07
580.3  60398.49  5562.84  9.21
581.6  61196.96  5725.76  9.36
583.0  61995.69  5900.49  9.52
584.4  62626.23  6058.71  9.67
585.8  63138.47  6209.22  9.83
587.1  63614.32  6362.11  10.00
588.5  64209.00  6531.40  10.17
589.9  64713.90  6694.60  10.34
591.2  65303.40  6866.47  10.51
592.6  66098.78  7063.76  10.69
594.0  66758.16  7249.91  10.86
595.3  67609.36  7469.76  11.05
596.7  68462.76  7688.97  11.23
598.1  69273.16  7910.51  11.42
599.5  70068.75  8133.87  11.61
600.8  70932.04  8375.23  11.81
602.2  71626.87  8603.54  12.01
603.5  72498.00  8852.84  12.21
604.9  73351.44  9110.64  12.42
606.3  74136.48  9359.68  12.62
607.6  74877.48  9612.00  12.84
609.0  75621.60  9874.80  13.06
610.4  76374.48  10142.86  13.28
611.7  77068.37  10406.55  13.50
613.1  77738.85  10672.65  13.73
614.5  78477.12  10959.12  13.96
615.8  79090.92  11234.40  14.20
617.2  79905.60  11543.16  14.45
618.5  80586.64  11837.24  14.69
619.9  81426.92  12152.91  14.92
621.2  82176.14  12467.29  15.17
622.6  83099.50  12809.50  15.41
624.0  83804.85  13108.29  15.64
625.3  84622.58  13424.20  15.86
626.7  85437.88  13741.05  16.08
628.0  86118.84  14033.44  16.30
629.4  86951.20  14352.80  16.51
630.8  87651.24  14656.48  16.72
632.1  88213.86  14927.22  16.92
633.5  89123.32  15266.68  17.13
634.8  89861.98  15567.46  17.32
636.2  90524.28  15853.68  17.51
637.5  91354.81  16175.76  17.71
638.9  92077.80  16477.08  17.89
640.2  92856.98  16777.99  18.07
641.6  93694.98  17071.22  18.22
642.9  94467.10  17345.51  18.36
644.3  95304.38  17644.41  18.51
645.6  96083.00  17931.33  18.66
647.0  96828.66  18192.33  18.79
648.3  97628.79  18458.11  18.91
649.7  98456.11  18712.28  19.01
651.0  99262.15  18940.31  19.08
652.4  99810.36  19113.12  19.15
653.7  100890.90  19388.97  19.22
655.0  101779.92  19617.99  19.27
656.4  102423.40  19785.13  19.32
657.7  103497.04  20022.65  19.35
659.1  104381.20  20230.47  19.38
660.4  105079.52  20410.13  19.42
661.8  105760.00  20600.00  19.48
663.1  106730.64  20872.42  19.56
664.5  107262.78  21076.08  19.65
665.8  107464.92  21245.90  19.77
667.1  107629.83  21416.04  19.90
668.5  108108.00  21666.40  20.04
669.8  108588.04  21955.60  20.22
671.2  108917.12  22236.59  20.42
672.5  109269.71  22528.25  20.62
673.8  109961.04  22892.99  20.82
675.2  110953.92  23320.22  21.02
676.5  112130.76  23807.94  21.23
677.8  113331.26  24307.31  21.45
679.2  114272.59  24756.61  21.66
680.5  115102.59  25188.57  21.88
681.9  115815.70  25605.07  22.11
683.2  116616.50  26049.10  22.34
684.5  117417.30  26488.00  22.56
685.9  118141.47  26915.00  22.78
687.2  118832.64  27333.12  23.00
688.5  119473.02  27762.39  23.24
689.9  120253.60  28227.25  23.47
691.2  120938.12  28684.63  23.72
692.5  121560.46  29142.57  23.97
693.8  122287.35  29641.30  24.24
695.2  122916.17  30142.64  24.52
696.5  123607.00  30685.45  24.83
697.8  124333.05  31265.17  25.15
699.2  124991.88  31863.00  25.49
700.5  125710.92  32499.06  25.85
701.8  126346.50  33136.25  26.23
703.1  127016.64  33815.96  26.62
704.5  127720.80  34515.72  27.02
705.8  128460.90  35249.81  27.44
707.1  129144.25  35979.33  27.86
708.4  129785.73  36711.53  28.29
709.8  130581.03  37485.14  28.71
711.1  131122.42  38193.80  29.13
712.4  131952.72  38985.59  29.55
713.7  132631.40  39736.47  29.96
715.0  133321.20  40488.00  30.37
716.3  134052.50  41247.67  30.77
717.7  134771.26  41998.79  31.16
719.0  135539.10  42765.83  31.55
720.3  136274.44  43523.75  31.94
721.6  137099.80  44318.60  32.33
722.9  137881.26  45103.86  32.71
724.2  138703.32  45911.88  33.10
725.6  139434.98  46692.81  33.49
726.9  139926.25  47414.50  33.89
728.2  140437.92  48158.51  34.29
729.5  141066.77  48962.46  34.71
730.8  141561.02  49726.67  35.13
732.1  142181.20  50541.59  35.55
733.4  142656.96  51326.18  35.98
734.7  143037.00  52083.96  36.41
736.0  143498.04  52892.28  36.86
737.3  143779.86  53634.96  37.30
738.6  144072.81  54385.47  37.75
740.0  144396.55  55143.40  38.19
741.2  144801.28  55940.91  38.63
742.6  145355.40  56798.04  39.08
743.9  145971.60  57669.01  39.51
745.2  146702.34  58592.16  39.94
746.5  147443.39  59522.50  40.37
747.8  148026.40  60379.33  40.79
749.1  148707.73  61282.18  41.21
750.4  149382.73  62177.65  41.62
751.7  150084.20  63070.61  42.02
753.0  150604.43  63888.27  42.42
754.2  151229.22  64757.32  42.82
755.5  151783.49  65581.83  43.21
756.8  152333.56  66403.11  43.59
758.1  153308.88  67407.40  43.97
759.4  154223.80  68387.20  44.34
760.7  155094.24  69341.63  44.71
762.0  155680.00  70175.00  45.08
763.3  156237.48  70989.24  45.44
764.6  156616.56  71720.80  45.79
765.9  157000.90  72462.18  46.15
767.2  157501.26  73257.38  46.51
768.4  157830.40  73967.83  46.87
769.7  158453.98  74809.66  47.21
771.0  158869.26  75565.95  47.56
772.3  159239.85  76286.65  47.91
773.6  159715.36  77068.16  48.25
774.8  160170.71  77837.86  48.60
776.1  160615.52  78601.81  48.94
777.4  160923.83  79304.81  49.28
778.7  161450.62  80108.29  49.62
780.0  161904.32  80864.53  49.95
781.2  162253.86  81589.52  50.29
782.5  162767.28  82387.50  50.62
783.8  163236.60  83164.14  50.95
785.0  163588.80  83866.94  51.27
786.3  164010.00  84612.50  51.59
787.6  164462.48  85368.27  51.91
788.9  164867.16  86098.97  52.22
790.1  165385.70  86894.80  52.54
791.4  165754.56  87613.44  52.86
792.7  166361.73  88464.41  53.18
793.9  166800.06  89189.10  53.47
795.2  167267.50  89956.83  53.78
796.5  167775.74  90722.57  54.07
797.7  168245.88  91490.74  54.38
799.0  168900.00  92328.00  54.66
800.2  169303.68  93044.27  54.96
801.5  169761.38  93792.23  55.25
802.8  170303.50  94564.25  55.53
804.0  170766.96  95299.45  55.81
805.3  171267.52  96064.51  56.09
806.5  171623.10  96747.87  56.37
807.8  172088.70  97484.57  56.65
809.0  172591.06  98216.19  56.91
810.3  173096.36  98942.19  57.16
811.5  173458.32  99623.71  57.43
812.8  173923.50  100349.70  57.70
814.0  174310.11  101028.60  57.96
815.3  174824.96  101753.59  58.20
816.5  175215.25  102414.17  58.45
817.8  175687.92  103128.33  58.70
819.0  176082.48  103798.33  58.95
820.2  176559.00  104501.34  59.19
821.5  177032.80  105194.08  59.42
822.7  177315.51  105800.00  59.67
824.0  177789.96  106481.73  59.89
825.2  178264.05  107196.05  60.13
826.4  178756.82  107893.02  60.36
827.7  179081.80  108491.53  60.58
828.9  179567.10  109155.00  60.79
830.1  179972.05  109797.10  61.01
831.4  180420.63  110435.88  61.21
832.6  180850.36  111107.06  61.44
833.8  181235.30  111719.23  61.64
835.0  181584.34  112332.50  61.86
836.3  182047.74  112986.16  62.06
837.5  182498.40  113639.40  62.27
838.7  182920.14  114265.98  62.47
839.9  183319.20  114870.96  62.66
841.2  183784.95  115545.46  62.87
842.4  184172.04  116151.38  63.07
843.6  184587.90  116765.60  63.26
844.8  185077.80  117401.43  63.43
846.0  185492.61  117995.13  63.61
847.2  185884.44  118592.18  63.80
848.5  186406.24  119256.67  63.98
849.7  186780.84  119831.41  64.16
850.9  187164.90  120408.17  64.33
852.1  187582.09  121002.37  64.51
853.3  187923.36  121537.72  64.67
854.5  188362.37  122143.44  64.84
855.7  188703.90  122698.38  65.02
856.9  189143.64  123274.72  65.18
858.1  189549.53  123837.75  65.33
859.3  189933.24  124418.14  65.51
860.5  190393.68  125017.34  65.66
861.7  190860.80  125603.73  65.81
862.9  191210.89  126160.88  65.98
864.1  191619.61  126706.24  66.12
865.3  192069.24  127294.05  66.28
866.5  192507.84  127889.28  66.43
867.7  192921.65  128457.05  66.59
868.9  193350.64  129033.08  66.74
870.1  193793.09  129597.84  66.87
871.3  194268.12  130154.39  67.00
872.5  194730.30  130726.05  67.13
873.7  195263.84  131341.81  67.26
874.9  195758.04  131976.45  67.42
876.0  196236.00  132587.28  67.57
877.2  196660.88  133139.63  67.70
878.4  197181.81  133712.31  67.81
879.6  197656.20  134269.80  67.93
880.8  198135.00  134846.83  68.06
882.0  198526.57  135384.13  68.19
883.1  199020.92  136007.29  68.34
884.3  199549.40  136544.10  68.43
885.5  200068.26  137071.06  68.51
886.7  200439.36  137565.12  68.63
887.8  200913.90  138126.30  68.75
889.0  201422.60  138728.87  68.87
890.2  201809.37  139254.29  69.00
891.4  202351.79  139793.12  69.08
892.5  202969.26  140424.96  69.19
893.7  203663.14  141087.58  69.27
894.9  204282.00  141717.00  69.37
896.0  204865.55  142331.75  69.48
897.2  205481.78  142984.52  69.59
898.4  206029.20  143575.08  69.69
899.5  206702.71  144212.92  69.77
900.7  207123.80  144705.17  69.86
901.9  207598.76  145196.70  69.94
903.0  207905.17  145615.12  70.04
904.2  208347.20  146147.73  70.15
905.4  208824.36  146633.28  70.22
906.5  209328.49  147157.62  70.30
907.7  209657.68  147567.49  70.38
908.8  210059.85  148042.18  70.48
910.0  210471.04  148500.91  70.56
911.2  210746.46  148899.78  70.65
912.3  210972.06  149209.48  70.72
913.5  211189.16  149510.50  70.79
914.6  211422.96  149808.96  70.86
915.8  211737.12  150257.12  70.96
916.9  211946.14  150640.18  71.07
918.1  212289.96  151003.02  71.13
919.2  212507.01  151272.90  71.18
920.4  212724.16  151546.34  71.24
921.5  212895.03  151904.02  71.35
922.7  213125.44  152244.53  71.43
923.8  213530.22  152627.12  71.48
925.0  213652.25  152868.40  71.55
926.1  213946.74  153245.82  71.63
927.3  214302.24  153661.92  71.70
928.4  214812.00  154202.75  71.78
929.6  215536.64  154880.00  71.86
930.7  216283.20  155573.13  71.93
931.8  217029.24  156216.57  71.98
933.0  217705.68  156870.00  72.06
934.1  218190.33  157321.26  72.10
935.3  218345.60  157576.88  72.17
936.4  218378.69  157714.43  72.22
937.6  218200.26  157810.52  72.32
938.7  218012.76  157751.73  72.36
939.9  218081.14  157865.70  72.39
941.0  218548.26  158395.91  72.48
942.1  219080.70  158894.46  72.53
943.3  219584.52  159373.56  72.58
944.4  220039.39  159765.30  72.61
945.6  220172.34  159996.38  72.67
946.7  220424.12  160197.28  72.68
947.9  220577.28  160524.28  72.77
949.0  220827.17  160767.11  72.80
950.1  221104.08  161060.28  72.84
951.3  221456.62  161256.74  72.82
952.4  221799.55  161582.35  72.85
953.6  221958.60  161848.53  72.92
954.7  222105.75  162053.24  72.96
955.8  222194.21  162226.58  73.01
957.0  222632.70  162526.40  73.00
958.1  223144.62  162732.54  72.93
959.3  223190.10  162856.40  72.97
960.4  223425.54  163201.78  73.05
961.6  223838.44  163461.93  73.03
962.7  223886.72  163566.08  73.06
963.9  224205.66  163633.66  72.98
965.0  224287.80  163798.06  73.03
966.2  224708.39  163945.20  72.96
967.3  224659.09  163959.93  72.98
968.5  224767.68  164180.80  73.04
969.6  224954.32  164224.35  73.00
970.8  225028.21  164208.51  72.97
971.9  224850.56  164188.05  73.02
973.1  225255.44  164363.52  72.97
974.2  225081.81  164272.39  72.98
975.4  225445.89  164291.91  72.87
976.5  225178.98  164390.46  73.00
977.7  225506.52  164663.58  73.02
978.8  225519.39  164524.41  72.95
980.0  225719.00  164322.00  72.80
981.2  226047.09  164313.87  72.69
982.3  225740.06  164423.23  72.84
983.5  225411.03  164538.88  73.00
984.6  225969.84  164706.00  72.89
985.8  226356.24  164533.31  72.69
987.0  226209.60  164575.68  72.75
988.1  226151.76  164694.19  72.82
989.3  226329.60  164560.48  72.71
990.2  239506.55  176949.43  73.88
994.0  239985.20  177802.80  74.09
997.9  240218.67  178357.07  74.25
1001.7  240928.06  179377.25  74.45
1005.6  241945.56  180605.00  74.65
1009.4  243092.38  181849.18  74.81
1013.3  244040.00  183034.29  75.00
1017.1  244755.91  183937.28  75.15
1021.0  245434.09  184873.34  75.33
1024.8  246678.06  186088.86  75.44
1028.6  248211.50  187717.96  75.63
1032.5  249517.80  189073.80  75.78
1036.3  250070.03  189844.25  75.92
1040.1  250348.37  190405.52  76.06
1044.0  251061.42  191262.14  76.18
1047.8  251638.80  191991.60  76.30
1051.6  252188.44  192811.14  76.46
1055.5  251892.40  192845.57  76.56
1059.3  251747.55  193092.81  76.70
1063.1  251699.40  193324.67  76.81
1067.0  252080.73  193902.39  76.92
1070.8  252789.60  194711.85  77.03
1074.6  253313.22  195423.80  77.15
1078.4  253177.67  195536.14  77.23
1082.3  252480.72  195285.02  77.35
1086.1  252196.31  195334.20  77.45
1089.9  252280.18  195650.17  77.55
1093.7  252681.72  196200.25  77.65
1097.5  252831.43  196513.94  77.73
1101.4  252725.12  196606.09  77.79
1105.2  252613.20  196636.11  77.84
1109.0  252928.23  196947.71  77.87
1112.8  253753.14  197586.41  77.87
1116.6  254480.18  198112.40  77.85
1120.4  255068.49  198530.80  77.83
1124.2  255504.33  198684.39  77.76
1128.1  255969.62  198769.54  77.65
1131.8  255940.07  198429.30  77.53
1135.7  255667.38  197877.90  77.40
1139.5  255430.40  197277.43  77.23
1143.3  254845.08  196343.49  77.04
1147.1  254280.44  195399.14  76.84
1150.9  253780.08  194358.21  76.59
1154.7  253690.09  193595.63  76.31
1158.5  253600.00  192726.94  76.00
1162.3  253396.09  191808.58  75.70
1166.1  252769.07  190569.07  75.39
1169.9  252370.37  189618.13  75.13
1173.7  251740.00  188575.71  74.91
1177.5  251157.04  187614.92  74.70
1181.2  251118.98  187140.57  74.52
1185.0  251447.22  186964.86  74.36
1188.8  251282.89  186601.75  74.26
1192.6  251255.72  186396.56  74.19
1196.4  251248.90  186284.93  74.14
1200.2  250583.82  185864.00  74.17
1204.0  250180.65  185677.97  74.22
1207.8  249848.27  185641.17  74.30
1211.6  249368.33  185439.43  74.36
1215.3  248963.65  185568.90  74.54
1219.1  248804.17  185909.84  74.72
1222.9  248444.44  186182.86  74.94
1226.7  248134.45  186524.99  75.17
1230.4  247507.07  186597.54  75.39
1234.2  246837.50  186576.60  75.59
1238.0  246162.37  186474.01  75.75
1241.8  245512.75  186393.46  75.92
1245.5  244974.36  186303.67  76.05
1249.3  244767.00  186450.53  76.17
1253.1  244908.61  186787.50  76.27
1256.8  244867.42  186977.47  76.36
1260.6  244608.23  186851.25  76.39
1264.4  244317.66  186804.11  76.46
1268.1  243855.33  186509.40  76.48
1271.9  243788.31  186591.86  76.54
1275.7  244032.86  186916.61  76.59
1279.4  244351.20  187328.12  76.66
1283.2  243894.69  187215.89  76.76
1286.9  243545.64  187151.65  76.84
1290.7  243258.40  187059.09  76.90
1294.4  242621.51  186662.33  76.94
1298.2  241816.09  186118.45  76.97
1302.0  240755.50  185304.11  76.97
1305.7  239451.06  184290.46  76.96
1309.5  237948.22  182955.58  76.89
1313.2  236999.17  182050.29  76.81
1317.0  236293.20  181296.51  76.73
1320.7  235560.51  180391.06  76.58
1324.4  234590.07  179214.85  76.39
1328.2  233867.20  178084.29  76.15
1331.9  232890.35  176660.75  75.86
1335.7  232007.50  175164.38  75.50
1339.4  230844.93  173440.26  75.13
1343.2  229991.67  171812.74  74.70
1346.9  229577.00  170449.54  74.25
1350.6  229941.99  169626.50  73.77
1354.4  230532.28  168993.36  73.31
1358.1  230450.60  167911.54  72.86
1361.8  229787.04  166423.29  72.43
1365.6  228639.05  164734.75  72.05
1369.3  227256.89  162855.71  71.66
1373.0  225749.03  160954.63  71.30
1376.7  224297.57  159021.60  70.90
1380.5  222802.76  156984.14  70.46
1384.2  221418.17  154725.34  69.88
1387.9  220057.47  152246.10  69.18
1391.6  218709.94  149458.18  68.34
1395.3  217554.25  146504.22  67.34
1399.1  216807.60  143615.43  66.24
1402.8  215827.33  140260.71  64.99
1406.5  215057.23  136805.46  63.61
1410.2  214471.22  133384.32  62.19
1413.9  214269.53  130245.00  60.79
1417.6  213719.56  127127.50  59.48
1421.3  213129.33  124273.37  58.31
1425.1  212421.87  121676.57  57.28
1428.8  212023.50  119581.36  56.40
1432.5  211771.81  117905.48  55.68
1436.2  211519.79  116584.06  55.12
1439.9  210898.16  115298.78  54.67
1443.6  210540.33  114405.93  54.34
1447.3  209980.22  113651.31  54.12
1451.0  209467.25  113039.20  53.97
1454.7  208878.04  112540.23  53.88
1458.4  208441.10  112153.65  53.81
1462.1  207787.32  111749.01  53.78
1465.8  207155.39  111414.64  53.78
1469.4  206576.77  111169.70  53.82
1473.1  206954.29  111531.48  53.89
1476.8  207038.07  111860.50  54.03
1480.5  205887.67  111533.49  54.17
1484.2  204985.15  111327.50  54.31
1487.9  204333.07  111317.55  54.48
1491.6  203608.17  111233.57  54.63
1495.3  203286.42  111425.09  54.81
1498.9  202691.40  111484.89  55.00
1502.6  201792.00  111406.00  55.21
1506.3  200717.69  111210.80  55.41
1510.0  199785.85  111126.02  55.62
1513.7  199054.78  111204.26  55.87
1517.3  198382.64  111229.45  56.07
1521.0  197490.80  111103.71  56.26
1524.7  196700.47  111048.66  56.46
1528.3  195884.87  110899.51  56.61
1532.0  194993.07  110728.71  56.79
1535.7  194147.80  110525.80  56.93
1539.3  193297.57  110254.03  57.04
1543.0  192707.47  110127.88  57.15
1546.7  192335.00  110122.77  57.26
1550.3  191840.36  110025.49  57.35
1554.0  191054.50  109708.65  57.42
1557.6  190291.57  109470.98  57.53
1561.3  189447.98  109108.67  57.59
1565.0  188561.33  108737.66  57.67
1568.6  187609.71  108292.94  57.72
1572.3  186942.86  108042.61  57.79
1575.9  186299.47  107846.69  57.89
1579.6  185708.64  107667.70  57.98
1583.2  185058.49  107469.31  58.07
1586.9  184269.37  107166.01  58.16
1590.5  183632.44  107078.57  58.31
1594.1  182865.03  106892.61  58.45
1597.8  182044.80  106696.98  58.61
1601.4  181274.01  106553.15  58.78
1605.1  180288.97  106253.00  58.93
1608.7  179422.50  106044.59  59.10
1612.3  178642.41  105853.75  59.25
1616.0  177816.00  105614.10  59.40
1619.6  177120.67  105410.29  59.51
1623.2  176281.93  105062.74  59.60
1626.9  175620.62  104830.34  59.69
1630.5  174828.50  104454.10  59.75
1634.1  174161.89  104183.07  59.82
1637.8  173467.47  103800.80  59.84
1641.4  172645.08  103235.55  59.80
1645.0  171823.06  102606.28  59.72
1648.6  170887.58  101774.31  59.56
1652.2  170158.16  101021.28  59.37
1655.8  169464.22  100167.29  59.11
1659.5  168793.75  99299.38  58.83
1663.1  167597.21  98179.24  58.58
1666.7  166354.83  97056.11  58.34
1670.3  165190.25  96063.54  58.15
1673.9  164107.99  95157.93  57.98
1677.5  163303.63  94468.06  57.85
1681.1  162882.49  93957.86  57.68
1684.7  162902.40  93629.96  57.48
1688.3  162774.11  93265.85  57.30
1691.9  162381.13  92705.61  57.09
1695.6  162030.50  92169.43  56.88
1699.2  161908.17  91776.21  56.68
1702.8  161843.79  91363.46  56.45
1706.3  161343.96  90644.64  56.18
1709.9  160369.16  89676.29  55.92
1713.5  159625.69  88825.66  55.65
1717.1  158903.19  87943.55  55.34
1720.7  158187.40  87086.13  55.05
1724.3  157808.23  86522.83  54.83
1727.9  157472.04  86145.43  54.71
1731.5  157363.44  86116.04  54.72
1735.1  157456.27  86428.97  54.89
1738.7  157222.62  86515.89  55.03
1742.2  156705.69  86426.45  55.15
1745.8  156053.60  86177.57  55.22
1749.4  155794.24  86078.36  55.25
1753.0  154858.78  85600.73  55.28
1756.5  153359.44  84847.60  55.33
1760.1  151606.90  83977.66  55.39
1763.7  149624.22  83042.75  55.50
1767.2  148044.27  82423.03  55.67
1770.8  146680.00  81933.43  55.86
1774.4  145245.33  81280.08  55.96
1777.9  144420.30  81102.80  56.16
1781.5  143550.67  80730.64  56.24
1785.1  142350.00  80138.04  56.30
1788.6  141068.17  79484.85  56.34
1792.2  139751.67  78794.79  56.38
1795.8  139057.89  78527.06  56.47
1799.3  138360.20  78193.29  56.51
1802.9  137657.52  77875.14  56.57
1806.4  137048.71  77643.77  56.65
1810.0  136274.71  77303.39  56.73
1813.5  135917.48  77176.66  56.78
1817.1  135717.60  77180.70  56.87
1820.6  135177.50  76996.99  56.96
1824.2  135174.58  77142.00  57.07
1827.7  134455.70  76866.66  57.17
1831.2  134274.00  76950.00  57.31
1834.8  134328.33  77108.98  57.40
1838.3  134081.50  77181.43  57.56
1841.8  133446.37  76958.59  57.67
1845.4  132519.14  76565.13  57.78
1848.9  131692.05  76166.13  57.84
1852.4  131039.40  75819.45  57.86
1856.0  130301.07  75344.81  57.82
1859.5  129510.33  74766.02  57.73
1863.0  128990.72  74207.46  57.53
1866.6  128880.00  73850.29  57.30
1870.1  128833.24  73349.32  56.93
1873.6  128184.75  72291.05  56.40
1877.1  126908.83  70714.88  55.72
1880.6  125550.87  68906.69  54.88
1884.2  124562.55  67024.77  53.81
1887.7  123768.87  64978.41  52.50
1891.2  122833.55  62462.25  50.85
1894.7  122034.32  59804.61  49.01
1898.2  121611.44  57074.56  46.93
1902.2  129954.24  58256.64  44.83
1904.9  129249.88  55740.50  43.13
1907.6  128444.00  53268.80  41.47
1910.4  127760.50  51015.58  39.93
1913.1  126608.32  48841.36  38.58
1915.8  125849.08  47073.32  37.40
1918.6  125312.96  45630.40  36.41
1921.3  124829.83  44456.45  35.61
1924.0  123997.02  43458.80  35.05
1926.7  123132.04  42669.08  34.65
1929.4  122249.20  42087.68  34.43
1932.2  121637.11  41735.80  34.31
1934.9  121024.80  41530.32  34.32
1937.6  120384.32  41397.72  34.39
1940.3  119782.00  41403.50  34.57
1943.0  119233.22  41482.65  34.79
1945.7  118477.70  41533.58  35.06
1948.4  117705.93  41597.15  35.34
1951.1  117083.70  41741.28  35.65
1953.8  116435.88  41911.98  36.00
1956.4  115902.80  42119.02  36.34
1959.1  115276.00  42301.28  36.70
1961.8  114475.62  42418.74  37.05
1964.5  113788.44  42560.46  37.40
1967.2  112993.33  42660.53  37.75
1969.9  112364.60  42834.30  38.12
1972.5  111605.89  42958.25  38.49
1975.2  111063.93  43132.81  38.84
1977.9  110697.04  43384.98  39.19
1980.6  110075.07  43548.40  39.56
1983.2  109179.08  43589.78  39.93
1985.9  108316.80  43617.60  40.27
1988.5  107457.87  43627.27  40.60
1991.2  106791.21  43688.97  40.91
1993.8  106162.98  43770.54  41.23
1996.5  105720.12  43908.48  41.53
1999.2  105095.12  43947.15  41.82
2001.8  104690.64  44051.76  42.08
2004.4  104184.22  44088.74  42.32
2007.1  103531.26  44015.44  42.51
2009.7  102943.62  43962.66  42.71
2012.4  102524.80  43976.00  42.89
2015.0  102068.20  43896.80  43.01
2017.6  101558.40  43716.60  43.05
2020.3  101054.80  43526.12  43.07
2022.9  100798.08  43435.52  43.09
2025.5  100570.68  43289.97  43.04
2028.1  100371.15  43099.89  42.94
2030.8  99983.34  42777.93  42.79
2033.4  99814.38  42542.46  42.62
2036.0  99434.60  42211.00  42.45
2038.6  99052.38  41841.42  42.24
2041.2  98739.36  41492.84  42.02
2043.8  98398.43  41141.88  41.81
2046.4  98032.68  40758.86  41.58
2049.0  97516.96  40316.28  41.34
2051.6  97284.78  39976.35  41.09
2054.2  96968.00  39625.75  40.86
2056.8  96588.80  39285.40  40.67
2059.4  96001.96  38888.33  40.51
2062.0  95503.25  38533.00  40.35
2064.6  94905.57  38132.05  40.18
2067.1  94328.01  37732.77  40.00
2069.7  93730.52  37340.50  39.84
2072.3  93305.54  37025.02  39.68
2074.9  92820.42  36713.25  39.55
2077.4  92490.67  36457.20  39.42
2080.0  91999.90  36137.81  39.28
2082.6  91546.70  35843.10  39.15
2085.1  91105.83  35552.34  39.02
2087.7  90737.40  35302.80  38.91
2090.3  90276.39  35018.82  38.79
2092.8  89519.29  34620.38  38.67
2095.4  88726.56  34215.87  38.56
2097.9  88073.09  33869.57  38.46
2100.5  87400.00  33508.40  38.34
2103.0  86806.16  33192.82  38.24
2105.6  86233.56  32891.04  38.14
2108.1  85718.25  32606.55  38.04
2110.7  85181.60  32306.68  37.93
2113.2  84679.71  32038.16  37.83
2115.7  84117.95  31751.90  37.75
2118.3  83525.52  31433.22  37.63
2120.8  83172.60  31217.40  37.53
2123.3  82760.61  31008.44  37.47
2125.8  82369.42  30800.42  37.39
2128.4  81939.78  30573.66  37.31
2130.9  81385.20  30325.20  37.26
2133.4  81004.14  30140.04  37.21
2135.9  80615.60  29955.20  37.16
2138.4  80163.49  29760.06  37.12
2140.9  79844.52  29631.58  37.11
2143.4  79518.18  29510.47  37.11
2145.9  79203.85  29400.82  37.12
2148.4  78889.52  29320.41  37.17
2150.9  78582.50  29254.62  37.23
2153.4  78304.72  29196.14  37.29
2155.9  77969.21  29129.42  37.36
2158.4  77682.15  29069.25  37.42
2160.9  77446.95  29061.90  37.52
2163.4  77121.38  29007.68  37.61
2165.9  76556.20  28868.22  37.71
2168.4  76095.18  28774.62  37.81
2170.8  75741.49  28728.26  37.93
2173.3  75381.72  28674.96  38.04
2175.8  75070.82  28647.19  38.16
2178.2  74693.70  28563.30  38.24
2180.7  74293.31  28462.00  38.31
2183.2  73890.89  28372.78  38.40
2185.6  73490.76  28327.32  38.55
2188.1  72969.12  28244.16  38.71
2190.6  72391.54  28124.20  38.85
2193.0  71755.86  27953.97  38.96
2195.5  71208.96  27809.28  39.05
2197.9  70623.76  27672.16  39.18
2200.4  69880.70  27475.00  39.32
2202.8  69402.76  27361.01  39.42
2205.3  68803.58  27211.86  39.55
2207.7  68445.52  27138.02  39.65
2210.1  68045.60  27047.72  39.75
2212.6  67691.75  26961.48  39.83
2215.0  67451.30  26920.40  39.91
2217.4  67120.00  26822.83  39.96
2219.9  66880.78  26740.58  39.98
2222.3  66654.28  26668.40  40.01
2224.7  66474.54  26583.12  39.99
2227.1  66213.88  26403.33  39.88
2229.5  65925.99  26188.74  39.72
2231.9  65482.56  25897.92  39.55
2234.4  64996.08  25551.60  39.31
2236.8  64574.95  25247.22  39.10
2239.2  64186.98  24907.74  38.80
2241.6  63774.27  24538.50  38.48
2244.0  63383.04  24140.16  38.09
2246.4  62970.21  23738.46  37.70
2248.8  62533.24  23289.20  37.24
2251.2  62222.40  22889.70  36.79
2253.6  61804.80  22480.80  36.37
2255.9  61503.96  22110.24  35.95
2258.3  61188.29  21740.83  35.53
2260.7  60795.84  21372.72  35.15
2263.1  60369.30  21036.60  34.85
2265.5  59969.69  20734.34  34.57
2267.9  59664.60  20471.10  34.31
2270.2  59234.96  20195.52  34.09
2272.6  58849.68  19946.52  33.89
2275.0  58458.96  19703.88  33.71
2277.3  58056.00  19478.85  33.55
2279.7  57657.75  19266.45  33.42
2282.1  57319.92  19062.04  33.26
2284.4  56934.24  18815.72  33.05
2286.8  56633.08  18575.36  32.80
2289.1  56223.36  18323.44  32.59
2291.5  55909.49  18064.90  32.31
2293.8  55485.96  17776.16  32.04
2296.2  55024.20  17482.08  31.77
2298.5  54505.86  17223.18  31.60
2300.8  53963.14  16968.42  31.44
2303.2  53338.36  16710.76  31.33
2305.5  52665.01  16461.88  31.26
2307.9  52005.42  16238.92  31.23
2310.2  51365.16  16096.08  31.34
2312.5  50756.40  16035.60  31.59
2314.8  50147.58  15959.82  31.83
2317.1  49533.75  15854.50  32.01
2319.5  48917.79  15731.19  32.16
2321.8  48370.80  15620.32  32.29
2324.1  47781.72  15439.48  32.31
2326.4  47290.54  15277.90  32.31
2328.7  46759.00  15076.50  32.24
2331.0  46271.88  14893.08  32.19
2333.3  45891.62  14735.32  32.11
2335.6  45505.60  14584.64  32.05
2337.9  45028.80  14386.32  31.95
2340.2  44593.00  14174.00  31.79
2342.5  44231.01  13979.70  31.61
2344.8  43739.00  13799.75  31.55
2347.1  43228.50  13639.92  31.55
2349.4  42689.70  13496.40  31.62
2351.7  42192.48  13371.20  31.69
2353.9  41733.58  13273.57  31.81
2356.2  41242.50  13172.25  31.94
2358.5  40740.90  13042.95  32.01
2360.8  40245.68  12905.50  32.07
2363.1  39775.26  12762.90  32.09
2365.3  39322.88  12635.25  32.13
2367.6  38790.00  12480.00  32.17
2369.8  38290.50  12311.25  32.15
2372.1  37730.94  12137.58  32.17
2374.4  37110.80  11955.64  32.22
2376.6  36519.00  11758.60  32.20
2378.9  35907.76  11541.04  32.14
2381.1  35297.60  11294.40  32.00
2383.4  34727.20  11077.14  31.90
2385.6  34234.20  10930.70  31.93
2387.9  33731.64  10774.08  31.94
2390.1  33253.50  10615.50  31.92
2392.3  32758.83  10477.35  31.98
2394.6  32305.10  10318.66  31.94
2396.8  31904.27  10153.77  31.83
2399.0  31458.00  10004.50  31.80
2401.3  31020.94  9867.84  31.81
2403.5  30554.16  9696.96  31.74
2405.7  30101.22  9530.96  31.66
2407.9  29689.92  9365.94  31.55
2410.1  29272.68  9195.84  31.41
2412.4  28871.50  9062.60  31.39
2414.6  28482.00  8922.48  31.33
2416.8  28094.88  8762.82  31.19
2419.0  27701.60  8578.56  30.97
2421.2  27294.24  8411.22  30.82
2423.4  26859.14  8249.43  30.71
2425.6  26551.89  8138.16  30.65
2427.8  26254.71  8012.43  30.52
2430.0  25922.20  7868.42  30.35
2432.2  25632.00  7695.36  30.02
2434.4  25321.41  7546.50  29.80
2436.5  24998.76  7395.32  29.58
2438.7  24703.80  7269.30  29.43
2440.9  24403.59  7157.91  29.33
2443.1  24107.94  7018.92  29.11
2445.3  23868.02  6887.35  28.86
2447.4  23562.00  6732.00  28.57
2449.6  23260.16  6603.52  28.39
2451.8  22952.16  6483.24  28.25
2453.9  22608.11  6347.23  28.08
2456.1  22294.00  6204.64  27.83
2458.3  22001.01  6075.38  27.61
2460.4  21721.19  5965.95  27.47
2462.6  21406.35  5905.20  27.59
2464.7  21126.17  5816.59  27.53
2466.9  20895.04  5718.08  27.37
2469.0  20663.08  5588.30  27.04
2471.2  20424.78  5466.18  26.76
2473.3  20134.97  5351.25  26.58
2475.4  19871.58  5266.99  26.51
2477.6  19618.07  5178.45  26.40
2479.7  19384.32  5099.52  26.31
2481.9  19091.03  4995.20  26.17
2484.0  18873.57  4891.36  25.92
2486.1  18648.36  4837.86  25.94
2488.2  18427.20  4763.85  25.85
2490.4  18158.75  4708.50  25.93
2492.5  17857.12  4579.24  25.64
2494.6  17501.04  4495.68  25.69
2496.7  17218.33  4527.86  26.30
2498.8  16992.90  4517.10  26.58
2500.9  16866.48  4443.32  26.34
2503.0  16814.00  4443.70  26.43
2505.1  16731.00  4436.25  26.52
2507.2  16694.43  4450.05  26.66
2509.4  16634.75  4426.29  26.61
2511.4  16646.28  4411.89  26.50
2513.5  16744.96  4523.84  27.02
2515.6  16808.16  4607.50  27.41
