# Supplementary material for: Using reflectance spectra and Pl@ntNet to identify herbarium specimens: a case study with Lithocarpus
Source: New Phytol. 2025 Jun 4;251(2):800–10. doi: 10.1111/nph.70258 (PMC13278665; doi:10.1111/nph.70258)
Supplement: Supplementary file 1 — Dataset S1 Original spectral data collected for this study. [file NPH-251-800-s003.zip › lithocarpus_spectra/gr020222_0211.sig]

/*** Spectra Vista SIG Data ***/
name= gr020222_0211.sig
instrument= HI: 1132003 (HR-1024i)
integration= 50.0, 9.0, 6.0, 100.0, 14.0, 6.0
scan method= Time-based, Time-based
scan coadds= 100, 425, 571, 50, 298, 571
scan time= 5, 5
scan settings= AI, AI
external data set1= 0,0,0,0,0,0,0,0,0,0,0,0,0,0,0,0,0,0,0,0,0,0,0,0,0,0,0,0,0,0,0,0
external data set2= 0,0,0,0,0,0,0,0,0,0,0,0,0,0,0,0,0,0,0,0,0,0,0,0,0,0,0,0,0,0,0,0
external data dark= 0,0,0,0,0,0,0,0,0,0,0,0,0,0,0,0
external data mask= 0
optic= LENS 4(1), LENS 4(1)
temp= 35.6, -5.0, -10.1, 35.7, -5.0, -9.9
battery= 7.44, 7.44
error= 0, 0
units= Radiance, Radiance
time= 02/02/2022 14:24:00, 02/02/2022 14:25:18
longitude=                 ,                 
latitude=                 ,                 
gpstime=                 ,                 
comm= 
memory slot= 0, 0
factors= 0.969, 0.938, 1.000 [Overlap: Remove @ 990,1900, Matching Type: None]
inclinometer x offset= 1, 1
inclinometer y offset= 90, 90
data= 
340.5  1215.20  151.90  12.50
341.9  1233.66  148.89  12.07
343.4  1220.16  147.60  12.10
344.9  1202.50  138.75  11.54
346.4  1212.44  142.64  11.76
347.8  1199.10  145.61  12.14
349.3  1194.00  127.36  10.67
350.8  1227.15  121.20  9.88
352.2  1243.55  109.73  8.82
353.7  1254.89  103.43  8.24
355.2  1310.00  111.35  8.50
356.6  1374.45  104.72  7.62
358.1  1440.98  118.98  8.26
359.6  1461.48  108.97  7.46
361.0  1526.44  110.79  7.26
362.5  1578.24  104.81  6.64
364.0  1668.94  101.92  6.11
365.5  1747.60  109.23  6.25
366.9  1821.20  119.32  6.55
368.4  1901.52  118.85  6.25
369.9  1993.30  122.17  6.13
371.3  2088.76  118.98  5.70
372.8  2163.15  111.44  5.15
374.2  2245.54  129.80  5.78
375.7  2346.69  137.66  5.87
377.2  2469.75  126.83  5.14
378.6  2536.32  125.50  4.95
380.1  2628.10  121.79  4.63
381.6  2748.98  132.41  4.82
383.0  2858.90  139.15  4.87
384.5  2993.90  146.51  4.89
386.0  3135.00  150.48  4.80
387.4  3241.45  144.60  4.46
388.9  3334.94  139.44  4.18
390.4  3428.39  148.07  4.32
391.8  3581.76  160.72  4.49
393.3  3743.57  168.06  4.49
394.7  3859.00  158.90  4.12
396.2  3992.58  151.48  3.79
397.7  4107.36  170.28  4.15
399.1  4236.09  171.87  4.06
400.6  4409.44  172.72  3.92
402.0  4563.00  167.31  3.67
403.5  4704.00  166.60  3.54
405.0  4837.08  177.08  3.66
406.4  5006.10  184.91  3.69
407.9  5191.44  182.86  3.52
409.3  5329.46  188.77  3.54
410.8  5490.54  198.81  3.62
412.2  5660.16  192.96  3.41
413.7  5851.61  200.98  3.43
415.1  6033.68  216.03  3.58
416.6  6215.04  212.90  3.43
418.0  6380.00  217.50  3.41
419.5  6564.50  224.58  3.42
420.9  6763.36  229.60  3.39
422.4  6985.17  236.63  3.39
423.8  7194.22  246.80  3.43
425.3  7435.35  252.15  3.39
426.7  7644.45  261.38  3.42
428.2  7849.28  270.56  3.45
429.6  8047.01  269.82  3.35
431.1  8259.86  284.13  3.44
432.5  8513.57  287.89  3.38
434.0  8767.00  305.25  3.48
435.4  9036.50  316.25  3.50
436.8  9313.04  323.06  3.47
438.3  9554.15  330.53  3.46
439.7  9803.87  338.56  3.45
441.2  10027.92  349.68  3.49
442.6  10284.15  363.53  3.53
444.0  10559.64  371.28  3.52
445.5  10860.00  388.25  3.58
446.9  11176.62  393.12  3.52
448.4  11463.69  403.69  3.52
449.8  11780.25  420.93  3.57
451.2  12069.25  437.00  3.62
452.7  12326.91  448.73  3.64
454.1  12594.62  456.62  3.63
455.5  12892.04  467.81  3.63
457.0  13213.20  486.20  3.68
458.4  13516.36  500.50  3.70
459.8  13841.28  515.52  3.72
461.2  14216.36  527.40  3.71
462.7  14566.80  543.27  3.73
464.1  14895.78  561.48  3.77
465.5  15208.20  578.34  3.80
467.0  15530.60  594.75  3.83
468.4  15867.08  613.06  3.86
469.8  16205.24  631.76  3.90
471.2  16589.37  647.15  3.90
472.7  16986.76  665.57  3.92
474.1  17381.40  684.40  3.94
475.5  17838.34  702.65  3.94
476.9  18262.79  730.15  4.00
478.4  18643.75  750.00  4.02
479.8  18969.28  767.14  4.04
481.2  19269.68  780.52  4.05
482.6  19586.34  797.99  4.07
484.0  19973.76  815.07  4.08
485.4  20405.13  836.13  4.10
486.9  20861.10  862.88  4.14
488.3  21345.20  884.76  4.15
489.7  21787.48  911.23  4.18
491.1  22208.76  931.98  4.20
492.5  22620.36  958.44  4.24
493.9  23006.46  983.58  4.28
495.3  23358.60  1003.20  4.29
496.8  23763.44  1025.82  4.32
498.2  24228.66  1050.71  4.34
499.6  24686.19  1083.24  4.39
501.0  25213.83  1108.76  4.40
502.4  25696.80  1142.94  4.45
503.8  26173.42  1170.19  4.47
505.2  26670.00  1198.88  4.50
506.6  27146.90  1229.58  4.53
508.0  27639.36  1262.52  4.57
509.4  28050.00  1295.00  4.62
510.8  28531.80  1334.03  4.68
512.2  29016.48  1371.28  4.73
513.6  29524.80  1401.60  4.75
515.0  30094.72  1437.24  4.78
516.4  30568.32  1475.52  4.83
517.8  31098.20  1522.85  4.90
519.2  31664.70  1569.65  4.96
520.7  32224.73  1609.67  5.00
522.0  32700.60  1651.68  5.05
523.4  33260.22  1697.85  5.10
524.8  33743.52  1743.24  5.17
526.2  34317.61  1796.07  5.23
527.6  34908.60  1850.55  5.30
529.0  35420.00  1900.80  5.37
530.4  36041.26  1957.94  5.43
531.8  36591.99  2010.80  5.50
533.2  37103.04  2070.90  5.58
534.6  37593.28  2143.68  5.70
536.0  38122.94  2223.31  5.83
537.4  38631.96  2287.66  5.92
538.8  39174.49  2354.55  6.01
540.2  39788.85  2427.54  6.10
541.6  40344.64  2497.67  6.19
543.0  40813.36  2567.11  6.29
544.3  41499.00  2649.15  6.38
545.7  42260.25  2736.15  6.47
547.1  42738.75  2805.75  6.56
548.5  43344.48  2890.80  6.67
549.9  44040.48  2983.01  6.77
551.3  44730.40  3074.11  6.87
552.7  45193.18  3153.22  6.98
554.1  45861.72  3245.75  7.08
555.4  46436.62  3331.95  7.18
556.8  46879.14  3416.49  7.29
558.2  47197.50  3499.13  7.41
559.6  47546.25  3575.85  7.52
561.0  48145.02  3675.21  7.63
562.3  48603.10  3760.58  7.74
563.7  49190.40  3857.28  7.84
565.1  49755.20  3957.80  7.95
566.5  50349.42  4064.33  8.07
567.9  51159.84  4191.24  8.19
569.2  52046.40  4319.70  8.30
570.6  52978.36  4462.35  8.42
572.0  53778.65  4596.43  8.55
573.4  54443.72  4721.52  8.67
574.8  55114.00  4851.38  8.80
576.1  55939.49  4999.60  8.94
577.5  56562.28  5129.54  9.07
578.9  57409.20  5288.04  9.21
580.3  58165.20  5440.53  9.35
581.6  58904.80  5591.20  9.49
583.0  59672.70  5750.24  9.64
584.4  60293.70  5897.34  9.78
585.8  60823.11  6040.40  9.93
587.1  61312.02  6180.79  10.08
588.5  61914.00  6344.40  10.25
589.9  62429.10  6489.75  10.40
591.2  63012.32  6652.26  10.56
592.6  63771.18  6825.94  10.70
594.0  64399.09  6996.73  10.86
595.3  65209.80  7188.64  11.02
596.7  66007.98  7384.42  11.19
598.1  66778.28  7575.18  11.34
599.5  67538.70  7771.95  11.51
600.8  68351.40  7983.22  11.68
602.2  69015.66  8173.45  11.84
603.5  69840.60  8392.74  12.02
604.9  70652.70  8607.78  12.18
606.3  71406.72  8822.88  12.36
607.6  72116.70  9043.29  12.54
609.0  72824.40  9263.70  12.72
610.4  73557.12  9489.48  12.90
611.7  74230.72  9714.13  13.09
613.1  74886.15  9940.05  13.27
614.5  75620.16  10197.45  13.49
615.8  76228.38  10437.39  13.69
617.2  77031.90  10696.86  13.89
618.5  77689.88  10950.42  14.10
619.9  78501.80  11229.58  14.30
621.2  79222.78  11502.13  14.52
622.6  80102.00  11800.25  14.73
624.0  80774.37  12056.04  14.93
625.3  81553.51  12328.63  15.12
626.7  82335.48  12600.73  15.30
628.0  82983.00  12857.50  15.49
629.4  83764.80  13134.80  15.68
630.8  84436.44  13395.00  15.86
632.1  84959.28  13627.85  16.04
633.5  85845.76  13925.34  16.22
634.8  86555.77  14191.32  16.40
636.2  87171.96  14448.15  16.57
637.5  87979.56  14721.96  16.73
638.9  88685.46  14984.81  16.90
640.2  89448.67  15262.52  17.06
641.6  90289.80  15539.61  17.21
642.9  91014.56  15797.60  17.36
644.3  91815.98  16069.25  17.50
645.6  92560.00  16341.00  17.65
647.0  93294.00  16602.39  17.80
648.3  94047.00  16861.76  17.93
649.7  94881.55  17121.33  18.04
651.0  95648.22  17357.92  18.15
652.4  96145.92  17550.00  18.25
653.7  97193.70  17824.77  18.34
655.0  98058.56  18063.80  18.42
656.4  98634.60  18244.70  18.50
657.7  99681.76  18512.44  18.57
659.1  100546.60  18714.85  18.61
660.4  101214.40  18890.48  18.66
661.8  101848.00  19064.00  18.72
663.1  102803.85  19312.82  18.79
664.5  103317.18  19501.95  18.88
665.8  103525.98  19632.38  18.96
667.1  103654.08  19769.94  19.07
668.5  104101.20  19992.00  19.20
669.8  104557.26  20246.08  19.36
671.2  104881.92  20500.48  19.55
672.5  105204.09  20784.87  19.76
673.8  105836.08  21132.30  19.97
675.2  106780.38  21565.95  20.20
676.5  107925.66  22055.16  20.44
677.8  109137.84  22569.78  20.68
679.2  110075.20  23047.00  20.94
680.5  110862.09  23500.08  21.20
681.9  111557.60  23935.45  21.46
683.2  112319.90  24382.05  21.71
684.5  113097.60  24824.80  21.95
685.9  113788.93  25238.58  22.18
687.2  114462.72  25655.04  22.41
688.5  115091.50  26047.83  22.63
689.9  115845.32  26464.96  22.85
691.2  116501.49  26867.11  23.06
692.5  117095.84  27250.10  23.27
693.8  117810.20  27659.43  23.48
695.2  118410.17  28061.12  23.70
696.5  119089.08  28491.32  23.92
697.8  119773.65  28932.08  24.16
699.2  120412.50  29380.65  24.40
700.5  121105.80  29848.41  24.65
701.8  121723.35  30322.43  24.91
703.1  122368.44  30824.52  25.19
704.5  123018.75  31343.36  25.48
705.8  123742.67  31875.32  25.76
707.1  124388.25  32407.50  26.05
708.4  125013.93  32925.42  26.34
709.8  125765.85  33503.82  26.64
711.1  126285.02  34020.64  26.94
712.4  127072.00  34612.68  27.24
713.7  127700.14  35161.40  27.53
715.0  128375.88  35719.82  27.82
716.3  129086.25  36289.88  28.11
717.7  129754.96  36862.54  28.41
719.0  130472.90  37449.00  28.70
720.3  131158.46  38035.88  29.00
721.6  131942.00  38642.80  29.29
722.9  132674.67  39243.65  29.58
724.2  133434.00  39860.10  29.87
725.6  134141.92  40486.93  30.18
726.9  134609.75  41040.13  30.49
728.2  135130.24  41618.64  30.80
729.5  135729.88  42219.32  31.11
730.8  136203.66  42798.73  31.42
732.1  136781.40  43413.58  31.74
733.4  137238.36  44005.60  32.07
734.7  137638.44  44575.38  32.39
736.0  138135.42  45181.95  32.71
737.3  138439.80  45725.31  33.03
738.6  138766.23  46281.92  33.35
740.0  139077.60  46843.50  33.68
741.2  139459.84  47432.32  34.01
742.6  140014.80  48081.96  34.34
743.9  140607.36  48731.36  34.66
745.2  141310.02  49414.53  34.97
746.5  142000.16  50101.53  35.28
747.8  142540.60  50745.70  35.60
749.1  143182.40  51427.44  35.92
750.4  143827.48  52108.25  36.23
751.7  144483.92  52785.53  36.53
753.0  144975.52  53387.60  36.83
754.2  145566.36  54039.03  37.12
755.5  146111.85  54669.24  37.42
756.8  146636.56  55298.88  37.71
758.1  147583.44  56070.12  37.99
759.4  148444.60  56828.80  38.28
760.7  149278.64  57557.08  38.56
762.0  149843.75  58200.63  38.84
763.3  150381.00  58838.22  39.13
764.6  150755.76  59393.88  39.40
765.9  151129.70  59956.05  39.67
767.2  151604.67  60577.76  39.96
768.4  151906.30  61115.60  40.23
769.7  152517.24  61761.40  40.49
771.0  152927.19  62340.75  40.76
772.3  153283.90  62897.45  41.03
773.6  153739.84  63502.88  41.31
774.8  154176.34  64103.55  41.58
776.1  154603.02  64689.69  41.84
777.4  154913.34  65226.93  42.11
778.7  155430.96  65843.10  42.36
780.0  155863.04  66429.28  42.62
781.2  156211.80  66978.69  42.88
782.5  156683.28  67598.31  43.14
783.8  157142.16  68193.09  43.40
785.0  157485.36  68746.74  43.65
786.3  157909.50  69326.25  43.90
787.6  158333.84  69915.44  44.16
788.9  158706.72  70478.88  44.41
790.1  159216.30  71106.15  44.66
791.4  159594.24  71649.60  44.89
792.7  160229.61  72320.97  45.14
793.9  160631.10  72887.85  45.38
795.2  161080.50  73485.00  45.62
796.5  161537.64  74093.47  45.87
797.7  162040.38  74684.67  46.09
799.0  162660.00  75354.00  46.33
800.2  163065.60  75920.96  46.56
801.5  163505.00  76508.00  46.79
802.8  164015.95  77126.03  47.02
804.0  164447.92  77714.00  47.26
805.3  164936.72  78314.58  47.48
806.5  165322.00  78848.90  47.69
807.8  165784.50  79440.90  47.92
809.0  166250.76  80029.43  48.14
810.3  166689.44  80620.41  48.37
811.5  167068.92  81166.22  48.58
812.8  167550.30  81765.90  48.80
814.0  167942.16  82318.28  49.02
815.3  168446.29  82922.71  49.23
816.5  168828.50  83470.25  49.44
817.8  169265.79  84056.55  49.66
819.0  169657.11  84600.71  49.87
820.2  170082.60  85195.50  50.09
821.5  170553.70  85793.30  50.30
822.7  170856.42  86293.13  50.51
824.0  171297.63  86849.01  50.70
825.2  171789.45  87447.98  50.90
826.4  172245.70  88033.00  51.11
827.7  172544.00  88546.75  51.32
828.9  173017.80  89133.75  51.52
830.1  173403.98  89665.42  51.71
831.4  173806.79  90245.50  51.92
832.6  174260.02  90809.17  52.11
833.8  174628.80  91350.70  52.31
835.0  174963.60  91874.23  52.51
836.3  175381.78  92438.99  52.71
837.5  175826.70  93016.35  52.90
838.7  176248.98  93540.02  53.07
839.9  176631.84  94099.32  53.27
841.2  177096.48  94674.41  53.46
842.4  177448.68  95207.58  53.65
843.6  177828.00  95765.25  53.85
844.8  178317.72  96351.75  54.03
846.0  178655.04  96876.03  54.23
847.2  179033.61  97428.14  54.42
848.5  179519.84  98012.84  54.60
849.7  179910.69  98548.49  54.78
850.9  180269.70  99096.40  54.97
852.1  180673.65  99645.28  55.15
853.3  181010.40  100135.59  55.32
854.5  181430.34  100687.16  55.50
855.7  181795.26  101213.91  55.67
856.9  182169.84  101722.92  55.84
858.1  182585.90  102264.86  56.01
859.3  182982.10  102801.79  56.18
860.5  183408.33  103395.44  56.37
861.7  183842.40  103974.00  56.56
862.9  184160.60  104487.31  56.74
864.1  184541.38  104981.06  56.89
865.3  184992.60  105534.24  57.05
866.5  185457.60  106142.40  57.23
867.7  185839.55  106703.64  57.42
868.9  186267.13  107221.00  57.56
870.1  186683.14  107762.70  57.72
871.3  187076.02  108315.74  57.90
872.5  187538.40  108880.43  58.06
873.7  187990.72  109443.80  58.22
874.9  188505.66  110050.65  58.38
876.0  188983.80  110617.38  58.53
877.2  189384.60  111171.78  58.70
878.4  189885.24  111774.15  58.86
879.6  190335.60  112293.30  59.00
880.8  190757.00  112841.75  59.15
882.0  191174.85  113364.13  59.30
883.1  191665.60  113976.94  59.47
884.3  192104.91  114555.57  59.63
885.5  192589.95  115100.27  59.76
886.7  192994.56  115552.80  59.87
887.8  193434.60  116121.75  60.03
889.0  193905.86  116704.71  60.19
890.2  194325.18  117224.84  60.32
891.4  194796.61  117840.75  60.49
892.5  195436.80  118415.70  60.59
893.7  196021.90  119024.36  60.72
894.9  196634.52  119670.84  60.86
896.0  197243.80  120335.03  61.01
897.2  197818.04  120982.75  61.16
898.4  198357.90  121535.31  61.27
899.5  199016.80  122139.14  61.37
900.7  199395.30  122656.95  61.51
901.9  199831.98  123158.94  61.63
903.0  200259.60  123668.07  61.75
904.2  200664.20  124169.10  61.88
905.4  201100.50  124662.30  61.99
906.5  201519.85  125263.60  62.16
907.7  202013.48  125695.44  62.22
908.8  202337.37  126203.79  62.37
910.0  202710.56  126619.48  62.46
911.2  202993.97  127028.23  62.58
912.3  203187.60  127410.06  62.71
913.5  203334.28  127753.38  62.83
914.6  203621.04  128142.00  62.93
915.8  203990.64  128577.74  63.03
916.9  204259.46  128939.37  63.13
918.1  204480.28  129359.73  63.26
919.2  204677.55  129717.72  63.38
920.4  204923.62  130058.06  63.47
921.5  205165.18  130385.12  63.55
922.7  205365.28  130705.44  63.65
923.8  205593.06  131169.30  63.80
925.0  205787.75  131468.23  63.89
926.1  206105.76  131909.82  64.00
927.3  206600.16  132399.84  64.09
928.4  207077.00  132876.25  64.17
929.6  207651.84  133506.56  64.29
930.7  208304.60  134201.20  64.43
931.8  209069.16  134853.12  64.50
933.0  209817.36  135535.68  64.60
934.1  210269.43  135995.76  64.68
935.3  210405.76  136341.94  64.80
936.4  210419.27  136478.79  64.86
937.6  210292.59  136584.11  64.95
938.7  210095.73  136683.27  65.06
939.9  210154.55  136850.25  65.12
941.0  210725.96  137400.40  65.20
942.1  211278.78  137926.80  65.28
943.3  211737.12  138399.60  65.36
944.4  212006.09  138757.00  65.45
945.6  212333.04  139091.58  65.51
946.7  212551.83  139408.32  65.59
947.9  212744.28  139740.72  65.68
949.0  212954.83  140015.19  65.75
950.1  213189.84  140354.10  65.84
951.3  213420.57  140546.29  65.85
952.4  213726.22  140892.63  65.92
953.6  214114.28  141242.33  65.97
954.7  214320.60  141460.76  66.00
955.8  214659.01  141755.95  66.04
957.0  214868.70  142081.20  66.12
958.1  215143.02  142378.47  66.18
959.3  215163.90  142465.05  66.21
960.4  215680.97  142903.23  66.26
961.6  216063.23  143184.33  66.27
962.7  216318.40  143346.24  66.27
963.9  216522.60  143533.53  66.29
965.0  216611.64  143688.12  66.33
966.2  216793.51  143890.05  66.37
967.3  216885.86  143868.47  66.33
968.5  217139.52  144145.92  66.38
969.6  217351.76  144245.00  66.36
970.8  217326.56  144370.93  66.43
971.9  217201.60  144464.32  66.51
973.1  217662.56  144562.48  66.42
974.2  217563.74  144684.49  66.50
975.4  217841.25  144884.24  66.51
976.5  217988.94  144781.26  66.42
977.7  218090.76  144944.40  66.46
978.8  217880.55  144877.55  66.49
980.0  218022.00  145169.00  66.58
981.2  218469.06  145368.80  66.54
982.3  218298.08  145309.43  66.56
983.5  218508.68  145245.17  66.47
984.6  218634.48  145179.00  66.40
985.8  218768.88  145319.02  66.43
987.0  218778.56  145451.68  66.48
988.1  219112.90  145545.46  66.42
989.3  219256.80  145346.04  66.29
990.2  227376.68  155580.54  68.42
994.0  227840.20  156462.30  68.67
997.9  227981.50  157070.57  68.90
1001.7  228619.30  158066.35  69.14
1005.6  229645.56  159285.00  69.36
1009.4  230773.22  160613.10  69.60
1013.3  231600.00  161691.43  69.81
1017.1  232106.27  162496.45  70.01
1021.0  232649.60  163378.54  70.23
1024.8  233695.00  164518.68  70.40
1028.6  235219.44  166079.55  70.61
1032.5  236476.80  167421.60  70.80
1036.3  236958.33  168132.09  70.95
1040.1  237073.73  168630.58  71.13
1044.0  237651.34  169442.68  71.30
1047.8  238149.45  170126.33  71.44
1051.6  238730.31  170987.14  71.62
1055.5  238453.90  171108.64  71.76
1059.3  238224.75  171359.74  71.93
1063.1  238118.91  171572.87  72.05
1067.0  238526.45  172192.89  72.19
1070.8  239316.62  173058.85  72.31
1074.6  239939.89  173841.39  72.45
1078.4  239814.67  174015.43  72.56
1082.3  239096.84  173809.50  72.69
1086.1  238675.91  173799.83  72.82
1089.9  238682.02  174051.10  72.92
1093.7  239037.17  174619.05  73.05
1097.5  239249.79  174979.51  73.14
1101.4  239275.73  175189.31  73.22
1105.2  239217.60  175303.54  73.28
1109.0  239497.57  175671.06  73.35
1112.8  240174.86  176174.75  73.35
1116.6  240742.71  176624.57  73.37
1120.4  241305.56  177039.60  73.37
1124.2  241636.05  177208.55  73.34
1128.1  242082.24  177392.57  73.28
1131.8  242056.27  177180.60  73.20
1135.7  241774.31  176827.66  73.14
1139.5  241499.00  176394.09  73.04
1143.3  240946.42  175667.67  72.91
1147.1  240431.11  174947.43  72.76
1150.9  239886.17  174054.96  72.56
1154.7  239880.04  173572.29  72.36
1158.5  239799.93  172946.14  72.12
1162.3  239639.94  172369.51  71.93
1166.1  239055.03  171485.29  71.73
1169.9  238753.33  170887.84  71.58
1173.7  238180.00  170164.29  71.44
1177.5  237574.62  169419.97  71.31
1181.2  237550.73  169085.99  71.18
1185.0  237876.75  169011.20  71.05
1188.8  237665.94  168683.00  70.97
1192.6  237612.96  168464.23  70.90
1196.4  237560.75  168244.20  70.82
1200.2  236924.80  167787.20  70.82
1204.0  236517.30  167538.70  70.84
1207.8  236195.45  167445.61  70.89
1211.6  235657.00  167294.71  70.99
1215.3  235276.75  167471.27  71.18
1219.1  235177.08  168016.29  71.44
1222.9  234897.78  168480.00  71.72
1226.7  234639.51  169049.94  72.05
1230.4  234095.19  169276.02  72.31
1234.2  233504.06  169379.35  72.54
1238.0  232843.57  169393.08  72.75
1241.8  232191.11  169370.46  72.94
1245.5  231648.40  169333.37  73.10
1249.3  231398.20  169514.84  73.26
1253.1  231537.64  169883.13  73.37
1256.8  231505.95  170146.23  73.50
1260.6  231239.62  170113.15  73.57
1264.4  230975.91  170119.40  73.65
1268.1  230513.07  169925.49  73.72
1271.9  230465.43  170046.17  73.78
1275.7  230682.48  170383.80  73.86
1279.4  230931.60  170738.74  73.93
1283.2  230463.42  170637.45  74.04
1286.9  230125.06  170604.29  74.14
1290.7  229948.40  170610.00  74.19
1294.4  229379.64  170304.73  74.25
1298.2  228533.55  169794.63  74.30
1302.0  227465.08  169086.16  74.33
1305.7  226301.17  168247.55  74.35
1309.5  224939.77  167190.24  74.33
1313.2  224138.50  166456.50  74.27
1317.0  223626.00  165962.83  74.21
1320.7  222985.06  165281.86  74.12
1324.4  222091.67  164327.05  73.99
1328.2  221327.20  163348.97  73.80
1331.9  220357.01  162089.71  73.56
1335.7  219490.14  160781.16  73.25
1339.4  218418.76  159267.54  72.92
1343.2  217502.42  157798.18  72.55
1346.9  216913.50  156548.87  72.17
1350.6  216984.29  155769.20  71.79
1354.4  217262.36  155145.34  71.41
1358.1  216910.13  154107.47  71.05
1361.8  216144.20  152740.14  70.67
1365.6  215081.40  151251.30  70.32
1369.3  213916.89  149681.43  69.97
1373.0  212606.41  147989.91  69.61
1376.7  211147.90  146152.80  69.22
1380.5  209608.67  144111.69  68.75
1384.2  208378.89  141987.31  68.14
1387.9  207260.47  139713.77  67.41
1391.6  206019.31  137112.05  66.55
1395.3  204928.95  134305.62  65.54
1399.1  204254.51  131535.17  64.40
1402.8  203376.00  128274.43  63.07
1406.5  202727.10  124915.69  61.62
1410.2  202270.61  121656.25  60.15
1413.9  202273.28  118795.52  58.73
1417.6  201906.74  115984.82  57.44
1421.3  201348.00  113436.51  56.34
1425.1  200682.67  111164.91  55.39
1428.8  200395.20  109416.83  54.60
1432.5  200264.21  108120.86  53.99
1436.2  200055.43  107059.35  53.51
1439.9  199453.33  106040.99  53.17
1443.6  199103.22  105349.14  52.91
1447.3  198585.31  104775.13  52.76
1451.0  198128.50  104329.93  52.66
1454.7  197582.93  103969.09  52.62
1458.4  197156.40  103701.15  52.60
1462.1  196484.30  103407.42  52.63
1465.8  195729.92  103129.96  52.69
1469.4  195140.41  103003.41  52.78
1473.1  195816.41  103612.13  52.91
1476.8  196007.50  104103.44  53.11
1480.5  194858.18  103845.39  53.29
1484.2  193790.95  103679.61  53.50
1487.9  193109.59  103733.03  53.72
1491.6  192466.08  103779.70  53.92
1495.3  192370.75  104170.39  54.15
1498.9  191921.40  104392.07  54.39
1502.6  191025.09  104379.31  54.64
1506.3  189888.53  104241.60  54.90
1510.0  188997.95  104273.33  55.17
1513.7  188313.64  104398.33  55.44
1517.3  187668.89  104532.93  55.70
1521.0  186848.71  104512.11  55.93
1524.7  186114.89  104520.46  56.16
1528.3  185356.23  104444.31  56.35
1532.0  184538.53  104320.71  56.53
1535.7  183751.09  104181.00  56.70
1539.3  182946.40  103968.96  56.83
1543.0  182400.17  103913.50  56.97
1546.7  182050.92  103955.89  57.10
1550.3  181596.80  103922.74  57.23
1554.0  180856.20  103695.75  57.34
1557.6  180112.96  103488.67  57.46
1561.3  179309.90  103218.87  57.56
1565.0  178462.80  102901.80  57.66
1568.6  177580.51  102546.24  57.75
1572.3  176945.92  102364.51  57.85
1575.9  176355.11  102217.43  57.96
1579.6  175770.62  102076.63  58.07
1583.2  175158.00  101946.31  58.20
1586.9  174418.02  101695.90  58.31
1590.5  173813.78  101675.80  58.50
1594.1  173104.90  101568.23  58.67
1597.8  172329.19  101444.53  58.87
1601.4  171618.13  101374.06  59.07
1605.1  170667.00  101143.53  59.26
1608.7  169881.50  100991.25  59.45
1612.3  169133.91  100850.47  59.63
1616.0  168363.55  100643.75  59.78
1619.6  167669.00  100488.29  59.93
1623.2  166906.13  100199.01  60.03
1626.9  166327.44  100054.09  60.15
1630.5  165638.95  99760.31  60.23
1634.1  165022.27  99487.26  60.29
1637.8  164317.07  99081.20  60.30
1641.4  163494.37  98460.17  60.22
1645.0  162686.67  97771.15  60.10
1648.6  161772.02  96893.49  59.90
1652.2  161064.08  96121.03  59.68
1655.8  160393.00  95260.57  59.39
1659.5  159759.55  94398.17  59.09
1663.1  158603.66  93333.16  58.85
1666.7  157436.67  92308.50  58.63
1670.3  156346.55  91395.17  58.46
1673.9  155328.06  90570.05  58.31
1677.5  154571.40  89887.14  58.15
1681.1  154190.80  89384.86  57.97
1684.7  154190.85  89066.76  57.76
1688.3  154092.01  88626.50  57.52
1691.9  153717.27  87942.73  57.21
1695.6  153393.77  87144.15  56.81
1699.2  153283.67  86412.77  56.37
1702.8  153224.89  85635.71  55.89
1706.3  152736.66  84559.63  55.36
1709.9  151820.36  83296.00  54.86
1713.5  151142.22  82220.15  54.40
1717.1  150453.10  81184.70  53.96
1720.7  149789.26  80229.88  53.56
1724.3  149412.36  79614.85  53.29
1727.9  149085.38  79322.03  53.21
1731.5  148971.06  79565.96  53.41
1735.1  149058.93  80233.03  53.83
1738.7  148780.13  80663.06  54.22
1742.2  148281.61  80699.64  54.42
1745.8  147685.73  80490.60  54.50
1749.4  147583.78  80430.24  54.50
1753.0  146843.67  79961.48  54.45
1756.5  145447.05  79182.73  54.44
1760.1  143660.17  78272.19  54.48
1763.7  141649.47  77371.00  54.62
1767.2  140037.87  76835.23  54.87
1770.8  138681.00  76479.75  55.15
1774.4  137329.07  75977.70  55.33
1777.9  136547.20  75848.35  55.55
1781.5  135759.33  75549.21  55.65
1785.1  134593.33  74991.43  55.72
1788.6  133342.60  74372.56  55.78
1792.2  132071.83  73705.61  55.81
1795.8  131466.04  73473.96  55.89
1799.3  130820.60  73189.54  55.95
1802.9  130146.92  72912.78  56.02
1806.4  129535.02  72703.94  56.13
1810.0  128760.66  72400.84  56.23
1813.5  128344.47  72236.59  56.28
1817.1  128100.53  72242.66  56.40
1820.6  127501.23  72053.91  56.51
1824.2  127387.29  72187.14  56.67
1827.7  126640.56  71921.00  56.79
1831.2  126322.00  71973.00  56.98
1834.8  126283.00  72093.99  57.09
1838.3  126121.00  72241.07  57.28
1841.8  125531.43  72041.29  57.39
1845.4  124771.42  71779.23  57.53
1848.9  123980.55  71405.16  57.59
1852.4  123419.80  71129.98  57.63
1856.0  122740.53  70645.84  57.56
1859.5  122053.68  70137.41  57.46
1863.0  121380.37  69513.17  57.27
1866.6  121035.82  68991.71  57.00
1870.1  120847.99  68398.51  56.60
1873.6  120370.50  67378.50  55.98
1877.1  119368.08  65925.38  55.23
1880.6  118232.27  64128.93  54.24
1884.2  117244.93  62176.45  53.03
1887.7  116444.73  59952.30  51.49
1891.2  115502.80  57366.23  49.67
1894.7  114670.67  54637.20  47.65
1898.2  114207.64  51930.16  45.47
1902.2  120822.00  52634.40  43.56
1904.9  120317.22  50322.47  41.82
1907.6  119631.53  48054.87  40.17
1910.4  119033.89  46033.17  38.67
1913.1  118032.13  44115.00  37.38
1915.8  117409.13  42660.33  36.33
1918.6  116972.67  41490.80  35.47
1921.3  116478.33  40564.74  34.83
1924.0  115686.78  39740.40  34.35
1926.7  114936.53  39167.80  34.08
1929.4  114197.07  38784.73  33.96
1932.2  113636.10  38595.73  33.96
1934.9  113084.40  38516.40  34.06
1937.6  112510.93  38541.83  34.26
1940.3  112008.75  38660.83  34.52
1943.0  111580.08  38853.66  34.82
1945.7  110960.58  39023.97  35.17
1948.4  110269.67  39181.06  35.53
1951.1  109709.85  39403.05  35.92
1953.8  109166.20  39639.60  36.31
1956.4  108730.78  39916.48  36.71
1959.1  108181.63  40161.63  37.12
1961.8  107415.35  40323.15  37.54
1964.5  106792.20  40521.08  37.94
1967.2  106072.31  40678.88  38.35
1969.9  105482.33  40860.50  38.74
1972.5  104733.76  40973.73  39.12
1975.2  104201.08  41192.71  39.53
1977.9  103883.77  41472.88  39.92
1980.6  103331.32  41661.78  40.32
1983.2  102530.40  41721.78  40.69
1985.9  101694.00  41748.00  41.05
1988.5  100840.96  41754.03  41.41
1991.2  100207.13  41856.75  41.77
1993.8  99631.40  41950.70  42.11
1996.5  99201.85  42077.75  42.42
1999.2  98617.55  42105.42  42.70
2001.8  98234.40  42193.70  42.95
2004.4  97732.75  42190.74  43.17
2007.1  97053.60  42077.58  43.35
2009.7  96493.50  41986.05  43.51
2012.4  96133.87  41970.40  43.66
2015.0  95688.17  41822.33  43.71
2017.6  95161.33  41564.79  43.68
2020.3  94721.73  41327.00  43.63
2022.9  94538.93  41190.80  43.57
2025.5  94350.90  41007.13  43.46
2028.1  94169.14  40779.30  43.30
2030.8  93773.60  40398.45  43.08
2033.4  93586.30  40112.95  42.86
2036.0  93239.83  39753.47  42.64
2038.6  92919.55  39363.65  42.36
2041.2  92641.37  38989.47  42.09
2043.8  92327.63  38612.06  41.82
2046.4  91977.45  38229.78  41.56
2049.0  91520.83  37792.53  41.29
2051.6  91292.83  37464.18  41.04
2054.2  90985.00  37122.50  40.80
2056.8  90635.42  36786.75  40.59
2059.4  90081.94  36380.11  40.39
2062.0  89615.83  36005.21  40.18
2064.6  89065.67  35619.78  39.99
2067.1  88492.05  35235.00  39.82
2069.7  87909.83  34851.13  39.64
2072.3  87531.48  34543.20  39.46
2074.9  87088.75  34239.80  39.32
2077.4  86780.60  34022.83  39.21
2080.0  86313.20  33769.65  39.12
2082.6  85872.46  33493.33  39.00
2085.1  85435.55  33197.18  38.86
2087.7  85130.50  32981.00  38.74
2090.3  84720.05  32741.80  38.65
2092.8  84000.43  32387.72  38.56
2095.4  83257.85  32003.08  38.44
2097.9  82639.26  31677.22  38.33
2100.5  81972.33  31350.00  38.24
2103.0  81409.20  31052.73  38.14
2105.6  80884.75  30772.60  38.04
2108.1  80420.78  30514.95  37.94
2110.7  79919.58  30242.68  37.84
2113.2  79439.08  29980.05  37.74
2115.7  78907.92  29713.08  37.66
2118.3  78329.88  29436.23  37.58
2120.8  77969.70  29237.10  37.50
2123.3  77582.68  29005.75  37.39
2125.8  77217.47  28783.42  37.28
2128.4  76810.83  28584.08  37.21
2130.9  76318.67  28360.50  37.16
2133.4  75980.80  28177.45  37.08
2135.9  75628.00  27996.67  37.02
2138.4  75180.14  27778.76  36.95
2140.9  74874.12  27684.03  36.97
2143.4  74562.00  27589.16  37.00
2145.9  74281.78  27485.60  37.00
2148.4  74007.66  27388.13  37.01
2150.9  73721.35  27308.94  37.04
2153.4  73428.95  27266.30  37.13
2155.9  73110.64  27206.52  37.21
2158.4  72838.50  27146.00  37.27
2160.9  72630.25  27127.63  37.35
2163.4  72329.58  27078.48  37.44
2165.9  71797.43  26931.68  37.51
2168.4  71358.45  26814.00  37.58
2170.8  71040.66  26746.96  37.65
2173.3  70703.96  26693.42  37.75
2175.8  70408.07  26642.55  37.84
2178.2  70036.21  26559.25  37.92
2180.7  69675.73  26495.88  38.03
2183.2  69273.49  26416.43  38.13
2185.6  68877.90  26327.70  38.22
2188.1  68436.90  26245.80  38.35
2190.6  67935.40  26132.38  38.47
2193.0  67316.98  25957.80  38.56
2195.5  66771.20  25817.60  38.67
2197.9  66244.53  25692.07  38.78
2200.4  65593.29  25519.04  38.90
2202.8  65128.18  25404.38  39.01
2205.3  64554.32  25256.32  39.12
2207.7  64224.77  25167.35  39.19
2210.1  63850.27  25043.43  39.22
2212.6  63487.59  24936.90  39.28
2215.0  63258.21  24883.00  39.34
2217.4  62973.94  24778.47  39.35
2219.9  62752.23  24693.07  39.35
2222.3  62539.77  24592.33  39.32
2224.7  62405.33  24482.25  39.23
2227.1  62169.90  24296.04  39.08
2229.5  61869.57  24066.62  38.90
2231.9  61444.67  23751.07  38.65
2234.4  60968.60  23383.07  38.35
2236.8  60597.04  23017.59  37.98
2239.2  60253.05  22636.90  37.57
2241.6  59853.85  22271.20  37.21
2244.0  59464.80  21895.20  36.82
2246.4  59078.83  21494.38  36.38
2248.8  58664.74  21058.77  35.90
2251.2  58355.25  20669.75  35.42
2253.6  57978.25  20278.25  34.98
2255.9  57706.50  19958.20  34.59
2258.3  57436.19  19630.18  34.18
2260.7  57094.20  19285.73  33.78
2263.1  56695.00  18929.75  33.39
2265.5  56318.44  18625.57  33.07
2267.9  56020.75  18364.25  32.78
2270.2  55604.53  18064.93  32.49
2272.6  55209.90  17819.30  32.28
2275.0  54801.60  17566.50  32.05
2277.3  54442.25  17301.75  31.78
2279.7  54110.38  17073.13  31.55
2282.1  53817.33  16851.37  31.31
2284.4  53435.98  16581.77  31.03
2286.8  53157.76  16310.88  30.68
2289.1  52792.63  16011.07  30.33
2291.5  52498.25  15711.27  29.93
2293.8  52093.00  15366.67  29.50
2296.2  51667.00  15015.00  29.06
2298.5  51182.83  14671.43  28.66
2300.8  50675.45  14398.30  28.41
2303.2  50079.47  14166.40  28.29
2305.5  49438.28  13935.00  28.19
2307.9  48811.21  13764.68  28.20
2310.2  48194.30  13667.50  28.36
2312.5  47648.33  13646.67  28.64
2314.8  47106.52  13676.33  29.03
2317.1  46519.79  13690.00  29.43
2319.5  45917.40  13626.90  29.68
2321.8  45396.17  13560.60  29.87
2324.1  44820.77  13421.22  29.94
2326.4  44288.57  13267.65  29.96
2328.7  43787.08  13102.08  29.92
2331.0  43378.90  12900.70  29.74
2333.3  43049.04  12745.04  29.61
2335.6  42673.40  12574.33  29.47
2337.9  42238.35  12346.35  29.23
2340.2  41847.50  12104.58  28.93
2342.5  41487.38  11911.28  28.71
2344.8  41033.17  11722.63  28.57
2347.1  40539.80  11575.90  28.55
2349.4  40032.80  11458.90  28.62
2351.7  39593.07  11402.93  28.80
2353.9  39155.58  11344.52  28.97
2356.2  38658.75  11253.13  29.11
2358.5  38159.99  11178.51  29.29
2360.8  37718.15  11111.72  29.46
2363.1  37302.55  10994.35  29.47
2365.3  36873.46  10867.97  29.47
2367.6  36358.33  10708.33  29.45
2369.8  35878.50  10552.50  29.41
2372.1  35363.25  10393.50  29.39
2374.4  34772.10  10211.47  29.37
2376.6  34170.73  10049.20  29.41
2378.9  33592.30  9867.90  29.38
2381.1  33011.33  9680.67  29.33
2383.4  32504.45  9518.60  29.28
2385.6  32072.79  9396.29  29.30
2387.9  31633.20  9282.90  29.35
2390.1  31185.00  9152.50  29.35
2392.3  30730.05  9011.93  29.33
2394.6  30293.72  8888.73  29.34
2396.8  29884.83  8797.46  29.44
2399.0  29469.58  8684.83  29.47
2401.3  29051.70  8547.80  29.42
2403.5  28601.30  8408.40  29.40
2405.7  28208.51  8261.26  29.29
2407.9  27788.55  8125.20  29.24
2410.1  27369.90  7998.00  29.22
2412.4  27035.25  7862.92  29.08
2414.6  26667.80  7726.80  28.97
2416.8  26273.50  7610.90  28.97
2419.0  25923.71  7483.90  28.87
2421.2  25503.90  7347.15  28.81
2423.4  25063.97  7178.79  28.64
2425.6  24812.63  7067.55  28.48
2427.8  24574.50  6962.78  28.33
2430.0  24239.93  6834.21  28.19
2432.2  23942.40  6710.40  28.03
2434.4  23684.40  6608.03  27.90
2436.5  23391.17  6485.07  27.72
2438.7  23098.25  6353.25  27.51
2440.9  22807.65  6262.68  27.46
2443.1  22562.25  6160.65  27.31
2445.3  22317.86  6064.53  27.17
2447.4  22032.00  5936.40  26.94
2449.6  21744.80  5821.20  26.77
2451.8  21476.25  5723.55  26.65
2453.9  21157.43  5601.11  26.47
2456.1  20860.07  5474.07  26.24
2458.3  20579.61  5391.16  26.20
2460.4  20292.78  5292.38  26.08
2462.6  20040.13  5212.38  26.01
2464.7  19793.48  5131.64  25.93
2466.9  19561.27  5065.67  25.90
2469.0  19286.45  4974.95  25.80
2471.2  19036.10  4893.00  25.70
2473.3  18788.83  4804.23  25.57
2475.4  18553.62  4705.28  25.36
2477.6  18299.69  4615.58  25.22
2479.7  18073.60  4544.00  25.14
2481.9  17808.41  4474.87  25.13
2484.0  17631.96  4411.34  25.02
2486.1  17409.60  4296.60  24.68
2488.2  17144.63  4173.46  24.34
2490.4  16896.46  4136.67  24.48
2492.5  16605.33  4135.37  24.90
2494.6  16306.88  4064.18  24.92
2496.7  16096.75  3998.23  24.84
2498.8  15899.48  3961.43  24.92
2500.9  15717.87  3929.47  25.00
2503.0  15633.02  3903.25  24.97
2505.1  15569.13  3865.88  24.83
2507.2  15575.18  3888.18  24.96
2509.4  15501.66  4001.98  25.82
2511.4  15488.55  4067.70  26.26
2513.5  15501.47  4079.33  26.32
2515.6  15573.35  4116.03  26.43
