# Supplementary material for: Using reflectance spectra and Pl@ntNet to identify herbarium specimens: a case study with Lithocarpus
Source: New Phytol. 2025 Jun 4;251(2):800–10. doi: 10.1111/nph.70258 (PMC13278665; doi:10.1111/nph.70258)
Supplement: Supplementary file 1 — Dataset S1 Original spectral data collected for this study. [file NPH-251-800-s003.zip › lithocarpus_spectra/gr021422_0076.sig]

/*** Spectra Vista SIG Data ***/
name= gr021422_0076.sig
instrument= HI: 1132003 (HR-1024i)
integration= 50.0, 9.0, 5.0, 70.0, 14.0, 5.0
scan method= Time-based, Time-based
scan coadds= 100, 425, 645, 71, 298, 645
scan time= 5, 5
scan settings= AI, AI
external data set1= 0,0,0,0,0,0,0,0,0,0,0,0,0,0,0,0,0,0,0,0,0,0,0,0,0,0,0,0,0,0,0,0
external data set2= 0,0,0,0,0,0,0,0,0,0,0,0,0,0,0,0,0,0,0,0,0,0,0,0,0,0,0,0,0,0,0,0
external data dark= 0,0,0,0,0,0,0,0,0,0,0,0,0,0,0,0
external data mask= 0
optic= LENS 4(1), LENS 4(1)
temp= 30.2, -5.1, -9.9, 30.2, -5.0, -9.9
battery= 7.47, 7.48
error= 0, 0
units= Radiance, Radiance
time= 14/02/2022 10:58:04, 14/02/2022 10:59:07
longitude=                 ,                 
latitude=                 ,                 
gpstime=                 ,                 
comm= 
memory slot= 0, 0
factors= 0.941, 0.926, 1.000 [Overlap: Remove @ 990,1900, Matching Type: None]
inclinometer x offset= 1, 1
inclinometer y offset= 90, 90
data= 
340.5  1193.50  139.50  11.69
341.9  1233.66  151.93  12.32
343.4  1220.16  126.51  10.37
344.9  1221.00  118.93  9.74
346.4  1230.27  114.62  9.32
347.8  1216.23  134.59  11.07
349.3  1209.92  113.71  9.40
350.8  1257.45  108.21  8.61
352.2  1302.07  94.05  7.22
353.7  1323.84  108.35  8.18
355.2  1349.30  102.93  7.63
356.6  1439.90  93.50  6.49
358.1  1493.86  103.87  6.95
359.6  1538.40  100.73  6.55
361.0  1600.30  96.72  6.04
362.5  1689.21  88.07  5.21
364.0  1783.60  100.10  5.61
365.5  1824.70  119.32  6.54
366.9  1884.00  107.66  5.71
368.4  1989.09  98.29  4.94
369.9  2096.18  101.04  4.82
371.3  2181.30  113.31  5.19
372.8  2254.92  131.10  5.81
374.2  2375.34  120.53  5.07
375.7  2504.01  131.10  5.24
377.2  2616.60  133.50  5.10
378.6  2668.42  113.23  4.24
380.1  2756.30  119.04  4.32
381.6  2887.69  144.11  4.99
383.0  3073.95  144.57  4.70
384.5  3210.48  145.60  4.54
386.0  3310.56  152.27  4.60
387.4  3422.20  154.93  4.53
388.9  3544.10  157.70  4.45
390.4  3690.36  162.71  4.41
391.8  3880.24  172.20  4.44
393.3  4021.73  165.57  4.12
394.7  4097.35  162.14  3.96
396.2  4219.80  177.76  4.21
397.7  4375.68  199.03  4.55
399.1  4610.16  194.98  4.23
400.6  4795.52  203.20  4.24
402.0  4917.90  202.80  4.12
403.5  5007.80  210.00  4.19
405.0  5135.32  213.03  4.15
406.4  5375.92  231.94  4.31
407.9  5610.68  229.37  4.09
409.3  5742.12  232.04  4.04
410.8  5828.94  241.71  4.15
412.2  5989.80  258.43  4.31
413.7  6230.38  276.07  4.43
415.1  6496.06  281.54  4.33
416.6  6708.06  282.79  4.22
418.0  6829.50  295.18  4.32
419.5  6965.28  306.01  4.39
420.9  7183.20  323.31  4.50
422.4  7464.73  333.53  4.47
423.8  7761.86  348.16  4.49
425.3  8056.50  364.61  4.53
426.7  8290.20  373.39  4.50
428.2  8463.36  390.86  4.62
429.6  8628.15  402.39  4.66
431.1  8833.86  418.20  4.73
432.5  9122.88  435.22  4.77
434.0  9432.50  451.79  4.79
435.4  9784.50  467.50  4.78
436.8  10126.26  493.34  4.87
438.3  10407.30  512.54  4.92
439.7  10611.85  528.36  4.98
441.2  10778.04  531.77  4.93
442.6  11022.30  551.04  5.00
444.0  11324.04  569.40  5.03
445.5  11696.22  593.42  5.07
446.9  12088.44  616.20  5.10
448.4  12436.97  639.90  5.15
449.8  12819.85  657.82  5.13
451.2  13110.00  681.79  5.20
452.7  13334.37  694.80  5.21
454.1  13565.66  714.24  5.27
455.5  13856.36  733.90  5.30
457.0  14219.92  751.77  5.29
458.4  14591.72  776.29  5.32
459.8  14987.52  798.17  5.33
461.2  15429.38  832.96  5.40
462.7  15844.38  861.39  5.44
464.1  16188.69  888.82  5.49
465.5  16468.92  904.89  5.49
467.0  16738.40  928.07  5.54
468.4  17050.92  944.83  5.54
469.8  17415.12  979.14  5.62
471.2  17860.02  1008.92  5.65
472.7  18335.57  1039.16  5.67
474.1  18821.00  1078.86  5.73
475.5  19411.08  1114.84  5.74
476.9  19967.48  1152.17  5.77
478.4  20406.25  1183.04  5.80
479.8  20649.38  1209.13  5.86
481.2  20799.12  1223.37  5.88
482.6  20983.59  1242.00  5.92
484.0  21319.08  1263.94  5.93
485.4  21822.40  1304.60  5.98
486.9  22423.05  1349.68  6.02
488.3  23079.68  1397.43  6.05
489.7  23633.38  1439.89  6.09
491.1  24084.48  1474.20  6.12
492.5  24484.32  1507.80  6.16
493.9  24781.56  1538.14  6.21
495.3  25045.80  1567.50  6.26
496.8  25414.76  1596.51  6.28
498.2  25917.39  1632.88  6.30
499.6  26459.73  1684.03  6.36
501.0  27101.86  1733.37  6.40
502.4  27688.56  1776.51  6.42
503.8  28253.19  1825.00  6.46
505.2  28834.08  1879.60  6.52
506.6  29383.42  1933.64  6.58
508.0  29902.32  1976.40  6.61
509.4  30310.00  2014.29  6.65
510.8  30769.20  2061.32  6.70
512.2  31232.00  2108.86  6.75
513.6  31752.00  2156.57  6.79
515.0  32360.32  2211.66  6.83
516.4  32888.32  2257.03  6.86
517.8  33502.70  2319.44  6.92
519.2  34142.61  2381.49  6.98
520.7  34775.05  2447.05  7.04
522.0  35302.44  2492.74  7.06
523.4  35915.04  2551.50  7.10
524.8  36454.74  2609.23  7.16
526.2  37105.67  2671.94  7.20
527.6  37795.02  2750.01  7.28
529.0  38385.60  2806.57  7.31
530.4  39082.98  2876.70  7.36
531.8  39644.75  2937.86  7.41
533.2  40102.92  2998.54  7.48
534.6  40535.04  3072.34  7.58
536.0  41029.46  3146.77  7.67
537.4  41536.99  3216.76  7.74
538.8  42133.73  3284.53  7.80
540.2  42817.26  3361.78  7.85
541.6  43473.78  3437.90  7.91
543.0  44037.98  3515.40  7.98
544.3  44783.25  3601.18  8.04
545.7  45622.80  3700.61  8.11
547.1  46188.30  3768.96  8.16
548.5  46874.76  3848.14  8.21
549.9  47653.45  3938.46  8.26
551.3  48487.40  4044.30  8.34
552.7  49095.68  4125.50  8.40
554.1  49879.83  4222.61  8.47
555.4  50535.72  4301.93  8.51
556.8  50981.70  4372.50  8.58
558.2  51238.35  4427.46  8.64
559.6  51447.60  4487.25  8.72
561.0  51933.42  4563.90  8.79
562.3  52315.90  4628.00  8.85
563.7  52913.28  4707.20  8.90
565.1  53530.40  4799.14  8.97
566.5  54189.63  4894.93  9.03
567.9  55098.80  5015.31  9.10
569.2  56103.60  5139.00  9.16
570.6  57151.60  5267.43  9.22
572.0  58052.45  5393.13  9.29
573.4  58813.70  5503.07  9.36
574.8  59572.25  5616.07  9.43
576.1  60503.78  5750.77  9.50
577.5  61231.84  5864.20  9.58
578.9  62248.80  6009.86  9.65
580.3  63198.03  6151.09  9.73
581.6  64166.56  6293.83  9.81
583.0  65096.19  6439.50  9.89
584.4  65711.82  6559.59  9.98
585.8  66102.53  6658.09  10.07
587.1  66382.14  6740.64  10.15
588.5  66764.10  6826.71  10.23
589.9  67070.10  6921.43  10.32
591.2  67548.76  7035.80  10.42
592.6  68310.00  7174.36  10.50
594.0  69006.57  7307.87  10.59
595.3  69943.66  7461.87  10.67
596.7  70927.58  7626.81  10.75
598.1  71868.64  7800.09  10.85
599.5  72785.65  7971.79  10.95
600.8  73741.28  8138.89  11.04
602.2  74544.68  8289.15  11.12
603.5  75516.60  8469.77  11.22
604.9  76473.00  8654.01  11.32
606.3  77352.00  8828.91  11.41
607.6  78161.58  8994.09  11.51
609.0  78937.20  9149.14  11.59
610.4  79694.16  9313.20  11.69
611.7  80379.88  9473.26  11.79
613.1  80996.70  9629.25  11.89
614.5  81663.30  9796.89  12.00
615.8  82176.66  9936.39  12.09
617.2  82907.64  10103.79  12.19
618.5  83522.32  10274.09  12.30
619.9  84346.50  10462.69  12.40
621.2  85118.48  10650.04  12.51
622.6  86086.00  10854.64  12.61
624.0  86873.76  11038.82  12.71
625.3  87768.79  11232.53  12.80
626.7  88673.24  11440.10  12.90
628.0  89427.04  11628.34  13.00
629.4  90305.60  11824.00  13.09
630.8  91046.52  12001.11  13.18
632.1  91649.88  12162.15  13.27
633.5  92629.68  12371.54  13.36
634.8  93404.76  12541.51  13.43
636.2  94091.94  12700.07  13.50
637.5  94953.12  12876.26  13.56
638.9  95700.63  13031.55  13.62
640.2  96498.90  13190.84  13.67
641.6  97365.90  13339.97  13.70
642.9  98187.18  13463.45  13.71
644.3  99064.10  13612.14  13.74
645.6  99859.50  13747.50  13.77
647.0  100639.26  13853.31  13.77
648.3  101490.72  13968.89  13.76
649.7  102362.40  14086.44  13.76
651.0  103207.76  14200.05  13.76
652.4  103790.70  14255.61  13.73
653.7  104936.49  14387.59  13.71
655.0  105899.48  14485.17  13.68
656.4  106611.80  14541.00  13.64
657.7  107781.66  14647.95  13.59
659.1  108747.10  14729.00  13.54
660.4  109516.96  14772.80  13.49
661.8  110256.00  14811.43  13.43
663.1  111299.70  14906.94  13.39
664.5  111824.88  14942.79  13.36
665.8  111952.32  14940.19  13.35
667.1  111965.49  14928.49  13.33
668.5  112291.20  14976.00  13.34
669.8  112610.44  15030.13  13.35
671.2  112810.88  15088.91  13.38
672.5  113071.97  15184.35  13.43
673.8  113680.00  15329.40  13.48
675.2  114656.64  15532.50  13.55
676.5  115832.82  15792.99  13.63
677.8  117120.12  16087.93  13.74
679.2  118137.59  16371.04  13.86
680.5  119034.69  16670.12  14.00
681.9  119835.10  16984.00  14.17
683.2  120689.80  17336.00  14.36
684.5  121559.90  17704.50  14.56
685.9  122347.90  18104.46  14.80
687.2  123102.72  18519.77  15.04
688.5  123800.92  18942.09  15.30
689.9  124623.68  19383.77  15.55
691.2  125344.31  19824.05  15.82
692.5  126002.34  20238.60  16.06
693.8  126764.50  20703.18  16.33
695.2  127414.66  21151.38  16.60
696.5  128139.88  21622.54  16.87
697.8  128885.00  22115.86  17.16
699.2  129578.67  22616.38  17.45
700.5  130316.04  23167.93  17.78
701.8  130977.00  23740.50  18.13
703.1  131679.48  24344.23  18.49
704.5  132400.98  24989.08  18.87
705.8  133164.59  25668.29  19.28
707.1  133856.75  26353.75  19.69
708.4  134535.84  27076.35  20.13
709.8  135367.29  27845.83  20.57
711.1  135938.16  28575.73  21.02
712.4  136790.12  29385.40  21.48
713.7  137483.24  30174.44  21.95
715.0  138223.14  30975.39  22.41
716.3  139018.75  31811.96  22.88
717.7  139787.56  32647.49  23.36
719.0  140627.20  33512.21  23.83
720.3  141449.14  34398.39  24.32
721.6  142420.40  35335.00  24.81
722.9  143364.24  36288.19  25.31
724.2  144335.52  37281.60  25.83
725.6  145172.32  38261.70  26.36
726.9  145661.25  39176.25  26.90
728.2  146106.24  40101.60  27.45
729.5  146665.35  41088.73  28.02
730.8  147134.92  42070.63  28.59
732.1  147727.16  43111.40  29.18
733.4  148141.24  44105.29  29.77
734.7  148377.60  45060.94  30.37
736.0  148635.48  46018.93  30.96
737.3  148651.20  46907.87  31.56
738.6  148651.20  47792.70  32.15
740.0  148680.10  48674.54  32.74
741.2  148886.40  49593.14  33.31
742.6  149338.08  50584.89  33.87
743.9  149935.04  51623.60  34.43
745.2  150713.70  52731.30  34.99
746.5  151564.81  53840.01  35.52
747.8  152290.40  54899.00  36.05
749.1  153124.71  55974.61  36.55
750.4  153942.15  57028.02  37.05
751.7  154734.58  58085.50  37.54
753.0  155329.73  59054.41  38.02
754.2  156016.38  60053.96  38.49
755.5  156632.91  61007.29  38.95
756.8  157237.20  61955.63  39.40
758.1  158276.04  63090.60  39.86
759.4  159229.00  64199.00  40.32
760.7  160111.28  65298.40  40.78
762.0  160720.00  66293.75  41.25
763.3  161300.16  67290.30  41.72
764.6  161695.92  68198.40  42.18
765.9  162093.45  69138.75  42.65
767.2  162594.18  70143.75  43.14
768.4  162908.20  71064.50  43.62
769.7  163554.43  72121.81  44.10
771.0  163986.30  73100.57  44.58
772.3  164373.00  74052.00  45.05
773.6  164860.16  75054.74  45.53
774.8  165316.91  76028.98  45.99
776.1  165762.22  76994.36  46.45
777.4  166070.13  77888.07  46.90
778.7  166606.12  78875.64  47.34
780.0  167062.72  79813.49  47.77
781.2  167424.18  80682.47  48.19
782.5  167948.82  81641.49  48.61
783.8  168397.38  82541.70  49.02
785.0  168758.04  83395.89  49.42
786.3  169197.00  84262.50  49.80
787.6  169654.80  85142.80  50.19
788.9  170036.76  85975.37  50.56
790.1  170563.20  86865.21  50.93
791.4  170921.28  87681.26  51.30
792.7  171576.27  88632.79  51.66
793.9  172016.46  89456.40  52.00
795.2  172511.50  90307.86  52.35
796.5  172987.76  91156.21  52.70
797.7  173470.32  91993.37  53.03
799.0  174120.00  92905.71  53.36
800.2  174544.64  93684.11  53.67
801.5  175030.56  94515.59  54.00
802.8  175561.95  95362.07  54.32
804.0  176015.84  96132.40  54.62
805.3  176525.96  96946.14  54.92
806.5  176889.30  97697.93  55.23
807.8  177382.10  98515.00  55.54
809.0  177865.65  99296.04  55.83
810.3  178339.63  100073.90  56.11
811.5  178694.85  100801.71  56.41
812.8  179168.70  101580.43  56.70
814.0  179590.50  102316.50  56.97
815.3  180113.88  103111.11  57.25
816.5  180481.00  103808.39  57.52
817.8  180912.45  104544.06  57.79
819.0  181307.84  105255.85  58.05
820.2  181770.96  106012.50  58.32
821.5  182275.55  106755.36  58.57
822.7  182584.35  107405.89  58.83
824.0  183025.71  108132.62  59.08
825.2  183545.10  108891.00  59.33
826.4  184022.19  109637.86  59.58
827.7  184355.85  110259.18  59.81
828.9  184851.00  110979.00  60.04
830.1  185240.37  111654.71  60.28
831.4  185680.04  112374.97  60.52
832.6  186172.64  113079.31  60.74
833.8  186574.80  113693.86  60.94
835.0  186957.96  114363.00  61.17
836.3  187447.54  115084.90  61.40
837.5  187922.70  115762.50  61.60
838.7  188364.42  116471.44  61.83
839.9  188781.84  117070.46  62.01
841.2  189289.62  117731.73  62.20
842.4  189714.81  118402.03  62.41
843.6  190129.80  119088.50  62.64
844.8  190621.89  119773.54  62.83
846.0  191054.67  120396.79  63.02
847.2  191462.67  121033.35  63.22
848.5  192001.44  121726.34  63.40
849.7  192364.20  122307.36  63.58
850.9  192734.10  122907.57  63.77
852.1  193144.73  123525.21  63.95
853.3  193449.18  124046.70  64.12
854.5  193889.57  124658.10  64.29
855.7  194212.14  125202.43  64.47
856.9  194557.20  125781.69  64.65
858.1  194957.71  126333.31  64.80
859.3  195334.30  126895.50  64.96
860.5  195785.88  127469.51  65.11
861.7  196192.80  128038.86  65.26
862.9  196555.06  128604.17  65.43
864.1  196921.94  129151.42  65.59
865.3  197376.72  129738.40  65.73
866.5  197873.28  130322.06  65.86
867.7  198246.34  130906.44  66.03
868.9  198683.17  131456.15  66.16
870.1  199132.26  132041.93  66.31
871.3  199587.56  132637.06  66.46
872.5  200083.05  133230.54  66.59
873.7  200593.76  133823.03  66.71
874.9  201155.16  134486.27  66.86
876.0  201696.48  135090.00  66.98
877.2  202154.04  135603.40  67.08
878.4  202705.11  136255.24  67.22
879.6  203212.80  136857.00  67.35
880.8  203638.75  137423.75  67.48
882.0  204130.75  137952.36  67.58
883.1  204636.60  138539.00  67.70
884.3  205171.38  139115.32  67.80
885.5  205637.88  139687.50  67.93
886.7  206015.04  140297.14  68.10
887.8  206563.50  140827.29  68.18
889.0  207117.10  141456.03  68.30
890.2  207546.15  141959.40  68.40
891.4  208135.18  142555.07  68.49
892.5  208771.29  143257.31  68.62
893.7  209445.70  143973.94  68.74
894.9  210078.72  144668.57  68.86
896.0  210714.80  145294.36  68.95
897.2  211382.50  145950.30  69.05
898.4  211947.06  146589.67  69.16
899.5  212643.51  147379.58  69.31
900.7  213005.00  147891.71  69.43
901.9  213529.06  148394.14  69.50
903.0  213843.10  148808.63  69.59
904.2  214296.60  149354.14  69.70
905.4  214787.34  149903.49  69.79
906.5  215266.31  150508.05  69.92
907.7  215649.08  150965.57  70.01
908.8  216103.53  151391.79  70.06
910.0  216398.00  151828.86  70.16
911.2  216636.62  152234.65  70.27
912.3  216821.40  152547.77  70.36
913.5  217035.69  152889.63  70.44
914.6  217229.04  153219.60  70.53
915.8  217546.98  153579.24  70.60
916.9  217758.02  153934.47  70.69
918.1  218004.36  154288.80  70.77
919.2  218209.95  154621.48  70.86
920.4  218366.06  154924.47  70.95
921.5  218530.34  155238.19  71.04
922.7  218704.64  155565.49  71.13
923.8  219045.00  155945.31  71.19
925.0  219209.83  156278.85  71.29
926.1  219547.44  156629.10  71.34
927.3  219834.72  157063.54  71.45
928.4  220447.50  157580.89  71.48
929.6  221112.32  158218.97  71.56
930.7  221908.40  158957.00  71.63
931.8  222648.12  159745.09  71.75
933.0  223263.36  160327.54  71.81
934.1  223856.82  160811.68  71.84
935.3  224114.39  161100.77  71.88
936.4  224127.16  161354.23  71.99
937.6  224050.65  161413.82  72.04
938.7  223901.46  161425.16  72.10
939.9  223876.21  161576.83  72.17
941.0  224466.00  162130.53  72.23
942.1  225141.12  162755.61  72.29
943.3  225719.76  163266.69  72.33
944.4  226246.94  163691.53  72.35
945.6  226369.12  163878.70  72.39
946.7  226614.95  164160.72  72.44
947.9  226922.01  164604.90  72.54
949.0  227173.24  164848.64  72.57
950.1  227699.28  165233.31  72.57
951.3  227885.46  165373.45  72.57
952.4  228223.49  165683.09  72.60
953.6  228554.96  166055.09  72.65
954.7  228791.82  166170.43  72.63
955.8  229258.46  166514.46  72.63
957.0  229620.30  166856.68  72.67
958.1  229745.94  167104.84  72.73
959.3  229672.80  167212.50  72.80
960.4  230215.30  167319.09  72.68
961.6  230737.57  167472.08  72.58
962.7  230777.28  167664.91  72.65
963.9  230957.44  167879.85  72.69
965.0  230884.50  167916.00  72.73
966.2  231015.56  167926.19  72.69
967.3  230903.16  167752.49  72.65
968.5  231212.16  167781.94  72.57
969.6  231199.28  167954.51  72.64
970.8  231189.53  167935.98  72.64
971.9  230912.00  167514.29  72.54
973.1  231061.76  167596.34  72.53
974.2  231065.58  167457.89  72.47
975.4  231149.37  167596.31  72.51
976.5  230898.33  167495.25  72.54
977.7  231236.88  167817.69  72.57
978.8  231074.91  167161.63  72.34
980.0  230910.00  166981.43  72.31
981.2  231222.33  167007.11  72.23
982.3  231273.84  167240.10  72.31
983.5  231130.12  167205.91  72.34
984.6  231471.36  167083.20  72.18
985.8  231203.72  167102.57  72.28
987.0  231455.04  167354.51  72.31
988.1  231601.20  167051.29  72.13
989.3  231987.84  167221.20  72.08
990.2  248254.05  181598.10  73.15
994.0  248567.67  182417.90  73.39
997.9  248239.67  182753.20  73.62
1001.7  248480.05  183538.55  73.86
1005.6  249598.89  184880.71  74.07
1009.4  251108.27  186541.19  74.29
1013.3  252320.00  187997.14  74.51
1017.1  253139.98  189137.93  74.72
1021.0  253898.54  190201.89  74.91
1024.8  255412.11  191790.32  75.09
1028.6  257614.96  193976.65  75.30
1032.5  259467.60  195780.60  75.45
1036.3  260148.66  196749.89  75.63
1040.1  260382.24  197336.64  75.79
1044.0  261327.07  198475.84  75.95
1047.8  262204.95  199508.40  76.09
1051.6  262948.89  200508.00  76.25
1055.5  262469.80  200537.10  76.40
1059.3  261975.60  200533.63  76.55
1063.1  261539.50  200482.79  76.65
1067.0  261799.43  201040.01  76.79
1070.8  262580.34  201923.40  76.90
1074.6  263064.61  202623.91  77.02
1078.4  262529.00  202508.14  77.14
1082.3  261358.87  201866.51  77.24
1086.1  260656.44  201704.71  77.38
1089.9  260481.40  201840.77  77.49
1093.7  260868.46  202373.40  77.58
1097.5  260939.88  202655.00  77.66
1101.4  260893.47  202777.30  77.72
1105.2  260665.20  202737.86  77.78
1109.0  261106.55  203176.52  77.81
1112.8  262340.11  204079.86  77.79
1116.6  263266.58  204761.97  77.78
1120.4  264062.09  205261.40  77.73
1124.2  264658.77  205477.01  77.64
1128.1  265505.92  205827.56  77.52
1131.8  265546.87  205465.20  77.37
1135.7  265388.16  204885.29  77.20
1139.5  265167.40  204224.79  77.02
1143.3  264574.15  203086.51  76.76
1147.1  263743.11  201697.14  76.47
1150.9  262930.25  200186.25  76.14
1154.7  262903.91  199202.71  75.77
1158.5  262771.87  198120.47  75.40
1162.3  262552.98  197026.22  75.04
1166.1  261800.27  195649.12  74.73
1169.9  261434.90  194625.88  74.45
1173.7  260760.00  193461.43  74.19
1177.5  260107.31  192384.47  73.96
1181.2  260158.02  191831.53  73.74
1185.0  260737.33  191703.14  73.52
1188.8  260695.94  191278.25  73.37
1192.6  260800.12  190977.56  73.23
1196.4  260744.28  190713.00  73.14
1200.2  260061.51  190120.00  73.11
1204.0  259481.50  189783.71  73.14
1207.8  259041.97  189625.60  73.20
1211.6  258334.78  189353.21  73.30
1215.3  257805.32  189513.55  73.51
1219.1  257683.75  190092.16  73.77
1222.9  257297.78  190582.86  74.07
1226.7  256984.46  191151.07  74.38
1230.4  256292.98  191324.62  74.65
1234.2  255546.43  191394.00  74.90
1238.0  254722.05  191317.21  75.11
1241.8  253942.72  191246.70  75.31
1245.5  253294.62  191195.81  75.48
1249.3  253106.12  191484.89  75.65
1253.1  253470.00  192121.25  75.80
1256.8  253572.87  192510.59  75.92
1260.6  253384.95  192545.76  75.99
1264.4  253217.56  192681.79  76.09
1268.1  252954.53  192576.69  76.13
1271.9  252899.84  192741.14  76.21
1275.7  253133.94  193113.87  76.29
1279.4  253414.20  193522.31  76.37
1283.2  252870.25  193398.04  76.48
1286.9  252530.48  193395.94  76.58
1290.7  252293.07  193385.66  76.65
1294.4  251530.56  192942.48  76.71
1298.2  250424.84  192189.55  76.75
1302.0  249175.42  191238.75  76.75
1305.7  247645.44  190058.00  76.75
1309.5  245937.53  188602.10  76.69
1313.2  244989.33  187616.57  76.58
1317.0  244296.00  186832.29  76.48
1320.7  243394.91  185737.24  76.31
1324.4  242125.87  184226.68  76.09
1328.2  241512.80  183077.49  75.80
1331.9  240681.34  181546.16  75.43
1335.7  239861.25  179891.34  75.00
1339.4  238391.87  177634.31  74.51
1343.2  237351.40  175630.00  74.00
1346.9  237011.70  173985.99  73.41
1350.6  237571.29  173017.30  72.83
1354.4  238269.64  172145.04  72.25
1358.1  237989.13  170621.70  71.69
1361.8  237147.00  168731.29  71.15
1365.6  236081.95  166805.87  70.66
1369.3  235028.89  164943.71  70.18
1373.0  233693.35  162884.15  69.70
1376.7  232136.30  160580.96  69.18
1380.5  230399.73  158059.54  68.60
1384.2  229029.61  155318.92  67.82
1387.9  227710.20  152303.40  66.88
1391.6  226289.25  148878.32  65.79
1395.3  224958.75  145156.89  64.53
1399.1  224138.71  141377.44  63.08
1402.8  223047.33  136995.43  61.42
1406.5  222157.17  132428.01  59.61
1410.2  221506.61  127921.04  57.75
1413.9  221391.11  123895.96  55.96
1417.6  220759.13  119964.93  54.34
1421.3  219985.07  116417.66  52.92
1425.1  219082.67  113254.63  51.69
1428.8  218671.80  110769.43  50.66
1432.5  218447.69  108800.56  49.81
1436.2  218102.08  107184.26  49.14
1439.9  217404.13  105705.18  48.62
1443.6  216984.11  104607.79  48.21
1447.3  216421.33  103706.07  47.92
1451.0  215929.75  103015.61  47.71
1454.7  215387.29  102471.94  47.58
1458.4  214980.97  102098.85  47.49
1462.1  214304.27  101749.55  47.48
1465.8  213552.25  101461.00  47.51
1469.4  213005.29  101435.60  47.62
1473.1  213875.60  102161.89  47.77
1476.8  214136.72  102794.20  48.00
1480.5  212907.49  102679.84  48.23
1484.2  211768.47  102680.13  48.49
1487.9  211100.00  102941.41  48.76
1491.6  210436.42  103159.18  49.02
1495.3  210400.67  103718.41  49.30
1498.9  209895.33  104038.20  49.57
1502.6  208857.06  104109.06  49.85
1506.3  207562.76  104051.60  50.13
1510.0  206577.80  104138.52  50.41
1513.7  205765.02  104352.60  50.71
1517.3  204998.57  104502.39  50.98
1521.0  204012.61  104504.54  51.22
1524.7  203147.51  104551.22  51.47
1528.3  202278.10  104482.51  51.65
1532.0  201270.53  104381.74  51.86
1535.7  200364.27  104258.00  52.03
1539.3  199412.53  104045.89  52.18
1543.0  198744.78  103989.75  52.32
1546.7  198341.00  104086.13  52.48
1550.3  197795.91  104052.91  52.61
1554.0  196968.80  103848.75  52.72
1557.6  196176.99  103678.22  52.85
1561.3  195293.25  103445.69  52.97
1565.0  194411.60  103145.91  53.06
1568.6  193418.52  102822.02  53.16
1572.3  192741.09  102666.94  53.27
1575.9  192110.04  102569.26  53.39
1579.6  191538.01  102490.50  53.51
1583.2  190902.93  102404.69  53.64
1586.9  190163.84  102228.66  53.76
1590.5  189547.02  102246.89  53.94
1594.1  188787.56  102238.38  54.16
1597.8  188026.34  102204.55  54.36
1601.4  187272.17  102220.86  54.58
1605.1  186282.21  102069.10  54.79
1608.7  185438.50  101995.88  55.00
1612.3  184629.24  101929.61  55.21
1616.0  183779.05  101796.08  55.39
1619.6  183053.22  101695.86  55.56
1623.2  182218.73  101463.43  55.68
1626.9  181655.78  101329.30  55.78
1630.5  180934.95  101020.18  55.83
1634.1  180247.08  100758.25  55.90
1637.8  179437.69  100327.60  55.91
1641.4  178433.12  99695.44  55.87
1645.0  177493.51  98991.30  55.77
1648.6  176441.28  98068.50  55.58
1652.2  175645.96  97198.77  55.34
1655.8  174873.67  96254.14  55.04
1659.5  174123.45  95296.98  54.73
1663.1  172845.43  94115.28  54.45
1666.7  171513.50  92949.86  54.19
1670.3  170271.18  91888.20  53.97
1673.9  169109.67  90870.77  53.73
1677.5  168243.44  90034.66  53.51
1681.1  167748.40  89315.69  53.24
1684.7  167742.15  88774.84  52.92
1688.3  167597.50  88131.95  52.59
1691.9  167183.67  87275.61  52.20
1695.6  166813.73  86420.64  51.81
1699.2  166666.93  85697.12  51.42
1702.8  166595.70  84942.14  50.99
1706.3  166064.49  83968.47  50.56
1709.9  165081.96  82779.31  50.14
1713.5  164342.79  81781.35  49.76
1717.1  163616.68  80855.00  49.42
1720.7  162904.50  80033.99  49.13
1724.3  162556.92  79630.58  48.99
1727.9  162231.38  79525.48  49.02
1731.5  162150.31  79819.11  49.23
1735.1  162294.13  80402.23  49.54
1738.7  162043.33  80655.03  49.77
1742.2  161523.09  80568.56  49.88
1745.8  160942.40  80291.06  49.89
1749.4  161063.27  80323.36  49.87
1753.0  160458.55  79992.38  49.85
1756.5  159039.02  79349.96  49.89
1760.1  157057.80  78496.81  49.98
1763.7  154759.69  77616.00  50.15
1767.2  152927.80  77043.73  50.38
1770.8  151411.00  76638.54  50.62
1774.4  149862.34  76096.93  50.78
1777.9  148977.88  75970.69  50.99
1781.5  148045.67  75642.21  51.09
1785.1  146694.17  75068.04  51.17
1788.6  145299.64  74430.90  51.23
1792.2  144035.33  73842.54  51.27
1795.8  143549.54  73701.50  51.34
1799.3  142947.40  73471.89  51.40
1802.9  142149.15  73173.13  51.48
1806.4  141396.18  72923.14  51.57
1810.0  140511.49  72585.08  51.66
1813.5  140007.64  72435.79  51.74
1817.1  139732.00  72441.17  51.84
1820.6  139054.53  72270.64  51.97
1824.2  138922.04  72383.63  52.10
1827.7  138044.98  72112.56  52.24
1831.2  137704.00  72198.00  52.43
1834.8  137718.87  72380.29  52.56
1838.3  137532.50  72548.68  52.75
1841.8  136827.93  72354.56  52.88
1845.4  135851.96  72001.83  53.00
1848.9  134922.15  71582.88  53.05
1852.4  134229.00  71262.88  53.09
1856.0  133446.37  70740.77  53.01
1859.5  132649.98  70166.53  52.90
1863.0  131933.18  69493.36  52.67
1866.6  131616.71  68920.11  52.36
1870.1  131405.90  68215.94  51.91
1873.6  130755.00  67034.73  51.27
1877.1  129512.83  65309.25  50.43
1880.6  128103.87  63277.93  49.40
1884.2  126947.40  61101.95  48.13
1887.7  126038.00  58652.44  46.54
1891.2  124945.80  55768.73  44.63
1894.7  124114.13  52776.21  42.52
1898.2  123659.31  49742.77  40.23
1902.2  134390.88  50824.80  37.82
1904.9  133538.92  48030.44  35.97
1907.6  132541.60  45325.76  34.20
1910.4  131733.63  42906.85  32.57
1913.1  130511.20  40648.08  31.15
1915.8  129704.96  38861.48  29.96
1918.6  129130.24  37439.68  28.99
1921.3  128675.04  36317.22  28.22
1924.0  127889.72  35394.52  27.68
1926.7  127087.60  34757.96  27.35
1929.4  126294.48  34332.48  27.18
1932.2  125701.90  34120.50  27.14
1934.9  125087.04  34070.40  27.24
1937.6  124416.16  34110.08  27.42
1940.3  123802.50  34238.00  27.66
1943.0  123255.78  34443.17  27.94
1945.7  122484.23  34629.54  28.27
1948.4  121634.76  34844.71  28.65
1951.1  120943.44  35121.42  29.04
1953.8  120254.64  35407.02  29.44
1956.4  119713.50  35712.73  29.83
1959.1  119056.48  35993.32  30.23
1961.8  118224.12  36214.08  30.63
1964.5  117528.30  36488.52  31.05
1967.2  116715.58  36726.20  31.47
1969.9  116099.20  36991.00  31.86
1972.5  115320.62  37204.34  32.26
1975.2  114745.21  37495.85  32.68
1977.9  114357.58  37847.24  33.10
1980.6  113737.75  38104.85  33.50
1983.2  112848.06  38247.86  33.89
1985.9  111967.20  38354.40  34.26
1988.5  111063.79  38443.76  34.61
1991.2  110370.60  38622.42  34.99
1993.8  109713.12  38775.66  35.34
1996.5  109263.00  38949.90  35.65
1999.2  108642.88  39025.36  35.92
2001.8  108255.48  39154.68  36.17
2004.4  107716.64  39203.95  36.40
2007.1  107018.66  39147.92  36.58
2009.7  106397.46  39091.86  36.74
2012.4  105984.00  39074.24  36.87
2015.0  105531.40  38975.80  36.93
2017.6  104977.95  38754.90  36.92
2020.3  104435.76  38536.96  36.90
2022.9  104174.56  38397.12  36.86
2025.5  103929.06  38199.69  36.76
2028.1  103705.59  37948.03  36.59
2030.8  103289.01  37574.70  36.38
2033.4  103106.22  37261.80  36.14
2036.0  102689.24  36824.80  35.86
2038.6  102275.64  36370.26  35.56
2041.2  101948.16  35930.92  35.24
2043.8  101581.48  35481.42  34.93
2046.4  101180.94  35013.86  34.61
2049.0  100657.00  34517.52  34.29
2051.6  100391.91  34116.75  33.98
2054.2  100029.25  33681.50  33.67
2056.8  99638.00  33279.40  33.40
2059.4  99024.13  32805.54  33.13
2062.0  98494.75  32402.75  32.90
2064.6  97865.77  32001.32  32.70
2067.1  97240.77  31601.88  32.50
2069.7  96616.10  31201.80  32.29
2072.3  96191.92  30878.82  32.10
2074.9  95687.55  30551.64  31.93
2077.4  95326.23  30287.52  31.77
2080.0  94812.09  29983.71  31.62
2082.6  94333.45  29696.55  31.48
2085.1  93859.44  29429.70  31.36
2087.7  93483.00  29172.00  31.21
2090.3  93036.57  28904.79  31.07
2092.8  92272.31  28552.97  30.94
2095.4  91441.74  28171.91  30.81
2097.9  90781.74  27826.61  30.65
2100.5  90090.40  27481.60  30.50
2103.0  89466.74  27174.30  30.37
2105.6  88846.47  26889.63  30.27
2108.1  88295.40  26615.61  30.14
2110.7  87771.18  26333.58  30.00
2113.2  87272.78  26071.87  29.87
2115.7  86710.55  25799.35  29.75
2118.3  86067.15  25505.22  29.63
2120.8  85674.42  25291.26  29.52
2123.3  85265.82  25074.27  29.41
2125.8  84877.38  24849.58  29.28
2128.4  84414.72  24623.43  29.17
2130.9  83864.20  24375.60  29.07
2133.4  83475.00  24204.04  29.00
2135.9  83072.40  24042.60  28.94
2138.4  82632.44  23878.80  28.90
2140.9  82310.76  23796.28  28.91
2143.4  81952.41  23720.95  28.94
2145.9  81630.77  23669.78  29.00
2148.4  81331.06  23633.23  29.06
2150.9  81031.35  23596.68  29.12
2153.4  80724.33  23582.06  29.21
2155.9  80388.11  23543.96  29.29
2158.4  80107.65  23512.65  29.35
2160.9  79887.15  23520.00  29.44
2163.4  79565.60  23532.04  29.58
2165.9  78978.40  23429.28  29.67
2168.4  78486.30  23350.32  29.75
2170.8  78151.48  23340.79  29.87
2173.3  77800.62  23331.39  29.99
2175.8  77488.18  23348.16  30.13
2178.2  77092.60  23318.50  30.25
2180.7  76712.58  23286.41  30.36
2183.2  76294.09  23250.96  30.48
2185.6  75857.04  23239.44  30.64
2188.1  75342.96  23224.32  30.82
2190.6  74759.10  23162.88  30.98
2193.0  74101.17  23050.83  31.11
2195.5  73536.00  22986.24  31.26
2197.9  72936.24  22923.04  31.43
2200.4  72196.45  22804.25  31.59
2202.8  71698.12  22746.38  31.73
2205.3  71081.26  22640.46  31.85
2207.7  70726.50  22608.30  31.97
2210.1  70311.08  22573.60  32.11
2212.6  69930.31  22525.51  32.21
2215.0  69689.10  22494.90  32.28
2217.4  69385.30  22434.86  32.33
2219.9  69143.38  22382.98  32.37
2222.3  68894.76  22296.12  32.36
2224.7  68709.33  22197.24  32.31
2227.1  68462.40  22015.36  32.16
2229.5  68163.05  21798.72  31.98
2231.9  67695.84  21513.76  31.78
2234.4  67178.88  21186.00  31.54
2236.8  66786.01  20842.24  31.21
2239.2  66392.04  20497.62  30.87
2241.6  65943.99  20130.18  30.53
2244.0  65508.48  19759.68  30.16
2246.4  65085.69  19360.11  29.75
2248.8  64627.53  18918.13  29.27
2251.2  64293.00  18487.50  28.76
2253.6  63849.30  18078.60  28.31
2255.9  63536.28  17712.72  27.88
2258.3  63222.93  17364.60  27.47
2260.7  62845.04  17047.60  27.13
2263.1  62431.20  16747.50  26.83
2265.5  62003.15  16441.48  26.52
2267.9  61656.90  16182.00  26.25
2270.2  61188.24  15905.28  25.99
2272.6  60785.64  15680.40  25.80
2275.0  60372.90  15452.64  25.60
2277.3  59941.05  15222.00  25.39
2279.7  59533.95  14983.05  25.17
2282.1  59219.88  14789.36  24.97
2284.4  58810.40  14549.26  24.74
2286.8  58483.36  14321.53  24.49
2289.1  58057.52  14046.76  24.19
2291.5  57725.15  13773.34  23.86
2293.8  57293.08  13461.20  23.50
2296.2  56807.52  13203.96  23.24
2298.5  56241.24  12968.70  23.06
2300.8  55689.06  12728.66  22.86
2303.2  55053.24  12526.08  22.75
2305.5  54365.08  12383.57  22.78
2307.9  53659.04  12262.80  22.85
2310.2  52972.92  12187.56  23.01
2312.5  52357.20  12153.20  23.21
2314.8  51742.64  12115.08  23.41
2317.1  51106.25  12043.50  23.57
2319.5  50447.34  11939.76  23.67
2321.8  49871.32  11855.04  23.77
2324.1  49245.00  11753.14  23.87
2326.4  48719.00  11635.80  23.88
2328.7  48184.00  11476.00  23.82
2331.0  47703.36  11309.64  23.71
2333.3  47350.00  11146.19  23.54
2335.6  46952.64  11005.12  23.44
2337.9  46450.26  10846.98  23.35
2340.2  45980.00  10678.00  23.22
2342.5  45590.94  10537.08  23.11
2344.8  45095.10  10390.40  23.04
2347.1  44571.24  10278.24  23.06
2349.4  44000.22  10190.76  23.16
2351.7  43510.08  10150.40  23.33
2353.9  43015.30  10098.40  23.48
2356.2  42480.75  10023.00  23.59
2358.5  41952.38  9945.86  23.71
2360.8  41443.70  9866.62  23.81
2363.1  40948.86  9780.00  23.88
2365.3  40492.26  9701.89  23.96
2367.6  39940.00  9590.00  24.01
2369.8  39426.15  9477.15  24.04
2372.1  38866.62  9349.08  24.05
2374.4  38231.32  9200.60  24.07
2376.6  37575.72  9065.00  24.12
2378.9  36964.48  8888.88  24.05
2381.1  36368.80  8725.60  23.99
2383.4  35783.66  8608.58  24.06
2385.6  35279.20  8474.95  24.02
2387.9  34775.64  8331.12  23.96
2390.1  34282.50  8211.00  23.95
2392.3  33780.24  8087.04  23.94
2394.6  33306.40  7968.24  23.92
2396.8  32848.56  7851.40  23.90
2399.0  32399.60  7725.40  23.84
2401.3  31951.46  7584.82  23.74
2403.5  31482.36  7480.20  23.76
2405.7  31052.13  7355.89  23.69
2407.9  30612.24  7213.86  23.57
2410.1  30165.48  7075.44  23.46
2412.4  29775.50  6972.10  23.42
2414.6  29373.12  6846.96  23.31
2416.8  28970.04  6709.56  23.16
2419.0  28572.86  6601.47  23.10
2421.2  28150.00  6519.54  23.16
2423.4  27692.07  6389.60  23.07
2425.6  27386.28  6263.64  22.87
2427.8  27077.67  6115.05  22.58
2430.0  26736.57  5998.81  22.44
2432.2  26415.36  5863.68  22.20
2434.4  26099.28  5770.17  22.11
2436.5  25772.28  5660.76  21.96
2438.7  25483.92  5519.94  21.66
2440.9  25153.92  5407.14  21.50
2443.1  24867.72  5342.58  21.48
2445.3  24587.23  5229.51  21.27
2447.4  24284.16  5091.84  20.97
2449.6  23974.72  5014.24  20.91
2451.8  23684.94  4905.90  20.71
2453.9  23331.37  4776.01  20.47
2456.1  22997.36  4659.76  20.26
2458.3  22674.64  4575.60  20.18
2460.4  22362.69  4528.99  20.25
2462.6  22092.70  4467.75  20.22
2464.7  21848.32  4385.42  20.07
2466.9  21603.12  4301.92  19.91
2469.0  21330.95  4184.41  19.62
2471.2  21081.84  4110.12  19.50
2473.3  20791.39  4066.95  19.56
2475.4  20542.72  3983.07  19.39
2477.6  20293.52  3902.60  19.23
2479.7  20029.44  3824.64  19.10
2481.9  19731.04  3715.18  18.83
2484.0  19517.17  3636.34  18.63
2486.1  19234.26  3599.10  18.71
2488.2  18968.15  3542.35  18.68
2490.4  18706.25  3522.25  18.83
2492.5  18355.28  3448.80  18.79
2494.6  18063.00  3371.76  18.67
2496.7  17882.97  3343.97  18.70
2498.8  17659.71  3334.05  18.88
2500.9  17455.90  3264.48  18.70
2503.0  17366.46  3290.74  18.95
2505.1  17263.35  3320.85  19.24
2507.2  17260.80  3344.28  19.38
2509.4  17213.35  3240.16  18.82
2511.4  17240.79  3254.16  18.87
2513.5  17251.36  3342.24  19.37
2515.6  17287.34  3501.70  20.26
