# Supplementary material for: Using reflectance spectra and Pl@ntNet to identify herbarium specimens: a case study with Lithocarpus
Source: New Phytol. 2025 Jun 4;251(2):800–10. doi: 10.1111/nph.70258 (PMC13278665; doi:10.1111/nph.70258)
Supplement: Supplementary file 1 — Dataset S1 Original spectral data collected for this study. [file NPH-251-800-s003.zip › lithocarpus_spectra/gr020822_0117.sig]

/*** Spectra Vista SIG Data ***/
name= gr020822_0117.sig
instrument= HI: 1132003 (HR-1024i)
integration= 50.0, 9.0, 6.0, 70.0, 14.0, 6.0
scan method= Time-based, Time-based
scan coadds= 100, 425, 571, 71, 298, 571
scan time= 5, 5
scan settings= AI, AI
external data set1= 0,0,0,0,0,0,0,0,0,0,0,0,0,0,0,0,0,0,0,0,0,0,0,0,0,0,0,0,0,0,0,0
external data set2= 0,0,0,0,0,0,0,0,0,0,0,0,0,0,0,0,0,0,0,0,0,0,0,0,0,0,0,0,0,0,0,0
external data dark= 0,0,0,0,0,0,0,0,0,0,0,0,0,0,0,0
external data mask= 0
optic= LENS 4(1), LENS 4(1)
temp= 33.5, -5.0, -9.9, 33.6, -5.0, -9.9
battery= 7.44, 7.43
error= 0, 0
units= Radiance, Radiance
time= 08/02/2022 11:18:53, 08/02/2022 11:20:58
longitude=                 ,                 
latitude=                 ,                 
gpstime=                 ,                 
comm= 
memory slot= 0, 0
factors= 0.962, 0.948, 1.000 [Overlap: Remove @ 990,1900, Matching Type: None]
inclinometer x offset= 1, 1
inclinometer y offset= 90, 90
data= 
340.5  1215.20  155.00  12.76
341.9  1212.39  167.12  13.78
343.4  1161.12  140.57  12.11
344.9  1147.00  132.14  11.52
346.4  1176.78  152.83  12.99
347.8  1181.97  134.59  11.39
349.3  1162.16  113.71  9.78
350.8  1181.70  119.04  10.07
352.2  1228.92  125.40  10.20
353.7  1241.10  118.20  9.52
355.2  1283.80  112.29  8.75
356.6  1335.18  121.55  9.10
358.1  1388.10  122.76  8.84
359.6  1435.84  128.20  8.93
361.0  1477.20  114.31  7.74
362.5  1553.58  96.88  6.24
364.0  1656.20  100.10  6.04
365.5  1696.20  110.14  6.49
366.9  1758.40  125.60  7.14
368.4  1838.97  125.10  6.80
369.9  1929.00  119.41  6.19
371.3  2022.66  132.20  6.54
372.8  2084.49  121.74  5.84
374.2  2180.64  139.07  6.38
375.7  2281.14  140.46  6.16
377.2  2416.35  143.04  5.92
378.6  2457.06  141.54  5.76
380.1  2551.18  137.36  5.38
381.6  2673.32  135.11  5.05
383.0  2795.65  153.61  5.49
384.5  2917.46  163.80  5.61
386.0  3047.22  161.23  5.29
387.4  3120.95  154.93  4.96
388.9  3230.36  157.70  4.88
390.4  3348.66  154.58  4.62
391.8  3512.88  164.00  4.67
393.3  3650.85  173.85  4.76
394.7  3745.50  178.36  4.76
396.2  3841.10  185.49  4.83
397.7  3973.20  184.29  4.64
399.1  4155.21  180.54  4.34
400.6  4348.48  174.17  4.01
402.0  4471.74  195.56  4.37
403.5  4566.80  196.00  4.29
405.0  4687.96  206.37  4.40
406.4  4879.82  206.17  4.22
407.9  5075.48  216.63  4.27
409.3  5206.54  213.23  4.10
410.8  5329.80  217.54  4.08
412.2  5467.20  223.97  4.10
413.7  5681.55  226.38  3.98
415.1  5897.24  232.81  3.95
416.6  6080.58  234.77  3.86
418.0  6227.75  248.57  3.99
419.5  6377.93  251.72  3.95
420.9  6560.00  253.03  3.86
422.4  6795.87  265.92  3.91
423.8  7033.80  282.06  4.01
425.3  7300.05  294.32  4.03
426.7  7521.45  303.11  4.03
428.2  7685.12  312.69  4.07
429.6  7851.32  317.68  4.05
431.1  8047.48  332.10  4.13
432.5  8312.33  347.38  4.18
434.0  8580.00  369.29  4.30
435.4  8882.50  381.07  4.29
436.8  9173.79  393.88  4.29
438.3  9424.20  411.64  4.37
439.7  9633.17  430.81  4.47
441.2  9819.24  439.11  4.47
442.6  10062.15  451.93  4.49
444.0  10335.78  471.90  4.57
445.5  10659.09  492.58  4.62
446.9  10990.98  510.90  4.65
448.4  11292.26  537.20  4.76
449.8  11633.35  560.96  4.82
451.2  11908.25  579.11  4.86
452.7  12130.05  595.54  4.91
454.1  12369.20  615.16  4.97
455.5  12650.96  635.50  5.02
457.0  12978.68  665.97  5.13
458.4  13304.72  690.49  5.19
459.8  13651.20  711.77  5.21
461.2  14046.42  745.06  5.30
462.7  14405.61  767.57  5.33
464.1  14725.82  789.10  5.36
465.5  15006.24  817.46  5.45
467.0  15280.50  836.57  5.47
468.4  15595.28  871.49  5.59
469.8  15937.04  889.74  5.58
471.2  16329.33  920.27  5.64
472.7  16757.05  950.81  5.67
474.1  17174.90  986.14  5.74
475.5  17670.90  1025.14  5.80
476.9  18146.70  1056.16  5.82
478.4  18531.25  1089.29  5.88
479.8  18804.44  1118.56  5.95
481.2  19016.88  1142.11  6.01
482.6  19257.21  1162.16  6.03
484.0  19604.10  1186.03  6.05
485.4  20055.26  1215.65  6.06
486.9  20568.60  1257.75  6.11
488.3  21123.28  1305.66  6.18
489.7  21594.10  1343.61  6.22
491.1  22008.84  1373.40  6.24
492.5  22391.04  1402.80  6.27
493.9  22715.46  1425.90  6.28
495.3  23016.60  1449.43  6.30
496.8  23385.36  1485.31  6.35
498.2  23853.99  1524.28  6.39
499.6  24335.73  1551.28  6.37
501.0  24900.03  1591.41  6.39
502.4  25423.32  1621.71  6.38
503.8  25912.81  1664.40  6.42
505.2  26431.24  1705.43  6.45
506.6  26934.38  1752.93  6.51
508.0  27412.56  1789.20  6.53
509.4  27805.00  1821.43  6.55
510.8  28254.60  1863.32  6.59
512.2  28709.04  1913.66  6.67
513.6  29203.20  1968.00  6.74
515.0  29773.76  2022.86  6.79
516.4  30257.44  2074.74  6.86
517.8  30805.08  2132.97  6.92
519.2  31383.84  2190.58  6.98
520.7  31959.82  2248.21  7.03
522.0  32438.64  2308.80  7.12
523.4  33008.85  2365.65  7.17
524.8  33507.00  2424.64  7.24
526.2  34103.48  2484.66  7.29
527.6  34715.88  2549.79  7.34
529.0  35244.00  2602.29  7.38
530.4  35876.24  2660.07  7.41
531.8  36413.76  2709.36  7.44
533.2  36887.76  2761.20  7.49
534.6  37338.08  2823.77  7.56
536.0  37812.18  2888.89  7.64
537.4  38308.68  2953.78  7.71
538.8  38864.39  3015.56  7.76
540.2  39487.32  3087.09  7.82
541.6  40071.22  3162.00  7.89
543.0  40583.34  3239.50  7.98
544.3  41268.45  3340.18  8.09
545.7  42034.05  3445.82  8.20
547.1  42547.35  3532.82  8.30
548.5  43164.90  3629.14  8.41
549.9  43873.66  3731.50  8.51
551.3  44602.22  3848.56  8.63
552.7  45130.74  3940.73  8.73
554.1  45830.01  4051.11  8.84
555.4  46432.04  4141.63  8.92
556.8  46856.04  4227.30  9.02
558.2  47127.75  4304.57  9.13
559.6  47392.80  4384.29  9.25
561.0  47923.26  4474.80  9.34
562.3  48325.55  4556.50  9.43
563.7  48899.20  4659.20  9.53
565.1  49478.00  4767.71  9.64
566.5  50090.82  4879.54  9.74
567.9  50930.88  5015.31  9.85
569.2  51840.60  5160.00  9.95
570.6  52794.00  5315.31  10.07
572.0  53623.62  5458.97  10.18
573.4  54317.42  5596.29  10.30
574.8  55007.75  5740.54  10.44
576.1  55866.22  5898.54  10.56
577.5  56518.68  6038.60  10.68
578.9  57422.52  6203.31  10.80
580.3  58264.86  6367.89  10.93
581.6  59099.68  6529.14  11.05
583.0  59920.74  6691.63  11.17
584.4  60508.86  6828.54  11.29
585.8  60937.88  6943.23  11.39
587.1  61312.02  7040.63  11.48
588.5  61776.30  7150.93  11.58
589.9  62174.10  7242.00  11.65
591.2  62687.20  7347.86  11.72
592.6  63422.04  7470.73  11.78
594.0  64067.11  7577.34  11.83
595.3  64923.66  7691.36  11.85
596.7  65782.08  7806.10  11.87
598.1  66627.38  7900.69  11.86
599.5  67442.75  7986.21  11.84
600.8  68305.68  8077.20  11.83
602.2  69020.77  8143.15  11.80
603.5  69892.20  8230.20  11.78
604.9  70751.88  8314.71  11.75
606.3  71538.72  8391.43  11.73
607.6  72282.24  8475.34  11.73
609.0  73013.40  8574.43  11.74
610.4  73731.84  8673.60  11.76
611.7  74390.51  8776.64  11.80
613.1  75002.70  8895.86  11.86
614.5  75681.54  9027.64  11.93
615.8  76217.22  9155.19  12.01
617.2  76959.36  9326.57  12.12
618.5  77589.80  9487.74  12.23
619.9  78379.92  9671.26  12.34
621.2  79107.07  9851.09  12.45
622.6  80014.00  10065.00  12.58
624.0  80735.94  10266.30  12.72
625.3  81553.51  10476.87  12.85
626.7  82379.80  10692.20  12.98
628.0  83049.72  10881.71  13.10
629.4  83876.80  11084.00  13.21
630.8  84571.80  11275.97  13.33
632.1  85123.71  11429.10  13.43
633.5  86023.08  11619.77  13.51
634.8  86740.41  11770.80  13.57
636.2  87381.48  11910.21  13.63
637.5  88196.75  12050.27  13.66
638.9  88904.13  12153.49  13.67
640.2  89664.31  12245.27  13.66
641.6  90493.74  12315.86  13.61
642.9  91262.99  12344.15  13.53
644.3  92087.30  12366.29  13.43
645.6  92839.50  12340.71  13.29
647.0  93563.37  12257.74  13.10
648.3  94347.15  12148.93  12.88
649.7  95179.43  12007.08  12.62
651.0  95966.08  11825.97  12.32
652.4  96496.92  11603.06  12.02
653.7  97556.31  11411.55  11.70
655.0  98464.00  11190.97  11.37
656.4  99115.60  10936.14  11.03
657.7  100166.24  10722.36  10.70
659.1  101039.40  10510.50  10.40
660.4  101739.68  10304.00  10.13
661.8  102424.00  10120.00  9.88
663.1  103405.47  9999.90  9.67
664.5  103900.80  9869.87  9.50
665.8  104049.51  9782.06  9.40
667.1  104114.43  9739.09  9.35
668.5  104496.00  9774.00  9.35
669.8  104875.70  9870.44  9.41
671.2  105131.52  10007.77  9.52
672.5  105409.84  10228.71  9.70
673.8  106014.72  10532.80  9.94
675.2  106947.96  10909.80  10.20
676.5  108106.44  11368.93  10.52
677.8  109332.34  11886.73  10.87
679.2  110291.64  12417.69  11.26
680.5  111131.94  12969.32  11.67
681.9  111865.60  13546.50  12.11
683.2  112666.40  14124.00  12.54
684.5  113459.50  14696.00  12.95
685.9  114196.50  15253.66  13.36
687.2  114908.16  15793.37  13.74
688.5  115574.08  16315.80  14.12
689.9  116349.56  16846.20  14.48
691.2  117018.97  17356.24  14.83
692.5  117634.02  17845.49  15.17
693.8  118361.35  18373.46  15.52
695.2  118973.42  18903.74  15.89
696.5  119672.52  19490.74  16.29
697.8  120384.55  20109.68  16.70
699.2  121042.35  20769.17  17.16
700.5  121747.86  21481.07  17.64
701.8  122377.50  22228.50  18.16
703.1  123041.88  23042.31  18.73
704.5  123718.59  23911.20  19.33
705.8  124447.86  24847.82  19.97
707.1  125106.00  25804.82  20.63
708.4  125751.39  26792.31  21.31
709.8  126546.69  27840.66  22.00
711.1  127093.66  28869.69  22.72
712.4  127902.30  29963.00  23.43
713.7  128552.10  31025.37  24.13
715.0  129236.25  32085.71  24.83
716.3  129985.25  33158.39  25.51
717.7  130707.33  34205.35  26.17
719.0  131480.30  35248.57  26.81
720.3  132222.76  36270.09  27.43
721.6  133096.40  37306.57  28.03
722.9  133937.10  38310.43  28.60
724.2  134787.24  39306.60  29.16
725.6  135543.70  40258.77  29.70
726.9  136004.75  41102.68  30.22
728.2  136478.72  41938.40  30.73
729.5  137054.19  42793.68  31.22
730.8  137526.96  43605.89  31.71
732.1  138104.96  44451.20  32.19
733.4  138527.33  45254.69  32.67
734.7  138830.76  46007.23  33.14
736.0  139194.60  46811.23  33.63
737.3  139343.76  47547.58  34.12
738.6  139486.05  48312.84  34.64
740.0  139653.75  49127.82  35.18
741.2  139959.04  50009.14  35.73
742.6  140437.08  51004.80  36.32
743.9  141019.36  52076.80  36.93
745.2  141753.90  53247.99  37.56
746.5  142542.02  54479.21  38.22
747.8  143172.00  55719.00  38.92
749.1  143896.67  57012.59  39.62
750.4  144634.02  58327.19  40.33
751.7  145342.96  59649.00  41.04
753.0  145879.13  60901.89  41.75
754.2  146525.46  62192.57  42.44
755.5  147093.48  63446.38  43.13
756.8  147649.36  64674.51  43.80
758.1  148614.36  66054.34  44.45
759.4  149519.60  67393.29  45.07
760.7  150372.32  68671.20  45.67
762.0  150946.25  69806.25  46.25
763.3  151483.50  70931.70  46.82
764.6  151874.64  71940.69  47.37
765.9  152257.40  72910.54  47.89
767.2  152751.48  73917.00  48.39
768.4  153062.00  74828.00  48.89
769.7  153684.37  75870.01  49.37
771.0  154085.94  76808.57  49.85
772.3  154452.65  77711.86  50.31
773.6  154929.28  78648.69  50.76
774.8  155386.65  79541.46  51.19
776.1  155815.14  80436.94  51.62
777.4  156127.09  81251.89  52.04
778.7  156629.00  82172.36  52.46
780.0  157073.28  83030.40  52.86
781.2  157434.24  83831.61  53.25
782.5  157930.50  84690.73  53.63
783.8  158393.88  85546.41  54.01
785.0  158730.96  86324.53  54.38
786.3  159148.50  87127.50  54.75
787.6  159589.36  87924.40  55.09
788.9  159977.58  88690.95  55.44
790.1  160491.60  89527.93  55.78
791.4  160863.84  90283.54  56.12
792.7  161482.89  91150.54  56.45
793.9  161912.52  91902.60  56.76
795.2  162380.00  92673.57  57.07
796.5  162878.54  93463.23  57.38
797.7  163340.58  94230.73  57.69
799.0  163956.00  95065.71  57.98
800.2  164330.24  95786.06  58.29
801.5  164813.04  96516.43  58.56
802.8  165346.25  97298.36  58.85
804.0  165811.10  98025.20  59.12
805.3  166293.32  98754.94  59.39
806.5  166645.10  99419.64  59.66
807.8  167114.50  100111.00  59.91
809.0  167586.27  100828.11  60.16
810.3  168044.75  101560.24  60.44
811.5  168416.25  102200.64  60.68
812.8  168889.80  102889.71  60.92
814.0  169258.68  103502.19  61.15
815.3  169783.05  104211.24  61.38
816.5  170141.25  104840.89  61.62
817.8  170613.09  105517.11  61.85
819.0  170993.83  106134.70  62.07
820.2  171454.98  106794.51  62.29
821.5  171915.25  107459.61  62.51
822.7  172205.37  108006.69  62.72
824.0  172634.76  108661.95  62.94
825.2  173130.15  109311.43  63.14
826.4  173624.33  109970.06  63.34
827.7  173892.00  110511.93  63.55
828.9  174351.60  111150.00  63.75
830.1  174773.05  111753.74  63.94
831.4  175213.99  112362.41  64.13
832.6  175688.82  112977.26  64.31
833.8  176004.40  113525.79  64.50
835.0  176357.44  114087.90  64.69
836.3  176815.52  114699.20  64.87
837.5  177282.00  115317.00  65.05
838.7  177705.90  115910.04  65.23
839.9  178109.28  116459.49  65.39
841.2  178536.77  117069.36  65.57
842.4  178909.41  117644.51  65.76
843.6  179330.20  118189.50  65.91
844.8  179842.86  118816.65  66.07
846.0  180244.20  119381.16  66.23
847.2  180645.57  119927.40  66.39
848.5  181090.80  120512.00  66.55
849.7  181459.20  121061.08  66.72
850.9  181860.90  121613.14  66.87
852.1  182243.75  122147.37  67.02
853.3  182556.72  122617.33  67.17
854.5  182950.32  123144.70  67.31
855.7  183265.68  123651.99  67.47
856.9  183611.88  124194.43  67.64
858.1  184021.70  124743.67  67.79
859.3  184459.52  125217.40  67.88
860.5  184829.91  125736.30  68.03
861.7  185231.20  126285.14  68.18
862.9  185590.73  126794.11  68.32
864.1  185962.10  127284.91  68.45
865.3  186377.16  127815.40  68.58
866.5  186831.36  128396.57  68.72
867.7  187255.97  128920.45  68.85
868.9  187646.69  129409.55  68.96
870.1  188078.30  129972.19  69.11
871.3  188514.44  130504.63  69.23
872.5  189020.70  131073.75  69.34
873.7  189489.76  131641.89  69.47
874.9  189995.49  132197.31  69.58
876.0  190462.68  132753.86  69.70
877.2  190908.88  133302.60  69.83
878.4  191455.02  133888.11  69.93
879.6  191893.80  134463.00  70.07
880.8  192363.50  134937.50  70.15
882.0  192771.74  135412.83  70.25
883.1  193344.20  136010.20  70.35
884.3  193742.08  136533.80  70.47
885.5  194248.32  137072.55  70.57
886.7  194610.24  137559.09  70.68
887.8  195103.80  138052.93  70.76
889.0  195565.40  138620.40  70.88
890.2  196039.62  139086.30  70.95
891.4  196601.83  139665.76  71.04
892.5  197167.23  140276.31  71.15
893.7  197811.74  140949.90  71.25
894.9  198415.44  141500.83  71.32
896.0  198980.85  142103.86  71.42
897.2  199653.02  142712.10  71.48
898.4  200147.87  143275.88  71.59
899.5  200836.17  143931.79  71.67
900.7  201242.60  144364.07  71.74
901.9  201668.46  144841.43  71.82
903.0  202083.67  145232.56  71.87
904.2  202437.20  145723.71  71.98
905.4  202941.42  146215.93  72.05
906.5  203350.00  146673.45  72.13
907.7  203748.92  147128.71  72.21
908.8  204184.05  147524.55  72.25
910.0  204544.08  147960.80  72.34
911.2  204812.99  148305.81  72.41
912.3  204990.78  148620.99  72.50
913.5  205164.11  148872.93  72.56
914.6  205344.72  149137.20  72.63
915.8  205742.82  149495.21  72.66
916.9  206040.52  149883.56  72.74
918.1  206194.60  150173.07  72.83
919.2  206369.10  150513.43  72.93
920.4  206493.54  150754.37  73.01
921.5  206810.89  151070.48  73.05
922.7  207039.04  151399.20  73.13
923.8  207345.42  151785.30  73.20
925.0  207465.51  152009.55  73.27
926.1  207759.30  152285.70  73.30
927.3  208118.88  152685.60  73.36
928.4  208679.25  153200.36  73.41
929.6  209397.76  153874.29  73.48
930.7  210084.00  154529.00  73.56
931.8  210766.53  155229.92  73.65
933.0  211490.64  155802.86  73.67
934.1  211975.47  156285.45  73.73
935.3  212142.60  156537.14  73.79
936.4  212188.03  156706.72  73.85
937.6  212157.00  156729.84  73.87
938.7  211993.20  156845.06  73.99
939.9  211953.02  156914.13  74.03
941.0  212494.48  157369.13  74.06
942.1  213159.60  157929.17  74.09
943.3  213734.64  158425.76  74.12
944.4  214123.96  158788.09  74.16
945.6  214274.20  158972.47  74.19
946.7  214539.01  159247.36  74.23
947.9  214780.86  159625.35  74.32
949.0  215043.41  159799.32  74.31
950.1  215415.72  160110.26  74.33
951.3  215704.50  160479.31  74.40
952.4  215983.28  160660.51  74.39
953.6  216431.92  160961.37  74.37
954.7  216610.35  161132.98  74.39
955.8  217013.76  161334.01  74.34
957.0  217392.00  161657.57  74.36
958.1  217543.50  161818.07  74.38
959.3  217530.60  161847.00  74.40
960.4  217908.86  162317.70  74.49
961.6  218362.94  162387.69  74.37
962.7  218690.56  162501.03  74.31
963.9  218850.80  162641.40  74.32
965.0  218770.56  162690.04  74.37
966.2  218895.90  162714.39  74.33
967.3  219052.17  162746.31  74.30
968.5  219243.84  162709.03  74.21
969.6  219523.92  162912.00  74.21
970.8  219286.98  162934.91  74.30
971.9  219222.08  162875.43  74.30
973.1  219449.12  162917.26  74.24
974.2  219251.47  162745.39  74.23
975.4  219742.41  162956.57  74.16
976.5  219623.04  162826.39  74.14
977.7  219776.16  162881.87  74.11
978.8  219616.65  162573.36  74.03
980.0  219633.00  162634.29  74.05
981.2  220132.53  162914.44  74.01
982.3  220206.28  162605.90  73.84
983.5  220086.36  162557.39  73.86
984.6  220264.56  162862.46  73.94
985.8  220244.20  163188.46  74.09
987.0  220308.48  162983.31  73.98
988.1  220929.38  162834.46  73.70
989.3  220671.36  162674.40  73.72
990.2  231050.63  172638.16  74.72
994.0  231456.71  173326.50  74.89
997.9  231426.42  173729.57  75.07
1001.7  231904.91  174585.45  75.28
1005.6  232925.56  175714.29  75.44
1009.4  234106.14  177184.29  75.69
1013.3  235120.00  178405.71  75.88
1017.1  235893.81  179351.26  76.03
1021.0  236583.29  180357.63  76.23
1024.8  237910.28  181709.79  76.38
1028.6  239738.42  183531.26  76.55
1032.5  241242.40  185058.00  76.71
1036.3  241887.07  185883.66  76.85
1040.1  242121.83  186399.09  76.99
1044.0  242861.23  187298.57  77.12
1047.8  243539.10  188057.03  77.22
1051.6  244125.69  188875.03  77.37
1055.5  243771.50  188888.34  77.49
1059.3  243496.35  188985.63  77.61
1063.1  243269.14  189088.99  77.73
1067.0  243573.26  189545.66  77.82
1070.8  244254.81  190271.15  77.90
1074.6  244759.86  190946.13  78.01
1078.4  244462.67  190894.07  78.09
1082.3  243575.91  190434.60  78.18
1086.1  243050.93  190302.17  78.30
1089.9  242941.37  190428.98  78.38
1093.7  243259.26  190904.25  78.48
1097.5  243430.71  191171.06  78.53
1101.4  243396.92  191291.56  78.59
1105.2  243316.80  191334.34  78.64
1109.0  243670.67  191705.64  78.67
1112.8  244551.13  192355.15  78.66
1116.6  245275.38  192867.46  78.63
1120.4  245984.04  193362.40  78.61
1124.2  246486.53  193604.55  78.55
1128.1  247109.66  193827.47  78.44
1131.8  247144.80  193578.90  78.33
1135.7  246929.60  193089.29  78.20
1139.5  246720.60  192476.19  78.01
1143.3  246180.13  191443.28  77.77
1147.1  245548.89  190269.43  77.49
1150.9  244904.00  188963.89  77.16
1154.7  244839.69  188029.77  76.80
1158.5  244724.00  187129.63  76.47
1162.3  244509.74  186229.71  76.16
1166.1  243884.21  185112.72  75.90
1169.9  243528.40  184324.22  75.69
1173.7  242940.00  183394.29  75.49
1177.5  242324.54  182466.83  75.30
1181.2  242331.56  182039.00  75.12
1185.0  242752.14  181868.73  74.92
1188.8  242692.33  181525.75  74.80
1192.6  242689.77  181293.39  74.70
1196.4  242704.82  181098.08  74.62
1200.2  242046.93  180577.60  74.60
1204.0  241630.15  180293.40  74.62
1207.8  241257.15  180096.17  74.65
1211.6  240698.44  179720.14  74.67
1215.3  240245.77  179691.72  74.79
1219.1  240118.00  179885.04  74.92
1222.9  239768.89  180091.43  75.11
1226.7  239477.98  180360.65  75.31
1230.4  238841.99  180350.25  75.51
1234.2  238196.08  180272.75  75.68
1238.0  237484.97  180149.74  75.86
1241.8  236821.89  180009.84  76.01
1245.5  236282.04  179889.53  76.13
1249.3  236051.07  180015.39  76.26
1253.1  236330.69  180401.88  76.33
1256.8  236342.31  180643.36  76.43
1260.6  236140.90  180581.00  76.47
1264.4  235920.30  180561.67  76.54
1268.1  235562.80  180307.29  76.54
1271.9  235537.83  180402.32  76.59
1275.7  235772.11  180719.36  76.65
1279.4  236067.30  181103.27  76.72
1283.2  235608.33  180971.93  76.81
1286.9  235256.93  180907.36  76.90
1290.7  235014.27  180867.34  76.96
1294.4  234345.34  180496.94  77.02
1298.2  233448.25  179830.53  77.03
1302.0  232287.83  178960.18  77.04
1305.7  230981.36  177950.34  77.04
1309.5  229498.28  176665.78  76.98
1313.2  228579.25  175706.36  76.87
1317.0  227978.40  174998.57  76.76
1320.7  227259.78  174075.57  76.60
1324.4  226211.85  172794.98  76.39
1328.2  225492.00  171654.69  76.12
1331.9  224569.16  170165.80  75.77
1335.7  223724.58  168598.13  75.36
1339.4  222537.78  166758.20  74.93
1343.2  221614.39  164975.71  74.44
1346.9  221107.43  163429.18  73.91
1350.6  221303.52  162351.85  73.36
1354.4  221671.97  161369.46  72.80
1358.1  221336.07  159916.16  72.25
1361.8  220567.87  158188.67  71.72
1365.6  219565.55  156399.53  71.23
1369.3  218505.33  154619.71  70.76
1373.0  217255.50  152735.71  70.30
1376.7  215794.97  150642.11  69.81
1380.5  214199.56  148259.66  69.22
1384.2  212933.28  145781.44  68.46
1387.9  211755.33  143069.91  67.56
1391.6  210479.19  139882.48  66.46
1395.3  209308.90  136282.24  65.11
1399.1  208561.69  132580.66  63.57
1402.8  207606.67  128266.29  61.78
1406.5  206858.20  123876.15  59.88
1410.2  206316.28  119619.79  57.98
1413.9  206272.03  115849.50  56.16
1417.6  205793.70  112297.73  54.57
1421.3  205158.13  109190.40  53.22
1425.1  204387.20  106512.34  52.11
1428.8  204018.15  104486.63  51.21
1432.5  203792.71  102857.08  50.47
1436.2  203553.03  101485.05  49.86
1439.9  202908.15  100133.71  49.35
1443.6  202551.00  99036.14  48.89
1447.3  202028.38  98112.34  48.56
1451.0  201559.50  97327.77  48.29
1454.7  201041.33  96670.51  48.08
1458.4  200655.00  96204.15  47.95
1462.1  200015.77  95745.40  47.87
1465.8  199331.81  95386.57  47.85
1469.4  198774.94  95248.09  47.92
1473.1  199454.23  95814.26  48.04
1476.8  199645.12  96323.69  48.25
1480.5  198530.80  96232.00  48.47
1484.2  197533.87  96209.41  48.71
1487.9  196909.39  96435.00  48.97
1491.6  196243.67  96624.59  49.24
1495.3  196124.50  97107.21  49.51
1498.9  195643.03  97430.04  49.80
1502.6  194738.62  97562.83  50.10
1506.3  193600.71  97568.80  50.40
1510.0  192702.65  97727.69  50.71
1513.7  191953.30  97958.22  51.03
1517.3  191255.98  98180.01  51.33
1521.0  190392.15  98215.65  51.59
1524.7  189631.46  98276.76  51.83
1528.3  188802.40  98218.30  52.02
1532.0  187920.53  98126.31  52.22
1535.7  187080.91  98005.60  52.39
1539.3  186249.20  97799.29  52.51
1543.0  185650.11  97744.88  52.65
1546.7  185304.17  97827.32  52.79
1550.3  184812.80  97797.03  52.92
1554.0  184033.50  97629.30  53.05
1557.6  183285.67  97476.03  53.18
1561.3  182473.64  97245.91  53.29
1565.0  181654.93  96966.77  53.38
1568.6  180722.61  96643.01  53.48
1572.3  180086.13  96482.28  53.58
1575.9  179487.47  96363.60  53.69
1579.6  178954.53  96252.28  53.79
1583.2  178337.38  96130.26  53.90
1586.9  177639.55  95948.17  54.01
1590.5  177028.22  95919.86  54.18
1594.1  176335.37  95868.27  54.37
1597.8  175583.33  95800.78  54.56
1601.4  174875.96  95794.25  54.78
1605.1  173944.56  95620.18  54.97
1608.7  173148.00  95552.68  55.19
1612.3  172409.06  95484.96  55.38
1616.0  171625.90  95327.71  55.54
1619.6  170938.44  95237.64  55.71
1623.2  170164.13  95017.24  55.84
1626.9  169597.49  94899.13  55.96
1630.5  168889.35  94636.32  56.03
1634.1  168230.61  94395.69  56.11
1637.8  167520.89  94042.40  56.14
1641.4  166634.43  93481.43  56.10
1645.0  165787.14  92890.55  56.03
1648.6  164853.50  92103.04  55.87
1652.2  164115.54  91375.84  55.68
1655.8  163424.67  90606.07  55.44
1659.5  162735.10  89850.34  55.21
1663.1  161549.82  88908.80  55.03
1666.7  160332.33  87991.07  54.88
1670.3  159198.58  87189.02  54.77
1673.9  158110.77  86360.00  54.62
1677.5  157325.13  85671.13  54.45
1681.1  156892.76  85073.17  54.22
1684.7  156891.55  84641.85  53.95
1688.3  156754.03  84128.45  53.67
1691.9  156384.00  83428.07  53.35
1695.6  156036.17  82732.29  53.02
1699.2  155926.07  82150.33  52.69
1702.8  155843.29  81552.25  52.33
1706.3  155372.80  80728.91  51.96
1709.9  154438.58  79726.17  51.62
1713.5  153738.46  78889.97  51.31
1717.1  153041.86  78186.00  51.09
1720.7  152373.30  77581.41  50.92
1724.3  152019.24  77325.30  50.87
1727.9  151702.41  77209.28  50.90
1731.5  151604.44  77382.61  51.04
1735.1  151741.07  77759.49  51.24
1738.7  151515.20  77885.17  51.40
1742.2  151021.67  77750.21  51.48
1745.8  150427.60  77464.20  51.50
1749.4  150333.39  77363.64  51.46
1753.0  149571.45  76879.20  51.40
1756.5  148178.45  76109.90  51.36
1760.1  146395.60  75217.29  51.38
1763.7  144374.42  74247.25  51.43
1767.2  142780.80  73582.63  51.54
1770.8  141417.00  73053.64  51.66
1774.4  140042.66  72400.95  51.70
1777.9  139231.67  72171.51  51.84
1781.5  138384.00  71796.00  51.88
1785.1  137193.33  71216.79  51.91
1788.6  135895.10  70572.98  51.93
1792.2  134639.67  69940.07  51.95
1795.8  134029.21  69691.98  52.00
1799.3  133382.60  69385.76  52.02
1802.9  132650.45  69070.70  52.07
1806.4  132007.11  68805.31  52.12
1810.0  131190.58  68467.58  52.19
1813.5  130736.60  68260.63  52.21
1817.1  130442.27  68206.20  52.29
1820.6  129796.33  67961.08  52.36
1824.2  129646.40  68035.31  52.48
1827.7  128861.84  67715.45  52.55
1831.2  128506.00  67734.00  52.71
1834.8  128438.00  67808.61  52.79
1838.3  128238.00  67878.64  52.93
1841.8  127613.53  67674.58  53.03
1845.4  126791.31  67336.50  53.11
1848.9  125973.90  66924.80  53.13
1852.4  125354.23  66582.90  53.12
1856.0  124660.20  66060.79  52.99
1859.5  123970.67  65479.70  52.82
1863.0  123290.66  64779.26  52.54
1866.6  122913.33  64153.60  52.19
1870.1  122668.89  63404.74  51.69
1873.6  122112.75  62255.25  50.98
1877.1  121140.25  60717.38  50.12
1880.6  119972.09  58828.41  49.04
1884.2  119018.28  56764.67  47.69
1887.7  118174.67  54406.24  46.04
1891.2  117217.45  51615.23  44.03
1894.7  116328.89  48620.60  41.80
1898.2  115845.93  45550.28  39.32
1902.2  123645.60  45552.00  36.84
1904.9  122955.32  42847.85  34.85
1907.6  122153.13  40306.20  33.00
1910.4  121470.94  38032.75  31.31
1913.1  120408.00  35995.53  29.89
1915.8  119712.13  34479.20  28.80
1918.6  119205.73  33306.40  27.94
1921.3  118722.38  32407.32  27.30
1924.0  117962.37  31722.60  26.89
1926.7  117254.10  31282.53  26.68
1929.4  116520.13  31081.93  26.68
1932.2  115968.49  31062.84  26.79
1934.9  115408.80  31176.60  27.01
1937.6  114807.83  31361.23  27.32
1940.3  114261.25  31612.92  27.67
1943.0  113830.61  31933.13  28.05
1945.7  113205.95  32255.30  28.49
1948.4  112490.20  32538.38  28.93
1951.1  111930.00  32871.75  29.37
1953.8  111350.25  33214.50  29.83
1956.4  110881.78  33559.33  30.27
1959.1  110323.67  33866.80  30.70
1961.8  109569.25  34123.25  31.14
1964.5  108937.05  34406.48  31.58
1967.2  108228.85  34628.74  32.00
1969.9  107630.08  34866.92  32.40
1972.5  106872.76  35061.78  32.81
1975.2  106346.09  35332.86  33.22
1977.9  106049.77  35660.78  33.63
1980.6  105524.36  35899.79  34.02
1983.2  104702.35  36055.57  34.44
1985.9  103842.00  36156.00  34.82
1988.5  102985.61  36222.78  35.17
1991.2  102345.53  36395.33  35.56
1993.8  101748.90  36554.10  35.93
1996.5  101319.35  36753.75  36.28
1999.2  100725.85  36846.78  36.58
2001.8  100345.00  36959.90  36.83
2004.4  99845.06  37023.90  37.08
2007.1  99174.48  36988.70  37.30
2009.7  98615.25  36936.90  37.46
2012.4  98268.27  36928.80  37.58
2015.0  97815.67  36827.33  37.65
2017.6  97247.33  36629.17  37.67
2020.3  96760.03  36433.83  37.65
2022.9  96563.07  36296.53  37.59
2025.5  96365.18  36100.08  37.46
2028.1  96153.03  35860.25  37.29
2030.8  95737.68  35478.85  37.06
2033.4  95554.80  35172.65  36.81
2036.0  95200.77  34806.57  36.56
2038.6  94843.60  34429.70  36.30
2041.2  94525.90  34048.93  36.02
2043.8  94193.99  33652.13  35.73
2046.4  93828.62  33218.87  35.40
2049.0  93348.07  32769.23  35.10
2051.6  93104.68  32420.55  34.82
2054.2  92748.13  32046.25  34.55
2056.8  92393.58  31698.33  34.31
2059.4  91831.42  31272.67  34.05
2062.0  91346.67  30883.75  33.81
2064.6  90753.50  30484.87  33.59
2067.1  90149.40  30086.78  33.37
2069.7  89532.48  29670.38  33.14
2072.3  89126.38  29330.60  32.91
2074.9  88681.60  28995.05  32.70
2077.4  88377.55  28725.63  32.50
2080.0  87916.64  28407.53  32.31
2082.6  87442.46  28083.38  32.12
2085.1  86974.10  27746.50  31.90
2087.7  86645.00  27488.50  31.73
2090.3  86229.93  27216.30  31.56
2092.8  85493.58  26844.51  31.40
2095.4  84721.54  26448.72  31.22
2097.9  84082.60  26081.88  31.02
2100.5  83422.67  25707.00  30.82
2103.0  82862.03  25386.68  30.64
2105.6  82328.00  25087.45  30.47
2108.1  81840.08  24800.40  30.30
2110.7  81317.02  24498.37  30.13
2113.2  80832.21  24197.03  29.93
2115.7  80304.79  23883.46  29.74
2118.3  79719.25  23594.68  29.60
2120.8  79347.30  23370.00  29.45
2123.3  78962.15  23149.18  29.32
2125.8  78596.35  22933.98  29.18
2128.4  78187.85  22730.18  29.07
2130.9  77687.67  22483.67  28.94
2133.4  77334.95  22309.47  28.85
2135.9  76972.33  22163.00  28.79
2138.4  76537.45  22011.73  28.76
2140.9  76238.13  21903.78  28.73
2143.4  75920.44  21771.62  28.68
2145.9  75615.86  21668.06  28.66
2148.4  75329.55  21613.23  28.69
2150.9  75061.52  21570.59  28.74
2153.4  74787.39  21503.58  28.75
2155.9  74485.02  21434.14  28.78
2158.4  74216.63  21394.63  28.83
2160.9  74014.50  21357.88  28.86
2163.4  73711.95  21316.58  28.92
2165.9  73167.57  21212.60  28.99
2168.4  72717.60  21131.40  29.06
2170.8  72410.25  21084.34  29.12
2173.3  72072.23  21037.10  29.19
2175.8  71777.66  21004.50  29.26
2178.2  71408.25  20959.33  29.35
2180.7  71042.65  20915.83  29.44
2183.2  70656.58  20890.32  29.57
2185.6  70245.00  20859.30  29.70
2188.1  69791.40  20808.90  29.82
2190.6  69267.47  20747.57  29.95
2193.0  68651.55  20644.80  30.07
2195.5  68096.00  20563.20  30.20
2197.9  67544.33  20486.40  30.33
2200.4  66868.92  20370.75  30.46
2202.8  66416.67  20323.50  30.60
2205.3  65850.88  20243.82  30.74
2207.7  65494.22  20237.32  30.90
2210.1  65108.87  20191.73  31.01
2212.6  64756.38  20156.64  31.13
2215.0  64524.63  20172.21  31.26
2217.4  64232.44  20129.01  31.34
2219.9  64016.22  20118.98  31.43
2222.3  63835.57  20091.87  31.47
2224.7  63674.78  20046.15  31.48
2227.1  63400.43  19954.22  31.47
2229.5  63103.03  19826.58  31.42
2231.9  62695.47  19602.93  31.27
2234.4  62216.93  19345.60  31.09
2236.8  61832.55  19125.38  30.93
2239.2  61461.40  18876.00  30.71
2241.6  61037.73  18597.60  30.47
2244.0  60631.20  18309.60  30.20
2246.4  60256.50  17997.48  29.87
2248.8  59852.38  17655.18  29.50
2251.2  59537.00  17327.50  29.10
2253.6  59123.75  17015.75  28.78
2255.9  58823.40  16753.50  28.48
2258.3  58510.52  16502.22  28.20
2260.7  58162.40  16248.27  27.94
2263.1  57753.50  15986.25  27.68
2265.5  57354.00  15743.38  27.45
2267.9  57050.25  15558.50  27.27
2270.2  56636.40  15376.27  27.15
2272.6  56231.90  15213.20  27.05
2275.0  55823.25  15038.10  26.94
2277.3  55460.00  14868.00  26.81
2279.7  55120.75  14713.13  26.69
2282.1  54798.53  14576.77  26.60
2284.4  54383.08  14386.90  26.45
2286.8  54102.55  14217.23  26.28
2289.1  53753.60  14013.47  26.07
2291.5  53461.10  13823.78  25.86
2293.8  53015.00  13614.87  25.68
2296.2  52560.20  13390.30  25.48
2298.5  52069.18  13170.85  25.29
2300.8  51574.37  12975.67  25.16
2303.2  50972.63  12760.63  25.03
2305.5  50305.35  12556.98  24.96
2307.9  49662.79  12402.15  24.97
2310.2  49056.70  12281.50  25.04
2312.5  48499.33  12197.67  25.15
2314.8  47944.00  12116.62  25.27
2317.1  47344.58  12001.88  25.35
2319.5  46720.80  11881.05  25.43
2321.8  46188.37  11782.03  25.51
2324.1  45594.62  11631.20  25.51
2326.4  45061.13  11493.90  25.51
2328.7  44547.08  11360.42  25.50
2331.0  44105.70  11210.10  25.42
2333.3  43790.86  11103.58  25.36
2335.6  43395.33  11011.47  25.37
2337.9  42945.90  10883.55  25.34
2340.2  42560.00  10758.75  25.28
2342.5  42216.48  10619.50  25.15
2344.8  41749.42  10497.04  25.14
2347.1  41248.20  10392.55  25.20
2349.4  40709.25  10285.30  25.27
2351.7  40251.87  10223.60  25.40
2353.9  39802.91  10171.23  25.55
2356.2  39308.75  10099.38  25.69
2358.5  38827.61  10014.25  25.79
2360.8  38391.83  9934.80  25.88
2363.1  37970.85  9853.35  25.95
2365.3  37509.35  9753.09  26.00
2367.6  36991.67  9625.00  26.02
2369.8  36523.38  9539.13  26.12
2372.1  35988.55  9430.20  26.20
2374.4  35363.20  9277.70  26.24
2376.6  34731.90  9099.53  26.20
2378.9  34170.73  8944.13  26.17
2381.1  33618.00  8796.67  26.17
2383.4  33088.47  8655.65  26.16
2385.6  32621.42  8551.58  26.21
2387.9  32181.30  8447.70  26.25
2390.1  31718.75  8321.25  26.23
2392.3  31256.55  8195.85  26.22
2394.6  30803.15  8063.10  26.18
2396.8  30415.33  7922.13  26.05
2399.0  29986.75  7784.25  25.96
2401.3  29556.63  7664.17  25.93
2403.5  29092.70  7525.70  25.87
2405.7  28700.36  7395.97  25.77
2407.9  28310.10  7246.80  25.60
2410.1  27872.10  7095.90  25.46
2412.4  27506.08  6977.75  25.37
2414.6  27109.60  6852.60  25.28
2416.8  26731.65  6722.65  25.15
2419.0  26398.43  6571.68  24.89
2421.2  26010.60  6446.35  24.78
2423.4  25567.91  6313.53  24.69
2425.6  25279.35  6200.78  24.53
2427.8  25012.65  6067.43  24.26
2430.0  24708.29  5954.84  24.10
2432.2  24393.60  5808.00  23.81
2434.4  24100.43  5669.55  23.52
2436.5  23801.37  5537.70  23.27
2438.7  23521.80  5437.20  23.12
2440.9  23234.43  5349.58  23.02
2443.1  22974.30  5246.10  22.83
2445.3  22693.72  5140.12  22.65
2447.4  22399.20  5049.00  22.54
2449.6  22145.20  4948.53  22.35
2451.8  21848.85  4812.75  22.03
2453.9  21521.14  4707.43  21.87
2456.1  21215.93  4584.40  21.61
2458.3  20918.54  4501.46  21.52
2460.4  20634.92  4426.35  21.45
2462.6  20374.67  4349.04  21.35
2464.7  20132.67  4289.13  21.30
2466.9  19861.87  4219.53  21.24
2469.0  19615.84  4111.72  20.96
2471.2  19362.30  4030.90  20.82
2473.3  19121.80  3959.93  20.71
2475.4  18906.21  3890.67  20.58
2477.6  18637.42  3777.52  20.27
2479.7  18419.20  3699.20  20.08
2481.9  18159.63  3642.33  20.06
2484.0  17913.53  3553.21  19.84
2486.1  17632.80  3473.55  19.70
2488.2  17391.83  3417.29  19.65
2490.4  17200.63  3391.46  19.72
2492.5  16940.63  3353.00  19.79
2494.6  16624.65  3261.38  19.62
2496.7  16390.99  3150.12  19.22
2498.8  16186.28  3136.88  19.38
2500.9  15982.35  3136.02  19.62
2503.0  15893.23  3142.62  19.77
2505.1  15822.63  3084.25  19.49
2507.2  15799.93  3101.55  19.63
2509.4  15766.85  3134.08  19.88
2511.4  15801.45  3181.15  20.13
2513.5  15867.20  3263.47  20.57
2515.6  16034.10  3317.40  20.69
