# Supplementary material for: Using reflectance spectra and Pl@ntNet to identify herbarium specimens: a case study with Lithocarpus
Source: New Phytol. 2025 Jun 4;251(2):800–10. doi: 10.1111/nph.70258 (PMC13278665; doi:10.1111/nph.70258)
Supplement: Supplementary file 1 — Dataset S1 Original spectral data collected for this study. [file NPH-251-800-s003.zip › lithocarpus_spectra/gr020122_0021.sig]

/*** Spectra Vista SIG Data ***/
name= gr020122_0021.sig
instrument= HI: 1132003 (HR-1024i)
integration= 50.0, 9.0, 6.0, 100.0, 14.0, 6.0
scan method= Time-based, Time-based
scan coadds= 100, 425, 571, 50, 298, 571
scan time= 5, 5
scan settings= AI, AI
external data set1= 0,0,0,0,0,0,0,0,0,0,0,0,0,0,0,0,0,0,0,0,0,0,0,0,0,0,0,0,0,0,0,0
external data set2= 0,0,0,0,0,0,0,0,0,0,0,0,0,0,0,0,0,0,0,0,0,0,0,0,0,0,0,0,0,0,0,0
external data dark= 0,0,0,0,0,0,0,0,0,0,0,0,0,0,0,0
external data mask= 0
optic= LENS 4(1), LENS 4(1)
temp= 32.8, -5.0, -10.1, 32.9, -5.0, -9.9
battery= 7.46, 7.44
error= 0, 0
units= Radiance, Radiance
time= 01/02/2022 12:14:37, 01/02/2022 12:15:15
longitude=                 ,                 
latitude=                 ,                 
gpstime=                 ,                 
comm= 
memory slot= 0, 0
factors= 0.947, 0.938, 1.000 [Overlap: Remove @ 990,1900, Matching Type: None]
inclinometer x offset= 1, 1
inclinometer y offset= 90, 90
data= 
340.5  1215.20  184.45  15.18
341.9  1233.66  202.07  16.38
343.4  1180.80  196.80  16.67
344.9  1202.50  194.25  16.15
346.4  1194.61  169.39  14.18
347.8  1233.36  154.17  12.50
349.3  1209.92  143.28  11.84
350.8  1242.30  159.08  12.80
352.2  1272.81  160.93  12.64
353.7  1310.05  137.90  10.53
355.2  1336.20  117.90  8.82
356.6  1400.63  130.90  9.35
358.1  1467.42  138.81  9.46
359.6  1512.76  141.02  9.32
361.0  1563.37  129.26  8.27
362.5  1652.22  129.47  7.84
364.0  1719.90  127.40  7.41
365.5  1799.00  141.35  7.86
366.9  1871.44  157.00  8.39
368.4  1964.07  156.38  7.96
369.9  2057.60  154.32  7.50
371.3  2154.86  145.42  6.75
372.8  2228.70  137.66  6.18
374.2  2336.40  155.76  6.67
375.7  2464.68  163.88  6.65
377.2  2576.55  160.20  6.22
378.6  2628.79  171.73  6.53
380.1  2717.84  166.66  6.13
381.6  2849.86  170.24  5.97
383.0  2998.05  177.10  5.91
384.5  3134.04  184.73  5.89
386.0  3260.40  188.10  5.77
387.4  3374.00  210.88  6.25
388.9  3486.00  197.54  5.67
390.4  3633.41  187.94  5.17
391.8  3799.88  189.42  4.98
393.3  3940.60  202.83  5.15
394.7  4029.25  209.98  5.21
396.2  4165.70  210.99  5.06
397.7  4313.76  206.40  4.78
399.1  4498.95  202.20  4.49
400.6  4693.92  223.52  4.76
402.0  4816.50  223.08  4.63
403.5  4929.40  230.30  4.67
405.0  5079.40  233.00  4.59
406.4  5294.74  243.54  4.60
407.9  5485.80  245.30  4.47
409.3  5619.20  254.62  4.53
410.8  5744.34  266.49  4.64
412.2  5917.44  273.36  4.62
413.7  6153.08  289.88  4.71
415.1  6382.36  299.41  4.69
416.6  6566.13  310.01  4.72
418.0  6713.50  311.75  4.64
419.5  6875.45  321.32  4.67
420.9  7091.36  337.84  4.76
422.4  7351.15  347.05  4.72
423.8  7601.44  364.03  4.79
425.3  7872.00  384.38  4.88
426.7  8099.55  402.83  4.97
428.2  8274.88  413.44  5.00
429.6  8462.11  426.96  5.05
431.1  8678.88  439.11  5.06
432.5  8949.59  455.59  5.09
434.0  9240.00  481.25  5.21
435.4  9559.00  503.25  5.26
436.8  9858.90  518.01  5.25
438.3  10113.50  539.58  5.34
439.7  10327.35  554.78  5.37
441.2  10535.52  578.10  5.49
442.6  10794.75  593.85  5.50
444.0  11083.80  614.25  5.54
445.5  11413.86  635.31  5.57
446.9  11777.22  655.20  5.56
448.4  12105.17  677.43  5.60
449.8  12452.60  711.90  5.72
451.2  12730.50  730.25  5.74
452.7  12975.39  749.81  5.78
454.1  13230.42  765.85  5.79
455.5  13529.18  786.38  5.81
457.0  13876.72  815.10  5.87
458.4  14219.92  843.70  5.93
459.8  14578.56  866.88  5.95
461.2  14995.74  896.58  5.98
462.7  15378.72  928.34  6.04
464.1  15715.23  949.96  6.04
465.5  16022.16  985.32  6.15
467.0  16317.50  1015.65  6.22
468.4  16640.20  1038.88  6.24
469.8  16997.92  1063.86  6.26
471.2  17422.68  1093.35  6.28
472.7  17864.37  1127.94  6.31
474.1  18313.60  1168.20  6.38
475.5  18854.94  1213.94  6.44
476.9  19344.26  1252.55  6.48
478.4  19743.75  1290.63  6.54
479.8  20021.72  1321.89  6.60
481.2  20236.64  1339.84  6.62
482.6  20493.00  1369.31  6.68
484.0  20870.64  1399.86  6.71
485.4  21348.00  1438.03  6.74
486.9  21884.85  1482.98  6.78
488.3  22460.64  1533.00  6.83
489.7  22965.34  1573.41  6.85
491.1  23396.52  1617.00  6.91
492.5  23796.36  1655.22  6.96
493.9  24135.54  1696.53  7.03
495.3  24453.00  1727.10  7.06
496.8  24847.64  1768.08  7.12
498.2  25341.81  1810.91  7.15
499.6  25854.39  1861.16  7.20
501.0  26442.88  1916.80  7.25
502.4  26986.80  1973.70  7.31
503.8  27512.24  2021.01  7.35
505.2  28046.68  2077.72  7.41
506.6  28563.70  2130.26  7.46
508.0  29075.76  2189.88  7.53
509.4  29495.00  2242.50  7.60
510.8  29967.30  2291.85  7.65
512.2  30436.56  2339.96  7.69
513.6  30950.40  2404.80  7.77
515.0  31557.92  2475.64  7.84
516.4  32062.40  2540.40  7.92
517.8  32637.08  2606.02  7.98
519.2  33245.67  2677.23  8.05
520.7  33836.64  2747.88  8.12
522.0  34334.52  2814.96  8.20
523.4  34931.61  2899.58  8.30
524.8  35447.34  2967.45  8.37
526.2  36061.24  3048.08  8.45
527.6  36704.40  3133.89  8.54
529.0  37254.80  3214.20  8.63
530.4  37910.00  3302.63  8.71
531.8  38451.98  3388.66  8.81
533.2  38923.56  3477.24  8.93
534.6  39384.32  3572.80  9.07
536.0  39896.10  3672.00  9.20
537.4  40432.45  3771.60  9.33
538.8  41004.08  3876.25  9.45
540.2  41637.36  3981.07  9.56
541.6  42249.90  4088.28  9.68
543.0  42762.02  4188.10  9.79
544.3  43473.90  4313.03  9.92
545.7  44287.35  4443.53  10.03
547.1  44813.70  4545.75  10.14
548.5  45464.40  4669.08  10.27
549.9  46209.14  4800.47  10.39
551.3  46989.02  4943.77  10.52
552.7  47525.76  5053.18  10.63
554.1  48235.44  5193.65  10.77
555.4  48831.96  5324.25  10.90
556.8  49267.68  5442.36  11.05
558.2  49545.75  5540.48  11.18
559.6  49824.75  5640.45  11.32
561.0  50367.24  5768.07  11.45
562.3  50787.10  5887.70  11.59
563.7  51390.08  6030.08  11.73
565.1  51977.20  6166.60  11.86
566.5  52599.24  6314.15  12.00
567.9  53453.68  6489.32  12.14
569.2  54398.40  6675.90  12.27
570.6  55387.61  6884.17  12.43
572.0  56238.18  7070.63  12.57
573.4  56944.46  7247.52  12.73
574.8  57659.75  7429.00  12.88
576.1  58538.42  7639.48  13.05
577.5  59226.24  7824.02  13.21
578.9  60162.00  8051.94  13.38
580.3  61023.63  8269.52  13.55
581.6  61869.76  8486.56  13.72
583.0  62715.96  8705.25  13.88
584.4  63325.50  8909.58  14.07
585.8  63767.21  9091.78  14.26
587.1  64140.56  9262.33  14.44
588.5  64627.20  9452.85  14.63
589.9  65035.20  9623.70  14.80
591.2  65582.80  9824.72  14.98
592.6  66356.84  10064.34  15.17
594.0  67019.72  10291.38  15.36
595.3  67895.50  10549.53  15.54
596.7  68794.08  10810.57  15.71
598.1  69660.47  11066.00  15.89
599.5  70513.15  11334.73  16.07
600.8  71409.56  11605.26  16.25
602.2  72137.87  11860.31  16.44
603.5  73039.80  12141.48  16.62
604.9  73930.86  12431.43  16.81
606.3  74738.40  12701.04  16.99
607.6  75512.94  12970.86  17.18
609.0  76258.80  13246.20  17.37
610.4  76991.46  13529.88  17.57
611.7  77663.45  13805.31  17.78
613.1  78288.30  14072.03  17.97
614.5  78996.06  14362.92  18.18
615.8  79542.90  14639.13  18.40
617.2  80296.20  14948.82  18.62
618.5  80936.92  15239.96  18.83
619.9  81753.78  15572.94  19.05
621.2  82501.23  15893.60  19.26
622.6  83435.00  16244.25  19.47
624.0  84161.70  16557.84  19.67
625.3  84997.26  16890.91  19.87
626.7  85831.22  17223.86  20.07
628.0  86541.40  17533.46  20.26
629.4  87371.20  17869.60  20.45
630.8  88079.88  18169.26  20.63
632.1  88639.11  18438.84  20.80
633.5  89569.48  18784.48  20.97
634.8  90300.50  19087.16  21.14
636.2  90966.60  19374.78  21.30
637.5  91812.67  19690.92  21.45
638.9  92556.51  19972.85  21.58
640.2  93354.15  20258.18  21.70
641.6  94201.74  20542.32  21.81
642.9  94957.59  20791.68  21.90
644.3  95775.96  21062.83  21.99
645.6  96564.00  21310.25  22.07
647.0  97334.55  21526.61  22.12
648.3  98135.71  21750.87  22.16
649.7  99004.48  21975.42  22.20
651.0  99801.13  22153.46  22.20
652.4  100315.80  22263.93  22.19
653.7  101409.93  22471.16  22.16
655.0  102359.12  22646.72  22.12
656.4  103015.40  22725.40  22.06
657.7  104125.35  22906.82  22.00
659.1  105066.50  23038.40  21.93
660.4  105816.48  23124.08  21.85
661.8  106528.00  23208.00  21.79
663.1  107511.12  23377.82  21.74
664.5  108027.24  23472.21  21.73
665.8  108171.27  23533.92  21.76
667.1  108249.21  23615.96  21.82
668.5  108628.80  23805.60  21.91
669.8  109023.80  24042.22  22.05
671.2  109266.56  24281.92  22.22
672.5  109533.07  24566.55  22.43
673.8  110131.56  24964.94  22.67
675.2  111105.54  25468.17  22.92
676.5  112256.52  26040.18  23.20
677.8  113494.64  26662.06  23.49
679.2  114465.84  27255.98  23.81
680.5  115326.18  27852.38  24.15
681.9  116085.20  28428.40  24.49
683.2  116909.10  29032.85  24.83
684.5  117725.30  29625.75  25.17
685.9  118472.14  30206.32  25.50
687.2  119208.96  30758.40  25.80
688.5  119879.00  31298.76  26.11
689.9  120681.44  31870.26  26.41
691.2  121379.50  32414.80  26.71
692.5  122007.68  32935.10  26.99
693.8  122747.90  33484.25  27.28
695.2  123374.28  34020.30  27.57
696.5  124085.72  34591.26  27.88
697.8  124809.85  35190.08  28.19
699.2  125480.94  35797.71  28.53
700.5  126190.62  36438.75  28.88
701.8  126816.90  37084.43  29.24
703.1  127485.12  37771.20  29.63
704.5  128180.07  38480.27  30.02
705.8  128926.18  39239.83  30.44
707.1  129572.00  39980.13  30.86
708.4  130219.53  40744.67  31.29
709.8  131007.60  41561.66  31.72
711.1  131541.18  42309.20  32.16
712.4  132357.04  43157.55  32.61
713.7  133028.50  43958.97  33.04
715.0  133726.08  44768.16  33.48
716.3  134473.00  45602.50  33.91
717.7  135178.38  46418.95  34.34
719.0  135962.50  47271.15  34.77
720.3  136714.84  48121.04  35.20
721.6  137588.20  49013.90  35.62
722.9  138426.57  49903.34  36.05
724.2  139277.88  50814.54  36.48
725.6  140032.46  51708.83  36.93
726.9  140476.50  52510.13  37.38
728.2  140947.52  53335.52  37.84
729.5  141534.64  54213.45  38.30
730.8  142002.12  55053.29  38.77
732.1  142587.20  55954.92  39.24
733.4  143009.99  56813.20  39.73
734.7  143318.52  57624.66  40.21
736.0  143689.86  58450.89  40.68
737.3  143830.08  59192.64  41.15
738.6  143980.74  59933.39  41.63
740.0  144171.10  60696.15  42.10
741.2  144476.80  61497.28  42.57
742.6  144966.24  62377.38  43.03
743.9  145543.12  63287.32  43.48
745.2  146291.34  64255.74  43.92
746.5  147073.94  65236.66  44.36
747.8  147714.80  66153.50  44.78
749.1  148461.43  67108.54  45.20
750.4  149176.98  68041.53  45.61
751.7  149885.96  68966.87  46.01
753.0  150438.63  69805.95  46.40
754.2  151079.10  70677.33  46.78
755.5  151640.86  71507.97  47.16
756.8  152190.08  72330.80  47.53
758.1  153181.08  73361.46  47.89
759.4  154086.20  74347.00  48.25
760.7  154920.64  75320.70  48.62
762.0  155513.75  76146.88  48.96
763.3  156069.90  76958.91  49.31
764.6  156438.96  77682.24  49.66
765.9  156821.90  78410.95  50.00
767.2  157311.63  79197.62  50.34
768.4  157612.00  79884.35  50.68
769.7  158242.61  80720.37  51.01
771.0  158656.05  81460.13  51.34
772.3  159015.45  82163.13  51.67
773.6  159488.80  82916.24  51.99
774.8  159922.93  83649.58  52.31
776.1  160355.78  84377.02  52.62
777.4  160661.66  85020.76  52.92
778.7  161185.48  85777.70  53.22
780.0  161616.64  86492.48  53.52
781.2  161963.28  87153.96  53.81
782.5  162463.08  87883.38  54.09
783.8  162918.54  88579.71  54.37
785.0  163256.64  89210.91  54.64
786.3  163674.00  89890.50  54.92
787.6  164100.72  90578.32  55.20
788.9  164490.21  91211.13  55.45
790.1  165015.10  91897.90  55.69
791.4  165368.16  92515.20  55.94
792.7  165992.46  93279.84  56.20
793.9  166403.16  93929.22  56.45
795.2  166888.00  94599.00  56.68
796.5  167367.64  95250.54  56.91
797.7  167855.82  95895.66  57.13
799.0  168492.00  96642.00  57.36
800.2  168853.76  97249.60  57.59
801.5  169317.14  97868.54  57.80
802.8  169851.70  98530.05  58.01
804.0  170282.84  99149.05  58.23
805.3  170776.56  99800.54  58.44
806.5  171164.60  100359.10  58.63
807.8  171636.50  100973.60  58.83
809.0  172105.42  101579.70  59.02
810.3  172562.45  102195.85  59.22
811.5  172916.61  102730.44  59.41
812.8  173415.90  103338.90  59.59
814.0  173794.95  103883.45  59.77
815.3  174287.35  104492.50  59.95
816.5  174684.25  105027.38  60.12
817.8  175119.06  105605.87  60.31
819.0  175520.45  106140.13  60.47
820.2  175973.04  106706.40  60.64
821.5  176422.45  107272.93  60.80
822.7  176728.32  107757.30  60.97
824.0  177177.78  108307.53  61.13
825.2  177691.80  108891.00  61.28
826.4  178158.86  109451.60  61.43
827.7  178441.50  109912.55  61.60
828.9  178934.40  110483.10  61.75
830.1  179365.50  110981.32  61.87
831.4  179769.80  111520.60  62.04
832.6  180207.40  112044.71  62.18
833.8  180583.70  112527.70  62.31
835.0  180960.78  113029.42  62.46
836.3  181433.28  113535.45  62.58
837.5  181912.50  114061.50  62.70
838.7  182325.87  114559.92  62.83
839.9  182736.00  115065.36  62.97
841.2  183173.32  115598.07  63.11
842.4  183591.75  116078.01  63.23
843.6  183999.20  116562.60  63.35
844.8  184500.72  117095.72  63.47
846.0  184886.22  117576.93  63.59
847.2  185311.77  118054.86  63.71
848.5  185782.16  118575.20  63.82
849.7  186170.16  119017.17  63.93
850.9  186524.00  119439.45  64.03
852.1  186931.62  119910.78  64.15
853.3  187241.16  120305.97  64.25
854.5  187671.47  120769.32  64.35
855.7  187980.36  121181.28  64.46
856.9  188387.16  121568.70  64.53
858.1  188735.91  122043.00  64.66
859.3  189109.76  122468.43  64.76
860.5  189535.83  122942.16  64.86
861.7  189943.20  123380.00  64.96
862.9  190332.74  123781.52  65.03
864.1  190706.29  124186.15  65.12
865.3  191120.56  124636.04  65.21
866.5  191574.72  125128.80  65.32
867.7  191977.37  125563.01  65.41
868.9  192369.03  125977.71  65.49
870.1  192827.21  126409.55  65.56
871.3  193263.94  126852.36  65.64
872.5  193769.55  127326.83  65.71
873.7  194264.48  127820.92  65.80
874.9  194746.08  128294.04  65.88
876.0  195212.16  128776.32  65.97
877.2  195711.80  129218.68  66.02
878.4  196251.57  129724.88  66.10
879.6  196715.40  130183.20  66.18
880.8  197153.25  130617.38  66.25
882.0  197562.41  131035.37  66.33
883.1  198105.32  131464.90  66.36
884.3  198560.92  131962.08  66.46
885.5  199035.69  132419.28  66.53
886.7  199393.92  132818.40  66.61
887.8  199886.70  133215.00  66.65
889.0  200381.32  133690.59  66.72
890.2  200886.21  134105.48  66.76
891.4  201382.32  134639.33  66.86
892.5  201985.29  135177.12  66.92
893.7  202630.54  135683.64  66.96
894.9  203199.48  136205.46  67.03
896.0  203872.95  136712.93  67.06
897.2  204474.34  137263.70  67.13
898.4  205042.89  137772.90  67.19
899.5  205663.07  138327.82  67.26
900.7  206068.20  138736.00  67.33
901.9  206489.22  139075.10  67.35
903.0  206857.30  139444.33  67.41
904.2  207322.80  139810.90  67.44
905.4  207743.82  140250.09  67.51
906.5  208230.40  140697.87  67.57
907.7  208583.36  141025.16  67.61
908.8  208968.63  141354.96  67.64
910.0  209362.40  141714.04  67.69
911.2  209577.09  141970.18  67.74
912.3  209740.62  142187.34  67.79
913.5  209894.89  142392.02  67.84
914.6  210062.16  142611.84  67.89
915.8  210492.15  142941.00  67.91
916.9  210680.65  143211.29  67.98
918.1  210908.98  143479.06  68.03
919.2  211105.44  143660.93  68.05
920.4  211203.30  143892.98  68.13
921.5  211498.67  144074.43  68.12
922.7  211654.56  144273.04  68.16
923.8  212035.56  144595.47  68.19
925.0  212131.78  144785.45  68.25
926.1  212453.22  145058.13  68.28
927.3  212783.52  145390.32  68.33
928.4  213320.25  145832.38  68.36
929.6  214016.00  146347.52  68.38
930.7  214676.00  146886.60  68.42
931.8  215390.40  147495.60  68.48
933.0  216151.92  148055.40  68.50
934.1  216728.01  148486.41  68.51
935.3  216794.85  148654.90  68.57
936.4  216862.61  148733.77  68.58
937.6  216721.59  148702.77  68.61
938.7  216573.30  148689.68  68.66
939.9  216549.11  148806.74  68.72
941.0  217119.84  149235.88  68.73
942.1  217757.16  149664.51  68.73
943.3  218300.40  150063.69  68.74
944.4  218651.82  150405.29  68.79
945.6  218828.46  150701.21  68.87
946.7  219048.38  150834.61  68.86
947.9  219402.33  151059.41  68.85
949.0  219622.22  151261.39  68.87
950.1  220032.36  151524.72  68.86
951.3  220272.36  151796.76  68.91
952.4  220497.40  152047.72  68.96
953.6  220710.64  152206.55  68.96
954.7  220915.08  152314.17  68.95
955.8  221440.69  152540.71  68.89
957.0  221759.25  152853.75  68.93
958.1  222044.40  153080.61  68.94
959.3  221955.30  153012.30  68.94
960.4  222364.64  153300.05  68.94
961.6  222743.34  153533.02  68.93
962.7  222983.04  153569.12  68.87
963.9  223157.97  153719.41  68.88
965.0  223208.34  153763.08  68.89
966.2  223348.02  153845.48  68.88
967.3  223129.93  153871.73  68.96
968.5  223320.96  153878.40  68.90
969.6  223325.20  153816.08  68.88
970.8  223347.85  153892.97  68.90
971.9  223118.72  153772.96  68.92
973.1  223320.00  153867.48  68.90
974.2  223240.65  153736.86  68.87
975.4  223544.73  153835.53  68.82
976.5  223708.29  153932.22  68.81
977.7  223821.12  153961.29  68.79
978.8  223956.90  153731.66  68.64
980.0  223392.00  153761.00  68.83
981.2  223459.47  154055.81  68.94
982.3  223641.04  153896.33  68.81
983.5  223833.35  153626.59  68.63
984.6  223932.24  153635.04  68.61
985.8  223827.12  153644.04  68.64
987.0  223805.44  153866.24  68.75
988.1  223881.16  153833.15  68.71
989.3  223972.00  153833.40  68.68
990.2  238865.07  165215.28  69.17
994.0  239229.51  165761.90  69.29
997.9  238830.42  165796.71  69.42
1001.7  239162.66  166231.33  69.51
1005.6  240214.44  167338.57  69.66
1009.4  241826.71  168695.29  69.76
1013.3  242880.00  169662.86  69.85
1017.1  243358.57  170202.86  69.94
1021.0  243748.22  170761.74  70.06
1024.8  245025.67  171802.68  70.12
1028.6  247048.53  173470.36  70.22
1032.5  248712.80  174770.10  70.27
1036.3  249122.19  175220.53  70.34
1040.1  249133.08  175381.41  70.40
1044.0  249951.62  176121.30  70.46
1047.8  250755.75  176742.68  70.48
1051.6  251460.98  177495.37  70.59
1055.5  250996.50  177239.57  70.61
1059.3  250429.65  177032.44  70.69
1063.1  249973.07  176751.87  70.71
1067.0  250321.56  177142.88  70.77
1070.8  251248.20  177866.55  70.79
1074.6  251864.44  178462.36  70.86
1078.4  251407.00  178195.07  70.88
1082.3  250241.19  177408.75  70.90
1086.1  249481.69  177069.80  70.98
1089.9  249343.61  177044.36  71.00
1093.7  249772.60  177432.55  71.04
1097.5  249993.48  177602.08  71.04
1101.4  250035.24  177711.73  71.07
1105.2  249904.80  177593.66  71.06
1109.0  250314.05  177922.07  71.08
1112.8  251411.24  178638.31  71.05
1116.6  252178.98  179134.97  71.03
1120.4  252820.09  179565.40  71.02
1124.2  253295.43  179828.99  71.00
1128.1  254075.89  180276.65  70.95
1131.8  254009.93  180085.20  70.90
1135.7  253766.91  179790.70  70.85
1139.5  253525.80  179489.44  70.80
1143.3  252955.73  178822.79  70.69
1147.1  252128.89  177955.43  70.58
1150.9  251334.42  177063.86  70.45
1154.7  251381.29  176760.63  70.32
1158.5  251296.47  176328.99  70.17
1162.3  251148.49  175941.59  70.05
1166.1  250490.37  175154.21  69.92
1169.9  250185.17  174711.94  69.83
1173.7  249540.00  174060.00  69.75
1177.5  248958.73  173457.68  69.67
1181.2  248970.51  173316.56  69.61
1185.0  249566.17  173552.05  69.54
1188.8  249455.11  173383.00  69.50
1192.6  249464.99  173223.24  69.44
1196.4  249363.92  173012.03  69.38
1200.2  248649.96  172502.40  69.38
1204.0  248069.20  172126.80  69.39
1207.8  247592.88  171883.82  69.42
1211.6  246891.22  171477.64  69.45
1215.3  246364.20  171359.08  69.56
1219.1  246324.92  171633.43  69.68
1222.9  246080.00  171725.71  69.78
1226.7  245847.17  171900.24  69.92
1230.4  245263.13  171706.14  70.01
1234.2  244609.63  171462.55  70.10
1238.0  243791.22  171068.74  70.17
1241.8  243018.00  170691.21  70.24
1245.5  242353.13  170333.54  70.28
1249.3  242129.28  170346.88  70.35
1253.1  242495.56  170669.38  70.38
1256.8  242555.81  170810.20  70.42
1260.6  242328.57  170657.48  70.42
1264.4  242177.79  170619.63  70.45
1268.1  241854.80  170381.83  70.45
1271.9  241753.09  170378.29  70.48
1275.7  241892.36  170475.54  70.48
1279.4  242061.60  170636.53  70.49
1283.2  241506.56  170287.13  70.51
1286.9  241230.63  170135.97  70.53
1290.7  241080.40  170029.20  70.53
1294.4  240382.07  169522.32  70.52
1298.2  239326.62  168741.48  70.51
1302.0  238065.58  167817.38  70.49
1305.7  236698.00  166821.29  70.48
1309.5  235216.28  165689.26  70.44
1313.2  234452.50  165024.00  70.39
1317.0  233984.40  164588.91  70.34
1320.7  233228.84  163912.84  70.28
1324.4  232047.50  162859.93  70.18
1328.2  231465.60  162195.94  70.07
1331.9  230637.00  161284.95  69.93
1335.7  229804.44  160266.16  69.74
1339.4  228356.93  158849.91  69.56
1343.2  227287.52  157672.73  69.37
1346.9  226853.67  156872.75  69.15
1350.6  227371.98  156746.65  68.94
1354.4  227944.03  156615.54  68.71
1358.1  227600.67  155888.91  68.49
1361.8  226671.24  154792.61  68.29
1365.6  225601.40  153626.75  68.10
1369.3  224588.89  152407.43  67.86
1373.0  223245.67  150937.56  67.61
1376.7  221629.33  149230.48  67.33
1380.5  220010.49  147370.23  66.98
1384.2  218772.88  145604.97  66.56
1387.9  217549.00  143683.84  66.05
1391.6  216141.75  141412.66  65.43
1395.3  214931.30  138960.77  64.65
1399.1  214164.84  136582.91  63.77
1402.8  213116.67  133673.14  62.72
1406.5  212265.27  130681.91  61.57
1410.2  211748.67  127822.89  60.37
1413.9  211832.19  125381.21  59.19
1417.6  211326.61  122862.52  58.14
1421.3  210522.40  120510.69  57.24
1425.1  209661.87  118380.34  56.46
1428.8  209384.10  116876.15  55.82
1432.5  209251.44  115668.77  55.28
1436.2  208981.60  114616.66  54.85
1439.9  208262.52  113512.86  54.50
1443.6  207853.44  112701.57  54.22
1447.3  207310.09  112002.56  54.03
1451.0  206811.75  111430.29  53.88
1454.7  206269.69  110945.77  53.79
1458.4  205822.87  110573.40  53.72
1462.1  205103.87  110180.76  53.72
1465.8  204220.08  109775.75  53.75
1469.4  203676.24  109700.84  53.86
1473.1  204816.48  110574.78  53.99
1476.8  205107.43  111133.98  54.18
1480.5  203760.80  110808.76  54.38
1484.2  202428.45  110550.13  54.61
1487.9  201717.78  110654.10  54.86
1491.6  201093.75  110712.64  55.06
1495.3  201284.42  111241.23  55.27
1498.9  200896.40  111431.04  55.47
1502.6  199841.81  111248.35  55.67
1506.3  198471.47  110891.60  55.87
1510.0  197549.05  110789.00  56.08
1513.7  196802.22  110762.22  56.28
1517.3  196066.48  110756.04  56.49
1521.0  195183.44  110551.26  56.64
1524.7  194380.02  110441.21  56.82
1528.3  193567.62  110227.25  56.95
1532.0  192655.33  109996.37  57.09
1535.7  191800.16  109763.50  57.23
1539.3  190940.13  109430.89  57.31
1543.0  190323.39  109273.88  57.41
1546.7  189939.75  109234.13  57.51
1550.3  189422.40  109076.00  57.58
1554.0  188638.80  108760.05  57.66
1557.6  187873.71  108462.55  57.73
1561.3  187048.71  108095.53  57.79
1565.0  186176.13  107684.91  57.84
1568.6  185256.03  107241.99  57.89
1572.3  184602.40  106991.67  57.96
1575.9  183993.87  106768.74  58.03
1579.6  183437.76  106546.48  58.08
1583.2  182814.22  106312.11  58.15
1586.9  182074.99  105957.93  58.19
1590.5  181493.38  105816.17  58.30
1594.1  180768.67  105567.04  58.40
1597.8  180008.03  105282.28  58.49
1601.4  179274.62  105018.32  58.58
1605.1  178310.73  104597.50  58.66
1608.7  177483.75  104269.50  58.75
1612.3  176717.23  103936.96  58.82
1616.0  175892.05  103555.29  58.87
1619.6  175182.78  103239.71  58.93
1623.2  174435.73  102820.93  58.94
1626.9  173973.58  102604.51  58.98
1630.5  173334.75  102203.23  58.96
1634.1  172705.71  101831.36  58.96
1637.8  171883.29  101285.20  58.93
1641.4  170852.43  100531.51  58.84
1645.0  169889.68  99787.05  58.74
1648.6  168872.32  98904.57  58.57
1652.2  168119.83  98160.21  58.39
1655.8  167395.56  97362.36  58.16
1659.5  166678.60  96610.63  57.96
1663.1  165474.06  95633.51  57.79
1666.7  164201.33  94678.39  57.66
1670.3  163021.27  93837.20  57.56
1673.9  161925.00  92991.21  57.43
1677.5  161129.63  92309.59  57.29
1681.1  160694.62  91775.11  57.11
1684.7  160667.75  91440.55  56.91
1688.3  160539.48  90981.50  56.67
1691.9  160148.80  90331.93  56.40
1695.6  159816.27  89652.86  56.10
1699.2  159693.93  89063.04  55.77
1702.8  159625.42  88464.51  55.42
1706.3  159149.22  87594.25  55.04
1709.9  158177.16  86521.37  54.70
1713.5  157480.44  85628.69  54.37
1717.1  156778.46  84819.25  54.10
1720.7  156115.29  84085.05  53.86
1724.3  155739.86  83714.00  53.75
1727.9  155439.28  83531.88  53.74
1731.5  155333.03  83695.36  53.88
1735.1  155463.47  84116.57  54.11
1738.7  155211.91  84203.66  54.25
1742.2  154641.09  84099.68  54.38
1745.8  154100.67  83824.63  54.40
1749.4  154464.20  83965.45  54.36
1753.0  154065.68  83692.65  54.32
1756.5  152687.43  82924.47  54.31
1760.1  150618.55  81872.60  54.36
1763.7  148195.06  80684.63  54.44
1767.2  146274.33  79867.41  54.60
1770.8  144742.00  79240.18  54.75
1774.4  143254.07  78519.08  54.81
1777.9  142416.97  78263.08  54.95
1781.5  141504.67  77847.64  55.01
1785.1  140172.50  77178.21  55.06
1788.6  138810.62  76458.31  55.08
1792.2  137621.67  75828.00  55.10
1795.8  137251.47  75686.65  55.14
1799.3  136737.60  75401.23  55.14
1802.9  136000.77  75042.89  55.18
1806.4  135270.76  74708.06  55.23
1810.0  134405.54  74291.36  55.27
1813.5  133909.58  74045.30  55.29
1817.1  133671.80  74021.01  55.38
1820.6  133038.00  73737.73  55.43
1824.2  132902.18  73784.66  55.52
1827.7  132004.16  73357.68  55.57
1831.2  131684.00  73305.00  55.67
1834.8  131742.33  73405.46  55.72
1838.3  131674.50  73508.79  55.83
1841.8  131039.40  73218.41  55.88
1845.4  130196.27  72780.93  55.90
1848.9  129233.10  72246.99  55.90
1852.4  128617.67  71898.90  55.90
1856.0  127849.80  71348.31  55.81
1859.5  127080.13  70768.15  55.69
1863.0  126263.93  70087.58  55.51
1866.6  125856.89  69544.06  55.26
1870.1  125659.19  68999.91  54.91
1873.6  125131.50  68077.13  54.40
1877.1  123961.25  66646.13  53.76
1880.6  122506.18  64906.99  52.98
1884.2  121240.07  63028.18  51.99
1887.7  120264.07  61035.51  50.75
1891.2  119205.45  58644.23  49.20
1894.7  118352.49  56082.63  47.39
1898.2  117925.29  53550.44  45.41
1902.2  127951.20  55848.00  43.65
1904.9  127238.68  53428.62  41.99
1907.6  126395.20  51049.27  40.39
1910.4  125618.85  48901.01  38.93
1913.1  124456.20  46883.00  37.67
1915.8  123780.77  45325.23  36.62
1918.6  123271.60  44134.67  35.80
1921.3  122765.71  43192.91  35.18
1924.0  121961.58  42393.63  34.76
1926.7  121205.97  41845.47  34.52
1929.4  120450.13  41500.80  34.45
1932.2  119866.80  41373.17  34.52
1934.9  119293.20  41355.60  34.67
1937.6  118688.03  41388.80  34.87
1940.3  118107.50  41501.25  35.14
1943.0  117588.24  41685.40  35.45
1945.7  116876.65  41822.55  35.78
1948.4  116085.95  41937.80  36.13
1951.1  115435.50  42133.65  36.50
1953.8  114792.70  42343.95  36.89
1956.4  114285.05  42570.79  37.25
1959.1  113688.87  42781.00  37.63
1961.8  112889.35  42905.45  38.01
1964.5  112243.20  43080.68  38.38
1967.2  111490.25  43231.28  38.78
1969.9  110866.50  43422.42  39.17
1972.5  110069.38  43522.71  39.54
1975.2  109515.68  43715.20  39.92
1977.9  109184.45  43987.85  40.29
1980.6  108624.66  44149.23  40.64
1983.2  107759.83  44180.93  41.00
1985.9  106884.00  44154.00  41.31
1988.5  105996.60  44092.55  41.60
1991.2  105352.65  44134.88  41.89
1993.8  104761.80  44177.10  42.17
1996.5  104326.20  44261.80  42.43
1999.2  103688.38  44225.83  42.65
2001.8  103279.10  44249.40  42.84
2004.4  102745.63  44216.83  43.04
2007.1  102068.28  44062.43  43.17
2009.7  101493.45  43947.90  43.30
2012.4  101126.40  43933.07  43.44
2015.0  100670.83  43814.17  43.52
2017.6  100103.17  43588.71  43.54
2020.3  99596.20  43377.77  43.55
2022.9  99376.80  43283.87  43.56
2025.5  99176.38  43140.63  43.50
2028.1  98975.54  42944.68  43.39
2030.8  98548.88  42607.25  43.23
2033.4  98367.85  42379.90  43.08
2036.0  97995.73  42058.20  42.92
2038.6  97624.90  41700.45  42.71
2041.2  97301.77  41345.13  42.49
2043.8  96955.19  40964.19  42.25
2046.4  96579.83  40578.85  42.02
2049.0  96079.37  40141.83  41.78
2051.6  95848.15  39815.73  41.54
2054.2  95518.75  39441.04  41.29
2056.8  95152.75  39096.75  41.09
2059.4  94554.96  38661.48  40.89
2062.0  94065.63  38272.08  40.69
2064.6  93480.00  37865.89  40.51
2067.1  92876.85  37460.03  40.33
2069.7  92262.97  37040.73  40.15
2072.3  91849.38  36728.08  39.99
2074.9  91381.68  36402.45  39.84
2077.4  91052.12  36126.13  39.68
2080.0  90571.73  35821.02  39.55
2082.6  90085.29  35508.17  39.42
2085.1  89623.83  35189.40  39.26
2087.7  89303.50  34931.00  39.11
2090.3  88883.45  34643.60  38.98
2092.8  88146.63  34233.32  38.84
2095.4  87361.30  33805.53  38.70
2097.9  86695.88  33413.04  38.54
2100.5  86025.67  33041.00  38.41
2103.0  85451.87  32707.70  38.28
2105.6  84894.48  32372.73  38.13
2108.1  84404.78  32064.98  37.99
2110.7  83883.10  31751.42  37.85
2113.2  83376.98  31422.71  37.69
2115.7  82794.33  31066.50  37.52
2118.3  82183.08  30720.63  37.38
2120.8  81819.60  30479.40  37.25
2123.3  81419.33  30212.78  37.11
2125.8  81032.58  29939.70  36.95
2128.4  80608.45  29707.93  36.85
2130.9  80092.67  29427.33  36.74
2133.4  79727.90  29210.07  36.64
2135.9  79365.00  29032.67  36.58
2138.4  78920.42  28816.70  36.51
2140.9  78617.52  28681.05  36.48
2143.4  78308.38  28557.73  36.47
2145.9  78003.79  28454.18  36.48
2148.4  77687.03  28350.62  36.49
2150.9  77376.35  28259.24  36.52
2153.4  77108.32  28186.14  36.55
2155.9  76800.08  28092.23  36.58
2158.4  76525.75  28021.88  36.62
2160.9  76311.38  27979.00  36.66
2163.4  76017.93  27910.35  36.72
2165.9  75449.08  27751.32  36.78
2168.4  74956.20  27638.10  36.87
2170.8  74645.82  27576.08  36.94
2173.3  74320.09  27493.61  36.99
2175.8  74000.94  27422.54  37.06
2178.2  73612.21  27347.71  37.15
2180.7  73233.48  27276.08  37.25
2183.2  72815.71  27204.98  37.36
2185.6  72412.20  27108.90  37.44
2188.1  71946.00  27020.70  37.56
2190.6  71391.23  26905.23  37.69
2193.0  70738.80  26742.10  37.80
2195.5  70163.20  26592.00  37.90
2197.9  69613.67  26455.13  38.00
2200.4  68929.54  26290.96  38.14
2202.8  68449.02  26208.02  38.29
2205.3  67862.57  26051.63  38.39
2207.7  67515.93  25973.35  38.47
2210.1  67105.03  25896.03  38.59
2212.6  66745.30  25835.34  38.71
2215.0  66514.71  25808.46  38.80
2217.4  66239.05  25722.34  38.83
2219.9  66006.47  25642.80  38.85
2222.3  65793.20  25595.53  38.90
2224.7  65613.83  25535.48  38.92
2227.1  65358.10  25400.73  38.86
2229.5  65072.38  25215.98  38.75
2231.9  64638.80  24966.53  38.62
2234.4  64128.67  24667.07  38.46
2236.8  63725.09  24381.65  38.26
2239.2  63327.55  24088.35  38.04
2241.6  62903.23  23763.60  37.78
2244.0  62517.60  23428.80  37.48
2246.4  62120.55  23098.33  37.18
2248.8  61699.00  22731.59  36.84
2251.2  61371.25  22380.75  36.47
2253.6  60958.00  22003.75  36.10
2255.9  60677.60  21681.00  35.73
2258.3  60374.14  21384.18  35.42
2260.7  60015.40  21073.33  35.11
2263.1  59595.00  20756.75  34.83
2265.5  59178.90  20443.23  34.54
2267.9  58870.00  20198.50  34.31
2270.2  58445.80  19910.67  34.07
2272.6  58027.70  19644.30  33.85
2275.0  57601.95  19404.00  33.69
2277.3  57207.88  19145.50  33.47
2279.7  56846.50  18887.38  33.23
2282.1  56500.77  18665.10  33.04
2284.4  56096.88  18385.77  32.78
2286.8  55818.29  18124.88  32.47
2289.1  55463.67  17834.63  32.16
2291.5  55149.91  17537.63  31.80
2293.8  54728.38  17218.35  31.46
2296.2  54254.20  16909.20  31.17
2298.5  53717.48  16607.40  30.92
2300.8  53184.60  16336.83  30.72
2303.2  52557.03  16084.77  30.60
2305.5  51861.43  15839.45  30.54
2307.9  51195.64  15661.39  30.59
2310.2  50558.20  15546.30  30.75
2312.5  49963.67  15494.33  31.01
2314.8  49396.15  15466.55  31.31
2317.1  48786.04  15408.96  31.58
2319.5  48165.38  15272.33  31.71
2321.8  47617.43  15129.47  31.77
2324.1  47009.43  14976.73  31.86
2326.4  46464.37  14820.67  31.90
2328.7  45940.42  14614.17  31.81
2331.0  45488.20  14409.60  31.68
2333.3  45148.23  14268.13  31.60
2335.6  44736.07  14081.67  31.48
2337.9  44257.65  13880.70  31.36
2340.2  43874.17  13711.67  31.25
2342.5  43500.33  13520.05  31.08
2344.8  43014.79  13314.29  30.95
2347.1  42504.00  13161.75  30.97
2349.4  41948.05  13048.15  31.11
2351.7  41471.87  12948.27  31.22
2353.9  41024.75  12865.75  31.36
2356.2  40519.38  12764.38  31.50
2358.5  40024.43  12652.15  31.61
2360.8  39528.17  12532.13  31.70
2363.1  39087.40  12420.60  31.78
2365.3  38649.00  12304.92  31.84
2367.6  38125.00  12158.33  31.89
2369.8  37620.50  11984.63  31.86
2372.1  37044.80  11804.65  31.87
2374.4  36416.90  11616.40  31.90
2376.6  35811.07  11413.27  31.87
2378.9  35224.00  11223.33  31.86
2381.1  34640.67  11032.67  31.85
2383.4  34090.88  10852.25  31.83
2385.6  33605.46  10693.83  31.82
2387.9  33120.90  10535.70  31.81
2390.1  32646.25  10377.50  31.79
2392.3  32169.15  10222.88  31.78
2394.6  31734.18  10083.27  31.77
2396.8  31326.03  9955.72  31.78
2399.0  30878.42  9808.33  31.76
2401.3  30422.23  9629.80  31.65
2403.5  29957.20  9464.00  31.59
2405.7  29556.54  9299.61  31.46
2407.9  29142.75  9150.00  31.40
2410.1  28699.80  8993.10  31.34
2412.4  28306.50  8861.08  31.30
2414.6  27908.60  8685.60  31.12
2416.8  27517.05  8517.85  30.95
2419.0  27171.03  8396.12  30.90
2421.2  26780.03  8210.42  30.66
2423.4  26366.61  8034.54  30.47
2425.6  26060.40  7934.33  30.45
2427.8  25746.08  7800.98  30.30
2430.0  25434.73  7637.11  30.03
2432.2  25142.40  7516.80  29.90
2434.4  24845.40  7391.70  29.75
2436.5  24514.33  7256.63  29.60
2438.7  24231.00  7101.85  29.31
2440.9  23939.10  6967.35  29.10
2443.1  23657.70  6854.10  28.97
2445.3  23404.80  6724.82  28.73
2447.4  23123.40  6609.60  28.58
2449.6  22843.33  6488.53  28.40
2451.8  22552.65  6354.90  28.18
2453.9  22217.38  6224.61  28.02
2456.1  21885.80  6112.53  27.93
2458.3  21596.41  5984.29  27.71
2460.4  21308.49  5869.73  27.55
2462.6  21032.96  5762.75  27.40
2464.7  20767.28  5678.73  27.34
2466.9  20518.73  5600.07  27.29
2469.0  20263.27  5497.43  27.13
2471.2  20038.00  5405.60  26.98
2473.3  19775.84  5327.47  26.94
2475.4  19538.44  5215.93  26.70
2477.6  19262.83  5078.38  26.36
2479.7  19008.00  4992.00  26.26
2481.9  18745.01  4904.14  26.16
2484.0  18516.91  4840.41  26.14
2486.1  18218.70  4784.85  26.26
2488.2  17958.96  4711.50  26.23
2490.4  17732.92  4638.54  26.16
2492.5  17419.63  4550.50  26.12
2494.6  17109.68  4482.30  26.20
2496.7  16875.63  4396.32  26.05
2498.8  16670.25  4337.85  26.02
2500.9  16530.21  4345.08  26.29
2503.0  16473.72  4403.67  26.73
2505.1  16329.63  4394.00  26.91
2507.2  16316.85  4337.68  26.58
2509.4  16249.02  4339.50  26.71
2511.4  16244.73  4354.53  26.81
2513.5  16317.33  4360.67  26.72
2515.6  16464.13  4546.07  27.61
