# Supplementary material for: Using reflectance spectra and Pl@ntNet to identify herbarium specimens: a case study with Lithocarpus
Source: New Phytol. 2025 Jun 4;251(2):800–10. doi: 10.1111/nph.70258 (PMC13278665; doi:10.1111/nph.70258)
Supplement: Supplementary file 1 — Dataset S1 Original spectral data collected for this study. [file NPH-251-800-s003.zip › lithocarpus_spectra/gr021622_0148.sig]

/*** Spectra Vista SIG Data ***/
name= gr021622_0148.sig
instrument= HI: 1132003 (HR-1024i)
integration= 50.0, 9.0, 6.0, 150.0, 14.0, 6.0
scan method= Time-based, Time-based
scan coadds= 100, 425, 571, 33, 298, 571
scan time= 5, 5
scan settings= AI, AI
external data set1= 0,0,0,0,0,0,0,0,0,0,0,0,0,0,0,0,0,0,0,0,0,0,0,0,0,0,0,0,0,0,0,0
external data set2= 0,0,0,0,0,0,0,0,0,0,0,0,0,0,0,0,0,0,0,0,0,0,0,0,0,0,0,0,0,0,0,0
external data dark= 0,0,0,0,0,0,0,0,0,0,0,0,0,0,0,0
external data mask= 0
optic= LENS 4(1), LENS 4(1)
temp= 32.9, -5.1, -9.9, 32.9, -5.0, -9.9
battery= 7.46, 7.44
error= 0, 0
units= Radiance, Radiance
time= 16/02/2022 12:17:34, 16/02/2022 12:18:41
longitude=                 ,                 
latitude=                 ,                 
gpstime=                 ,                 
comm= 
memory slot= 0, 0
factors= 0.953, 0.924, 1.000 [Overlap: Remove @ 990,1900, Matching Type: None]
inclinometer x offset= 1, 1
inclinometer y offset= 90, 90
data= 
340.5  1150.10  130.20  11.32
341.9  1148.58  120.53  10.49
343.4  1161.12  104.96  9.04
344.9  1147.00  104.83  9.14
346.4  1176.78  89.15  7.58
347.8  1164.84  91.36  7.84
349.3  1146.24  84.91  7.41
350.8  1196.85  95.95  8.02
352.2  1214.29  82.90  6.83
353.7  1241.10  78.14  6.30
355.2  1270.70  74.23  5.84
356.6  1335.18  78.54  5.88
358.1  1401.32  88.13  6.29
359.6  1435.84  81.19  5.65
361.0  1501.82  77.96  5.19
362.5  1565.91  78.09  4.99
364.0  1643.46  80.69  4.91
365.5  1721.90  72.82  4.23
366.9  1783.52  79.55  4.46
368.4  1876.50  95.91  5.11
369.9  1967.58  85.73  4.36
371.3  2049.10  83.73  4.09
372.8  2123.82  78.66  3.70
374.2  2232.56  82.21  3.68
375.7  2333.58  91.77  3.93
377.2  2443.05  89.00  3.64
378.6  2523.11  96.87  3.84
380.1  2602.46  94.01  3.61
381.6  2723.76  105.08  3.86
383.0  2871.55  101.20  3.52
384.5  2981.16  97.67  3.28
386.0  3097.38  108.68  3.51
387.4  3205.30  108.45  3.38
388.9  3311.70  116.20  3.51
390.4  3451.17  117.70  3.41
391.8  3604.72  118.63  3.29
393.3  3743.57  112.04  2.99
394.7  3836.30  113.50  2.96
396.2  3938.48  119.02  3.02
397.7  4076.40  123.84  3.04
399.1  4276.53  134.80  3.15
400.6  4460.24  132.08  2.96
402.0  4583.28  131.82  2.88
403.5  4694.20  133.93  2.85
405.0  4827.76  136.69  2.83
406.4  5033.16  138.31  2.75
407.9  5227.12  145.69  2.79
409.3  5355.80  146.33  2.73
410.8  5473.62  149.46  2.73
412.2  5619.96  155.44  2.77
413.7  5843.88  157.18  2.69
415.1  6071.58  161.71  2.66
416.6  6267.33  166.83  2.66
418.0  6409.00  171.58  2.68
419.5  6550.68  179.66  2.74
420.9  6756.80  183.68  2.72
422.4  7004.10  187.20  2.67
423.8  7262.09  195.38  2.69
425.3  7521.45  207.05  2.75
426.7  7742.85  215.25  2.78
428.2  7916.16  220.91  2.79
429.6  8088.52  223.36  2.76
431.1  8305.78  237.25  2.86
432.5  8563.88  245.96  2.87
434.0  8838.50  256.67  2.90
435.4  9146.50  267.67  2.93
436.8  9457.86  278.50  2.94
438.3  9718.00  291.92  3.00
439.7  9929.05  307.26  3.09
441.2  10112.52  312.08  3.09
442.6  10356.30  318.20  3.07
444.0  10647.00  333.06  3.13
445.5  10974.03  343.90  3.13
446.9  11329.50  360.36  3.18
448.4  11640.65  376.04  3.23
449.8  11983.65  387.97  3.24
451.2  12259.00  400.58  3.27
452.7  12494.82  413.02  3.31
454.1  12739.12  429.65  3.37
455.5  13024.06  441.98  3.39
457.0  13361.92  457.60  3.42
458.4  13699.40  467.13  3.41
459.8  14054.40  485.76  3.46
461.2  14462.48  505.91  3.50
462.7  14823.51  523.37  3.53
464.1  15150.72  538.21  3.55
465.5  15446.88  554.88  3.59
467.0  15725.80  565.27  3.59
468.4  16042.24  583.87  3.64
469.8  16378.08  599.97  3.66
471.2  16796.22  622.52  3.71
472.7  17222.36  643.97  3.74
474.1  17658.70  660.80  3.74
475.5  18179.20  681.72  3.75
476.9  18666.05  706.72  3.79
478.4  19062.50  727.08  3.81
479.8  19324.32  739.67  3.83
481.2  19541.44  754.19  3.86
482.6  19772.64  772.11  3.90
484.0  20137.38  791.84  3.93
485.4  20600.82  808.46  3.92
486.9  21130.20  830.70  3.93
488.3  21695.60  856.53  3.95
489.7  22185.96  880.95  3.97
491.1  22608.60  907.48  4.01
492.5  22996.68  925.12  4.02
493.9  23320.74  940.90  4.03
495.3  23620.80  957.60  4.05
496.8  24008.08  980.41  4.08
498.2  24489.30  1006.36  4.11
499.6  24978.24  1030.14  4.12
501.0  25548.55  1056.46  4.14
502.4  26078.64  1080.16  4.14
503.8  26597.55  1105.46  4.16
505.2  27122.12  1134.53  4.18
506.6  27627.60  1165.49  4.22
508.0  28118.16  1191.12  4.24
509.4  28525.00  1215.00  4.26
510.8  28982.25  1239.15  4.28
512.2  29441.04  1265.55  4.30
513.6  29942.40  1300.80  4.34
515.0  30524.24  1337.33  4.38
516.4  31032.32  1364.16  4.40
517.8  31583.68  1395.37  4.42
519.2  32176.59  1432.99  4.45
520.7  32759.04  1468.23  4.48
522.0  33251.16  1503.68  4.52
523.4  33837.93  1543.50  4.56
524.8  34339.20  1579.72  4.60
526.2  34942.52  1612.53  4.61
527.6  35578.74  1652.72  4.65
529.0  36128.40  1688.13  4.67
530.4  36772.70  1733.45  4.71
531.8  37314.05  1773.16  4.75
533.2  37786.32  1809.60  4.79
534.6  38242.88  1852.91  4.85
536.0  38735.32  1895.03  4.89
537.4  39247.09  1939.68  4.94
538.8  39816.84  1984.64  4.98
540.2  40444.35  2029.14  5.02
541.6  41056.40  2077.41  5.06
543.0  41577.20  2119.37  5.10
544.3  42277.65  2175.00  5.14
545.7  43065.00  2235.90  5.19
547.1  43595.70  2282.30  5.24
548.5  44229.24  2331.62  5.27
549.9  44940.43  2388.16  5.31
551.3  45698.38  2450.15  5.36
552.7  46250.20  2503.55  5.41
554.1  46967.04  2565.49  5.46
555.4  47567.88  2619.76  5.51
556.8  47997.18  2667.28  5.56
558.2  48276.30  2710.95  5.62
559.6  48559.95  2749.70  5.66
561.0  49092.12  2805.88  5.72
562.3  49499.45  2852.85  5.76
563.7  50086.40  2910.51  5.81
565.1  50666.00  2974.40  5.87
566.5  51293.31  3035.68  5.92
567.9  52152.00  3114.99  5.97
569.2  53088.00  3200.40  6.03
570.6  54051.00  3286.36  6.08
572.0  54880.62  3374.35  6.15
573.4  55588.84  3453.60  6.21
574.8  56295.50  3528.92  6.27
576.1  57167.84  3618.96  6.33
577.5  57844.12  3697.28  6.39
578.9  58767.84  3794.72  6.46
580.3  59619.33  3888.25  6.52
581.6  60473.12  3985.76  6.59
583.0  61299.27  4079.94  6.66
584.4  61897.62  4161.39  6.72
585.8  62340.07  4231.52  6.79
587.1  62708.58  4292.57  6.85
588.5  63189.00  4365.60  6.91
589.9  63586.80  4431.90  6.97
591.2  64114.68  4500.88  7.02
592.6  64874.26  4589.42  7.07
594.0  65525.81  4666.16  7.12
595.3  66389.50  4755.61  7.16
596.7  67278.04  4844.30  7.20
598.1  68121.29  4929.40  7.24
599.5  68962.80  5014.65  7.27
600.8  69834.76  5105.40  7.31
602.2  70558.88  5181.54  7.34
603.5  71445.36  5263.20  7.37
604.9  72323.10  5347.02  7.39
606.3  73122.72  5433.12  7.43
607.6  73878.90  5516.22  7.47
609.0  74606.40  5601.60  7.51
610.4  75337.08  5683.86  7.54
611.7  76010.45  5761.62  7.58
613.1  76634.40  5851.55  7.64
614.5  77327.64  5946.42  7.69
615.8  77863.32  6033.84  7.75
617.2  78616.62  6141.72  7.81
618.5  79263.36  6236.47  7.87
619.9  80064.08  6350.69  7.93
621.2  80804.15  6463.23  8.00
622.6  81730.00  6592.67  8.07
624.0  82454.31  6705.12  8.13
625.3  83289.16  6839.75  8.21
626.7  84119.36  6960.09  8.27
628.0  84806.68  7072.32  8.34
629.4  85640.80  7205.33  8.41
630.8  86342.76  7324.48  8.48
632.1  86904.09  7433.37  8.55
633.5  87813.44  7563.75  8.61
634.8  88552.19  7679.87  8.67
636.2  89203.14  7785.22  8.73
637.5  90022.32  7897.11  8.77
638.9  90742.14  8008.05  8.83
640.2  91521.21  8116.45  8.87
641.6  92360.10  8215.28  8.89
642.9  93129.40  8289.49  8.90
644.3  93941.32  8365.70  8.91
645.6  94724.50  8441.33  8.91
647.0  95462.10  8492.82  8.90
648.3  96268.11  8522.04  8.85
649.7  97088.57  8541.48  8.80
651.0  97907.79  8545.37  8.73
652.4  98441.46  8524.62  8.66
653.7  99511.56  8534.37  8.58
655.0  100447.76  8528.72  8.49
656.4  101113.60  8502.60  8.41
657.7  102179.86  8491.02  8.31
659.1  103064.50  8470.00  8.22
660.4  103801.60  8451.52  8.14
661.8  104488.00  8440.00  8.08
663.1  105446.10  8457.91  8.02
664.5  105955.80  8452.90  7.98
665.8  106135.32  8431.88  7.94
667.1  106215.30  8436.96  7.94
668.5  106604.40  8481.20  7.96
669.8  106970.70  8547.60  7.99
671.2  107219.84  8627.84  8.05
672.5  107516.72  8734.77  8.12
673.8  108142.16  8885.99  8.22
675.2  109118.52  9075.92  8.32
676.5  110283.66  9301.00  8.43
677.8  111487.40  9538.28  8.56
679.2  112448.31  9773.30  8.69
680.5  113283.03  9989.59  8.82
681.9  114037.00  10197.37  8.94
683.2  114853.20  10410.40  9.06
684.5  115646.30  10626.00  9.19
685.9  116372.77  10822.39  9.30
687.2  117081.60  11015.68  9.41
688.5  117749.52  11206.58  9.52
689.9  118549.88  11403.97  9.62
691.2  119233.48  11602.71  9.73
692.5  119854.96  11804.59  9.85
693.8  120573.50  12027.15  9.97
695.2  121188.87  12256.32  10.11
696.5  121901.56  12509.05  10.26
697.8  122604.65  12794.13  10.44
699.2  123272.76  13108.29  10.63
700.5  123984.00  13453.74  10.85
701.8  124619.25  13820.45  11.09
703.1  125296.44  14230.08  11.36
704.5  125971.20  14672.34  11.65
705.8  126716.10  15162.80  11.97
707.1  127382.50  15664.83  12.30
708.4  128036.07  16187.97  12.64
709.8  128824.14  16749.50  13.00
711.1  129360.74  17289.49  13.37
712.4  130183.82  17874.31  13.73
713.7  130855.28  18442.29  14.09
715.0  131557.08  19022.13  14.46
716.3  132298.00  19611.25  14.82
717.7  133019.19  20191.21  15.18
719.0  133794.40  20783.10  15.53
720.3  134564.22  21381.42  15.89
721.6  135457.00  22005.13  16.25
722.9  136297.62  22641.57  16.61
724.2  137161.08  23287.32  16.98
725.6  137925.96  23942.61  17.36
726.9  138384.00  24564.92  17.75
728.2  138869.92  25213.44  18.16
729.5  139456.98  25902.02  18.57
730.8  139940.98  26591.65  19.00
732.1  140532.84  27326.51  19.44
733.4  140957.49  28048.10  19.90
734.7  141248.52  28756.44  20.36
736.0  141604.86  29490.24  20.83
737.3  141745.95  30190.59  21.30
738.6  141879.87  30902.04  21.78
740.0  142066.90  31624.23  22.26
741.2  142363.52  32364.80  22.73
742.6  142863.12  33161.40  23.21
743.9  143450.16  33959.79  23.67
745.2  144187.02  34800.74  24.14
746.5  144980.39  35653.29  24.59
747.8  145632.00  36468.13  25.04
749.1  146376.09  37295.29  25.48
750.4  147094.79  38104.90  25.90
751.7  147820.96  38907.35  26.32
753.0  148374.42  39659.36  26.73
754.2  149027.46  40426.76  27.13
755.5  149602.09  41166.93  27.52
756.8  150156.04  41896.16  27.90
758.1  151136.28  42733.48  28.27
759.4  152039.40  43556.13  28.65
760.7  152898.20  44366.37  29.02
762.0  153483.75  45088.75  29.38
763.3  154058.94  45808.14  29.73
764.6  154423.20  46469.04  30.09
765.9  154826.05  47136.67  30.44
767.2  155306.97  47837.93  30.80
768.4  155628.20  48478.73  31.15
769.7  156248.38  49218.58  31.50
771.0  156681.54  49897.32  31.85
772.3  157051.95  50571.03  32.20
773.6  157515.84  51274.93  32.55
774.8  157959.75  51967.09  32.90
776.1  158402.92  52656.67  33.24
777.4  158719.66  53304.66  33.58
778.7  159250.94  54023.09  33.92
780.0  159692.16  54718.72  34.27
781.2  160039.44  55383.88  34.61
782.5  160546.62  56101.24  34.94
783.8  160989.66  56799.36  35.28
785.0  161346.72  57456.76  35.61
786.3  161773.50  58138.50  35.94
787.6  162228.08  58821.47  36.26
788.9  162605.46  59486.30  36.58
790.1  163129.40  60211.60  36.91
791.4  163502.40  60859.84  37.22
792.7  164134.92  61600.95  37.53
793.9  164543.40  62267.94  37.84
795.2  165025.00  62958.67  38.15
796.5  165513.70  63651.94  38.46
797.7  165988.26  64340.20  38.76
799.0  166632.00  65080.00  39.06
800.2  167041.92  65716.69  39.34
801.5  167478.48  66389.20  39.64
802.8  167981.75  67083.93  39.94
804.0  168461.02  67759.81  40.22
805.3  168967.76  68437.24  40.50
806.5  169343.70  69067.57  40.79
807.8  169801.10  69714.17  41.06
809.0  170243.80  70377.33  41.34
810.3  170727.99  71041.97  41.61
811.5  171124.80  71658.51  41.88
812.8  171597.00  72323.60  42.15
814.0  171991.89  72942.84  42.41
815.3  172471.10  73589.61  42.67
816.5  172870.00  74182.67  42.91
817.8  173307.69  74810.08  43.17
819.0  173697.65  75418.35  43.42
820.2  174168.90  76051.44  43.67
821.5  174622.70  76690.22  43.92
822.7  174935.01  77249.87  44.16
824.0  175357.35  77859.63  44.40
825.2  175876.95  78490.90  44.63
826.4  176364.98  79135.58  44.87
827.7  176672.25  79689.27  45.11
828.9  177121.80  80318.70  45.35
830.1  177528.52  80902.22  45.57
831.4  177975.62  81494.47  45.79
832.6  178439.26  82102.42  46.01
833.8  178809.90  82692.87  46.25
835.0  179163.46  83269.71  46.48
836.3  179589.90  83864.48  46.70
837.5  180060.30  84464.10  46.91
838.7  180523.89  85063.68  47.12
839.9  180908.64  85633.20  47.34
841.2  181358.16  86233.25  47.55
842.4  181730.82  86816.72  47.77
843.6  182151.90  87405.03  47.98
844.8  182687.04  87997.83  48.17
846.0  183108.87  88567.79  48.37
847.2  183466.50  89152.70  48.59
848.5  183974.48  89752.75  48.79
849.7  184316.31  90293.40  48.99
850.9  184689.70  90845.73  49.19
852.1  185137.22  91409.73  49.37
853.3  185421.96  91945.40  49.59
854.5  185852.10  92496.16  49.77
855.7  186206.52  93025.46  49.96
856.9  186566.88  93559.24  50.15
858.1  186965.09  94108.71  50.33
859.3  187341.70  94643.69  50.52
860.5  187771.11  95205.01  50.70
861.7  188232.00  95785.87  50.89
862.9  188551.35  96312.15  51.08
864.1  188955.76  96854.20  51.26
865.3  189377.04  97406.36  51.44
866.5  189838.08  97968.96  51.61
867.7  190219.96  98519.88  51.79
868.9  190618.05  99054.18  51.96
870.1  191110.09  99619.79  52.13
871.3  191554.12  100155.65  52.29
872.5  192040.20  100741.50  52.46
873.7  192515.60  101305.49  52.62
874.9  193003.26  101889.38  52.79
876.0  193534.20  102459.84  52.94
877.2  193986.20  102999.15  53.10
878.4  194507.37  103595.79  53.26
879.6  194980.80  104134.80  53.41
880.8  195427.75  104690.25  53.57
882.0  195875.13  105183.83  53.70
883.1  196396.20  105751.80  53.85
884.3  196831.08  106282.19  54.00
885.5  197314.74  106844.92  54.15
886.7  197714.88  107321.28  54.28
887.8  198217.50  107856.00  54.41
889.0  198721.78  108401.59  54.55
890.2  199171.77  108910.90  54.68
891.4  199710.82  109472.11  54.82
892.5  200322.72  110057.61  54.94
893.7  200978.38  110671.77  55.07
894.9  201593.16  111290.04  55.21
896.0  202171.35  111880.20  55.34
897.2  202783.28  112473.48  55.46
898.4  203362.51  113023.82  55.58
899.5  204029.35  113642.55  55.70
900.7  204447.10  114130.47  55.82
901.9  204920.56  114639.71  55.94
903.0  205266.09  115058.71  56.05
904.2  205668.00  115520.80  56.17
905.4  206103.00  116017.98  56.29
906.5  206644.27  116546.66  56.40
907.7  206971.88  117018.24  56.54
908.8  207373.77  117488.02  56.66
910.0  207742.08  117885.39  56.75
911.2  207974.62  118265.17  56.87
912.3  208245.30  118599.40  56.95
913.5  208422.10  118983.58  57.09
914.6  208610.64  119327.04  57.20
915.8  208970.52  119763.04  57.31
916.9  209180.81  120143.43  57.44
918.1  209528.00  120526.22  57.52
919.2  209703.87  120857.22  57.63
920.4  209878.68  121178.20  57.74
921.5  210052.44  121516.57  57.85
922.7  210285.12  121846.35  57.94
923.8  210540.90  122218.52  58.05
925.0  210716.17  122528.91  58.15
926.1  211066.38  122966.48  58.26
927.3  211481.76  123432.16  58.37
928.4  211939.00  123944.17  58.48
929.6  212551.68  124504.75  58.58
930.7  213298.40  125112.87  58.66
931.8  214102.74  125780.97  58.75
933.0  214837.20  126432.24  58.85
934.1  215326.62  126856.26  58.91
935.3  215368.16  127099.47  59.01
936.4  215536.04  127371.78  59.10
937.6  215371.50  127465.64  59.18
938.7  215330.13  127588.50  59.25
939.9  215283.52  127802.39  59.36
941.0  215827.46  128240.37  59.42
942.1  216363.96  128754.90  59.51
943.3  216873.60  129244.30  59.59
944.4  217410.31  129652.59  59.63
945.6  217559.24  129958.17  59.73
946.7  217749.07  130211.24  59.80
947.9  217992.39  130445.56  59.84
949.0  218256.61  130723.69  59.89
950.1  218713.32  131107.08  59.94
951.3  219003.51  131424.66  60.01
952.4  219282.06  131719.71  60.07
953.6  219640.96  131986.63  60.09
954.7  219724.41  132103.31  60.12
955.8  220122.03  132399.74  60.15
957.0  220400.55  132764.40  60.24
958.1  220844.16  133059.94  60.25
959.3  220720.50  133118.30  60.31
960.4  221091.56  133319.77  60.30
961.6  221538.73  133602.20  60.31
962.7  221853.44  133932.91  60.37
963.9  221877.46  133949.11  60.37
965.0  221889.00  134012.96  60.40
966.2  221987.65  134181.95  60.45
967.3  221983.06  134226.27  60.47
968.5  222268.80  134325.76  60.43
969.6  222646.40  134447.65  60.39
970.8  222507.67  134475.48  60.44
971.9  222397.12  134410.03  60.44
973.1  222426.72  134587.52  60.51
974.2  222320.07  134506.97  60.50
975.4  222752.58  134665.50  60.46
976.5  222891.24  134595.37  60.39
977.7  222809.88  134719.64  60.46
978.8  222568.02  134721.36  60.53
980.0  222676.00  134608.00  60.45
981.2  223089.81  134617.85  60.34
982.3  223068.58  134591.71  60.34
983.5  223044.51  134760.17  60.42
984.6  223320.96  134821.20  60.37
985.8  222984.08  134675.64  60.40
987.0  223149.76  134778.67  60.40
988.1  223654.10  134646.58  60.20
989.3  223972.00  134776.13  60.18
990.2  236065.87  146583.11  62.09
994.0  236476.64  147197.40  62.25
997.9  236413.83  147683.36  62.47
1001.7  236955.91  148388.18  62.62
1005.6  237982.22  149474.29  62.81
1009.4  239253.19  150768.02  63.02
1013.3  240360.00  151894.29  63.19
1017.1  241078.69  152733.43  63.35
1021.0  241816.50  153647.18  63.54
1024.8  243137.22  154806.68  63.67
1028.6  244988.41  156403.15  63.84
1032.5  246491.00  157754.70  64.00
1036.3  247131.74  158464.19  64.12
1040.1  247388.06  158995.12  64.27
1044.0  248194.44  159831.02  64.40
1047.8  248898.30  160554.15  64.51
1051.6  249521.07  161341.71  64.66
1055.5  249175.80  161410.63  64.78
1059.3  248911.20  161506.19  64.89
1063.1  248649.54  161677.28  65.02
1067.0  248966.13  162126.05  65.12
1070.8  249706.80  162819.55  65.20
1074.6  250164.92  163417.36  65.32
1078.4  249830.00  163415.14  65.41
1082.3  248988.12  163063.16  65.49
1086.1  248480.18  163007.23  65.60
1089.9  248417.67  163166.53  65.68
1093.7  248820.06  163596.75  65.75
1097.5  248954.58  163853.93  65.82
1101.4  248850.71  163925.66  65.87
1105.2  248733.60  163868.66  65.88
1109.0  249066.92  164153.93  65.91
1112.8  250062.88  164678.15  65.85
1116.6  250877.29  165103.63  65.81
1120.4  251525.56  165403.40  65.76
1124.2  252042.96  165497.13  65.66
1128.1  252700.68  165580.89  65.52
1131.8  252693.93  165139.20  65.35
1135.7  252521.78  164455.90  65.13
1139.5  252306.00  163765.03  64.91
1143.3  251761.32  162656.28  64.61
1147.1  251063.56  161465.14  64.31
1150.9  250406.75  160094.79  63.93
1154.7  250376.53  159059.83  63.53
1158.5  250282.07  158056.20  63.15
1162.3  250066.31  157171.46  62.85
1166.1  249445.09  156070.43  62.57
1169.9  249052.10  155292.28  62.35
1173.7  248460.00  154375.71  62.13
1177.5  247839.95  153546.70  61.95
1181.2  247828.53  153221.34  61.83
1185.0  248280.14  153229.25  61.72
1188.8  248193.94  153196.50  61.72
1192.6  248228.10  153344.58  61.78
1196.4  248218.83  153521.70  61.85
1200.2  247569.78  153496.00  62.00
1204.0  247109.45  153662.21  62.18
1207.8  246749.27  153865.35  62.36
1211.6  246193.44  153882.43  62.50
1215.3  245727.60  154079.94  62.70
1219.1  245586.42  154463.30  62.90
1222.9  245244.44  154731.43  63.09
1226.7  244914.67  155103.83  63.33
1230.4  244296.51  155194.65  63.53
1234.2  243630.72  155230.95  63.72
1238.0  242899.93  155176.99  63.89
1241.8  242219.03  155083.30  64.03
1245.5  241642.87  155026.57  64.16
1249.3  241441.18  155170.06  64.27
1253.1  241702.22  155528.75  64.35
1256.8  241752.48  155770.64  64.43
1260.6  241546.97  155730.31  64.47
1264.4  241334.81  155748.25  64.54
1268.1  240967.47  155550.69  64.55
1271.9  240892.03  155644.18  64.61
1275.7  241147.14  155920.14  64.66
1279.4  241425.60  156275.42  64.73
1283.2  240961.61  156202.14  64.82
1286.9  240615.46  156169.59  64.90
1290.7  240370.53  156172.97  64.97
1294.4  239700.51  155804.05  65.00
1298.2  238796.60  155288.00  65.03
1302.0  237651.75  154556.52  65.03
1305.7  236293.14  153693.38  65.04
1309.5  234803.32  152619.55  65.00
1313.2  233815.83  151814.30  64.93
1317.0  233126.40  151210.80  64.86
1320.7  232342.81  150372.51  64.72
1324.4  231251.03  149271.86  64.55
1328.2  230599.20  148300.97  64.31
1331.9  229738.61  147035.82  64.00
1335.7  228946.11  145597.86  63.59
1339.4  227624.36  143735.31  63.15
1343.2  226674.21  141937.71  62.62
1346.9  226268.15  140468.56  62.08
1350.6  226605.01  139654.25  61.63
1354.4  227094.97  139043.61  61.23
1358.1  226812.67  137939.40  60.82
1361.8  226042.96  136386.31  60.34
1365.6  225009.65  134665.39  59.85
1369.3  223905.78  132985.71  59.39
1373.0  222594.29  131412.48  59.04
1376.7  221093.13  129828.79  58.72
1380.5  219519.96  128207.09  58.40
1384.2  218198.90  126554.08  58.00
1387.9  216937.80  124758.47  57.51
1391.6  215615.58  122752.54  56.93
1395.3  214416.75  120582.19  56.24
1399.1  213656.62  118401.26  55.42
1402.8  212673.33  115799.57  54.45
1406.5  211924.17  113099.01  53.37
1410.2  211354.28  110418.89  52.24
1413.9  211235.56  108056.02  51.15
1417.6  210706.21  105615.37  50.12
1421.3  210083.73  103389.26  49.21
1425.1  209306.13  101386.63  48.44
1428.8  208898.55  99820.54  47.78
1432.5  208673.61  98604.96  47.25
1436.2  208422.96  97612.71  46.83
1439.9  207763.89  96622.93  46.51
1443.6  207401.67  95879.64  46.23
1447.3  206865.07  95243.96  46.04
1451.0  206412.25  94699.13  45.88
1454.7  205850.49  94215.20  45.77
1458.4  205457.00  93837.45  45.67
1462.1  204825.07  93437.83  45.62
1465.8  204161.61  93086.11  45.59
1469.4  203617.05  92873.55  45.61
1473.1  204190.49  93225.10  45.66
1476.8  204389.32  93531.15  45.76
1480.5  203261.04  93191.13  45.85
1484.2  202290.25  92959.24  45.95
1487.9  201670.87  92906.62  46.07
1491.6  200974.58  92840.20  46.19
1495.3  200783.92  93077.68  46.36
1498.9  200250.20  93160.50  46.52
1502.6  199316.31  93073.56  46.70
1506.3  198199.56  92894.80  46.87
1510.0  197269.45  92844.68  47.06
1513.7  196529.54  92897.59  47.27
1517.3  195817.04  92926.64  47.46
1521.0  194912.68  92812.20  47.62
1524.7  194128.83  92709.72  47.76
1528.3  193294.30  92542.31  47.88
1532.0  192406.13  92336.23  47.99
1535.7  191536.64  92122.80  48.10
1539.3  190688.83  91837.33  48.16
1543.0  190050.58  91713.50  48.26
1546.7  189677.58  91714.07  48.35
1550.3  189184.18  91625.37  48.43
1554.0  188388.90  91394.55  48.51
1557.6  187637.82  91175.27  48.59
1561.3  186801.73  90902.47  48.66
1565.0  185950.67  90581.66  48.71
1568.6  185024.14  90247.84  48.78
1572.3  184367.18  90048.11  48.84
1575.9  183760.98  89880.97  48.91
1579.6  183203.65  89758.20  48.99
1583.2  182568.76  89615.37  49.09
1586.9  181853.22  89382.54  49.15
1590.5  181247.91  89352.37  49.30
1594.1  180505.19  89269.87  49.46
1597.8  179738.81  89178.78  49.62
1601.4  179004.11  89140.82  49.80
1605.1  178018.09  88983.13  49.99
1608.7  177213.50  88882.88  50.16
1612.3  176435.50  88791.28  50.33
1616.0  175629.15  88636.56  50.47
1619.6  174945.00  88496.64  50.59
1623.2  174134.07  88206.47  50.65
1626.9  173528.76  88020.70  50.72
1630.5  172773.10  87668.61  50.74
1634.1  172125.61  87340.56  50.74
1637.8  171398.58  86936.40  50.72
1641.4  170524.37  86386.15  50.66
1645.0  169689.27  85857.64  50.60
1648.6  168720.00  85120.75  50.45
1652.2  167975.09  84405.38  50.25
1655.8  167252.89  83559.36  49.96
1659.5  166571.05  82629.13  49.61
1663.1  165390.57  81455.65  49.25
1666.7  164128.33  80333.89  48.95
1670.3  162961.35  79238.94  48.62
1673.9  161877.02  78124.96  48.26
1677.5  161081.32  77099.36  47.86
1681.1  160646.80  76349.89  47.53
1684.7  160631.90  75914.94  47.26
1688.3  160490.63  75524.85  47.06
1691.9  160112.60  74910.73  46.79
1695.6  159755.10  74246.72  46.48
1699.2  159645.00  73704.09  46.17
1702.8  159552.69  73221.69  45.89
1706.3  159051.13  72555.13  45.62
1709.9  158091.91  71725.37  45.37
1713.5  157395.12  71030.75  45.13
1717.1  156705.19  70398.80  44.92
1720.7  156017.78  69894.57  44.80
1724.3  155654.19  69693.48  44.77
1727.9  155329.73  69650.33  44.84
1731.5  155234.58  69804.14  44.97
1735.1  155375.73  70129.37  45.14
1738.7  155112.00  70217.89  45.27
1742.2  154653.83  70196.40  45.39
1745.8  154036.00  70047.86  45.47
1749.4  153901.49  70046.57  45.51
1753.0  153116.37  69710.40  45.53
1756.5  151679.41  69121.14  45.57
1760.1  149879.78  68382.27  45.62
1763.7  147852.06  67577.13  45.71
1767.2  146228.00  67035.73  45.84
1770.8  144856.00  66659.46  46.02
1774.4  143439.53  66207.53  46.16
1777.9  142617.30  66144.34  46.38
1781.5  141742.33  65943.64  46.52
1785.1  140486.67  65540.89  46.65
1788.6  139173.64  65074.16  46.76
1792.2  137893.83  64592.25  46.84
1795.8  137324.71  64481.95  46.96
1799.3  136676.60  64280.06  47.03
1802.9  135939.41  64053.11  47.12
1806.4  135270.76  63881.14  47.22
1810.0  134430.47  63597.06  47.31
1813.5  133971.55  63487.89  47.39
1817.1  133710.40  63466.67  47.47
1820.6  133076.90  63293.08  47.56
1824.2  132981.91  63362.37  47.65
1827.7  132166.69  63109.37  47.75
1831.2  131880.00  63144.00  47.88
1834.8  131828.53  63255.41  47.98
1838.3  131660.00  63339.11  48.11
1841.8  130995.10  63165.47  48.22
1845.4  130138.56  62865.95  48.31
1848.9  129276.75  62491.21  48.34
1852.4  128632.43  62197.20  48.35
1856.0  127923.63  61760.53  48.28
1859.5  127200.88  61268.35  48.17
1863.0  126541.23  60758.41  48.01
1866.6  126270.58  60369.03  47.81
1870.1  126076.83  59871.52  47.49
1873.6  125459.25  58995.00  47.02
1877.1  124359.08  57729.75  46.42
1880.6  123111.33  56214.63  45.66
1884.2  122096.17  54563.27  44.69
1887.7  121275.07  52687.54  43.44
1891.2  120274.00  50496.98  41.98
1894.7  119448.61  48150.84  40.31
1898.2  118996.48  45854.09  38.53
1902.2  127670.40  46846.80  36.69
1904.9  126969.20  44790.97  35.28
1907.6  126093.13  42749.00  33.90
1910.4  125372.68  40888.28  32.61
1913.1  124237.07  39155.67  31.52
1915.8  123539.50  37813.07  30.61
1918.6  123018.80  36740.27  29.87
1921.3  122513.00  35823.93  29.24
1924.0  121719.50  35024.62  28.77
1926.7  120965.90  34421.87  28.46
1929.4  120188.13  33981.40  28.27
1932.2  119611.31  33708.42  28.18
1934.9  119051.40  33571.20  28.20
1937.6  118427.87  33509.47  28.30
1940.3  117845.42  33511.25  28.44
1943.0  117324.67  33602.43  28.64
1945.7  116622.83  33674.12  28.87
1948.4  115852.54  33774.82  29.15
1951.1  115232.55  33954.15  29.47
1953.8  114587.00  34140.15  29.79
1956.4  114075.34  34350.23  30.11
1959.1  113503.90  34558.93  30.45
1961.8  112716.80  34706.35  30.79
1964.5  112053.60  34880.48  31.13
1967.2  111313.00  35042.33  31.48
1969.9  110700.83  35216.00  31.81
1972.5  109914.89  35305.38  32.12
1975.2  109359.90  35494.63  32.46
1977.9  109040.05  35769.08  32.80
1980.6  108468.44  35965.88  33.16
1983.2  107622.22  36037.62  33.49
1985.9  106758.00  36066.00  33.78
1988.5  105863.32  36083.43  34.08
1991.2  105200.78  36176.63  34.39
1993.8  104598.45  36275.80  34.68
1996.5  104162.85  36408.90  34.95
1999.2  103555.09  36465.11  35.21
2001.8  103163.20  36551.20  35.43
2004.4  102647.10  36592.82  35.65
2007.1  101956.98  36518.77  35.82
2009.7  101364.30  36457.20  35.97
2012.4  101003.73  36462.67  36.10
2015.0  100553.67  36383.33  36.18
2017.6  99985.21  36200.79  36.21
2020.3  99471.53  36016.20  36.21
2022.9  99264.00  35895.47  36.16
2025.5  99057.15  35736.13  36.08
2028.1  98856.63  35547.33  35.96
2030.8  98435.93  35215.30  35.77
2033.4  98272.60  34937.70  35.55
2036.0  97912.97  34609.20  35.35
2038.6  97536.00  34245.55  35.11
2041.2  97212.63  33877.03  34.85
2043.8  96878.49  33511.51  34.59
2046.4  96503.23  33129.50  34.33
2049.0  96015.70  32718.30  34.08
2051.6  95777.48  32394.85  33.82
2054.2  95441.25  32065.63  33.60
2056.8  95082.17  31768.92  33.41
2059.4  94510.10  31432.88  33.26
2062.0  94007.50  31103.33  33.09
2064.6  93415.08  30776.99  32.95
2067.1  92792.03  30445.65  32.81
2069.7  92171.73  30133.07  32.69
2072.3  91758.62  29907.62  32.59
2074.9  91316.93  29681.40  32.50
2077.4  91019.66  29504.63  32.42
2080.0  90539.28  29290.40  32.35
2082.6  90046.04  29051.54  32.26
2085.1  89571.23  28798.50  32.15
2087.7  89219.00  28606.50  32.06
2090.3  88787.08  28398.50  31.98
2092.8  88056.91  28074.91  31.88
2095.4  87297.38  27746.23  31.78
2097.9  86638.65  27461.64  31.70
2100.5  85930.67  27151.00  31.60
2103.0  85344.48  26871.10  31.49
2105.6  84806.63  26637.38  31.41
2108.1  84317.63  26418.90  31.33
2110.7  83790.35  26198.78  31.27
2113.2  83277.92  25974.04  31.19
2115.7  82719.83  25752.17  31.13
2118.3  82121.33  25521.28  31.08
2120.8  81745.80  25368.75  31.03
2123.3  81339.27  25181.43  30.96
2125.8  80958.38  25011.58  30.89
2128.4  80522.00  24860.55  30.87
2130.9  79987.83  24660.50  30.83
2133.4  79635.15  24486.00  30.75
2135.9  79278.67  24339.83  30.70
2138.4  78828.29  24192.03  30.69
2140.9  78525.77  24118.02  30.71
2143.4  78217.00  24043.81  30.74
2145.9  77888.05  23964.62  30.77
2148.4  77595.65  23891.52  30.79
2150.9  77321.53  23824.51  30.81
2153.4  77041.31  23775.78  30.86
2155.9  76708.45  23700.33  30.90
2158.4  76415.50  23618.00  30.91
2160.9  76195.00  23562.88  30.92
2163.4  75913.95  23488.00  30.94
2165.9  75381.80  23341.20  30.96
2168.4  74900.85  23216.25  31.00
2170.8  74559.83  23147.94  31.05
2173.3  74197.93  23089.50  31.12
2175.8  73890.39  23055.82  31.20
2178.2  73519.08  23001.88  31.29
2180.7  73139.85  22944.37  31.37
2183.2  72740.61  22886.73  31.46
2185.6  72336.60  22818.60  31.55
2188.1  71851.50  22730.40  31.64
2190.6  71290.70  22626.28  31.74
2193.0  70650.25  22472.73  31.81
2195.5  70086.40  22336.00  31.87
2197.9  69536.07  22225.93  31.96
2200.4  68837.96  22071.58  32.06
2202.8  68369.32  21963.99  32.13
2205.3  67775.68  21827.77  32.21
2207.7  67415.18  21768.72  32.29
2210.1  67003.53  21673.63  32.35
2212.6  66635.57  21576.32  32.38
2215.0  66417.29  21515.17  32.39
2217.4  66120.19  21415.48  32.39
2219.9  65873.78  21320.12  32.37
2222.3  65660.83  21227.43  32.33
2224.7  65516.18  21120.30  32.24
2227.1  65267.21  20926.06  32.06
2229.5  64967.25  20688.60  31.84
2231.9  64525.73  20415.60  31.64
2234.4  64021.67  20094.60  31.39
2236.8  63632.25  19775.28  31.08
2239.2  63241.75  19448.00  30.75
2241.6  62831.48  19142.90  30.47
2244.0  62431.20  18806.40  30.12
2246.4  62026.63  18459.88  29.76
2248.8  61583.13  18082.44  29.36
2251.2  61277.00  17726.25  28.93
2253.6  60885.50  17371.00  28.53
2255.9  60626.50  17067.40  28.15
2258.3  60315.68  16779.93  27.82
2260.7  59935.47  16509.87  27.55
2263.1  59515.25  16232.75  27.27
2265.5  59092.00  15989.60  27.06
2267.9  58775.75  15797.75  26.88
2270.2  58351.33  15572.47  26.69
2272.6  57932.80  15373.80  26.54
2275.0  57506.40  15199.80  26.43
2277.3  57126.75  15022.88  26.30
2279.7  56765.38  14875.38  26.21
2282.1  56419.00  14703.13  26.06
2284.4  55999.17  14507.17  25.91
2286.8  55704.92  14330.60  25.73
2289.1  55350.17  14164.80  25.59
2291.5  55050.57  13999.53  25.43
2293.8  54620.82  13799.27  25.26
2296.2  54154.10  13582.80  25.08
2298.5  53600.85  13380.78  24.96
2300.8  53075.17  13202.35  24.87
2303.2  52471.60  13048.00  24.87
2305.5  51814.98  12866.65  24.83
2307.9  51164.68  12704.08  24.83
2310.2  50527.40  12589.50  24.92
2312.5  49948.33  12512.00  25.05
2314.8  49373.10  12423.95  25.16
2317.1  48762.92  12317.92  25.26
2319.5  48134.48  12205.50  25.36
2321.8  47586.37  12092.70  25.41
2324.1  46978.17  11951.68  25.44
2326.4  46464.37  11825.00  25.45
2328.7  45940.42  11669.17  25.40
2331.0  45488.20  11534.00  25.36
2333.3  45148.23  11435.03  25.33
2335.6  44736.07  11336.73  25.34
2337.9  44273.55  11209.50  25.32
2340.2  43890.00  11091.25  25.27
2342.5  43516.18  10968.20  25.20
2344.8  43038.67  10839.25  25.18
2347.1  42528.15  10722.60  25.21
2349.4  41988.80  10619.45  25.29
2351.7  41512.53  10524.53  25.35
2353.9  41049.03  10446.34  25.45
2356.2  40527.50  10359.38  25.56
2358.5  40040.72  10282.93  25.68
2360.8  39576.87  10178.30  25.72
2363.1  39144.45  10089.70  25.78
2365.3  38682.03  9984.33  25.81
2367.6  38150.00  9858.33  25.84
2369.8  37654.00  9748.50  25.89
2372.1  37103.95  9616.10  25.92
2374.4  36476.87  9440.47  25.88
2376.6  35845.60  9280.83  25.89
2378.9  35249.90  9151.33  25.96
2381.1  34649.33  9039.33  26.09
2383.4  34117.03  8899.72  26.09
2385.6  33657.71  8769.29  26.05
2387.9  33181.80  8639.10  26.04
2390.1  32690.00  8522.50  26.07
2392.3  32230.58  8406.45  26.08
2394.6  31795.67  8282.68  26.05
2396.8  31387.92  8152.02  25.97
2399.0  30923.00  8007.17  25.89
2401.3  30476.33  7889.58  25.89
2403.5  30048.20  7771.40  25.86
2405.7  29647.63  7641.89  25.78
2407.9  29234.25  7521.30  25.73
2410.1  28783.50  7412.10  25.75
2412.4  28410.08  7260.25  25.56
2414.6  28002.60  7106.40  25.38
2416.8  27601.20  6984.45  25.30
2419.0  27245.49  6878.86  25.25
2421.2  26855.10  6727.85  25.05
2423.4  26385.63  6551.24  24.83
2425.6  26079.45  6429.38  24.65
2427.8  25822.28  6324.60  24.49
2430.0  25511.19  6203.36  24.32
2432.2  25190.40  6086.40  24.16
2434.4  24884.10  5988.83  24.07
2436.5  24572.93  5869.77  23.89
2438.7  24290.10  5742.55  23.64
2440.9  23998.65  5637.40  23.49
2443.1  23718.00  5537.55  23.35
2445.3  23455.59  5414.39  23.08
2447.4  23154.00  5324.40  23.00
2449.6  22843.33  5205.20  22.79
2451.8  22573.35  5092.20  22.56
2453.9  22258.95  4977.61  22.36
2456.1  21938.13  4877.47  22.23
2458.3  21628.18  4798.03  22.18
2460.4  21329.88  4715.03  22.11
2462.6  21054.54  4640.42  22.04
2464.7  20811.05  4551.73  21.87
2466.9  20552.13  4475.60  21.78
2469.0  20285.98  4407.03  21.72
2471.2  20038.00  4345.45  21.69
2473.3  19775.84  4281.00  21.65
2475.4  19501.97  4182.47  21.45
2477.6  19250.33  4127.75  21.44
2479.7  19008.00  4044.80  21.28
2481.9  18745.01  3941.53  21.03
2484.0  18516.91  3875.01  20.93
2486.1  18274.50  3794.40  20.76
2488.2  18060.75  3737.21  20.69
2490.4  17854.58  3695.63  20.70
2492.5  17515.43  3640.40  20.78
2494.6  17193.30  3579.15  20.82
2496.7  16962.17  3530.90  20.82
2498.8  16741.95  3549.15  21.20
2500.9  16511.32  3513.85  21.28
2503.0  16393.65  3442.87  21.00
2505.1  16350.75  3401.13  20.80
2507.2  16361.80  3483.63  21.29
2509.4  16321.34  3543.93  21.71
2511.4  16296.88  3520.13  21.60
2513.5  16401.73  3544.80  21.61
2515.6  16587.00  3716.72  22.41
