# Supplementary material for: Using reflectance spectra and Pl@ntNet to identify herbarium specimens: a case study with Lithocarpus
Source: New Phytol. 2025 Jun 4;251(2):800–10. doi: 10.1111/nph.70258 (PMC13278665; doi:10.1111/nph.70258)
Supplement: Supplementary file 1 — Dataset S1 Original spectral data collected for this study. [file NPH-251-800-s003.zip › lithocarpus_spectra/gr021022_0023.sig]

/*** Spectra Vista SIG Data ***/
name= gr021022_0023.sig
instrument= HI: 1132003 (HR-1024i)
integration= 50.0, 9.0, 6.0, 150.0, 14.0, 6.0
scan method= Time-based, Time-based
scan coadds= 100, 425, 571, 33, 298, 571
scan time= 5, 5
scan settings= AI, AI
external data set1= 0,0,0,0,0,0,0,0,0,0,0,0,0,0,0,0,0,0,0,0,0,0,0,0,0,0,0,0,0,0,0,0
external data set2= 0,0,0,0,0,0,0,0,0,0,0,0,0,0,0,0,0,0,0,0,0,0,0,0,0,0,0,0,0,0,0,0
external data dark= 0,0,0,0,0,0,0,0,0,0,0,0,0,0,0,0
external data mask= 0
optic= LENS 4(1), LENS 4(1)
temp= 30.3, -5.1, -9.8, 30.5, -5.0, -9.9
battery= 7.44, 7.44
error= 0, 0
units= Radiance, Radiance
time= 10/02/2022 10:27:48, 10/02/2022 10:29:18
longitude=                 ,                 
latitude=                 ,                 
gpstime=                 ,                 
comm= 
memory slot= 0, 0
factors= 0.945, 0.935, 1.000 [Overlap: Remove @ 990,1900, Matching Type: None]
inclinometer x offset= 1, 1
inclinometer y offset= 90, 90
data= 
340.5  1150.10  195.30  16.98
341.9  1169.85  191.43  16.36
343.4  1161.12  177.12  15.25
344.9  1147.00  154.17  13.44
346.4  1158.95  160.47  13.85
347.8  1181.97  165.59  14.01
349.3  1178.08  143.28  12.16
350.8  1196.85  136.35  11.39
352.2  1199.66  131.67  10.98
353.7  1213.52  124.11  10.23
355.2  1270.70  126.63  9.97
356.6  1361.36  130.90  9.62
358.1  1401.32  123.39  8.81
359.6  1423.02  119.65  8.41
361.0  1464.89  102.58  7.00
362.5  1565.91  119.19  7.61
364.0  1668.94  127.40  7.63
365.5  1721.90  132.78  7.71
366.9  1758.40  129.79  7.38
368.4  1838.97  120.93  6.58
369.9  1954.72  124.31  6.36
371.3  2062.32  136.61  6.62
372.8  2110.71  148.58  7.04
374.2  2193.62  142.78  6.51
375.7  2320.47  148.58  6.40
377.2  2429.70  146.85  6.04
378.6  2470.27  158.52  6.42
380.1  2551.18  153.84  6.03
381.6  2685.93  147.12  5.48
383.0  2833.60  151.80  5.36
384.5  2968.42  161.37  5.44
386.0  3072.30  171.38  5.58
387.4  3145.05  176.73  5.62
388.9  3265.22  174.30  5.34
390.4  3417.00  182.24  5.33
391.8  3581.76  183.68  5.13
393.3  3720.39  181.58  4.88
394.7  3790.90  181.60  4.79
396.2  3895.20  183.94  4.72
397.7  4045.44  199.52  4.93
399.1  4236.09  192.09  4.53
400.6  4429.76  199.81  4.51
402.0  4542.72  209.56  4.61
403.5  4625.60  202.53  4.38
405.0  4743.88  205.04  4.32
406.4  4951.98  216.48  4.37
407.9  5164.68  217.05  4.20
409.3  5294.34  219.50  4.15
410.8  5397.48  219.96  4.08
412.2  5515.44  219.76  3.98
413.7  5743.39  231.90  4.04
415.1  5995.78  245.09  4.09
416.6  6177.69  249.00  4.03
418.0  6300.25  246.50  3.91
419.5  6426.30  253.37  3.94
420.9  6619.04  258.03  3.90
422.4  6877.90  269.23  3.91
423.8  7151.03  285.88  4.00
425.3  7429.20  299.30  4.03
426.7  7644.45  315.70  4.13
428.2  7794.56  332.37  4.26
429.6  7946.20  343.94  4.33
431.1  8139.32  357.79  4.40
432.5  8401.77  376.39  4.48
434.0  8690.00  401.50  4.62
435.4  9020.00  418.00  4.63
436.8  9335.32  436.32  4.67
438.3  9593.70  453.88  4.73
439.7  9786.80  466.58  4.77
441.2  9926.40  481.28  4.85
442.6  10156.50  499.50  4.92
444.0  10434.06  520.52  4.99
445.5  10773.12  546.62  5.07
446.9  11143.86  575.12  5.16
448.4  11480.28  608.30  5.30
449.8  11808.50  644.10  5.45
451.2  12080.75  674.67  5.58
452.7  12280.59  700.59  5.70
454.1  12502.14  728.28  5.83
455.5  12771.50  765.33  5.99
457.0  13098.80  808.43  6.17
458.4  13447.72  844.65  6.28
459.8  13812.48  888.96  6.44
461.2  14228.08  937.60  6.59
462.7  14608.59  981.07  6.72
464.1  14926.13  1027.85  6.89
465.5  15183.72  1064.88  7.01
467.0  15439.10  1100.03  7.12
468.4  15722.12  1139.55  7.25
469.8  16050.28  1180.08  7.35
471.2  16465.26  1227.31  7.45
472.7  16910.19  1276.17  7.55
474.1  17351.90  1323.57  7.63
475.5  17904.12  1383.37  7.73
476.9  18421.65  1439.92  7.82
478.4  18825.00  1485.42  7.89
479.8  19058.04  1521.60  7.98
481.2  19187.52  1548.40  8.07
482.6  19356.57  1577.34  8.15
484.0  19658.64  1609.94  8.19
485.4  20120.49  1658.42  8.24
486.9  20679.75  1716.00  8.30
488.3  21292.64  1783.15  8.37
489.7  21810.92  1840.04  8.44
491.1  22232.28  1885.52  8.48
492.5  22585.08  1920.80  8.50
493.9  22860.96  1949.70  8.53
495.3  23107.80  1977.90  8.56
496.8  23446.52  2018.28  8.61
498.2  23908.29  2063.40  8.63
499.6  24410.07  2108.07  8.64
501.0  24994.17  2161.73  8.65
502.4  25552.32  2215.36  8.67
503.8  26076.33  2273.95  8.72
505.2  26609.04  2331.72  8.76
506.6  27111.48  2391.69  8.82
508.0  27599.04  2442.72  8.85
509.4  27975.00  2490.00  8.90
510.8  28403.10  2547.60  8.97
512.2  28816.40  2610.80  9.06
513.6  29289.60  2681.60  9.16
515.0  29858.72  2767.49  9.27
516.4  30359.52  2844.32  9.37
517.8  30919.58  2926.62  9.47
519.2  31510.68  3018.49  9.58
520.7  32090.03  3107.08  9.68
522.0  32576.28  3190.88  9.80
523.4  33141.15  3281.04  9.90
524.8  33647.16  3356.54  9.98
526.2  34247.69  3442.10  10.05
527.6  34891.08  3530.28  10.12
529.0  35437.60  3613.87  10.20
530.4  36081.40  3700.31  10.26
531.8  36610.27  3773.30  10.31
533.2  37037.52  3832.92  10.35
534.6  37430.88  3900.69  10.42
536.0  37876.16  3977.42  10.50
537.4  38358.07  4052.97  10.57
538.8  38908.69  4143.53  10.65
540.2  39522.28  4244.73  10.74
541.6  40131.98  4357.36  10.86
543.0  40661.46  4468.75  10.99
544.3  41346.75  4609.55  11.15
545.7  42129.75  4764.70  11.31
547.1  42651.75  4895.20  11.48
548.5  43283.16  5044.30  11.65
549.9  43992.19  5200.69  11.82
551.3  44756.92  5364.41  11.99
552.7  45318.06  5503.64  12.14
554.1  46042.92  5660.99  12.30
555.4  46633.56  5802.86  12.44
556.8  47040.84  5918.22  12.58
558.2  47262.60  6009.35  12.71
559.6  47453.25  6097.70  12.85
561.0  47890.92  6216.98  12.98
562.3  48239.10  6322.98  13.11
563.7  48787.20  6460.16  13.24
565.1  49354.80  6601.47  13.38
566.5  49974.45  6756.64  13.52
567.9  50833.36  6939.47  13.65
569.2  51777.60  7147.00  13.80
570.6  52752.10  7363.23  13.96
572.0  53590.10  7564.35  14.12
573.4  54292.16  7754.82  14.28
574.8  54995.00  7944.67  14.45
576.1  55861.91  8161.70  14.61
577.5  56540.48  8358.12  14.78
578.9  57480.24  8592.88  14.95
580.3  58369.05  8818.40  15.11
581.6  59257.44  9044.91  15.26
583.0  60130.62  9266.52  15.41
584.4  60709.35  9440.96  15.55
585.8  61067.62  9579.14  15.69
587.1  61317.08  9693.27  15.81
588.5  61659.00  9817.50  15.92
589.9  61934.40  9917.80  16.01
591.2  62372.24  10033.00  16.09
592.6  63067.84  10184.09  16.15
594.0  63704.95  10314.85  16.19
595.3  64577.28  10478.41  16.23
596.7  65475.86  10639.05  16.25
598.1  66355.76  10782.64  16.25
599.5  67210.45  10926.52  16.26
600.8  68107.56  11067.63  16.25
602.2  68841.92  11185.79  16.25
603.5  69742.56  11322.76  16.24
604.9  70626.60  11473.56  16.25
606.3  71443.68  11614.24  16.26
607.6  72196.80  11764.02  16.29
609.0  72916.20  11921.40  16.35
610.4  73622.64  12090.26  16.42
611.7  74258.27  12265.26  16.52
613.1  74825.10  12448.65  16.64
614.5  75447.18  12661.02  16.78
615.8  75904.74  12863.76  16.95
617.2  76579.92  13105.56  17.11
618.5  77156.12  13340.29  17.29
619.9  77909.02  13617.32  17.48
621.2  78622.19  13894.38  17.67
622.6  79519.00  14210.17  17.87
624.0  80241.84  14500.92  18.07
625.3  81074.14  14809.04  18.27
626.7  81903.36  15120.51  18.46
628.0  82599.36  15397.49  18.64
629.4  83417.60  15700.53  18.82
630.8  84092.40  15964.96  18.99
632.1  84647.43  16197.30  19.14
633.5  85542.60  16471.69  19.26
634.8  86255.73  16692.61  19.35
636.2  86886.78  16889.64  19.44
637.5  87680.19  17097.35  19.50
638.9  88378.14  17265.08  19.54
640.2  89137.19  17418.92  19.54
641.6  89949.90  17549.14  19.51
642.9  90708.80  17630.04  19.44
644.3  91512.36  17702.55  19.34
645.6  92274.00  17719.00  19.20
647.0  92998.35  17662.35  18.99
648.3  93773.53  17575.45  18.74
649.7  94583.67  17446.29  18.45
651.0  95371.82  17277.30  18.12
652.4  95900.22  17032.86  17.76
653.7  96980.40  16860.18  17.39
655.0  97899.28  16647.17  17.00
656.4  98568.00  16378.67  16.62
657.7  99628.77  16187.18  16.25
659.1  100508.10  15985.20  15.90
660.4  101230.08  15784.53  15.59
661.8  101928.00  15608.00  15.31
663.1  102868.89  15498.49  15.07
664.5  103325.40  15363.18  14.87
665.8  103417.95  15237.77  14.73
667.1  103419.72  15174.81  14.67
668.5  103698.00  15229.20  14.69
669.8  103970.66  15380.09  14.79
671.2  104124.80  15622.19  15.00
672.5  104339.94  15990.89  15.33
673.8  104894.16  16510.67  15.74
675.2  105822.78  17183.60  16.24
676.5  106958.88  17983.68  16.81
677.8  108149.78  18879.47  17.46
679.2  109101.22  19811.99  18.16
680.5  109929.18  20781.02  18.90
681.9  110672.10  21747.37  19.65
683.2  111480.60  22738.10  20.40
684.5  112281.40  23703.17  21.11
685.9  112989.17  24595.18  21.77
687.2  113694.72  25420.80  22.36
688.5  114348.48  26176.77  22.89
689.9  115119.52  26900.44  23.37
691.2  115778.54  27538.05  23.79
692.5  116390.90  28119.27  24.16
693.8  117092.95  28690.00  24.50
695.2  117689.21  29208.89  24.82
696.5  118356.04  29735.49  25.12
697.8  119058.45  30274.32  25.43
699.2  119701.14  30808.31  25.74
700.5  120382.56  31372.38  26.06
701.8  120995.70  31950.45  26.41
703.1  121643.76  32561.80  26.77
704.5  122297.04  33218.10  27.16
705.8  123008.40  33926.67  27.58
707.1  123656.00  34659.83  28.03
708.4  124283.70  35431.82  28.51
709.8  125057.31  36275.32  29.01
711.1  125577.46  37086.73  29.53
712.4  126364.44  38018.11  30.09
713.7  127007.02  38920.61  30.64
715.0  127696.26  39854.17  31.21
716.3  128441.00  40815.08  31.78
717.7  129151.55  41783.11  32.35
719.0  129918.10  42770.70  32.92
720.3  130674.02  43758.63  33.49
721.6  131579.40  44784.80  34.04
722.9  132472.98  45813.51  34.58
724.2  133388.64  46844.28  35.12
725.6  134157.24  47839.25  35.66
726.9  134594.25  48719.08  36.20
728.2  135004.80  49580.16  36.72
729.5  135523.70  50487.67  37.25
730.8  135963.06  51370.77  37.78
732.1  136521.56  52309.04  38.32
733.4  136893.54  53187.12  38.85
734.7  137100.24  54010.44  39.39
736.0  137318.10  54852.18  39.95
737.3  137309.85  55599.12  40.49
738.6  137309.85  56344.05  41.03
740.0  137340.80  57091.73  41.57
741.2  137512.96  57890.56  42.10
742.6  137903.40  58790.76  42.63
743.9  138432.00  59742.75  43.16
745.2  139164.60  60759.50  43.66
746.5  139972.29  61791.20  44.15
747.8  140654.60  62773.73  44.63
749.1  141417.25  63780.75  45.10
750.4  142165.02  64764.61  45.56
751.7  142914.52  65733.08  45.99
753.0  143475.03  66601.86  46.42
754.2  144123.54  67501.18  46.84
755.5  144685.55  68342.14  47.23
756.8  145243.96  69168.61  47.62
758.1  146194.68  70162.20  47.99
759.4  147077.20  71110.53  48.35
760.7  147898.52  72023.75  48.70
762.0  148461.25  72811.67  49.04
763.3  149005.08  73564.68  49.37
764.6  149361.60  74227.92  49.70
765.9  149733.50  74881.67  50.01
767.2  150205.02  75566.05  50.31
768.4  150504.90  76163.97  50.61
769.7  151101.98  76914.17  50.90
771.0  151481.07  77562.09  51.20
772.3  151834.65  78162.88  51.48
773.6  152286.08  78814.56  51.75
774.8  152727.78  79457.96  52.03
776.1  153131.16  80083.29  52.30
777.4  153427.71  80641.55  52.56
778.7  153918.68  81303.05  52.82
780.0  154335.36  81919.36  53.08
781.2  154678.74  82484.64  53.33
782.5  155142.00  83124.34  53.58
783.8  155572.38  83731.86  53.82
785.0  155907.60  84289.06  54.06
786.3  156313.50  84868.00  54.29
787.6  156737.84  85460.48  54.52
788.9  157080.45  86012.81  54.76
790.1  157592.20  86636.83  54.98
791.4  157949.28  87175.52  55.19
792.7  158562.30  87841.50  55.40
793.9  158930.10  88402.86  55.62
795.2  159390.00  88990.83  55.83
796.5  159846.94  89587.67  56.05
797.7  160314.66  90162.96  56.24
799.0  160920.00  90808.00  56.43
800.2  161290.24  91329.71  56.62
801.5  161715.70  91875.41  56.81
802.8  162221.30  92472.58  57.00
804.0  162664.32  93018.99  57.18
805.3  163140.84  93579.56  57.36
806.5  163474.90  94062.37  57.54
807.8  163909.20  94602.90  57.72
809.0  164335.18  95153.96  57.90
810.3  164800.22  95683.97  58.06
811.5  165165.99  96155.84  58.22
812.8  165590.40  96693.10  58.39
814.0  165953.07  97164.90  58.55
815.3  166426.62  97704.56  58.71
816.5  166778.25  98166.17  58.86
817.8  167229.87  98677.25  59.01
819.0  167606.46  99145.13  59.15
820.2  168016.32  99654.32  59.31
821.5  168456.60  100165.22  59.46
822.7  168698.10  100578.77  59.62
824.0  169122.78  101063.40  59.76
825.2  169631.25  101588.00  59.89
826.4  170103.01  102096.13  60.02
827.7  170387.20  102515.40  60.17
828.9  170811.90  103033.20  60.32
830.1  171203.07  103465.88  60.43
831.4  171625.63  103927.58  60.55
832.6  172063.24  104409.56  60.68
833.8  172456.80  104877.43  60.81
835.0  172781.14  105314.39  60.95
836.3  173166.00  105786.43  61.09
837.5  173634.30  106236.90  61.18
838.7  174082.77  106713.00  61.30
839.9  174474.00  107172.72  61.43
841.2  174926.18  107679.76  61.56
842.4  175307.61  108107.36  61.67
843.6  175696.50  108550.87  61.78
844.8  176153.67  109026.90  61.89
846.0  176564.04  109456.88  61.99
847.2  176933.82  109903.15  62.12
848.5  177367.84  110397.60  62.24
849.7  177729.69  110809.34  62.35
850.9  178103.90  111192.47  62.43
852.1  178497.94  111604.20  62.52
853.3  178804.62  111956.60  62.61
854.5  179127.34  112394.08  62.75
855.7  179414.58  112786.66  62.86
856.9  179758.56  113156.80  62.95
858.1  180145.04  113555.83  63.04
859.3  180463.22  113955.10  63.15
860.5  180834.78  114371.83  63.25
861.7  181263.20  114790.93  63.33
862.9  181601.42  115179.83  63.42
864.1  181928.27  115560.35  63.52
865.3  182351.68  115961.17  63.59
866.5  182787.84  116406.72  63.68
867.7  183164.09  116828.42  63.78
868.9  183508.01  117227.23  63.88
870.1  183946.48  117658.49  63.96
871.3  184362.02  118068.05  64.04
872.5  184875.75  118529.10  64.11
873.7  185325.76  118960.85  64.19
874.9  185778.99  119420.65  64.28
876.0  186253.56  119922.00  64.39
877.2  186709.92  120322.25  64.44
878.4  187268.94  120805.23  64.51
879.6  187748.40  121226.00  64.57
880.8  188079.50  121657.67  64.68
882.0  188493.28  122056.63  64.75
883.1  189010.36  122527.63  64.83
884.3  189510.15  122983.39  64.90
885.5  190024.17  123397.33  64.94
886.7  190365.12  123731.52  65.00
887.8  190802.40  124162.80  65.07
889.0  191270.12  124649.89  65.17
890.2  191720.55  125066.20  65.23
891.4  192255.93  125496.22  65.28
892.5  192858.12  125993.40  65.33
893.7  193509.24  126493.50  65.37
894.9  194015.52  126992.40  65.45
896.0  194620.50  127525.47  65.53
897.2  195263.46  128028.83  65.57
898.4  195764.27  128451.66  65.62
899.5  196417.70  128989.62  65.67
900.7  196756.30  129348.70  65.74
901.9  197153.78  129739.66  65.81
903.0  197581.71  130078.18  65.84
904.2  197985.00  130387.73  65.86
905.4  198339.12  130798.70  65.95
906.5  198794.96  131201.42  66.00
907.7  199162.40  131549.11  66.05
908.8  199567.35  131855.75  66.07
910.0  199853.68  132184.00  66.14
911.2  200092.20  132456.42  66.20
912.3  200240.94  132658.34  66.25
913.5  200388.70  132863.51  66.30
914.6  200581.92  133056.00  66.33
915.8  200947.38  133334.75  66.35
916.9  201166.04  133610.75  66.42
918.1  201384.98  133828.07  66.45
919.2  201487.77  134035.20  66.52
920.4  201636.60  134244.51  66.58
921.5  201873.76  134449.52  66.60
922.7  202017.76  134627.79  66.64
923.8  202294.50  134948.90  66.71
925.0  202432.23  135112.11  66.74
926.1  202638.66  135394.70  66.82
927.3  203074.56  135690.40  66.82
928.4  203651.50  136117.58  66.84
929.6  204216.32  136613.55  66.90
930.7  204860.60  137186.00  66.97
931.8  205557.36  137760.11  67.02
933.0  206291.52  138264.72  67.02
934.1  206735.49  138656.37  67.07
935.3  206870.05  138802.46  67.10
936.4  206944.92  138910.83  67.12
937.6  206820.93  138930.69  67.17
938.7  206693.37  138973.32  67.24
939.9  206824.05  139081.68  67.25
941.0  207324.96  139463.67  67.27
942.1  207935.10  139877.28  67.27
943.3  208312.80  140325.78  67.36
944.4  208792.77  140655.78  67.37
945.6  209122.66  140883.42  67.37
946.7  209418.20  141089.78  67.37
947.9  209689.41  141333.43  67.40
949.0  209741.63  141568.24  67.50
950.1  210139.56  141824.28  67.49
951.3  210544.51  142111.20  67.50
952.4  210948.30  142310.53  67.46
953.6  211172.66  142564.57  67.51
954.7  211114.95  142727.75  67.61
955.8  211550.74  142917.63  67.56
957.0  212054.25  143245.80  67.55
958.1  212442.48  143462.02  67.53
959.3  212385.60  143476.90  67.55
960.4  212604.36  143645.86  67.56
961.6  212996.95  143896.14  67.56
962.7  213155.52  144061.65  67.59
963.9  213495.94  144193.19  67.54
965.0  213373.26  144167.88  67.57
966.2  213454.42  144240.44  67.57
967.3  213572.68  144123.33  67.48
968.5  213456.96  144321.28  67.61
969.6  213686.24  144358.13  67.56
970.8  213545.75  144277.58  67.56
971.9  213449.28  144079.47  67.50
973.1  213345.04  144115.84  67.55
974.2  213421.13  144019.63  67.48
975.4  213722.07  144118.49  67.43
976.5  213576.87  144182.09  67.51
977.7  213708.72  144326.42  67.53
978.8  213540.30  144154.17  67.51
980.0  213547.00  143916.00  67.39
981.2  213663.48  143982.57  67.39
982.3  213527.58  144069.10  67.47
983.5  213578.43  144094.77  67.47
984.6  213948.00  144194.16  67.40
985.8  214132.16  143949.08  67.22
987.0  214188.80  144031.04  67.24
988.1  214344.64  144183.10  67.27
989.3  214541.60  144206.53  67.22
990.2  228776.28  155430.58  67.94
994.0  229027.71  155907.10  68.07
997.9  228804.17  155847.59  68.11
1001.7  229011.61  156332.48  68.26
1005.6  230010.00  157205.71  68.35
1009.4  231363.87  158416.26  68.47
1013.3  232520.00  159402.86  68.55
1017.1  233319.75  160085.24  68.61
1021.0  234054.49  160804.59  68.70
1024.8  235516.00  161938.93  68.76
1028.6  237578.61  163558.99  68.84
1032.5  239246.00  164896.20  68.92
1036.3  239959.81  165451.08  68.95
1040.1  240158.68  165765.98  69.02
1044.0  241042.39  166509.64  69.08
1047.8  241803.45  167111.78  69.11
1051.6  242488.89  167694.06  69.16
1055.5  242066.40  167541.56  69.21
1059.3  241605.45  167344.65  69.26
1063.1  241226.31  167189.22  69.31
1067.0  241468.02  167446.83  69.35
1070.8  242142.52  167957.55  69.36
1074.6  242586.69  168378.63  69.41
1078.4  242111.00  168092.79  69.43
1082.3  241043.11  167382.26  69.44
1086.1  240336.31  167073.51  69.52
1089.9  240189.99  167044.16  69.55
1093.7  240504.60  167337.05  69.58
1097.5  240567.41  167404.99  69.59
1101.4  240534.30  167399.94  69.60
1105.2  240364.40  167303.83  69.60
1109.0  240744.70  167592.11  69.61
1112.8  241854.40  168236.62  69.56
1116.6  242718.49  168779.57  69.54
1120.4  243485.82  169257.80  69.51
1124.2  244027.13  169566.85  69.49
1128.1  244832.67  170001.21  69.44
1131.8  244907.60  169862.70  69.36
1135.7  244745.16  169581.54  69.29
1139.5  244559.20  169240.37  69.20
1143.3  243986.75  168547.70  69.08
1147.1  243251.11  167749.71  68.96
1150.9  242458.33  166912.23  68.84
1154.7  242466.76  166549.69  68.69
1158.5  242314.80  166126.11  68.56
1162.3  242095.66  165640.09  68.42
1166.1  241417.36  164859.72  68.29
1169.9  241080.17  164306.23  68.15
1173.7  240480.00  163620.00  68.04
1177.5  239871.07  162921.77  67.92
1181.2  239970.18  162677.91  67.79
1185.0  240506.39  162742.84  67.67
1188.8  240480.72  162584.75  67.61
1192.6  240529.82  162542.17  67.58
1196.4  240537.97  162491.10  67.55
1200.2  239851.73  162108.80  67.59
1204.0  239379.10  161907.33  67.64
1207.8  238932.90  161767.80  67.70
1211.6  238326.00  161474.50  67.75
1215.3  237805.47  161423.57  67.88
1219.1  237691.50  161652.38  68.01
1222.9  237368.89  161737.14  68.14
1226.7  237049.95  161890.25  68.29
1230.4  236425.44  161697.16  68.39
1234.2  235748.80  161491.40  68.50
1238.0  234979.28  161176.94  68.59
1241.8  234245.61  160890.41  68.68
1245.5  233660.82  160625.36  68.74
1249.3  233462.50  160636.24  68.81
1253.1  233818.47  160968.75  68.84
1256.8  233915.93  161156.22  68.89
1260.6  233747.25  161047.98  68.90
1264.4  233585.90  161052.76  68.95
1268.1  233336.40  160891.97  68.95
1271.9  233314.74  160917.86  68.97
1275.7  233536.48  161108.30  68.99
1279.4  233793.60  161314.59  69.00
1283.2  233268.28  161044.82  69.04
1286.9  232958.11  160873.61  69.06
1290.7  232755.60  160736.40  69.06
1294.4  232040.99  160248.15  69.06
1298.2  231055.14  159572.88  69.06
1302.0  229852.58  158721.00  69.05
1305.7  228471.22  157763.96  69.05
1309.5  226925.18  156642.57  69.03
1313.2  225984.83  155866.23  68.97
1317.0  225342.00  155362.63  68.95
1320.7  224523.96  154649.46  68.88
1324.4  223378.27  153673.21  68.80
1328.2  222771.20  153010.80  68.69
1331.9  221977.07  152148.46  68.54
1335.7  221192.50  151180.09  68.35
1339.4  219856.27  149884.23  68.17
1343.2  218910.25  148765.78  67.96
1346.9  218533.88  148014.14  67.73
1350.6  218962.26  147776.60  67.49
1354.4  219508.25  147627.09  67.25
1358.1  219182.20  146922.60  67.03
1361.8  218349.62  145890.33  66.82
1365.6  217369.50  144758.96  66.60
1369.3  216443.11  143649.43  66.37
1373.0  215275.81  142365.58  66.13
1376.7  213765.07  140916.64  65.92
1380.5  212237.42  139308.77  65.64
1384.2  210961.79  137792.10  65.32
1387.9  209768.93  136218.47  64.94
1391.6  208462.22  134365.79  64.46
1395.3  207238.15  132385.47  63.88
1399.1  206477.98  130465.18  63.19
1402.8  205478.67  128136.00  62.36
1406.5  204685.27  125703.47  61.41
1410.2  204115.33  123316.50  60.42
1413.9  204063.19  121219.25  59.40
1417.6  203502.04  118971.94  58.46
1421.3  202801.87  116844.69  57.62
1425.1  201970.67  114855.43  56.87
1428.8  201590.40  113378.59  56.24
1432.5  201383.00  112222.81  55.73
1436.2  201112.00  111290.82  55.34
1439.9  200462.47  110368.42  55.06
1443.6  200078.11  109713.21  54.84
1447.3  199545.62  109179.34  54.71
1451.0  199103.75  108756.32  54.62
1454.7  198607.64  108393.14  54.58
1458.4  198231.13  108125.85  54.55
1462.1  197611.12  107791.05  54.55
1465.8  196922.75  107467.77  54.57
1469.4  196371.65  107311.07  54.65
1473.1  197233.74  107902.09  54.71
1476.8  197514.34  108318.74  54.84
1480.5  196369.07  107947.20  54.97
1484.2  195299.63  107640.53  55.12
1487.9  194657.66  107608.23  55.28
1491.6  194039.08  107541.11  55.42
1495.3  194039.08  107832.21  55.57
1498.9  193596.73  107938.48  55.75
1502.6  192659.98  107765.04  55.94
1506.3  191460.89  107471.60  56.13
1510.0  190547.40  107306.49  56.31
1513.7  189795.59  107294.47  56.53
1517.3  189082.34  107258.88  56.73
1521.0  188190.74  107047.34  56.88
1524.7  187394.73  106896.45  57.04
1528.3  186568.33  106644.43  57.16
1532.0  185665.87  106357.54  57.28
1535.7  184805.13  106052.10  57.39
1539.3  183951.60  105699.86  57.46
1543.0  183325.33  105507.13  57.55
1546.7  182932.75  105472.71  57.66
1550.3  182430.58  105316.34  57.73
1554.0  181677.30  105019.20  57.81
1557.6  180926.78  104724.56  57.88
1561.3  180121.42  104375.66  57.95
1565.0  179281.60  103977.43  58.00
1568.6  178415.31  103545.01  58.04
1572.3  177804.48  103317.16  58.11
1575.9  177228.44  103093.26  58.17
1579.6  176683.66  102919.43  58.25
1583.2  176116.49  102735.31  58.33
1586.9  175421.83  102446.26  58.40
1590.5  174877.47  102382.14  58.55
1594.1  174181.72  102216.29  58.68
1597.8  173452.92  102061.58  58.84
1601.4  172770.72  101918.43  58.99
1605.1  171860.97  101625.13  59.13
1608.7  171080.00  101399.14  59.27
1612.3  170354.76  101174.97  59.39
1616.0  169582.45  100866.54  59.48
1619.6  168893.56  100610.57  59.57
1623.2  168136.93  100175.74  59.58
1626.9  167601.80  99884.06  59.60
1630.5  166929.55  99391.56  59.54
1634.1  166312.71  98984.95  59.52
1637.8  165570.22  98480.80  59.48
1641.4  164642.60  97865.13  59.44
1645.0  163771.24  97278.54  59.40
1648.6  162803.08  96539.48  59.30
1652.2  162065.15  95834.14  59.13
1655.8  161367.89  95092.43  58.93
1659.5  160655.80  94329.03  58.71
1663.1  159486.32  93241.14  58.46
1666.7  158239.67  92081.68  58.19
1670.3  157077.53  90871.33  57.85
1673.9  156023.73  89675.61  57.48
1677.5  155235.68  88613.79  57.08
1681.1  154788.58  87686.31  56.65
1684.7  154740.55  86954.18  56.19
1688.3  154617.09  86161.60  55.73
1691.9  154236.13  85235.49  55.26
1695.6  153895.33  84383.79  54.83
1699.2  153773.00  83770.37  54.48
1702.8  153697.66  83227.71  54.15
1706.3  153251.63  82510.27  53.84
1709.9  152319.64  81597.20  53.57
1713.5  151654.16  80895.91  53.34
1717.1  150953.76  80289.80  53.19
1720.7  150313.38  79783.24  53.08
1724.3  149975.34  79622.71  53.09
1727.9  149681.82  79635.03  53.20
1731.5  149598.64  79882.39  53.40
1735.1  149735.73  80345.83  53.66
1738.7  149504.49  80430.23  53.80
1742.2  149033.53  80322.77  53.90
1745.8  148500.53  80033.31  53.89
1749.4  148658.04  80117.82  53.89
1753.0  148153.48  79853.33  53.90
1756.5  146834.43  79273.31  53.99
1760.1  144987.95  78471.14  54.12
1763.7  142840.44  77554.75  54.29
1767.2  141103.53  76948.41  54.53
1770.8  139669.00  76498.07  54.77
1774.4  138256.38  75921.23  54.91
1777.9  137448.70  75771.08  55.13
1781.5  136575.67  75449.57  55.24
1785.1  135340.83  74893.93  55.34
1788.6  134034.61  74248.58  55.40
1792.2  132852.83  73667.57  55.45
1795.8  132393.66  73528.88  55.54
1799.3  131833.20  73275.81  55.58
1802.9  131116.42  72944.34  55.63
1806.4  130399.64  72625.66  55.69
1810.0  129583.09  72232.61  55.74
1813.5  129088.14  72013.49  55.79
1817.1  128808.20  71944.89  55.85
1820.6  128162.53  71662.14  55.92
1824.2  128025.16  71700.20  56.00
1827.7  127168.79  71311.50  56.08
1831.2  126812.00  71289.00  56.22
1834.8  126785.83  71364.36  56.29
1838.3  126628.50  71439.43  56.42
1841.8  125989.20  71186.94  56.50
1845.4  125117.69  70805.35  56.59
1848.9  124257.00  70394.98  56.65
1852.4  123641.30  70057.29  56.66
1856.0  122947.27  69573.15  56.59
1859.5  122234.81  69099.13  56.53
1863.0  121549.83  68522.81  56.37
1866.6  121163.11  68071.14  56.18
1870.1  120898.11  67571.59  55.89
1873.6  120301.50  66690.96  55.44
1877.1  119277.67  65367.38  54.80
1880.6  118005.33  63752.06  54.02
1884.2  116939.18  62006.10  53.02
1887.7  116040.33  60038.96  51.74
1891.2  115055.50  57701.70  50.15
1894.7  114220.98  55179.24  48.31
1898.2  113766.56  52679.54  46.30
1902.2  123177.60  54678.00  44.39
1904.9  122430.53  52364.87  42.77
1907.6  121549.00  50103.67  41.22
1910.4  120806.29  48039.43  39.77
1913.1  119692.93  46098.73  38.51
1915.8  119010.27  44590.47  37.47
1918.6  118552.67  43397.33  36.61
1921.3  118125.98  42455.00  35.94
1924.0  117381.37  41599.60  35.44
1926.7  116672.40  40996.00  35.14
1929.4  115952.47  40601.27  35.02
1932.2  115416.30  40408.89  35.01
1934.9  114886.20  40333.80  35.11
1937.6  114324.67  40340.70  35.29
1940.3  113765.42  40445.83  35.55
1943.0  113256.15  40658.13  35.90
1945.7  112542.10  40820.27  36.27
1948.4  111783.67  40991.55  36.67
1951.1  111185.85  41248.05  37.10
1953.8  110581.90  41515.10  37.54
1956.4  110090.88  41797.87  37.97
1959.1  109530.10  42053.07  38.39
1961.8  108760.05  42209.30  38.81
1964.5  108149.03  42423.00  39.23
1967.2  107443.04  42616.81  39.66
1969.9  106843.17  42830.75  40.09
1972.5  106076.58  42946.37  40.49
1975.2  105555.19  43151.98  40.88
1977.9  105249.55  43428.30  41.26
1980.6  104719.24  43620.50  41.65
1983.2  103900.58  43708.25  42.07
1985.9  103044.00  43734.00  42.44
1988.5  102179.85  43747.23  42.81
1991.2  101561.85  43867.58  43.19
1993.8  100986.60  43965.35  43.54
1996.5  100575.20  44098.45  43.85
1999.2  99986.73  44116.78  44.12
2001.8  99588.60  44176.20  44.36
2004.4  99075.27  44198.36  44.61
2007.1  98401.57  44080.98  44.80
2009.7  97852.65  43929.45  44.89
2012.4  97507.73  43877.87  45.00
2015.0  97051.00  43740.17  45.07
2017.6  96502.33  43439.71  45.01
2020.3  96024.50  43147.13  44.93
2022.9  95817.33  42976.80  44.85
2025.5  95605.90  42764.13  44.73
2028.1  95402.03  42456.53  44.50
2030.8  95003.50  42004.85  44.21
2033.4  94824.55  41656.00  43.93
2036.0  94449.50  41217.80  43.64
2038.6  94068.90  40741.60  43.31
2041.2  93755.53  40301.00  42.99
2043.8  93433.38  39839.26  42.64
2046.4  93075.38  39346.87  42.27
2049.0  92590.43  38823.93  41.93
2051.6  92333.68  38421.50  41.61
2054.2  92011.88  38020.21  41.32
2056.8  91674.92  37633.75  41.05
2059.4  91120.09  37174.74  40.80
2062.0  90616.88  36760.83  40.57
2064.6  90019.94  36346.84  40.38
2067.1  89425.13  35946.23  40.20
2069.7  88815.65  35548.42  40.02
2072.3  88393.77  35269.33  39.90
2074.9  87969.35  34977.95  39.76
2077.4  87676.45  34756.38  39.64
2080.0  87215.54  34477.24  39.53
2082.6  86722.88  34212.92  39.45
2085.1  86264.00  33946.73  39.35
2087.7  85936.50  33715.50  39.23
2090.3  85536.03  33442.13  39.10
2092.8  84833.52  33067.00  38.98
2095.4  84095.16  32686.98  38.87
2097.9  83446.77  32363.92  38.78
2100.5  82783.00  32021.33  38.68
2103.0  82217.73  31715.98  38.58
2105.6  81687.95  31431.48  38.48
2108.1  81211.35  31168.58  38.38
2110.7  80711.05  30916.67  38.31
2113.2  80225.43  30661.13  38.22
2115.7  79683.96  30371.17  38.11
2118.3  79083.23  30090.78  38.05
2120.8  78726.15  29932.05  38.02
2123.3  78334.00  29744.75  37.97
2125.8  77965.65  29550.15  37.90
2128.4  77582.70  29374.48  37.86
2130.9  77089.50  29168.33  37.84
2133.4  76722.80  29012.20  37.81
2135.9  76374.17  28853.83  37.78
2138.4  75923.28  28675.44  37.77
2140.9  75632.58  28601.53  37.82
2143.4  75329.55  28527.28  37.87
2145.9  75043.24  28441.99  37.90
2148.4  74769.12  28362.80  37.93
2150.9  74494.99  28277.52  37.96
2153.4  74196.50  28192.23  38.00
2155.9  73898.62  28122.77  38.06
2158.4  73622.50  28064.75  38.12
2160.9  73389.75  28028.00  38.19
2163.4  73106.40  27959.28  38.24
2165.9  72617.07  27781.90  38.26
2168.4  72182.55  27631.95  38.28
2170.8  71863.64  27569.94  38.36
2173.3  71504.15  27511.93  38.48
2175.8  71200.34  27459.39  38.57
2178.2  70849.50  27378.75  38.64
2180.7  70493.38  27307.29  38.74
2183.2  70105.85  27198.72  38.80
2185.6  69715.80  27096.30  38.87
2188.1  69249.60  27001.80  38.99
2190.6  68727.10  26867.53  39.09
2193.0  68094.95  26659.88  39.15
2195.5  67552.00  26476.80  39.19
2197.9  67014.07  26293.47  39.24
2200.4  66345.58  26101.25  39.34
2202.8  65891.98  25962.28  39.40
2205.3  65336.27  25757.57  39.42
2207.7  64990.47  25617.37  39.42
2210.1  64587.83  25442.67  39.39
2212.6  64235.15  25300.39  39.39
2215.0  64016.67  25196.13  39.36
2217.4  63736.03  25037.16  39.28
2219.9  63527.38  24867.65  39.14
2222.3  63327.00  24668.97  38.95
2224.7  63186.53  24461.33  38.71
2227.1  62938.98  24184.18  38.42
2229.5  62640.48  23842.35  38.06
2231.9  62207.87  23404.80  37.62
2234.4  61717.60  22926.53  37.15
2236.8  61354.06  22481.97  36.64
2239.2  60996.65  22014.85  36.09
2241.6  60600.05  21532.18  35.53
2244.0  60213.60  21067.20  34.99
2246.4  59823.00  20576.80  34.40
2248.8  59396.15  20059.42  33.77
2251.2  59073.00  19575.00  33.14
2253.6  58696.00  19089.25  32.52
2255.9  58429.20  18651.50  31.92
2258.3  58137.79  18256.22  31.40
2260.7  57777.27  17883.27  30.95
2263.1  57383.75  17537.75  30.56
2265.5  56984.68  17213.44  30.21
2267.9  56666.00  16950.50  29.91
2270.2  56251.27  16698.80  29.69
2272.6  55852.30  16483.40  29.51
2275.0  55448.40  16272.90  29.35
2277.3  55083.88  16077.50  29.19
2279.7  54729.88  15893.13  29.04
2282.1  54397.13  15699.20  28.86
2284.4  53992.22  15469.30  28.65
2286.8  53709.52  15252.72  28.40
2289.1  53360.13  15012.27  28.13
2291.5  53056.09  14801.91  27.90
2293.8  52630.83  14598.33  27.74
2296.2  52198.30  14383.60  27.56
2298.5  51703.75  14166.05  27.40
2300.8  51183.53  13976.20  27.31
2303.2  50592.07  13801.37  27.28
2305.5  49956.98  13648.56  27.32
2307.9  49314.42  13509.21  27.39
2310.2  48687.10  13436.50  27.60
2312.5  48123.67  13386.00  27.82
2314.8  47567.52  13307.53  27.98
2317.1  46982.29  13204.38  28.11
2319.5  46373.18  13086.15  28.22
2321.8  45862.17  12954.80  28.25
2324.1  45289.77  12803.70  28.27
2326.4  44777.33  12629.10  28.20
2328.7  44277.92  12468.75  28.16
2331.0  43821.30  12324.00  28.12
2333.3  43467.30  12216.30  28.10
2335.6  43101.80  12082.47  28.03
2337.9  42667.65  11932.95  27.97
2340.2  42275.00  11795.83  27.90
2342.5  41915.33  11681.45  27.87
2344.8  41431.08  11571.42  27.93
2347.1  40926.20  11471.25  28.03
2349.4  40399.55  11377.40  28.16
2351.7  39967.20  11313.47  28.31
2353.9  39527.79  11263.60  28.50
2356.2  39016.25  11163.75  28.61
2358.5  38526.37  11064.53  28.72
2360.8  38083.40  10981.85  28.84
2363.1  37653.00  10896.55  28.94
2365.3  37228.57  10768.87  28.93
2367.6  36725.00  10641.67  28.98
2369.8  36221.88  10519.00  29.04
2372.1  35692.80  10385.05  29.10
2374.4  35097.63  10220.03  29.12
2376.6  34516.07  10049.20  29.11
2378.9  33954.90  9876.53  29.09
2381.1  33410.00  9724.00  29.11
2383.4  32870.55  9597.05  29.20
2385.6  32403.71  9483.38  29.27
2387.9  31937.70  9343.80  29.26
2390.1  31482.50  9213.75  29.27
2392.3  31010.85  9073.35  29.26
2394.6  30592.35  8959.00  29.29
2396.8  30211.98  8841.67  29.27
2399.0  29790.58  8738.33  29.33
2401.3  29322.20  8592.88  29.31
2403.5  28865.20  8435.70  29.22
2405.7  28472.65  8306.80  29.17
2407.9  28108.80  8170.95  29.07
2410.1  27695.40  8016.60  28.95
2412.4  27327.17  7891.17  28.88
2414.6  26949.80  7755.00  28.78
2416.8  26591.40  7610.90  28.62
2419.0  26221.58  7465.28  28.47
2421.2  25794.78  7319.00  28.37
2423.4  25339.71  7150.27  28.22
2425.6  25088.85  7067.55  28.17
2427.8  24841.20  6962.78  28.03
2430.0  24526.68  6815.09  27.79
2432.2  24240.00  6672.00  27.52
2434.4  23964.98  6530.63  27.25
2436.5  23606.03  6406.93  27.14
2438.7  23324.80  6313.85  27.07
2440.9  23095.48  6183.28  26.77
2443.1  22853.70  6060.15  26.52
2445.3  22602.29  5952.78  26.34
2447.4  22317.60  5834.40  26.14
2449.6  21991.20  5739.07  26.10
2451.8  21714.30  5620.05  25.88
2453.9  21417.23  5507.58  25.72
2456.1  21111.27  5400.80  25.58
2458.3  20833.81  5274.65  25.32
2460.4  20549.38  5174.77  25.18
2462.6  20277.54  5093.67  25.12
2464.7  20034.19  5000.34  24.96
2466.9  19795.07  4887.53  24.69
2469.0  19570.41  4815.93  24.61
2471.2  19350.65  4741.55  24.50
2473.3  19086.13  4673.43  24.49
2475.4  18808.94  4608.01  24.50
2477.6  18574.88  4515.51  24.31
2479.7  18342.40  4416.00  24.08
2481.9  18081.58  4318.77  23.88
2484.0  17873.31  4250.44  23.78
2486.1  17632.80  4185.00  23.73
2488.2  17406.38  4115.29  23.64
2490.4  17200.63  4060.63  23.61
2492.5  16860.80  4039.57  23.96
2494.6  16541.03  4014.00  24.27
2496.7  16321.76  3963.61  24.28
2498.8  16096.65  3871.80  24.05
2500.9  15925.68  3835.01  24.08
2503.0  15813.17  3823.18  24.18
2505.1  15759.25  3823.63  24.26
2507.2  15799.93  3910.65  24.75
2509.4  15839.18  3953.77  24.96
2511.4  15827.53  3937.33  24.88
2513.5  15867.20  3994.93  25.18
2515.6  15849.80  4208.18  26.55
