# Supplementary material for: Using reflectance spectra and Pl@ntNet to identify herbarium specimens: a case study with Lithocarpus
Source: New Phytol. 2025 Jun 4;251(2):800–10. doi: 10.1111/nph.70258 (PMC13278665; doi:10.1111/nph.70258)
Supplement: Supplementary file 1 — Dataset S1 Original spectral data collected for this study. [file NPH-251-800-s003.zip › lithocarpus_spectra/gr021722_0246.sig]

/*** Spectra Vista SIG Data ***/
name= gr021722_0246.sig
instrument= HI: 1132003 (HR-1024i)
integration= 50.0, 9.0, 6.0, 100.0, 14.0, 6.0
scan method= Time-based, Time-based
scan coadds= 100, 425, 571, 50, 298, 571
scan time= 5, 5
scan settings= AI, AI
external data set1= 0,0,0,0,0,0,0,0,0,0,0,0,0,0,0,0,0,0,0,0,0,0,0,0,0,0,0,0,0,0,0,0
external data set2= 0,0,0,0,0,0,0,0,0,0,0,0,0,0,0,0,0,0,0,0,0,0,0,0,0,0,0,0,0,0,0,0
external data dark= 0,0,0,0,0,0,0,0,0,0,0,0,0,0,0,0
external data mask= 0
optic= LENS 4(1), LENS 4(1)
temp= 30.2, -5.0, -9.8, 30.2, -5.0, -9.8
battery= 7.44, 7.45
error= 0, 0
units= Radiance, Radiance
time= 17/02/2022 14:34:28, 17/02/2022 14:37:40
longitude=                 ,                 
latitude=                 ,                 
gpstime=                 ,                 
comm= 
memory slot= 0, 0
factors= 0.939, 0.915, 1.000 [Overlap: Remove @ 990,1900, Matching Type: None]
inclinometer x offset= 1, 1
inclinometer y offset= 90, 90
data= 
340.5  1171.80  119.35  10.19
341.9  1191.12  127.62  10.71
343.4  1161.12  108.24  9.32
344.9  1165.50  101.75  8.73
346.4  1176.78  89.15  7.58
347.8  1164.84  102.78  8.82
349.3  1162.16  95.52  8.22
350.8  1212.00  75.75  6.25
352.2  1243.55  87.78  7.06
353.7  1268.68  75.85  5.98
355.2  1283.80  65.50  5.10
356.6  1348.27  78.54  5.83
358.1  1388.10  72.71  5.24
359.6  1435.84  64.10  4.46
361.0  1489.51  67.71  4.55
362.5  1578.24  67.82  4.30
364.0  1668.94  76.44  4.58
365.5  1721.90  89.95  5.22
366.9  1770.96  87.92  4.96
368.4  1863.99  75.06  4.03
369.9  1967.58  77.16  3.92
371.3  2049.10  79.32  3.87
372.8  2110.71  78.66  3.73
374.2  2219.58  90.86  4.09
375.7  2333.58  91.77  3.93
377.2  2429.70  93.45  3.85
378.6  2496.69  85.87  3.44
380.1  2589.64  83.33  3.22
381.6  2711.15  94.58  3.49
383.0  2846.25  94.88  3.33
384.5  2981.16  114.66  3.85
386.0  3084.84  112.86  3.66
387.4  3181.20  114.48  3.60
388.9  3276.84  104.58  3.19
390.4  3428.39  113.90  3.32
391.8  3604.72  120.54  3.34
393.3  3720.39  121.70  3.27
394.7  3802.25  119.18  3.13
396.2  3906.02  124.43  3.19
397.7  4066.08  129.00  3.17
399.1  4256.31  131.43  3.09
400.6  4439.92  137.16  3.09
402.0  4563.00  141.96  3.11
403.5  4645.20  137.20  2.95
405.0  4781.16  139.80  2.92
406.4  4988.06  153.34  3.07
407.9  5200.36  165.02  3.17
409.3  5320.68  166.82  3.14
410.8  5431.32  164.97  3.04
412.2  5571.72  164.82  2.96
413.7  5789.77  177.79  3.07
415.1  6033.68  185.71  3.08
416.6  6215.04  194.22  3.13
418.0  6343.75  192.13  3.03
419.5  6481.58  196.94  3.04
420.9  6678.08  203.36  3.05
422.4  6934.69  214.54  3.09
423.8  7188.05  219.04  3.05
425.3  7453.80  224.48  3.01
426.7  7662.90  236.78  3.09
428.2  7831.04  243.20  3.11
429.6  8011.43  249.06  3.11
431.1  8202.46  258.30  3.15
432.5  8468.85  271.12  3.20
434.0  8750.50  275.00  3.14
435.4  9064.00  288.75  3.19
436.8  9368.74  300.78  3.21
438.3  9616.30  307.93  3.20
439.7  9832.32  321.49  3.27
441.2  10005.36  329.94  3.30
442.6  10256.40  335.78  3.27
444.0  10532.34  343.98  3.27
445.5  10865.43  358.38  3.30
446.9  11214.84  376.74  3.36
448.4  11530.05  392.63  3.41
449.8  11876.30  398.33  3.35
451.2  12138.25  411.13  3.39
452.7  12355.86  419.78  3.40
454.1  12600.40  433.50  3.44
455.5  12880.56  447.72  3.48
457.0  13218.92  460.46  3.48
458.4  13550.68  471.90  3.48
459.8  13904.64  486.72  3.50
461.2  14310.12  503.96  3.52
462.7  14674.26  525.36  3.58
464.1  14998.97  543.27  3.62
465.5  15275.52  556.92  3.65
467.0  15548.90  567.30  3.65
468.4  15861.04  582.86  3.67
469.8  16199.28  598.98  3.70
471.2  16601.19  617.60  3.72
472.7  17022.10  639.07  3.75
474.1  17458.10  660.80  3.79
475.5  17981.86  678.73  3.77
476.9  18464.42  705.71  3.82
478.4  18850.00  721.88  3.83
479.8  19115.10  738.61  3.86
481.2  19307.60  752.08  3.90
482.6  19542.87  757.62  3.88
484.0  19882.86  778.71  3.92
485.4  20333.97  797.59  3.92
486.9  20861.10  827.78  3.97
488.3  21432.80  852.64  3.98
489.7  21928.12  876.07  4.00
491.1  22332.24  896.70  4.02
492.5  22720.32  923.16  4.06
493.9  23023.92  942.84  4.10
495.3  23318.70  954.75  4.09
496.8  23685.60  978.56  4.13
498.2  24163.50  1004.55  4.16
499.6  24649.02  1032.80  4.19
501.0  25213.83  1064.31  4.22
502.4  25743.24  1088.76  4.23
503.8  26260.29  1111.43  4.23
505.2  26781.76  1145.54  4.28
506.6  27278.46  1173.92  4.30
508.0  27760.32  1202.04  4.33
509.4  28155.00  1225.00  4.35
510.8  28606.05  1249.88  4.37
512.2  29050.64  1278.56  4.40
513.6  29544.00  1308.00  4.43
515.0  30113.60  1342.84  4.46
516.4  30610.08  1371.12  4.48
517.8  31166.90  1403.77  4.50
519.2  31755.30  1436.01  4.52
520.7  32323.51  1474.97  4.56
522.0  32816.04  1511.82  4.61
523.4  33388.11  1552.32  4.65
524.8  33892.44  1585.56  4.68
526.2  34488.04  1619.09  4.69
527.6  35114.46  1662.21  4.73
529.0  35653.20  1705.00  4.78
530.4  36291.02  1750.55  4.82
531.8  36843.34  1791.44  4.86
533.2  37294.92  1829.88  4.91
534.6  37723.20  1874.56  4.97
536.0  38205.20  1928.54  5.05
537.4  38690.33  1982.34  5.12
538.8  39254.23  2026.73  5.16
540.2  39880.62  2080.12  5.22
541.6  40479.18  2128.77  5.26
543.0  40995.64  2172.17  5.30
544.3  41694.75  2231.55  5.35
545.7  42469.05  2294.63  5.40
547.1  42982.35  2346.83  5.46
548.5  43611.66  2400.24  5.50
549.9  44317.05  2456.21  5.54
551.3  45066.32  2519.40  5.59
552.7  45603.50  2575.65  5.65
554.1  46310.19  2647.79  5.72
555.4  46903.78  2711.36  5.78
556.8  47331.90  2760.45  5.83
558.2  47606.70  2803.95  5.89
559.6  47862.45  2848.13  5.95
561.0  48362.16  2912.91  6.02
562.3  48757.80  2964.33  6.08
563.7  49333.76  3030.72  6.14
565.1  49909.20  3095.40  6.20
566.5  50526.13  3167.85  6.27
567.9  51367.60  3254.20  6.34
569.2  52294.20  3349.50  6.41
570.6  53259.09  3448.37  6.47
572.0  54084.52  3540.55  6.55
573.4  54788.94  3626.92  6.62
574.8  55488.00  3718.75  6.70
576.1  56348.94  3816.51  6.77
577.5  57020.08  3906.56  6.85
578.9  57933.12  4013.76  6.93
580.3  58781.28  4122.30  7.01
581.6  59624.00  4231.68  7.10
583.0  60454.98  4340.70  7.18
584.4  61041.87  4432.79  7.26
585.8  61461.83  4520.94  7.36
587.1  61807.90  4594.48  7.43
588.5  62250.60  4681.80  7.52
589.9  62622.90  4758.30  7.60
591.2  63139.32  4851.40  7.68
592.6  63867.32  4961.33  7.77
594.0  64519.81  5065.21  7.85
595.3  65375.46  5175.62  7.92
596.7  66243.92  5293.59  7.99
598.1  67085.11  5414.80  8.07
599.5  67912.40  5539.85  8.16
600.8  68788.28  5666.74  8.24
602.2  69496.00  5779.41  8.32
603.5  70372.08  5900.46  8.38
604.9  71237.34  6029.10  8.46
606.3  72029.76  6151.20  8.54
607.6  72778.86  6271.83  8.62
609.0  73499.40  6399.00  8.71
610.4  74217.78  6524.70  8.79
611.7  74858.86  6645.06  8.88
613.1  75463.35  6765.45  8.97
614.5  76139.10  6899.67  9.06
615.8  76663.62  7028.01  9.17
617.2  77389.02  7170.30  9.27
618.5  78006.80  7303.06  9.36
619.9  78795.42  7451.30  9.46
621.2  79514.81  7603.80  9.56
622.6  80410.00  7774.25  9.67
624.0  81114.75  7924.82  9.77
625.3  81939.21  8088.68  9.87
626.7  82767.60  8254.60  9.97
628.0  83438.92  8398.38  10.07
629.4  84263.20  8562.40  10.16
630.8  84949.68  8710.98  10.25
632.1  85492.26  8845.20  10.35
633.5  86389.16  9014.72  10.44
634.8  87103.92  9156.99  10.51
636.2  87742.32  9291.63  10.59
637.5  88543.08  9436.03  10.66
638.9  89252.82  9565.34  10.72
640.2  89993.76  9691.82  10.77
641.6  90802.74  9810.75  10.80
642.9  91581.49  9908.54  10.82
644.3  92410.30  10022.69  10.85
645.6  93158.00  10130.25  10.87
647.0  93878.73  10209.78  10.88
648.3  94660.64  10285.14  10.87
649.7  95484.08  10351.33  10.84
651.0  96263.21  10409.92  10.81
652.4  96805.80  10442.25  10.79
653.7  97876.26  10515.69  10.74
655.0  98760.84  10552.30  10.68
656.4  99411.60  10556.10  10.62
657.7  100499.32  10598.00  10.55
659.1  101362.80  10614.45  10.47
660.4  102021.92  10607.52  10.40
661.8  102696.00  10608.00  10.33
663.1  103657.50  10654.37  10.28
664.5  104155.62  10657.23  10.23
665.8  104290.50  10649.27  10.21
667.1  104365.53  10646.64  10.20
668.5  104714.40  10684.80  10.20
669.8  105085.20  10747.35  10.23
671.2  105339.52  10824.32  10.28
672.5  105623.82  10925.33  10.34
673.8  106250.20  11087.86  10.44
675.2  107163.42  11303.67  10.55
676.5  108302.94  11554.20  10.67
677.8  109487.94  11833.38  10.81
679.2  110430.78  12112.91  10.97
680.5  111255.30  12409.25  11.15
681.9  111988.80  12720.40  11.36
683.2  112781.90  13047.65  11.57
684.5  113567.30  13378.75  11.78
685.9  114281.09  13718.96  12.00
687.2  114969.60  14058.24  12.23
688.5  115604.72  14408.46  12.46
689.9  116380.12  14768.12  12.69
691.2  117049.41  15128.68  12.93
692.5  117641.60  15493.52  13.17
693.8  118353.80  15885.20  13.42
695.2  118958.40  16285.44  13.69
696.5  119642.60  16706.58  13.96
697.8  120347.30  17153.63  14.25
699.2  120990.48  17635.80  14.58
700.5  121674.06  18158.49  14.92
701.8  122304.00  18694.73  15.29
703.1  122954.04  19266.24  15.67
704.5  123623.82  19872.54  16.08
705.8  124346.08  20523.21  16.50
707.1  124997.25  21180.88  16.95
708.4  125621.25  21849.06  17.39
709.8  126394.86  22546.76  17.84
711.1  126934.82  23215.91  18.29
712.4  127736.24  23948.74  18.75
713.7  128393.26  24663.52  19.21
715.0  129077.19  25388.15  19.67
716.3  129804.00  26132.63  20.13
717.7  130518.31  26869.92  20.59
719.0  131283.20  27634.15  21.05
720.3  132039.26  28402.13  21.51
721.6  132918.80  29215.20  21.98
722.9  133742.88  30040.61  22.46
724.2  134605.80  30875.04  22.94
725.6  135352.20  31716.23  23.43
726.9  135795.50  32499.63  23.93
728.2  136251.36  33304.32  24.44
729.5  136816.29  34170.37  24.98
730.8  137278.34  35015.32  25.51
732.1  137837.00  35906.64  26.05
733.4  138256.40  36764.38  26.59
734.7  138524.40  37607.76  27.15
736.0  138844.32  38484.93  27.72
737.3  138958.74  39301.34  28.28
738.6  139059.18  40121.60  28.85
740.0  139211.20  40952.58  29.42
741.2  139476.48  41816.32  29.98
742.6  139948.56  42753.78  30.55
743.9  140508.48  43725.56  31.12
745.2  141244.26  44737.35  31.67
746.5  142000.16  45758.44  32.22
747.8  142639.00  46740.00  32.77
749.1  143363.02  47749.36  33.31
750.4  144074.38  48754.52  33.84
751.7  144797.80  49762.37  34.37
753.0  145331.99  50693.35  34.88
754.2  145958.34  51653.79  35.39
755.5  146506.18  52580.13  35.89
756.8  147050.12  53509.60  36.39
758.1  148026.48  54587.64  36.88
759.4  148909.00  55646.30  37.37
760.7  149730.00  56671.72  37.85
762.0  150290.00  57610.00  38.33
763.3  150830.82  58538.34  38.81
764.6  151208.64  59402.76  39.29
765.9  151577.20  60269.30  39.76
767.2  152047.14  61173.74  40.23
768.4  152334.00  61998.30  40.70
769.7  152939.98  62965.29  41.17
771.0  153344.34  63842.49  41.63
772.3  153704.65  64706.68  42.10
773.6  154164.64  65593.84  42.55
774.8  154576.60  66490.81  43.01
776.1  154997.44  67368.86  43.46
777.4  155301.74  68198.19  43.91
778.7  155823.76  69118.07  44.36
780.0  156249.92  70005.44  44.80
781.2  156562.50  70836.39  45.24
782.5  157048.32  71740.50  45.68
783.8  157501.26  72620.28  46.11
785.0  157827.90  73454.07  46.54
786.3  158245.50  74308.50  46.96
787.6  158653.04  75171.60  47.38
788.9  159008.28  76003.89  47.80
790.1  159521.50  76899.50  48.21
791.4  159892.32  77721.60  48.61
792.7  160509.36  78665.70  49.01
793.9  160903.26  79510.41  49.42
795.2  161345.00  80350.50  49.80
796.5  161805.82  81223.56  50.20
797.7  162276.78  82083.99  50.58
799.0  162888.00  83022.00  50.97
800.2  163272.32  83837.12  51.35
801.5  163702.44  84677.08  51.73
802.8  164216.75  85540.80  52.09
804.0  164639.02  86370.83  52.46
805.3  165104.68  87229.38  52.83
806.5  165479.20  88018.90  53.19
807.8  165890.90  88857.30  53.56
809.0  166372.17  89681.52  53.90
810.3  166840.03  90504.59  54.25
811.5  167207.82  91271.19  54.59
812.8  167649.00  92101.20  54.94
814.0  168013.71  92893.37  55.29
815.3  168504.41  93718.50  55.62
816.5  168858.00  94466.38  55.94
817.8  169295.73  95269.08  56.27
819.0  169657.11  96038.78  56.61
820.2  170098.02  96829.89  56.93
821.5  170553.70  97632.53  57.24
822.7  170824.68  98346.39  57.57
824.0  171281.52  99108.72  57.86
825.2  171756.75  99914.85  58.17
826.4  172229.09  100731.35  58.49
827.7  172527.15  101437.00  58.79
828.9  172983.60  102215.25  59.09
830.1  173351.99  102948.87  59.39
831.4  173771.61  103710.64  59.68
832.6  174224.30  104481.00  59.97
833.8  174592.60  105188.15  60.25
835.0  174926.92  105904.33  60.54
836.3  175363.16  106636.74  60.81
837.5  175807.80  107418.15  61.10
838.7  176248.98  108147.56  61.36
839.9  176612.40  108864.00  61.64
841.2  177076.75  109629.75  61.91
842.4  177448.68  110325.14  62.17
843.6  177828.00  111051.15  62.45
844.8  178297.11  111809.25  62.71
846.0  178717.77  112495.80  62.95
847.2  179097.24  113218.98  63.22
848.5  179562.88  113959.16  63.46
849.7  179932.50  114655.17  63.72
850.9  180313.90  115339.90  63.97
852.1  180718.51  116030.39  64.21
853.3  181033.14  116678.94  64.45
854.5  181407.31  117349.37  64.69
855.7  181725.24  117972.03  64.92
856.9  182098.92  118625.52  65.14
858.1  182466.25  119326.95  65.40
859.3  182836.78  119973.77  65.62
860.5  183261.27  120650.48  65.84
861.7  183668.80  121321.60  66.05
862.9  184060.24  121962.49  66.26
864.1  184389.16  122587.84  66.48
865.3  184813.12  123264.30  66.70
866.5  185250.24  123975.36  66.92
867.7  185682.17  124631.85  67.12
868.9  186028.36  125261.40  67.33
870.1  186468.50  125953.44  67.55
871.3  186913.18  126608.10  67.74
872.5  187401.15  127285.65  67.92
873.7  187851.92  127973.60  68.12
874.9  188337.00  128701.64  68.34
876.0  188813.16  129373.56  68.52
877.2  189269.56  130038.34  68.71
878.4  189798.03  130742.33  68.88
879.6  190247.40  131403.30  69.07
880.8  190697.50  132045.38  69.24
882.0  191084.46  132692.52  69.44
883.1  191574.04  133341.88  69.60
884.3  192043.13  133985.38  69.77
885.5  192527.37  134640.87  69.93
886.7  192867.84  135210.24  70.11
887.8  193306.20  135895.35  70.30
889.0  193840.78  136554.11  70.45
890.2  194358.15  137171.69  70.58
891.4  194796.61  137831.89  70.76
892.5  195368.94  138536.19  70.91
893.7  195987.48  139263.32  71.06
894.9  196599.60  140011.74  71.22
896.0  197208.35  140736.50  71.36
897.2  197818.04  141437.38  71.50
898.4  198321.37  142101.70  71.65
899.5  198942.54  142876.24  71.82
900.7  199357.60  143448.50  71.96
901.9  199755.46  143991.51  72.08
903.0  200143.17  144547.85  72.22
904.2  200506.60  145129.90  72.38
905.4  200940.42  145692.81  72.51
906.5  201438.51  146289.99  72.62
907.7  201848.20  146768.64  72.71
908.8  202169.49  147377.66  72.90
910.0  202497.36  147896.84  73.04
911.2  202777.42  148271.79  73.12
912.3  203011.68  148674.39  73.23
913.5  203155.76  149064.20  73.37
914.6  203303.52  149483.88  73.53
915.8  203621.76  149995.83  73.66
916.9  203837.63  150382.40  73.78
918.1  204099.32  150764.92  73.87
919.2  204290.91  151103.75  73.96
920.4  204433.02  151521.81  74.12
921.5  204666.48  151953.89  74.24
922.7  204908.80  152312.16  74.33
923.8  205180.74  152764.56  74.45
925.0  205263.45  153095.60  74.58
926.1  205465.68  153539.19  74.73
927.3  205895.04  153960.24  74.78
928.4  206469.25  154589.50  74.87
929.6  207144.96  155302.40  74.97
930.7  207788.00  156013.20  75.08
931.8  208483.86  156772.61  75.20
933.0  209100.24  157497.48  75.32
934.1  209599.20  158052.42  75.41
935.3  209847.49  158362.59  75.47
936.4  209850.74  158493.53  75.53
937.6  209649.69  158539.14  75.62
938.7  209506.86  158700.47  75.75
939.9  209621.67  158898.16  75.80
941.0  210045.76  159438.88  75.91
942.1  210582.18  160009.02  75.98
943.3  211095.06  160515.00  76.04
944.4  211494.88  161031.15  76.14
945.6  211735.76  161340.26  76.20
946.7  212016.82  161649.45  76.24
947.9  212195.97  161908.11  76.30
949.0  212231.86  162105.94  76.38
950.1  212695.20  162571.68  76.43
951.3  213082.21  162920.34  76.46
952.4  213378.98  163202.80  76.48
953.6  213579.44  163349.05  76.48
954.7  213771.06  163533.95  76.50
955.8  214093.87  163937.70  76.57
957.0  214480.50  164354.18  76.63
958.1  214642.92  164582.91  76.68
959.3  214752.30  164537.10  76.62
960.4  215044.43  164810.82  76.64
961.6  215406.17  165141.08  76.66
962.7  215640.64  165373.44  76.69
963.9  215707.73  165535.02  76.74
965.0  215772.06  165577.17  76.74
966.2  215804.15  165532.30  76.70
967.3  215993.85  165531.57  76.64
968.5  216218.88  165649.44  76.61
969.6  216129.92  165762.96  76.70
970.8  216206.32  165865.54  76.72
971.9  216191.36  165607.20  76.60
973.1  216173.76  165703.44  76.65
974.2  216029.44  165627.69  76.67
975.4  216256.95  165717.78  76.63
976.5  216354.84  165779.45  76.62
977.7  216573.90  165759.09  76.54
978.8  216318.06  165537.14  76.52
980.0  216411.00  165575.00  76.51
981.2  216620.76  165607.68  76.45
982.3  216771.52  165727.17  76.45
983.5  216733.79  165656.40  76.43
984.6  216596.88  165758.76  76.53
985.8  216872.04  165551.98  76.34
987.0  216811.52  165668.48  76.41
988.1  217296.42  165640.27  76.23
989.3  217370.72  165739.28  76.25
990.2  232741.82  181523.12  77.99
994.0  233076.04  182452.60  78.28
997.9  233020.33  182951.52  78.51
1001.7  233474.15  183885.33  78.76
1005.6  234565.56  185290.71  78.99
1009.4  235835.89  186948.01  79.27
1013.3  237040.00  188331.43  79.45
1017.1  237695.64  189397.96  79.68
1021.0  238374.52  190450.25  79.90
1024.8  239697.56  191898.71  80.06
1028.6  241532.72  193933.93  80.29
1032.5  243077.80  195635.70  80.48
1036.3  243656.36  196567.09  80.67
1040.1  243866.86  197156.35  80.85
1044.0  244710.90  198277.66  81.03
1047.8  245427.00  199195.20  81.16
1051.6  246126.22  200254.69  81.36
1055.5  245678.90  200332.74  81.54
1059.3  245415.90  200459.96  81.68
1063.1  245081.79  200575.27  81.84
1067.0  245418.94  201169.79  81.97
1070.8  246138.74  202088.55  82.10
1074.6  246682.28  202874.66  82.24
1078.4  246316.33  202899.43  82.37
1082.3  245442.19  202432.10  82.48
1086.1  244922.18  202365.49  82.62
1089.9  244925.53  202623.10  82.73
1093.7  245318.81  203217.45  82.84
1097.5  245407.14  203485.76  82.92
1101.4  245297.11  203602.24  83.00
1105.2  245098.00  203553.51  83.05
1109.0  245445.43  203932.00  83.09
1112.8  246467.23  204733.76  83.07
1116.6  247344.13  205389.57  83.04
1120.4  247982.62  205860.00  83.01
1124.2  248467.72  206018.67  82.92
1128.1  249161.20  206233.36  82.77
1131.8  249140.73  205761.30  82.59
1135.7  248917.44  205095.93  82.40
1139.5  248710.80  204334.84  82.16
1143.3  248156.35  203114.43  81.85
1147.1  247470.67  201697.14  81.50
1150.9  246780.42  200159.14  81.11
1154.7  246763.69  199051.54  80.66
1158.5  246647.13  197848.76  80.22
1162.3  246445.18  196624.86  79.78
1166.1  245786.62  195111.55  79.38
1169.9  245430.33  193962.51  79.03
1173.7  244840.00  192741.43  78.72
1177.5  244228.44  191665.25  78.48
1181.2  244247.76  191196.94  78.28
1185.0  244709.97  191147.88  78.11
1188.8  244611.50  190914.00  78.05
1192.6  244683.57  190847.01  78.00
1196.4  244642.65  190826.25  78.00
1200.2  243945.96  190456.00  78.07
1204.0  243479.85  190288.51  78.15
1207.8  243099.33  190212.19  78.24
1211.6  242530.11  189947.57  78.32
1215.3  242067.15  189979.63  78.48
1219.1  241946.67  190261.71  78.64
1222.9  241617.78  190445.71  78.82
1226.7  241325.40  190732.58  79.04
1230.4  240706.19  190736.51  79.24
1234.2  240035.76  190667.05  79.43
1238.0  239284.35  190506.41  79.62
1241.8  238599.19  190355.71  79.78
1245.5  238040.80  190217.39  79.91
1249.3  237820.47  190379.01  80.05
1253.1  238099.17  190814.38  80.14
1256.8  238129.31  191056.17  80.23
1260.6  237932.07  190912.78  80.24
1264.4  237703.52  190847.62  80.29
1268.1  237369.73  190564.63  80.28
1271.9  237306.91  190597.44  80.32
1275.7  237547.93  190871.44  80.35
1279.4  237800.40  191232.71  80.42
1283.2  237323.31  191090.04  80.52
1286.9  236989.14  191043.92  80.61
1290.7  236756.67  191020.97  80.68
1294.4  236065.48  190605.68  80.74
1298.2  235166.79  189949.03  80.77
1302.0  234038.67  189038.84  80.77
1305.7  232730.36  187913.39  80.74
1309.5  231213.68  186478.28  80.65
1313.2  230234.58  185375.73  80.52
1317.0  229538.40  184515.69  80.39
1320.7  228752.04  183438.88  80.19
1324.4  227636.30  181962.00  79.94
1328.2  227012.00  180781.20  79.64
1331.9  226233.39  179283.34  79.25
1335.7  225484.17  177619.82  78.77
1339.4  224196.44  175475.09  78.27
1343.2  223259.18  173542.15  77.73
1346.9  222945.68  171981.42  77.14
1350.6  223510.23  171053.75  76.53
1354.4  224178.06  170261.07  75.95
1358.1  224054.67  168890.91  75.38
1361.8  223311.82  167074.47  74.82
1365.6  222248.15  165157.43  74.31
1369.3  221070.22  163220.29  73.83
1373.0  219746.08  161225.59  73.37
1376.7  218310.00  159111.88  72.88
1380.5  216740.27  156765.83  72.33
1384.2  215403.88  154179.88  71.58
1387.9  214060.07  151272.00  70.67
1391.6  212721.67  147976.32  69.56
1395.3  211542.80  144374.30  68.25
1399.1  210797.87  140740.35  66.77
1402.8  209760.00  136555.71  65.10
1406.5  208967.97  132298.07  63.31
1410.2  208339.11  128125.50  61.50
1413.9  208176.19  124393.77  59.75
1417.6  207604.24  120819.56  58.20
1421.3  206950.40  117634.29  56.84
1425.1  206153.60  114831.77  55.70
1428.8  205761.15  112674.28  54.76
1432.5  205526.23  110958.24  53.99
1436.2  205265.40  109526.41  53.36
1439.9  204641.49  108116.94  52.83
1443.6  204251.11  107000.00  52.39
1447.3  203703.07  106024.87  52.05
1451.0  203228.00  105160.82  51.75
1454.7  202683.20  104440.69  51.53
1458.4  202267.10  103833.45  51.33
1462.1  201653.72  103258.06  51.21
1465.8  200969.03  102746.55  51.13
1469.4  200420.55  102424.99  51.11
1473.1  201036.92  102807.29  51.14
1476.8  201222.59  103104.49  51.24
1480.5  200111.42  102747.09  51.34
1484.2  199100.13  102502.45  51.48
1487.9  198480.91  102481.51  51.63
1491.6  197804.75  102431.41  51.78
1495.3  197637.92  102684.21  51.96
1498.9  197126.90  102830.42  52.16
1502.6  196186.67  102795.31  52.40
1506.3  195066.67  102660.80  52.63
1510.0  194158.90  102663.13  52.88
1513.7  193411.53  102805.45  53.15
1517.3  192693.19  102929.43  53.42
1521.0  191804.82  102900.15  53.65
1524.7  191030.91  102936.47  53.88
1528.3  190240.28  102870.62  54.07
1532.0  189332.67  102772.11  54.28
1535.7  188506.27  102664.10  54.46
1539.3  187625.37  102499.63  54.63
1543.0  187014.14  102457.13  54.79
1546.7  186626.92  102546.32  54.95
1550.3  186146.84  102529.14  55.08
1554.0  185366.30  102326.40  55.20
1557.6  184606.64  102154.21  55.34
1561.3  183790.88  101918.43  55.45
1565.0  182924.67  101589.69  55.54
1568.6  182009.59  101249.31  55.63
1572.3  181379.86  101086.75  55.73
1575.9  180768.36  100944.86  55.84
1579.6  180230.44  100850.05  55.96
1583.2  179623.16  100744.03  56.09
1586.9  178888.48  100525.35  56.19
1590.5  178302.31  100541.14  56.39
1594.1  177561.11  100493.04  56.60
1597.8  176824.12  100458.75  56.81
1601.4  176110.88  100489.45  57.06
1605.1  175150.23  100360.93  57.30
1608.7  174334.75  100318.98  57.54
1612.3  173559.47  100284.49  57.78
1616.0  172749.20  100190.51  58.00
1619.6  172079.78  100159.64  58.21
1623.2  171262.20  99974.06  58.37
1626.9  170655.44  99930.43  58.56
1630.5  169940.95  99698.85  58.67
1634.1  169296.11  99548.14  58.80
1637.8  168584.89  99248.40  58.87
1641.4  167724.08  98768.99  58.89
1645.0  166895.30  98271.34  58.88
1648.6  165954.87  97548.78  58.78
1652.2  165225.16  96896.38  58.65
1655.8  164506.56  96162.43  58.46
1659.5  163798.65  95442.94  58.27
1663.1  162611.39  94452.66  58.08
1666.7  161403.00  93426.96  57.88
1670.3  160253.12  92412.04  57.67
1673.9  159166.28  91441.36  57.45
1677.5  158375.90  90562.63  57.18
1681.1  157932.89  89861.37  56.90
1684.7  157931.20  89374.05  56.59
1688.3  157816.40  88893.40  56.33
1691.9  157433.80  88291.80  56.08
1695.6  157088.23  87741.84  55.86
1699.2  156953.67  87356.49  55.66
1702.8  156873.68  86952.70  55.43
1706.3  156402.73  86285.82  55.17
1709.9  155461.51  85362.74  54.91
1713.5  154786.70  84523.85  54.61
1717.1  154079.80  83657.45  54.29
1720.7  153397.17  82847.01  54.01
1724.3  153059.54  82321.39  53.78
1727.9  152724.87  81982.53  53.68
1731.5  152638.11  81899.63  53.66
1735.1  152768.80  82102.29  53.74
1738.7  152501.82  82060.03  53.81
1742.2  152053.97  81920.38  53.88
1745.8  151449.33  81696.17  53.94
1749.4  151458.81  81786.77  54.00
1753.0  150773.12  81483.30  54.04
1756.5  149414.08  80792.30  54.07
1760.1  147583.62  79870.23  54.12
1763.7  145489.17  78822.63  54.18
1767.2  143818.67  78026.66  54.25
1770.8  142424.00  77389.71  54.34
1774.4  140989.49  76636.58  54.36
1777.9  140163.22  76324.85  54.45
1781.5  139293.33  75888.00  54.48
1785.1  138049.17  75221.25  54.49
1788.6  136745.93  74540.29  54.51
1792.2  135539.00  73895.79  54.52
1795.8  135030.06  73709.35  54.59
1799.3  134431.80  73416.99  54.61
1802.9  133730.41  73117.90  54.68
1806.4  133066.58  72852.69  54.75
1810.0  132274.69  72512.99  54.82
1813.5  131876.89  72372.05  54.88
1817.1  131664.60  72350.19  54.95
1820.6  131080.03  72162.28  55.05
1824.2  131015.16  72255.49  55.15
1827.7  130229.83  71964.54  55.26
1831.2  130004.00  72045.00  55.42
1834.8  130061.43  72167.87  55.49
1838.3  129905.50  72306.32  55.66
1841.8  129237.87  72079.26  55.77
1845.4  128306.23  71658.65  55.85
1848.9  127472.55  71199.39  55.85
1852.4  126801.37  70816.71  55.85
1856.0  126048.27  70237.65  55.72
1859.5  125314.08  69584.31  55.53
1863.0  124723.38  68879.34  55.23
1866.6  124552.18  68337.09  54.87
1870.1  124473.09  67603.80  54.31
1873.6  123803.25  66358.29  53.60
1877.1  122550.75  64565.25  52.68
1880.6  121144.58  62524.19  51.61
1884.2  120078.22  60341.95  50.25
1887.7  119253.07  58016.96  48.65
1891.2  118310.85  55257.53  46.71
1894.7  117537.43  52360.65  44.55
1898.2  117137.66  49459.22  42.22
1902.2  126250.80  49935.60  39.55
1904.9  125536.68  47287.23  37.67
1907.6  124648.47  44640.20  35.81
1910.4  123895.68  42192.97  34.06
1913.1  122726.20  39963.00  32.56
1915.8  121982.23  38240.77  31.35
1918.6  121470.40  36887.73  30.37
1921.3  120956.32  35844.15  29.63
1924.0  120121.75  34976.20  29.12
1926.7  119387.00  34375.70  28.79
1929.4  118633.60  33963.93  28.63
1932.2  118045.39  33782.59  28.62
1934.9  117452.40  33750.60  28.74
1937.6  116814.83  33799.37  28.93
1940.3  116223.33  33915.00  29.18
1943.0  115695.91  34116.07  29.49
1945.7  114956.69  34292.41  29.83
1948.4  114149.29  34468.73  30.20
1951.1  113492.10  34716.75  30.59
1953.8  112832.50  34975.05  31.00
1956.4  112301.81  35248.98  31.39
1959.1  111713.90  35507.63  31.78
1961.8  110908.00  35705.95  32.19
1964.5  110258.33  35941.05  32.60
1967.2  109528.68  36153.09  33.01
1969.9  108925.83  36387.50  33.41
1972.5  108150.22  36553.13  33.80
1975.2  107598.35  36812.80  34.21
1977.9  107271.15  37140.88  34.62
1980.6  106726.03  37365.83  35.01
1983.2  105887.05  37473.62  35.39
1985.9  105018.00  37548.00  35.75
1988.5  104142.75  37591.96  36.10
1991.2  103518.00  37713.60  36.43
1993.8  102940.75  37842.75  36.76
1996.5  102499.10  38018.20  37.09
1999.2  101889.05  38076.63  37.37
2001.8  101497.90  38186.00  37.62
2004.4  100984.35  38243.25  37.87
2007.1  100293.67  38188.27  38.08
2009.7  99697.65  38160.75  38.28
2012.4  99347.73  38204.53  38.46
2015.0  98907.17  38128.50  38.55
2017.6  98364.83  37957.75  38.59
2020.3  97875.80  37811.40  38.63
2022.9  97659.73  37737.87  38.64
2025.5  97475.85  37593.53  38.57
2028.1  97279.53  37412.32  38.46
2030.8  96860.90  37091.53  38.29
2033.4  96691.45  36817.30  38.08
2036.0  96308.57  36487.37  37.89
2038.6  95954.85  36137.85  37.66
2041.2  95659.17  35793.40  37.42
2043.8  95318.93  35429.01  37.17
2046.4  94952.08  35031.73  36.89
2049.0  94494.07  34590.10  36.61
2051.6  94261.18  34245.25  36.33
2054.2  93930.00  33906.25  36.10
2056.8  93574.25  33578.42  35.88
2059.4  92997.73  33188.76  35.69
2062.0  92496.25  32808.33  35.47
2064.6  91922.00  32445.35  35.30
2067.1  91323.90  32070.38  35.12
2069.7  90705.48  31684.03  34.93
2072.3  90293.38  31392.30  34.77
2074.9  89847.10  31105.90  34.62
2077.4  89546.05  30880.86  34.49
2080.0  89072.16  30608.21  34.36
2082.6  88606.88  30307.54  34.20
2085.1  88144.45  30001.73  34.04
2087.7  87821.50  29776.50  33.91
2090.3  87399.28  29535.73  33.79
2092.8  86679.12  29177.14  33.66
2095.4  85897.61  28807.24  33.54
2097.9  85239.82  28478.98  33.41
2100.5  84562.67  28139.00  33.28
2103.0  84005.35  27831.23  33.13
2105.6  83482.60  27522.15  32.97
2108.1  82991.70  27246.83  32.83
2110.7  82473.30  26977.88  32.71
2113.2  81971.48  26710.85  32.59
2115.7  81403.67  26435.08  32.47
2118.3  80799.88  26126.43  32.33
2120.8  80435.85  25891.50  32.19
2123.3  80052.18  25655.62  32.05
2125.8  79678.43  25462.97  31.96
2128.4  79262.30  25255.75  31.86
2130.9  78742.17  24999.67  31.75
2133.4  78367.57  24813.72  31.66
2135.9  77989.83  24654.33  31.61
2138.4  77532.40  24474.54  31.57
2140.9  77235.15  24362.68  31.54
2143.4  76925.57  24257.02  31.53
2145.9  76620.98  24159.55  31.53
2148.4  76328.58  24074.27  31.54
2150.9  76030.09  23982.89  31.54
2153.4  75749.88  23909.79  31.56
2155.9  75444.03  23846.93  31.61
2158.4  75166.00  23777.25  31.63
2160.9  74957.75  23728.25  31.66
2163.4  74666.15  23677.62  31.71
2165.9  74121.77  23555.28  31.78
2168.4  73652.40  23437.65  31.82
2170.8  73325.36  23362.90  31.86
2173.3  72970.15  23315.51  31.95
2175.8  72674.34  23295.34  32.05
2178.2  72320.88  23244.00  32.14
2180.7  71941.45  23194.03  32.24
2183.2  71532.75  23137.06  32.34
2185.6  71127.00  23083.20  32.45
2188.1  70673.40  23032.80  32.59
2190.6  70134.57  22971.87  32.75
2193.0  69499.10  22852.23  32.88
2195.5  68928.00  22752.00  33.01
2197.9  68372.07  22678.60  33.17
2200.4  67699.71  22542.58  33.30
2202.8  67240.23  22462.12  33.41
2205.3  66659.57  22362.43  33.55
2207.7  66286.78  22339.63  33.70
2210.1  65873.50  22289.40  33.84
2212.6  65510.80  22241.58  33.95
2215.0  65276.13  22252.75  34.09
2217.4  65001.53  22212.53  34.17
2219.9  64791.37  22200.02  34.26
2222.3  64581.00  22167.93  34.33
2224.7  64414.13  22124.70  34.35
2227.1  64155.53  22016.76  34.32
2229.5  63866.94  21880.02  34.26
2231.9  63451.60  21652.27  34.12
2234.4  62973.07  21385.73  33.96
2236.8  62589.57  21153.62  33.80
2239.2  62205.00  20913.75  33.62
2241.6  61783.93  20635.30  33.40
2244.0  61394.40  20332.80  33.12
2246.4  61000.68  20006.03  32.80
2248.8  60554.82  19675.61  32.49
2251.2  60240.25  19379.25  32.17
2253.6  59863.25  19074.75  31.86
2255.9  59589.90  18812.10  31.57
2258.3  59277.89  18555.86  31.30
2260.7  58918.13  18304.73  31.07
2263.1  58514.75  18030.75  30.81
2265.5  58107.13  17785.53  30.61
2267.9  57789.75  17595.75  30.45
2270.2  57392.13  17389.13  30.30
2272.6  57013.00  17184.20  30.14
2275.0  56595.00  17000.55  30.04
2277.3  56197.50  16851.88  29.99
2279.7  55836.13  16719.13  29.94
2282.1  55512.13  16561.47  29.83
2284.4  55089.65  16386.33  29.74
2286.8  54782.80  16235.30  29.64
2289.1  54442.17  16048.90  29.48
2291.5  54156.49  15894.67  29.35
2293.8  53752.60  15689.37  29.19
2296.2  53268.60  15469.30  29.04
2298.5  52745.60  15246.78  28.91
2300.8  52238.78  15039.27  28.79
2303.2  51640.57  14803.27  28.67
2305.5  50986.62  14569.82  28.58
2307.9  50336.32  14368.53  28.55
2310.2  49703.50  14191.10  28.55
2312.5  49151.00  14053.00  28.59
2314.8  48597.08  13914.52  28.63
2317.1  47992.08  13767.08  28.69
2319.5  47354.25  13588.28  28.69
2321.8  46809.70  13436.33  28.70
2324.1  46212.13  13264.88  28.70
2326.4  45707.57  13117.87  28.70
2328.7  45204.17  12943.75  28.63
2331.0  44761.40  12774.30  28.54
2333.3  44422.19  12642.45  28.46
2335.6  44045.87  12526.73  28.44
2337.9  43573.95  12386.10  28.43
2340.2  43177.50  12239.17  28.35
2342.5  42810.85  12101.48  28.27
2344.8  42338.33  11961.38  28.25
2347.1  41835.85  11833.50  28.29
2349.4  41296.05  11703.40  28.34
2351.7  40829.33  11614.40  28.45
2353.9  40353.14  11514.44  28.53
2356.2  39853.13  11383.13  28.56
2358.5  39381.24  11284.35  28.65
2360.8  38927.53  11192.88  28.75
2363.1  38476.15  11092.15  28.83
2365.3  38021.37  10967.07  28.84
2367.6  37516.67  10825.00  28.85
2369.8  37017.50  10686.50  28.87
2372.1  36470.20  10528.70  28.87
2374.4  35868.63  10365.67  28.90
2376.6  35249.90  10187.33  28.90
2378.9  34628.30  10014.67  28.92
2381.1  34060.00  9845.33  28.91
2383.4  33541.73  9675.50  28.85
2385.6  33091.67  9544.33  28.84
2387.9  32642.40  9422.10  28.86
2390.1  32191.25  9275.00  28.81
2392.3  31739.18  9134.78  28.78
2394.6  31295.02  8985.35  28.71
2396.8  30875.10  8850.51  28.67
2399.0  30441.50  8711.58  28.62
2401.3  29998.45  8556.82  28.52
2403.5  29547.70  8381.10  28.36
2405.7  29146.67  8233.93  28.25
2407.9  28749.30  8088.60  28.13
2410.1  28318.50  7932.90  28.01
2412.4  27939.25  7768.75  27.81
2414.6  27570.20  7642.20  27.72
2416.8  27189.80  7517.40  27.65
2419.0  26817.31  7362.89  27.46
2421.2  26423.47  7159.48  27.10
2423.4  26014.80  6969.61  26.79
2425.6  25698.45  6848.48  26.65
2427.8  25384.13  6753.23  26.60
2430.0  25042.83  6623.93  26.45
2432.2  24758.40  6480.00  26.17
2434.4  24487.43  6346.80  25.92
2436.5  24182.27  6221.37  25.73
2438.7  23886.25  6077.45  25.44
2440.9  23631.43  5935.15  25.12
2443.1  23386.35  5798.85  24.80
2445.3  23140.68  5708.98  24.67
2447.4  22827.60  5620.20  24.62
2449.6  22525.07  5513.20  24.48
2451.8  22231.80  5382.00  24.21
2453.9  21905.63  5268.58  24.05
2456.1  21582.27  5149.60  23.86
2458.3  21299.84  5031.04  23.62
2460.4  21019.82  4907.48  23.35
2462.6  20741.58  4813.08  23.20
2464.7  20482.80  4748.68  23.18
2466.9  20251.53  4653.73  22.98
2469.0  20002.03  4577.41  22.88
2471.2  19746.75  4485.25  22.71
2473.3  19502.33  4411.81  22.62
2475.4  19246.64  4304.05  22.36
2477.6  18962.63  4177.78  22.03
2479.7  18713.60  4070.40  21.75
2481.9  18471.83  3993.56  21.62
2484.0  18288.97  3928.64  21.48
2486.1  18051.30  3878.10  21.48
2488.2  17828.08  3809.92  21.37
2490.4  17580.83  3741.25  21.28
2492.5  17259.97  3704.27  21.46
2494.6  16942.43  3679.50  21.72
2496.7  16685.23  3600.13  21.58
2498.8  16508.93  3531.23  21.39
2500.9  16341.29  3494.96  21.39
2503.0  16233.52  3482.90  21.45
2505.1  16139.50  3485.63  21.60
2507.2  16159.53  3528.58  21.84
2509.4  16224.91  3495.71  21.55
2511.4  16244.73  3546.20  21.83
2513.5  16232.93  3572.93  22.01
2515.6  16310.55  3655.28  22.41
