# Supplementary material for: Using reflectance spectra and Pl@ntNet to identify herbarium specimens: a case study with Lithocarpus
Source: New Phytol. 2025 Jun 4;251(2):800–10. doi: 10.1111/nph.70258 (PMC13278665; doi:10.1111/nph.70258)
Supplement: Supplementary file 1 — Dataset S1 Original spectral data collected for this study. [file NPH-251-800-s003.zip › lithocarpus_spectra/gr021522_0393.sig]

/*** Spectra Vista SIG Data ***/
name= gr021522_0393.sig
instrument= HI: 1132003 (HR-1024i)
integration= 50.0, 9.0, 5.0, 40.0, 9.0, 5.0
scan method= Time-based, Time-based
scan coadds= 100, 425, 645, 125, 425, 645
scan time= 5, 5
scan settings= AI, AI
external data set1= 0,0,0,0,0,0,0,0,0,0,0,0,0,0,0,0,0,0,0,0,0,0,0,0,0,0,0,0,0,0,0,0
external data set2= 0,0,0,0,0,0,0,0,0,0,0,0,0,0,0,0,0,0,0,0,0,0,0,0,0,0,0,0,0,0,0,0
external data dark= 0,0,0,0,0,0,0,0,0,0,0,0,0,0,0,0
external data mask= 0
optic= LENS 4(1), LENS 4(1)
temp= 32.7, -5.0, -9.9, 32.7, -5.0, -9.9
battery= 7.44, 7.44
error= 0, 0
units= Radiance, Radiance
time= 15/02/2022 16:22:29, 15/02/2022 16:23:21
longitude=                 ,                 
latitude=                 ,                 
gpstime=                 ,                 
comm= 
memory slot= 0, 0
factors= 0.948, 0.962, 1.000 [Overlap: Remove @ 990,1900, Matching Type: None]
inclinometer x offset= 1, 1
inclinometer y offset= 90, 90
data= 
340.5  1215.20  922.25  75.89
341.9  1254.93  983.74  78.39
343.4  1180.80  959.40  81.25
344.9  1184.00  901.88  76.17
346.4  1176.78  891.50  75.76
347.8  1233.36  920.74  74.65
349.3  1225.84  915.40  74.68
350.8  1242.30  946.88  76.22
352.2  1258.18  950.95  75.58
353.7  1296.26  965.30  74.47
355.2  1323.10  982.50  74.26
356.6  1400.63  1014.48  72.43
358.1  1454.20  1074.13  73.86
359.6  1499.94  1105.73  73.72
361.0  1563.37  1154.06  73.82
362.5  1639.89  1202.18  73.31
364.0  1719.90  1274.00  74.07
365.5  1799.00  1317.13  73.21
366.9  1858.88  1381.60  74.32
368.4  1939.05  1438.65  74.19
369.9  2044.74  1494.98  73.11
371.3  2128.42  1569.88  73.76
372.8  2215.59  1638.75  73.96
374.2  2336.40  1703.63  72.92
375.7  2425.35  1802.63  74.32
377.2  2523.15  1902.38  75.40
378.6  2615.58  1964.99  75.13
380.1  2705.02  2003.13  74.05
381.6  2837.25  2080.65  73.33
383.0  2972.75  2197.94  73.94
384.5  3083.08  2309.13  74.90
386.0  3210.24  2413.95  75.20
387.4  3337.85  2485.31  74.46
388.9  3439.52  2570.93  74.75
390.4  3576.46  2648.18  74.04
391.8  3742.48  2769.55  74.00
393.3  3871.06  2897.50  74.85
394.7  3983.85  2979.38  74.79
396.2  4100.78  3070.18  74.87
397.7  4251.84  3160.50  74.33
399.1  4407.96  3260.48  73.97
400.6  4592.32  3429.00  74.67
402.0  4735.38  3536.33  74.68
403.5  4860.80  3613.75  74.34
405.0  5004.84  3716.35  74.26
406.4  5204.54  3867.33  74.31
407.9  5387.68  3991.70  74.09
409.3  5548.96  4115.63  74.17
410.8  5702.04  4230.00  74.18
412.2  5869.20  4351.65  74.14
413.7  6075.78  4493.06  73.95
415.1  6291.40  4652.23  73.95
416.6  6483.96  4799.48  74.02
418.0  6655.50  4920.94  73.94
419.5  6827.08  5052.94  74.01
420.9  7025.76  5207.00  74.11
422.4  7275.43  5387.16  74.05
423.8  7515.06  5560.71  73.99
425.3  7779.75  5742.56  73.81
426.7  8001.15  5911.69  73.89
428.2  8189.76  6049.60  73.87
429.6  8396.88  6204.26  73.89
431.1  8615.74  6371.40  73.95
432.5  8893.69  6568.25  73.85
434.0  9163.00  6778.75  73.98
435.4  9465.50  7005.63  74.01
436.8  9753.07  7220.11  74.03
438.3  10028.75  7436.81  74.15
439.7  10276.14  7624.60  74.20
441.2  10496.04  7790.25  74.22
442.6  10767.00  7998.94  74.29
444.0  11067.42  8224.13  74.31
445.5  11386.71  8477.59  74.45
446.9  11733.54  8736.00  74.45
448.4  12044.34  8979.34  74.55
449.8  12379.15  9251.88  74.74
451.2  12673.00  9487.50  74.86
452.7  12940.65  9698.25  74.94
454.1  13218.86  9919.93  75.04
455.5  13523.44  10159.80  75.13
457.0  13853.84  10439.00  75.35
458.4  14185.60  10717.85  75.55
459.8  14549.76  10994.40  75.56
461.2  14948.86  11317.13  75.71
462.7  15319.02  11634.04  75.95
464.1  15660.60  11935.14  76.21
465.5  15979.32  12209.40  76.41
467.0  16305.30  12482.13  76.55
468.4  16652.28  12767.05  76.67
469.8  16997.92  13082.20  76.96
471.2  17404.95  13430.48  77.16
472.7  17840.81  13797.33  77.34
474.1  18272.30  14174.75  77.58
475.5  18759.26  14598.68  77.82
476.9  19222.06  15007.69  78.08
478.4  19612.50  15351.56  78.27
479.8  19939.30  15659.80  78.54
481.2  20224.00  15934.30  78.79
482.6  20542.68  16239.15  79.05
484.0  20937.30  16596.83  79.27
485.4  21401.37  17011.69  79.49
486.9  21896.55  17469.56  79.78
488.3  22431.44  17943.40  79.99
489.7  22912.60  18385.75  80.24
491.1  23337.72  18779.25  80.47
492.5  23761.08  19190.85  80.77
493.9  24147.18  19555.20  80.98
495.3  24498.60  19907.25  81.26
496.8  24919.92  20307.90  81.49
498.2  25412.40  20776.54  81.76
499.6  25907.49  21240.00  81.98
501.0  26469.03  21769.88  82.25
502.4  26991.96  22258.95  82.47
503.8  27502.02  22733.11  82.66
505.2  28016.20  23234.65  82.93
506.6  28528.28  23725.08  83.16
508.0  29040.48  24210.90  83.37
509.4  29480.00  24631.25  83.55
510.8  29977.20  25108.88  83.76
512.2  30470.72  25583.40  83.96
513.6  31012.80  26088.00  84.12
515.0  31605.12  26650.30  84.32
516.4  32108.80  27132.40  84.50
517.8  32673.72  27663.20  84.66
519.2  33286.44  28221.90  84.78
520.7  33881.54  28775.29  84.93
522.0  34383.36  29242.95  85.05
523.4  34971.30  29795.06  85.20
524.8  35486.76  30265.80  85.29
526.2  36096.20  30835.81  85.43
527.6  36739.44  31415.55  85.51
529.0  37285.60  31916.50  85.60
530.4  37945.68  32507.83  85.67
531.8  38511.39  33023.96  85.75
533.2  39026.52  33497.10  85.83
534.6  39537.44  33976.40  85.93
536.0  40083.47  34480.65  86.02
537.4  40630.01  34982.71  86.10
538.8  41216.72  35534.14  86.21
540.2  41851.49  36123.51  86.31
541.6  42462.56  36678.43  86.38
543.0  43005.06  37177.53  86.45
544.3  43726.20  37834.13  86.53
545.7  44526.60  38557.31  86.59
547.1  45052.95  39052.13  86.68
548.5  45696.54  39655.43  86.78
549.9  46424.25  40327.64  86.87
551.3  47183.50  41028.65  86.96
552.7  47722.00  41528.18  87.02
554.1  48439.29  42202.61  87.12
555.4  49051.80  42788.65  87.23
556.8  49521.78  43248.98  87.33
558.2  49861.95  43599.56  87.44
559.6  50224.65  43959.94  87.53
561.0  50838.48  44548.35  87.63
562.3  51292.15  45005.19  87.74
563.7  51923.20  45606.40  87.83
565.1  52531.60  46189.00  87.93
566.5  53163.85  46774.28  87.98
567.9  54017.60  47572.80  88.07
569.2  54940.20  48426.00  88.14
570.6  55915.55  49316.30  88.20
572.0  56761.93  50091.45  88.25
573.4  57474.92  50762.08  88.32
574.8  58199.50  51446.25  88.40
576.1  59072.86  52269.53  88.48
577.5  59736.36  52886.80  88.53
578.9  60650.40  53746.20  88.62
580.3  61476.63  54512.89  88.67
581.6  62282.72  55274.00  88.75
583.0  63097.56  56029.61  88.80
584.4  63736.26  56620.09  88.83
585.8  64256.23  57110.55  88.88
587.1  64747.76  57576.48  88.92
588.5  65356.50  58165.50  89.00
589.9  65881.80  58643.63  89.01
591.2  66481.96  59207.40  89.06
592.6  67287.88  59935.70  89.07
594.0  67960.33  60548.63  89.09
595.3  68819.18  61338.13  89.13
596.7  69682.62  62135.05  89.17
598.1  70510.54  62881.29  89.18
599.5  71336.30  63617.38  89.18
600.8  72196.96  64408.05  89.21
602.2  72904.37  65056.69  89.24
603.5  73777.68  65854.50  89.26
604.9  74651.22  66633.30  89.26
606.3  75451.20  67366.20  89.28
607.6  76212.48  68058.30  89.30
609.0  76960.80  68755.50  89.34
610.4  77723.10  69458.03  89.37
611.7  78429.34  70100.98  89.38
613.1  79109.70  70713.94  89.39
614.5  79872.12  71417.03  89.41
615.8  80491.50  71995.95  89.45
617.2  81317.34  72763.20  89.48
618.5  82026.68  73398.95  89.48
619.9  82872.86  74173.68  89.50
621.2  83636.29  74887.79  89.54
622.6  84573.50  75755.63  89.57
624.0  85292.64  76434.53  89.61
625.3  86115.79  77208.88  89.66
626.7  86950.30  77982.43  89.69
628.0  87647.84  78639.25  89.72
629.4  88491.20  79422.00  89.75
630.8  89207.88  80109.15  89.80
632.1  89773.11  80648.66  89.84
633.5  90696.32  81531.45  89.89
634.8  91448.73  82251.35  89.94
636.2  92118.96  82876.80  89.97
637.5  92969.06  83684.19  90.01
638.9  93714.87  84394.80  90.05
640.2  94498.24  85147.85  90.11
641.6  95332.68  85940.63  90.15
642.9  96123.30  86687.74  90.18
644.3  96971.06  87516.85  90.25
645.6  97766.50  88270.00  90.29
647.0  98530.29  88982.44  90.31
648.3  99342.98  89778.20  90.37
649.7  100182.46  90582.60  90.42
651.0  100996.56  91358.84  90.46
652.4  101544.30  91900.58  90.50
653.7  102639.96  92927.70  90.54
655.0  103560.96  93794.20  90.57
656.4  104206.80  94387.00  90.58
657.7  105291.13  95400.93  90.61
659.1  106167.60  96230.75  90.64
660.4  106874.88  96892.60  90.66
661.8  107576.00  97540.00  90.67
663.1  108584.28  98464.46  90.68
664.5  109136.94  98979.08  90.69
665.8  109342.98  99200.63  90.72
667.1  109504.71  99383.29  90.76
668.5  109989.60  99855.00  90.79
669.8  110481.92  100340.03  90.82
671.2  110830.72  100692.80  90.85
672.5  111220.22  101064.40  90.87
673.8  111909.84  101743.60  90.92
675.2  112917.00  102702.60  90.95
676.5  114095.76  103791.30  90.97
677.8  115315.16  104923.03  90.99
679.2  116274.66  105814.04  91.00
680.5  117107.19  106638.94  91.06
681.9  117840.80  107386.13  91.13
683.2  118649.30  108185.00  91.18
684.5  119457.80  109003.13  91.25
685.9  120187.01  109755.53  91.32
687.2  120898.56  110496.00  91.40
688.5  121556.54  111184.90  91.47
689.9  122354.60  112002.40  91.54
691.2  123046.09  112713.61  91.60
692.5  123675.28  113358.90  91.66
693.8  124424.00  114108.81  91.71
695.2  125056.52  114771.58  91.78
696.5  125746.28  115491.20  91.84
697.8  126471.20  116220.00  91.89
699.2  127155.60  116902.01  91.94
700.5  127895.40  117627.98  91.97
701.8  128544.15  118279.88  92.01
703.1  129219.96  118977.45  92.07
704.5  129915.09  119674.46  92.12
705.8  130670.98  120418.46  92.15
707.1  131370.00  121102.19  92.18
708.4  132034.26  121753.20  92.21
709.8  132836.79  122557.54  92.26
711.1  133382.28  123119.05  92.31
712.4  134219.80  123931.30  92.33
713.7  134898.48  124599.15  92.37
715.0  135627.57  125286.86  92.38
716.3  136372.50  126050.31  92.43
717.7  137090.39  126761.54  92.47
719.0  137845.90  127512.75  92.50
720.3  138601.22  128229.80  92.52
721.6  139453.00  129056.00  92.54
722.9  140241.78  129837.94  92.58
724.2  141069.60  130646.25  92.61
725.6  141809.58  131369.00  92.64
726.9  142305.50  131856.56  92.66
728.2  142836.96  132398.00  92.69
729.5  143469.56  132996.01  92.70
730.8  143983.06  133522.98  92.74
732.1  144600.96  134132.25  92.76
733.4  145087.12  134613.21  92.78
734.7  145496.16  134995.05  92.78
736.0  145983.36  135462.45  92.79
737.3  146249.01  135740.48  92.81
738.6  146533.59  136022.96  92.83
740.0  146868.15  136355.50  92.84
741.2  147288.96  136770.40  92.86
742.6  147864.24  137323.80  92.87
743.9  148484.80  137896.40  92.87
745.2  149225.88  138599.48  92.88
746.5  149963.86  139313.44  92.90
747.8  150560.20  139881.75  92.91
749.1  151269.25  140555.20  92.92
750.4  151958.72  141206.23  92.92
751.7  152661.32  141886.15  92.94
753.0  153174.33  142380.75  92.95
754.2  153806.28  142989.30  92.97
755.5  154367.61  143531.93  92.98
756.8  154933.08  144070.80  92.99
758.1  155950.08  145021.05  92.99
759.4  156855.40  145899.00  93.01
760.7  157732.96  146713.70  93.01
762.0  158313.75  147273.44  93.03
763.3  158892.30  147812.18  93.03
764.6  159289.44  148218.30  93.05
765.9  159676.95  148603.56  93.07
767.2  160183.17  149074.01  93.06
768.4  160487.60  149387.88  93.08
769.7  161137.46  150003.78  93.09
771.0  161576.10  150428.93  93.10
772.3  161960.70  150803.81  93.11
773.6  162443.52  151264.20  93.12
774.8  162896.29  151705.69  93.13
776.1  163337.98  152140.30  93.14
777.4  163681.47  152471.28  93.15
778.7  164210.04  152971.05  93.16
780.0  164662.08  153400.40  93.16
781.2  165009.36  153769.43  93.19
782.5  165525.36  154254.75  93.19
783.8  165996.54  154720.80  93.21
785.0  166360.26  155077.20  93.22
786.3  166792.50  155478.75  93.22
787.6  167260.80  155929.20  93.23
788.9  167645.82  156326.55  93.25
790.1  168176.10  156851.00  93.27
791.4  168547.68  157209.60  93.27
792.7  169203.99  157820.96  93.27
793.9  169623.72  158249.70  93.29
795.2  170096.50  158714.38  93.31
796.5  170609.12  159188.15  93.31
797.7  171106.32  159643.88  93.30
799.0  171756.00  160260.00  93.31
800.2  172161.28  160664.00  93.32
801.5  172624.26  161114.13  93.33
802.8  173164.90  161628.31  93.34
804.0  173633.46  162068.73  93.34
805.3  174148.68  162565.90  93.35
806.5  174531.30  162931.25  93.35
807.8  175001.40  163357.25  93.35
809.0  175477.92  163819.19  93.36
810.3  175957.57  164280.00  93.36
811.5  176347.44  164631.23  93.36
812.8  176856.30  165111.00  93.36
814.0  177257.97  165513.04  93.37
815.3  177774.55  165968.93  93.36
816.5  178165.25  166343.13  93.36
817.8  178622.04  166765.80  93.36
819.0  179044.53  167184.94  93.38
820.2  179519.64  167615.40  93.37
821.5  179990.65  168061.44  93.37
822.7  180330.81  168380.70  93.37
824.0  180754.20  168792.53  93.38
825.2  181272.45  169242.94  93.36
826.4  181779.84  169733.44  93.37
827.7  182097.95  170016.50  93.37
828.9  182593.80  170508.38  93.38
830.1  182987.47  170895.46  93.39
831.4  183410.93  171260.64  93.38
832.6  183904.42  171723.90  93.38
833.8  184276.10  172063.13  93.37
835.0  184628.78  172396.00  93.37
836.3  185101.42  172793.60  93.35
837.5  185560.20  173242.13  93.36
838.7  186006.51  173680.20  93.37
839.9  186410.16  174036.60  93.36
841.2  186902.29  174511.85  93.37
842.4  187253.58  174862.39  93.38
843.6  187673.50  175214.38  93.36
844.8  188210.52  175674.49  93.34
846.0  188629.11  176088.34  93.35
847.2  189002.31  176493.71  93.38
848.5  189505.12  176975.10  93.39
849.7  189921.48  177342.56  93.38
850.9  190303.10  177711.63  93.38
852.1  190722.29  178094.20  93.38
853.3  191084.22  178452.15  93.39
854.5  191517.48  178856.74  93.39
855.7  191901.48  179192.85  93.38
856.9  192287.76  179575.35  93.39
858.1  192708.29  179983.51  93.40
859.3  193130.28  180378.45  93.40
860.5  193604.49  180791.89  93.38
861.7  194035.20  181195.00  93.38
862.9  194447.50  181557.51  93.37
864.1  194790.86  181998.04  93.43
865.3  195248.60  182364.50  93.40
866.5  195747.84  182800.80  93.39
867.7  196200.40  183150.98  93.35
868.9  196613.83  183521.28  93.34
870.1  197066.35  184020.26  93.38
871.3  197470.64  184484.15  93.42
872.5  197996.85  184910.06  93.39
873.7  198484.00  185367.40  93.39
874.9  199046.91  185807.10  93.35
876.0  199563.48  186282.00  93.34
877.2  199997.04  186652.40  93.33
878.4  200524.86  187174.46  93.34
879.6  201007.80  187645.50  93.35
880.8  201496.75  188020.00  93.31
882.0  201901.13  188425.49  93.33
883.1  202408.64  188918.80  93.34
884.3  202916.41  189355.70  93.32
885.5  203385.00  189773.85  93.31
886.7  203765.76  190080.00  93.28
887.8  204220.20  190553.63  93.31
889.0  204806.76  191050.48  93.28
890.2  205205.28  191473.28  93.31
891.4  205728.22  191888.20  93.27
892.5  206362.26  192425.51  93.25
893.7  207036.30  193010.15  93.23
894.9  207634.32  193587.75  93.23
896.0  208268.75  194133.06  93.21
897.2  208899.88  194741.75  93.22
898.4  209499.55  195161.53  93.16
899.5  210155.80  195814.34  93.18
900.7  210592.20  196181.38  93.16
901.9  211042.16  196512.93  93.12
903.0  211398.07  196815.21  93.10
904.2  211814.40  197197.00  93.10
905.4  212306.10  197598.75  93.07
906.5  212826.11  198012.06  93.04
907.7  213211.20  198336.00  93.02
908.8  213669.27  198675.49  92.98
910.0  214052.80  198968.90  92.95
911.2  214254.57  199171.86  92.96
912.3  214534.44  199394.33  92.94
913.5  214714.93  199551.89  92.94
914.6  214915.68  199640.70  92.89
915.8  215287.59  200002.13  92.90
916.9  215555.13  200193.49  92.87
918.1  215813.84  200480.20  92.89
919.2  216035.10  200629.91  92.87
920.4  216207.42  200839.38  92.89
921.5  216385.93  200976.10  92.88
922.7  216675.84  201231.60  92.87
923.8  216983.40  201456.98  92.84
925.0  217165.06  201593.35  92.83
926.1  217520.52  201958.58  92.85
927.3  217827.84  202247.40  92.85
928.4  218403.25  202698.44  92.81
929.6  219028.48  203315.20  92.83
930.7  219842.00  204057.00  92.82
931.8  220658.10  204928.16  92.87
933.0  221410.80  205499.70  92.81
934.1  221846.13  205867.24  92.80
935.3  222005.37  205939.60  92.76
936.4  221979.38  206013.16  92.81
937.6  221800.50  205888.73  92.83
938.7  221611.41  205613.78  92.78
939.9  221678.08  205658.38  92.77
941.0  222221.34  206100.60  92.75
942.1  222772.68  206541.90  92.71
943.3  223151.52  207064.35  92.79
944.4  223617.86  207496.49  92.79
945.6  223830.68  207554.80  92.73
946.7  224016.33  207698.53  92.72
947.9  224258.79  207966.15  92.73
949.0  224281.36  208054.70  92.77
950.1  224649.00  208367.10  92.75
951.3  225093.99  208620.09  92.68
952.4  225445.57  208778.05  92.61
953.6  225702.48  209033.30  92.61
954.7  225677.76  209168.66  92.68
955.8  225961.81  209337.28  92.64
957.0  226417.65  209749.31  92.64
958.1  226545.30  209916.98  92.66
959.3  226688.70  209787.38  92.54
960.4  227138.69  210058.20  92.48
961.6  227342.76  210396.09  92.55
962.7  227614.40  210670.40  92.56
963.9  227814.37  210847.61  92.55
965.0  228005.94  210644.63  92.39
966.2  228294.82  210702.76  92.29
967.3  228227.13  210737.36  92.34
968.5  228450.24  210925.20  92.33
969.6  228619.84  210937.10  92.27
970.8  228668.99  210920.19  92.24
971.9  228458.56  210526.80  92.15
973.1  228828.56  211037.40  92.23
974.2  228764.13  210966.25  92.22
975.4  228772.92  211107.98  92.28
976.5  229100.82  211207.43  92.19
977.7  229382.94  211307.03  92.12
978.8  229338.81  210936.15  91.98
980.0  229120.00  210996.25  92.09
981.2  229558.86  211168.28  91.99
982.3  229556.46  211094.63  91.96
983.5  229552.44  211261.21  92.03
984.6  229637.52  211401.00  92.06
985.8  229517.64  211286.90  92.06
987.0  229925.12  211183.60  91.85
988.1  230011.78  211449.63  91.93
989.3  229866.00  211299.90  91.92
990.2  243647.03  220495.32  90.50
994.0  244141.49  221092.98  90.56
997.9  244280.58  221400.17  90.63
1001.7  245047.33  222195.21  90.67
1005.6  246136.67  223176.67  90.67
1009.4  247226.89  224318.32  90.73
1013.3  248200.00  225360.00  90.80
1017.1  248947.94  226149.17  90.84
1021.0  249648.76  226924.68  90.90
1024.8  250859.61  228130.83  90.94
1028.6  252431.43  229703.63  91.00
1032.5  253736.00  231002.80  91.04
1036.3  254335.28  231618.87  91.07
1040.1  254586.28  231963.31  91.11
1044.0  255284.83  232688.07  91.15
1047.8  255871.35  233368.80  91.21
1051.6  256432.00  233941.16  91.23
1055.5  256169.60  233801.00  91.27
1059.3  255987.75  233726.70  91.30
1063.1  255928.92  233745.53  91.33
1067.0  256348.88  234229.46  91.37
1070.8  257071.27  235006.41  91.42
1074.6  257575.97  235593.56  91.47
1078.4  257438.33  235581.67  91.51
1082.3  256773.16  235124.34  91.57
1086.1  256465.91  234907.07  91.59
1089.9  256513.07  235110.52  91.66
1093.7  256981.04  235613.16  91.69
1097.5  257113.71  235879.72  91.74
1101.4  257043.73  235919.56  91.78
1105.2  256932.00  235948.00  91.83
1109.0  257221.25  236307.78  91.87
1112.8  258034.80  237146.94  91.91
1116.6  258733.91  237837.16  91.92
1120.4  259383.60  238421.24  91.92
1124.2  259831.06  238789.52  91.90
1128.1  260275.61  239083.83  91.86
1131.8  260239.00  238832.07  91.77
1135.7  259970.73  238301.04  91.66
1139.5  259710.40  237625.60  91.50
1143.3  259123.27  236516.22  91.28
1147.1  258541.78  235334.22  91.02
1150.9  258038.92  234130.42  90.73
1154.7  257987.02  233317.07  90.44
1158.5  257868.93  232487.80  90.16
1162.3  257662.37  231565.23  89.87
1166.1  257033.81  230358.32  89.62
1169.9  256619.37  229344.83  89.37
1173.7  256020.00  228080.00  89.09
1177.5  255357.39  226779.34  88.81
1181.2  255338.49  225918.04  88.48
1185.0  255670.00  225361.97  88.15
1188.8  255541.61  224432.83  87.83
1192.6  255464.86  223674.82  87.56
1196.4  255476.90  223027.00  87.30
1200.2  254800.00  221906.84  87.09
1204.0  254368.65  221108.95  86.92
1207.8  254031.92  220442.20  86.78
1211.6  253537.56  219660.44  86.64
1215.3  253136.92  219149.55  86.57
1219.1  252989.00  219000.42  86.57
1222.9  252640.00  218808.89  86.61
1226.7  252304.33  218769.32  86.71
1230.4  251667.00  218611.97  86.87
1234.2  250989.43  218449.08  87.04
1238.0  250282.45  218280.33  87.21
1241.8  249638.06  218119.42  87.37
1245.5  249066.84  217933.49  87.50
1249.3  248862.83  217947.48  87.58
1253.1  249007.50  218265.83  87.65
1256.8  248982.43  218357.61  87.70
1260.6  248711.63  218229.23  87.74
1264.4  248386.64  218023.23  87.78
1268.1  247904.80  217670.93  87.80
1271.9  247827.44  217659.19  87.83
1275.7  248091.88  218093.17  87.91
1279.4  248421.60  218688.60  88.03
1283.2  247981.78  218715.06  88.20
1286.9  247592.87  218792.83  88.37
1290.7  247307.87  218929.33  88.53
1294.4  246662.22  218620.62  88.63
1298.2  245831.37  218093.83  88.72
1302.0  244750.58  217246.58  88.76
1305.7  243467.28  216098.67  88.76
1309.5  241903.17  214679.13  88.75
1313.2  240994.25  213713.08  88.68
1317.0  240286.80  212877.60  88.59
1320.7  239524.34  211901.87  88.47
1324.4  238526.45  210588.85  88.29
1328.2  237773.60  209425.60  88.08
1331.9  236778.48  207956.22  87.83
1335.7  235884.31  206400.56  87.50
1339.4  234715.16  204610.36  87.17
1343.2  233838.80  202866.59  86.75
1346.9  233444.13  201431.35  86.29
1350.6  233803.73  200474.32  85.74
1354.4  234380.42  199582.83  85.15
1358.1  234298.67  198063.80  84.53
1361.8  233633.71  196051.78  83.91
1365.6  232478.85  193817.85  83.37
1369.3  231059.11  191644.89  82.94
1373.0  229529.61  189693.04  82.64
1376.7  228038.20  187861.50  82.38
1380.5  226513.20  186000.18  82.11
1384.2  225136.54  184134.57  81.79
1387.9  223750.13  182048.47  81.36
1391.6  222393.11  179748.56  80.82
1395.3  221206.30  177168.35  80.09
1399.1  220441.39  174599.74  79.20
1402.8  219437.33  171418.00  78.12
1406.5  218670.37  168111.77  76.88
1410.2  218058.89  164676.44  75.52
1413.9  217862.06  161397.17  74.08
1417.6  217315.31  157896.72  72.66
1421.3  216713.87  154598.67  71.34
1425.1  216003.73  151481.07  70.13
1428.8  215559.30  148976.70  69.11
1432.5  215324.90  146930.91  68.24
1436.2  215078.11  145198.98  67.51
1439.9  214459.82  143440.19  66.88
1443.6  214095.11  142012.78  66.33
1447.3  213528.69  140615.31  65.85
1451.0  213004.00  139296.25  65.40
1454.7  212394.67  137975.02  64.96
1458.4  211962.57  136708.37  64.50
1462.1  211295.55  135276.08  64.02
1465.8  210663.72  133819.53  63.52
1469.4  210045.57  132429.81  63.05
1473.1  210426.76  131682.08  62.58
1476.8  210499.11  130871.79  62.17
1480.5  209339.47  129518.04  61.87
1484.2  208417.12  128572.07  61.69
1487.9  207769.31  128043.88  61.63
1491.6  207052.08  127651.33  61.65
1495.3  206718.42  127651.33  61.75
1498.9  206089.93  127588.60  61.91
1502.6  205166.88  127462.94  62.13
1506.3  204087.02  127313.51  62.38
1510.0  203152.70  127311.20  62.67
1513.7  202409.90  127376.09  62.93
1517.3  201696.54  127353.53  63.14
1521.0  200787.02  127045.82  63.27
1524.7  199977.82  126644.24  63.33
1528.3  199164.67  126141.58  63.34
1532.0  198256.40  125537.47  63.32
1535.7  197417.73  124940.20  63.29
1539.3  196552.50  124405.47  63.29
1543.0  195933.69  124102.81  63.34
1546.7  195552.50  124076.33  63.45
1550.3  195056.36  124054.22  63.60
1554.0  194243.70  123902.80  63.79
1557.6  193452.48  123759.11  63.97
1561.3  192599.96  123515.19  64.13
1565.0  191706.00  123187.87  64.26
1568.6  190740.21  122808.36  64.39
1572.3  190036.03  122586.06  64.51
1575.9  189385.24  122418.04  64.64
1579.6  188775.49  122206.00  64.74
1583.2  188144.36  121996.93  64.84
1586.9  187339.17  121822.98  65.03
1590.5  186694.93  121973.56  65.33
1594.1  185912.21  122276.60  65.77
1597.8  185076.54  122709.34  66.30
1601.4  184308.37  123291.73  66.89
1605.1  183273.88  123786.25  67.54
1608.7  182407.00  124385.50  68.19
1612.3  181612.35  125007.43  68.83
1616.0  180779.60  125546.70  69.45
1619.6  180033.44  126141.11  70.07
1623.2  179190.00  126543.13  70.62
1626.9  178505.96  127002.76  71.15
1630.5  177708.45  127291.40  71.63
1634.1  177038.74  127623.22  72.09
1637.8  176316.62  127880.98  72.53
1641.4  175480.52  128004.58  72.95
1645.0  174652.39  128133.43  73.36
1648.6  173699.58  128110.03  73.75
1652.2  172968.39  128209.61  74.12
1655.8  172270.00  128269.22  74.46
1659.5  171566.15  128283.25  74.77
1663.1  170364.45  127841.92  75.04
1666.7  169104.50  127263.33  75.26
1670.3  167934.43  126651.85  75.42
1673.9  166842.72  125965.66  75.50
1677.5  166021.13  125343.18  75.50
1681.1  165596.40  124816.00  75.37
1684.7  165579.20  124578.75  75.24
1688.3  165460.56  124113.73  75.01
1691.9  165059.93  123381.67  74.75
1695.6  164721.83  122492.37  74.36
1699.2  164599.50  121733.90  73.96
1702.8  164522.80  121125.24  73.62
1706.3  164016.88  120514.46  73.48
1709.9  163036.09  119780.62  73.47
1713.5  162282.87  119256.09  73.49
1717.1  161540.79  118643.16  73.44
1720.7  160820.20  117976.26  73.36
1724.3  160439.59  117493.33  73.23
1727.9  160076.89  117011.57  73.10
1731.5  159984.53  116656.67  72.92
1735.1  160075.73  116484.80  72.77
1738.7  159795.33  116071.73  72.64
1742.2  159305.56  115451.92  72.47
1745.8  158627.33  114731.60  72.33
1749.4  158364.81  114294.30  72.17
1753.0  157394.30  113305.15  71.99
1756.5  155874.06  111889.85  71.78
1760.1  154082.77  110245.95  71.55
1763.7  152063.33  108483.28  71.34
1767.2  150472.13  107085.60  71.17
1770.8  149093.00  105896.50  71.03
1774.4  147646.57  104736.72  70.94
1777.9  146794.25  104063.15  70.89
1781.5  145917.00  103436.67  70.89
1785.1  144690.00  102580.83  70.90
1788.6  143393.78  101725.63  70.94
1792.2  142023.67  100855.50  71.01
1795.8  141340.33  100463.93  71.08
1799.3  140629.40  100027.80  71.13
1802.9  139915.61  99589.08  71.18
1806.4  139277.24  99188.00  71.22
1810.0  138530.17  98642.16  71.21
1813.5  138185.66  98387.10  71.20
1817.1  137995.00  98275.60  71.22
1820.6  137446.67  97924.27  71.25
1824.2  137420.40  98018.84  71.33
1827.7  136676.99  97641.90  71.44
1831.2  136486.00  97762.00  71.63
1834.8  136540.80  98081.23  71.83
1838.3  136314.50  98281.00  72.10
1841.8  135661.37  98124.50  72.33
1845.4  134712.16  97719.34  72.54
1848.9  133874.55  97368.60  72.73
1852.4  133224.87  97002.23  72.81
1856.0  132471.77  96500.17  72.85
1859.5  131668.84  95849.72  72.80
1863.0  131116.68  95237.14  72.64
1866.6  131028.00  94877.96  72.41
1870.1  130988.26  94369.68  72.04
1873.6  130323.75  93201.75  71.52
1877.1  129024.58  91411.25  70.85
1880.6  127650.00  89355.00  70.00
1884.2  126662.03  87301.82  68.93
1887.7  125858.27  85171.13  67.67
1891.2  124920.95  82651.10  66.16
1894.7  124114.13  80016.52  64.47
1898.2  123690.81  77472.16  62.63
1902.2  132312.96  80346.24  60.72
1904.9  131615.66  77866.50  59.16
1907.6  130744.96  75348.56  57.63
1910.4  130064.62  73022.88  56.14
1913.1  128905.76  70653.20  54.81
1915.8  128125.76  68721.52  53.64
1918.6  127524.96  67067.84  52.59
1921.3  127013.23  65611.17  51.66
1924.0  126193.20  64212.12  50.88
1926.7  125325.88  63056.28  50.31
1929.4  124460.48  62104.48  49.90
1932.2  123832.69  61446.57  49.62
1934.9  123186.96  60961.68  49.49
1937.6  122525.12  60638.16  49.49
1940.3  121907.00  60452.00  49.59
1943.0  121349.93  60419.50  49.79
1945.7  120594.21  60379.11  50.07
1948.4  119787.68  60378.32  50.40
1951.1  119150.10  60508.62  50.78
1953.8  118519.50  60664.56  51.19
1956.4  117973.52  60892.11  51.62
1959.1  117295.12  61081.96  52.08
1961.8  116460.54  61218.36  52.57
1964.5  115779.24  61394.85  53.03
1967.2  114964.35  61519.93  53.51
1969.9  114324.20  61720.30  53.99
1972.5  113559.51  61838.49  54.45
1975.2  113005.23  62085.65  54.94
1977.9  112624.78  62431.34  55.43
1980.6  112000.14  62611.64  55.90
1983.2  111110.50  62623.96  56.36
1985.9  110217.60  62625.60  56.82
1988.5  109326.26  62587.43  57.25
1991.2  108635.58  62657.55  57.68
1993.8  107999.76  62719.14  58.07
1996.5  107535.12  62849.82  58.45
1999.2  106905.35  62856.42  58.80
2001.8  106513.32  62937.36  59.09
2004.4  105994.77  62933.24  59.37
2007.1  105326.90  62773.20  59.60
2009.7  104707.44  62575.02  59.76
2012.4  104291.20  62449.60  59.88
2015.0  103844.20  62241.40  59.94
2017.6  103309.15  61902.05  59.92
2020.3  102760.24  61515.52  59.86
2022.9  102535.20  61220.32  59.71
2025.5  102325.17  60872.52  59.49
2028.1  102128.49  60463.01  59.20
2030.8  101730.30  59863.50  58.85
2033.4  101566.98  59336.94  58.42
2036.0  101168.88  58621.72  57.94
2038.6  100782.12  57843.42  57.39
2041.2  100450.72  57047.88  56.79
2043.8  100101.17  56198.09  56.14
2046.4  99710.22  55274.56  55.44
2049.0  99205.40  54266.92  54.70
2051.6  98980.98  53399.46  53.95
2054.2  98657.50  52506.25  53.22
2056.8  98282.80  51636.20  52.54
2059.4  97686.07  50661.72  51.86
2062.0  97192.75  49770.50  51.21
2064.6  96588.21  48858.88  50.58
2067.1  95980.14  47935.26  49.94
2069.7  95372.72  47029.48  49.31
2072.3  94962.68  46244.32  48.70
2074.9  94459.89  45477.81  48.15
2077.4  94103.20  44815.87  47.62
2080.0  93596.85  44145.93  47.17
2082.6  93148.10  43559.65  46.76
2085.1  92699.61  43000.50  46.39
2087.7  92328.60  42533.40  46.07
2090.3  91856.94  42073.47  45.80
2092.8  91088.05  41502.93  45.56
2095.4  90283.57  40919.45  45.32
2097.9  89621.98  40439.00  45.12
2100.5  88935.20  39983.60  44.96
2103.0  88322.16  39613.08  44.85
2105.6  87747.09  39321.66  44.81
2108.1  87234.66  39135.33  44.86
2110.7  86695.28  38999.52  44.98
2113.2  86180.57  38933.20  45.18
2115.7  85607.95  38874.10  45.41
2118.3  84985.29  38828.40  45.69
2120.8  84611.70  38907.36  45.98
2123.3  84201.66  38997.03  46.31
2125.8  83831.16  39118.24  46.66
2128.4  83399.55  39221.13  47.03
2130.9  82850.40  39286.60  47.42
2133.4  82465.88  39444.72  47.83
2135.9  82080.80  39590.00  48.23
2138.4  81593.27  39643.23  48.59
2140.9  81261.14  39753.44  48.92
2143.4  80899.77  39846.81  49.25
2145.9  80578.13  39941.84  49.57
2148.4  80271.11  40036.87  49.88
2150.9  79986.02  40139.21  50.18
2153.4  79700.93  40226.93  50.47
2155.9  79361.91  40278.35  50.75
2158.4  79041.90  40329.45  51.02
2160.9  78806.70  40410.30  51.28
2163.4  78479.28  40443.40  51.53
2165.9  77914.10  40340.64  51.78
2168.4  77438.34  40280.04  52.02
2170.8  77090.20  40306.53  52.28
2173.3  76708.45  40329.66  52.58
2175.8  76390.05  40372.86  52.85
2178.2  76012.35  40371.55  53.11
2180.7  75611.55  40363.61  53.38
2183.2  75175.10  40343.72  53.67
2185.6  74745.72  40317.48  53.94
2188.1  74254.32  40257.00  54.22
2190.6  73673.34  40142.96  54.49
2193.0  73015.80  39968.94  54.74
2195.5  72468.48  39836.16  54.97
2197.9  71880.88  39676.88  55.20
2200.4  71144.55  39430.55  55.42
2202.8  70646.08  39308.04  55.64
2205.3  70022.62  39089.48  55.82
2207.7  69630.34  38970.10  55.97
2210.1  69206.76  38829.84  56.11
2212.6  68860.41  38713.92  56.22
2215.0  68628.65  38643.80  56.31
2217.4  68319.77  38526.88  56.39
2219.9  68062.36  38439.06  56.48
2222.3  67824.68  38347.32  56.54
2224.7  67646.34  38259.27  56.56
2227.1  67388.48  38098.99  56.54
2229.5  67094.98  37895.46  56.48
2231.9  66635.84  37591.84  56.41
2234.4  66134.56  37218.88  56.28
2236.8  65731.90  36842.43  56.05
2239.2  65336.70  36413.52  55.73
2241.6  64893.57  35920.92  55.35
2244.0  64488.96  35363.52  54.84
2246.4  64097.31  34749.36  54.21
2248.8  63689.01  34082.18  53.51
2251.2  63353.40  33434.10  52.77
2253.6  62909.70  32668.50  51.93
2255.9  62607.72  31921.44  50.99
2258.3  62284.54  31142.27  50.00
2260.7  61877.12  30354.32  49.06
2263.1  61448.10  29580.00  48.14
2265.5  61055.94  28868.18  47.28
2267.9  60734.70  28327.20  46.64
2270.2  60298.80  27877.84  46.23
2272.6  59892.12  27594.00  46.07
2275.0  59473.26  27403.74  46.08
2277.3  59064.90  27302.25  46.22
2279.7  58666.65  27249.15  46.45
2282.1  58336.80  27259.52  46.73
2284.4  57962.52  27195.30  46.92
2286.8  57639.85  27128.37  47.07
2289.1  57231.24  26994.84  47.17
2291.5  56927.36  26840.59  47.15
2293.8  56509.38  26553.60  46.99
2296.2  56022.12  26223.12  46.81
2298.5  55476.18  25834.77  46.57
2300.8  54919.90  25438.56  46.32
2303.2  54279.68  24977.60  46.02
2305.5  53584.72  24460.57  45.65
2307.9  52915.84  23931.04  45.22
2310.2  52270.68  23423.40  44.81
2312.5  51676.40  22963.20  44.44
2314.8  51051.14  22515.24  44.10
2317.1  50403.25  22042.75  43.73
2319.5  49779.90  21608.37  43.41
2321.8  49237.56  21203.00  43.06
2324.1  48654.06  20814.22  42.78
2326.4  48132.48  20471.44  42.53
2328.7  47604.50  20092.50  42.21
2331.0  47115.60  19775.28  41.97
2333.3  46734.45  19546.08  41.82
2335.6  46333.84  19344.64  41.75
2337.9  45839.70  19127.70  41.73
2340.2  45410.00  18943.00  41.72
2342.5  45029.85  18791.76  41.73
2344.8  44550.75  18612.95  41.78
2347.1  44030.28  18431.28  41.86
2349.4  43472.10  18210.36  41.89
2351.7  42973.28  18007.20  41.90
2353.9  42471.54  17846.98  42.02
2356.2  41954.25  17667.00  42.11
2358.5  41463.88  17488.30  42.18
2360.8  40966.44  17356.68  42.37
2363.1  40489.20  17212.80  42.51
2365.3  40006.67  17045.20  42.61
2367.6  39450.00  16860.00  42.74
2369.8  38953.80  16693.05  42.85
2372.1  38390.04  16518.06  43.03
2374.4  37748.16  16314.36  43.22
2376.6  37109.52  16099.44  43.38
2378.9  36529.36  15902.60  43.53
2381.1  35921.60  15693.60  43.69
2383.4  35344.34  15459.88  43.74
2385.6  34850.75  15246.55  43.75
2387.9  34347.60  15012.72  43.71
2390.1  33862.50  14815.50  43.75
2392.3  33380.10  14636.70  43.85
2394.6  32905.88  14471.42  43.98
2396.8  32487.82  14302.28  44.02
2399.0  32035.80  14102.60  44.02
2401.3  31583.58  13925.34  44.09
2403.5  31100.16  13715.52  44.10
2405.7  30658.65  13487.62  43.99
2407.9  30227.94  13263.84  43.88
2410.1  29786.04  13012.56  43.69
2412.4  29425.20  12802.90  43.51
2414.6  29046.00  12577.20  43.30
2416.8  28622.22  12364.44  43.20
2419.0  28215.42  12130.62  42.99
2421.2  27812.20  11868.04  42.67
2423.4  27395.41  11569.74  42.23
2425.6  27043.38  11384.28  42.10
2427.8  26723.34  11212.83  41.96
2430.0  26392.47  10999.73  41.68
2432.2  26092.80  10748.16  41.19
2434.4  25774.20  10483.83  40.68
2436.5  25432.40  10243.28  40.28
2438.7  25129.32  9999.72  39.79
2440.9  24808.53  9778.11  39.41
2443.1  24554.16  9563.58  38.95
2445.3  24319.05  9349.73  38.45
2447.4  24002.64  9118.80  37.99
2449.6  23703.68  8907.36  37.58
2451.8  23362.02  8694.00  37.21
2453.9  23032.09  8517.01  36.98
2456.1  22708.48  8314.72  36.62
2458.3  22433.15  8096.27  36.09
2460.4  22106.09  7864.79  35.58
2462.6  21794.85  7692.30  35.29
2464.7  21533.20  7523.49  34.94
2466.9  21295.84  7361.36  34.57
2469.0  21017.46  7169.38  34.11
2471.2  20774.28  6934.08  33.38
2473.3  20505.99  6749.71  32.92
2475.4  20236.33  6609.27  32.66
2477.6  19948.29  6469.31  32.43
2479.7  19737.60  6328.32  32.06
2481.9  19450.06  6228.39  32.02
2484.0  19227.55  6082.02  31.63
2486.1  18983.16  5976.18  31.48
2488.2  18741.30  5915.55  31.56
2490.4  18523.75  5840.00  31.53
2492.5  18221.16  5767.16  31.65
2494.6  17882.37  5719.95  31.99
2496.7  17612.96  5690.98  32.31
2498.8  17380.08  5614.11  32.30
2500.9  17206.53  5622.16  32.67
2503.0  17078.22  5644.70  33.05
2505.1  16959.15  5678.40  33.48
2507.2  16964.13  5744.61  33.86
2509.4  16924.05  5814.93  34.36
2511.4  16959.18  5851.23  34.50
2513.5  17048.80  5975.52  35.05
2515.6  17103.04  6192.48  36.21
