# Supplementary material for: Using reflectance spectra and Pl@ntNet to identify herbarium specimens: a case study with Lithocarpus
Source: New Phytol. 2025 Jun 4;251(2):800–10. doi: 10.1111/nph.70258 (PMC13278665; doi:10.1111/nph.70258)
Supplement: Supplementary file 1 — Dataset S1 Original spectral data collected for this study. [file NPH-251-800-s003.zip › lithocarpus_spectra/gr021522_0387.sig]

/*** Spectra Vista SIG Data ***/
name= gr021522_0387.sig
instrument= HI: 1132003 (HR-1024i)
integration= 50.0, 9.0, 5.0, 50.0, 9.0, 5.0
scan method= Time-based, Time-based
scan coadds= 100, 425, 645, 100, 425, 645
scan time= 5, 5
scan settings= AI, AI
external data set1= 0,0,0,0,0,0,0,0,0,0,0,0,0,0,0,0,0,0,0,0,0,0,0,0,0,0,0,0,0,0,0,0
external data set2= 0,0,0,0,0,0,0,0,0,0,0,0,0,0,0,0,0,0,0,0,0,0,0,0,0,0,0,0,0,0,0,0
external data dark= 0,0,0,0,0,0,0,0,0,0,0,0,0,0,0,0
external data mask= 0
optic= LENS 4(1), LENS 4(1)
temp= 32.7, -5.0, -9.9, 32.7, -5.0, -10.1
battery= 7.43, 7.44
error= 0, 0
units= Radiance, Radiance
time= 15/02/2022 16:17:13, 15/02/2022 16:19:50
longitude=                 ,                 
latitude=                 ,                 
gpstime=                 ,                 
comm= 
memory slot= 0, 0
factors= 0.949, 0.965, 1.000 [Overlap: Remove @ 990,1900, Matching Type: None]
inclinometer x offset= 1, 1
inclinometer y offset= 90, 90
data= 
340.5  1171.80  976.50  83.33
341.9  1191.12  978.42  82.14
343.4  1200.48  964.32  80.33
344.9  1184.00  962.00  81.25
346.4  1158.95  980.65  84.62
347.8  1181.97  942.15  79.71
349.3  1178.08  907.44  77.03
350.8  1212.00  924.15  76.25
352.2  1243.55  950.95  76.47
353.7  1254.89  979.09  78.02
355.2  1296.90  1008.70  77.78
356.6  1361.36  1047.20  76.92
358.1  1427.76  1110.48  77.78
359.6  1474.30  1128.16  76.52
361.0  1514.13  1144.83  75.61
362.5  1578.24  1208.34  76.56
364.0  1668.94  1274.00  76.34
365.5  1734.75  1336.40  77.04
366.9  1808.64  1369.04  75.69
368.4  1876.50  1451.16  77.33
369.9  1993.30  1517.48  76.13
371.3  2075.54  1586.40  76.43
372.8  2150.04  1651.86  76.83
374.2  2232.56  1726.34  77.33
375.7  2346.69  1796.07  76.54
377.2  2469.75  1855.65  75.14
378.6  2536.32  1928.66  76.04
380.1  2615.28  2012.74  76.96
381.6  2736.37  2093.26  76.50
383.0  2858.90  2188.45  76.55
384.5  3006.64  2280.46  75.85
386.0  3122.46  2395.14  76.71
387.4  3241.45  2482.30  76.58
388.9  3334.94  2544.78  76.31
390.4  3462.56  2642.48  76.32
391.8  3627.68  2743.72  75.63
393.3  3766.75  2862.73  76.00
394.7  3870.35  2928.30  75.66
396.2  3970.94  3029.60  76.29
397.7  4107.36  3116.64  75.88
399.1  4286.64  3255.42  75.94
400.6  4450.08  3383.28  76.03
402.0  4603.56  3488.16  75.77
403.5  4713.80  3577.00  75.88
405.0  4855.72  3681.40  75.82
406.4  5051.20  3833.50  75.89
407.9  5244.96  3978.32  75.85
409.3  5382.14  4056.36  75.37
410.8  5507.46  4162.32  75.58
412.2  5676.24  4285.32  75.50
413.7  5890.26  4452.48  75.59
415.1  6109.48  4601.06  75.31
416.6  6289.74  4735.98  75.30
418.0  6445.25  4857.50  75.37
419.5  6619.78  4975.20  75.16
420.9  6815.84  5129.92  75.26
422.4  7060.89  5313.02  75.25
423.8  7286.77  5478.96  75.19
425.3  7539.90  5658.00  75.04
426.7  7749.00  5824.05  75.16
428.2  7940.48  5970.56  75.19
429.6  8141.89  6119.76  75.16
431.1  8357.44  6279.56  75.14
432.5  8619.78  6478.81  75.16
434.0  8882.50  6677.00  75.17
435.4  9179.50  6902.50  75.19
436.8  9469.00  7124.03  75.24
438.3  9729.30  7322.40  75.26
439.7  9951.81  7493.73  75.30
441.2  10168.92  7664.76  75.37
442.6  10439.55  7869.90  75.39
444.0  10728.90  8102.64  75.52
445.5  11050.05  8345.91  75.53
446.9  11384.10  8604.96  75.59
448.4  11679.36  8848.00  75.76
449.8  12000.60  9113.45  75.94
451.2  12299.25  9343.75  75.97
452.7  12552.72  9541.92  76.01
454.1  12820.04  9768.20  76.19
455.5  13121.64  10027.78  76.42
457.0  13447.72  10290.28  76.52
458.4  13768.04  10547.68  76.61
459.8  14117.76  10834.56  76.74
461.2  14497.64  11157.44  76.96
462.7  14859.33  11474.34  77.22
464.1  15187.14  11757.59  77.42
465.5  15501.96  12019.68  77.54
467.0  15811.20  12285.40  77.70
468.4  16150.96  12581.32  77.90
469.8  16485.36  12885.52  78.16
471.2  16890.78  13226.58  78.31
472.7  17304.82  13588.23  78.52
474.1  17723.60  13947.60  78.70
475.5  18203.12  14369.94  78.94
476.9  18641.61  14773.98  79.25
478.4  19031.25  15118.75  79.44
479.8  19343.34  15425.22  79.74
481.2  19617.28  15698.88  80.03
482.6  19927.89  15984.54  80.21
484.0  20307.06  16343.82  80.48
485.4  20766.86  16752.25  80.67
486.9  21253.05  17199.00  80.92
488.3  21765.68  17666.00  81.16
489.7  22215.26  18089.82  81.43
491.1  22643.88  18492.60  81.67
492.5  23061.36  18892.44  81.92
493.9  23431.32  19252.56  82.17
495.3  23774.70  19596.60  82.43
496.8  24180.44  19988.20  82.66
498.2  24657.63  20449.38  82.93
499.6  25137.54  20905.47  83.16
501.0  25684.53  21416.85  83.38
502.4  26187.00  21899.04  83.63
503.8  26684.42  22371.58  83.84
505.2  27193.24  22865.08  84.08
506.6  27693.38  23351.90  84.32
508.0  28188.72  23824.08  84.52
509.4  28615.00  24240.00  84.71
510.8  29096.10  24710.40  84.93
512.2  29572.80  25171.04  85.12
513.6  30086.40  25675.20  85.34
515.0  30670.56  26229.04  85.52
516.4  31157.60  26698.56  85.69
517.8  31716.50  27209.78  85.79
519.2  32307.96  27764.37  85.94
520.7  32880.27  28304.96  86.08
522.0  33366.60  28775.64  86.24
523.4  33943.77  29313.27  86.36
524.8  34439.94  29779.62  86.47
526.2  35043.03  30336.54  86.57
527.6  35666.34  30909.66  86.66
529.0  36203.20  31402.80  86.74
530.4  36839.60  31991.58  86.84
531.8  37387.17  32501.84  86.93
533.2  37884.60  32951.88  86.98
534.6  38382.08  33421.92  87.08
536.0  38908.98  33923.11  87.19
537.4  39444.65  34415.85  87.25
538.8  40011.76  34961.56  87.38
540.2  40636.63  35541.21  87.46
541.6  41230.00  36078.42  87.51
543.0  41750.80  36560.16  87.57
544.3  42447.30  37209.90  87.66
545.7  43225.95  37932.00  87.75
547.1  43739.25  38410.50  87.82
548.5  44373.78  38999.52  87.89
549.9  45076.52  39659.26  87.98
551.3  45808.88  40354.60  88.09
552.7  46326.02  40853.60  88.19
554.1  47021.40  41517.45  88.29
555.4  47622.84  42085.62  88.37
556.8  48071.10  42536.34  88.49
558.2  48406.50  42868.35  88.56
559.6  48750.60  43226.40  88.67
561.0  49346.22  43802.22  88.77
562.3  49799.75  44257.85  88.87
563.7  50404.48  44849.28  88.98
565.1  50991.60  45421.20  89.08
566.5  51603.63  46004.94  89.15
567.9  52431.84  46779.92  89.22
569.2  53344.20  47623.80  89.28
570.6  54302.40  48511.82  89.34
572.0  55127.83  49270.21  89.37
573.4  55811.97  49930.60  89.46
574.8  56512.25  50596.25  89.53
576.1  57366.10  51405.37  89.61
577.5  58014.16  52027.88  89.68
578.9  58914.36  52867.08  89.74
580.3  59714.46  53626.14  89.80
581.6  60500.96  54366.88  89.86
583.0  61294.50  55107.81  89.91
584.4  61912.29  55697.10  89.96
585.8  62419.91  56187.40  90.02
587.1  62895.80  56646.70  90.06
588.5  63484.80  57216.90  90.13
589.9  63984.60  57686.10  90.16
591.2  64576.96  58237.12  90.18
592.6  65354.96  58959.12  90.21
594.0  66008.69  59565.26  90.24
595.3  66846.32  60350.44  90.28
596.7  67689.68  61113.48  90.28
598.1  68488.48  61853.91  90.31
599.5  69280.95  62584.65  90.33
600.8  70129.40  63357.76  90.34
602.2  70824.60  63992.53  90.35
603.5  71682.72  64783.80  90.38
604.9  72526.68  65557.98  90.39
606.3  73296.96  66264.00  90.40
607.6  74028.42  66942.24  90.43
609.0  74763.00  67618.80  90.44
610.4  75511.80  68310.06  90.46
611.7  76203.30  68952.14  90.48
613.1  76861.95  69558.15  90.50
614.5  77606.64  70246.62  90.52
615.8  78198.12  70810.20  90.55
617.2  79007.22  71552.34  90.56
618.5  79685.92  72196.60  90.60
619.9  80523.90  72967.34  90.62
621.2  81261.48  73663.19  90.65
622.6  82170.00  74508.50  90.68
624.0  82871.55  75169.08  90.71
625.3  83680.37  75933.31  90.74
626.7  84485.00  76701.30  90.79
628.0  85162.52  77339.60  90.81
629.4  85982.40  78114.40  90.85
630.8  86669.88  78773.88  90.89
632.1  87215.94  79306.29  90.93
633.5  88122.32  80171.52  90.98
634.8  88858.00  80878.09  91.02
636.2  89511.60  81491.64  91.04
637.5  90339.30  82285.66  91.09
638.9  91043.55  82982.31  91.15
640.2  91820.71  83722.23  91.18
641.6  92650.56  84486.78  91.19
642.9  93416.05  85224.23  91.23
644.3  94232.02  86027.82  91.29
645.6  95010.50  86775.00  91.33
647.0  95757.75  87492.69  91.37
648.3  96548.25  88277.45  91.43
649.7  97366.14  89059.35  91.47
651.0  98156.55  89795.45  91.48
652.4  98687.16  90312.30  91.51
653.7  99774.63  91327.95  91.53
655.0  100657.72  92179.68  91.58
656.4  101291.20  92781.20  91.60
657.7  102346.40  93754.45  91.61
659.1  103203.10  94571.40  91.64
660.4  103911.36  95224.64  91.64
661.8  104576.00  95864.00  91.67
663.1  105551.79  96771.39  91.68
664.5  106062.66  97259.04  91.70
665.8  106268.28  97467.99  91.72
667.1  106432.92  97636.05  91.73
668.5  106906.80  98112.00  91.77
669.8  107381.32  98590.70  91.81
671.2  107702.40  98933.12  91.86
672.5  108068.13  99311.41  91.90
673.8  108751.16  99957.20  91.91
675.2  109732.98  100891.14  91.94
676.5  110888.88  101975.64  91.96
677.8  112078.68  103092.78  91.98
679.2  113012.60  103983.96  92.01
680.5  113822.73  104778.90  92.05
681.9  114545.20  105513.10  92.11
683.2  115322.90  106283.10  92.16
684.5  116100.60  107076.20  92.23
685.9  116811.10  107829.18  92.31
687.2  117519.36  108556.80  92.37
688.5  118163.16  109239.26  92.45
689.9  118939.52  110038.92  92.52
691.2  119606.37  110733.11  92.58
692.5  120203.64  111365.36  92.65
693.8  120928.35  112117.50  92.71
695.2  121556.86  112762.65  92.77
696.5  122245.64  113456.64  92.81
697.8  122947.35  114186.15  92.87
699.2  123606.21  114862.41  92.93
700.5  124308.72  115578.18  92.98
701.8  124957.35  116218.20  93.01
703.1  125625.84  116893.08  93.05
704.5  126313.83  117580.41  93.09
705.8  127043.25  118319.25  93.13
707.1  127708.75  118994.25  93.18
708.4  128346.96  119649.27  93.22
709.8  129142.26  120422.88  93.25
711.1  129685.64  120963.88  93.27
712.4  130494.28  121765.30  93.31
713.7  131151.30  122422.32  93.34
715.0  131839.05  123119.67  93.39
716.3  132580.75  123837.25  93.41
717.7  133302.72  124535.10  93.42
719.0  134035.30  125268.00  93.46
720.3  134762.40  125969.08  93.47
721.6  135597.60  126776.80  93.49
722.9  136364.85  127535.31  93.53
724.2  137168.64  128315.88  93.55
725.6  137902.98  129017.38  93.56
726.9  138384.00  129494.75  93.58
728.2  138901.28  129995.04  93.59
729.5  139520.42  130615.03  93.62
730.8  139997.12  131094.92  93.64
732.1  140605.92  131673.92  93.65
733.4  141097.06  132156.37  93.66
734.7  141472.08  132521.40  93.67
736.0  141946.80  132989.64  93.69
737.3  142197.93  133258.77  93.71
738.6  142490.88  133534.98  93.71
740.0  142818.40  133850.50  93.72
741.2  143220.48  134251.52  93.74
742.6  143773.92  134790.12  93.75
743.9  144364.80  135366.72  93.77
745.2  145083.00  136057.44  93.78
746.5  145817.81  136762.18  93.79
747.8  146411.00  137325.40  93.79
749.1  147090.36  137977.26  93.80
750.4  147753.19  138617.89  93.82
751.7  148440.46  139263.60  93.82
753.0  148954.72  139761.11  93.83
754.2  149569.56  140345.52  93.83
755.5  150122.27  140876.49  93.84
756.8  150679.32  141403.76  93.84
758.1  151638.96  142318.08  93.85
759.4  152538.20  143164.20  93.85
760.7  153375.60  143975.16  93.87
762.0  153973.75  144532.50  93.87
763.3  154517.58  145071.36  93.89
764.6  154911.60  145436.64  93.88
765.9  155282.50  145813.40  93.90
767.2  155776.53  146286.00  93.91
768.4  156092.30  146573.70  93.90
769.7  156717.07  147168.66  93.91
771.0  157117.23  147578.40  93.93
772.3  157500.75  147945.05  93.93
773.6  157978.40  148387.36  93.93
774.8  158426.72  148830.01  93.94
776.1  158864.68  149235.06  93.94
777.4  159166.32  149543.71  93.95
778.7  159683.02  150029.96  93.95
780.0  160128.64  150466.56  93.97
781.2  160490.34  150790.98  93.96
782.5  160972.50  151278.66  93.98
783.8  161451.36  151704.36  93.96
785.0  161803.44  152046.24  93.97
786.3  162214.50  152470.50  93.99
787.6  162674.96  152918.08  94.00
788.9  163047.03  153289.41  94.02
790.1  163565.40  153777.20  94.02
791.4  163932.96  154140.48  94.03
792.7  164560.14  154724.13  94.02
793.9  164985.66  155119.86  94.02
795.2  165462.00  155572.00  94.02
796.5  165945.12  156034.12  94.03
797.7  166425.60  156508.62  94.04
799.0  167040.00  157116.00  94.06
800.2  167455.36  157496.32  94.05
801.5  167910.38  157914.98  94.05
802.8  168458.65  158418.65  94.04
804.0  168919.66  158855.06  94.04
805.3  169407.04  159329.44  94.05
806.5  169749.80  159715.20  94.09
807.8  170226.70  160132.00  94.07
809.0  170715.95  160584.96  94.07
810.3  171179.76  161021.78  94.07
811.5  171541.50  161387.91  94.08
812.8  172005.90  161853.90  94.10
814.0  172406.88  162203.85  94.08
815.3  172921.53  162677.88  94.08
816.5  173327.25  163031.75  94.06
817.8  173786.73  163502.34  94.08
819.0  174168.54  163869.72  94.09
820.2  174631.50  164315.52  94.09
821.5  175123.50  164747.55  94.08
822.7  175411.11  165016.26  94.07
824.0  175840.65  165449.70  94.09
825.2  176318.40  165936.15  94.11
826.4  176796.84  166382.37  94.11
827.7  177127.20  166663.35  94.09
828.9  177634.80  167101.20  94.07
830.1  178013.76  167477.12  94.08
831.4  178415.37  167878.96  94.09
832.6  178867.90  168312.64  94.10
833.8  179244.30  168655.80  94.09
835.0  179621.96  168984.76  94.08
836.3  180074.02  169404.76  94.08
837.5  180513.90  169816.50  94.07
838.7  180945.63  170229.60  94.08
839.9  181336.32  170605.44  94.08
841.2  181752.76  171039.37  94.11
842.4  182171.04  171385.65  94.08
843.6  182618.80  171778.60  94.06
844.8  183058.02  172237.77  94.09
846.0  183464.34  172632.96  94.10
847.2  183827.07  173031.18  94.13
848.5  184340.32  173472.72  94.10
849.7  184752.51  173825.70  94.09
850.9  185131.70  174192.20  94.09
852.1  185540.96  174595.12  94.10
853.3  185876.76  174916.08  94.10
854.5  186312.70  175327.39  94.10
855.7  186649.98  175680.18  94.12
856.9  187086.96  176023.44  94.09
858.1  187515.48  176411.96  94.08
859.3  187898.76  176781.78  94.08
860.5  188334.84  177256.32  94.12
861.7  188777.60  177667.20  94.11
862.9  189153.51  177988.46  94.10
864.1  189513.90  178376.47  94.12
865.3  189941.12  178736.44  94.10
866.5  190408.32  179184.96  94.11
867.7  190849.48  179623.04  94.12
868.9  191254.77  179979.52  94.10
870.1  191673.52  180404.92  94.12
871.3  192151.20  180806.68  94.10
872.5  192616.65  181252.35  94.10
873.7  193070.80  181689.20  94.10
874.9  193593.57  182152.80  94.09
876.0  194131.44  182641.68  94.08
877.2  194561.40  183028.64  94.07
878.4  195088.77  183518.91  94.07
879.6  195539.40  183955.80  94.08
880.8  195963.25  184331.00  94.06
882.0  196387.34  184696.90  94.05
883.1  196945.56  185195.36  94.03
884.3  197387.10  185648.90  94.05
885.5  197877.96  186081.63  94.04
886.7  198190.08  186405.12  94.05
887.8  198666.90  186789.90  94.02
889.0  199177.34  187267.70  94.02
890.2  199666.32  187665.24  93.99
891.4  200145.41  188144.04  94.00
892.5  200763.81  188684.73  93.98
893.7  201460.26  189275.58  93.95
894.9  202082.04  189790.20  93.92
896.0  202596.75  190331.05  93.95
897.2  203251.02  190873.90  93.91
898.4  203764.34  191344.14  93.90
899.5  204474.91  191924.97  93.86
900.7  204861.80  192345.40  93.89
901.9  205341.42  192715.62  93.85
903.0  205654.19  193002.13  93.85
904.2  206062.00  193296.40  93.80
905.4  206503.20  193656.78  93.78
906.5  207091.64  194077.24  93.72
907.7  207467.72  194410.60  93.71
908.8  207835.44  194782.77  93.72
910.0  208168.48  195120.64  93.73
911.2  208407.72  195328.10  93.72
912.3  208641.12  195491.10  93.70
913.5  208913.03  195657.92  93.66
914.6  209109.60  195773.76  93.62
915.8  209477.73  196059.72  93.59
916.9  209696.38  196291.56  93.61
918.1  209956.58  196480.12  93.58
919.2  210187.17  196703.10  93.58
920.4  210418.34  196877.78  93.56
921.5  210650.88  197136.11  93.58
922.7  210843.04  197300.80  93.58
923.8  211107.84  197552.82  93.58
925.0  211240.47  197661.10  93.57
926.1  211599.78  197944.74  93.55
927.3  211969.92  198355.68  93.58
928.4  212546.75  198844.75  93.55
929.6  213227.52  199429.12  93.53
930.7  213929.80  200096.40  93.53
931.8  214629.51  200816.43  93.56
933.0  215315.28  201510.72  93.59
934.1  215814.06  202043.88  93.62
935.3  215988.46  202031.71  93.54
936.4  215978.23  201954.49  93.51
937.6  215950.11  201742.02  93.42
938.7  215657.28  201655.26  93.51
939.9  215683.18  201761.69  93.55
941.0  216167.56  202359.50  93.61
942.1  216712.26  202710.60  93.54
943.3  217301.64  203104.98  93.47
944.4  217556.37  203461.58  93.52
945.6  217783.22  203597.82  93.49
946.7  217978.36  203838.81  93.51
947.9  218305.71  203971.32  93.43
949.0  218417.27  204118.53  93.45
950.1  218630.88  204368.76  93.48
951.3  218918.92  204623.21  93.47
952.4  219282.06  204958.41  93.47
953.6  219640.96  205200.28  93.43
954.7  219632.82  205161.60  93.41
955.8  219933.65  205428.39  93.40
957.0  220400.55  205551.90  93.26
958.1  220644.12  205941.18  93.34
959.3  220720.50  206005.80  93.33
960.4  221091.56  206238.96  93.28
961.6  221429.22  206535.86  93.27
962.7  221627.52  206603.84  93.22
963.9  221761.05  206744.16  93.23
965.0  221889.00  206776.56  93.19
966.2  222111.32  207147.25  93.26
967.3  222110.49  207073.75  93.23
968.5  222531.84  207275.52  93.14
969.6  222510.64  207034.00  93.04
970.8  222507.67  206824.31  92.95
971.9  222541.44  206810.56  92.93
973.1  222575.60  207240.96  93.11
974.2  222473.50  206977.07  93.03
975.4  222911.01  207226.44  92.96
976.5  223054.65  207203.88  92.89
977.7  223146.96  207472.74  92.98
978.8  222915.24  207290.34  92.99
980.0  223034.00  207282.00  92.94
981.2  223459.47  207379.26  92.80
982.3  223641.04  207421.34  92.75
983.5  223438.93  207070.50  92.67
984.6  223320.96  207223.92  92.79
985.8  223616.36  207387.84  92.74
987.0  223805.44  207413.44  92.68
988.1  224108.22  207759.90  92.71
989.3  223972.00  207704.56  92.74
990.2  236940.62  215888.30  91.11
994.0  237502.22  216504.87  91.16
997.9  237596.42  216875.50  91.28
1001.7  238378.04  217585.55  91.28
1005.6  239394.44  218712.22  91.36
1009.4  240476.67  219804.11  91.40
1013.3  241480.00  220760.00  91.42
1017.1  242145.08  221552.64  91.50
1021.0  242870.17  222253.42  91.51
1024.8  244014.00  223477.17  91.58
1028.6  245586.51  224952.06  91.60
1032.5  246877.40  226269.40  91.65
1036.3  247416.09  226879.71  91.70
1040.1  247699.67  227195.66  91.72
1044.0  248410.23  227940.59  91.76
1047.8  248959.20  228557.70  91.81
1051.6  249521.07  229152.00  91.84
1055.5  249204.70  229003.60  91.89
1059.3  249054.45  228970.80  91.94
1063.1  248994.81  228940.57  91.95
1067.0  249427.55  229413.36  91.98
1070.8  250134.97  230153.86  92.01
1074.6  250638.56  230773.58  92.07
1078.4  250466.33  230684.67  92.10
1082.3  249814.61  230245.36  92.17
1086.1  249534.40  230084.00  92.21
1089.9  249581.71  230242.70  92.25
1093.7  250004.30  230747.46  92.30
1097.5  250170.85  231014.65  92.34
1101.4  250059.92  231058.03  92.40
1105.2  249953.60  231043.60  92.43
1109.0  250242.10  231439.17  92.49
1112.8  251056.41  232250.24  92.51
1116.6  251760.58  232909.33  92.51
1120.4  252365.87  233447.51  92.50
1124.2  252794.44  233779.63  92.48
1128.1  253264.29  234078.97  92.42
1131.8  253198.40  233831.27  92.35
1135.7  252958.67  233298.67  92.23
1139.5  252691.20  232639.40  92.06
1143.3  252130.50  231564.82  91.84
1147.1  251585.78  230362.67  91.56
1150.9  251060.33  229218.00  91.30
1154.7  251017.87  228442.93  91.01
1158.5  250916.07  227584.87  90.70
1162.3  250711.46  226737.06  90.44
1166.1  250072.26  225508.23  90.18
1169.9  249699.57  224529.30  89.92
1173.7  249080.00  223320.00  89.66
1177.5  248487.67  222009.79  89.34
1181.2  248447.91  221156.58  89.02
1185.0  248798.39  220601.75  88.67
1188.8  248632.61  219644.06  88.34
1192.6  248597.32  218911.86  88.06
1196.4  248588.78  218252.88  87.80
1200.2  247935.64  217168.00  87.59
1204.0  247510.80  216362.55  87.42
1207.8  247196.90  215707.62  87.26
1211.6  246699.33  214933.00  87.12
1215.3  246311.15  214445.78  87.06
1219.1  246166.67  214270.50  87.04
1222.9  245831.11  214080.00  87.08
1226.7  245512.88  214054.01  87.19
1230.4  244883.38  213882.43  87.34
1234.2  244238.32  213706.42  87.50
1238.0  243555.78  213538.03  87.68
1241.8  242920.17  213341.89  87.82
1245.5  242370.04  213181.47  87.96
1249.3  242178.43  213212.70  88.04
1253.1  242313.75  213505.83  88.11
1256.8  242260.71  213603.22  88.17
1260.6  242002.90  213490.78  88.22
1264.4  241691.46  213289.59  88.25
1268.1  241241.73  212911.60  88.26
1271.9  241189.49  212946.87  88.29
1275.7  241432.54  213336.50  88.36
1279.4  241759.50  213902.70  88.48
1283.2  241314.22  213906.72  88.64
1286.9  240955.42  214000.92  88.81
1290.7  240677.07  214121.60  88.97
1294.4  240041.29  213849.66  89.09
1298.2  239230.25  213323.68  89.17
1302.0  238192.92  212503.42  89.21
1305.7  236924.72  211402.28  89.23
1309.5  235406.88  210009.43  89.21
1313.2  234500.25  209017.67  89.13
1317.0  233828.40  208213.20  89.05
1320.7  233073.40  207238.53  88.92
1324.4  232124.08  205978.53  88.74
1328.2  231374.40  204804.80  88.52
1331.9  230430.81  203361.16  88.25
1335.7  229575.56  201865.69  87.93
1339.4  228439.87  200049.02  87.57
1343.2  227580.24  198378.27  87.17
1346.9  227166.85  196937.85  86.69
1350.6  227506.53  195980.17  86.14
1354.4  228067.28  195077.36  85.54
1358.1  228007.80  193572.20  84.90
1361.8  227350.82  191564.00  84.26
1365.6  226245.75  189373.15  83.70
1369.3  224859.56  187262.67  83.28
1373.0  223373.39  185324.94  82.97
1376.7  221961.27  183520.83  82.68
1380.5  220438.13  181711.16  82.43
1384.2  219072.34  179854.69  82.10
1387.9  217714.53  177782.80  81.66
1391.6  216392.31  175489.11  81.10
1395.3  215219.95  172964.10  80.37
1399.1  214495.19  170381.50  79.43
1402.8  213547.33  167250.67  78.32
1406.5  212808.50  163955.40  77.04
1410.2  212206.67  160554.44  75.66
1413.9  212009.92  157296.86  74.19
1417.6  211453.22  153819.84  72.74
1421.3  210885.87  150537.87  71.38
1425.1  210152.53  147433.07  70.16
1428.8  209745.15  144955.35  69.11
1432.5  209509.63  142935.21  68.22
1436.2  209285.21  141215.60  67.48
1439.9  208678.05  139474.87  66.84
1443.6  208329.00  138077.56  66.28
1447.3  207766.82  136692.09  65.79
1451.0  207258.25  135418.75  65.34
1454.7  206677.24  134109.07  64.89
1458.4  206245.90  132855.33  64.42
1462.1  205603.38  131419.35  63.92
1465.8  204956.83  129972.06  63.41
1469.4  204386.58  128594.01  62.92
1473.1  204757.42  127855.28  62.44
1476.8  204836.67  127057.59  62.03
1480.5  203714.31  125752.44  61.73
1484.2  202831.53  124829.15  61.54
1487.9  202186.89  124290.99  61.47
1491.6  201475.08  123945.25  61.52
1495.3  201141.42  123921.42  61.61
1498.9  200549.37  123866.97  61.76
1502.6  199654.97  123749.41  61.98
1506.3  198601.51  123624.98  62.25
1510.0  197677.20  123618.15  62.54
1513.7  196956.34  123724.58  62.82
1517.3  196268.40  123707.06  63.03
1521.0  195383.57  123431.75  63.17
1524.7  194619.24  123067.87  63.24
1528.3  193829.05  122576.58  63.24
1532.0  192940.13  121953.73  63.21
1535.7  192111.58  121406.76  63.20
1539.3  191263.23  120875.30  63.20
1543.0  190679.22  120580.06  63.24
1546.7  190321.08  120560.92  63.35
1550.3  189827.38  120540.44  63.50
1554.0  189055.30  120392.30  63.68
1557.6  188262.92  120256.16  63.88
1561.3  187448.59  120022.14  64.03
1565.0  186567.73  119734.67  64.18
1568.6  185627.06  119353.21  64.30
1572.3  184943.47  119151.82  64.43
1575.9  184331.56  118971.29  64.54
1579.6  183753.81  118776.27  64.64
1583.2  183106.44  118583.78  64.76
1586.9  182320.11  118438.04  64.96
1590.5  181680.40  118572.09  65.26
1594.1  180929.04  118862.84  65.70
1597.8  180148.50  119314.73  66.23
1601.4  179392.23  119916.29  66.85
1605.1  178380.96  120403.34  67.50
1608.7  177530.75  121025.00  68.17
1612.3  176740.71  121650.11  68.83
1616.0  175915.95  122212.65  69.47
1619.6  175218.44  122800.33  70.08
1623.2  174399.53  123212.73  70.65
1626.9  173733.13  123684.62  71.19
1630.5  172940.40  123969.30  71.68
1634.1  172303.19  124332.01  72.16
1637.8  171599.56  124582.58  72.60
1641.4  170793.85  124723.92  73.03
1645.0  169983.99  124867.91  73.46
1648.6  169071.50  124852.80  73.85
1652.2  168373.11  124965.17  74.22
1655.8  167669.00  125035.44  74.57
1659.5  167001.25  125056.75  74.88
1663.1  165819.97  124633.35  75.16
1666.7  164590.67  124087.83  75.39
1670.3  163428.70  123488.25  75.56
1673.9  162368.79  122811.12  75.64
1677.5  161600.67  122190.88  75.61
1681.1  161160.89  121707.56  75.52
1684.7  161157.70  121423.95  75.34
1688.3  161052.34  120975.48  75.12
1691.9  160655.60  120232.27  74.84
1695.6  160305.60  119360.63  74.46
1699.2  160183.27  118602.17  74.04
1702.8  160122.43  118021.96  73.71
1706.3  159627.41  117424.66  73.56
1709.9  158676.44  116687.47  73.54
1713.5  157931.43  116184.49  73.57
1717.1  157218.06  115602.59  73.53
1720.7  156517.52  114941.22  73.44
1724.3  156131.51  114482.57  73.32
1727.9  155792.27  113968.52  73.15
1731.5  155689.89  113641.81  72.99
1735.1  155801.87  113451.73  72.82
1738.7  155536.62  112974.49  72.64
1742.2  155048.91  112431.49  72.51
1745.8  154385.20  111705.20  72.35
1749.4  154144.48  111276.12  72.19
1753.0  153212.50  110300.98  71.99
1756.5  151733.61  108909.16  71.78
1760.1  149979.62  107290.88  71.54
1763.7  148014.03  105567.78  71.32
1767.2  146468.93  104194.40  71.14
1770.8  145141.00  103037.00  70.99
1774.4  143712.84  101896.24  70.90
1777.9  142897.77  101248.47  70.85
1781.5  142031.67  100615.67  70.84
1785.1  140833.33  99775.00  70.85
1788.6  139570.70  98946.24  70.89
1792.2  138260.67  98086.50  70.94
1795.8  137581.02  97729.88  71.03
1799.3  136896.20  97295.00  71.07
1802.9  136197.12  96864.65  71.12
1806.4  135599.56  96460.18  71.14
1810.0  134841.68  95938.09  71.15
1813.5  134479.72  95672.72  71.14
1817.1  134302.27  95573.60  71.16
1820.6  133764.13  95214.23  71.18
1824.2  133752.67  95294.62  71.25
1827.7  133033.53  94933.01  71.36
1831.2  132846.00  95046.00  71.55
1834.8  132906.03  95394.67  71.78
1838.3  132689.50  95555.00  72.01
1841.8  132028.77  95407.43  72.26
1845.4  131119.64  95064.63  72.50
1848.9  130280.70  94691.40  72.68
1852.4  129636.57  94344.23  72.78
1856.0  128927.77  93842.17  72.79
1859.5  128166.93  93193.10  72.71
1863.0  127635.03  92602.79  72.55
1866.6  127527.56  92236.71  72.33
1870.1  127480.09  91730.21  71.96
1873.6  126804.75  90597.00  71.45
1877.1  125570.67  88825.33  70.74
1880.6  124227.09  86802.00  69.87
1884.2  123278.40  84794.67  68.78
1887.7  122465.80  82677.33  67.51
1891.2  121541.35  80166.10  65.96
1894.7  120741.47  77571.33  64.25
1898.2  120319.72  75014.73  62.35
1902.2  128587.68  77725.44  60.45
1904.9  127905.30  75296.48  58.87
1907.6  127072.88  72795.44  57.29
1910.4  126372.12  70497.21  55.79
1913.1  125265.84  68175.84  54.42
1915.8  124546.24  66286.92  53.22
1918.6  123998.40  64691.52  52.17
1921.3  123483.40  63294.34  51.26
1924.0  122649.10  61899.74  50.47
1926.7  121813.52  60740.56  49.86
1929.4  120960.16  59819.84  49.45
1932.2  120331.63  59201.54  49.20
1934.9  119723.76  58752.72  49.07
1937.6  119073.08  58452.76  49.09
1940.3  118481.50  58284.50  49.19
1943.0  117976.17  58246.02  49.37
1945.7  117243.72  58215.74  49.65
1948.4  116472.02  58243.58  50.01
1951.1  115851.24  58390.56  50.40
1953.8  115208.94  58573.68  50.84
1956.4  114666.12  58807.01  51.29
1959.1  114058.80  58998.40  51.73
1961.8  113268.96  59126.34  52.20
1964.5  112601.07  59318.73  52.68
1967.2  111802.21  59442.56  53.17
1969.9  111186.00  59654.20  53.65
1972.5  110415.18  59785.05  54.15
1975.2  109870.39  60036.50  54.64
1977.9  109505.74  60373.64  55.13
1980.6  108899.84  60556.79  55.61
1983.2  108037.46  60577.66  56.07
1985.9  107179.20  60566.40  56.51
1988.5  106309.21  60551.83  56.96
1991.2  105639.39  60630.93  57.39
1993.8  105030.42  60708.12  57.80
1996.5  104594.82  60853.32  58.18
1999.2  103975.54  60842.63  58.52
2001.8  103578.00  60917.04  58.81
2004.4  103090.50  60886.21  59.06
2007.1  102425.68  60717.86  59.28
2009.7  101844.00  60552.90  59.46
2012.4  101450.24  60447.68  59.58
2015.0  101002.60  60228.60  59.63
2017.6  100463.25  59890.55  59.61
2020.3  99962.72  59503.40  59.53
2022.9  99730.24  59197.44  59.36
2025.5  99501.42  58869.54  59.16
2028.1  99297.22  58450.33  58.86
2030.8  98906.55  57822.87  58.46
2033.4  98762.82  57294.78  58.01
2036.0  98372.64  56581.84  57.52
2038.6  98000.82  55801.26  56.94
2041.2  97692.68  55023.28  56.32
2043.8  97347.64  54188.55  55.66
2046.4  96983.26  53267.64  54.92
2049.0  96477.92  52242.32  54.15
2051.6  96236.22  51356.31  53.36
2054.2  95914.00  50475.75  52.63
2056.8  95564.70  49618.80  51.92
2059.4  94979.19  48677.70  51.25
2062.0  94480.25  47817.50  50.61
2064.6  93900.66  46919.17  49.97
2067.1  93317.94  46001.25  49.30
2069.7  92690.46  45097.94  48.65
2072.3  92263.02  44314.88  48.03
2074.9  91802.55  43558.62  47.45
2077.4  91485.76  42922.90  46.92
2080.0  91002.78  42276.33  46.46
2082.6  90557.60  41675.65  46.02
2085.1  90103.80  41130.57  45.65
2087.7  89739.00  40684.80  45.34
2090.3  89281.80  40253.91  45.09
2092.8  88550.35  39688.09  44.82
2095.4  87775.48  39109.33  44.56
2097.9  87134.60  38638.32  44.34
2100.5  86442.40  38190.00  44.18
2103.0  85843.50  37839.36  44.08
2105.6  85292.31  37567.17  44.05
2108.1  84791.97  37394.82  44.10
2110.7  84268.94  37255.82  44.21
2113.2  83765.82  37194.58  44.40
2115.7  83216.50  37138.25  44.63
2118.3  82621.50  37101.87  44.91
2120.8  82257.48  37195.20  45.22
2123.3  81873.81  37282.55  45.54
2125.8  81508.70  37404.22  45.89
2128.4  81072.81  37531.65  46.29
2130.9  80526.80  37621.60  46.72
2133.4  80150.84  37782.64  47.14
2135.9  79772.00  37895.40  47.50
2138.4  79308.57  37962.87  47.87
2140.9  79000.42  38094.60  48.22
2143.4  78670.22  38187.44  48.54
2145.9  78370.51  38267.85  48.83
2148.4  78078.11  38392.12  49.17
2150.9  77793.02  38501.77  49.49
2153.4  77500.62  38589.49  49.79
2155.9  77170.24  38651.09  50.09
2158.4  76858.95  38719.80  50.38
2160.9  76616.40  38793.30  50.63
2163.4  76291.96  38821.26  50.89
2165.9  75741.46  38740.52  51.15
2168.4  75298.14  38708.10  51.41
2170.8  74952.90  38736.72  51.68
2173.3  74582.75  38753.71  51.96
2175.8  74274.86  38780.94  52.21
2178.2  73896.55  38777.25  52.48
2180.7  73521.84  38790.71  52.76
2183.2  73117.36  38796.66  53.06
2185.6  72704.52  38797.92  53.36
2188.1  72198.00  38752.56  53.68
2190.6  71622.46  38627.42  53.93
2193.0  70989.27  38458.53  54.18
2195.5  70464.00  38346.24  54.42
2197.9  69878.80  38210.24  54.68
2200.4  69166.35  37978.30  54.91
2202.8  68677.49  37849.53  55.11
2205.3  68089.80  37629.84  55.27
2207.7  67728.18  37535.42  55.42
2210.1  67331.04  37416.96  55.57
2212.6  66975.74  37306.59  55.70
2215.0  66733.20  37241.00  55.81
2217.4  66406.85  37150.92  55.94
2219.9  66160.10  37064.74  56.02
2222.3  65935.32  36959.56  56.05
2224.7  65763.09  36886.59  56.09
2227.1  65492.34  36731.42  56.09
2229.5  65202.73  36524.63  56.02
2231.9  64761.76  36218.08  55.93
2234.4  64285.60  35874.96  55.81
2236.8  63880.78  35496.94  55.57
2239.2  63509.16  35083.62  55.24
2241.6  63102.69  34603.59  54.84
2244.0  62709.12  34084.80  54.35
2246.4  62311.29  33500.88  53.76
2248.8  61890.18  32822.13  53.03
2251.2  61561.20  32163.90  52.25
2253.6  61143.60  31407.00  51.37
2255.9  60846.96  30686.28  50.43
2258.3  60530.54  29923.24  49.43
2260.7  60141.84  29124.80  48.43
2263.1  59734.20  28353.30  47.47
2265.5  59344.01  27660.27  46.61
2267.9  59029.50  27126.60  45.95
2270.2  58589.68  26674.48  45.53
2272.6  58166.40  26393.88  45.38
2275.0  57771.00  26213.04  45.37
2277.3  57401.10  26125.20  45.51
2279.7  57011.70  26098.65  45.78
2282.1  56695.52  26099.92  46.04
2284.4  56311.86  26022.70  46.21
2286.8  56016.32  25958.34  46.34
2289.1  55624.08  25832.60  46.44
2291.5  55313.44  25666.83  46.40
2293.8  54905.10  25410.32  46.28
2296.2  54432.84  25095.84  46.10
2298.5  53918.07  24724.50  45.86
2300.8  53390.96  24331.72  45.57
2303.2  52769.84  23868.52  45.23
2305.5  52107.61  23345.77  44.80
2307.9  51457.31  22825.53  44.36
2310.2  50792.28  22351.56  44.01
2312.5  50167.60  21914.40  43.68
2314.8  49575.94  21454.94  43.28
2317.1  48978.75  20997.50  42.87
2319.5  48380.13  20570.13  42.52
2321.8  47858.20  20205.76  42.22
2324.1  47284.58  19829.32  41.94
2326.4  46779.70  19487.60  41.66
2328.7  46255.50  19114.00  41.32
2331.0  45788.40  18798.84  41.06
2333.3  45418.12  18599.08  40.95
2335.6  45029.60  18411.68  40.89
2337.9  44561.34  18192.78  40.83
2340.2  44108.50  17993.00  40.79
2342.5  43736.49  17840.76  40.79
2344.8  43271.05  17677.05  40.85
2347.1  42774.48  17503.92  40.92
2349.4  42239.82  17330.16  41.03
2351.7  41763.04  17138.56  41.04
2353.9  41306.34  16953.66  41.04
2356.2  40803.75  16799.25  41.17
2358.5  40291.48  16648.08  41.32
2360.8  39807.38  16499.56  41.45
2363.1  39354.72  16342.38  41.53
2365.3  38896.75  16192.94  41.63
2367.6  38370.00  16010.00  41.73
2369.8  37878.45  15858.90  41.87
2372.1  37345.62  15727.14  42.11
2374.4  36740.72  15522.80  42.25
2376.6  36104.60  15301.72  42.38
2378.9  35503.72  15094.52  42.52
2381.1  34923.20  14892.80  42.64
2383.4  34361.10  14685.84  42.74
2385.6  33889.35  14504.60  42.80
2387.9  33397.56  14313.24  42.86
2390.1  32917.50  14101.50  42.84
2392.3  32432.40  13910.13  42.89
2394.6  31967.82  13744.16  42.99
2396.8  31564.75  13591.41  43.06
2399.0  31137.00  13428.50  43.13
2401.3  30685.52  13232.86  43.12
2403.5  30193.80  13027.56  43.15
2405.7  29795.18  12809.96  42.99
2407.9  29393.46  12583.08  42.81
2410.1  28949.04  12354.12  42.68
2412.4  28566.40  12158.80  42.56
2414.6  28188.72  11956.80  42.42
2416.8  27791.94  11736.12  42.23
2419.0  27411.18  11538.61  42.09
2421.2  27024.00  11316.30  41.88
2423.4  26619.53  11044.88  41.49
2425.6  26300.43  10847.07  41.24
2427.8  25968.96  10664.19  41.07
2430.0  25623.98  10426.23  40.69
2432.2  25344.00  10195.20  40.23
2434.4  25042.77  9949.77  39.73
2436.5  24717.48  9715.88  39.31
2438.7  24443.76  9491.46  38.83
2440.9  24165.39  9265.98  38.34
2443.1  23878.80  9057.06  37.93
2445.3  23575.46  8825.56  37.44
2447.4  23268.24  8604.72  36.98
2449.6  22989.12  8414.56  36.60
2451.8  22716.18  8234.46  36.25
2453.9  22383.65  7993.27  35.71
2456.1  22042.80  7787.20  35.33
2458.3  21746.81  7638.71  35.13
2460.4  21477.42  7428.57  34.59
2462.6  21199.15  7226.10  34.09
2464.7  20929.22  7050.81  33.69
2466.9  20654.56  6880.40  33.31
2469.0  20390.48  6719.59  32.95
2471.2  20159.16  6570.60  32.59
2473.3  19892.38  6392.96  32.14
2475.4  19652.73  6229.93  31.70
2477.6  19422.94  6079.05  31.30
2479.7  19169.28  5944.32  31.01
2481.9  18872.49  5822.53  30.85
2484.0  18632.22  5711.95  30.66
2486.1  18397.26  5624.64  30.57
2488.2  18200.35  5566.55  30.58
2490.4  17958.00  5511.50  30.69
2492.5  17627.20  5422.28  30.76
2494.6  17320.41  5298.48  30.59
2496.7  17114.48  5296.35  30.95
2498.8  16885.35  5312.97  31.46
2500.9  16707.79  5304.78  31.75
2503.0  16645.86  5308.42  31.89
2505.1  16528.20  5374.20  32.52
2507.2  16478.67  5420.97  32.90
2509.4  16432.24  5525.63  33.63
2511.4  16521.12  5632.20  34.09
2513.5  16609.92  5671.68  34.15
2515.6  16660.72  5602.72  33.63
