# Supplementary material for: Using reflectance spectra and Pl@ntNet to identify herbarium specimens: a case study with Lithocarpus
Source: New Phytol. 2025 Jun 4;251(2):800–10. doi: 10.1111/nph.70258 (PMC13278665; doi:10.1111/nph.70258)
Supplement: Supplementary file 1 — Dataset S1 Original spectral data collected for this study. [file NPH-251-800-s003.zip › lithocarpus_spectra/gr021722_0252.sig]

/*** Spectra Vista SIG Data ***/
name= gr021722_0252.sig
instrument= HI: 1132003 (HR-1024i)
integration= 50.0, 9.0, 5.0, 100.0, 14.0, 5.0
scan method= Time-based, Time-based
scan coadds= 100, 425, 645, 50, 298, 645
scan time= 5, 5
scan settings= AI, AI
external data set1= 0,0,0,0,0,0,0,0,0,0,0,0,0,0,0,0,0,0,0,0,0,0,0,0,0,0,0,0,0,0,0,0
external data set2= 0,0,0,0,0,0,0,0,0,0,0,0,0,0,0,0,0,0,0,0,0,0,0,0,0,0,0,0,0,0,0,0
external data dark= 0,0,0,0,0,0,0,0,0,0,0,0,0,0,0,0
external data mask= 0
optic= LENS 4(1), LENS 4(1)
temp= 30.2, -5.1, -9.8, 30.2, -5.1, -9.9
battery= 7.44, 7.46
error= 0, 0
units= Radiance, Radiance
time= 17/02/2022 14:43:53, 17/02/2022 14:44:43
longitude=                 ,                 
latitude=                 ,                 
gpstime=                 ,                 
comm= 
memory slot= 0, 0
factors= 0.937, 0.926, 1.000 [Overlap: Remove @ 990,1900, Matching Type: None]
inclinometer x offset= 1, 1
inclinometer y offset= 90, 90
data= 
340.5  1150.10  130.20  11.32
341.9  1191.12  127.62  10.71
343.4  1141.44  108.24  9.48
344.9  1110.00  111.00  10.00
346.4  1123.29  115.90  10.32
347.8  1147.71  119.91  10.45
349.3  1178.08  111.44  9.46
350.8  1181.70  98.48  8.33
352.2  1214.29  80.47  6.63
353.7  1227.31  82.74  6.74
355.2  1270.70  78.60  6.19
356.6  1348.27  78.54  5.83
358.1  1401.32  79.32  5.66
359.6  1423.02  76.92  5.41
361.0  1464.89  67.71  4.62
362.5  1565.91  80.15  5.12
364.0  1681.68  95.55  5.68
365.5  1734.75  89.95  5.19
366.9  1770.96  81.64  4.61
368.4  1851.48  81.32  4.39
369.9  1954.72  96.45  4.93
371.3  2049.10  85.93  4.19
372.8  2123.82  85.22  4.01
374.2  2206.60  90.86  4.12
375.7  2320.47  91.77  3.95
377.2  2429.70  100.13  4.12
378.6  2523.11  105.68  4.19
380.1  2602.46  96.15  3.69
381.6  2711.15  88.27  3.26
383.0  2846.25  107.53  3.78
384.5  2981.16  114.66  3.85
386.0  3097.38  119.13  3.85
387.4  3205.30  114.48  3.57
388.9  3300.08  116.20  3.52
390.4  3451.17  119.60  3.47
391.8  3604.72  120.54  3.34
393.3  3743.57  127.49  3.41
394.7  3836.30  130.53  3.40
396.2  3938.48  135.25  3.43
397.7  4076.40  139.32  3.42
399.1  4276.53  141.54  3.31
400.6  4460.24  147.32  3.30
402.0  4583.28  157.17  3.43
403.5  4684.40  156.80  3.35
405.0  4818.44  158.44  3.29
406.4  5015.12  171.38  3.42
407.9  5218.20  182.86  3.50
409.3  5355.80  188.77  3.52
410.8  5465.16  186.12  3.41
412.2  5628.00  196.98  3.50
413.7  5843.88  216.44  3.70
415.1  6079.16  223.61  3.68
416.6  6267.33  231.57  3.69
418.0  6409.00  232.00  3.62
419.5  6543.77  238.40  3.64
420.9  6743.68  246.00  3.65
422.4  6997.79  261.87  3.74
423.8  7255.92  265.31  3.66
425.3  7527.60  285.98  3.80
426.7  7749.00  301.35  3.89
428.2  7922.24  316.16  3.99
429.6  8082.59  320.22  3.96
431.1  8288.56  330.05  3.98
432.5  8558.29  343.79  4.02
434.0  8849.50  363.00  4.10
435.4  9157.50  376.75  4.11
436.8  9463.43  389.90  4.12
438.3  9718.00  406.80  4.19
439.7  9923.36  421.06  4.24
441.2  10112.52  437.10  4.32
442.6  10361.85  446.78  4.31
444.0  10652.46  461.37  4.33
445.5  10979.46  483.27  4.40
446.9  11340.42  502.32  4.43
448.4  11651.71  522.59  4.49
449.8  11994.95  539.58  4.50
451.2  12282.00  557.75  4.54
452.7  12500.61  573.21  4.59
454.1  12739.12  589.56  4.63
455.5  13029.80  605.57  4.65
457.0  13361.92  629.20  4.71
458.4  13699.40  643.50  4.70
459.8  14060.16  668.16  4.75
461.2  14468.34  691.48  4.78
462.7  14847.39  716.40  4.83
464.1  15162.86  737.51  4.86
465.5  15446.88  758.88  4.91
467.0  15719.70  777.75  4.95
468.4  16036.20  797.28  4.97
469.8  16372.12  825.46  5.04
471.2  16790.31  851.04  5.07
472.7  17228.25  874.67  5.08
474.1  17664.60  902.70  5.11
475.5  18185.18  938.86  5.16
476.9  18672.16  971.49  5.20
478.4  19068.75  993.75  5.21
479.8  19337.00  1017.57  5.26
481.2  19528.80  1036.48  5.31
482.6  19760.22  1052.60  5.33
484.0  20101.02  1075.65  5.35
485.4  20571.17  1105.95  5.38
486.9  21100.95  1137.83  5.39
488.3  21678.08  1182.60  5.46
489.7  22168.38  1210.09  5.46
491.1  22602.72  1243.62  5.50
492.5  22984.92  1270.08  5.53
493.9  23291.64  1294.95  5.56
495.3  23575.20  1322.40  5.61
496.8  23958.04  1348.30  5.63
498.2  24445.86  1387.37  5.68
499.6  24946.38  1420.43  5.69
501.0  25517.17  1459.17  5.72
502.4  26052.84  1498.98  5.75
503.8  26556.67  1543.22  5.81
505.2  27086.56  1584.96  5.85
506.6  27602.30  1624.26  5.88
508.0  28087.92  1658.16  5.90
509.4  28485.00  1695.00  5.95
510.8  28942.65  1732.50  5.99
512.2  29387.36  1773.88  6.04
513.6  29894.40  1816.80  6.08
515.0  30472.32  1864.40  6.12
516.4  30972.00  1909.36  6.16
517.8  31533.30  1955.66  6.20
519.2  32126.76  2009.06  6.25
520.7  32714.14  2058.67  6.29
522.0  33211.20  2104.56  6.34
523.4  33789.42  2156.49  6.38
524.8  34291.02  2207.52  6.44
526.2  34898.82  2261.48  6.48
527.6  35530.56  2317.02  6.52
529.0  36084.40  2373.80  6.58
530.4  36732.56  2435.16  6.63
531.8  37282.06  2486.08  6.67
533.2  37739.52  2541.24  6.73
534.6  38173.28  2598.40  6.81
536.0  38657.63  2664.31  6.89
537.4  39157.29  2725.43  6.96
538.8  39728.24  2788.69  7.02
540.2  40361.32  2857.98  7.08
541.6  40973.94  2922.99  7.13
543.0  41503.42  2981.58  7.18
544.3  42203.70  3062.40  7.26
545.7  42986.70  3140.70  7.31
547.1  43508.70  3212.48  7.38
548.5  44150.40  3285.00  7.44
549.9  44870.19  3369.33  7.51
551.3  45627.66  3456.44  7.58
552.7  46161.00  3525.63  7.64
554.1  46885.50  3612.68  7.71
555.4  47494.60  3689.19  7.77
556.8  47932.50  3762.99  7.85
558.2  48197.25  3815.33  7.92
559.6  48457.65  3868.80  7.98
561.0  48972.00  3947.79  8.06
562.3  49390.25  4015.38  8.13
563.7  49969.92  4094.72  8.19
565.1  50556.00  4177.80  8.26
566.5  51172.63  4269.06  8.34
567.9  52020.56  4379.92  8.42
569.2  52957.80  4498.20  8.49
570.6  53933.68  4617.38  8.56
572.0  54767.49  4728.42  8.63
573.4  55470.96  4837.29  8.72
574.8  56185.00  4949.13  8.81
576.1  57060.09  5072.87  8.89
577.5  57735.12  5184.04  8.98
578.9  58661.28  5314.68  9.06
580.3  59524.20  5442.80  9.14
581.6  60375.68  5568.00  9.22
583.0  61208.64  5702.54  9.32
584.4  61804.71  5814.21  9.41
585.8  62235.28  5905.67  9.49
587.1  62592.20  5991.04  9.57
588.5  63046.20  6086.85  9.65
589.9  63428.70  6173.55  9.73
591.2  63931.80  6271.26  9.81
592.6  64681.98  6385.72  9.87
594.0  65344.73  6488.70  9.93
595.3  66213.80  6616.36  9.99
596.7  67102.34  6744.37  10.05
598.1  67940.21  6863.44  10.10
599.5  68781.00  6976.58  10.14
600.8  69662.04  7089.14  10.18
602.2  70385.14  7187.22  10.21
603.5  71275.08  7303.98  10.25
604.9  72150.84  7422.84  10.29
606.3  72948.48  7534.56  10.33
607.6  73708.02  7641.54  10.37
609.0  74444.40  7754.40  10.42
610.4  75162.36  7859.67  10.46
611.7  75828.62  7970.22  10.51
613.1  76440.15  8075.25  10.56
614.5  77121.18  8199.81  10.63
615.8  77651.28  8303.04  10.69
617.2  78387.84  8428.59  10.75
618.5  79007.60  8554.06  10.83
619.9  79798.16  8695.03  10.90
621.2  80545.18  8838.04  10.97
622.6  81466.00  9000.75  11.05
624.0  82179.81  9140.85  11.12
625.3  83008.15  9292.62  11.19
626.7  83831.28  9442.93  11.26
628.0  84517.56  9588.22  11.34
629.4  85355.20  9744.00  11.42
630.8  86049.48  9889.74  11.49
632.1  86609.25  10013.22  11.56
633.5  87516.00  10167.30  11.62
634.8  88240.61  10299.45  11.67
636.2  88894.68  10426.53  11.73
637.5  89705.34  10563.07  11.78
638.9  90423.00  10679.37  11.81
640.2  91173.79  10793.98  11.84
641.6  91995.48  10889.16  11.84
642.9  92779.05  10965.96  11.82
644.3  93611.86  11033.68  11.79
645.6  94386.50  11085.75  11.75
647.0  95107.32  11100.02  11.67
648.3  95894.59  11092.21  11.57
649.7  96716.22  11072.34  11.45
651.0  97500.10  11042.18  11.33
652.4  98069.40  10965.24  11.18
653.7  99163.17  10938.74  11.03
655.0  100056.80  10885.34  10.88
656.4  100699.20  10792.90  10.72
657.7  101793.79  10753.19  10.56
659.1  102687.20  10687.60  10.41
660.4  103378.24  10634.96  10.29
661.8  104048.00  10596.00  10.18
663.1  105015.21  10601.52  10.10
664.5  105520.14  10579.14  10.03
665.8  105669.96  10557.86  9.99
667.1  105754.95  10558.76  9.98
668.5  106117.20  10605.00  9.99
669.8  106484.66  10684.50  10.03
671.2  106745.60  10770.24  10.09
672.5  107047.61  10875.95  10.16
673.8  107671.20  11026.96  10.24
675.2  108599.82  11211.90  10.32
676.5  109749.18  11440.23  10.42
677.8  110958.36  11681.67  10.53
679.2  111899.48  11904.20  10.64
680.5  112743.33  12120.12  10.75
681.9  113474.90  12327.70  10.86
683.2  114283.40  12543.30  10.98
684.5  115068.80  12762.75  11.09
685.9  115788.33  12969.19  11.20
687.2  116497.92  13175.04  11.31
688.5  117159.70  13382.02  11.42
689.9  117931.04  13610.66  11.54
691.2  118617.07  13846.40  11.67
692.5  119218.24  14091.22  11.82
693.8  119931.75  14382.75  11.99
695.2  120558.03  14685.81  12.18
696.5  121258.28  15034.80  12.40
697.8  121956.50  15421.50  12.65
699.2  122598.45  15846.29  12.93
700.5  123297.66  16331.94  13.25
701.8  123950.40  16842.53  13.59
703.1  124615.68  17403.30  13.97
704.5  125293.23  17991.72  14.36
705.8  126010.91  18636.65  14.79
707.1  126672.00  19292.25  15.23
708.4  127320.30  19965.65  15.68
709.8  128108.37  20663.34  16.13
711.1  128638.74  21338.71  16.59
712.4  129447.38  22060.71  17.04
713.7  130104.40  22761.05  17.49
715.0  130812.39  23472.20  17.94
716.3  131565.75  24182.38  18.38
717.7  132277.65  24892.48  18.82
719.0  133042.50  25612.05  19.25
720.3  133808.20  26335.92  19.68
721.6  134687.40  27098.80  20.12
722.9  135535.68  27870.57  20.56
724.2  136412.64  28671.30  21.02
725.6  137175.28  29475.68  21.49
726.9  137624.50  30236.63  21.97
728.2  138078.08  31018.96  22.46
729.5  138656.05  31854.81  22.97
730.8  139122.94  32705.56  23.51
732.1  139696.48  33604.62  24.06
733.4  140120.07  34486.11  24.61
734.7  140395.68  35339.04  25.17
736.0  140720.82  36224.79  25.74
737.3  140841.99  37053.99  26.31
738.6  140950.80  37899.36  26.89
740.0  141115.00  38756.53  27.46
741.2  141390.08  39640.64  28.04
742.6  141869.52  40580.28  28.60
743.9  142436.64  41550.20  29.17
745.2  143167.74  42550.83  29.72
746.5  143945.93  43562.26  30.26
747.8  144598.80  44526.00  30.79
749.1  145333.42  45512.14  31.32
750.4  146049.58  46483.04  31.83
751.7  146780.20  47445.44  32.32
753.0  147321.59  48322.41  32.80
754.2  147951.60  49222.68  33.27
755.5  148519.78  50092.50  33.73
756.8  149058.84  50960.72  34.19
758.1  150028.68  51946.44  34.62
759.4  150930.00  52902.90  35.05
760.7  151778.48  53833.36  35.47
762.0  152363.75  54661.25  35.88
763.3  152912.34  55486.62  36.29
764.6  153277.68  56232.60  36.69
765.9  153653.60  56975.70  37.08
767.2  154133.07  57755.88  37.47
768.4  154445.20  58458.40  37.85
769.7  155044.49  59280.10  38.23
771.0  155457.90  60018.62  38.61
772.3  155799.05  60728.25  38.98
773.6  156260.32  61487.44  39.35
774.8  156701.79  62226.14  39.71
776.1  157142.70  62953.28  40.06
777.4  157447.65  63634.49  40.42
778.7  157954.70  64399.56  40.77
780.0  158382.72  65114.88  41.11
781.2  158736.84  65791.32  41.45
782.5  159228.42  66523.47  41.78
783.8  159666.12  67233.78  42.11
785.0  160007.70  67895.58  42.43
786.3  160408.50  68575.50  42.75
787.6  160855.52  69250.44  43.05
788.9  161216.13  69913.46  43.37
790.1  161723.30  70615.65  43.66
791.4  162100.32  71257.68  43.96
792.7  162702.60  72007.65  44.26
793.9  163103.22  72644.04  44.54
795.2  163564.50  73295.25  44.81
796.5  164032.88  73971.04  45.10
797.7  164510.76  74631.48  45.37
799.0  165132.00  75348.00  45.63
800.2  165497.60  75957.44  45.90
801.5  165973.00  76582.04  46.14
802.8  166475.75  77232.70  46.39
804.0  166919.48  77866.88  46.65
805.3  167404.44  78489.00  46.89
806.5  167758.60  79078.15  47.14
807.8  168218.40  79673.65  47.36
809.0  168678.96  80272.25  47.59
810.3  169153.64  80880.52  47.81
811.5  169513.56  81437.07  48.04
812.8  169961.40  82047.90  48.27
814.0  170317.62  82583.01  48.49
815.3  170814.68  83169.72  48.69
816.5  171218.00  83713.63  48.89
817.8  171646.02  84266.13  49.09
819.0  172011.56  84813.37  49.31
820.2  172457.28  85380.54  49.51
821.5  172932.50  85949.80  49.70
822.7  173205.18  86435.96  49.90
824.0  173665.80  86953.73  50.07
825.2  174143.85  87521.55  50.26
826.4  174604.32  88074.53  50.44
827.7  174919.85  88555.18  50.63
828.9  175377.60  89116.65  50.81
830.1  175760.86  89613.43  50.99
831.4  176181.44  90113.57  51.15
832.6  176635.40  90639.50  51.31
833.8  176999.90  91133.50  51.49
835.0  177366.14  91626.64  51.66
836.3  177802.38  92131.76  51.82
837.5  178227.00  92628.90  51.97
838.7  178683.57  93108.69  52.11
839.9  179061.84  93613.32  52.28
841.2  179543.00  94141.70  52.43
842.4  179929.92  94617.29  52.59
843.6  180324.90  95075.05  52.72
844.8  180770.31  95589.18  52.88
846.0  181185.15  96060.54  53.02
847.2  181578.81  96547.92  53.17
848.5  182059.20  97055.20  53.31
849.7  182462.46  97468.89  53.42
850.9  182811.20  97914.05  53.56
852.1  183230.67  98377.98  53.69
853.3  183534.54  98793.93  53.83
854.5  183940.61  99236.27  53.95
855.7  184269.30  99638.46  54.07
856.9  184652.04  100091.76  54.21
858.1  185026.76  100506.00  54.32
859.3  185404.10  100924.74  54.44
860.5  185810.31  101397.87  54.57
861.7  186248.00  101828.80  54.67
862.9  186619.42  102266.84  54.80
864.1  187002.27  102659.71  54.90
865.3  187377.12  103085.62  55.02
866.5  187842.24  103537.44  55.12
867.7  188252.71  103975.72  55.23
868.9  188681.36  104395.55  55.33
870.1  189097.84  104851.64  55.45
871.3  189518.62  105248.92  55.53
872.5  190008.90  105723.68  55.64
873.7  190489.12  106182.00  55.74
874.9  191007.45  106649.34  55.84
876.0  191486.52  107090.82  55.93
877.2  191915.48  107519.26  56.02
878.4  192443.40  107995.05  56.12
879.6  192893.40  108427.20  56.21
880.8  193375.00  108840.38  56.28
882.0  193796.16  109236.32  56.37
883.1  194290.32  109704.14  56.46
884.3  194730.56  110153.74  56.57
885.5  195218.31  110578.86  56.64
886.7  195560.64  110880.00  56.70
887.8  196066.80  111290.70  56.76
889.0  196541.60  111709.82  56.84
890.2  196995.75  112114.49  56.91
891.4  197471.01  112575.53  57.01
892.5  198083.34  113020.83  57.06
893.7  198741.08  113499.95  57.11
894.9  199393.20  113978.88  57.16
896.0  199938.00  114468.05  57.25
897.2  200552.52  114902.13  57.29
898.4  201061.12  115343.48  57.37
899.5  201727.29  115864.17  57.44
900.7  202185.10  116172.55  57.46
901.9  202586.70  116597.35  57.55
903.0  202898.68  116895.72  57.61
904.2  203304.00  117234.70  57.66
905.4  203781.84  117618.78  57.72
906.5  204285.41  118004.01  57.76
907.7  204575.32  118319.82  57.84
908.8  204939.51  118649.19  57.89
910.0  205311.60  118986.92  57.95
911.2  205592.57  119275.74  58.02
912.3  205826.40  119515.65  58.07
913.5  206012.08  119719.98  58.11
914.6  206161.20  119931.84  58.17
915.8  206480.58  120254.88  58.24
916.9  206743.57  120573.08  58.32
918.1  207004.14  120859.56  58.39
919.2  207142.38  121042.49  58.43
920.4  207229.44  121276.32  58.52
921.5  207509.07  121508.26  58.56
922.7  207749.12  121753.36  58.61
923.8  208015.44  122072.49  58.68
925.0  208147.10  122319.19  58.77
926.1  208346.04  122548.65  58.82
927.3  208769.76  122880.72  58.86
928.4  209342.25  123345.63  58.92
929.6  209904.64  123819.52  58.99
930.7  210658.00  124385.80  59.05
931.8  211410.36  124932.29  59.09
933.0  212148.00  125466.12  59.14
934.1  212523.84  125820.45  59.20
935.3  212700.87  126013.95  59.24
936.4  212693.39  126118.91  59.30
937.6  212542.74  126136.98  59.35
938.7  212385.78  126149.04  59.40
939.9  212419.29  126259.26  59.44
941.0  212970.62  126755.27  59.52
942.1  213507.90  127129.50  59.54
943.3  214091.34  127520.25  59.56
944.4  214416.08  127802.50  59.60
945.6  214572.84  128004.57  59.66
946.7  214768.30  128173.11  59.68
947.9  215094.18  128382.87  59.69
949.0  215284.40  128528.00  59.70
950.1  215580.60  128771.28  59.73
951.3  215873.68  129042.05  59.78
952.4  216156.90  129260.09  59.80
953.6  216431.92  129520.42  59.84
954.7  216701.94  129554.06  59.78
955.8  217107.95  129699.63  59.74
957.0  217392.00  129949.95  59.78
958.1  217643.52  130126.02  59.79
959.3  217530.60  130117.05  59.82
960.4  218014.95  130278.52  59.76
961.6  218253.43  130426.41  59.76
962.7  218464.64  130525.28  59.75
963.9  218501.57  130612.02  59.78
965.0  218530.68  130674.63  59.80
966.2  218772.23  130781.03  59.78
967.3  218797.31  130552.04  59.67
968.5  218980.80  130467.84  59.58
969.6  219116.64  130669.00  59.63
970.8  219006.92  130647.99  59.65
971.9  218933.44  130465.28  59.59
973.1  219151.36  130493.32  59.54
974.2  218944.61  130492.22  59.60
975.4  219267.12  130546.32  59.54
976.5  219132.81  130564.59  59.58
977.7  219439.08  130702.77  59.56
978.8  219269.43  130467.92  59.50
980.0  219096.00  130312.00  59.48
981.2  219578.04  130397.57  59.39
982.3  219633.82  130425.47  59.38
983.5  219297.52  130454.42  59.49
984.6  219449.52  130406.40  59.42
985.8  219611.92  130460.44  59.40
987.0  219652.80  130152.48  59.25
988.1  220248.20  130445.97  59.23
989.3  219728.32  130257.40  59.28
990.2  236065.87  141222.14  59.82
994.0  236422.67  141957.70  60.04
997.9  236311.00  142262.57  60.20
1001.7  236857.83  142965.88  60.36
1005.6  237936.67  143968.57  60.51
1009.4  239211.00  145153.89  60.68
1013.3  240360.00  146211.43  60.83
1017.1  241115.46  146965.44  60.95
1021.0  241816.50  147799.33  61.12
1024.8  243204.67  148888.43  61.22
1028.6  245054.86  150443.51  61.39
1032.5  246587.60  151710.30  61.52
1036.3  247163.34  152391.29  61.66
1040.1  247450.38  152905.35  61.79
1044.0  248256.09  153746.94  61.93
1047.8  248989.65  154466.33  62.04
1051.6  249642.31  155301.14  62.21
1055.5  249262.50  155335.44  62.32
1059.3  248939.85  155483.55  62.46
1063.1  248678.32  155573.46  62.56
1067.0  248994.97  156063.71  62.68
1070.8  249735.34  156782.40  62.78
1074.6  250220.64  157363.54  62.89
1078.4  249913.00  157385.79  62.98
1082.3  248988.12  157030.14  63.07
1086.1  248506.53  156975.57  63.17
1089.9  248497.03  157180.01  63.25
1093.7  248871.54  157638.75  63.34
1097.5  249005.26  157843.18  63.39
1101.4  248900.07  157897.24  63.44
1105.2  248709.20  157829.66  63.46
1109.0  249042.93  158079.29  63.47
1112.8  250062.88  158656.12  63.45
1116.6  250947.02  159051.77  63.38
1120.4  251616.40  159344.40  63.33
1124.2  252134.04  159363.26  63.21
1128.1  252790.86  159363.46  63.04
1131.8  252803.60  158822.40  62.82
1135.7  252565.47  158066.40  62.58
1139.5  252348.80  157271.66  62.32
1143.3  251761.32  156122.67  62.01
1147.1  251105.33  154818.00  61.65
1150.9  250406.75  153439.98  61.28
1154.7  250397.91  152325.83  60.83
1158.5  250282.07  151127.49  60.38
1162.3  250066.31  149866.76  59.93
1166.1  249403.28  148423.47  59.51
1169.9  249031.87  147305.89  59.15
1173.7  248420.00  146211.43  58.86
1177.5  247820.32  145231.54  58.60
1181.2  247809.18  144785.09  58.43
1185.0  248280.14  144653.45  58.26
1188.8  248230.50  144478.00  58.20
1192.6  248246.56  144431.82  58.18
1196.4  248236.45  144495.68  58.21
1200.2  247534.93  144278.40  58.29
1204.0  247074.55  144239.21  58.38
1207.8  246697.62  144324.86  58.50
1211.6  246123.67  144305.43  58.63
1215.3  245656.87  144530.94  58.83
1219.1  245533.67  145002.21  59.06
1222.9  245173.33  145405.71  59.31
1226.7  244879.48  145874.28  59.57
1230.4  244244.72  146084.48  59.81
1234.2  243529.46  146192.90  60.03
1238.0  242799.03  146225.72  60.23
1241.8  242104.89  146236.38  60.40
1245.5  241541.40  146253.33  60.55
1249.3  241326.50  146449.45  60.69
1253.1  241619.58  146837.50  60.77
1256.8  241654.11  147065.19  60.86
1260.6  241432.98  146968.71  60.87
1264.4  241221.33  146952.56  60.92
1268.1  240870.67  146734.97  60.92
1271.9  240829.41  146757.41  60.94
1275.7  241067.87  147001.39  60.98
1279.4  241330.20  147290.79  61.03
1283.2  240833.39  147217.43  61.13
1286.9  240502.13  147209.04  61.21
1290.7  240241.47  147201.69  61.27
1294.4  239570.68  146905.44  61.32
1298.2  238652.05  146398.18  61.34
1302.0  237508.50  145675.02  61.33
1305.7  236195.97  144781.80  61.30
1309.5  234644.48  143664.75  61.23
1313.2  233656.67  142769.09  61.10
1317.0  232939.20  142064.74  60.99
1320.7  232140.73  141169.09  60.81
1324.4  231036.60  139947.29  60.57
1328.2  230416.80  138930.17  60.30
1331.9  229591.33  137634.24  59.95
1335.7  228803.06  136208.30  59.53
1339.4  227513.78  134405.31  59.08
1343.2  226562.70  132699.22  58.57
1346.9  226254.53  131294.82  58.03
1350.6  226806.84  130312.25  57.46
1354.4  227505.81  129491.73  56.92
1358.1  227403.67  128247.00  56.40
1361.8  226684.07  126717.44  55.90
1365.6  225588.25  125087.50  55.45
1369.3  224356.89  123448.86  55.02
1373.0  222990.23  121732.05  54.59
1376.7  221488.90  119898.15  54.13
1380.5  219960.18  117849.29  53.58
1384.2  218623.14  115540.66  52.85
1387.9  217281.60  113003.79  52.01
1391.6  215928.78  110116.48  51.00
1395.3  214717.95  107060.46  49.86
1399.1  213936.14  104009.49  48.62
1402.8  212901.33  100548.00  47.23
1406.5  212088.40  96994.22  45.73
1410.2  211456.06  93513.79  44.22
1413.9  211286.33  90412.55  42.79
1417.6  210718.87  87481.04  41.52
1421.3  210033.60  84922.29  40.43
1425.1  209244.80  82673.83  39.51
1428.8  208811.40  80924.11  38.75
1432.5  208562.96  79533.64  38.13
1436.2  208313.66  78383.71  37.63
1439.9  207680.78  77298.34  37.22
1443.6  207306.56  76482.07  36.89
1447.3  206747.96  75797.66  36.66
1451.0  206271.25  75248.68  36.48
1454.7  205710.76  74782.29  36.35
1458.4  205296.93  74462.85  36.27
1462.1  204662.43  74118.48  36.21
1465.8  203997.89  73870.46  36.21
1469.4  203451.31  73747.82  36.25
1473.1  204048.76  74113.88  36.32
1476.8  204224.51  74422.31  36.44
1480.5  203086.71  74236.11  36.55
1484.2  202105.98  74146.77  36.69
1487.9  201459.77  74194.11  36.83
1491.6  200772.00  74224.66  36.97
1495.3  200617.08  74485.13  37.13
1498.9  200058.73  74643.79  37.31
1502.6  199129.47  74696.07  37.51
1506.3  197998.58  74670.00  37.71
1510.0  197059.75  74743.07  37.93
1513.7  196316.14  74926.26  38.17
1517.3  195591.37  75089.61  38.39
1521.0  194677.24  75110.98  38.58
1524.7  193913.53  75193.53  38.78
1528.3  193080.40  75185.85  38.94
1532.0  192192.53  75149.06  39.10
1535.7  191321.04  75082.70  39.24
1539.3  190461.47  74974.59  39.36
1543.0  189837.08  74953.75  39.48
1546.7  189475.00  75044.36  39.61
1550.3  188945.96  75009.37  39.70
1554.0  188174.70  74878.20  39.79
1557.6  187401.93  74752.35  39.89
1561.3  186566.51  74578.89  39.97
1565.0  185701.47  74370.94  40.05
1568.6  184769.07  74133.22  40.12
1572.3  184108.43  74042.08  40.22
1575.9  183493.16  73958.86  40.31
1579.6  182922.72  73910.55  40.41
1583.2  182323.29  73857.91  40.51
1586.9  181561.42  73707.58  40.60
1590.5  180990.76  73737.69  40.74
1594.1  180241.71  73731.23  40.91
1597.8  179481.28  73707.38  41.07
1601.4  178745.37  73716.96  41.24
1605.1  177760.57  73617.08  41.41
1608.7  176955.00  73571.79  41.58
1612.3  176188.98  73555.04  41.75
1616.0  175378.20  73441.29  41.88
1619.6  174671.56  73402.00  42.02
1623.2  173868.60  73258.46  42.13
1626.9  173240.22  73189.57  42.25
1630.5  172498.25  73003.40  42.32
1634.1  171829.63  72864.98  42.41
1637.8  171114.84  72633.20  42.45
1641.4  170231.45  72233.25  42.43
1645.0  169418.12  71806.96  42.38
1648.6  168473.95  71186.28  42.25
1652.2  167721.81  70596.27  42.09
1655.8  166991.33  69932.14  41.88
1659.5  166284.25  69254.52  41.65
1663.1  165080.44  68404.95  41.44
1666.7  163848.50  67530.21  41.22
1670.3  162673.75  66705.23  41.01
1673.9  161601.15  65864.92  40.76
1677.5  160791.46  65119.06  40.50
1681.1  160335.96  64498.51  40.23
1684.7  160345.10  64038.34  39.94
1688.3  160197.57  63569.30  39.68
1691.9  159810.93  63034.54  39.44
1695.6  159437.03  62521.07  39.21
1699.2  159326.93  62112.13  38.98
1702.8  159261.76  61680.46  38.73
1706.3  158769.13  61055.08  38.46
1709.9  157799.64  60225.20  38.17
1713.5  157126.97  59504.41  37.87
1717.1  156399.91  58780.80  37.58
1720.7  155725.24  58117.49  37.32
1724.3  155384.93  57639.92  37.09
1727.9  155061.94  57365.08  36.99
1731.5  154963.86  57415.96  37.05
1735.1  155100.00  57761.66  37.24
1738.7  154874.71  57966.29  37.43
1742.2  154373.46  58030.01  37.59
1745.8  153751.47  57950.57  37.69
1749.4  153735.23  58035.06  37.75
1753.0  153032.25  57798.45  37.77
1756.5  151625.22  57310.63  37.80
1760.1  149799.92  56688.93  37.84
1763.7  147680.56  56007.00  37.92
1767.2  145996.33  55574.19  38.07
1770.8  144590.00  55257.43  38.22
1774.4  143117.41  54843.50  38.32
1777.9  142306.78  54740.37  38.47
1781.5  141422.00  54498.00  38.54
1785.1  140172.50  54077.68  38.58
1788.6  138878.69  53617.09  38.61
1792.2  137633.50  53189.14  38.65
1795.8  137105.01  53057.55  38.70
1799.3  136469.20  52860.86  38.73
1802.9  135767.59  52668.87  38.79
1806.4  135088.09  52498.40  38.86
1810.0  134293.39  52293.94  38.94
1813.5  133872.39  52221.34  39.01
1817.1  133671.80  52242.34  39.08
1820.6  133102.83  52123.22  39.16
1824.2  133035.07  52222.49  39.25
1827.7  132247.96  52060.01  39.37
1831.2  132034.00  52137.00  39.49
1834.8  132087.13  52292.61  39.59
1838.3  131906.50  52377.11  39.71
1841.8  131216.60  52229.70  39.80
1845.4  130282.83  51949.28  39.87
1848.9  129407.70  51659.78  39.92
1852.4  128765.33  51384.84  39.91
1856.0  128027.00  50976.64  39.82
1859.5  127246.17  50516.79  39.70
1863.0  126664.48  49993.23  39.47
1866.6  126509.24  49557.43  39.17
1870.1  126410.94  49003.36  38.77
1873.6  125718.00  48016.61  38.19
1877.1  124449.50  46651.13  37.49
1880.6  123035.69  45054.37  36.62
1884.2  121994.25  43372.82  35.55
1887.7  121162.73  41523.21  34.27
1891.2  120224.30  39346.43  32.73
1894.7  119448.61  37075.24  31.04
1898.2  119059.49  34795.64  29.23
1902.2  128587.68  35006.40  27.22
1904.9  127803.18  32916.68  25.76
1907.6  126836.48  30921.12  24.38
1910.4  126091.49  29111.67  23.09
1913.1  124961.36  27430.88  21.95
1915.8  124217.24  26162.08  21.06
1918.6  123669.76  25140.96  20.33
1921.3  123155.89  24344.91  19.77
1924.0  122370.22  23693.18  19.36
1926.7  121569.76  23234.76  19.11
1929.4  120782.00  22919.76  18.98
1932.2  120183.28  22786.56  18.96
1934.9  119564.64  22754.16  19.03
1937.6  118930.36  22808.44  19.18
1940.3  118320.00  22916.00  19.37
1943.0  117765.31  23089.17  19.61
1945.7  117009.42  23226.94  19.85
1948.4  116214.64  23391.30  20.13
1951.1  115563.42  23586.48  20.41
1953.8  114904.02  23812.80  20.72
1956.4  114371.33  24050.55  21.03
1959.1  113765.24  24286.72  21.35
1961.8  112983.36  24483.06  21.67
1964.5  112295.34  24693.03  21.99
1967.2  111504.43  24850.45  22.29
1969.9  110902.00  25055.90  22.59
1972.5  110144.24  25211.68  22.89
1975.2  109604.36  25416.65  23.19
1977.9  109245.82  25681.54  23.51
1980.6  108654.70  25883.90  23.82
1983.2  107807.70  26013.14  24.13
1985.9  106941.60  26121.60  24.43
1988.5  106083.84  26215.62  24.71
1991.2  105420.69  26346.06  24.99
1993.8  104805.36  26477.22  25.26
1996.5  104362.50  26644.20  25.53
1999.2  103750.17  26731.79  25.77
2001.8  103358.40  26849.76  25.98
2004.4  102854.02  26921.77  26.17
2007.1  102195.66  26897.50  26.32
2009.7  101607.84  26892.72  26.47
2012.4  101214.72  26915.52  26.59
2015.0  100765.80  26869.40  26.67
2017.6  100224.85  26745.50  26.69
2020.3  99723.36  26628.80  26.70
2022.9  99497.12  26530.56  26.66
2025.5  99260.46  26407.71  26.60
2028.1  99041.88  26262.47  26.52
2030.8  98658.06  26001.09  26.35
2033.4  98511.36  25786.08  26.18
2036.0  98128.16  25525.24  26.01
2038.6  97734.12  25252.68  25.84
2041.2  97432.92  24998.08  25.66
2043.8  97094.53  24720.41  25.46
2046.4  96722.82  24435.40  25.26
2049.0  96210.52  24127.12  25.08
2051.6  95950.95  23901.00  24.91
2054.2  95635.00  23660.75  24.74
2056.8  95256.70  23415.70  24.58
2059.4  94679.28  23131.52  24.43
2062.0  94201.25  22885.75  24.29
2064.6  93596.85  22614.37  24.16
2067.1  92996.91  22331.16  24.01
2069.7  92401.12  22044.58  23.86
2072.3  91959.60  21830.68  23.74
2074.9  91483.98  21623.91  23.64
2077.4  91158.58  21445.87  23.53
2080.0  90667.81  21227.75  23.41
2082.6  90227.90  21030.15  23.31
2085.1  89796.09  20813.82  23.18
2087.7  89434.80  20607.60  23.04
2090.3  88981.11  20416.08  22.94
2092.8  88250.44  20163.18  22.85
2095.4  87453.34  19888.31  22.74
2097.9  86798.88  19631.99  22.62
2100.5  86123.20  19380.00  22.50
2103.0  85540.30  19162.24  22.40
2105.6  84991.11  18953.01  22.30
2108.1  84493.17  18757.17  22.20
2110.7  83964.72  18564.84  22.11
2113.2  83461.19  18359.53  22.00
2115.7  82918.50  18140.75  21.88
2118.3  82310.28  17909.97  21.76
2120.8  81947.52  17763.66  21.68
2123.3  81563.43  17610.37  21.59
2125.8  81189.64  17429.58  21.47
2128.4  80754.18  17265.30  21.38
2130.9  80208.60  17094.00  21.31
2133.4  79854.04  16969.54  21.25
2135.9  79490.80  16849.80  21.20
2138.4  79028.51  16729.90  21.17
2140.9  78692.14  16654.46  21.16
2143.4  78363.20  16564.46  21.14
2145.9  78056.18  16484.05  21.12
2148.4  77763.78  16447.50  21.15
2150.9  77471.38  16410.95  21.18
2153.4  77186.29  16352.47  21.19
2155.9  76862.38  16316.58  21.23
2158.4  76572.30  16302.30  21.29
2160.9  76337.10  16294.95  21.35
2163.4  76027.72  16280.12  21.41
2165.9  75484.56  16206.72  21.47
2168.4  75025.08  16140.06  21.51
2170.8  74694.95  16103.45  21.56
2173.3  74333.53  16089.35  21.64
2175.8  74046.39  16073.97  21.71
2178.2  73673.05  16047.30  21.78
2180.7  73304.63  16036.09  21.88
2183.2  72899.57  16018.83  21.97
2185.6  72492.84  15981.84  22.05
2188.1  72009.00  15959.16  22.16
2190.6  71433.96  15916.94  22.28
2193.0  70799.52  15855.51  22.39
2195.5  70248.96  15805.44  22.50
2197.9  69684.80  15760.56  22.62
2200.4  68977.95  15668.60  22.72
2202.8  68494.18  15629.17  22.82
2205.3  67913.36  15582.86  22.95
2207.7  67526.68  15563.86  23.05
2210.1  67119.92  15533.56  23.14
2212.6  66761.76  15521.78  23.25
2215.0  66541.15  15514.30  23.32
2217.4  66255.83  15471.16  23.35
2219.9  66009.26  15444.34  23.40
2222.3  65784.84  15407.48  23.42
2224.7  65604.06  15375.69  23.44
2227.1  65332.93  15286.58  23.40
2229.5  65034.53  15163.23  23.32
2231.9  64626.08  14992.64  23.20
2234.4  64157.20  14791.68  23.06
2236.8  63760.80  14603.28  22.90
2239.2  63354.72  14380.08  22.70
2241.6  62930.49  14129.01  22.45
2244.0  62553.60  13875.84  22.18
2246.4  62172.57  13629.24  21.92
2248.8  61751.14  13347.84  21.62
2251.2  61422.00  13084.80  21.30
2253.6  60995.70  12841.20  21.05
2255.9  60689.28  12605.64  20.77
2258.3  60363.91  12356.93  20.47
2260.7  59984.88  12138.24  20.24
2263.1  59603.70  11945.10  20.04
2265.5  59204.97  11748.88  19.84
2267.9  58890.30  11579.70  19.66
2270.2  58458.88  11414.48  19.53
2272.6  58043.76  11239.08  19.36
2275.0  57647.52  11086.74  19.23
2277.3  57232.95  10965.15  19.16
2279.7  56852.40  10823.55  19.04
2282.1  56534.96  10686.16  18.90
2284.4  56158.52  10544.38  18.78
2286.8  55853.06  10376.08  18.58
2289.1  55460.64  10187.76  18.37
2291.5  55148.38  10013.64  18.16
2293.8  54748.36  9837.74  17.97
2296.2  54303.48  9646.56  17.76
2298.5  53806.11  9451.29  17.57
2300.8  53250.26  9267.44  17.40
2303.2  52592.76  9087.00  17.28
2305.5  51931.10  8909.11  17.16
2307.9  51271.51  8760.47  17.09
2310.2  50616.72  8667.12  17.12
2312.5  50029.60  8638.80  17.27
2314.8  49446.86  8620.70  17.43
2317.1  48840.00  8621.00  17.65
2319.5  48241.08  8593.29  17.81
2321.8  47699.76  8546.44  17.92
2324.1  47106.36  8451.38  17.94
2326.4  46590.50  8372.10  17.97
2328.7  46084.50  8284.00  17.98
2331.0  45608.28  8181.24  17.94
2333.3  45247.66  8077.91  17.85
2335.6  44848.72  7987.28  17.81
2337.9  44370.54  7889.58  17.78
2340.2  43918.50  7761.50  17.67
2342.5  43584.33  7655.55  17.56
2344.8  43156.45  7525.40  17.44
2347.1  42648.90  7418.88  17.40
2349.4  42073.56  7325.22  17.41
2351.7  41577.60  7300.48  17.56
2353.9  41131.56  7272.79  17.68
2356.2  40618.50  7244.25  17.83
2358.5  40115.62  7210.26  17.97
2360.8  39641.80  7139.42  18.01
2363.1  39198.24  7070.94  18.04
2365.3  38738.19  7006.37  18.09
2367.6  38230.00  6940.00  18.15
2369.8  37727.70  6844.05  18.14
2372.1  37152.96  6722.82  18.09
2374.4  36514.56  6599.76  18.07
2376.6  35938.84  6495.72  18.07
2378.9  35358.68  6381.76  18.05
2381.1  34777.60  6260.80  18.00
2383.4  34225.12  6171.40  18.03
2385.6  33732.60  6071.45  18.00
2387.9  33261.84  5950.80  17.89
2390.1  32791.50  5859.00  17.87
2392.3  32316.57  5759.91  17.82
2394.6  31851.88  5670.52  17.80
2396.8  31437.43  5612.69  17.85
2399.0  31019.30  5521.20  17.80
2401.3  30555.68  5431.64  17.78
2403.5  30073.68  5328.96  17.72
2405.7  29674.95  5213.61  17.57
2407.9  29283.66  5138.64  17.55
2410.1  28848.60  5055.48  17.52
2412.4  28487.30  4983.30  17.49
2414.6  28109.76  4884.24  17.38
2416.8  27735.84  4768.50  17.19
2419.0  27344.16  4669.06  17.08
2421.2  26933.92  4582.82  17.02
2423.4  26516.84  4495.54  16.95
2425.6  26208.99  4389.12  16.75
2427.8  25900.38  4297.68  16.59
2430.0  25555.16  4220.96  16.52
2432.2  25240.32  4147.20  16.43
2434.4  24949.89  4051.89  16.24
2436.5  24635.44  3973.08  16.13
2438.7  24337.38  3900.60  16.03
2440.9  24046.29  3799.29  15.80
2443.1  23782.32  3714.48  15.62
2445.3  23526.70  3644.81  15.49
2447.4  23243.76  3574.08  15.38
2449.6  22952.16  3523.52  15.35
2451.8  22629.24  3452.76  15.26
2453.9  22321.30  3366.90  15.08
2456.1  22030.24  3278.16  14.88
2458.3  21721.39  3228.34  14.86
2460.4  21413.27  3169.01  14.80
2462.6  21147.35  3108.00  14.70
2464.7  20889.83  3072.42  14.71
2466.9  20654.56  3006.00  14.55
2469.0  20404.11  2957.71  14.50
2471.2  20131.20  2907.84  14.44
2473.3  19849.57  2839.73  14.31
2475.4  19608.96  2786.69  14.21
2477.6  19347.89  2731.82  14.12
2479.7  19107.84  2688.00  14.07
2481.9  18841.27  2622.48  13.92
2484.0  18632.22  2622.67  14.08
2486.1  18363.78  2544.48  13.86
2488.2  18113.10  2460.45  13.58
2490.4  17848.50  2427.25  13.60
2492.5  17569.72  2395.00  13.63
2494.6  17260.20  2368.26  13.72
2496.7  17010.63  2326.24  13.68
2498.8  16863.84  2280.06  13.52
2500.9  16775.80  2289.67  13.65
2503.0  16717.92  2281.90  13.65
2505.1  16528.20  2332.20  14.11
2507.2  16451.70  2346.39  14.26
2509.4  16432.24  2314.40  14.08
2511.4  16427.25  2346.75  14.29
2513.5  16474.88  2430.72  14.75
2515.6  16623.86  2617.06  15.74
