# Supplementary material for: Using reflectance spectra and Pl@ntNet to identify herbarium specimens: a case study with Lithocarpus
Source: New Phytol. 2025 Jun 4;251(2):800–10. doi: 10.1111/nph.70258 (PMC13278665; doi:10.1111/nph.70258)
Supplement: Supplementary file 1 — Dataset S1 Original spectral data collected for this study. [file NPH-251-800-s003.zip › lithocarpus_spectra/gr021122_0339.sig]

/*** Spectra Vista SIG Data ***/
name= gr021122_0339.sig
instrument= HI: 1132003 (HR-1024i)
integration= 50.0, 9.0, 6.0, 50.0, 9.0, 6.0
scan method= Time-based, Time-based
scan coadds= 100, 425, 571, 100, 425, 571
scan time= 5, 5
scan settings= AI, AI
external data set1= 0,0,0,0,0,0,0,0,0,0,0,0,0,0,0,0,0,0,0,0,0,0,0,0,0,0,0,0,0,0,0,0
external data set2= 0,0,0,0,0,0,0,0,0,0,0,0,0,0,0,0,0,0,0,0,0,0,0,0,0,0,0,0,0,0,0,0
external data dark= 0,0,0,0,0,0,0,0,0,0,0,0,0,0,0,0
external data mask= 0
optic= LENS 4(1), LENS 4(1)
temp= 35.1, -5.1, -9.9, 35.1, -5.0, -9.9
battery= 7.38, 7.38
error= 0, 0
units= Radiance, Radiance
time= 11/02/2022 15:14:59, 11/02/2022 15:16:10
longitude=                 ,                 
latitude=                 ,                 
gpstime=                 ,                 
comm= 
memory slot= 0, 0
factors= 0.966, 0.984, 1.000 [Overlap: Remove @ 990,1900, Matching Type: None]
inclinometer x offset= 1, 1
inclinometer y offset= 90, 90
data= 
340.5  1236.90  824.60  66.67
341.9  1233.66  829.53  67.24
343.4  1180.80  787.20  66.67
344.9  1202.50  740.00  61.54
346.4  1230.27  713.20  57.97
347.8  1250.49  702.33  56.16
349.3  1194.00  700.48  58.67
350.8  1227.15  681.75  55.56
352.2  1272.81  687.61  54.02
353.7  1310.05  661.92  50.53
355.2  1336.20  668.10  50.00
356.6  1400.63  693.77  49.53
358.1  1440.98  727.10  50.46
359.6  1474.30  743.56  50.43
361.0  1538.75  750.91  48.80
362.5  1615.23  789.12  48.85
364.0  1707.16  840.84  49.25
365.5  1773.30  886.65  50.00
366.9  1846.32  942.00  51.02
368.4  1926.54  975.78  50.65
369.9  2019.02  1041.66  51.59
371.3  2101.98  1110.48  52.83
372.8  2202.48  1153.68  52.38
374.2  2284.48  1220.12  53.41
375.7  2386.02  1297.89  54.40
377.2  2469.75  1361.70  55.14
378.6  2575.95  1400.26  54.36
380.1  2666.56  1448.66  54.33
381.6  2774.20  1513.20  54.55
383.0  2896.85  1593.90  55.02
384.5  3044.86  1668.94  54.81
386.0  3172.62  1755.60  55.34
387.4  3277.60  1831.60  55.88
388.9  3369.80  1882.44  55.86
390.4  3496.73  1947.69  55.70
391.8  3639.16  2043.44  56.15
393.3  3778.34  2109.38  55.83
394.7  3904.40  2167.85  55.52
396.2  4025.04  2250.56  55.91
397.7  4158.96  2332.32  56.08
399.1  4316.97  2416.29  55.97
400.6  4470.40  2509.52  56.14
402.0  4613.70  2595.84  56.26
403.5  4743.20  2675.40  56.40
405.0  4902.32  2758.72  56.27
406.4  5087.28  2868.36  56.38
407.9  5262.80  2979.28  56.61
409.3  5408.48  3081.78  56.98
410.8  5558.22  3155.58  56.77
412.2  5724.48  3272.28  57.16
413.7  5905.72  3393.47  57.46
415.1  6124.64  3524.70  57.55
416.6  6312.15  3637.89  57.63
418.0  6488.75  3755.50  57.88
419.5  6654.33  3862.69  58.05
420.9  6861.76  3981.92  58.03
422.4  7086.13  4133.05  58.33
423.8  7317.62  4281.98  58.52
425.3  7558.35  4446.45  58.83
426.7  7773.60  4587.90  59.02
428.2  7964.80  4718.08  59.24
429.6  8171.54  4856.67  59.43
431.1  8391.88  5011.02  59.71
432.5  8653.32  5187.52  59.95
434.0  8910.00  5362.50  60.19
435.4  9190.50  5549.50  60.38
436.8  9474.57  5748.24  60.67
438.3  9729.30  5926.85  60.92
439.7  9974.57  6099.68  61.15
441.2  10208.40  6266.04  61.38
442.6  10478.40  6460.20  61.65
444.0  10767.12  6655.74  61.82
445.5  11071.77  6874.38  62.09
446.9  11395.02  7114.38  62.43
448.4  11690.42  7332.78  62.72
449.8  12017.55  7571.00  63.00
451.2  12310.75  7779.75  63.19
452.7  12570.09  7978.62  63.47
454.1  12854.72  8190.26  63.71
455.5  13150.34  8420.58  64.03
457.0  13476.32  8677.24  64.39
458.4  13796.64  8906.04  64.55
459.8  14129.28  9158.40  64.82
461.2  14509.36  9446.32  65.11
462.7  14859.33  9719.16  65.41
464.1  15199.28  9985.15  65.69
465.5  15526.44  10244.88  65.98
467.0  15847.80  10504.20  66.28
468.4  16199.28  10781.40  66.55
469.8  16539.00  11043.88  66.77
471.2  16926.24  11359.02  67.11
472.7  17334.27  11673.98  67.35
474.1  17741.30  12006.50  67.68
475.5  18203.12  12360.66  67.90
476.9  18635.50  12714.91  68.23
478.4  19018.75  13037.50  68.55
479.8  19356.02  13339.36  68.92
481.2  19674.16  13606.96  69.16
482.6  20002.41  13885.56  69.42
484.0  20397.96  14222.82  69.73
485.4  20826.16  14587.80  70.05
486.9  21305.70  14981.85  70.32
488.3  21800.72  15388.40  70.59
489.7  22250.42  15769.26  70.87
491.1  22679.16  16146.48  71.20
492.5  23096.64  16522.80  71.54
493.9  23483.70  16872.18  71.85
495.3  23843.10  17191.20  72.10
496.8  24269.40  17564.04  72.37
498.2  24749.94  17984.16  72.66
499.6  25217.19  18404.46  72.98
501.0  25747.29  18875.07  73.31
502.4  26243.76  19303.56  73.55
503.8  26730.41  19739.93  73.85
505.2  27233.88  20193.00  74.15
506.6  27728.80  20644.80  74.45
508.0  28224.00  21097.44  74.75
509.4  28655.00  21495.00  75.01
510.8  29155.50  21948.30  75.28
512.2  29646.00  22394.32  75.54
513.6  30177.60  22876.80  75.81
515.0  30750.80  23406.48  76.12
516.4  31231.84  23858.88  76.39
517.8  31776.04  24351.86  76.64
519.2  32371.38  24878.76  76.85
520.7  32947.62  25395.44  77.08
522.0  33424.32  25845.24  77.32
523.4  34001.10  26376.21  77.57
524.8  34492.50  26845.02  77.83
526.2  35086.73  27378.05  78.03
527.6  35705.76  27931.26  78.23
529.0  36225.20  28410.80  78.43
530.4  36857.44  28985.54  78.64
531.8  37414.59  29494.78  78.83
533.2  37950.12  29989.44  79.02
534.6  38465.60  30489.44  79.26
536.0  39009.52  30998.31  79.46
537.4  39538.94  31501.84  79.67
538.8  40113.65  32046.62  79.89
540.2  40732.77  32613.31  80.07
541.6  41316.80  33148.92  80.23
543.0  41820.24  33635.00  80.43
544.3  42525.60  34273.65  80.60
545.7  43308.60  34965.30  80.74
547.1  43800.15  35443.80  80.92
548.5  44426.34  36021.12  81.08
549.9  45124.81  36665.28  81.25
551.3  45835.40  37326.90  81.44
552.7  46343.86  37802.96  81.57
554.1  47034.99  38437.05  81.72
555.4  47636.58  39003.28  81.88
556.8  48108.06  39450.18  82.00
558.2  48453.00  39804.00  82.15
559.6  48829.65  40180.65  82.29
561.0  49457.10  40771.50  82.44
562.3  49927.15  41232.10  82.58
563.7  50552.32  41807.36  82.70
565.1  51141.20  42341.20  82.79
566.5  51737.24  42906.05  82.93
567.9  52554.80  43646.56  83.05
569.2  53453.40  44448.60  83.15
570.6  54407.15  45281.33  83.23
572.0  55215.82  46018.77  83.34
573.4  55896.17  46646.80  83.45
574.8  56584.50  47285.50  83.57
576.1  57435.06  48065.12  83.69
577.5  58075.20  48661.96  83.79
578.9  58949.88  49461.60  83.90
580.3  59718.99  50165.22  84.00
581.6  60477.76  50872.96  84.12
583.0  61265.88  51597.09  84.22
584.4  61892.73  52190.97  84.32
585.8  62444.86  52719.35  84.43
587.1  62966.64  53226.14  84.53
588.5  63612.30  53825.40  84.61
589.9  64152.90  54335.40  84.70
591.2  64764.92  54914.80  84.79
592.6  65547.24  55634.70  84.88
594.0  66199.83  56240.43  84.96
595.3  67027.04  57007.12  85.05
596.7  67845.30  57765.14  85.14
598.1  68634.35  58483.81  85.21
599.5  69407.20  59201.15  85.30
600.8  70241.16  59964.32  85.37
602.2  70916.58  60604.60  85.46
603.5  71765.28  61383.36  85.53
604.9  72594.54  62149.32  85.61
606.3  73360.32  62858.40  85.68
607.6  74092.50  63546.00  85.77
609.0  74827.80  64238.40  85.85
610.4  75577.32  64941.24  85.93
611.7  76274.93  65596.55  86.00
613.1  76956.30  66233.70  86.07
614.5  77718.24  66954.42  86.15
615.8  78348.78  67551.48  86.22
617.2  79174.62  68321.52  86.29
618.5  79874.96  68982.92  86.36
619.9  80723.34  69770.76  86.43
621.2  81465.35  70478.41  86.51
622.6  82368.00  71318.50  86.59
624.0  83063.70  71979.39  86.66
625.3  83862.20  72726.49  86.72
626.7  84673.36  73493.64  86.80
628.0  85346.00  74142.60  86.87
629.4  86161.60  74905.60  86.94
630.8  86850.36  75553.44  86.99
632.1  87397.38  76074.39  87.04
633.5  88322.52  76934.00  87.11
634.8  89048.41  77635.35  87.18
636.2  89680.38  78255.72  87.26
637.5  90509.53  79033.68  87.32
638.9  91238.58  79714.08  87.37
640.2  92006.40  80439.71  87.43
641.6  92842.14  81217.56  87.48
642.9  93607.15  81937.31  87.53
644.3  94432.28  82720.30  87.60
645.6  95199.00  83453.50  87.66
647.0  95935.14  84141.99  87.71
648.3  96748.35  84909.10  87.76
649.7  97576.01  85694.66  87.82
651.0  98356.94  86444.10  87.89
652.4  98876.70  86970.78  87.96
653.7  99945.27  87950.70  88.00
655.0  100838.72  88784.12  88.05
656.4  101461.40  89369.80  88.08
657.7  102505.37  90355.52  88.15
659.1  103357.10  91175.70  88.21
660.4  104028.96  91845.60  88.29
661.8  104704.00  92480.00  88.33
663.1  105681.87  93397.44  88.38
664.5  106227.06  93929.94  88.42
665.8  106467.72  94210.47  88.49
667.1  106650.54  94447.08  88.56
668.5  107150.40  94953.60  88.62
669.8  107657.86  95448.20  88.66
671.2  108035.20  95838.08  88.71
672.5  108413.79  96233.39  88.76
673.8  109092.20  96912.20  88.84
675.2  110084.10  97842.78  88.88
676.5  111234.72  98902.38  88.91
677.8  112452.12  100004.12  88.93
679.2  113383.64  100884.23  88.98
680.5  114200.52  101671.77  89.03
681.9  114899.40  102356.10  89.08
683.2  115684.80  103103.00  89.12
684.5  116470.20  103857.60  89.17
685.9  117180.22  104560.93  89.23
687.2  117880.32  105239.04  89.28
688.5  118523.18  105876.52  89.33
689.9  119290.96  106623.84  89.38
691.2  119964.04  107278.17  89.43
692.5  120582.64  107878.56  89.46
693.8  121313.40  108606.75  89.53
695.2  121924.85  109202.91  89.57
696.5  122619.64  109881.20  89.61
697.8  123334.75  110572.90  89.65
699.2  123998.94  111231.51  89.70
700.5  124707.24  111932.46  89.76
701.8  125354.25  112557.90  89.79
703.1  126021.12  113218.44  89.84
704.5  126700.20  113891.67  89.89
705.8  127443.10  114618.82  89.94
707.1  128114.75  115275.00  89.98
708.4  128759.07  115904.13  90.02
709.8  129554.37  116677.74  90.06
711.1  130082.74  117216.70  90.11
712.4  130913.04  118018.12  90.15
713.7  131577.28  118653.48  90.18
715.0  132280.08  119338.38  90.22
716.3  133008.50  120045.50  90.25
717.7  133695.30  120725.62  90.30
719.0  134444.10  121435.50  90.32
720.3  135151.42  122115.58  90.35
721.6  135952.80  122884.40  90.39
722.9  136715.94  123606.09  90.41
724.2  137493.72  124354.44  90.44
725.6  138209.38  125049.50  90.48
726.9  138701.75  125534.50  90.51
728.2  139261.92  126059.36  90.52
729.5  139901.06  126673.82  90.55
730.8  140414.16  127157.10  90.56
732.1  141020.04  127743.84  90.59
733.4  141507.56  128231.99  90.62
734.7  141944.04  128654.64  90.64
736.0  142480.56  129169.92  90.66
737.3  142825.68  129492.27  90.66
738.6  143177.22  129827.07  90.68
740.0  143544.85  130193.20  90.70
741.2  143994.24  130615.68  90.71
742.6  144585.36  131171.76  90.72
743.9  145197.04  131757.60  90.74
745.2  145905.00  132399.54  90.74
746.5  146605.97  133067.68  90.77
747.8  147173.60  133602.60  90.78
749.1  147837.47  134225.29  90.79
750.4  148493.89  134832.09  90.80
751.7  149175.60  135472.26  90.81
753.0  149667.66  135939.42  90.83
754.2  150286.80  136517.46  90.84
755.5  150835.42  137025.48  90.84
756.8  151379.84  137538.24  90.86
758.1  152371.68  138441.48  90.86
759.4  153277.80  139277.00  90.87
760.7  154130.76  140077.84  90.88
762.0  154708.75  140612.50  90.89
763.3  155276.10  141155.28  90.91
764.6  155666.40  141520.56  90.91
765.9  156052.20  141902.25  90.93
767.2  156553.11  142394.07  90.96
768.4  156865.80  142688.00  90.96
769.7  157507.41  143290.48  90.97
771.0  157923.72  143694.27  90.99
772.3  158295.50  144064.80  91.01
773.6  158780.80  144554.72  91.04
774.8  159246.30  145008.48  91.06
776.1  159692.00  145435.16  91.07
777.4  160030.51  145747.10  91.07
778.7  160547.18  146259.08  91.10
780.0  160991.68  146696.96  91.12
781.2  161372.10  147053.52  91.13
782.5  161874.96  147567.42  91.16
783.8  162343.98  148021.02  91.18
785.0  162696.12  148371.72  91.20
786.3  163128.00  148806.00  91.22
787.6  163600.64  149268.56  91.24
788.9  164005.56  149659.92  91.25
790.1  164524.60  150169.30  91.27
791.4  164893.44  150541.44  91.30
792.7  165533.67  151154.52  91.31
793.9  165960.90  151593.12  91.34
795.2  166451.00  152053.00  91.35
796.5  166947.88  152547.78  91.37
797.7  167442.12  153021.72  91.39
799.0  168084.00  153648.00  91.41
800.2  168488.96  154055.04  91.43
801.5  168971.62  154509.14  91.44
802.8  169500.30  155017.60  91.46
804.0  169977.08  155478.96  91.47
805.3  170479.40  155970.24  91.49
806.5  170850.20  156335.40  91.50
807.8  171304.00  156807.00  91.54
809.0  171781.66  157279.91  91.56
810.3  172288.65  157722.49  91.55
811.5  172680.48  158109.87  91.56
812.8  173162.10  158582.70  91.58
814.0  173594.61  158998.41  91.59
815.3  174083.93  159495.81  91.62
816.5  174477.75  159860.50  91.62
817.8  174939.42  160283.79  91.62
819.0  175338.17  160679.82  91.64
820.2  175818.84  161139.00  91.65
821.5  176312.90  161617.55  91.67
822.7  176601.36  161921.61  91.69
824.0  177065.01  162356.58  91.69
825.2  177577.35  162813.30  91.69
826.4  178075.81  163292.91  91.70
827.7  178357.25  163596.65  91.72
828.9  178831.80  164074.50  91.75
830.1  179244.19  164496.36  91.77
831.4  179664.26  164853.48  91.76
832.6  180153.82  165258.58  91.73
833.8  180547.50  165633.10  91.74
835.0  180887.42  165995.34  91.77
836.3  181321.56  166406.94  91.77
837.5  181742.40  166849.20  91.81
838.7  182210.85  167258.25  91.79
839.9  182599.92  167631.12  91.80
841.2  183054.94  168079.87  91.82
842.4  183471.69  168424.17  91.80
843.6  183877.40  168794.50  91.80
844.8  184356.45  169290.54  91.83
846.0  184739.85  169705.56  91.86
847.2  185120.88  170082.99  91.88
848.5  185631.52  170524.48  91.86
849.7  186039.30  170881.35  91.85
850.9  186435.60  171230.80  91.84
852.1  186841.90  171679.22  91.88
853.3  187150.20  172005.36  91.91
854.5  187602.38  172402.58  91.90
855.7  188003.70  172739.34  91.88
856.9  188410.80  173139.36  91.89
858.1  188831.63  173516.43  91.89
859.3  189206.64  173923.82  91.92
860.5  189633.87  174339.63  91.93
861.7  190116.80  174765.60  91.93
862.9  190508.37  175128.20  91.93
864.1  190909.25  175509.66  91.93
865.3  191300.04  175890.40  91.94
866.5  191782.08  176359.68  91.96
867.7  192213.44  176763.97  91.96
868.9  192660.86  177140.81  91.94
870.1  193149.17  177587.77  91.94
871.3  193562.48  177984.12  91.95
872.5  194016.60  178425.00  91.96
873.7  194486.56  178829.92  91.95
874.9  194970.96  179313.69  91.97
876.0  195468.12  179740.80  91.95
877.2  195941.88  180152.64  91.94
878.4  196484.13  180670.05  91.95
879.6  196891.80  181104.00  91.98
880.8  197361.50  181445.25  91.94
882.0  197773.32  181864.68  91.96
883.1  198349.48  182326.48  91.92
884.3  198746.26  182776.13  91.96
885.5  199254.72  183171.66  91.93
886.7  199615.68  183522.24  91.94
887.8  200111.40  183933.00  91.92
889.0  200674.18  184404.18  91.89
890.2  201084.03  184796.85  91.90
891.4  201549.47  185235.63  91.91
892.5  202121.01  185766.75  91.91
893.7  202802.64  186349.88  91.89
894.9  203478.84  186926.76  91.87
896.0  204085.65  187530.50  91.89
897.2  204726.20  188031.48  91.85
898.4  205225.54  188458.27  91.83
899.5  205922.98  189065.96  91.81
900.7  206369.80  189442.50  91.80
901.9  206795.30  189846.12  91.80
903.0  207245.40  190130.19  91.74
904.2  207598.60  190499.00  91.76
905.4  208063.98  190935.42  91.77
906.5  208596.43  191352.35  91.73
907.7  209037.88  191683.48  91.70
908.8  209430.30  191970.78  91.66
910.0  209788.80  192263.76  91.65
911.2  210096.81  192556.26  91.65
912.3  210312.36  192720.36  91.64
913.5  210519.71  192890.86  91.63
914.6  210697.20  193052.16  91.63
915.8  211137.69  193385.34  91.59
916.9  211430.57  193573.10  91.55
918.1  211670.90  193861.02  91.59
919.2  211927.05  194141.61  91.61
920.4  212086.38  194326.66  91.63
921.5  212396.33  194493.00  91.57
922.7  212668.96  194663.36  91.53
923.8  212963.28  194924.28  91.53
925.0  213075.52  195144.46  91.58
926.1  213413.34  195491.10  91.60
927.3  213814.08  195860.64  91.60
928.4  214425.25  196248.00  91.52
929.6  215086.08  196782.08  91.49
930.7  215824.00  197513.40  91.52
931.8  216502.47  198241.11  91.57
933.0  217227.60  198941.04  91.58
934.1  217702.89  199423.89  91.60
935.3  217911.39  199488.48  91.55
936.4  217936.50  199490.86  91.54
937.6  217750.23  199299.00  91.53
938.7  217620.18  199168.92  91.52
939.9  217681.48  199297.12  91.55
941.0  218140.14  199706.72  91.55
942.1  218732.40  200202.84  91.53
943.3  219227.82  200536.74  91.47
944.4  219601.21  200905.53  91.49
945.6  219724.38  201059.38  91.51
946.7  219889.11  201316.62  91.55
947.9  220185.63  201543.09  91.53
949.0  220505.85  201628.30  91.44
950.1  220691.88  201895.56  91.48
951.3  220949.08  202254.69  91.54
952.4  221278.69  202527.73  91.53
953.6  221512.90  202704.36  91.51
954.7  221739.39  202780.26  91.45
955.8  222005.83  202979.45  91.43
957.0  222535.65  203319.75  91.37
958.1  222844.56  203640.72  91.38
959.3  222778.50  203536.20  91.36
960.4  223213.36  203798.89  91.30
961.6  223619.42  204236.15  91.33
962.7  223886.72  204344.64  91.27
963.9  224089.25  204532.37  91.27
965.0  224287.80  204497.70  91.18
966.2  224337.38  204673.85  91.23
967.3  224404.23  204652.58  91.20
968.5  224767.68  204908.16  91.16
969.6  224954.32  204997.60  91.13
970.8  225168.24  205143.95  91.11
971.9  224994.88  204934.40  91.08
973.1  225255.44  205007.76  91.01
974.2  225081.81  204982.48  91.07
975.4  225604.32  205325.28  91.01
976.5  225832.62  205569.78  91.03
977.7  225843.60  205450.26  90.97
978.8  226040.22  205380.63  90.86
980.0  225898.00  205313.00  90.89
981.2  226231.92  205715.79  90.93
982.3  226312.52  205703.96  90.89
983.5  226002.66  205492.82  90.92
984.6  226784.88  206001.36  90.84
985.8  226567.00  205701.76  90.79
987.0  226646.72  205883.52  90.84
988.1  227060.00  206170.48  90.80
989.3  227036.88  206054.24  90.76
990.2  235715.97  210173.27  89.16
994.0  236260.73  210891.18  89.26
997.9  236516.67  211271.08  89.33
1001.7  237299.18  212044.16  89.36
1005.6  238346.67  213017.78  89.37
1009.4  239295.38  213982.04  89.42
1013.3  240200.00  214880.00  89.46
1017.1  240784.51  215558.77  89.52
1021.0  241535.52  216317.77  89.56
1024.8  242631.39  217407.17  89.60
1028.6  244091.26  218804.92  89.64
1032.5  245299.60  219990.40  89.68
1036.3  245836.37  220560.82  89.72
1040.1  246110.46  220901.12  89.76
1044.0  246714.71  221497.58  89.78
1047.8  247254.00  222041.40  89.80
1051.6  247732.71  222604.80  89.86
1055.5  247470.70  222501.10  89.91
1059.3  247392.75  222495.90  89.94
1063.1  247383.57  222581.91  89.97
1067.0  247783.73  223011.13  90.00
1070.8  248507.93  223702.81  90.02
1074.6  249078.33  224254.08  90.03
1078.4  248972.33  224293.67  90.09
1082.3  248401.57  223926.67  90.15
1086.1  248111.20  223758.67  90.18
1089.9  248206.02  223893.37  90.20
1093.7  248588.36  224337.09  90.24
1097.5  248777.21  224629.25  90.29
1101.4  248727.32  224666.49  90.33
1105.2  248636.00  224699.60  90.37
1109.0  248923.02  224987.65  90.38
1112.8  249637.08  225697.66  90.41
1116.6  250249.69  226214.93  90.40
1120.4  250798.80  226725.02  90.40
1124.2  251200.38  226993.51  90.36
1128.1  251550.91  227180.37  90.31
1131.8  251531.47  226900.33  90.21
1135.7  251254.80  226373.98  90.10
1139.5  251022.00  225727.20  89.92
1143.3  250458.32  224637.20  89.69
1147.1  249977.33  223573.78  89.44
1150.9  249500.17  222450.25  89.16
1154.7  249457.29  221666.18  88.86
1158.5  249352.20  220843.33  88.57
1162.3  249150.62  219994.26  88.30
1166.1  248546.15  218797.54  88.03
1169.9  248141.60  217811.83  87.78
1173.7  247600.00  216600.00  87.48
1177.5  246956.70  215316.72  87.19
1181.2  246880.11  214498.27  86.88
1185.0  247147.67  213941.28  86.56
1188.8  246969.33  213064.06  86.27
1192.6  246935.82  212358.16  86.00
1196.4  246932.82  211858.03  85.80
1200.2  246297.96  210826.31  85.60
1204.0  245957.75  210115.45  85.43
1207.8  245647.40  209544.05  85.30
1211.6  245164.22  208827.44  85.18
1215.3  244808.07  208345.03  85.11
1219.1  244654.50  208116.33  85.07
1222.9  244320.00  207893.33  85.09
1226.7  244034.94  207843.17  85.17
1230.4  243398.93  207651.17  85.31
1234.2  242769.96  207461.64  85.46
1238.0  242143.18  207299.05  85.61
1241.8  241517.89  207129.47  85.76
1245.5  240983.33  206941.27  85.87
1249.3  240769.47  206954.27  85.96
1253.1  240842.78  207126.11  86.00
1256.8  240785.21  207192.99  86.05
1260.6  240521.12  207026.30  86.07
1264.4  240200.03  206772.72  86.08
1268.1  239692.93  206329.20  86.08
1271.9  239639.59  206324.57  86.10
1275.7  239894.56  206708.88  86.17
1279.4  240201.30  207240.60  86.28
1283.2  239791.58  207239.17  86.42
1286.9  239417.48  207282.53  86.58
1290.7  239160.53  207377.87  86.71
1294.4  238580.79  207115.13  86.81
1298.2  237784.75  206626.19  86.90
1302.0  236760.42  205818.42  86.93
1305.7  235532.00  204762.56  86.94
1309.5  234104.45  203465.50  86.91
1313.2  233131.42  202475.92  86.85
1317.0  232486.80  201692.40  86.75
1320.7  231829.84  200803.13  86.62
1324.4  230944.70  199637.43  86.44
1328.2  230173.60  198436.00  86.21
1331.9  229120.04  196939.84  85.95
1335.7  228216.53  195471.11  85.65
1339.4  227140.58  193732.27  85.29
1343.2  226297.86  192105.77  84.89
1346.9  225777.95  190578.87  84.41
1350.6  225932.23  189386.94  83.82
1354.4  226273.31  188312.31  83.22
1358.1  226064.07  186677.20  82.58
1361.8  225376.20  184691.29  81.95
1365.6  224273.25  182495.70  81.37
1369.3  222939.11  180405.78  80.92
1373.0  221508.65  178453.49  80.56
1376.7  219995.20  176601.30  80.28
1380.5  218538.89  174717.91  79.95
1384.2  217200.68  172892.09  79.60
1387.9  215957.33  171008.67  79.19
1391.6  214688.53  168912.03  78.68
1395.3  213563.35  166525.95  77.97
1399.1  212856.17  164066.84  77.08
1402.8  211951.33  161094.67  76.01
1406.5  211292.50  158005.10  74.78
1410.2  210743.61  154804.00  73.46
1413.9  210626.22  151724.00  72.03
1417.6  210161.78  148426.21  70.62
1421.3  209645.07  145311.47  69.31
1425.1  208974.93  142379.20  68.13
1428.8  208587.30  140000.25  67.12
1432.5  208378.54  138066.61  66.26
1436.2  208155.78  136394.26  65.53
1439.9  207573.93  134714.11  64.90
1443.6  207199.56  133345.78  64.36
1447.3  206665.98  131925.67  63.84
1451.0  206189.00  130601.25  63.34
1454.7  205605.96  129230.04  62.85
1458.4  205194.03  127858.97  62.31
1462.1  204569.50  126284.78  61.73
1465.8  203916.03  124697.86  61.15
1469.4  203309.24  123112.61  60.55
1473.1  203635.37  122103.27  59.96
1476.8  203706.53  121065.53  59.43
1480.5  202610.20  119592.67  59.03
1484.2  201725.93  118529.53  58.76
1487.9  201107.93  117875.89  58.61
1491.6  200402.58  117391.08  58.58
1495.3  200080.83  117283.83  58.62
1498.9  199484.33  117165.63  58.73
1502.6  198603.97  117046.37  58.93
1506.3  197561.16  116945.42  59.19
1510.0  196628.70  116966.00  59.49
1513.7  195924.91  117049.90  59.74
1517.3  195246.91  117043.62  59.95
1521.0  194406.48  116745.13  60.05
1524.7  193638.43  116357.69  60.09
1528.3  192842.73  115826.85  60.06
1532.0  192002.67  115213.47  60.01
1535.7  191189.29  114639.31  59.96
1539.3  190365.73  114114.13  59.94
1543.0  189789.64  113854.81  59.99
1546.7  189439.25  113851.83  60.10
1550.3  188945.96  113870.22  60.27
1554.0  188174.70  113787.80  60.47
1557.6  187413.72  113663.06  60.65
1561.3  186601.79  113471.20  60.81
1565.0  185737.07  113172.40  60.93
1568.6  184780.66  112825.54  61.06
1572.3  184108.43  112636.16  61.18
1575.9  183469.87  112485.33  61.31
1579.6  182864.19  112279.69  61.40
1583.2  182218.09  112084.76  61.51
1586.9  181456.37  111901.59  61.67
1590.5  180827.11  112073.07  61.98
1594.1  180069.88  112413.37  62.43
1597.8  179270.58  112900.08  62.98
1601.4  178521.91  113565.29  63.61
1605.1  177514.75  114140.87  64.30
1608.7  176696.50  114797.50  64.97
1612.3  175895.51  115498.93  65.66
1616.0  175079.45  116106.20  66.32
1619.6  174386.22  116737.00  66.94
1623.2  173554.87  117203.53  67.53
1626.9  172891.58  117661.49  68.06
1630.5  172127.80  117982.35  68.54
1634.1  171427.11  118317.86  69.02
1637.8  170760.18  118612.36  69.46
1641.4  169961.97  118771.85  69.88
1645.0  169194.13  118914.52  70.28
1648.6  168286.48  118924.17  70.67
1652.2  167589.14  119006.98  71.01
1655.8  166931.89  119031.56  71.31
1659.5  166272.30  118998.10  71.57
1663.1  165116.23  118538.26  71.79
1666.7  163885.00  117943.67  71.97
1670.3  162745.65  117304.85  72.08
1673.9  161673.12  116574.01  72.10
1677.5  160912.23  115910.43  72.03
1681.1  160479.42  115359.16  71.88
1684.7  160512.40  115042.65  71.67
1688.3  160380.73  114589.07  71.45
1691.9  160016.07  113873.13  71.16
1695.6  159681.70  113011.53  70.77
1699.2  159571.60  112216.37  70.32
1702.8  159492.08  111585.06  69.96
1706.3  158989.83  110999.84  69.82
1709.9  158031.02  110294.13  69.79
1713.5  157309.80  109773.13  69.78
1717.1  156595.29  109155.12  69.71
1720.7  155895.89  108468.92  69.58
1724.3  155495.08  107947.00  69.42
1727.9  155171.49  107444.21  69.24
1731.5  155050.00  107132.17  69.10
1735.1  155162.67  106934.40  68.92
1738.7  154899.69  106542.71  68.78
1742.2  154424.43  106046.52  68.67
1745.8  153725.60  105458.40  68.60
1749.4  153377.14  105022.36  68.47
1753.0  152335.28  104100.38  68.34
1756.5  150823.14  102806.86  68.16
1760.1  149131.03  101390.73  67.99
1763.7  147232.75  99832.06  67.81
1767.2  145736.87  98606.60  67.66
1770.8  144447.50  97584.00  67.56
1774.4  143058.84  96547.15  67.49
1777.9  142266.72  95959.67  67.45
1781.5  141432.33  95366.33  67.43
1785.1  140270.00  94607.50  67.45
1788.6  139026.17  93818.56  67.48
1792.2  137669.00  92962.67  67.53
1795.8  136946.33  92542.52  67.58
1799.3  136200.80  92097.80  67.62
1802.9  135497.61  91661.23  67.65
1806.4  134905.42  91260.27  67.65
1810.0  134143.86  90741.81  67.65
1813.5  133748.45  90454.66  67.63
1817.1  133517.40  90298.27  67.63
1820.6  132934.27  89975.70  67.68
1824.2  132888.89  89992.36  67.72
1827.7  132166.69  89650.68  67.83
1831.2  131936.00  89712.00  68.00
1834.8  131914.73  89964.07  68.20
1838.3  131674.50  90117.50  68.44
1841.8  131024.63  90002.83  68.69
1845.4  130181.84  89711.92  68.91
1848.9  129407.70  89409.75  69.09
1852.4  128794.87  89116.83  69.19
1856.0  128100.83  88659.07  69.21
1859.5  127366.92  88076.08  69.15
1863.0  126803.13  87503.56  69.01
1866.6  126636.53  87081.51  68.76
1870.1  126494.47  86568.19  68.44
1873.6  125907.75  85542.75  67.94
1877.1  124829.25  83979.00  67.28
1880.6  123621.93  82130.96  66.44
1884.2  122728.05  80289.95  65.42
1887.7  121949.07  78296.33  64.20
1891.2  121044.35  75891.90  62.70
1894.7  120235.57  73327.39  60.99
1898.2  119721.11  70792.98  59.13
1902.2  126796.80  72368.40  57.07
1904.9  126203.30  70051.48  55.51
1907.6  125383.93  67649.80  53.95
1910.4  124708.03  65431.10  52.47
1913.1  123637.33  63145.00  51.07
1915.8  122969.23  61248.83  49.81
1918.6  122481.60  59618.67  48.68
1921.3  121967.15  58193.68  47.71
1924.0  121119.13  56821.80  46.91
1926.7  120319.57  55704.70  46.30
1929.4  119506.93  54792.93  45.85
1932.2  118910.77  54123.03  45.52
1934.9  118341.60  53632.80  45.32
1937.6  117721.70  53304.43  45.28
1940.3  117151.25  53110.83  45.34
1943.0  116689.38  53079.95  45.49
1945.7  116011.04  53049.43  45.73
1948.4  115259.56  53034.16  46.01
1951.1  114672.90  53160.60  46.36
1953.8  114072.75  53324.70  46.75
1956.4  113584.03  53535.54  47.13
1959.1  112996.73  53729.83  47.55
1961.8  112211.05  53847.50  47.99
1964.5  111567.75  54053.78  48.45
1967.2  110828.52  54203.05  48.91
1969.9  110197.92  54397.83  49.36
1972.5  109415.79  54514.79  49.82
1975.2  108856.60  54739.87  50.29
1977.9  108522.62  55064.53  50.74
1980.6  107945.72  55276.67  51.21
1983.2  107095.68  55345.83  51.68
1985.9  106224.00  55356.00  52.11
1988.5  105324.13  55330.76  52.53
1991.2  104672.25  55434.38  52.96
1993.8  104084.20  55532.95  53.35
1996.5  103654.65  55690.25  53.73
1999.2  103028.02  55706.38  54.07
2001.8  102626.40  55784.50  54.36
2004.4  102105.17  55769.87  54.62
2007.1  101431.40  55600.53  54.82
2009.7  100872.30  55460.70  54.98
2012.4  100494.67  55402.40  55.13
2015.0  100023.33  55204.00  55.19
2017.6  99463.71  54856.83  55.15
2020.3  98966.63  54498.03  55.07
2022.9  98768.93  54269.33  54.95
2025.5  98592.80  53952.45  54.72
2028.1  98406.03  53527.53  54.39
2030.8  97990.40  52898.25  53.98
2033.4  97815.40  52368.45  53.54
2036.0  97473.67  51690.97  53.03
2038.6  97123.25  50952.40  52.46
2041.2  96811.53  50182.07  51.83
2043.8  96494.99  49350.06  51.14
2046.4  96145.77  48449.50  50.39
2049.0  95652.80  47495.33  49.65
2051.6  95398.40  46677.63  48.93
2054.2  95086.04  45841.25  48.21
2056.8  94748.50  45032.17  47.53
2059.4  94170.46  44166.23  46.90
2062.0  93684.58  43348.33  46.27
2064.6  93109.98  42513.93  45.66
2067.1  92498.40  41662.13  45.04
2069.7  91865.45  40807.37  44.42
2072.3  91473.35  40073.48  43.81
2074.9  91044.98  39348.58  43.22
2077.4  90721.04  38742.27  42.70
2080.0  90227.68  38125.56  42.25
2082.6  89751.67  37549.17  41.84
2085.1  89308.23  36990.95  41.42
2087.7  88965.50  36556.00  41.09
2090.3  88530.08  36127.78  40.81
2092.8  87794.17  35585.48  40.53
2095.4  87016.15  35039.12  40.27
2097.9  86371.60  34576.62  40.03
2100.5  85702.67  34124.00  39.82
2103.0  85117.08  33781.53  39.69
2105.6  84568.18  33521.05  39.64
2108.1  84068.63  33353.55  39.67
2110.7  83549.20  33241.60  39.79
2113.2  83036.44  33150.18  39.92
2115.7  82459.08  33096.63  40.14
2118.3  81849.63  33073.30  40.41
2120.8  81487.50  33166.95  40.70
2123.3  81086.78  33236.53  40.99
2125.8  80711.05  33346.72  41.32
2128.4  80299.70  33480.85  41.69
2130.9  79772.00  33540.50  42.05
2133.4  79418.73  33662.07  42.39
2135.9  79044.33  33756.33  42.71
2138.4  78588.77  33791.45  43.00
2140.9  78268.87  33904.68  43.32
2143.4  77942.88  33997.59  43.62
2145.9  77620.02  34046.33  43.86
2148.4  77315.43  34095.06  44.10
2150.9  77016.94  34143.79  44.33
2153.4  76742.82  34192.53  44.55
2155.9  76409.14  34237.21  44.81
2158.4  76115.38  34287.75  45.05
2160.9  75913.25  34349.00  45.25
2163.4  75620.35  34381.78  45.47
2165.9  75063.73  34296.15  45.69
2168.4  74587.20  34230.90  45.89
2170.8  74265.03  34252.08  46.12
2173.3  73910.83  34261.64  46.36
2175.8  73589.45  34295.07  46.60
2178.2  73208.67  34307.25  46.86
2180.7  72834.01  34347.89  47.16
2183.2  72421.43  34383.28  47.48
2185.6  72009.00  34391.70  47.76
2188.1  71542.80  34372.80  48.05
2190.6  71007.95  34319.57  48.33
2193.0  70365.63  34199.28  48.60
2195.5  69772.80  34118.40  48.90
2197.9  69193.33  34014.67  49.16
2200.4  68523.96  33833.50  49.37
2202.8  68043.88  33726.38  49.57
2205.3  67441.52  33570.38  49.78
2207.7  67099.50  33509.45  49.94
2210.1  66692.27  33413.80  50.10
2212.6  66320.08  33338.36  50.27
2215.0  66097.21  33316.50  50.41
2217.4  65805.57  33217.41  50.48
2219.9  65559.53  33156.87  50.58
2222.3  65340.37  33084.70  50.63
2224.7  65160.45  33026.63  50.69
2227.1  64896.65  32909.78  50.71
2229.5  64609.83  32756.95  50.70
2231.9  64186.53  32478.40  50.60
2234.4  63686.40  32121.40  50.44
2236.8  63303.73  31780.42  50.20
2239.2  62934.30  31395.65  49.89
2241.6  62501.43  30924.25  49.48
2244.0  62078.40  30398.40  48.97
2246.4  61708.73  29817.58  48.32
2248.8  61286.23  29154.95  47.57
2251.2  60958.00  28456.25  46.68
2253.6  60552.00  27695.00  45.74
2255.9  60276.10  26980.80  44.76
2258.3  59979.49  26236.92  43.74
2260.7  59630.27  25469.67  42.71
2263.1  59218.00  24722.50  41.75
2265.5  58802.33  24049.58  40.90
2267.9  58485.75  23533.50  40.24
2270.2  58067.93  23122.53  39.82
2272.6  57677.30  22870.90  39.65
2275.0  57256.50  22726.20  39.69
2277.3  56853.88  22663.38  39.86
2279.7  56499.88  22670.75  40.13
2282.1  56196.00  22708.83  40.41
2284.4  55788.70  22662.75  40.62
2286.8  55485.73  22622.09  40.77
2289.1  55123.17  22541.10  40.89
2291.5  54836.60  22420.65  40.89
2293.8  54421.05  22197.15  40.79
2296.2  53977.00  21929.60  40.63
2298.5  53445.35  21614.50  40.44
2300.8  52911.02  21300.42  40.26
2303.2  52285.20  20915.63  40.00
2305.5  51621.43  20484.45  39.68
2307.9  50971.13  20019.95  39.28
2310.2  50342.60  19565.70  38.87
2312.5  49772.00  19166.67  38.51
2314.8  49204.07  18801.12  38.21
2317.1  48601.04  18422.92  37.91
2319.5  47964.53  18022.43  37.57
2321.8  47431.03  17645.87  37.20
2324.1  46837.47  17282.65  36.90
2326.4  46306.70  16957.05  36.62
2328.7  45797.92  16640.83  36.34
2331.0  45361.80  16353.00  36.05
2333.3  44998.28  16170.03  35.93
2335.6  44609.13  15977.73  35.82
2337.9  44138.40  15756.90  35.70
2340.2  43731.67  15587.92  35.64
2342.5  43357.68  15453.75  35.64
2344.8  42887.46  15295.92  35.67
2347.1  42391.30  15150.10  35.74
2349.4  41850.25  14987.85  35.81
2351.7  41374.27  14851.47  35.90
2353.9  40911.47  14718.74  35.98
2356.2  40413.75  14584.38  36.09
2358.5  39934.88  14451.46  36.19
2360.8  39471.35  14309.68  36.25
2363.1  39005.90  14189.15  36.38
2365.3  38541.64  14063.94  36.49
2367.6  38041.67  13900.00  36.54
2369.8  37553.50  13760.13  36.64
2372.1  36985.65  13621.40  36.83
2374.4  36348.37  13466.80  37.05
2376.6  35716.10  13278.07  37.18
2378.9  35137.67  13114.03  37.32
2381.1  34554.00  12974.00  37.55
2383.4  34012.43  12830.93  37.72
2385.6  33553.21  12670.63  37.76
2387.9  33094.80  12484.50  37.72
2390.1  32628.75  12337.50  37.81
2392.3  32160.38  12170.93  37.84
2394.6  31690.27  12024.38  37.94
2396.8  31272.98  11900.88  38.05
2399.0  30833.83  11752.17  38.11
2401.3  30404.20  11577.40  38.08
2403.5  29948.10  11411.40  38.10
2405.7  29538.33  11230.58  38.02
2407.9  29124.45  11071.50  38.01
2410.1  28699.80  10862.40  37.85
2412.4  28297.08  10678.50  37.74
2414.6  27899.20  10490.40  37.60
2416.8  27554.45  10313.05  37.43
2419.0  27180.33  10146.08  37.33
2421.2  26723.73  9936.95  37.18
2423.4  26281.03  9698.50  36.90
2425.6  26003.25  9515.48  36.59
2427.8  25736.55  9334.50  36.27
2430.0  25406.05  9137.77  35.97
2432.2  25094.40  8937.60  35.62
2434.4  24787.35  8726.85  35.21
2436.5  24445.97  8497.00  34.76
2438.7  24162.05  8283.85  34.28
2440.9  23889.48  8078.95  33.82
2443.1  23637.60  7859.10  33.25
2445.3  23384.48  7669.54  32.80
2447.4  23092.80  7486.80  32.42
2449.6  22781.73  7279.07  31.95
2451.8  22469.85  7089.75  31.55
2453.9  22123.86  6920.85  31.28
2456.1  21791.60  6761.47  31.03
2458.3  21522.27  6588.02  30.61
2460.4  21244.34  6425.69  30.25
2462.6  20968.21  6259.17  29.85
2464.7  20723.52  6094.51  29.41
2466.9  20451.93  5945.20  29.07
2469.0  20206.48  5792.75  28.67
2471.2  19968.10  5626.95  28.18
2473.3  19680.71  5493.95  27.92
2475.4  19429.02  5349.67  27.53
2477.6  19200.29  5203.47  27.10
2479.7  18969.60  5094.40  26.86
2481.9  18679.97  4969.18  26.60
2484.0  18476.68  4853.82  26.27
2486.1  18218.70  4784.85  26.26
2488.2  17958.96  4740.58  26.40
2490.4  17702.50  4699.38  26.55
2492.5  17403.67  4630.33  26.61
2494.6  17076.23  4549.20  26.64
2496.7  16858.32  4517.48  26.80
2498.8  16652.33  4517.10  27.13
2500.9  16473.53  4571.78  27.75
2503.0  16313.58  4623.85  28.34
2505.1  16224.00  4605.25  28.39
2507.2  16226.95  4607.38  28.39
2509.4  16224.91  4701.13  28.97
2511.4  16244.73  4823.88  29.70
2513.5  16317.33  4895.20  30.00
2515.6  16341.27  4976.10  30.45
