# Supplementary material for: Using reflectance spectra and Pl@ntNet to identify herbarium specimens: a case study with Lithocarpus
Source: New Phytol. 2025 Jun 4;251(2):800–10. doi: 10.1111/nph.70258 (PMC13278665; doi:10.1111/nph.70258)
Supplement: Supplementary file 1 — Dataset S1 Original spectral data collected for this study. [file NPH-251-800-s003.zip › lithocarpus_spectra/gr021022_0037.sig]

/*** Spectra Vista SIG Data ***/
name= gr021022_0037.sig
instrument= HI: 1132003 (HR-1024i)
integration= 50.0, 9.0, 6.0, 70.0, 14.0, 6.0
scan method= Time-based, Time-based
scan coadds= 100, 425, 571, 71, 298, 571
scan time= 5, 5
scan settings= AI, AI
external data set1= 0,0,0,0,0,0,0,0,0,0,0,0,0,0,0,0,0,0,0,0,0,0,0,0,0,0,0,0,0,0,0,0
external data set2= 0,0,0,0,0,0,0,0,0,0,0,0,0,0,0,0,0,0,0,0,0,0,0,0,0,0,0,0,0,0,0,0
external data dark= 0,0,0,0,0,0,0,0,0,0,0,0,0,0,0,0
external data mask= 0
optic= LENS 4(1), LENS 4(1)
temp= 31.0, -5.1, -9.9, 31.2, -5.0, -9.8
battery= 7.44, 7.43
error= 0, 0
units= Radiance, Radiance
time= 10/02/2022 10:34:46, 10/02/2022 10:37:36
longitude=                 ,                 
latitude=                 ,                 
gpstime=                 ,                 
comm= 
memory slot= 0, 0
factors= 0.947, 0.933, 1.000 [Overlap: Remove @ 990,1900, Matching Type: None]
inclinometer x offset= 1, 1
inclinometer y offset= 90, 90
data= 
340.5  1171.80  139.50  11.90
341.9  1148.58  136.74  11.90
343.4  1102.08  140.57  12.76
344.9  1091.50  145.36  13.32
346.4  1123.29  152.83  13.61
347.8  1130.58  134.59  11.90
349.3  1130.32  113.71  10.06
350.8  1166.55  119.04  10.20
352.2  1185.03  104.50  8.82
353.7  1213.52  108.35  8.93
355.2  1257.60  93.57  7.44
356.6  1322.09  112.20  8.49
358.1  1361.66  113.31  8.32
359.6  1384.56  109.89  7.94
361.0  1452.58  105.51  7.26
362.5  1541.25  114.49  7.43
364.0  1630.72  109.20  6.70
365.5  1670.50  119.32  7.14
366.9  1733.28  134.57  7.76
368.4  1813.95  116.16  6.40
369.9  1916.14  128.60  6.71
371.3  2022.66  141.64  7.00
372.8  2071.38  131.10  6.33
374.2  2167.66  129.80  5.99
375.7  2268.03  159.19  7.02
377.2  2376.30  152.57  6.42
378.6  2443.85  160.41  6.56
380.1  2525.54  155.67  6.16
381.6  2660.71  162.13  6.09
383.0  2795.65  171.68  6.14
384.5  2930.20  172.90  5.90
386.0  3009.60  188.10  6.25
387.4  3133.00  189.36  6.04
388.9  3230.36  199.20  6.17
390.4  3371.44  195.26  5.79
391.8  3547.32  205.00  5.78
393.3  3674.03  223.52  6.08
394.7  3756.85  227.00  6.04
396.2  3851.92  224.13  5.82
397.7  3983.52  235.89  5.92
399.1  4185.54  231.09  5.52
400.6  4389.12  254.00  5.79
402.0  4512.30  267.99  5.94
403.5  4566.80  266.00  5.82
405.0  4687.96  272.94  5.82
406.4  4897.86  270.60  5.52
407.9  5120.08  286.71  5.60
409.3  5250.44  294.76  5.61
410.8  5329.80  302.14  5.67
412.2  5467.20  304.37  5.57
413.7  5689.28  325.76  5.73
415.1  5935.14  341.10  5.75
416.6  6117.93  352.16  5.76
418.0  6242.25  357.32  5.72
419.5  6371.02  360.31  5.66
420.9  6566.56  379.54  5.78
422.4  6821.11  401.14  5.88
423.8  7089.33  423.09  5.97
425.3  7361.55  434.89  5.91
426.7  7582.95  456.86  6.02
428.2  7727.68  460.34  5.96
429.6  7880.97  482.87  6.13
431.1  8070.44  500.20  6.20
432.5  8334.69  523.06  6.28
434.0  8618.50  546.07  6.34
435.4  8937.50  565.71  6.33
436.8  9251.77  584.85  6.32
438.3  9514.60  613.43  6.45
439.7  9707.14  629.96  6.49
441.2  9847.44  648.60  6.59
442.6  10067.70  669.96  6.65
444.0  10352.16  694.20  6.71
445.5  10691.67  721.41  6.75
446.9  11056.50  756.60  6.84
448.4  11380.74  786.05  6.91
449.8  11712.45  819.25  6.99
451.2  11977.25  850.18  7.10
452.7  12176.37  880.91  7.23
454.1  12403.88  895.90  7.22
455.5  12673.92  922.50  7.28
457.0  13007.28  960.14  7.38
458.4  13344.76  992.83  7.44
459.8  13703.04  1028.57  7.51
461.2  14110.88  1058.99  7.50
462.7  14483.22  1100.19  7.60
464.1  14810.80  1135.96  7.67
465.5  15067.44  1167.17  7.75
467.0  15311.00  1193.86  7.80
468.4  15601.32  1216.63  7.80
469.8  15919.16  1251.60  7.86
471.2  16329.33  1300.20  7.96
472.7  16774.72  1337.87  7.98
474.1  17222.10  1382.29  8.03
475.5  17760.60  1435.20  8.08
476.9  18268.90  1479.49  8.10
478.4  18668.75  1522.32  8.15
479.8  18899.54  1553.30  8.22
481.2  19042.16  1570.97  8.25
482.6  19219.95  1596.86  8.31
484.0  19507.14  1631.87  8.37
485.4  19954.45  1677.34  8.41
486.9  20510.10  1734.11  8.45
488.3  21123.28  1789.54  8.47
489.7  21640.98  1837.53  8.49
491.1  22050.00  1885.80  8.55
492.5  22402.80  1923.60  8.59
493.9  22680.54  1962.17  8.65
495.3  22931.10  1990.93  8.68
496.8  23274.16  2029.40  8.72
498.2  23734.53  2082.79  8.78
499.6  24218.91  2135.38  8.82
501.0  24805.89  2196.60  8.86
502.4  25351.08  2255.66  8.90
503.8  25877.04  2310.45  8.93
505.2  26405.84  2373.09  8.99
506.6  26898.96  2432.41  9.04
508.0  27377.28  2484.00  9.07
509.4  27750.00  2535.71  9.14
510.8  28185.30  2591.68  9.20
512.2  28596.80  2649.14  9.26
513.6  29064.00  2705.14  9.31
515.0  29622.72  2778.06  9.38
516.4  30122.88  2850.29  9.46
517.8  30676.84  2918.11  9.51
519.2  31275.12  2993.04  9.57
520.7  31843.08  3072.44  9.65
522.0  32318.76  3139.71  9.71
523.4  32889.78  3216.15  9.78
524.8  33384.36  3294.39  9.87
526.2  33981.12  3374.26  9.93
527.6  34615.14  3457.07  9.99
529.0  35160.40  3538.86  10.06
530.4  35795.96  3631.71  10.15
531.8  36317.79  3704.96  10.20
533.2  36742.68  3787.46  10.31
534.6  37143.20  3864.46  10.40
536.0  37592.82  3956.31  10.52
537.4  38075.20  4047.41  10.63
538.8  38616.31  4132.56  10.70
540.2  39216.38  4232.66  10.79
541.6  39815.16  4340.00  10.90
543.0  40340.30  4436.10  11.00
544.3  41029.20  4551.96  11.09
545.7  41803.50  4679.36  11.19
547.1  42321.15  4778.79  11.29
548.5  42937.14  4893.09  11.40
549.9  43640.99  5010.87  11.48
551.3  44398.90  5142.99  11.58
552.7  44961.26  5253.24  11.68
554.1  45671.46  5380.99  11.78
555.4  46248.84  5496.00  11.88
556.8  46657.38  5590.20  11.98
558.2  46885.95  5673.00  12.10
559.6  47085.90  5742.75  12.20
561.0  47525.94  5837.70  12.28
562.3  47866.00  5928.00  12.38
563.7  48406.40  6044.80  12.49
565.1  48972.00  6166.29  12.59
566.5  49599.48  6295.68  12.69
567.9  50451.76  6459.94  12.80
569.2  51382.80  6630.00  12.90
570.6  52349.86  6808.75  13.01
572.0  53175.29  6976.35  13.12
573.4  53871.16  7135.95  13.25
574.8  54578.50  7294.82  13.37
576.1  55435.22  7474.77  13.48
577.5  56104.48  7630.00  13.60
578.9  57031.80  7823.91  13.72
580.3  57911.52  8021.34  13.85
581.6  58793.44  8222.74  13.99
583.0  59653.62  8422.46  14.12
584.4  60220.35  8578.46  14.25
585.8  60583.59  8707.55  14.37
587.1  60836.38  8826.09  14.51
588.5  61184.70  8957.79  14.64
589.9  61465.20  9085.29  14.78
591.2  61909.96  9234.71  14.92
592.6  62597.26  9415.21  15.04
594.0  63227.10  9585.74  15.16
595.3  64085.32  9796.17  15.29
596.7  64978.88  10007.73  15.40
598.1  65852.76  10228.86  15.53
599.5  66700.40  10442.68  15.66
600.8  67584.32  10653.49  15.76
602.2  68315.59  10844.15  15.87
603.5  69205.92  11068.20  15.99
604.9  70083.72  11293.84  16.11
606.3  70889.28  11514.17  16.24
607.6  71630.76  11721.30  16.36
609.0  72354.60  11930.14  16.49
610.4  73049.34  12136.80  16.61
611.7  73668.70  12338.46  16.75
613.1  74242.35  12550.93  16.91
614.5  74861.28  12774.21  17.06
615.8  75324.42  12969.51  17.22
617.2  75994.02  13204.67  17.38
618.5  76561.20  13431.37  17.54
619.9  77321.78  13699.63  17.72
621.2  78027.11  13959.98  17.89
622.6  78925.00  14252.86  18.06
624.0  79643.43  14509.29  18.22
625.3  80473.55  14790.41  18.38
626.7  81293.96  15072.76  18.54
628.0  81987.76  15337.66  18.71
629.4  82796.00  15636.00  18.88
630.8  83472.00  15888.69  19.03
632.1  84018.06  16119.00  19.19
633.5  84901.96  16408.23  19.33
634.8  85603.72  16675.30  19.48
636.2  86234.94  16919.57  19.62
637.5  87040.36  17190.71  19.75
638.9  87722.13  17430.28  19.87
640.2  88466.31  17666.22  19.97
641.6  89276.28  17913.17  20.06
642.9  90027.21  18122.65  20.13
644.3  90834.06  18341.79  20.19
645.6  91578.50  18543.57  20.25
647.0  92295.36  18701.04  20.26
648.3  93073.18  18837.99  20.24
649.7  93872.82  18965.67  20.20
651.0  94667.00  19061.73  20.14
652.4  95191.20  19104.43  20.07
653.7  96240.96  19207.16  19.96
655.0  97160.80  19268.74  19.83
656.4  97828.00  19271.71  19.70
657.7  98879.34  19341.35  19.56
659.1  99753.50  19382.00  19.43
660.4  100469.60  19392.80  19.30
661.8  101160.00  19417.14  19.19
663.1  102080.28  19512.00  19.11
664.5  102536.28  19534.24  19.05
665.8  102636.81  19528.50  19.03
667.1  102641.31  19549.93  19.05
668.5  102925.20  19668.00  19.11
669.8  103182.94  19824.69  19.21
671.2  103342.72  20003.66  19.36
672.5  103566.32  20239.92  19.54
673.8  104139.00  20578.40  19.76
675.2  105056.70  21015.90  20.00
676.5  106172.88  21525.17  20.27
677.8  107356.22  22072.97  20.56
679.2  108305.03  22571.60  20.84
680.5  109127.34  23052.90  21.12
681.9  109863.60  23512.50  21.40
683.2  110672.10  23974.50  21.66
684.5  111465.20  24425.50  21.91
685.9  112181.72  24838.70  22.14
687.2  112872.96  25239.77  22.36
688.5  113513.54  25617.23  22.57
689.9  114286.76  26019.66  22.77
691.2  114941.44  26406.70  22.97
692.5  115549.52  26768.23  23.17
693.8  116239.80  27190.79  23.39
695.2  116833.07  27604.61  23.63
696.5  117510.80  28071.37  23.89
697.8  118194.25  28570.75  24.17
699.2  118841.58  29089.54  24.48
700.5  119526.48  29683.41  24.83
701.8  120128.40  30308.25  25.23
703.1  120758.04  30979.29  25.65
704.5  121414.95  31706.29  26.11
705.8  122136.00  32507.29  26.62
707.1  122771.50  33329.29  27.15
708.4  123387.18  34172.08  27.69
709.8  124153.56  35091.32  28.26
711.1  124674.96  35950.44  28.84
712.4  125469.16  36899.36  29.41
713.7  126111.74  37812.17  29.98
715.0  126799.74  38742.47  30.55
716.3  127520.25  39657.50  31.10
717.7  128220.99  40566.60  31.64
719.0  128983.70  41484.86  32.16
720.3  129756.52  42388.50  32.67
721.6  130654.40  43332.29  33.17
722.9  131516.82  44265.09  33.66
724.2  132413.40  45214.20  34.15
725.6  133176.76  46129.61  34.64
726.9  133617.75  46931.79  35.12
728.2  134032.64  47745.60  35.62
729.5  134548.31  48610.90  36.13
730.8  134984.62  49460.49  36.64
732.1  135530.92  50349.80  37.15
733.4  135908.34  51201.08  37.67
734.7  136114.92  52004.31  38.21
736.0  136350.66  52827.94  38.74
737.3  136364.04  53579.96  39.29
738.6  136355.67  54315.32  39.83
740.0  136405.60  55050.36  40.36
741.2  136572.80  55845.03  40.89
742.6  136992.60  56729.83  41.41
743.9  137525.60  57656.46  41.92
745.2  138235.74  58655.57  42.43
746.5  139036.35  59674.97  42.92
747.8  139711.60  60621.43  43.39
749.1  140473.10  61604.32  43.85
750.4  141210.34  62583.27  44.32
751.7  141939.84  63548.90  44.77
753.0  142496.81  64401.46  45.20
754.2  143139.42  65284.33  45.61
755.5  143712.31  66119.19  46.01
756.8  144256.48  66953.31  46.41
758.1  145214.88  67971.34  46.81
759.4  146071.00  68959.71  47.21
760.7  146900.32  69898.80  47.58
762.0  147463.75  70731.25  47.97
763.3  148008.42  71536.50  48.33
764.6  148367.04  72270.51  48.71
765.9  148722.15  73019.21  49.10
767.2  149193.66  73788.00  49.46
768.4  149494.80  74490.00  49.83
769.7  150100.27  75351.44  50.20
771.0  150489.18  76119.94  50.58
772.3  150815.50  76857.00  50.96
773.6  151266.56  77657.49  51.34
774.8  151698.54  78425.09  51.70
776.1  152130.68  79206.96  52.07
777.4  152427.58  79920.24  52.43
778.7  152907.22  80734.43  52.80
780.0  153333.44  81514.06  53.16
781.2  153656.70  82249.89  53.53
782.5  154128.00  83061.09  53.89
783.8  154577.16  83831.53  54.23
785.0  154890.36  84545.10  54.58
786.3  155284.50  85297.50  54.93
787.6  155716.40  86070.00  55.27
788.9  156089.61  86790.81  55.60
790.1  156578.50  87573.71  55.93
791.4  156922.56  88280.57  56.26
792.7  157521.63  89112.36  56.57
793.9  157909.50  89853.30  56.90
795.2  158366.50  90595.36  57.21
796.5  158844.18  91356.10  57.51
797.7  159298.14  92094.69  57.81
799.0  159900.00  92922.86  58.11
800.2  160268.80  93605.94  58.41
801.5  160703.82  94330.49  58.70
802.8  161179.65  95075.21  58.99
804.0  161619.64  95786.60  59.27
805.3  162107.24  96521.63  59.54
806.5  162479.30  97173.93  59.81
807.8  162885.10  97869.00  60.08
809.0  163296.45  98563.72  60.36
810.3  163759.78  99262.28  60.61
811.5  164110.35  99898.86  60.87
812.8  164561.10  100603.50  61.13
814.0  164937.06  101233.03  61.38
815.3  165394.99  101917.57  61.62
816.5  165745.75  102523.04  61.86
817.8  166167.00  103196.76  62.10
819.0  166543.16  103834.50  62.35
820.2  166983.18  104514.56  62.59
821.5  167408.05  105156.82  62.81
822.7  167666.55  105716.87  63.05
824.0  168075.63  106349.01  63.27
825.2  168552.15  107034.11  63.50
826.4  169023.36  107727.71  63.74
827.7  169325.65  108309.39  63.97
828.9  169785.90  108963.64  64.18
830.1  170145.94  109575.11  64.40
831.4  170552.64  110213.91  64.62
832.6  171009.50  110859.57  64.83
833.8  171370.80  111470.14  65.05
835.0  171717.42  112057.40  65.26
836.3  172141.90  112690.90  65.46
837.5  172575.90  113332.50  65.67
838.7  173009.25  113938.26  65.86
839.9  173385.36  114557.14  66.07
841.2  173821.30  115195.01  66.27
842.4  174207.06  115800.73  66.47
843.6  174580.00  116391.50  66.67
844.8  175081.95  117035.36  66.85
846.0  175434.90  117603.81  67.04
847.2  175830.90  118170.00  67.21
848.5  176291.84  118836.51  67.41
849.7  176617.38  119409.75  67.61
850.9  176998.90  119971.43  67.78
852.1  177331.58  120513.19  67.96
853.3  177599.40  120993.04  68.13
854.5  178021.90  121549.05  68.28
855.7  178317.60  122068.20  68.46
856.9  178671.12  122607.17  68.62
858.1  178996.40  123154.04  68.80
859.3  179349.10  123677.70  68.96
860.5  179756.34  124248.19  69.12
861.7  180122.40  124814.86  69.29
862.9  180422.19  125306.63  69.45
864.1  180786.62  125798.96  69.58
865.3  181197.88  126368.57  69.74
866.5  181647.36  126970.97  69.90
867.7  182009.97  127534.01  70.07
868.9  182367.22  128026.20  70.20
870.1  182819.62  128592.36  70.34
871.3  183276.42  129128.24  70.46
872.5  183722.85  129760.07  70.63
873.7  184159.84  130353.03  70.78
874.9  184626.48  130952.44  70.93
876.0  185144.40  131535.00  71.04
877.2  185559.52  132049.49  71.16
878.4  186106.14  132704.55  71.31
879.6  186572.40  133266.00  71.43
880.8  186978.75  133853.75  71.59
882.0  187378.47  134358.28  71.70
883.1  187881.12  134942.00  71.82
884.3  188336.33  135452.65  71.92
885.5  188835.15  136066.80  72.06
886.7  189192.96  136563.43  72.18
887.8  189646.80  137112.86  72.30
889.0  190098.68  137644.20  72.41
890.2  190566.60  138144.30  72.49
891.4  191085.88  138782.26  72.63
892.5  191636.64  139428.06  72.76
893.7  192235.70  140089.40  72.87
894.9  192828.24  140702.66  72.97
896.0  193450.65  141268.25  73.03
897.2  194040.14  141992.50  73.18
898.4  194558.78  142545.28  73.27
899.5  195155.28  143242.24  73.40
900.7  195587.60  143717.79  73.48
901.9  196005.98  144212.87  73.58
903.0  196378.60  144622.69  73.64
904.2  196724.20  145160.86  73.79
905.4  197138.52  145615.63  73.86
906.5  197615.53  146208.65  73.99
907.7  198005.44  146597.46  74.04
908.8  198308.25  147074.87  74.16
910.0  198659.76  147503.94  74.25
911.2  198879.52  147872.71  74.35
912.3  199097.46  148212.60  74.44
913.5  199228.32  148490.39  74.53
914.6  199447.92  148780.80  74.60
915.8  199702.41  149231.72  74.73
916.9  199947.42  149548.78  74.79
918.1  200099.24  149900.96  74.91
919.2  200279.52  150237.26  75.01
920.4  200459.16  150509.07  75.08
921.5  200726.75  150892.37  75.17
922.7  200851.20  151181.83  75.27
923.8  201057.54  151601.23  75.40
925.0  201226.34  151859.75  75.47
926.1  201465.18  152247.60  75.57
927.3  201881.28  152685.60  75.63
928.4  202380.75  153239.82  75.72
929.6  203089.92  153914.51  75.79
930.7  203712.60  154611.00  75.90
931.8  204445.29  155313.54  75.97
933.0  205096.32  155930.91  76.03
934.1  205577.82  156459.54  76.11
935.3  205753.51  156802.98  76.21
936.4  205744.69  156932.33  76.28
937.6  205599.42  157005.36  76.36
938.7  205581.06  157032.00  76.38
939.9  205625.07  157247.18  76.47
941.0  206168.62  157757.81  76.52
942.1  206681.22  158376.99  76.63
943.3  207171.36  158935.33  76.72
944.4  207624.29  159361.89  76.75
945.6  207853.44  159665.74  76.82
946.7  208042.46  159902.48  76.86
947.9  208357.80  160352.70  76.96
949.0  208536.68  160602.62  77.01
950.1  208985.40  160934.66  77.01
951.3  209275.66  161325.21  77.09
952.4  209559.34  161590.61  77.11
953.6  209924.70  161852.77  77.10
954.7  210107.46  161983.46  77.10
955.8  210326.27  162275.91  77.15
957.0  210792.60  162628.07  77.15
958.1  211142.22  162961.16  77.18
959.3  211150.80  163023.00  77.21
960.4  211543.46  163227.04  77.16
961.6  211792.34  163404.56  77.15
962.7  211912.96  163792.00  77.29
963.9  212099.02  163722.35  77.19
965.0  212173.86  163889.44  77.24
966.2  212217.72  163862.75  77.21
967.3  212298.38  163929.59  77.22
968.5  212273.28  163930.29  77.23
969.6  212328.64  163881.71  77.18
970.8  212425.51  163835.10  77.13
971.9  212294.72  163700.11  77.11
973.1  212302.88  163555.31  77.04
974.2  212040.26  163622.14  77.17
975.4  212454.63  163975.05  77.18
976.5  212433.00  163643.44  77.03
977.7  212360.40  163604.19  77.04
978.8  212151.42  163441.41  77.04
980.0  212115.00  163401.43  77.03
981.2  212369.67  163706.57  77.09
982.3  212382.66  163560.00  77.01
983.5  212395.17  163402.57  76.93
984.6  212521.68  163444.63  76.91
985.8  212656.84  163489.54  76.88
987.0  212658.88  163451.66  76.86
988.1  212755.22  163645.39  76.92
989.3  213127.04  163684.80  76.80
990.2  226676.88  176574.54  77.90
994.0  227030.53  177351.70  78.12
997.9  226747.50  177563.79  78.31
1001.7  227001.02  178336.93  78.56
1005.6  227914.44  179609.29  78.81
1009.4  229254.42  181116.90  79.00
1013.3  230400.00  182520.00  79.22
1017.1  231150.19  183582.69  79.42
1021.0  231947.16  184692.71  79.63
1024.8  233391.50  186218.93  79.79
1028.6  235385.58  188294.70  79.99
1032.5  237056.40  190026.00  80.16
1036.3  237716.60  190900.40  80.31
1040.1  237977.41  191507.29  80.47
1044.0  238853.62  192550.30  80.61
1047.8  239580.60  193420.58  80.73
1051.6  240276.18  194389.49  80.90
1055.5  239870.00  194387.59  81.04
1059.3  239456.70  194400.48  81.18
1063.1  239039.62  194397.46  81.32
1067.0  239305.10  194903.51  81.45
1070.8  239944.60  195647.70  81.54
1074.6  240413.53  196319.34  81.66
1078.4  239925.33  196176.43  81.77
1082.3  238883.56  195559.25  81.86
1086.1  238201.51  195249.49  81.97
1089.9  238047.09  195361.05  82.07
1093.7  238342.07  195769.95  82.14
1097.5  238438.94  195976.40  82.19
1101.4  238362.66  196019.11  82.24
1105.2  238241.60  195898.89  82.23
1109.0  238610.18  196176.81  82.22
1112.8  239654.43  196826.05  82.13
1116.6  240510.27  197230.77  82.01
1120.4  241237.42  197479.60  81.86
1124.2  241841.00  197469.33  81.65
1128.1  242600.77  197465.18  81.40
1131.8  242648.47  196779.60  81.10
1135.7  242517.02  195841.69  80.75
1139.5  242333.60  194856.17  80.41
1143.3  241793.37  193425.70  80.00
1147.1  241057.78  191786.86  79.56
1150.9  240350.00  189953.30  79.03
1154.7  240264.84  188552.00  78.48
1158.5  240116.93  187197.56  77.96
1162.3  239910.49  185962.14  77.51
1166.1  239264.08  184548.27  77.13
1169.9  238894.97  183530.79  76.82
1173.7  238300.00  182455.71  76.57
1177.5  237731.64  181432.17  76.32
1181.2  237783.00  181056.01  76.14
1185.0  238299.03  181116.04  76.00
1188.8  238250.83  181079.25  76.00
1192.6  238351.41  181257.78  76.05
1196.4  238335.88  181483.13  76.15
1200.2  237691.38  181451.20  76.34
1204.0  237215.30  181594.67  76.55
1207.8  236815.25  181833.83  76.78
1211.6  236215.22  181918.14  77.01
1215.3  235683.47  182238.12  77.32
1219.1  235581.50  182891.79  77.63
1222.9  235217.78  183440.00  77.99
1226.7  234921.02  184059.25  78.35
1230.4  234267.80  184311.68  78.68
1234.2  233588.44  184460.85  78.97
1238.0  232860.38  184419.98  79.20
1241.8  232158.50  184401.86  79.43
1245.5  231597.67  184368.56  79.61
1249.3  231398.20  184617.93  79.78
1253.1  231702.92  185183.13  79.92
1256.8  231817.44  185554.66  80.04
1260.6  231646.70  185616.04  80.13
1264.4  231510.88  185720.28  80.22
1268.1  231222.93  185627.83  80.28
1271.9  231185.59  185766.59  80.35
1275.7  231411.83  186141.96  80.44
1279.4  231663.00  186541.07  80.52
1283.2  231184.67  186422.52  80.64
1286.9  230853.56  186371.11  80.73
1290.7  230642.13  186312.34  80.78
1294.4  229931.38  185827.76  80.82
1298.2  228983.26  185096.28  80.83
1302.0  227831.17  184127.41  80.82
1305.7  226463.11  182978.71  80.80
1309.5  224939.77  181617.98  80.74
1313.2  223979.33  180566.63  80.62
1317.0  223329.60  179732.06  80.48
1320.7  222534.27  178652.30  80.28
1324.4  221417.73  177166.79  80.01
1328.2  220795.20  175875.94  79.66
1331.9  220003.54  174151.76  79.16
1335.7  219189.72  172230.71  78.58
1339.4  217907.33  169752.69  77.90
1343.2  216972.74  167404.06  77.15
1346.9  216559.47  165460.01  76.40
1350.6  216930.47  164375.95  75.77
1354.4  217413.00  163579.16  75.24
1358.1  217094.00  162170.40  74.70
1361.8  216310.89  160265.87  74.09
1365.6  215344.40  158233.95  73.48
1369.3  214445.33  156310.00  72.89
1373.0  213270.57  154427.11  72.41
1376.7  211799.00  152447.68  71.98
1380.5  210237.56  150305.34  71.49
1384.2  208977.82  148115.68  70.88
1387.9  207820.73  145779.39  70.15
1391.6  206520.42  143079.75  69.28
1395.3  205343.10  140138.68  68.25
1399.1  204584.86  137211.83  67.07
1402.8  203604.00  133787.14  65.71
1406.5  202840.80  130275.84  64.23
1410.2  202270.61  126825.11  62.70
1413.9  202197.11  123789.88  61.22
1417.6  201678.84  120738.16  59.87
1421.3  200997.07  117908.23  58.66
1425.1  200192.00  115391.66  57.64
1428.8  199810.05  113466.63  56.79
1432.5  199612.60  111969.90  56.09
1436.2  199338.91  110759.94  55.56
1439.9  198693.51  109589.94  55.16
1443.6  198306.67  108757.86  54.84
1447.3  197777.24  108095.23  54.66
1451.0  197341.25  107570.41  54.51
1454.7  196837.69  107143.03  54.43
1458.4  196481.83  106810.20  54.36
1462.1  195903.47  106484.18  54.36
1465.8  195203.67  106167.18  54.39
1469.4  194690.53  106055.30  54.47
1473.1  195473.89  106710.01  54.59
1476.8  195760.28  107244.10  54.78
1480.5  194648.98  106975.91  54.96
1484.2  193618.20  106789.11  55.15
1487.9  192992.31  106861.84  55.37
1491.6  192358.83  106905.27  55.58
1495.3  192335.00  107334.27  55.81
1498.9  191873.53  107553.84  56.05
1502.6  190978.38  107554.84  56.32
1506.3  189793.96  107357.60  56.57
1510.0  188881.45  107336.44  56.83
1513.7  188147.67  107446.90  57.11
1517.3  187431.33  107541.40  57.38
1521.0  186554.41  107433.30  57.59
1524.7  185756.06  107380.88  57.81
1528.3  184940.32  107217.38  57.97
1532.0  184052.00  107021.23  58.15
1535.7  183212.09  106806.70  58.30
1539.3  182360.03  106515.30  58.41
1543.0  181747.81  106368.75  58.53
1546.7  181371.67  106376.68  58.65
1550.3  180870.22  106281.14  58.76
1554.0  180106.50  106029.00  58.87
1557.6  179369.91  105786.06  58.98
1561.3  178568.95  105479.53  59.07
1565.0  177750.80  105129.34  59.14
1568.6  176861.66  104745.04  59.22
1572.3  176263.77  104542.00  59.31
1575.9  175703.02  104403.26  59.42
1579.6  175161.93  104288.98  59.54
1583.2  174608.62  104178.06  59.66
1586.9  173904.44  103976.99  59.79
1590.5  173357.91  103990.20  59.99
1594.1  172658.13  103932.16  60.20
1597.8  171966.32  103852.53  60.39
1601.4  171277.06  103838.85  60.63
1605.1  170374.36  103649.35  60.84
1608.7  169623.00  103551.91  61.05
1612.3  168887.39  103438.90  61.25
1616.0  168112.60  103232.64  61.41
1619.6  167431.22  103063.93  61.56
1623.2  166676.87  102735.60  61.64
1626.9  166147.11  102542.69  61.72
1630.5  165459.70  102126.41  61.72
1634.1  164844.69  101740.03  61.72
1637.8  164127.91  101201.60  61.66
1641.4  163224.88  100441.13  61.54
1645.0  162356.58  99635.48  61.37
1648.6  161408.80  98603.28  61.09
1652.2  160690.18  97609.71  60.74
1655.8  159976.89  96498.71  60.32
1659.5  159281.55  95335.39  59.85
1663.1  158126.55  93931.25  59.40
1666.7  156901.33  92566.61  59.00
1670.3  155759.37  91295.03  58.61
1673.9  154692.35  90014.88  58.19
1677.5  153895.04  88846.72  57.73
1681.1  153461.51  88001.43  57.34
1684.7  153449.95  87507.29  57.03
1688.3  153322.71  87025.10  56.76
1691.9  152945.00  86290.46  56.42
1695.6  152598.60  85492.65  56.02
1699.2  152464.03  84855.64  55.66
1702.8  152400.58  84264.16  55.29
1706.3  151927.43  83424.60  54.91
1709.9  151040.98  82380.06  54.54
1713.5  150349.94  81522.77  54.22
1717.1  149683.80  80752.95  53.95
1720.7  149045.73  80182.86  53.80
1724.3  148714.74  79968.90  53.77
1727.9  148428.08  79940.20  53.86
1731.5  148343.47  80183.00  54.05
1735.1  148482.40  80668.11  54.33
1738.7  148255.60  80855.74  54.54
1742.2  147797.32  80822.54  54.68
1745.8  147233.07  80673.51  54.79
1749.4  147340.79  80775.54  54.82
1753.0  146783.58  80502.23  54.84
1756.5  145468.73  79865.58  54.90
1760.1  143690.12  78997.40  54.98
1763.7  141573.25  78026.38  55.11
1767.2  139908.13  77383.29  55.31
1770.8  138500.50  76925.57  55.54
1774.4  137114.33  76366.75  55.70
1777.9  136296.78  76305.54  55.98
1781.5  135439.00  76007.57  56.12
1785.1  134225.00  75492.86  56.24
1788.6  132934.20  74912.23  56.35
1792.2  131740.50  74352.21  56.44
1795.8  131270.75  74266.45  56.58
1799.3  130710.80  74060.10  56.66
1802.9  129987.38  73788.49  56.77
1806.4  129291.47  73541.60  56.88
1810.0  128461.59  73209.92  56.99
1813.5  127960.24  73033.38  57.08
1817.1  127675.93  73011.90  57.19
1820.6  127034.43  72762.45  57.28
1824.2  126882.31  72836.40  57.40
1827.7  126044.60  72513.09  57.53
1831.2  125706.00  72513.00  57.68
1834.8  125650.87  72648.13  57.82
1838.3  125468.50  72753.75  57.99
1841.8  124837.40  72563.40  58.13
1845.4  124006.75  72224.43  58.24
1848.9  123165.75  71798.01  58.29
1852.4  122548.57  71462.23  58.31
1856.0  121854.53  70940.12  58.22
1859.5  121148.01  70399.41  58.11
1863.0  120456.04  69760.76  57.91
1866.6  120081.16  69247.43  57.67
1870.1  119828.95  68613.30  57.26
1873.6  119249.25  67578.11  56.67
1877.1  118228.83  66099.75  55.91
1880.6  117021.96  64262.66  54.92
1884.2  115981.17  62268.17  53.69
1887.7  115119.20  59995.63  52.12
1891.2  114136.05  57366.23  50.26
1894.7  113321.60  54583.00  48.17
1898.2  112852.90  51889.65  45.98
1902.2  121882.80  53149.20  43.61
1904.9  121168.22  50705.42  41.85
1907.6  120261.93  48317.53  40.18
1910.4  119538.53  46205.48  38.65
1913.1  118481.93  44241.87  37.34
1915.8  117825.87  42715.17  36.25
1918.6  117372.93  41490.80  35.35
1921.3  116912.98  40524.31  34.66
1924.0  116151.58  39672.62  34.16
1926.7  115453.60  39047.77  33.82
1929.4  114790.93  38627.53  33.65
1932.2  114262.47  38439.13  33.64
1934.9  113716.20  38376.00  33.75
1937.6  113135.33  38393.17  33.94
1940.3  112589.58  38505.00  34.20
1943.0  112134.27  38698.22  34.51
1945.7  111468.23  38861.26  34.86
1948.4  110730.18  39035.97  35.25
1951.1  110140.35  39310.80  35.69
1953.8  109529.20  39591.20  36.15
1956.4  109042.34  39868.55  36.56
1959.1  108497.87  40143.73  37.00
1961.8  107736.65  40341.00  37.44
1964.5  107124.00  40568.48  37.87
1967.2  106420.90  40743.87  38.29
1969.9  105837.33  40943.33  38.69
1972.5  105084.32  41062.86  39.08
1975.2  104548.59  41288.58  39.49
1977.9  104244.77  41611.27  39.92
1980.6  103721.86  41824.01  40.32
1983.2  102913.33  41919.23  40.73
1985.9  102072.00  41976.00  41.12
1988.5  101216.58  41990.31  41.49
1991.2  100595.93  42105.83  41.86
1993.8  100042.80  42229.00  42.21
1996.5  99643.50  42386.30  42.54
1999.2  99059.81  42456.80  42.86
2001.8  98667.50  42565.80  43.14
2004.4  98169.99  42591.03  43.38
2007.1  97523.53  42491.87  43.57
2009.7  96954.75  42391.95  43.72
2012.4  96587.73  42387.47  43.88
2015.0  96150.67  42247.83  43.94
2017.6  95608.33  41980.75  43.91
2020.3  95114.43  41725.93  43.87
2022.9  94908.67  41554.27  43.78
2025.5  94708.58  41327.15  43.64
2028.1  94494.58  41054.67  43.45
2030.8  94074.80  40618.08  43.18
2033.4  93916.50  40271.70  42.88
2036.0  93570.90  39842.60  42.58
2038.6  93198.95  39382.70  42.26
2041.2  92870.57  38919.43  41.91
2043.8  92544.94  38458.66  41.56
2046.4  92188.10  37974.45  41.19
2049.0  91699.10  37455.10  40.85
2051.6  91440.60  37052.98  40.52
2054.2  91120.63  36638.13  40.21
2056.8  90795.83  36241.33  39.92
2059.4  90248.56  35796.95  39.66
2062.0  89757.92  35398.13  39.44
2064.6  89182.52  35003.07  39.25
2067.1  88602.98  34582.50  39.03
2069.7  88001.07  34147.33  38.80
2072.3  87596.32  33855.97  38.65
2074.9  87140.55  33566.40  38.52
2077.4  86839.03  33321.73  38.37
2080.0  86378.12  33029.60  38.24
2082.6  85898.63  32721.42  38.09
2085.1  85435.55  32408.18  37.93
2087.7  85143.50  32201.00  37.82
2090.3  84752.18  31951.53  37.70
2092.8  84038.88  31573.86  37.57
2095.4  83277.03  31184.94  37.45
2097.9  82651.98  30850.63  37.33
2100.5  81991.33  30520.33  37.22
2103.0  81428.15  30231.57  37.13
2105.6  80891.03  29956.85  37.03
2108.1  80427.00  29711.93  36.94
2110.7  79938.13  29445.03  36.83
2113.2  79476.23  29187.52  36.72
2115.7  78926.54  28912.21  36.63
2118.3  78329.88  28627.30  36.55
2120.8  77988.15  28449.90  36.48
2123.3  77601.16  28266.75  36.43
2125.8  77217.47  28097.07  36.39
2128.4  76817.00  27892.48  36.31
2130.9  76318.67  27676.00  36.26
2133.4  75980.80  27528.20  36.23
2135.9  75646.50  27380.00  36.19
2138.4  75216.99  27219.87  36.19
2140.9  74910.82  27145.77  36.24
2143.4  74604.64  27095.73  36.32
2145.9  74312.24  27047.00  36.40
2148.4  74019.84  27016.54  36.50
2150.9  73751.81  26967.81  36.57
2153.4  73502.05  26906.89  36.61
2155.9  73190.05  26833.91  36.66
2158.4  72905.88  26790.75  36.75
2160.9  72697.63  26772.38  36.83
2163.4  72439.68  26742.07  36.92
2165.9  71913.65  26619.73  37.02
2168.4  71438.40  26512.65  37.11
2170.8  71132.78  26452.16  37.19
2173.3  70807.80  26388.00  37.27
2175.8  70506.33  26341.61  37.36
2178.2  70147.96  26267.46  37.45
2180.7  69813.04  26196.28  37.52
2183.2  69423.69  26128.54  37.64
2185.6  69022.80  26075.70  37.78
2188.1  68600.70  25981.20  37.87
2190.6  68086.20  25849.63  37.97
2193.0  67468.78  25692.15  38.08
2195.5  66912.00  25555.20  38.19
2197.9  66360.93  25414.00  38.30
2200.4  65717.58  25224.67  38.38
2202.8  65280.94  25105.50  38.46
2205.3  64721.40  24948.88  38.55
2207.7  64365.82  24871.82  38.64
2210.1  63978.83  24759.23  38.70
2212.6  63645.33  24614.56  38.67
2215.0  63425.21  24535.08  38.68
2217.4  63148.73  24414.90  38.66
2219.9  62926.82  24288.03  38.60
2222.3  62706.97  24125.57  38.47
2224.7  62558.78  23952.15  38.29
2227.1  62330.71  23722.73  38.06
2229.5  62051.78  23428.86  37.76
2231.9  61621.33  23044.40  37.40
2234.4  61125.53  22626.93  37.02
2236.8  60761.30  22246.29  36.61
2239.2  60417.50  21843.25  36.15
2241.6  60004.53  21395.85  35.66
2244.0  59601.60  20952.00  35.15
2246.4  59237.78  20519.00  34.64
2248.8  58845.78  20052.18  34.08
2251.2  58522.00  19611.25  33.51
2253.6  58130.50  19161.75  32.96
2255.9  57867.10  18775.60  32.45
2258.3  57560.43  18424.31  32.01
2260.7  57225.00  18094.00  31.62
2263.1  56840.00  17791.50  31.30
2265.5  56448.79  17517.59  31.03
2267.9  56136.75  17276.75  30.78
2270.2  55713.53  17040.33  30.59
2272.6  55319.40  16848.40  30.46
2275.0  54911.85  16655.10  30.33
2277.3  54530.75  16468.38  30.20
2279.7  54191.50  16313.50  30.10
2282.1  53884.23  16152.63  29.98
2284.4  53481.08  15942.85  29.81
2286.8  53180.43  15744.01  29.60
2289.1  52838.03  15526.80  29.39
2291.5  52551.74  15329.18  29.17
2293.8  52139.10  15120.80  29.00
2296.2  51705.50  14868.70  28.76
2298.5  51213.93  14624.78  28.56
2300.8  50706.72  14453.02  28.50
2303.2  50102.77  14259.60  28.46
2305.5  49461.51  14066.61  28.44
2307.9  48818.95  13904.03  28.48
2310.2  48209.70  13783.00  28.59
2312.5  47656.00  13692.67  28.73
2314.8  47129.57  13630.23  28.92
2317.1  46550.63  13528.13  29.06
2319.5  45940.58  13379.70  29.12
2321.8  45419.47  13265.47  29.21
2324.1  44844.22  13100.73  29.21
2326.4  44335.87  12928.67  29.16
2328.7  43826.67  12769.58  29.14
2331.0  43394.70  12600.50  29.04
2333.3  43064.83  12468.83  28.95
2335.6  42689.27  12344.27  28.92
2337.9  42230.40  12227.10  28.95
2340.2  41839.58  12072.92  28.86
2342.5  41479.45  11935.05  28.77
2344.8  41017.25  11802.21  28.77
2347.1  40547.85  11696.65  28.85
2349.4  40016.50  11581.15  28.94
2351.7  39576.80  11508.67  29.08
2353.9  39139.39  11417.34  29.17
2356.2  38658.75  11326.25  29.30
2358.5  38200.70  11235.50  29.41
2360.8  37742.50  11127.95  29.48
2363.1  37310.70  11002.50  29.49
2365.3  36881.72  10884.48  29.51
2367.6  36366.67  10758.33  29.58
2369.8  35903.63  10644.63  29.65
2372.1  35363.25  10511.80  29.73
2374.4  34746.40  10331.40  29.73
2376.6  34144.83  10152.80  29.73
2378.9  33592.30  9962.87  29.66
2381.1  33054.67  9776.00  29.58
2383.4  32539.32  9631.92  29.60
2385.6  32107.63  9509.50  29.62
2387.9  31650.60  9378.60  29.63
2390.1  31193.75  9257.50  29.68
2392.3  30747.60  9126.00  29.68
2394.6  30311.28  9002.92  29.70
2396.8  29902.52  8894.72  29.75
2399.0  29496.33  8756.17  29.69
2401.3  29060.72  8601.90  29.60
2403.5  28592.20  8453.90  29.57
2405.7  28190.29  8334.13  29.56
2407.9  27806.85  8216.70  29.55
2410.1  27416.40  8063.10  29.41
2412.4  27082.33  7919.42  29.24
2414.6  26696.00  7783.20  29.15
2416.8  26310.90  7648.30  29.07
2419.0  25951.63  7502.52  28.91
2421.2  25578.97  7328.38  28.65
2423.4  25168.56  7150.27  28.41
2425.6  24898.35  7038.98  28.27
2427.8  24612.60  6953.25  28.25
2430.0  24287.73  6815.09  28.06
2432.2  24000.00  6700.80  27.92
2434.4  23713.43  6569.33  27.70
2436.5  23420.47  6436.23  27.48
2438.7  23127.80  6333.55  27.39
2440.9  22867.20  6232.90  27.26
2443.1  22632.60  6090.30  26.91
2445.3  22368.65  5962.94  26.66
2447.4  22083.00  5844.60  26.47
2449.6  21796.13  5759.60  26.42
2451.8  21517.65  5640.75  26.21
2453.9  21209.39  5507.58  25.97
2456.1  20901.93  5379.87  25.74
2458.3  20643.16  5295.83  25.65
2460.4  20356.93  5206.84  25.58
2462.6  20083.29  5115.25  25.47
2464.7  19848.18  5033.17  25.36
2466.9  19628.07  4943.20  25.18
2469.0  19365.96  4838.65  24.99
2471.2  19117.65  4764.85  24.92
2473.3  18872.08  4685.32  24.83
2475.4  18638.73  4608.01  24.72
2477.6  18399.76  4503.00  24.47
2479.7  18176.00  4416.00  24.30
2481.9  17925.48  4331.78  24.17
2484.0  17685.59  4277.26  24.18
2486.1  17437.50  4198.95  24.08
2488.2  17217.33  4144.38  24.07
2490.4  17002.92  4075.83  23.97
2492.5  16685.17  3991.67  23.92
2494.6  16357.05  3896.93  23.82
2496.7  16148.68  3877.07  24.01
2498.8  15971.18  3889.73  24.35
2500.9  15812.33  3835.01  24.25
2503.0  15733.10  3763.13  23.92
2505.1  15653.63  3802.50  24.29
2507.2  15620.13  3888.18  24.89
2509.4  15549.88  3905.55  25.12
2511.4  15592.85  3885.18  24.92
2513.5  15642.13  3966.80  25.36
2515.6  15604.07  4146.75  26.57
