# Supplementary material for: Using reflectance spectra and Pl@ntNet to identify herbarium specimens: a case study with Lithocarpus
Source: New Phytol. 2025 Jun 4;251(2):800–10. doi: 10.1111/nph.70258 (PMC13278665; doi:10.1111/nph.70258)
Supplement: Supplementary file 1 — Dataset S1 Original spectral data collected for this study. [file NPH-251-800-s003.zip › lithocarpus_spectra/gr020122_0035.sig]

/*** Spectra Vista SIG Data ***/
name= gr020122_0035.sig
instrument= HI: 1132003 (HR-1024i)
integration= 50.0, 9.0, 6.0, 100.0, 14.0, 6.0
scan method= Time-based, Time-based
scan coadds= 100, 425, 571, 50, 298, 571
scan time= 5, 5
scan settings= AI, AI
external data set1= 0,0,0,0,0,0,0,0,0,0,0,0,0,0,0,0,0,0,0,0,0,0,0,0,0,0,0,0,0,0,0,0
external data set2= 0,0,0,0,0,0,0,0,0,0,0,0,0,0,0,0,0,0,0,0,0,0,0,0,0,0,0,0,0,0,0,0
external data dark= 0,0,0,0,0,0,0,0,0,0,0,0,0,0,0,0
external data mask= 0
optic= LENS 4(1), LENS 4(1)
temp= 33.7, -5.0, -9.9, 33.8, -5.0, -9.9
battery= 7.44, 7.43
error= 0, 0
units= Radiance, Radiance
time= 01/02/2022 12:30:33, 01/02/2022 12:33:19
longitude=                 ,                 
latitude=                 ,                 
gpstime=                 ,                 
comm= 
memory slot= 0, 0
factors= 0.953, 0.932, 1.000 [Overlap: Remove @ 990,1900, Matching Type: None]
inclinometer x offset= 1, 1
inclinometer y offset= 90, 90
data= 
340.5  1193.50  162.75  13.64
341.9  1191.12  159.53  13.39
343.4  1161.12  167.28  14.41
344.9  1165.50  166.50  14.29
346.4  1176.78  142.64  12.12
347.8  1181.97  137.04  11.59
349.3  1178.08  111.44  9.46
350.8  1212.00  128.78  10.63
352.2  1228.92  138.99  11.31
353.7  1268.68  131.01  10.33
355.2  1296.90  117.90  9.09
356.6  1374.45  117.81  8.57
358.1  1440.98  112.37  7.80
359.6  1474.30  115.38  7.83
361.0  1514.13  129.26  8.54
362.5  1578.24  123.30  7.81
364.0  1694.42  127.40  7.52
365.5  1760.45  134.93  7.66
366.9  1821.20  131.88  7.24
368.4  1901.52  143.87  7.57
369.9  1967.58  128.60  6.54
371.3  2062.32  145.42  7.05
372.8  2176.26  137.66  6.33
374.2  2284.48  136.29  5.97
375.7  2386.02  144.21  6.04
377.2  2469.75  160.20  6.49
378.6  2536.32  151.92  5.99
380.1  2628.10  153.84  5.85
381.6  2774.20  157.63  5.68
383.0  2909.50  170.78  5.87
384.5  3044.86  178.36  5.86
386.0  3160.08  181.83  5.75
387.4  3277.60  180.75  5.51
388.9  3369.80  191.73  5.69
390.4  3519.51  193.63  5.50
391.8  3662.12  206.64  5.64
393.3  3801.52  214.42  5.64
394.7  3915.75  209.98  5.36
396.2  4035.86  216.40  5.36
397.7  4189.92  221.88  5.30
399.1  4347.30  227.48  5.23
400.6  4531.36  228.60  5.04
402.0  4664.40  238.29  5.11
403.5  4772.60  245.00  5.13
405.0  4930.28  256.30  5.20
406.4  5132.38  266.09  5.18
407.9  5325.24  280.98  5.28
409.3  5434.82  294.13  5.41
410.8  5575.14  300.33  5.39
412.2  5740.56  297.48  5.18
413.7  5959.83  313.07  5.25
415.1  6170.12  325.94  5.28
416.6  6364.44  343.62  5.40
418.0  6510.50  358.88  5.51
419.5  6675.06  362.78  5.43
420.9  6874.88  373.92  5.44
422.4  7123.99  388.07  5.45
423.8  7373.15  404.14  5.48
425.3  7626.00  424.35  5.56
426.7  7847.40  439.73  5.60
428.2  8025.60  449.92  5.61
429.6  8207.12  465.51  5.67
431.1  8420.58  476.42  5.66
432.5  8681.27  494.72  5.70
434.0  8954.00  511.50  5.71
435.4  9256.50  530.75  5.73
436.8  9546.98  551.43  5.78
438.3  9802.75  567.83  5.79
439.7  10020.09  586.07  5.85
441.2  10219.68  603.48  5.91
442.6  10467.30  618.83  5.91
444.0  10750.74  638.82  5.94
445.5  11077.20  654.32  5.91
446.9  11427.78  679.77  5.95
448.4  11729.13  699.55  5.96
449.8  12062.75  728.85  6.04
451.2  12339.50  747.50  6.06
452.7  12575.88  761.39  6.05
454.1  12837.38  780.30  6.08
455.5  13133.12  800.73  6.10
457.0  13464.88  820.82  6.10
458.4  13796.64  846.56  6.14
459.8  14135.04  866.88  6.13
461.2  14544.52  899.51  6.18
462.7  14907.09  925.35  6.21
464.1  15241.77  956.03  6.27
465.5  15538.68  979.20  6.30
467.0  15835.60  997.35  6.30
468.4  16163.04  1020.76  6.32
469.8  16497.28  1045.98  6.34
471.2  16902.60  1075.62  6.36
472.7  17340.16  1113.21  6.42
474.1  17764.90  1138.70  6.41
475.5  18280.86  1172.08  6.41
476.9  18751.59  1206.73  6.44
478.4  19143.75  1246.88  6.51
479.8  19419.42  1271.17  6.55
481.2  19636.24  1289.28  6.57
482.6  19890.63  1310.31  6.59
484.0  20270.70  1336.23  6.59
485.4  20737.21  1369.83  6.61
486.9  21247.20  1412.78  6.65
488.3  21789.04  1454.16  6.67
489.7  22279.72  1491.37  6.69
491.1  22714.44  1528.80  6.73
492.5  23108.40  1564.08  6.77
493.9  23442.96  1597.59  6.81
495.3  23734.80  1633.05  6.88
496.8  24135.96  1665.22  6.90
498.2  24625.05  1705.02  6.92
499.6  25121.61  1752.30  6.98
501.0  25684.53  1799.12  7.00
502.4  26202.48  1847.28  7.05
503.8  26699.75  1893.26  7.09
505.2  27223.72  1943.10  7.14
506.6  27733.86  1993.64  7.19
508.0  28224.00  2041.20  7.23
509.4  28625.00  2082.50  7.28
510.8  29091.15  2130.98  7.33
512.2  29558.16  2186.24  7.40
513.6  30062.40  2234.40  7.43
515.0  30646.96  2291.56  7.48
516.4  31139.04  2343.20  7.52
517.8  31693.60  2406.79  7.59
519.2  32289.84  2466.59  7.64
520.7  32866.80  2527.87  7.69
522.0  33348.84  2586.30  7.76
523.4  33921.72  2652.62  7.82
524.8  34426.80  2706.84  7.86
526.2  35025.55  2770.58  7.91
527.6  35644.44  2847.00  7.99
529.0  36181.20  2912.80  8.05
530.4  36812.84  2983.74  8.11
531.8  37355.18  3055.05  8.18
533.2  37828.44  3121.56  8.25
534.6  38289.28  3199.28  8.36
536.0  38785.59  3276.69  8.45
537.4  39291.99  3354.03  8.54
538.8  39852.28  3431.04  8.61
540.2  40470.57  3513.48  8.68
541.6  41073.76  3591.35  8.74
543.0  41568.52  3660.79  8.81
544.3  42251.55  3754.05  8.88
545.7  43043.25  3858.45  8.96
547.1  43560.90  3936.75  9.04
548.5  44189.82  4025.22  9.11
549.9  44900.92  4113.43  9.16
551.3  45645.34  4212.26  9.23
552.7  46156.54  4290.52  9.30
554.1  46853.79  4391.84  9.37
555.4  47430.48  4481.53  9.45
556.8  47863.20  4559.94  9.53
558.2  48146.10  4624.43  9.60
559.6  48429.75  4684.88  9.67
561.0  48972.00  4774.77  9.75
562.3  49385.70  4854.85  9.83
563.7  49974.40  4945.92  9.90
565.1  50547.20  5035.80  9.96
566.5  51168.32  5135.37  10.04
567.9  52003.60  5259.72  10.11
569.2  52924.20  5392.80  10.19
570.6  53887.59  5532.90  10.27
572.0  54721.40  5660.69  10.34
573.4  55416.23  5776.12  10.42
574.8  56112.75  5896.88  10.51
576.1  56978.20  6036.16  10.59
577.5  57626.12  6151.96  10.68
578.9  58532.52  6298.14  10.76
580.3  59365.65  6439.40  10.85
581.6  60194.72  6577.20  10.93
583.0  61017.84  6723.32  11.02
584.4  61609.11  6848.45  11.12
585.8  62065.62  6956.06  11.21
587.1  62445.46  7053.64  11.30
588.5  62939.10  7168.05  11.39
589.9  63357.30  7280.25  11.49
591.2  63906.40  7399.02  11.58
592.6  64661.74  7549.52  11.68
594.0  65294.43  7685.84  11.77
595.3  66158.58  7848.77  11.86
596.7  67037.08  8024.47  11.97
598.1  67879.85  8191.36  12.07
599.5  68700.20  8357.75  12.17
600.8  69565.52  8531.86  12.26
602.2  70277.83  8689.56  12.36
603.5  71156.40  8877.78  12.48
604.9  72025.56  9064.53  12.59
606.3  72816.48  9240.00  12.69
607.6  73553.16  9414.42  12.80
609.0  74282.40  9590.40  12.91
610.4  75009.48  9770.67  13.03
611.7  75679.85  9948.31  13.15
613.1  76301.40  10117.65  13.26
614.5  76992.84  10311.84  13.39
615.8  77539.68  10479.24  13.51
617.2  78298.56  10680.12  13.64
618.5  78929.76  10869.80  13.77
619.9  79737.22  11088.31  13.91
621.2  80468.04  11298.26  14.04
622.6  81372.50  11533.50  14.17
624.0  82091.97  11729.39  14.29
625.3  82908.97  11953.95  14.42
626.7  83720.48  12171.38  14.54
628.0  84411.92  12373.78  14.66
629.4  85232.00  12597.20  14.78
630.8  85914.12  12794.34  14.89
632.1  86461.83  12978.63  15.01
633.5  87373.00  13218.92  15.13
634.8  88096.36  13429.68  15.24
636.2  88743.36  13621.71  15.35
637.5  89564.46  13844.40  15.46
638.9  90287.07  14059.89  15.57
640.2  91065.97  14280.16  15.68
641.6  91915.14  14498.28  15.77
642.9  92658.02  14695.59  15.86
644.3  93463.28  14909.68  15.95
645.6  94243.50  15135.25  16.06
647.0  94989.06  15340.95  16.15
648.3  95761.19  15544.44  16.23
649.7  96614.67  15753.79  16.31
651.0  97417.18  15941.37  16.36
652.4  97907.94  16093.35  16.44
653.7  98978.31  16324.56  16.49
655.0  99890.28  16532.54  16.55
656.4  100543.80  16687.00  16.60
657.7  101627.25  16903.81  16.63
659.1  102533.20  17094.00  16.67
660.4  103252.80  17255.84  16.71
661.8  103920.00  17416.00  16.76
663.1  104893.26  17625.84  16.80
664.5  105413.28  17783.97  16.87
665.8  105561.93  17878.97  16.94
667.1  105637.77  17982.95  17.02
668.5  106016.40  18152.40  17.12
669.8  106417.62  18331.25  17.23
671.2  106662.40  18503.68  17.35
672.5  106924.16  18682.10  17.47
673.8  107516.92  18927.72  17.60
675.2  108472.14  19243.77  17.74
676.5  109631.28  19602.84  17.88
677.8  110841.66  19994.60  18.04
679.2  111806.72  20345.36  18.20
680.5  112635.39  20689.79  18.37
681.9  113382.50  21021.00  18.54
683.2  114198.70  21371.35  18.71
684.5  114999.50  21737.10  18.90
685.9  115719.12  22077.99  19.08
687.2  116428.80  22421.76  19.26
688.5  117098.42  22757.86  19.43
689.9  117892.84  23133.92  19.62
691.2  118579.02  23495.88  19.81
692.5  119187.92  23846.68  20.01
693.8  119924.20  24224.18  20.20
695.2  120535.50  24587.74  20.40
696.5  121235.84  24979.46  20.60
697.8  121941.60  25397.05  20.83
699.2  122598.45  25823.85  21.06
700.5  123297.66  26269.11  21.31
701.8  123921.00  26706.23  21.55
703.1  124586.40  27164.52  21.80
704.5  125249.49  27650.97  22.08
705.8  125981.83  28156.71  22.35
707.1  126643.00  28662.88  22.63
708.4  127269.69  29169.44  22.92
709.8  128036.07  29711.69  23.21
711.1  128573.76  30197.65  23.49
712.4  129382.40  30764.42  23.78
713.7  130032.20  31298.70  24.07
715.0  130725.63  31851.77  24.37
716.3  131449.75  32403.88  24.65
717.7  132132.25  32954.91  24.94
719.0  132896.50  33528.90  25.23
720.3  133632.04  34105.31  25.52
721.6  134480.20  34731.90  25.83
722.9  135304.11  35344.31  26.12
724.2  136117.80  35974.26  26.43
725.6  136853.56  36595.65  26.74
726.9  137291.25  37165.13  27.07
728.2  137780.16  37749.60  27.40
729.5  138362.64  38381.20  27.74
730.8  138826.20  38981.21  28.08
732.1  139404.16  39637.78  28.43
733.4  139832.72  40261.84  28.79
734.7  140139.00  40870.08  29.16
736.0  140520.66  41512.35  29.54
737.3  140682.96  42092.73  29.92
738.6  140875.47  42674.45  30.29
740.0  141089.95  43278.05  30.67
741.2  141406.72  43917.12  31.06
742.6  141902.64  44612.64  31.44
743.9  142469.60  45344.72  31.83
745.2  143192.40  46122.42  32.21
746.5  143962.35  46916.05  32.59
747.8  144582.40  47674.80  32.97
749.1  145308.79  48459.53  33.35
750.4  146008.43  49244.21  33.73
751.7  146697.60  50026.69  34.10
753.0  147230.40  50755.53  34.47
754.2  147859.86  51516.18  34.84
755.5  148427.49  52248.73  35.20
756.8  148966.00  52986.32  35.57
758.1  149934.96  53871.96  35.93
759.4  150809.60  54726.10  36.29
760.7  151648.28  55573.70  36.65
762.0  152232.50  56332.50  37.00
763.3  152797.68  57078.63  37.36
764.6  153162.24  57764.40  37.71
765.9  153528.30  58456.93  38.08
767.2  153997.62  59178.11  38.43
768.4  154299.60  59837.05  38.78
769.7  154925.02  60626.43  39.13
771.0  155328.12  61339.59  39.49
772.3  155686.85  62027.90  39.84
773.6  156156.48  62761.84  40.19
774.8  156606.49  63488.86  40.54
776.1  157027.26  64213.50  40.89
777.4  157331.13  64877.37  41.24
778.7  157846.68  65617.24  41.57
780.0  158283.52  66344.96  41.92
781.2  158616.60  67023.78  42.26
782.5  159127.02  67765.62  42.59
783.8  159573.78  68485.50  42.92
785.0  159914.28  69161.94  43.25
786.3  160314.00  69861.75  43.58
787.6  160770.40  70575.12  43.90
788.9  161129.97  71248.94  44.22
790.1  161657.90  71983.60  44.53
791.4  162012.00  72654.24  44.84
792.7  162635.46  73445.57  45.16
793.9  163046.52  74129.58  45.47
795.2  163507.00  74842.00  45.77
796.5  163997.90  75545.14  46.06
797.7  164487.12  76244.91  46.35
799.0  165096.00  77022.00  46.65
800.2  165497.60  77696.32  46.95
801.5  165923.64  78377.51  47.24
802.8  166450.65  79077.55  47.51
804.0  166906.74  79752.40  47.78
805.3  167391.52  80459.30  48.07
806.5  167758.60  81115.20  48.35
807.8  168205.10  81781.70  48.62
809.0  168665.47  82450.88  48.88
810.3  169153.64  83118.84  49.14
811.5  169513.56  83756.70  49.41
812.8  169975.50  84430.80  49.67
814.0  170360.55  85051.49  49.92
815.3  170858.27  85712.47  50.17
816.5  171247.50  86339.13  50.42
817.8  171675.96  86983.19  50.67
819.0  172087.51  87615.92  50.91
820.2  172518.96  88256.37  51.16
821.5  172995.10  88915.48  51.40
822.7  173284.53  89475.06  51.63
824.0  173714.13  90095.18  51.86
825.2  174225.60  90767.03  52.10
826.4  174703.98  91404.83  52.32
827.7  175004.10  91950.45  52.54
828.9  175480.20  92596.50  52.77
830.1  175847.51  93183.41  52.99
831.4  176286.98  93772.29  53.19
832.6  176760.42  94381.17  53.39
833.8  177090.40  94943.55  53.61
835.0  177476.18  95523.89  53.82
836.3  177914.10  96144.37  54.04
837.5  178359.30  96749.10  54.24
838.7  178798.59  97335.68  54.44
839.9  179178.48  97909.56  54.64
841.2  179641.65  98502.03  54.83
842.4  180009.96  99089.52  55.05
843.6  180467.00  99662.85  55.22
844.8  180914.58  100267.65  55.42
846.0  181352.43  100828.02  55.60
847.2  181706.07  101373.20  55.79
848.5  182209.84  101972.52  55.96
849.7  182571.51  102496.10  56.14
850.9  182943.80  103052.30  56.33
852.1  183320.39  103592.96  56.51
853.3  183648.24  104092.35  56.68
854.5  184032.73  104625.29  56.85
855.7  184362.66  105111.69  57.01
856.9  184722.96  105623.52  57.18
858.1  185122.48  106141.52  57.34
859.3  185476.76  106652.77  57.50
860.5  185932.86  107194.49  57.65
861.7  186322.40  107743.60  57.83
862.9  186694.69  108238.26  57.98
864.1  187053.01  108748.51  58.14
865.3  187454.04  109264.86  58.29
866.5  187894.08  109797.12  58.44
867.7  188331.40  110323.38  58.58
868.9  188734.42  110855.61  58.74
870.1  189151.50  111357.92  58.87
871.3  189572.90  111884.65  59.02
872.5  190063.80  112435.20  59.16
873.7  190572.40  112969.32  59.28
874.9  191119.89  113550.35  59.41
876.0  191571.84  114058.62  59.54
877.2  192030.52  114579.84  59.67
878.4  192530.61  115146.27  59.81
879.6  192981.60  115689.00  59.95
880.8  193464.25  116188.63  60.06
882.0  193826.29  116693.49  60.21
883.1  194351.36  117212.06  60.31
884.3  194823.23  117721.79  60.42
885.5  195249.60  118260.56  60.57
886.7  195655.68  118689.12  60.66
887.8  196131.00  119203.35  60.78
889.0  196639.22  119747.20  60.90
890.2  197094.66  120225.11  61.00
891.4  197604.73  120782.59  61.12
892.5  198219.06  121367.61  61.23
893.7  198844.34  121967.27  61.34
894.9  199428.12  122569.20  61.46
896.0  200008.90  123153.30  61.57
897.2  200696.44  123753.21  61.66
898.4  201207.24  124256.80  61.76
899.5  201838.68  124868.19  61.87
900.7  202222.80  125314.80  61.97
901.9  202701.48  125779.75  62.05
903.0  203092.73  126190.72  62.13
904.2  203461.60  126631.60  62.24
905.4  203861.88  127123.53  62.36
906.5  204407.42  127622.46  62.44
907.7  204781.92  128030.02  62.52
908.8  205191.33  128428.20  62.59
910.0  205524.80  128858.08  62.70
911.2  205722.50  129215.39  62.81
912.3  205826.40  129477.12  62.91
913.5  206056.71  129739.41  62.96
914.6  206251.92  130047.12  63.05
915.8  206665.02  130445.19  63.12
916.9  206884.18  130743.87  63.20
918.1  207147.00  131050.24  63.26
919.2  207239.04  131312.61  63.36
920.4  207425.68  131627.98  63.46
921.5  207708.55  131956.02  63.53
922.7  207901.28  132227.04  63.60
923.8  208221.60  132535.11  63.65
925.0  208304.39  132778.98  63.74
926.1  208559.40  133109.97  63.82
927.3  208986.72  133484.64  63.87
928.4  209508.00  133981.25  63.95
929.6  210186.24  134520.32  64.00
930.7  210887.60  135090.90  64.06
931.8  211644.48  135701.81  64.12
933.0  212267.52  136342.44  64.23
934.1  212828.49  136787.85  64.27
935.3  213011.02  137024.27  64.33
936.4  213009.24  137142.07  64.38
937.6  212864.19  137194.86  64.45
938.7  212778.36  137174.00  64.47
939.9  212818.95  137349.82  64.54
941.0  213310.72  137876.54  64.64
942.1  213925.86  138309.93  64.65
943.3  214448.04  138720.63  64.69
944.4  214781.23  139049.12  64.74
945.6  215020.80  139278.23  64.77
946.7  215303.31  139599.40  64.84
947.9  215485.83  139936.55  64.94
949.0  215766.38  140055.36  64.91
950.1  216075.24  140354.10  64.96
951.3  216381.22  140588.58  64.97
952.4  216677.76  140849.23  65.00
953.6  216966.76  141197.76  65.08
954.7  217251.48  141369.17  65.07
955.8  217484.71  141520.48  65.07
957.0  217877.25  141838.58  65.10
958.1  218043.60  142028.40  65.14
959.3  218148.00  142156.35  65.17
960.4  218333.22  142372.78  65.21
961.6  218800.98  142691.53  65.22
962.7  219029.44  142781.44  65.19
963.9  219200.03  142893.28  65.19
965.0  219250.32  142968.48  65.21
966.2  219390.58  143086.19  65.22
967.3  219434.46  143103.89  65.21
968.5  219375.36  143159.52  65.26
969.6  219523.92  143294.68  65.28
970.8  219567.04  143320.71  65.27
971.9  219366.40  143165.44  65.26
973.1  219598.00  143297.00  65.25
974.2  219404.90  143073.48  65.21
975.4  219742.41  143379.15  65.25
976.5  219623.04  143310.57  65.25
977.7  219944.70  143343.27  65.17
978.8  219616.65  143315.06  65.26
980.0  219633.00  143200.00  65.20
981.2  219947.70  143150.84  65.08
982.3  220206.28  143115.00  64.99
983.5  219889.15  143174.46  65.11
984.6  220060.80  143650.80  65.28
985.8  220033.44  143422.18  65.18
987.0  220308.48  143266.08  65.03
988.1  220702.32  143274.86  64.92
989.3  220199.84  143342.08  65.10
990.2  233441.62  154868.24  66.34
994.0  233831.73  155525.40  66.51
997.9  233483.08  155682.32  66.68
1001.7  233866.46  156300.95  66.83
1005.6  234975.56  157410.71  66.99
1009.4  236384.34  158660.36  67.12
1013.3  237400.00  159737.14  67.29
1017.1  237916.28  160368.91  67.41
1021.0  238339.40  160985.21  67.54
1024.8  239528.94  162047.32  67.65
1028.6  241532.72  163665.79  67.76
1032.5  243110.00  165020.40  67.88
1036.3  243529.98  165552.63  67.98
1040.1  243617.57  165806.05  68.06
1044.0  244371.79  166509.64  68.14
1047.8  245092.05  167170.50  68.21
1051.6  245823.11  167927.89  68.31
1055.5  245361.00  167764.50  68.37
1059.3  244900.20  167657.75  68.46
1063.1  244477.57  167485.16  68.51
1067.0  244784.49  167891.77  68.59
1070.8  245682.03  168563.10  68.61
1074.6  246320.08  169202.52  68.69
1078.4  245873.67  169035.43  68.75
1082.3  244802.32  168410.62  68.79
1086.1  244105.16  168073.14  68.85
1089.9  243973.13  168081.59  68.89
1093.7  244366.27  168512.10  68.96
1097.5  244596.29  168740.71  68.99
1101.4  244630.81  168827.73  69.01
1105.2  244512.40  168793.97  69.03
1109.0  244869.83  169103.06  69.06
1112.8  245946.81  169726.92  69.01
1116.6  246670.04  170214.09  69.00
1120.4  247346.71  170644.80  68.99
1124.2  247807.32  170884.38  68.96
1128.1  248507.41  171320.06  68.94
1131.8  248482.73  171174.00  68.89
1135.7  248240.27  170845.40  68.82
1139.5  248047.40  170547.30  68.76
1143.3  247461.42  169943.78  68.67
1147.1  246697.78  169173.14  68.58
1150.9  245937.08  168348.91  68.45
1154.7  245951.33  168047.66  68.33
1158.5  245886.33  167661.30  68.19
1162.3  245758.41  167272.28  68.06
1166.1  245159.45  166566.51  67.94
1169.9  244843.57  166114.22  67.85
1173.7  244240.00  165510.00  67.77
1177.5  243619.98  164902.78  67.69
1181.2  243628.38  164768.31  67.63
1185.0  244172.53  164963.91  67.56
1188.8  244081.44  164829.00  67.53
1192.6  244074.35  164808.93  67.52
1196.4  244008.45  164710.80  67.50
1200.2  243301.33  164337.60  67.54
1204.0  242746.95  164027.51  67.57
1207.8  242307.37  163848.56  67.62
1211.6  241675.33  163470.64  67.64
1215.3  241147.62  163333.37  67.73
1219.1  241120.25  163494.86  67.81
1222.9  240853.33  163542.86  67.90
1226.7  240621.62  163654.73  68.01
1230.4  240067.53  163461.49  68.09
1234.2  239428.16  163184.00  68.16
1238.0  238678.95  162841.79  68.23
1241.8  237930.67  162483.70  68.29
1245.5  237296.71  162158.23  68.34
1249.3  237066.83  162121.28  68.39
1253.1  237388.47  162424.38  68.42
1256.8  237457.13  162568.48  68.46
1260.6  237248.17  162408.80  68.46
1264.4  237087.50  162355.44  68.48
1268.1  236788.93  162146.91  68.48
1271.9  236696.34  162125.58  68.50
1275.7  236834.43  162260.09  68.51
1279.4  237005.40  162398.06  68.52
1283.2  236489.86  162085.48  68.54
1286.9  236195.89  161935.14  68.56
1290.7  236062.93  161835.77  68.56
1294.4  235400.14  161385.25  68.56
1298.2  234363.73  160677.65  68.56
1302.0  233163.25  159795.38  68.53
1305.7  231855.86  158857.09  68.52
1309.5  230435.40  157775.96  68.47
1313.2  229645.67  157104.32  68.41
1317.0  229164.00  156676.37  68.37
1320.7  228425.61  155998.49  68.29
1324.4  227314.65  155051.71  68.21
1328.2  226708.00  154329.94  68.07
1331.9  225865.20  153407.69  67.92
1335.7  225040.69  152412.41  67.73
1339.4  223671.20  151074.91  67.54
1343.2  222631.93  149885.87  67.32
1346.9  222169.53  149038.31  67.08
1350.6  222568.34  148788.65  66.85
1354.4  223041.42  148595.48  66.62
1358.1  222688.80  147859.76  66.40
1361.8  221811.62  146764.07  66.17
1365.6  220775.35  145595.86  65.95
1369.3  219794.22  144403.43  65.70
1373.0  218507.18  143022.43  65.45
1376.7  216867.37  141409.07  65.21
1380.5  215331.56  139607.94  64.83
1384.2  214093.71  137864.29  64.39
1387.9  212914.07  135964.71  63.86
1391.6  211594.17  133681.23  63.18
1395.3  210375.65  131231.76  62.38
1399.1  209654.37  128798.94  61.43
1402.8  208658.00  125921.14  60.35
1406.5  207881.50  123015.28  59.18
1410.2  207372.22  120175.93  57.95
1413.9  207452.61  117791.75  56.78
1417.6  206996.51  115309.26  55.71
1421.3  206273.60  112985.31  54.77
1425.1  205442.13  110904.69  53.98
1428.8  205163.55  109400.82  53.32
1432.5  205046.74  108207.80  52.77
1436.2  204803.91  107207.69  52.35
1439.9  204119.12  106155.48  52.01
1443.6  203728.00  105402.64  51.74
1447.3  203176.07  104752.54  51.56
1451.0  202699.25  104224.18  51.42
1454.7  202159.20  103789.43  51.34
1458.4  201741.17  103443.90  51.28
1462.1  201084.50  103086.30  51.27
1465.8  200220.58  102731.52  51.31
1469.4  199674.70  102622.87  51.40
1473.1  200729.83  103407.12  51.52
1476.8  201022.47  103952.09  51.71
1480.5  199727.89  103636.19  51.89
1484.2  198455.20  103361.26  52.08
1487.9  197765.52  103378.69  52.27
1491.6  197149.33  103396.66  52.45
1495.3  197316.17  103856.30  52.63
1498.9  196935.43  104045.89  52.83
1502.6  195918.08  103883.84  53.02
1506.3  194605.60  103565.20  53.22
1510.0  193669.60  103479.46  53.43
1513.7  192937.31  103491.38  53.64
1517.3  192229.96  103517.38  53.85
1521.0  191345.70  103376.93  54.03
1524.7  190576.38  103290.18  54.20
1528.3  189788.72  103138.00  54.34
1532.0  188881.73  102985.71  54.52
1535.7  188039.13  102787.30  54.66
1539.3  187206.53  102530.40  54.77
1543.0  186610.86  102411.38  54.88
1546.7  186245.58  102439.07  55.00
1550.3  185741.87  102353.03  55.10
1554.0  184973.60  102081.60  55.19
1557.6  184241.02  101835.76  55.27
1561.3  183426.29  101495.03  55.33
1565.0  182580.53  101124.34  55.39
1568.6  181684.94  100720.11  55.44
1572.3  181038.78  100504.58  55.52
1575.9  180477.24  100316.06  55.58
1579.6  179914.39  100142.70  55.66
1583.2  179295.87  99962.54  55.75
1586.9  178573.33  99692.45  55.83
1590.5  178010.09  99594.34  55.95
1594.1  177297.63  99403.13  56.07
1597.8  176519.78  99179.50  56.19
1601.4  175816.85  99007.55  56.31
1605.1  174869.29  98652.75  56.42
1608.7  174052.75  98377.71  56.52
1612.3  173301.22  98141.30  56.63
1616.0  172522.15  97801.36  56.69
1619.6  171830.11  97545.79  56.77
1623.2  171093.27  97197.00  56.81
1626.9  170631.40  97009.03  56.85
1630.5  169964.85  96649.04  56.86
1634.1  169355.31  96328.81  56.88
1637.8  168561.24  95843.60  56.86
1641.4  167560.05  95130.96  56.77
1645.0  166647.73  94451.74  56.68
1648.6  165661.95  93632.07  56.52
1652.2  164935.69  92918.80  56.34
1655.8  164221.22  92172.86  56.13
1659.5  163535.75  91463.59  55.93
1663.1  162348.98  90526.72  55.76
1666.7  161123.17  89633.57  55.63
1670.3  159977.50  88806.77  55.51
1673.9  158890.41  88002.38  55.39
1677.5  158122.27  87332.69  55.23
1681.1  157705.73  86802.46  55.04
1684.7  157704.15  86454.84  54.82
1688.3  157559.97  86043.85  54.61
1691.9  157192.47  85506.99  54.40
1695.6  156843.57  85020.79  54.21
1699.2  156733.47  84674.76  54.02
1702.8  156655.48  84357.68  53.85
1706.3  156194.29  83763.53  53.63
1709.9  155254.49  82935.89  53.42
1713.5  154555.11  82196.64  53.18
1717.1  153847.79  81451.60  52.94
1720.7  153202.14  80731.36  52.70
1724.3  152863.72  80267.88  52.51
1727.9  152566.63  79955.85  52.41
1731.5  152465.83  79890.30  52.40
1735.1  152568.27  80112.17  52.51
1738.7  152302.00  80068.94  52.57
1742.2  151760.84  79921.32  52.66
1745.8  151190.67  79700.74  52.72
1749.4  151446.02  79871.18  52.74
1753.0  150989.42  79667.93  52.76
1756.5  149620.02  78987.63  52.79
1760.1  147663.48  78015.47  52.83
1763.7  145336.72  76899.38  52.91
1767.2  143494.33  76072.71  53.01
1770.8  142006.00  75423.21  53.11
1774.4  140550.24  74691.33  53.14
1777.9  139722.48  74431.70  53.27
1781.5  138869.67  74014.71  53.30
1785.1  137583.33  73347.86  53.31
1788.6  136258.12  72644.15  53.31
1792.2  135089.33  72009.21  53.30
1795.8  134663.89  71826.21  53.34
1799.3  134151.20  71558.23  53.34
1802.9  133411.33  71192.91  53.36
1806.4  132701.24  70879.89  53.41
1810.0  131851.02  70486.28  53.46
1813.5  131356.32  70252.60  53.48
1817.1  131137.07  70199.61  53.53
1820.6  130483.57  69928.31  53.59
1824.2  130364.00  69966.00  53.67
1827.7  129471.34  69587.49  53.75
1831.2  129108.00  69525.00  53.85
1834.8  129141.97  69591.11  53.89
1838.3  129093.50  69687.00  53.98
1841.8  128470.00  69421.26  54.04
1845.4  127642.55  69061.65  54.11
1848.9  126730.50  68542.97  54.09
1852.4  126136.87  68177.70  54.05
1856.0  125413.30  67655.59  53.95
1859.5  124634.83  67071.09  53.81
1863.0  123845.26  66383.64  53.60
1866.6  123422.49  65790.17  53.30
1870.1  123236.88  65176.73  52.89
1873.6  122716.50  64184.79  52.30
1877.1  121646.58  62751.75  51.59
1880.6  120255.76  60943.76  50.68
1884.2  119079.43  59005.38  49.55
1887.7  118152.20  56861.53  48.13
1891.2  117118.05  54346.95  46.40
1894.7  116272.68  51692.14  44.46
1898.2  115877.43  49094.66  42.37
1902.2  124940.40  50590.80  40.49
1904.9  124260.18  48251.70  38.83
1907.6  123440.20  45966.67  37.24
1910.4  122751.01  43928.44  35.79
1913.1  121642.07  42015.93  34.54
1915.8  120984.27  40587.63  33.55
1918.6  120532.93  39457.87  32.74
1921.3  120056.68  38553.18  32.11
1924.0  119250.25  37794.05  31.69
1926.7  118500.60  37293.43  31.47
1929.4  117760.27  36942.00  31.37
1932.2  117196.50  36774.32  31.38
1934.9  116664.60  36722.40  31.48
1937.6  116093.80  36765.27  31.67
1940.3  115536.25  36861.67  31.90
1943.0  115067.38  37042.43  32.19
1945.7  114409.99  37195.13  32.51
1948.4  113682.48  37345.33  32.85
1951.1  113080.05  37545.75  33.20
1953.8  112463.45  37752.00  33.57
1956.4  111984.25  37981.18  33.92
1959.1  111403.63  38198.60  34.29
1961.8  110616.45  38347.75  34.67
1964.5  109979.85  38536.20  35.04
1967.2  109262.81  38711.40  35.43
1969.9  108659.58  38913.92  35.81
1972.5  107882.84  39048.63  36.20
1975.2  107322.73  39245.42  36.57
1977.9  107000.40  39517.47  36.93
1980.6  106449.64  39703.07  37.30
1983.2  105623.78  39771.22  37.65
1985.9  104754.00  39798.00  37.99
1988.5  103870.13  39785.08  38.30
1991.2  103232.48  39870.23  38.62
1993.8  102650.35  39948.15  38.92
1996.5  102202.65  40063.10  39.20
1999.2  101592.19  40087.99  39.46
2001.8  101192.90  40156.30  39.68
2004.4  100688.75  40152.33  39.88
2007.1  100027.78  40037.08  40.03
2009.7  99463.95  39962.70  40.18
2012.4  99096.27  39970.93  40.34
2015.0  98635.83  39861.33  40.41
2017.6  98073.04  39640.21  40.42
2020.3  97564.13  39463.23  40.45
2022.9  97346.40  39379.73  40.45
2025.5  97143.28  39237.58  40.39
2028.1  96935.33  39039.48  40.27
2030.8  96522.05  38697.93  40.09
2033.4  96361.25  38423.85  39.87
2036.0  96028.43  38079.03  39.65
2038.6  95669.10  37693.60  39.40
2041.2  95359.93  37327.77  39.14
2043.8  95018.52  36931.05  38.87
2046.4  94652.07  36512.67  38.58
2049.0  94156.63  36073.53  38.31
2051.6  93920.65  35742.28  38.06
2054.2  93587.71  35385.21  37.81
2056.8  93234.17  35067.08  37.61
2059.4  92658.09  34694.72  37.44
2062.0  92173.33  34364.79  37.28
2064.6  91590.93  34016.33  37.14
2067.1  91004.18  33662.48  36.99
2069.7  90386.17  33313.20  36.86
2072.3  89969.22  33071.48  36.76
2074.9  89510.40  32834.73  36.68
2077.4  89208.48  32620.63  36.57
2080.0  88741.08  32354.47  36.46
2082.6  88279.79  32093.42  36.35
2085.1  87815.70  31809.85  36.22
2087.7  87470.50  31583.50  36.11
2090.3  87052.33  31341.15  36.00
2092.8  86326.66  30997.11  35.91
2095.4  85546.07  30628.87  35.80
2097.9  84909.18  30297.46  35.68
2100.5  84233.33  29969.33  35.58
2103.0  83670.57  29663.07  35.45
2105.6  83143.75  29379.55  35.34
2108.1  82661.78  29120.55  35.23
2110.7  82139.40  28851.43  35.12
2113.2  81637.13  28580.73  35.01
2115.7  81074.63  28297.58  34.90
2118.3  80484.95  28009.80  34.80
2120.8  80152.95  27804.15  34.69
2123.3  79768.89  27564.70  34.56
2125.8  79369.27  27336.52  34.44
2128.4  78959.73  27139.13  34.37
2130.9  78452.33  26899.00  34.29
2133.4  78101.68  26693.45  34.18
2135.9  77737.00  26529.00  34.13
2138.4  77292.88  26353.89  34.10
2140.9  76990.48  26246.62  34.09
2143.4  76687.99  26139.34  34.09
2145.9  76395.59  26035.78  34.08
2148.4  76115.38  25926.13  34.06
2150.9  75835.16  25804.30  34.03
2153.4  75536.67  25725.11  34.06
2155.9  75205.80  25655.00  34.11
2158.4  74927.13  25565.75  34.12
2160.9  74731.13  25498.38  34.12
2163.4  74427.60  25433.10  34.17
2165.9  73889.33  25280.18  34.21
2168.4  73418.70  25147.35  34.25
2170.8  73104.26  25088.71  34.32
2173.3  72774.68  25044.17  34.41
2175.8  72447.10  25002.73  34.51
2178.2  72066.33  24920.25  34.58
2180.7  71698.03  24841.83  34.65
2183.2  71288.68  24783.00  34.76
2185.6  70868.70  24714.90  34.87
2188.1  70402.50  24645.60  35.01
2190.6  69883.23  24555.27  35.14
2193.0  69265.08  24401.85  35.23
2195.5  68704.00  24262.40  35.31
2197.9  68139.27  24153.00  35.45
2200.4  67477.29  24027.54  35.61
2202.8  67040.98  23936.57  35.70
2205.3  66459.07  23785.98  35.79
2207.7  66112.15  23743.42  35.91
2210.1  65717.87  23696.87  36.06
2212.6  65380.49  23626.96  36.14
2215.0  65143.92  23602.67  36.23
2217.4  64840.72  23547.93  36.32
2219.9  64602.82  23470.98  36.33
2222.3  64385.93  23421.93  36.38
2224.7  64232.78  23380.20  36.40
2227.1  63994.73  23261.28  36.35
2229.5  63719.77  23099.47  36.25
2231.9  63282.00  22839.47  36.09
2234.4  62801.87  22577.00  35.95
2236.8  62396.74  22324.85  35.78
2239.2  62011.95  22036.30  35.54
2241.6  61618.90  21718.73  35.25
2244.0  61214.40  21412.80  34.98
2246.4  60798.38  21089.78  34.69
2248.8  60381.02  20725.65  34.32
2251.2  60073.50  20408.75  33.97
2253.6  59696.50  20053.50  33.59
2255.9  59400.10  19761.10  33.27
2258.3  59102.49  19454.78  32.92
2260.7  58743.73  19154.93  32.61
2263.1  58340.75  18879.00  32.36
2265.5  57940.58  18611.08  32.12
2267.9  57644.75  18393.25  31.91
2270.2  57232.27  18152.13  31.72
2272.6  56837.80  17950.70  31.58
2275.0  56411.25  17735.55  31.44
2277.3  56005.75  17523.00  31.29
2279.7  55644.38  17323.88  31.13
2282.1  55348.60  17126.40  30.94
2284.4  54939.32  16912.50  30.78
2286.8  54654.31  16734.15  30.62
2289.1  54290.83  16518.03  30.43
2291.5  54003.66  16330.24  30.24
2293.8  53583.57  16081.22  30.01
2296.2  53099.20  15831.20  29.81
2298.5  52566.78  15612.20  29.70
2300.8  52066.82  15406.65  29.59
2303.2  51485.23  15168.30  29.46
2305.5  50831.78  14925.93  29.36
2307.9  50181.48  14724.65  29.34
2310.2  49549.50  14560.70  29.39
2312.5  48974.67  14444.00  29.49
2314.8  48405.00  14352.47  29.65
2317.1  47807.08  14237.29  29.78
2319.5  47192.03  14090.40  29.86
2321.8  46646.60  13964.47  29.94
2324.1  46040.17  13788.60  29.95
2326.4  45526.25  13630.28  29.94
2328.7  45030.00  13466.25  29.91
2331.0  44587.60  13319.40  29.87
2333.3  44240.68  13179.08  29.79
2335.6  43847.53  13042.40  29.74
2337.9  43414.95  12886.95  29.68
2340.2  43011.25  12722.08  29.58
2342.5  42628.58  12569.05  29.49
2344.8  42155.29  12422.96  29.47
2347.1  41650.70  12292.35  29.51
2349.4  41100.45  12159.80  29.59
2351.7  40642.27  12061.73  29.68
2353.9  40191.31  11975.67  29.80
2356.2  39706.88  11862.50  29.88
2358.5  39234.69  11748.43  29.94
2360.8  38757.08  11623.07  29.99
2363.1  38313.15  11499.65  30.01
2365.3  37880.98  11388.24  30.06
2367.6  37366.67  11233.33  30.06
2369.8  36858.38  11096.88  30.11
2372.1  36309.65  10925.85  30.09
2374.4  35723.00  10742.60  30.07
2376.6  35137.67  10575.83  30.10
2378.9  34550.60  10403.17  30.11
2381.1  33973.33  10218.00  30.08
2383.4  33428.42  10059.03  30.09
2385.6  32934.92  9901.38  30.06
2387.9  32451.00  9761.40  30.08
2390.1  31998.75  9616.25  30.05
2392.3  31572.45  9468.23  29.99
2394.6  31110.57  9327.90  29.98
2396.8  30689.43  9186.49  29.93
2399.0  30254.25  9032.58  29.86
2401.3  29836.15  8890.43  29.80
2403.5  29393.00  8745.10  29.75
2405.7  28982.72  8580.05  29.60
2407.9  28566.30  8408.85  29.44
2410.1  28132.50  8249.10  29.32
2412.4  27769.75  8126.58  29.26
2414.6  27382.20  7980.60  29.15
2416.8  27002.80  7835.30  29.02
2419.0  26640.45  7670.07  28.79
2421.2  26179.50  7506.67  28.67
2423.4  25720.04  7340.43  28.54
2425.6  25469.85  7219.95  28.35
2427.8  25250.78  7105.65  28.14
2430.0  24937.69  6958.47  27.90
2432.2  24643.20  6806.40  27.62
2434.4  24332.63  6656.40  27.36
2436.5  24006.47  6524.13  27.18
2438.7  23738.50  6402.50  26.97
2440.9  23452.78  6302.38  26.87
2443.1  23185.35  6210.90  26.79
2445.3  22907.04  6095.00  26.61
2447.4  22603.20  5946.60  26.31
2449.6  22330.00  5800.67  25.98
2451.8  22066.20  5682.15  25.75
2453.9  21749.76  5559.54  25.56
2456.1  21425.27  5474.07  25.55
2458.3  21140.97  5391.16  25.50
2460.4  20848.75  5303.07  25.44
2462.6  20601.29  5190.79  25.20
2464.7  20340.56  5098.82  25.07
2466.9  20106.80  4998.87  24.86
2469.0  19854.37  4918.16  24.77
2471.2  19606.95  4823.10  24.60
2473.3  19347.74  4732.88  24.46
2475.4  19112.90  4632.33  24.24
2477.6  18862.57  4565.54  24.20
2479.7  18611.20  4480.00  24.07
2481.9  18328.74  4396.82  23.99
2484.0  18114.66  4317.48  23.83
2486.1  17856.00  4268.70  23.91
2488.2  17595.42  4202.54  23.88
2490.4  17352.71  4121.46  23.75
2492.5  17052.40  4039.57  23.69
2494.6  16725.00  3963.83  23.70
2496.7  16494.84  3928.99  23.82
2498.8  16275.90  3871.80  23.79
2500.9  16039.03  3835.01  23.91
2503.0  15973.30  3823.18  23.93
2505.1  15907.13  3823.63  24.04
2507.2  15912.30  3843.23  24.15
2509.4  15911.50  3857.33  24.24
2511.4  15931.83  3911.25  24.55
2513.5  16036.00  3938.67  24.56
2515.6  16095.53  3901.02  24.24
