# Supplementary material for: Using reflectance spectra and Pl@ntNet to identify herbarium specimens: a case study with Lithocarpus
Source: New Phytol. 2025 Jun 4;251(2):800–10. doi: 10.1111/nph.70258 (PMC13278665; doi:10.1111/nph.70258)
Supplement: Supplementary file 1 — Dataset S1 Original spectral data collected for this study. [file NPH-251-800-s003.zip › lithocarpus_spectra/gr021422_0089.sig]

/*** Spectra Vista SIG Data ***/
name= gr021422_0089.sig
instrument= HI: 1132003 (HR-1024i)
integration= 50.0, 9.0, 5.0, 150.0, 14.0, 5.0
scan method= Time-based, Time-based
scan coadds= 100, 425, 645, 33, 298, 645
scan time= 5, 5
scan settings= AI, AI
external data set1= 0,0,0,0,0,0,0,0,0,0,0,0,0,0,0,0,0,0,0,0,0,0,0,0,0,0,0,0,0,0,0,0
external data set2= 0,0,0,0,0,0,0,0,0,0,0,0,0,0,0,0,0,0,0,0,0,0,0,0,0,0,0,0,0,0,0,0
external data dark= 0,0,0,0,0,0,0,0,0,0,0,0,0,0,0,0
external data mask= 0
optic= LENS 4(1), LENS 4(1)
temp= 30.6, -5.0, -9.9, 30.6, -5.0, -9.9
battery= 7.46, 7.46
error= 0, 0
units= Radiance, Radiance
time= 14/02/2022 11:05:38, 14/02/2022 11:07:14
longitude=                 ,                 
latitude=                 ,                 
gpstime=                 ,                 
comm= 
memory slot= 0, 0
factors= 0.944, 0.927, 1.000 [Overlap: Remove @ 990,1900, Matching Type: None]
inclinometer x offset= 1, 1
inclinometer y offset= 90, 90
data= 
340.5  1236.90  151.90  12.28
341.9  1212.39  148.89  12.28
343.4  1200.48  137.76  11.48
344.9  1184.00  129.50  10.94
346.4  1212.44  130.75  10.78
347.8  1216.23  125.62  10.33
349.3  1209.92  122.05  10.09
350.8  1227.15  116.15  9.47
352.2  1258.18  112.16  8.91
353.7  1310.05  96.53  7.37
355.2  1362.40  100.43  7.37
356.6  1439.90  95.99  6.67
358.1  1480.64  105.76  7.14
359.6  1487.12  106.83  7.18
361.0  1563.37  102.58  6.56
362.5  1664.55  98.64  5.93
364.0  1758.12  97.67  5.56
365.5  1824.70  102.80  5.63
366.9  1871.44  113.04  6.04
368.4  1964.07  112.59  5.73
369.9  2121.90  107.17  5.05
371.3  2194.52  114.57  5.22
372.8  2254.92  113.62  5.04
374.2  2336.40  116.82  5.00
375.7  2464.68  117.99  4.79
377.2  2603.25  111.25  4.27
378.6  2655.21  123.29  4.64
380.1  2756.30  128.20  4.65
381.6  2875.08  130.30  4.53
383.0  3023.35  126.50  4.18
384.5  3159.52  131.65  4.17
386.0  3272.94  137.94  4.21
387.4  3386.05  144.60  4.27
388.9  3497.62  143.31  4.10
390.4  3644.80  129.09  3.54
391.8  3834.32  149.24  3.89
393.3  3986.96  139.08  3.49
394.7  4063.30  143.77  3.54
396.2  4176.52  147.87  3.54
397.7  4334.40  144.48  3.33
399.1  4539.39  141.54  3.12
400.6  4734.56  155.79  3.29
402.0  4867.20  158.86  3.26
403.5  4949.00  160.07  3.23
405.0  5098.04  164.65  3.23
406.4  5321.80  162.36  3.05
407.9  5548.24  172.45  3.11
409.3  5689.44  172.67  3.03
410.8  5778.18  183.30  3.17
412.2  5933.52  184.92  3.12
413.7  6168.54  193.25  3.13
415.1  6435.42  197.08  3.06
416.6  6633.36  206.67  3.12
418.0  6771.50  205.42  3.03
419.5  6910.00  209.60  3.03
420.9  7111.04  223.04  3.14
422.4  7395.32  225.06  3.04
423.8  7687.82  236.52  3.08
425.3  7976.55  246.00  3.08
426.7  8216.40  258.30  3.14
428.2  8378.24  263.47  3.14
429.6  8545.13  270.80  3.17
431.1  8747.76  277.43  3.17
432.5  9033.44  290.68  3.22
434.0  9344.50  300.67  3.22
435.4  9685.50  309.83  3.20
436.8  10026.00  321.20  3.20
438.3  10305.60  331.47  3.22
439.7  10509.43  341.40  3.25
441.2  10676.52  351.56  3.29
442.6  10916.85  362.60  3.32
444.0  11214.84  373.10  3.33
445.5  11587.62  381.91  3.30
446.9  11979.24  398.58  3.33
448.4  12331.90  412.91  3.35
449.8  12695.55  427.52  3.37
451.2  12977.75  437.00  3.37
452.7  13195.41  451.62  3.42
454.1  13444.28  462.40  3.44
455.5  13730.08  472.59  3.44
457.0  14094.08  486.20  3.45
458.4  14454.44  503.36  3.48
459.8  14843.52  514.56  3.47
461.2  15282.88  533.26  3.49
462.7  15695.13  549.24  3.50
464.1  16036.94  566.53  3.53
465.5  16315.92  581.40  3.56
467.0  16585.90  597.80  3.60
468.4  16887.84  608.03  3.60
469.8  17248.24  625.80  3.63
471.2  17688.63  650.10  3.68
472.7  18158.87  669.50  3.69
474.1  18644.00  688.33  3.69
475.5  19225.70  715.61  3.72
476.9  19778.07  739.31  3.74
478.4  20206.25  756.25  3.74
479.8  20452.84  769.25  3.76
481.2  20603.20  781.57  3.79
482.6  20791.08  796.95  3.83
484.0  21131.22  814.06  3.85
485.4  21626.71  834.15  3.86
486.9  22212.45  861.90  3.88
488.3  22863.60  889.63  3.89
489.7  23398.98  918.07  3.92
491.1  23855.16  942.76  3.95
492.5  24255.00  964.32  3.98
493.9  24548.76  983.58  4.01
495.3  24812.10  1001.30  4.04
496.8  25175.68  1024.89  4.07
498.2  25678.47  1049.80  4.09
499.6  26226.09  1077.93  4.11
501.0  26856.05  1112.25  4.14
502.4  27440.88  1145.52  4.17
503.8  27987.47  1175.30  4.20
505.2  28549.60  1212.43  4.25
506.6  29095.00  1243.07  4.27
508.0  29615.04  1273.44  4.30
509.4  30025.00  1305.00  4.35
510.8  30492.00  1334.85  4.38
512.2  30939.20  1368.03  4.42
513.6  31449.60  1404.80  4.47
515.0  32053.52  1444.32  4.51
516.4  32591.36  1484.80  4.56
517.8  33186.68  1522.09  4.59
519.2  33830.04  1565.87  4.63
520.7  34442.79  1613.41  4.68
522.0  34956.12  1660.56  4.75
523.4  35571.06  1705.20  4.79
524.8  36113.10  1747.62  4.84
526.2  36760.44  1796.07  4.89
527.6  37435.86  1857.12  4.96
529.0  38016.00  1912.53  5.03
530.4  38699.42  1972.81  5.10
531.8  39270.01  2026.03  5.16
533.2  39737.88  2077.92  5.23
534.6  40173.12  2140.59  5.33
536.0  40641.01  2213.40  5.45
537.4  41155.34  2279.42  5.54
538.8  41743.89  2340.52  5.61
540.2  42415.22  2409.33  5.68
541.6  43074.50  2481.03  5.76
543.0  43630.02  2551.92  5.85
544.3  44365.65  2627.40  5.92
545.7  45200.85  2714.40  6.01
547.1  45757.65  2779.65  6.07
548.5  46432.38  2858.68  6.16
549.9  47201.28  2945.69  6.24
551.3  48023.30  3036.54  6.32
552.7  48622.92  3113.08  6.40
554.1  49399.65  3201.20  6.48
555.4  50045.66  3283.86  6.56
556.8  50482.74  3360.28  6.66
558.2  50736.15  3423.95  6.75
559.6  50959.35  3481.30  6.83
561.0  51452.94  3557.40  6.91
562.3  51824.50  3629.38  7.00
563.7  52420.48  3716.91  7.09
565.1  53020.00  3806.00  7.18
566.5  53685.36  3900.55  7.27
567.9  54590.00  4013.87  7.35
569.2  55582.80  4137.00  7.44
570.6  56615.28  4264.02  7.53
572.0  57503.56  4382.74  7.62
573.4  58257.98  4496.28  7.72
574.8  59011.25  4611.25  7.81
576.1  59934.86  4742.44  7.91
577.5  60651.96  4862.85  8.02
578.9  61658.28  5003.88  8.12
580.3  62604.60  5144.57  8.22
581.6  63549.44  5288.05  8.32
583.0  64461.78  5437.80  8.44
584.4  65085.90  5563.19  8.55
585.8  65473.79  5670.30  8.66
587.1  65759.76  5766.71  8.77
588.5  66136.80  5875.20  8.88
589.9  66442.80  5984.00  9.01
591.2  66929.00  6101.08  9.12
592.6  67687.62  6250.79  9.23
594.0  68367.76  6391.45  9.35
595.3  69301.10  6561.14  9.47
596.7  70259.92  6740.19  9.59
598.1  71204.68  6917.93  9.72
599.5  72114.00  7091.88  9.83
600.8  73065.64  7281.33  9.97
602.2  73849.72  7452.08  10.09
603.5  74809.68  7641.96  10.22
604.9  75747.42  7838.70  10.35
606.3  76607.52  8030.88  10.48
607.6  77413.98  8220.04  10.62
609.0  78186.60  8406.00  10.75
610.4  78946.14  8586.76  10.88
611.7  79613.99  8768.25  11.01
613.1  80230.80  8955.85  11.16
614.5  80904.42  9145.62  11.30
615.8  81417.78  9324.18  11.45
617.2  82143.18  9525.06  11.60
618.5  82755.04  9717.03  11.74
619.9  83570.90  9940.61  11.89
621.2  84336.06  10160.44  12.05
622.6  85294.00  10396.83  12.19
624.0  86072.22  10614.00  12.33
625.3  86964.33  10841.84  12.47
626.7  87853.32  11068.92  12.60
628.0  88598.60  11284.95  12.74
629.4  89471.20  11519.20  12.87
630.8  90217.44  11723.68  12.99
632.1  90816.39  11916.45  13.12
633.5  91771.68  12156.91  13.25
634.8  92533.49  12367.03  13.36
636.2  93213.12  12565.38  13.48
637.5  94072.62  12780.95  13.59
638.9  94825.95  12984.27  13.69
640.2  95606.39  13191.98  13.80
641.6  96463.62  13396.18  13.89
642.9  97282.64  13580.84  13.96
644.3  98159.70  13785.64  14.04
645.6  98962.50  13990.17  14.14
647.0  99732.60  14167.11  14.21
648.3  100563.59  14340.50  14.26
649.7  101421.37  14519.39  14.32
651.0  102268.00  14695.27  14.37
652.4  102828.96  14826.24  14.42
653.7  103976.64  15035.28  14.46
655.0  104943.80  15204.00  14.49
656.4  105635.00  15332.80  14.51
657.7  106797.56  15518.50  14.53
659.1  107746.10  15677.20  14.55
660.4  108521.28  15802.83  14.56
661.8  109248.00  15928.00  14.58
663.1  110275.32  16102.82  14.60
664.5  110789.16  16207.10  14.63
665.8  110913.57  16265.44  14.66
667.1  110952.72  16318.71  14.71
668.5  111266.40  16433.20  14.77
669.8  111596.46  16558.88  14.84
671.2  111779.20  16676.05  14.92
672.5  112034.99  16816.63  15.01
673.8  112640.64  17030.35  15.12
675.2  113611.26  17303.30  15.23
676.5  114795.30  17632.60  15.36
677.8  116069.82  17976.99  15.49
679.2  117086.31  18307.22  15.64
680.5  117970.71  18637.64  15.80
681.9  118757.10  18967.67  15.97
683.2  119619.50  19314.17  16.15
684.5  120489.60  19676.07  16.33
685.9  121255.92  20029.89  16.52
687.2  122004.48  20377.60  16.70
688.5  122690.22  20722.85  16.89
689.9  123523.52  21083.85  17.07
691.2  124225.64  21434.83  17.25
692.5  124888.08  21782.39  17.44
693.8  125639.55  22156.73  17.64
695.2  126288.16  22522.49  17.83
696.5  127010.40  22913.73  18.04
697.8  127745.15  23348.30  18.28
699.2  128437.53  23800.92  18.53
700.5  129172.14  24287.58  18.80
701.8  129837.75  24789.10  19.09
703.1  130522.92  25327.20  19.40
704.5  131227.29  25891.65  19.73
705.8  131994.12  26489.46  20.07
707.1  132682.25  27100.50  20.43
708.4  133350.12  27717.41  20.79
709.8  134167.11  28372.93  21.15
711.1  134732.42  28961.83  21.50
712.4  135577.16  29628.47  21.85
713.7  136277.50  30268.65  22.21
715.0  137015.73  30925.12  22.57
716.3  137793.50  31595.50  22.93
717.7  138566.20  32259.41  23.28
719.0  139386.20  32947.33  23.64
720.3  140216.02  33651.45  24.00
721.6  141169.80  34407.53  24.37
722.9  142094.34  35178.72  24.76
724.2  143057.88  35978.04  25.15
725.6  143885.44  36762.89  25.55
726.9  144367.00  37486.75  25.97
728.2  144804.80  38227.84  26.40
729.5  145380.69  39031.46  26.85
730.8  145843.70  39827.32  27.31
732.1  146427.96  40664.96  27.77
733.4  146844.06  41471.45  28.24
734.7  147077.64  42236.28  28.72
736.0  147342.78  43023.28  29.20
737.3  147378.96  43744.41  29.68
738.6  147378.96  44467.02  30.17
740.0  147435.95  45198.55  30.66
741.2  147638.40  45968.00  31.14
742.6  148087.80  46809.60  31.61
743.9  148666.08  47687.63  32.08
745.2  149464.26  48626.78  32.53
746.5  150300.47  49591.14  32.99
747.8  151027.60  50512.00  33.45
749.1  151835.74  51449.33  33.88
750.4  152641.81  52389.44  34.32
751.7  153429.50  53304.53  34.74
753.0  154036.49  54158.57  35.16
754.2  154707.00  55035.66  35.57
755.5  155307.29  55882.99  35.98
756.8  155903.68  56728.05  36.39
758.1  156938.40  57731.52  36.79
759.4  157887.40  58715.07  37.19
760.7  158765.88  59677.89  37.59
762.0  159355.00  60547.08  38.00
763.3  159924.24  61410.72  38.40
764.6  160328.40  62219.20  38.81
765.9  160715.15  63028.88  39.22
767.2  161221.62  63887.25  39.63
768.4  161543.20  64679.77  40.04
769.7  162194.31  65601.28  40.45
771.0  162623.61  66444.27  40.86
772.3  162989.20  67263.90  41.27
773.6  163463.04  68122.19  41.67
774.8  163935.06  68974.96  42.07
776.1  164376.94  69818.75  42.47
777.4  164691.31  70604.65  42.87
778.7  165211.68  71473.23  43.26
780.0  165664.00  72300.27  43.64
781.2  166021.38  73089.22  44.02
782.5  166549.50  73937.50  44.39
783.8  167002.02  74754.36  44.76
785.0  167367.12  75524.88  45.13
786.3  167790.00  76321.00  45.49
787.6  168229.04  77129.36  45.85
788.9  168625.89  77903.00  46.20
790.1  169168.00  78734.33  46.54
791.4  169530.24  79495.36  46.89
792.7  170155.14  80355.39  47.22
793.9  170587.62  81122.58  47.55
795.2  171074.00  81929.83  47.89
796.5  171588.56  82731.59  48.22
797.7  172063.74  83520.12  48.54
799.0  172692.00  84376.00  48.86
800.2  173097.60  85120.00  49.17
801.5  173574.44  85886.40  49.48
802.8  174093.60  86691.22  49.80
804.0  174576.22  87447.36  50.09
805.3  175078.92  88226.37  50.39
806.5  175461.40  88940.27  50.69
807.8  175919.10  89704.07  50.99
809.0  176408.73  90459.44  51.28
810.3  176874.80  91225.60  51.58
811.5  177250.29  91924.02  51.86
812.8  177744.60  92674.60  52.14
814.0  178130.88  93377.52  52.42
815.3  178631.82  94120.50  52.69
816.5  179020.75  94817.92  52.96
817.8  179475.33  95548.52  53.24
819.0  179864.79  96253.97  53.51
820.2  180321.48  96976.38  53.78
821.5  180804.45  97697.73  54.04
822.7  181124.31  98335.81  54.29
824.0  181559.70  99044.28  54.55
825.2  182057.25  99784.05  54.81
826.4  182560.51  100512.65  55.06
827.7  182873.05  101144.93  55.31
828.9  183363.30  101864.70  55.55
830.1  183784.65  102518.50  55.78
831.4  184220.07  103206.39  56.02
832.6  184690.26  103915.43  56.26
833.8  185072.50  104563.70  56.50
835.0  185454.08  105210.47  56.73
836.3  185920.70  105891.94  56.96
837.5  186391.80  106577.10  57.18
838.7  186811.65  107262.54  57.42
839.9  187226.64  107904.96  57.63
841.2  187750.68  108600.50  57.84
842.4  188154.03  109241.26  58.06
843.6  188607.30  109890.67  58.26
844.8  189117.36  110565.78  58.46
846.0  189507.33  111206.35  58.68
847.2  189914.34  111854.47  58.90
848.5  190387.44  112535.25  59.11
849.7  190750.26  113121.20  59.30
850.9  191187.10  113711.87  59.48
852.1  191597.06  114363.09  59.69
853.3  191880.12  114927.96  59.90
854.5  192300.50  115518.48  60.07
855.7  192648.36  116069.82  60.25
856.9  193020.60  116647.64  60.43
858.1  193378.33  117233.07  60.62
859.3  193735.78  117822.23  60.82
860.5  194192.73  118424.15  60.98
861.7  194630.40  119031.73  61.16
862.9  195024.57  119578.94  61.31
864.1  195374.37  120143.86  61.49
865.3  195787.04  120755.85  61.68
866.5  196266.24  121383.36  61.85
867.7  196672.54  121969.50  62.02
868.9  197091.37  122550.91  62.18
870.1  197549.29  123122.87  62.33
871.3  198013.44  123740.31  62.49
872.5  198490.95  124375.95  62.66
873.7  198983.68  124994.03  62.82
874.9  199524.78  125623.59  62.96
876.0  200046.96  126245.16  63.11
877.2  200485.96  126822.01  63.26
878.4  201077.19  127491.33  63.40
879.6  201595.80  128076.20  63.53
880.8  202032.25  128678.67  63.69
882.0  202473.60  129207.48  63.81
883.1  203049.56  129842.25  63.95
884.3  203534.21  130438.17  64.09
885.5  204042.09  131073.81  64.24
886.7  204431.04  131567.04  64.36
887.8  204894.30  132134.30  64.49
889.0  205425.02  132752.35  64.62
890.2  205930.62  133308.70  64.73
891.4  206497.11  133954.01  64.87
892.5  207074.79  134589.00  65.00
893.7  207759.12  135282.07  65.11
894.9  208402.56  135943.56  65.23
896.0  209013.20  136577.03  65.34
897.2  209691.44  137263.70  65.46
898.4  210266.68  137876.40  65.57
899.5  210972.66  138544.41  65.67
900.7  211346.20  139075.30  65.80
901.9  211807.36  139572.48  65.90
903.0  212174.27  140091.16  66.03
904.2  212641.80  140566.07  66.10
905.4  213106.50  141097.18  66.21
906.5  213598.84  141653.61  66.32
907.7  213913.64  142099.48  66.43
908.8  214298.82  142530.12  66.51
910.0  214692.40  143014.56  66.61
911.2  214947.53  143384.97  66.71
912.3  215238.12  143711.98  66.77
913.5  215339.75  144035.89  66.89
914.6  215505.36  144335.52  66.98
915.8  215794.80  144770.03  67.09
916.9  216117.57  145156.39  67.17
918.1  216337.66  145479.10  67.25
919.2  216566.73  145811.61  67.33
920.4  216648.96  146067.97  67.42
921.5  216834.76  146418.32  67.53
922.7  217030.88  146749.87  67.62
923.8  217344.18  147163.88  67.71
925.0  217584.50  147433.16  67.76
926.1  217840.56  147787.36  67.84
927.3  218207.52  148201.76  67.92
928.4  218734.75  148751.42  68.01
929.6  219479.04  149435.73  68.09
930.7  220186.40  150158.40  68.20
931.8  221009.28  150831.81  68.25
933.0  221649.84  151451.76  68.33
934.1  222150.78  151959.42  68.40
935.3  222377.55  152325.00  68.50
936.4  222421.57  152534.49  68.58
937.6  222250.53  152603.03  68.66
938.7  222069.42  152648.19  68.74
939.9  222210.96  152869.95  68.79
941.0  222833.52  153475.79  68.87
942.1  223469.28  154018.26  68.92
943.3  223864.92  154546.22  69.04
944.4  224421.19  154920.97  69.03
945.6  224577.28  155218.14  69.12
946.7  224933.49  155535.05  69.15
947.9  225277.08  155876.70  69.19
949.0  225486.31  156134.74  69.24
950.1  225803.16  156471.12  69.30
951.3  226193.66  156773.47  69.31
952.4  226400.48  157155.04  69.41
953.6  226950.44  157480.67  69.39
954.7  227051.61  157626.39  69.42
955.8  227280.47  157862.44  69.46
957.0  227776.35  158126.80  69.42
958.1  228145.62  158465.02  69.46
959.3  228129.30  158500.30  69.48
960.4  228517.86  158710.64  69.45
961.6  228766.39  159008.52  69.51
962.7  228969.92  159047.68  69.46
963.9  228978.47  159248.88  69.55
965.0  229205.34  159280.32  69.49
966.2  229407.85  159410.63  69.49
967.3  229501.43  159245.02  69.39
968.5  229502.40  159183.04  69.36
969.6  229570.16  159291.73  69.39
970.8  229369.14  159307.46  69.45
971.9  229324.48  159184.96  69.41
973.1  229424.08  159152.72  69.37
974.2  229224.42  159004.62  69.37
975.4  229248.21  159063.72  69.38
976.5  229427.64  158997.93  69.30
977.7  229214.40  159045.58  69.39
978.8  229512.42  159026.76  69.29
980.0  229299.00  158832.67  69.27
981.2  229558.86  158892.19  69.22
982.3  229556.46  158698.63  69.13
983.5  229552.44  158754.05  69.16
984.6  229637.52  159068.64  69.27
985.8  229728.40  158772.53  69.11
987.0  229706.56  158674.56  69.08
988.1  230238.84  158790.63  68.97
989.3  230101.76  158902.24  69.06
990.2  245746.43  172450.71  70.17
994.0  246084.69  173222.40  70.39
997.9  245771.67  173399.04  70.55
1001.7  246077.14  174207.15  70.79
1005.6  247230.00  175538.57  71.00
1009.4  248661.31  177102.93  71.22
1013.3  249880.00  178508.57  71.44
1017.1  250676.24  179540.38  71.62
1021.0  251439.99  180538.26  71.80
1024.8  252916.67  182056.64  71.98
1028.6  255089.65  184108.00  72.17
1032.5  256891.60  185803.20  72.33
1036.3  257589.51  186635.15  72.45
1040.1  257827.03  187180.34  72.60
1044.0  258737.54  188249.83  72.76
1047.8  259586.25  189192.38  72.88
1051.6  260342.13  190180.57  73.05
1055.5  259868.80  190133.10  73.17
1059.3  259397.10  190164.38  73.31
1063.1  258921.23  190106.29  73.42
1067.0  259232.77  190602.40  73.53
1070.8  259982.80  191390.50  73.62
1074.6  260473.53  192092.41  73.75
1078.4  259928.33  191943.43  73.84
1082.3  258799.41  191342.99  73.93
1086.1  258152.67  191098.49  74.03
1089.9  257915.21  191228.31  74.14
1093.7  258345.50  191731.75  74.22
1097.5  258405.99  191969.23  74.29
1101.4  258351.66  192037.18  74.33
1105.2  258176.40  191977.46  74.36
1109.0  258588.30  192260.68  74.35
1112.8  259785.31  193039.47  74.31
1116.6  260709.69  193554.83  74.24
1120.4  261450.31  193858.80  74.15
1124.2  262062.73  193926.62  74.00
1128.1  262890.77  194088.34  73.83
1131.8  262958.73  193621.20  73.63
1135.7  262766.82  192976.94  73.44
1139.5  262578.00  192256.07  73.22
1143.3  261989.87  191080.30  72.93
1147.1  261152.89  189665.14  72.63
1150.9  260337.00  188042.25  72.23
1154.7  260338.58  186930.34  71.80
1158.5  260172.47  185757.47  71.40
1162.3  259972.40  184651.04  71.03
1166.1  259249.79  183311.86  70.71
1169.9  258865.27  182308.11  70.43
1173.7  258200.00  181182.86  70.17
1177.5  257575.33  180107.29  69.92
1181.2  257603.09  179488.21  69.68
1185.0  258184.47  179252.80  69.43
1188.8  258173.61  178741.00  69.23
1192.6  258234.02  178362.03  69.07
1196.4  258207.48  177938.40  68.91
1200.2  257500.44  177262.40  68.84
1204.0  256968.70  176793.43  68.80
1207.8  256511.12  176532.32  68.82
1211.6  255822.78  176266.14  68.90
1215.3  255276.60  176451.88  69.12
1219.1  255186.92  177138.27  69.42
1222.9  254826.67  177805.71  69.78
1226.7  254486.04  178573.56  70.17
1230.4  253824.64  178963.20  70.51
1234.2  253048.52  179176.90  70.81
1238.0  252250.00  179230.83  71.05
1241.8  251480.58  179223.68  71.27
1245.5  250859.42  179215.50  71.44
1249.3  250648.62  179478.25  71.61
1253.1  251023.89  180061.88  71.73
1256.8  251130.10  180432.57  71.85
1260.6  250926.17  180455.39  71.92
1264.4  250785.89  180572.09  72.00
1268.1  250502.27  180483.60  72.05
1271.9  250441.92  180593.54  72.11
1275.7  250676.33  180933.41  72.18
1279.4  250933.80  181307.70  72.25
1283.2  250418.00  181229.52  72.37
1286.9  250085.96  181198.76  72.45
1290.7  249840.80  181230.34  72.54
1294.4  249096.39  180778.60  72.57
1298.2  248031.74  180068.00  72.60
1302.0  246740.17  179154.59  72.61
1305.7  245248.67  178054.45  72.60
1309.5  243586.80  176675.99  72.53
1313.2  242617.75  175767.75  72.45
1317.0  241971.60  174988.54  72.32
1320.7  241078.79  173935.67  72.15
1324.4  239828.37  172479.89  71.92
1328.2  239187.20  171342.00  71.64
1331.9  238369.08  169843.89  71.25
1335.7  237543.75  168175.09  70.80
1339.4  236111.20  165949.60  70.28
1343.2  235079.36  163945.23  69.74
1346.9  234710.48  162308.72  69.15
1350.6  235283.84  161339.80  68.57
1354.4  235886.81  160489.11  68.04
1358.1  235651.40  159046.54  67.49
1361.8  234813.36  157183.04  66.94
1365.6  233728.10  155275.20  66.43
1369.3  232708.89  153401.71  65.92
1373.0  231381.58  151397.36  65.43
1376.7  229787.23  149164.82  64.91
1380.5  228123.16  146731.46  64.32
1384.2  226771.13  144153.09  63.57
1387.9  225481.87  141375.47  62.70
1391.6  224046.78  138255.66  61.71
1395.3  222749.95  134894.57  60.56
1399.1  221940.64  131486.16  59.24
1402.8  220856.00  127460.14  57.71
1406.5  220009.50  123242.68  56.02
1410.2  219369.28  119112.71  54.30
1413.9  219271.14  115449.63  52.65
1417.6  218670.05  111898.90  51.17
1421.3  217904.53  108731.14  49.90
1425.1  217009.60  105928.80  48.81
1428.8  216592.65  103774.31  47.91
1432.5  216357.63  102074.63  47.18
1436.2  216037.52  100696.53  46.61
1439.9  215338.37  99408.66  46.16
1443.6  214915.44  98462.93  45.81
1447.3  214395.31  97720.86  45.58
1451.0  213897.00  97131.38  45.41
1454.7  213349.51  96692.97  45.32
1458.4  212934.40  96409.95  45.28
1462.1  212271.35  96148.66  45.30
1465.8  211517.42  95950.41  45.36
1469.4  210957.16  96001.55  45.51
1473.1  211820.47  96748.19  45.67
1476.8  212076.58  97405.89  45.93
1480.5  210873.60  97367.66  46.17
1484.2  209776.08  97445.81  46.45
1487.9  209118.01  97761.92  46.75
1491.6  208434.42  98018.84  47.03
1495.3  208386.75  98585.73  47.31
1498.9  207884.93  98922.45  47.59
1502.6  206883.51  98974.17  47.84
1506.3  205612.09  98929.20  48.11
1510.0  204632.25  98985.89  48.37
1513.7  203820.71  99162.41  48.65
1517.3  203038.73  99287.19  48.90
1521.0  202093.74  99244.88  49.11
1524.7  201245.69  99237.92  49.31
1528.3  200376.77  99142.65  49.48
1532.0  199371.87  98988.34  49.65
1535.7  198471.78  98814.10  49.79
1539.3  197557.70  98576.27  49.90
1543.0  196882.58  98492.13  50.03
1546.7  196482.00  98532.11  50.15
1550.3  195937.78  98463.20  50.25
1554.0  195124.30  98256.60  50.36
1557.6  194337.06  98075.02  50.47
1561.3  193458.52  97835.64  50.57
1565.0  192584.13  97516.03  50.64
1568.6  191598.19  97179.66  50.72
1572.3  190918.12  97011.53  50.81
1575.9  190328.44  96880.11  50.90
1579.6  189770.47  96779.03  51.00
1583.2  189137.91  96656.26  51.10
1586.9  188377.99  96473.42  51.21
1590.5  187770.31  96468.40  51.38
1594.1  187023.40  96391.14  51.54
1597.8  186258.80  96297.43  51.70
1601.4  185531.53  96255.45  51.88
1605.1  184526.38  96056.63  52.06
1608.7  183687.75  95945.46  52.23
1612.3  182903.63  95832.10  52.39
1616.0  182070.20  95642.68  52.53
1619.6  181341.22  95497.50  52.66
1623.2  180517.33  95218.93  52.75
1626.9  179960.64  95053.70  52.82
1630.5  179226.10  94720.82  52.85
1634.1  178565.96  94388.08  52.86
1637.8  177758.93  93882.80  52.81
1641.4  176769.35  93150.01  52.70
1645.0  175831.28  92322.16  52.51
1648.6  174800.95  91312.17  52.24
1652.2  174005.65  90344.61  51.92
1655.8  173244.89  89329.71  51.56
1659.5  172510.20  88360.01  51.22
1663.1  171235.18  87260.21  50.96
1666.7  169931.83  86239.07  50.75
1670.3  168677.40  85355.57  50.60
1673.9  167538.40  84571.11  50.48
1677.5  166685.41  83908.64  50.34
1681.1  166206.13  83413.06  50.19
1684.7  166176.70  83059.33  49.98
1688.3  166046.69  82558.45  49.72
1691.9  165639.13  81775.80  49.37
1695.6  165272.33  80860.59  48.93
1699.2  165125.53  79956.19  48.42
1702.8  165044.06  79003.99  47.87
1706.3  164544.11  77788.87  47.28
1709.9  163559.73  76446.00  46.74
1713.5  162831.37  75293.38  46.24
1717.1  162102.50  74213.90  45.78
1720.7  161405.27  73248.26  45.38
1724.3  161051.54  72604.59  45.08
1727.9  160722.02  72334.30  45.01
1731.5  160661.33  72644.09  45.22
1735.1  160815.20  73465.03  45.68
1738.7  160582.13  73991.31  46.08
1742.2  160044.73  74161.74  46.34
1745.8  159455.07  74013.77  46.42
1749.4  159566.97  74033.96  46.40
1753.0  158944.45  73650.15  46.34
1756.5  157521.57  72960.43  46.32
1760.1  155570.28  72143.13  46.37
1763.7  153301.94  71356.25  46.55
1767.2  151500.73  70931.70  46.82
1770.8  149995.50  70696.29  47.13
1774.4  148486.02  70311.38  47.35
1777.9  147615.62  70259.05  47.60
1781.5  146681.67  69989.14  47.71
1785.1  145340.00  69468.75  47.80
1788.6  143949.66  68866.45  47.84
1792.2  142698.17  68304.54  47.87
1795.8  142206.93  68154.08  47.93
1799.3  141605.40  67919.14  47.96
1802.9  140811.48  67611.18  48.02
1806.4  140080.98  67380.51  48.10
1810.0  139190.61  67049.68  48.17
1813.5  138693.83  66874.23  48.22
1817.1  138419.60  66857.96  48.30
1820.6  137731.93  66685.71  48.42
1824.2  137633.02  66796.60  48.53
1827.7  136731.17  66539.99  48.66
1831.2  136388.00  66600.00  48.83
1834.8  136382.77  66764.98  48.95
1838.3  136213.00  66881.25  49.10
1841.8  135528.47  66734.79  49.24
1845.4  134567.88  66427.55  49.36
1848.9  133656.30  66073.63  49.44
1852.4  132973.83  65785.50  49.47
1856.0  132176.43  65339.34  49.43
1859.5  131412.23  64829.56  49.33
1863.0  130716.14  64254.37  49.16
1866.6  130375.64  63775.14  48.92
1870.1  130119.57  63189.96  48.56
1873.6  129495.75  62188.71  48.02
1877.1  128301.25  60694.13  47.31
1880.6  126931.38  58889.20  46.39
1884.2  125785.55  56935.02  45.26
1887.7  124892.20  54738.43  43.83
1891.2  123827.55  52158.38  42.12
1894.7  122933.70  49379.45  40.17
1898.2  122525.11  46603.47  38.04
1902.2  132930.72  47661.12  35.85
1904.9  132092.22  45085.98  34.13
1907.6  131123.20  42615.04  32.50
1910.4  130345.25  40410.72  31.00
1913.1  129154.88  38336.80  29.68
1915.8  128375.80  36782.20  28.65
1918.6  127815.68  35581.60  27.84
1921.3  127316.48  34679.67  27.24
1924.0  126506.94  33930.40  26.82
1926.7  125724.76  33417.28  26.58
1929.4  124974.00  33127.28  26.51
1932.2  124406.31  33042.49  26.56
1934.9  123786.00  33050.16  26.70
1937.6  123140.60  33164.56  26.93
1940.3  122544.50  33371.00  27.23
1943.0  121982.51  33615.95  27.56
1945.7  121203.39  33825.11  27.91
1948.4  120355.43  34042.29  28.28
1951.1  119681.46  34324.38  28.68
1953.8  119027.70  34615.68  29.08
1956.4  118491.20  34921.83  29.47
1959.1  117860.76  35184.24  29.85
1961.8  117038.88  35414.40  30.26
1964.5  116340.93  35663.76  30.65
1967.2  115531.55  35882.49  31.06
1969.9  114899.30  36131.90  31.45
1972.5  114144.17  36334.48  31.83
1975.2  113594.81  36589.91  32.21
1977.9  113224.04  36901.42  32.59
1980.6  112605.78  37131.50  32.97
1983.2  111720.80  37264.20  33.35
1985.9  110822.40  37346.40  33.70
1988.5  109936.94  37404.15  34.02
1991.2  109269.81  37521.63  34.34
1993.8  108645.90  37614.06  34.62
1996.5  108203.04  37752.00  34.89
1999.2  107566.92  37796.73  35.14
2001.8  107172.12  37881.00  35.35
2004.4  106667.26  37873.75  35.51
2007.1  106009.54  37790.06  35.65
2009.7  105393.78  37711.80  35.78
2012.4  104938.88  37668.48  35.90
2015.0  104458.40  37547.60  35.95
2017.6  103912.60  37331.95  35.93
2020.3  103373.60  37085.84  35.88
2022.9  103114.24  36908.16  35.79
2025.5  102867.33  36708.75  35.69
2028.1  102639.17  36461.05  35.52
2030.8  102234.81  36076.23  35.29
2033.4  102085.14  35760.66  35.03
2036.0  101657.84  35357.92  34.78
2038.6  101254.56  34922.46  34.49
2041.2  100932.04  34509.88  34.19
2043.8  100569.04  34085.48  33.89
2046.4  100169.82  33642.72  33.59
2049.0  99640.88  33172.88  33.29
2051.6  99389.61  32813.76  33.02
2054.2  99045.00  32418.25  32.73
2056.8  98644.70  32032.00  32.47
2059.4  98032.12  31590.52  32.22
2062.0  97518.25  31170.50  31.96
2064.6  96907.60  30754.92  31.74
2067.1  96285.51  30356.91  31.53
2069.7  95662.06  29974.06  31.33
2072.3  95203.86  29641.80  31.14
2074.9  94716.30  29316.21  30.95
2077.4  94383.64  29048.91  30.78
2080.0  93861.71  28729.52  30.61
2082.6  93391.45  28432.70  30.44
2085.1  92928.42  28135.74  30.28
2087.7  92547.00  27892.80  30.14
2090.3  92088.24  27632.64  30.01
2092.8  91334.13  27284.12  29.87
2095.4  90529.01  26921.70  29.74
2097.9  89843.25  26598.18  29.61
2100.5  89140.40  26242.80  29.44
2103.0  88549.56  25946.34  29.30
2105.6  87988.05  25692.36  29.20
2108.1  87451.29  25435.35  29.09
2110.7  86888.20  25153.80  28.95
2113.2  86373.75  24875.64  28.80
2115.7  85809.10  24585.00  28.65
2118.3  85177.95  24275.16  28.50
2120.8  84818.34  24044.04  28.35
2123.3  84430.75  23825.36  28.22
2125.8  84046.34  23610.44  28.09
2128.4  83577.39  23400.78  28.00
2130.9  82998.40  23176.80  27.92
2133.4  82629.12  23002.00  27.84
2135.9  82265.80  22858.60  27.79
2138.4  81814.37  22692.23  27.74
2140.9  81474.00  22614.54  27.76
2143.4  81126.38  22558.66  27.81
2145.9  80833.98  22514.80  27.85
2148.4  80534.27  22492.87  27.93
2150.9  80234.56  22478.25  28.02
2153.4  79942.16  22485.56  28.13
2155.9  79603.80  22481.11  28.24
2158.4  79284.45  22505.70  28.39
2160.9  79063.95  22557.15  28.53
2163.4  78758.20  22570.50  28.66
2165.9  78193.02  22489.76  28.76
2168.4  77711.40  22420.44  28.85
2170.8  77370.26  22412.17  28.97
2173.3  77001.65  22407.81  29.10
2175.8  76692.22  22412.17  29.22
2178.2  76302.90  22394.70  29.35
2180.7  75911.15  22395.10  29.50
2183.2  75490.52  22379.80  29.65
2185.6  75085.92  22362.48  29.78
2188.1  74571.84  22302.00  29.91
2190.6  73990.02  22227.92  30.04
2193.0  73357.35  22124.85  30.16
2195.5  72783.36  22049.28  30.29
2197.9  72191.28  21984.08  30.45
2200.4  71458.55  21854.40  30.58
2202.8  70980.82  21789.98  30.70
2205.3  70375.50  21686.08  30.81
2207.7  69993.04  21665.28  30.95
2210.1  69580.28  21607.32  31.05
2212.6  69214.30  21529.68  31.11
2215.0  68996.05  21492.90  31.15
2217.4  68705.71  21428.06  31.19
2219.9  68447.84  21369.00  31.22
2222.3  68200.88  21292.92  31.22
2224.7  68022.99  21201.21  31.17
2227.1  67757.64  21025.34  31.03
2229.5  67456.61  20823.16  30.87
2231.9  67008.96  20530.08  30.64
2234.4  66511.20  20193.04  30.36
2236.8  66108.98  19873.83  30.06
2239.2  65705.64  19528.08  29.72
2241.6  65272.41  19174.47  29.38
2244.0  64843.20  18800.64  28.99
2246.4  64426.77  18423.75  28.60
2248.8  64001.85  18023.06  28.16
2251.2  63675.30  17643.60  27.71
2253.6  63240.30  17226.00  27.24
2255.9  62905.56  16889.28  26.85
2258.3  62573.95  16557.76  26.46
2260.7  62191.04  16227.92  26.09
2263.1  61778.70  15921.00  25.77
2265.5  61360.09  15615.93  25.45
2267.9  61039.20  15346.80  25.14
2270.2  60612.72  15076.88  24.87
2272.6  60172.44  14821.92  24.63
2275.0  59746.68  14597.10  24.43
2277.3  59330.40  14363.55  24.21
2279.7  58941.00  14115.75  23.95
2282.1  58604.40  13888.44  23.70
2284.4  58197.04  13620.20  23.40
2286.8  57884.74  13332.90  23.03
2289.1  57476.40  13011.64  22.64
2291.5  57147.44  12709.62  22.24
2293.8  56703.00  12391.68  21.85
2296.2  56225.40  12048.96  21.43
2298.5  55690.77  11746.47  21.09
2300.8  55145.02  11499.88  20.85
2303.2  54484.72  11239.92  20.63
2305.5  53798.39  11017.94  20.48
2307.9  53129.51  10897.17  20.51
2310.2  52464.72  10838.52  20.66
2312.5  51814.40  10883.60  21.00
2314.8  51180.22  10953.36  21.40
2317.1  50551.25  11007.50  21.77
2319.5  49928.22  11012.76  22.06
2321.8  49377.36  10997.60  22.27
2324.1  48766.62  10908.94  22.37
2326.4  48274.38  10793.86  22.36
2328.7  47747.00  10640.00  22.28
2331.0  47238.84  10484.88  22.20
2333.3  46857.56  10322.30  22.03
2335.6  46448.08  10157.84  21.87
2337.9  45973.26  9940.68  21.62
2340.2  45524.00  9737.50  21.39
2342.5  45134.46  9557.55  21.18
2344.8  44636.70  9387.65  21.03
2347.1  44097.90  9244.62  20.96
2349.4  43540.56  9154.08  21.02
2351.7  43070.88  9106.08  21.14
2353.9  42578.35  9088.56  21.35
2356.2  42042.00  9077.25  21.59
2358.5  41542.04  9027.48  21.73
2360.8  41034.62  8960.80  21.84
2363.1  40567.44  8860.68  21.84
2365.3  40105.77  8760.44  21.84
2367.6  39560.00  8630.00  21.81
2369.8  39024.15  8522.40  21.84
2372.1  38440.74  8406.06  21.87
2374.4  37789.28  8275.40  21.90
2376.6  37171.68  8111.88  21.82
2378.9  36591.52  7946.12  21.72
2381.1  35984.00  7800.00  21.68
2383.4  35407.10  7667.18  21.65
2385.6  34913.45  7555.35  21.64
2387.9  34410.24  7433.28  21.60
2390.1  33925.50  7339.50  21.63
2392.3  33443.28  7255.17  21.69
2394.6  32969.12  7156.66  21.71
2396.8  32551.48  7066.26  21.71
2399.0  32089.30  6955.00  21.67
2401.3  31616.04  6859.88  21.70
2403.5  31132.92  6737.64  21.64
2405.7  30713.30  6656.37  21.67
2407.9  30293.82  6566.04  21.67
2410.1  29864.16  6450.48  21.60
2412.4  29470.40  6328.00  21.47
2414.6  29091.12  6204.00  21.33
2416.8  28678.32  6070.02  21.17
2419.0  28282.44  5964.78  21.09
2421.2  27902.28  5877.72  21.07
2423.4  27463.87  5796.28  21.11
2425.6  27100.53  5715.00  21.09
2427.8  26780.49  5589.27  20.87
2430.0  26461.29  5471.19  20.68
2432.2  26161.92  5368.32  20.52
2434.4  25820.64  5282.55  20.46
2436.5  25479.28  5191.96  20.38
2438.7  25188.42  5106.24  20.27
2440.9  24891.90  4978.38  20.00
2443.1  24626.52  4872.24  19.78
2445.3  24355.62  4790.67  19.67
2447.4  24027.12  4687.92  19.51
2449.6  23740.64  4607.68  19.41
2451.8  23461.38  4533.30  19.32
2453.9  23094.44  4426.85  19.17
2456.1  22746.16  4358.32  19.16
2458.3  22445.86  4295.98  19.14
2460.4  22157.41  4221.07  19.05
2462.6  21872.55  4144.00  18.95
2464.7  21585.72  4070.30  18.86
2466.9  21322.56  3994.64  18.73
2469.0  21071.98  3925.44  18.63
2471.2  20830.20  3858.48  18.52
2473.3  20534.53  3795.82  18.49
2475.4  20309.28  3691.27  18.18
2477.6  20053.36  3617.41  18.04
2479.7  19783.68  3563.52  18.01
2481.9  19481.28  3481.03  17.87
2484.0  19291.91  3411.08  17.68
2486.1  19033.38  3331.26  17.50
2488.2  18776.20  3280.60  17.47
2490.4  18505.50  3248.50  17.55
2492.5  18144.52  3199.72  17.63
2494.6  17882.37  3110.85  17.40
2496.7  17612.96  3094.73  17.57
2498.8  17380.08  3054.42  17.57
2500.9  17229.20  3083.12  17.89
2503.0  17174.30  3098.58  18.04
2505.1  17060.55  3092.70  18.13
2507.2  17045.04  3101.55  18.20
2509.4  17039.77  3182.30  18.68
2511.4  17053.05  3160.29  18.53
2513.5  17116.32  3173.44  18.54
2515.6  17250.48  3317.40  19.23
