# Supplementary material for: Using reflectance spectra and Pl@ntNet to identify herbarium specimens: a case study with Lithocarpus
Source: New Phytol. 2025 Jun 4;251(2):800–10. doi: 10.1111/nph.70258 (PMC13278665; doi:10.1111/nph.70258)
Supplement: Supplementary file 1 — Dataset S1 Original spectral data collected for this study. [file NPH-251-800-s003.zip › lithocarpus_spectra/gr021622_0174.sig]

/*** Spectra Vista SIG Data ***/
name= gr021622_0174.sig
instrument= HI: 1132003 (HR-1024i)
integration= 50.0, 9.0, 6.0, 100.0, 14.0, 6.0
scan method= Time-based, Time-based
scan coadds= 100, 425, 571, 50, 298, 571
scan time= 5, 5
scan settings= AI, AI
external data set1= 0,0,0,0,0,0,0,0,0,0,0,0,0,0,0,0,0,0,0,0,0,0,0,0,0,0,0,0,0,0,0,0
external data set2= 0,0,0,0,0,0,0,0,0,0,0,0,0,0,0,0,0,0,0,0,0,0,0,0,0,0,0,0,0,0,0,0
external data dark= 0,0,0,0,0,0,0,0,0,0,0,0,0,0,0,0
external data mask= 0
optic= LENS 4(1), LENS 4(1)
temp= 33.1, -5.0, -9.9, 33.1, -5.1, -9.9
battery= 7.46, 7.44
error= 0, 0
units= Radiance, Radiance
time= 16/02/2022 12:35:24, 16/02/2022 12:36:37
longitude=                 ,                 
latitude=                 ,                 
gpstime=                 ,                 
comm= 
memory slot= 0, 0
factors= 0.955, 0.934, 1.000 [Overlap: Remove @ 990,1900, Matching Type: None]
inclinometer x offset= 1, 1
inclinometer y offset= 90, 90
data= 
340.5  1193.50  130.20  10.91
341.9  1212.39  138.26  11.40
343.4  1161.12  137.76  11.86
344.9  1128.50  129.50  11.48
346.4  1141.12  115.90  10.16
347.8  1164.84  102.78  8.82
349.3  1146.24  119.40  10.42
350.8  1181.70  106.05  8.97
352.2  1214.29  95.10  7.83
353.7  1241.10  96.53  7.78
355.2  1270.70  104.80  8.25
356.6  1335.18  98.18  7.35
358.1  1388.10  105.76  7.62
359.6  1435.84  102.56  7.14
361.0  1489.51  98.48  6.61
362.5  1565.91  98.64  6.30
364.0  1656.20  108.29  6.54
365.5  1709.05  115.65  6.77
366.9  1770.96  119.32  6.74
368.4  1851.48  112.59  6.08
369.9  1954.72  115.74  5.92
371.3  2049.10  112.37  5.48
372.8  2110.71  117.99  5.59
374.2  2206.60  136.29  6.18
375.7  2320.47  137.66  5.93
377.2  2443.05  146.85  6.01
378.6  2496.69  138.71  5.56
380.1  2576.82  141.02  5.47
381.6  2698.54  151.32  5.61
383.0  2846.25  145.48  5.11
384.5  2981.16  152.88  5.13
386.0  3084.84  156.75  5.08
387.4  3181.20  162.68  5.11
388.9  3288.46  174.30  5.30
390.4  3428.39  176.55  5.15
391.8  3581.76  183.68  5.13
393.3  3731.98  191.24  5.12
394.7  3802.25  192.95  5.07
396.2  3916.84  200.17  5.11
397.7  4055.76  190.92  4.71
399.1  4236.09  197.15  4.65
400.6  4409.44  208.28  4.72
402.0  4552.86  218.01  4.79
403.5  4655.00  225.40  4.84
405.0  4799.80  228.34  4.76
406.4  4988.06  225.50  4.52
407.9  5173.60  240.84  4.66
409.3  5311.90  241.45  4.55
410.8  5431.32  249.57  4.60
412.2  5595.84  253.26  4.53
413.7  5805.23  262.82  4.53
415.1  6018.52  265.30  4.41
416.6  6200.10  276.39  4.46
418.0  6343.75  286.38  4.51
419.5  6502.31  290.22  4.46
420.9  6710.88  295.20  4.40
422.4  6953.62  306.04  4.40
423.8  7200.39  317.76  4.41
425.3  7453.80  335.18  4.50
426.7  7662.90  341.33  4.45
428.2  7843.20  349.60  4.46
429.6  8023.29  364.70  4.55
431.1  8231.16  373.10  4.53
432.5  8485.62  385.71  4.55
434.0  8767.00  401.50  4.58
435.4  9064.00  415.25  4.58
436.8  9363.17  428.89  4.58
438.3  9610.65  437.88  4.56
439.7  9820.94  458.05  4.66
441.2  10016.64  465.30  4.65
442.6  10261.95  474.53  4.62
444.0  10548.72  491.40  4.66
445.5  10876.29  507.71  4.67
446.9  11220.30  526.89  4.70
448.4  11530.05  550.24  4.77
449.8  11859.35  567.83  4.79
451.2  12149.75  580.75  4.78
452.7  12367.44  596.37  4.82
454.1  12611.96  606.90  4.81
455.5  12897.78  617.05  4.78
457.0  13230.36  637.78  4.82
458.4  13562.12  663.52  4.89
459.8  13910.40  682.56  4.91
461.2  14304.26  703.20  4.92
462.7  14668.29  719.39  4.90
464.1  15005.04  743.58  4.96
465.5  15287.76  758.88  4.96
467.0  15573.30  771.65  4.95
468.4  15891.24  788.22  4.96
469.8  16223.12  810.56  5.00
471.2  16618.92  836.27  5.03
472.7  17051.55  857.00  5.03
474.1  17475.80  882.05  5.05
475.5  17981.86  908.96  5.05
476.9  18458.31  940.94  5.10
478.4  18850.00  962.50  5.11
479.8  19121.44  976.36  5.11
481.2  19332.88  982.76  5.08
482.6  19586.34  999.81  5.10
484.0  19937.40  1030.20  5.17
485.4  20393.27  1058.51  5.19
486.9  20907.90  1085.18  5.19
488.3  21462.00  1112.52  5.18
489.7  21951.56  1139.77  5.19
491.1  22367.52  1164.24  5.21
492.5  22737.96  1190.70  5.24
493.9  23082.12  1210.56  5.24
495.3  23375.70  1228.35  5.25
496.8  23763.44  1245.44  5.24
498.2  24239.52  1278.77  5.28
499.6  24723.36  1303.61  5.27
501.0  25281.82  1336.27  5.29
502.4  25805.16  1367.40  5.30
503.8  26311.39  1400.14  5.32
505.2  26832.56  1437.64  5.36
506.6  27334.12  1462.34  5.35
508.0  27810.72  1494.36  5.37
509.4  28200.00  1522.50  5.40
510.8  28670.40  1554.30  5.42
512.2  29128.72  1588.44  5.45
513.6  29625.60  1620.00  5.47
515.0  30203.28  1663.80  5.51
516.4  30693.60  1698.24  5.53
517.8  31240.18  1738.11  5.56
519.2  31827.78  1778.03  5.59
520.7  32404.33  1820.70  5.62
522.0  32891.52  1858.14  5.65
523.4  33463.08  1900.71  5.68
524.8  33966.90  1938.15  5.71
526.2  34562.33  1981.80  5.73
527.6  35184.54  2032.32  5.78
529.0  35723.60  2074.60  5.81
530.4  36357.92  2127.42  5.85
531.8  36898.18  2168.47  5.88
533.2  37365.12  2211.30  5.92
534.6  37820.64  2264.32  5.99
536.0  38310.31  2323.85  6.07
537.4  38816.05  2384.19  6.14
538.8  39387.13  2440.93  6.20
540.2  40002.98  2499.64  6.25
541.6  40596.36  2558.43  6.30
543.0  41112.82  2612.68  6.35
544.3  41807.85  2677.43  6.40
545.7  42582.15  2755.73  6.47
547.1  43099.80  2816.63  6.54
548.5  43721.16  2882.04  6.59
549.9  44426.80  2958.86  6.66
551.3  45167.98  3038.75  6.73
552.7  45706.08  3101.93  6.79
554.1  46405.32  3180.06  6.85
555.4  46995.38  3256.38  6.93
556.8  47428.92  3319.47  7.00
558.2  47718.30  3375.90  7.07
559.6  47992.65  3431.70  7.15
561.0  48514.62  3504.27  7.22
562.3  48921.60  3567.20  7.29
563.7  49508.48  3640.00  7.35
565.1  50085.20  3720.20  7.43
566.5  50702.84  3803.58  7.50
567.9  51549.92  3902.92  7.57
569.2  52466.40  4011.00  7.64
570.6  53426.69  4125.06  7.72
572.0  54247.93  4229.81  7.80
573.4  54944.71  4327.88  7.88
574.8  55645.25  4437.00  7.97
576.1  56504.10  4553.52  8.06
577.5  57163.96  4656.48  8.15
578.9  58075.20  4784.10  8.24
580.3  58917.18  4903.73  8.32
581.6  59744.64  5029.76  8.42
583.0  60564.69  5153.99  8.51
584.4  61159.23  5264.09  8.61
585.8  61596.56  5354.27  8.69
587.1  61964.76  5444.56  8.79
588.5  62449.50  5546.25  8.88
589.9  62852.40  5640.60  8.97
591.2  63378.08  5745.48  9.07
592.6  64130.44  5867.07  9.15
594.0  64776.34  5975.64  9.23
595.3  65636.50  6101.81  9.30
596.7  66499.94  6234.84  9.38
598.1  67326.55  6367.98  9.46
599.5  68144.70  6494.30  9.53
600.8  69011.80  6616.70  9.59
602.2  69725.95  6732.43  9.66
603.5  70599.12  6865.38  9.72
604.9  71467.02  7005.24  9.80
606.3  72251.52  7138.56  9.88
607.6  72992.46  7275.75  9.97
609.0  73710.00  7408.80  10.05
610.4  74436.18  7553.91  10.15
611.7  75101.30  7697.47  10.25
613.1  75718.65  7850.48  10.37
614.5  76401.36  8015.67  10.49
615.8  76942.62  8169.12  10.62
617.2  77690.34  8358.84  10.76
618.5  78323.72  8534.60  10.90
619.9  79122.28  8725.50  11.03
621.2  79856.43  8917.94  11.17
622.6  80773.00  9130.00  11.30
624.0  81488.07  9330.26  11.45
625.3  82302.87  9540.57  11.59
626.7  83116.62  9747.63  11.73
628.0  83794.76  9938.50  11.86
629.4  84616.00  10144.40  11.99
630.8  85310.64  10335.30  12.11
632.1  85866.48  10500.84  12.23
633.5  86766.68  10704.98  12.34
634.8  87478.97  10876.45  12.43
636.2  88114.80  11034.72  12.52
637.5  88936.37  11208.77  12.60
638.9  89642.88  11361.98  12.67
640.2  90413.06  11503.80  12.72
641.6  91253.88  11618.40  12.73
642.9  92001.91  11714.43  12.73
644.3  92810.82  11808.88  12.72
645.6  93567.50  11875.50  12.69
647.0  94312.35  11901.56  12.62
648.3  95107.53  11902.62  12.51
649.7  95924.13  11884.74  12.39
651.0  96719.27  11840.29  12.24
652.4  97241.04  11740.95  12.07
653.7  98309.97  11685.29  11.89
655.0  99216.96  11598.48  11.69
656.4  99877.80  11451.50  11.47
657.7  100930.81  11339.86  11.24
659.1  101794.00  11222.75  11.02
660.4  102500.16  11105.36  10.83
661.8  103192.00  10996.00  10.66
663.1  104145.30  10951.11  10.52
664.5  104657.04  10899.72  10.41
665.8  104797.41  10857.02  10.36
667.1  104892.84  10868.45  10.36
668.5  105260.40  10962.00  10.41
669.8  105655.04  11107.69  10.51
671.2  105913.60  11286.08  10.66
672.5  106199.92  11534.35  10.86
673.8  106826.72  11875.50  11.12
675.2  107769.90  12309.15  11.42
676.5  108916.02  12819.66  11.77
677.8  110118.12  13377.71  12.15
679.2  111087.83  13964.25  12.57
680.5  111910.65  14587.32  13.03
681.9  112627.90  15230.60  13.52
683.2  113421.00  15896.65  14.02
684.5  114221.80  16551.15  14.49
685.9  114950.12  17183.31  14.95
687.2  115660.80  17790.72  15.38
688.5  116294.12  18376.34  15.80
689.9  117067.72  18962.48  16.20
691.2  117741.92  19512.04  16.57
692.5  118361.70  20033.94  16.93
693.8  119071.05  20562.43  17.27
695.2  119686.87  21084.33  17.62
696.5  120368.16  21624.68  17.97
697.8  121084.85  22186.10  18.32
699.2  121738.89  22748.70  18.69
700.5  122434.20  23342.94  19.07
701.8  123053.70  23949.98  19.46
703.1  123722.64  24591.54  19.88
704.5  124396.56  25267.14  20.31
705.8  125138.51  25972.08  20.75
707.1  125787.50  26690.88  21.22
708.4  126416.55  27434.24  21.70
709.8  127211.85  28218.69  22.18
711.1  127736.24  28970.25  22.68
712.4  128552.10  29804.16  23.18
713.7  129216.34  30609.19  23.69
715.0  129901.41  31436.04  24.20
716.3  130645.00  32269.75  24.70
717.7  131347.09  33107.58  25.21
719.0  132115.40  33945.00  25.69
720.3  132861.34  34787.93  26.18
721.6  133732.80  35649.50  26.66
722.9  134572.05  36505.89  27.13
724.2  135414.72  37365.30  27.59
725.6  136156.50  38188.93  28.05
726.9  136609.25  38928.25  28.50
728.2  137082.40  39670.40  28.94
729.5  137664.80  40458.86  29.39
730.8  138144.50  41206.76  29.83
732.1  138730.20  41984.46  30.26
733.4  139151.29  42716.63  30.70
734.7  139435.20  43416.18  31.14
736.0  139811.76  44139.45  31.57
737.3  139971.51  44792.06  32.00
738.6  140130.54  45440.73  32.43
740.0  140321.75  46092.00  32.85
741.2  140616.32  46779.20  33.27
742.6  141107.76  47539.62  33.69
743.9  141678.56  48311.12  34.10
745.2  142411.50  49130.94  34.50
746.5  143182.40  49970.17  34.90
747.8  143819.80  50749.80  35.29
749.1  144545.26  51567.01  35.68
750.4  145259.50  52371.61  36.05
751.7  145970.72  53169.62  36.42
753.0  146500.88  53905.73  36.80
754.2  147142.62  54664.53  37.15
755.5  147714.34  55394.98  37.50
756.8  148265.48  56104.90  37.84
758.1  149227.80  56986.02  38.19
759.4  150121.60  57830.70  38.52
760.7  150979.92  58668.12  38.86
762.0  151550.00  59395.00  39.19
763.3  152100.90  60108.30  39.52
764.6  152478.48  60739.20  39.83
765.9  152839.15  61379.10  40.16
767.2  153347.46  62058.68  40.47
768.4  153671.70  62667.15  40.78
769.7  154272.53  63401.81  41.10
771.0  154679.22  64046.43  41.41
772.3  155032.35  64669.28  41.71
773.6  155514.56  65338.96  42.01
774.8  155967.98  66000.02  42.32
776.1  156401.96  66666.60  42.63
777.4  156709.69  67266.03  42.92
778.7  157208.38  67939.67  43.22
780.0  157648.64  68596.80  43.51
781.2  158005.38  69218.16  43.81
782.5  158508.48  69895.02  44.10
783.8  158958.18  70563.15  44.39
785.0  159301.86  71170.47  44.68
786.3  159736.50  71809.50  44.95
787.6  160174.56  72458.40  45.24
788.9  160548.39  73069.07  45.51
790.1  161058.40  73749.40  45.79
791.4  161426.88  74365.44  46.07
792.7  162042.39  75090.50  46.34
793.9  162456.84  75722.85  46.61
795.2  162943.50  76365.75  46.87
796.5  163438.22  77014.30  47.12
797.7  163896.12  77675.13  47.39
799.0  164496.00  78390.00  47.65
800.2  164901.76  78991.36  47.90
801.5  165368.34  79630.02  48.15
802.8  165885.90  80288.63  48.40
804.0  166346.18  80905.37  48.64
805.3  166823.04  81551.04  48.88
806.5  167182.20  82137.00  49.13
807.8  167646.50  82759.25  49.37
809.0  168112.38  83388.44  49.60
810.3  168578.66  84001.84  49.83
811.5  168944.07  84590.10  50.07
812.8  169411.50  85192.20  50.29
814.0  169802.46  85752.68  50.50
815.3  170306.13  86380.85  50.72
816.5  170687.00  86951.25  50.94
817.8  171107.10  87544.56  51.16
819.0  171495.10  88117.19  51.38
820.2  171948.42  88711.26  51.59
821.5  172416.05  89314.55  51.80
822.7  172744.95  89832.14  52.00
824.0  173166.39  90401.27  52.20
825.2  173653.35  91012.28  52.41
826.4  174139.24  91612.46  52.61
827.7  174431.20  92118.95  52.81
828.9  174881.70  92699.10  53.01
830.1  175292.95  93235.40  53.19
831.4  175724.10  93789.88  53.37
832.6  176153.18  94390.10  53.58
833.8  176511.20  94916.40  53.77
835.0  176889.30  95423.02  53.95
836.3  177355.50  95986.10  54.12
837.5  177811.20  96550.65  54.30
838.7  178242.66  97124.81  54.49
839.9  178614.72  97656.84  54.67
841.2  179069.48  98225.81  54.85
842.4  179449.68  98719.34  55.01
843.6  179858.00  99246.70  55.18
844.8  180337.50  99824.54  55.35
846.0  180746.04  100357.55  55.52
847.2  181133.40  100885.37  55.70
848.5  181628.80  101445.28  55.85
849.7  182004.45  101929.04  56.00
850.9  182369.20  102422.45  56.16
852.1  182782.07  102931.27  56.31
853.3  183079.74  103410.15  56.48
854.5  183503.04  103945.91  56.65
855.7  183802.50  104411.49  56.81
856.9  184202.88  104890.68  56.94
858.1  184596.02  105387.72  57.09
859.3  184968.14  105877.73  57.24
860.5  185393.64  106385.66  57.38
861.7  185826.40  106888.00  57.52
862.9  186192.89  107360.11  57.66
864.1  186545.61  107822.50  57.80
865.3  186966.88  108354.64  57.95
866.5  187453.44  108864.00  58.08
867.7  187859.26  109365.99  58.22
868.9  188283.41  109834.20  58.33
870.1  188695.39  110365.21  58.49
871.3  189084.38  110853.33  58.63
872.5  189569.70  111364.65  58.75
873.7  190044.96  111872.80  58.87
874.9  190585.80  112397.84  58.97
876.0  191088.36  112963.68  59.12
877.2  191512.84  113443.82  59.24
878.4  192007.35  113983.47  59.36
879.6  192511.20  114468.90  59.46
880.8  192988.25  114968.88  59.57
882.0  193404.47  115428.03  59.68
883.1  193924.08  115945.48  59.79
884.3  194328.99  116439.86  59.92
885.5  194842.83  116930.73  60.01
886.7  195180.48  117374.40  60.14
887.8  195649.50  117855.15  60.24
889.0  196151.12  118364.25  60.34
890.2  196633.08  118840.37  60.44
891.4  197136.71  119345.10  60.54
892.5  197811.90  119874.69  60.60
893.7  198396.88  120470.00  60.72
894.9  199009.08  121015.26  60.81
896.0  199583.50  121611.23  60.93
897.2  200192.72  122170.09  61.03
898.4  200768.88  122631.21  61.08
899.5  201467.38  123234.47  61.17
900.7  201921.20  123656.00  61.24
901.9  202318.88  124134.57  61.36
903.0  202627.01  124560.70  61.47
904.2  202988.80  124957.10  61.56
905.4  203541.72  125402.67  61.61
906.5  204041.39  125853.32  61.68
907.7  204327.40  126294.58  61.81
908.8  204729.66  126728.42  61.90
910.0  205098.40  127131.16  61.99
911.2  205419.33  127418.02  62.03
912.3  205650.48  127695.93  62.09
913.5  205744.30  127976.53  62.20
914.6  205979.76  128255.40  62.27
915.8  206296.14  128693.01  62.38
916.9  206556.09  129033.11  62.47
918.1  206861.28  129335.92  62.52
919.2  207045.72  129596.90  62.59
920.4  207180.38  129886.35  62.69
921.5  207359.46  130260.44  62.82
922.7  207596.96  130578.64  62.90
923.8  207912.36  130860.06  62.94
925.0  208094.67  131075.00  62.99
926.1  208399.38  131456.43  63.08
927.3  208824.00  131911.68  63.17
928.4  209342.25  132406.63  63.25
929.6  209904.64  132999.68  63.36
930.7  210658.00  133512.40  63.38
931.8  211410.36  134150.76  63.46
933.0  212148.00  134758.80  63.52
934.1  212584.77  135264.60  63.63
935.3  212762.90  135535.55  63.70
936.4  212756.56  135657.58  63.76
937.6  212671.32  135619.76  63.77
938.7  212647.50  135734.54  63.83
939.9  212552.51  135984.32  63.98
941.0  213106.66  136482.13  64.04
942.1  213716.88  136916.73  64.06
943.3  214234.02  137329.50  64.10
944.4  214635.17  137661.55  64.14
945.6  214871.48  138009.01  64.23
946.7  214997.59  138223.66  64.29
947.9  215250.84  138526.61  64.36
949.0  215525.39  138689.75  64.35
950.1  215910.36  139035.06  64.39
951.3  216212.04  139404.32  64.48
952.4  216504.14  139677.29  64.51
953.6  216788.48  139949.80  64.56
954.7  216885.12  140086.91  64.59
955.8  217202.14  140248.91  64.57
957.0  217586.10  140576.93  64.61
958.1  218043.60  140828.16  64.59
959.3  218045.10  140818.65  64.58
960.4  218333.22  141205.79  64.67
961.6  218581.96  141432.17  64.70
962.7  219142.40  141595.36  64.61
963.9  219200.03  141729.18  64.66
965.0  219250.32  141709.11  64.63
966.2  219266.91  141849.49  64.69
967.3  219307.03  141893.31  64.70
968.5  219638.40  142041.60  64.67
969.6  219795.44  142140.72  64.67
970.8  219707.07  142060.44  64.66
971.9  219655.04  142010.88  64.65
973.1  219598.00  142105.96  64.71
974.2  219558.33  141999.47  64.68
975.4  219900.84  142270.14  64.70
976.5  219949.86  142411.82  64.75
977.7  220281.78  142500.57  64.69
978.8  220137.48  142186.59  64.59
980.0  219991.00  142126.00  64.61
981.2  220132.53  142226.69  64.61
982.3  220206.28  142351.72  64.64
983.5  220283.57  142385.62  64.64
984.6  220672.08  142428.24  64.54
985.8  220665.72  142263.00  64.47
987.0  220745.60  142282.56  64.46
988.1  220702.32  142593.68  64.61
989.3  220671.36  142634.80  64.64
990.2  232741.82  153143.73  65.80
994.0  233130.02  153894.50  66.01
997.9  233123.17  154261.02  66.17
1001.7  233670.31  155134.53  66.39
1005.6  234656.67  156297.86  66.61
1009.4  235920.27  157575.50  66.79
1013.3  236960.00  158734.29  66.99
1017.1  237769.19  159612.46  67.13
1021.0  238444.77  160578.80  67.34
1024.8  239697.56  161852.21  67.52
1028.6  241532.72  163558.99  67.72
1032.5  243013.40  164937.60  67.87
1036.3  243624.76  165735.43  68.03
1040.1  243866.86  166306.85  68.20
1044.0  244649.24  167282.53  68.38
1047.8  245366.10  168129.68  68.52
1051.6  245974.67  169019.09  68.71
1055.5  245650.00  169157.89  68.86
1059.3  245358.60  169370.61  69.03
1063.1  245110.56  169593.75  69.19
1067.0  245418.94  170172.10  69.34
1070.8  246167.29  171058.70  69.49
1074.6  246626.56  171745.84  69.64
1078.4  246344.00  171881.14  69.77
1082.3  245522.17  171598.53  69.89
1086.1  245027.60  171665.03  70.06
1089.9  245004.90  171942.21  70.18
1093.7  245370.30  172533.75  70.32
1097.5  245508.49  172894.48  70.42
1101.4  245445.18  173063.49  70.51
1105.2  245317.60  173138.91  70.58
1109.0  245637.30  173527.98  70.64
1112.8  246561.86  174243.44  70.67
1116.6  247367.38  174771.66  70.65
1120.4  248028.04  175214.60  70.64
1124.2  248513.26  175393.28  70.58
1128.1  249161.20  175566.47  70.46
1131.8  249162.67  175248.90  70.34
1135.7  248939.29  174735.27  70.19
1139.5  248732.20  174151.67  70.02
1143.3  248178.07  173196.62  69.79
1147.1  247512.44  172127.43  69.54
1150.9  246906.92  170951.20  69.24
1154.7  246870.58  170109.09  68.91
1158.5  246773.93  169223.66  68.57
1162.3  246590.86  168382.70  68.28
1166.1  245974.77  167345.99  68.03
1169.9  245571.97  166569.47  67.83
1173.7  245000.00  165754.29  67.65
1177.5  244346.21  164940.63  67.50
1181.2  244363.89  164619.00  67.37
1185.0  244786.75  164630.75  67.25
1188.8  244702.89  164500.00  67.22
1192.6  244720.49  164535.97  67.23
1196.4  244748.35  164631.53  67.27
1200.2  244085.33  164438.40  67.37
1204.0  243654.35  164487.44  67.51
1207.8  243305.93  164700.78  67.69
1211.6  242739.44  164782.71  67.88
1215.3  242297.03  165152.23  68.16
1219.1  242157.67  165789.48  68.46
1222.9  241813.33  166354.29  68.79
1226.7  241518.94  166980.08  69.14
1230.4  240913.33  167300.85  69.44
1234.2  240238.29  167502.30  69.72
1238.0  239519.78  167587.69  69.97
1241.8  238827.47  167630.43  70.19
1245.5  238294.47  167680.91  70.37
1249.3  238082.60  167935.02  70.54
1253.1  238347.08  168438.13  70.67
1256.8  238391.62  168786.66  70.80
1260.6  238160.03  168825.60  70.89
1264.4  237946.69  168931.36  71.00
1268.1  237579.47  168815.74  71.06
1271.9  237526.09  168979.36  71.14
1275.7  237769.91  169364.51  71.23
1279.4  238054.80  169798.37  71.33
1283.2  237611.81  169751.34  71.44
1286.9  237264.36  169761.31  71.55
1290.7  236998.67  169801.03  71.65
1294.4  236357.58  169449.30  71.69
1298.2  235455.89  168947.98  71.75
1302.0  234341.08  168216.43  71.78
1305.7  233021.86  167331.41  71.81
1309.5  231531.35  166210.01  71.79
1313.2  230552.92  165412.82  71.75
1317.0  229897.20  164799.51  71.68
1320.7  229140.66  164002.77  71.57
1324.4  228049.85  162820.54  71.40
1328.2  227407.20  161844.17  71.17
1331.9  226572.13  160555.92  70.86
1335.7  225770.28  159070.63  70.46
1339.4  224514.36  157223.83  70.03
1343.2  223551.90  155432.55  69.53
1346.9  223122.70  153975.32  69.01
1350.6  223442.96  153105.00  68.52
1354.4  223931.56  152416.23  68.06
1358.1  223686.93  151211.57  67.60
1361.8  222914.33  149591.37  67.11
1365.6  221893.10  147819.15  66.62
1369.3  220773.78  146035.71  66.15
1373.0  219477.87  144221.20  65.71
1376.7  217914.23  142295.44  65.30
1380.5  216438.40  140295.23  64.82
1384.2  215129.37  138177.13  64.23
1387.9  213907.27  135882.86  63.52
1391.6  212608.92  133302.71  62.70
1395.3  211442.40  130513.73  61.73
1399.1  210696.23  127704.45  60.61
1402.8  209709.33  124349.57  59.30
1406.5  208980.60  120887.46  57.85
1410.2  208428.17  117436.11  56.34
1413.9  208303.14  114339.77  54.89
1417.6  207781.49  111329.15  53.58
1421.3  207176.00  108634.46  52.44
1425.1  206435.73  106252.11  51.47
1428.8  206059.95  104398.59  50.66
1432.5  205833.59  102920.31  50.00
1436.2  205593.30  101727.07  49.48
1439.9  204985.79  100591.64  49.07
1443.6  204607.78  99754.57  48.75
1447.3  204077.82  99060.94  48.54
1451.0  203615.75  98528.79  48.39
1454.7  203079.11  98092.80  48.30
1458.4  202690.13  97791.75  48.25
1462.1  202060.30  97477.94  48.24
1465.8  201401.72  97243.48  48.28
1469.4  200858.59  97173.60  48.38
1473.1  201426.69  97704.89  48.51
1476.8  201599.31  98170.24  48.70
1480.5  200506.58  97972.84  48.86
1484.2  199560.80  97919.64  49.07
1487.9  198926.57  98048.41  49.29
1491.6  198221.83  98118.43  49.50
1495.3  198043.08  98463.16  49.72
1498.9  197509.83  98660.89  49.95
1502.6  196618.74  98673.89  50.19
1506.3  195492.27  98587.20  50.43
1510.0  194578.30  98618.91  50.68
1513.7  193850.19  98750.85  50.94
1517.3  193132.67  98859.59  51.19
1521.0  192263.93  98821.08  51.40
1524.7  191485.43  98822.70  51.61
1528.3  190668.08  98699.57  51.77
1532.0  189783.60  98561.14  51.93
1535.7  188961.42  98382.90  52.07
1539.3  188127.97  98153.16  52.17
1543.0  187500.44  98042.25  52.29
1546.7  187127.42  98080.13  52.41
1550.3  186623.29  98019.09  52.52
1554.0  185842.30  97805.25  52.63
1557.6  185090.22  97597.34  52.73
1561.3  184284.85  97306.39  52.80
1565.0  183423.07  96982.03  52.87
1568.6  182508.15  96613.19  52.94
1572.3  181862.06  96429.35  53.02
1575.9  181269.07  96273.77  53.11
1579.6  180722.07  96146.93  53.20
1583.2  180102.40  96025.06  53.32
1586.9  179367.04  95790.59  53.40
1590.5  178758.18  95769.57  53.57
1594.1  178042.24  95647.34  53.72
1597.8  177280.64  95537.40  53.89
1601.4  176557.80  95484.26  54.08
1605.1  175606.74  95243.93  54.24
1608.7  174804.75  95114.57  54.41
1612.3  174052.51  94964.26  54.56
1616.0  173251.10  94766.91  54.70
1619.6  172555.33  94603.29  54.82
1623.2  171756.93  94288.07  54.90
1626.9  171160.38  94072.17  54.96
1630.5  170407.00  93676.05  54.97
1634.1  169769.67  93368.24  55.00
1637.8  169057.78  92948.00  54.98
1641.4  168192.75  92336.54  54.90
1645.0  167366.86  91655.24  54.76
1648.6  166411.82  90769.85  54.55
1652.2  165707.61  89887.15  54.24
1655.8  164994.00  88901.71  53.88
1659.5  164324.45  87883.71  53.48
1663.1  163136.22  86662.12  53.12
1666.7  161914.00  85519.50  52.82
1670.3  160756.42  84461.96  52.54
1673.9  159706.03  83429.93  52.24
1677.5  158919.40  82511.06  51.92
1681.1  158482.84  81776.00  51.60
1684.7  158457.00  81246.34  51.27
1688.3  158341.48  80635.20  50.92
1691.9  157952.67  79813.24  50.53
1695.6  157614.27  79012.48  50.13
1699.2  157504.17  78359.74  49.75
1702.8  157431.30  77718.16  49.37
1706.3  156954.48  76795.72  48.93
1709.9  155997.33  75686.63  48.52
1713.5  155298.63  74737.04  48.12
1717.1  154604.88  73978.40  47.85
1720.7  153945.67  73287.44  47.61
1724.3  153573.58  72903.56  47.47
1727.9  153272.62  72694.25  47.43
1731.5  153167.25  72865.59  47.57
1735.1  153295.20  73424.74  47.90
1738.7  153038.84  73782.57  48.21
1742.2  152576.49  73899.57  48.43
1745.8  151953.73  73772.66  48.55
1749.4  151816.90  73770.88  48.59
1753.0  151001.43  73379.78  48.60
1756.5  149587.51  72688.69  48.59
1760.1  147813.23  71886.42  48.63
1763.7  145832.17  71074.50  48.74
1767.2  144235.67  70574.27  48.93
1770.8  142899.00  70238.25  49.15
1774.4  141497.07  69790.55  49.32
1777.9  140704.12  69711.71  49.54
1781.5  139841.00  69530.79  49.72
1785.1  138612.50  69176.25  49.91
1788.6  137324.50  68757.06  50.07
1792.2  136059.67  68334.96  50.22
1795.8  135457.26  68248.24  50.38
1799.3  134822.20  68060.31  50.48
1802.9  134086.30  67832.08  50.59
1806.4  133419.73  67654.51  50.71
1810.0  132611.14  67386.13  50.81
1813.5  132174.36  67248.71  50.88
1817.1  131909.07  67246.71  50.98
1820.6  131300.47  67044.15  51.06
1824.2  131187.91  67155.40  51.19
1827.7  130378.82  66870.86  51.29
1831.2  130088.00  66924.00  51.45
1834.8  130047.07  67051.29  51.56
1838.3  129862.00  67142.25  51.70
1841.8  129223.10  66934.14  51.80
1845.4  128392.79  66631.60  51.90
1848.9  127559.85  66260.70  51.94
1852.4  126934.27  65956.37  51.96
1856.0  126210.70  65491.22  51.89
1859.5  125495.21  65013.93  51.81
1863.0  124862.03  64432.64  51.60
1866.6  124599.91  64000.17  51.36
1870.1  124389.57  63426.22  50.99
1873.6  123768.75  62432.68  50.44
1877.1  122695.42  60996.38  49.71
1880.6  121484.98  59278.23  48.79
1884.2  120526.65  57419.85  47.64
1887.7  119702.40  55301.70  46.20
1891.2  118733.30  52797.38  44.47
1894.7  117902.81  50102.17  42.49
1898.2  117452.71  47413.61  40.37
1902.2  125782.80  48250.80  38.36
1904.9  125125.37  45826.35  36.62
1907.6  124293.87  43471.33  34.97
1910.4  123538.74  41380.62  33.50
1913.1  122426.33  39455.53  32.23
1915.8  121751.93  37955.63  31.17
1918.6  121270.27  36771.87  30.32
1921.3  120784.48  35834.04  29.67
1924.0  120005.55  35063.35  29.22
1926.7  119266.97  34486.50  28.92
1929.4  118511.33  34086.20  28.76
1932.2  117938.25  33914.46  28.76
1934.9  117366.60  33883.20  28.87
1937.6  116770.23  33925.73  29.05
1940.3  116187.92  34035.42  29.29
1943.0  115689.15  34210.68  29.57
1945.7  114982.73  34383.53  29.90
1948.4  114237.61  34575.98  30.27
1951.1  113627.40  34833.60  30.66
1953.8  112995.85  35096.05  31.06
1956.4  112499.53  35350.83  31.42
1959.1  111934.67  35573.27  31.78
1961.8  111175.75  35759.50  32.16
1964.5  110524.95  35988.45  32.56
1967.2  109782.74  36188.54  32.96
1969.9  109162.50  36375.67  33.32
1972.5  108376.00  36505.60  33.68
1975.2  107814.05  36722.93  34.06
1977.9  107511.82  37032.58  34.45
1980.6  106972.37  37245.66  34.82
1983.2  106126.38  37341.98  35.19
1985.9  105270.00  37404.00  35.53
1988.5  104379.03  37446.56  35.88
1991.2  103730.63  37573.88  36.22
1993.8  103140.40  37691.50  36.54
1996.5  102710.85  37848.80  36.85
1999.2  102101.09  37919.11  37.14
2001.8  101711.40  38027.40  37.39
2004.4  101206.05  38058.50  37.60
2007.1  100528.63  37959.48  37.76
2009.7  99943.65  37871.70  37.89
2012.4  99562.40  37861.07  38.03
2015.0  99116.83  37752.33  38.09
2017.6  98569.71  37516.96  38.06
2020.3  98106.43  37294.03  38.01
2022.9  97904.13  37167.60  37.96
2025.5  97682.93  36984.85  37.86
2028.1  97473.54  36736.42  37.69
2030.8  97061.70  36344.80  37.45
2033.4  96894.65  36029.90  37.18
2036.0  96531.40  35653.33  36.93
2038.6  96164.40  35255.20  36.66
2041.2  95850.17  34857.50  36.37
2043.8  95523.46  34476.65  36.09
2046.4  95162.73  34061.47  35.79
2049.0  94678.70  33609.63  35.50
2051.6  94421.80  33255.80  35.22
2054.2  94104.38  32905.21  34.97
2056.8  93766.75  32583.83  34.75
2059.4  93202.80  32169.83  34.52
2062.0  92709.38  31807.29  34.31
2064.6  92129.73  31465.11  34.15
2067.1  91539.23  31111.20  33.99
2069.7  90933.57  30752.15  33.82
2072.3  90507.33  30491.12  33.69
2074.9  90041.35  30244.73  33.59
2077.4  89734.31  30030.45  33.47
2080.0  89266.91  29764.29  33.34
2082.6  88776.96  29476.75  33.20
2085.1  88302.25  29193.00  33.06
2087.7  87990.50  28996.50  32.95
2090.3  87579.18  28745.45  32.82
2092.8  86858.55  28401.73  32.70
2095.4  86089.36  28040.24  32.57
2097.9  85443.28  27722.33  32.45
2100.5  84771.67  27398.00  32.32
2103.0  84188.53  27111.13  32.20
2105.6  83645.75  26825.63  32.07
2108.1  83159.78  26574.53  31.96
2110.7  82646.43  26291.53  31.81
2113.2  82151.03  26023.58  31.68
2115.7  81589.92  25745.96  31.56
2118.3  80972.78  25453.35  31.43
2120.8  80620.35  25245.75  31.31
2123.3  80224.61  25021.31  31.19
2125.8  79826.83  24807.53  31.08
2128.4  79404.33  24601.20  30.98
2130.9  78890.17  24346.00  30.86
2133.4  78534.52  24158.28  30.76
2135.9  78193.33  24000.67  30.69
2138.4  77747.36  23823.53  30.64
2140.9  77437.00  23714.32  30.62
2143.4  77114.41  23605.21  30.61
2145.9  76822.01  23495.56  30.58
2148.4  76535.70  23416.37  30.60
2150.9  76249.39  23349.36  30.62
2153.4  75969.18  23294.53  30.66
2155.9  75639.49  23211.67  30.69
2158.4  75355.88  23158.63  30.73
2160.9  75153.75  23146.38  30.80
2163.4  74874.12  23108.77  30.86
2165.9  74329.73  22998.67  30.94
2168.4  73873.80  22914.90  31.02
2170.8  73546.46  22871.57  31.10
2173.3  73183.94  22826.84  31.19
2175.8  72858.59  22791.73  31.28
2178.2  72488.50  22741.13  31.37
2180.7  72134.94  22688.46  31.45
2183.2  71745.53  22642.65  31.56
2185.6  71322.30  22598.10  31.68
2188.1  70849.80  22535.10  31.81
2190.6  70304.22  22444.07  31.92
2193.0  69676.20  22333.58  32.05
2195.5  69113.60  22240.00  32.18
2197.9  68540.20  22109.53  32.26
2200.4  67856.71  21960.38  32.36
2202.8  67419.56  21904.22  32.49
2205.3  66846.70  21794.35  32.60
2207.7  66488.28  21755.28  32.72
2210.1  66069.73  21680.40  32.81
2212.6  65709.69  21631.18  32.92
2215.0  65505.75  21619.54  33.00
2217.4  65204.28  21562.30  33.07
2219.9  64938.02  21508.67  33.12
2222.3  64734.27  21443.40  33.13
2224.7  64581.53  21378.38  33.10
2227.1  64323.33  21254.67  33.04
2229.5  64028.13  21074.06  32.91
2231.9  63592.93  20825.47  32.75
2234.4  63101.47  20529.73  32.53
2236.8  62732.40  20260.91  32.30
2239.2  62355.15  19955.65  32.00
2241.6  61956.13  19616.45  31.66
2244.0  61552.80  19281.60  31.33
2246.4  61145.18  18922.28  30.95
2248.8  60721.38  18538.67  30.53
2251.2  60407.00  18204.75  30.14
2253.6  60037.25  17835.00  29.71
2255.9  59743.20  17505.40  29.30
2258.3  59431.37  17189.20  28.92
2260.7  59085.27  16858.67  28.53
2263.1  58688.75  16537.25  28.18
2265.5  58288.18  16235.82  27.85
2267.9  57978.25  15964.50  27.54
2270.2  57544.73  15696.00  27.28
2272.6  57115.20  15476.00  27.10
2275.0  56697.90  15265.95  26.93
2277.3  56330.25  15045.00  26.71
2279.7  55968.88  14860.63  26.55
2282.1  55623.63  14680.83  26.39
2284.4  55202.40  14447.03  26.17
2286.8  54926.41  14232.34  25.91
2289.1  54608.63  14005.90  25.65
2291.5  54324.61  13762.64  25.33
2293.8  53883.22  13514.98  25.08
2296.2  53414.90  13251.70  24.81
2298.5  52916.65  12976.48  24.52
2300.8  52402.93  12725.53  24.28
2303.2  51780.37  12434.43  24.01
2305.5  51141.45  12169.90  23.80
2307.9  50491.15  11953.13  23.67
2310.2  49842.10  11811.80  23.70
2312.5  49273.67  11760.67  23.87
2314.8  48720.02  11778.55  24.18
2317.1  48123.13  11786.04  24.49
2319.5  47485.58  11749.73  24.74
2321.8  46918.43  11704.37  24.95
2324.1  46337.20  11599.93  25.03
2326.4  45857.35  11486.02  25.05
2328.7  45346.67  11360.42  25.05
2331.0  44879.90  11225.90  25.01
2333.3  44532.68  11143.03  25.02
2335.6  44156.93  11059.07  25.04
2337.9  43709.10  10899.45  24.94
2340.2  43304.17  10735.00  24.79
2342.5  42937.65  10595.73  24.68
2344.8  42449.75  10433.38  24.58
2347.1  41940.50  10279.85  24.51
2349.4  41402.00  10154.90  24.53
2351.7  40926.93  10085.33  24.64
2353.9  40458.33  10041.76  24.82
2356.2  39975.00  9993.75  25.00
2358.5  39495.23  9924.69  25.13
2360.8  39033.05  9853.63  25.24
2363.1  38582.10  9763.70  25.31
2365.3  38128.73  9653.99  25.32
2367.6  37608.33  9550.00  25.39
2369.8  37143.13  9447.00  25.43
2372.1  36605.40  9328.80  25.48
2374.4  35971.43  9166.33  25.48
2376.6  35344.87  9013.20  25.50
2378.9  34766.43  8857.80  25.48
2381.1  34190.00  8684.00  25.40
2383.4  33646.33  8533.62  25.36
2385.6  33196.17  8438.38  25.42
2387.9  32729.40  8308.50  25.39
2390.1  32287.50  8190.00  25.37
2392.3  31818.15  8073.00  25.37
2394.6  31356.50  7940.13  25.32
2396.8  30954.68  7833.72  25.31
2399.0  30521.75  7739.67  25.36
2401.3  30052.55  7637.12  25.41
2403.5  29620.50  7489.30  25.28
2405.7  29237.75  7359.53  25.17
2407.9  28831.65  7237.65  25.10
2410.1  28392.90  7105.20  25.02
2412.4  28024.00  6996.58  24.97
2414.6  27598.40  6862.00  24.86
2416.8  27208.50  6741.35  24.78
2419.0  26873.16  6646.15  24.73
2421.2  26461.00  6521.42  24.65
2423.4  26014.80  6361.08  24.45
2425.6  25727.03  6267.45  24.36
2427.8  25469.85  6153.15  24.16
2430.0  25157.53  6050.43  24.05
2432.2  24844.80  5932.80  23.88
2434.4  24545.48  5824.35  23.73
2436.5  24231.10  5713.50  23.58
2438.7  23935.50  5614.50  23.46
2440.9  23661.20  5488.53  23.20
2443.1  23416.50  5356.65  22.88
2445.3  23150.84  5262.02  22.73
2447.4  22848.00  5161.20  22.59
2449.6  22525.07  5092.27  22.61
2451.8  22211.10  5009.40  22.55
2453.9  21895.24  4915.26  22.45
2456.1  21603.20  4835.60  22.38
2458.3  21352.80  4755.66  22.27
2460.4  21062.58  4640.18  22.03
2462.6  20784.75  4575.67  22.01
2464.7  20504.68  4507.97  21.99
2466.9  20240.40  4431.07  21.89
2469.0  20013.38  4338.88  21.68
2471.2  19770.05  4287.20  21.69
2473.3  19478.55  4221.54  21.67
2475.4  19270.96  4133.83  21.45
2477.6  19050.19  4015.18  21.08
2479.7  18816.00  3942.40  20.95
2481.9  18510.86  3889.49  21.01
2484.0  18275.56  3834.78  20.98
2486.1  18065.25  3766.50  20.85
2488.2  17842.63  3722.67  20.86
2490.4  17580.83  3650.00  20.76
2492.5  17275.93  3560.57  20.61
2494.6  17009.33  3512.25  20.65
2496.7  16771.78  3478.98  20.74
2498.8  16544.78  3459.53  20.91
2500.9  16416.86  3438.28  20.94
2503.0  16293.57  3442.87  21.13
2505.1  16097.25  3464.50  21.52
2507.2  16114.58  3438.68  21.34
2509.4  16152.58  3471.60  21.49
2511.4  16166.50  3572.28  22.10
2513.5  16232.93  3629.20  22.36
2515.6  16371.98  3747.43  22.89
