# Supplementary material for: Using reflectance spectra and Pl@ntNet to identify herbarium specimens: a case study with Lithocarpus
Source: New Phytol. 2025 Jun 4;251(2):800–10. doi: 10.1111/nph.70258 (PMC13278665; doi:10.1111/nph.70258)
Supplement: Supplementary file 1 — Dataset S1 Original spectral data collected for this study. [file NPH-251-800-s003.zip › lithocarpus_spectra/gr022322_0089.sig]

/*** Spectra Vista SIG Data ***/
name= gr022322_0089.sig
instrument= HI: 1132003 (HR-1024i)
integration= 70.0, 9.0, 6.0, 50.0, 9.0, 6.0
scan method= Time-based, Time-based
scan coadds= 71, 425, 571, 100, 425, 571
scan time= 5, 5
scan settings= AI, AI
external data set1= 0,0,0,0,0,0,0,0,0,0,0,0,0,0,0,0,0,0,0,0,0,0,0,0,0,0,0,0,0,0,0,0
external data set2= 0,0,0,0,0,0,0,0,0,0,0,0,0,0,0,0,0,0,0,0,0,0,0,0,0,0,0,0,0,0,0,0
external data dark= 0,0,0,0,0,0,0,0,0,0,0,0,0,0,0,0
external data mask= 0
optic= LENS 4(1), LENS 4(1)
temp= 33.5, -5.0, -9.8, 33.5, -5.0, -9.9
battery= 7.44, 7.44
error= 0, 0
units= Radiance, Radiance
time= 23/02/2022 11:48:56, 23/02/2022 11:50:35
longitude=                 ,                 
latitude=                 ,                 
gpstime=                 ,                 
comm= 
memory slot= 0, 0
factors= 0.963, 0.978, 1.000 [Overlap: Remove @ 990,1900, Matching Type: None]
inclinometer x offset= 0, 0
inclinometer y offset= 90, 90
data= 
340.5  1193.50  802.90  67.27
341.9  1185.04  808.26  68.21
343.4  1138.63  767.52  67.41
344.9  1123.21  740.00  65.88
346.4  1133.48  731.03  64.49
347.8  1137.92  736.59  64.73
349.3  1159.89  716.40  61.76
350.8  1179.54  696.90  59.08
352.2  1191.30  702.24  58.95
353.7  1221.40  717.08  58.71
355.2  1253.86  720.50  57.46
356.6  1318.35  746.13  56.60
358.1  1388.10  779.98  56.19
359.6  1410.20  794.84  56.36
361.0  1450.82  812.46  56.00
362.5  1532.44  863.10  56.32
364.0  1619.80  891.80  55.06
365.5  1688.86  912.35  54.02
366.9  1758.40  967.12  55.00
368.4  1822.89  1013.31  55.59
369.9  1919.81  1054.52  54.93
371.3  2011.33  1110.48  55.21
372.8  2078.87  1140.57  54.86
374.2  2169.51  1194.16  55.04
375.7  2275.52  1245.45  54.73
377.2  2374.39  1308.30  55.10
378.6  2453.29  1360.63  55.46
380.1  2545.69  1397.38  54.89
381.6  2657.11  1450.15  54.58
383.0  2792.04  1518.00  54.37
384.5  2921.10  1605.24  54.95
386.0  3018.56  1680.36  55.67
387.4  3124.39  1735.20  55.54
388.9  3220.40  1789.48  55.57
390.4  3360.05  1845.18  54.92
391.8  3509.60  1928.64  54.95
393.3  3650.85  2016.66  55.24
394.7  3737.39  2054.35  54.97
396.2  3841.10  2131.54  55.49
397.7  3980.57  2187.84  54.96
399.1  4166.76  2284.86  54.84
400.6  4332.51  2397.76  55.34
402.0  4461.60  2484.30  55.68
403.5  4557.00  2548.00  55.91
405.0  4679.97  2618.92  55.96
406.4  4890.13  2742.08  56.07
407.9  5090.77  2854.40  56.07
409.3  5217.83  2941.30  56.37
410.8  5317.71  3011.76  56.64
412.2  5461.46  3103.44  56.82
413.7  5676.03  3238.87  57.06
415.1  5906.99  3395.84  57.49
416.6  6093.39  3525.84  57.86
418.0  6219.46  3617.75  58.17
419.5  6367.07  3696.85  58.06
420.9  6555.31  3831.04  58.44
422.4  6801.28  3994.23  58.73
423.8  7055.84  4177.09  59.20
425.3  7318.50  4348.05  59.41
426.7  7529.36  4501.80  59.79
428.2  7686.86  4620.80  60.11
429.6  7857.25  4744.00  60.38
431.1  8060.60  4896.22  60.74
432.5  8317.12  5086.90  61.16
434.0  8583.93  5285.50  61.57
435.4  8898.21  5505.50  61.87
436.8  9194.48  5731.53  62.34
438.3  9447.61  5926.85  62.73
439.7  9644.55  6093.99  63.19
441.2  9817.63  6237.84  63.54
442.6  10053.43  6426.90  63.93
444.0  10342.80  6639.36  64.19
445.5  10662.19  6879.81  64.53
446.9  11005.80  7141.68  64.89
448.4  11312.80  7377.02  65.21
449.8  11639.00  7633.15  65.58
451.2  11914.82  7843.00  65.83
452.7  12138.32  8024.94  66.11
454.1  12373.33  8213.38  66.38
455.5  12636.20  8426.32  66.68
457.0  12959.89  8671.52  66.91
458.4  13303.09  8928.92  67.12
459.8  13651.20  9192.96  67.34
461.2  14047.26  9499.06  67.62
462.7  14409.02  9772.89  67.82
464.1  14719.75  10015.50  68.04
465.5  14989.63  10244.88  68.35
467.0  15263.07  10467.60  68.58
468.4  15570.26  10708.92  68.78
469.8  15896.17  10966.40  68.99
471.2  16294.71  11270.37  69.17
472.7  16710.77  11603.30  69.44
474.1  17139.50  11935.70  69.64
475.5  17658.09  12330.76  69.83
476.9  18142.34  12708.80  70.05
478.4  18531.25  13018.75  70.25
479.8  18775.46  13237.92  70.51
481.2  18955.49  13417.36  70.78
482.6  19180.03  13612.32  70.97
484.0  19513.20  13895.58  71.21
485.4  19967.16  14255.72  71.40
486.9  20483.36  14660.10  71.57
488.3  21044.86  15119.76  71.85
489.7  21522.94  15511.42  72.07
491.1  21945.00  15870.12  72.32
492.5  22318.80  16193.52  72.56
493.9  22619.01  16464.78  72.79
495.3  22889.57  16718.10  73.04
496.8  23248.74  17052.52  73.35
498.2  23717.46  17446.59  73.56
499.6  24206.01  17862.84  73.80
501.0  24767.79  18325.92  73.99
502.4  25291.37  18782.40  74.26
503.8  25783.60  19223.82  74.56
505.2  26299.89  19674.84  74.81
506.6  26792.70  20113.50  75.07
508.0  27270.00  20532.96  75.30
509.4  27657.14  20895.00  75.55
510.8  28094.79  21304.80  75.83
512.2  28520.11  21706.24  76.11
513.6  29005.71  22142.40  76.34
515.0  29570.80  22641.84  76.57
516.4  30060.57  23084.00  76.79
517.8  30597.67  23577.84  77.06
519.2  31179.34  24099.60  77.29
520.7  31744.30  24614.18  77.54
522.0  32218.54  25063.80  77.79
523.4  32782.05  25573.59  78.01
524.8  33275.49  26025.96  78.21
526.2  33861.26  26560.86  78.44
527.6  34479.99  27125.34  78.67
529.0  35005.14  27623.20  78.91
530.4  35635.40  28182.74  79.09
531.8  36161.76  28663.04  79.26
533.2  36621.00  29086.20  79.42
534.6  37050.40  29519.68  79.67
536.0  37522.96  29983.77  79.91
537.4  38001.44  30455.67  80.14
538.8  38553.66  30965.70  80.32
540.2  39164.56  31525.18  80.49
541.6  39751.30  32050.90  80.63
543.0  40256.60  32528.30  80.80
544.3  40942.82  33142.65  80.95
545.7  41704.07  33834.30  81.13
547.1  42210.54  34299.75  81.26
548.5  42830.14  34856.04  81.38
549.9  43526.85  35493.15  81.54
551.3  44259.99  36164.44  81.71
552.7  44791.14  36656.74  81.84
554.1  45484.44  37281.90  81.97
555.4  46068.26  37817.06  82.09
556.8  46483.80  38216.64  82.21
558.2  46745.79  38497.35  82.35
559.6  46994.89  38762.40  82.48
561.0  47496.90  39223.80  82.58
562.3  47885.50  39603.20  82.70
563.7  48454.40  40127.36  82.81
565.1  49034.86  40651.60  82.90
566.5  49654.28  41203.60  82.98
567.9  50495.37  41950.56  83.08
569.2  51417.00  42751.80  83.15
570.6  52363.03  43588.57  83.24
572.0  53183.07  44309.25  83.31
573.4  53869.96  44929.12  83.40
574.8  54563.93  45560.00  83.50
576.1  55408.13  46319.57  83.60
577.5  56057.14  46922.32  83.70
578.9  56962.03  47734.44  83.80
580.3  57789.86  48484.59  83.90
581.6  58623.09  49230.40  83.98
583.0  59441.01  49960.98  84.05
584.4  60010.78  50503.92  84.16
585.8  60418.21  50893.01  84.23
587.1  60745.30  51222.38  84.32
588.5  61174.50  51632.40  84.40
589.9  61538.79  51969.00  84.45
591.2  62041.31  52435.76  84.52
592.6  62762.07  53094.58  84.60
594.0  63399.56  53665.07  84.65
595.3  64241.66  54416.80  84.71
596.7  65112.99  55184.86  84.75
598.1  65950.49  55933.60  84.81
599.5  66768.21  56681.20  84.89
600.8  67618.43  57449.72  84.96
602.2  68320.70  58085.37  85.02
603.5  69191.91  58854.96  85.06
604.9  70048.67  59622.84  85.12
606.3  70823.66  60339.84  85.20
607.6  71552.19  61014.84  85.27
609.0  72271.29  61668.00  85.33
610.4  72969.00  62304.06  85.38
611.7  73613.60  62896.65  85.44
613.1  74203.50  63453.15  85.51
614.5  74863.67  64069.56  85.58
615.8  75377.83  64560.60  85.65
617.2  76087.29  65207.88  85.70
618.5  76708.14  65785.92  85.76
619.9  77480.86  66513.24  85.84
621.2  78198.71  67188.94  85.92
622.6  79097.86  68013.00  85.99
624.0  79808.91  68674.41  86.05
625.3  80619.17  69420.49  86.11
626.7  81426.13  70180.72  86.19
628.0  82093.40  70817.72  86.26
629.4  82908.00  71562.40  86.32
630.8  83588.83  72197.64  86.37
632.1  84130.65  72717.75  86.43
633.5  85015.54  73542.04  86.50
634.8  85713.35  74213.74  86.58
636.2  86343.86  74810.28  86.64
637.5  87144.34  75552.77  86.70
638.9  87835.26  76215.36  86.77
640.2  88574.99  76923.58  86.85
641.6  89402.53  77682.60  86.89
642.9  90153.70  78382.85  86.94
644.3  90952.19  79154.38  87.03
645.6  91691.79  79878.50  87.12
647.0  92411.74  80574.48  87.19
648.3  93189.43  81320.64  87.26
649.7  93991.78  82099.79  87.35
651.0  94770.65  82843.99  87.42
652.4  95296.50  83376.54  87.49
653.7  96340.50  84374.37  87.58
655.0  97228.03  85236.52  87.67
656.4  97870.29  85862.20  87.73
657.7  98918.27  86858.18  87.81
659.1  99770.00  87703.00  87.91
660.4  100469.60  88419.52  88.01
661.8  101125.71  89080.00  88.09
663.1  102037.31  89974.71  88.18
664.5  102515.14  90485.76  88.27
665.8  102664.11  90703.65  88.35
667.1  102729.79  90856.35  88.44
668.5  103074.00  91257.60  88.54
669.8  103427.16  91660.44  88.62
671.2  103649.37  91944.32  88.71
672.5  103927.26  92266.53  88.78
673.8  104539.20  92892.80  88.86
675.2  105478.50  93796.92  88.93
676.5  106615.29  94870.20  88.98
677.8  107803.01  95997.42  89.05
679.2  108739.01  96903.28  89.12
680.5  109564.61  97724.25  89.19
681.9  110291.50  98444.50  89.26
683.2  111072.50  99229.90  89.34
684.5  111859.00  100007.60  89.41
685.9  112565.12  100731.31  89.49
687.2  113241.60  101429.76  89.57
688.5  113893.26  102092.48  89.64
689.9  114649.11  102857.32  89.71
691.2  115307.81  103526.44  89.78
692.5  115909.03  104134.04  89.84
693.8  116598.96  104854.40  89.93
695.2  117193.55  105470.44  90.00
696.5  117863.43  106148.68  90.06
697.8  118561.43  106847.90  90.12
699.2  119189.85  107489.46  90.18
700.5  119872.29  108183.42  90.25
701.8  120471.75  108809.40  90.32
703.1  121114.63  109477.92  90.39
704.5  121779.45  110144.61  90.45
705.8  122494.31  110860.23  90.50
707.1  123125.71  111512.25  90.57
708.4  123746.61  112144.53  90.62
709.8  124505.76  112910.91  90.69
711.1  125034.93  113462.30  90.74
712.4  125823.97  114234.84  90.79
713.7  126468.61  114870.20  90.83
715.0  127160.21  115564.32  90.88
716.3  127869.29  116282.75  90.94
717.7  128575.14  116981.57  90.98
719.0  129335.14  117719.80  91.02
720.3  130075.29  118445.58  91.06
721.6  130943.00  119288.00  91.10
722.9  131770.80  120087.72  91.13
724.2  132634.80  120922.20  91.17
725.6  133387.96  121648.46  91.20
726.9  133842.50  122093.50  91.22
728.2  134299.20  122554.88  91.26
729.5  134872.31  123113.25  91.28
730.8  135337.50  123564.14  91.30
732.1  135911.40  124138.56  91.34
733.4  136327.05  124545.70  91.36
734.7  136596.34  124821.00  91.38
736.0  136930.89  125158.38  91.40
737.3  137034.84  125290.53  91.43
738.6  137148.43  125432.82  91.46
740.0  137309.79  125617.40  91.48
741.2  137571.20  125873.28  91.50
742.6  138033.51  126336.24  91.53
743.9  138579.14  126879.52  91.56
745.2  139305.51  127574.40  91.58
746.5  140074.33  128289.46  91.59
747.8  140723.71  128912.20  91.61
749.1  141434.84  129619.48  91.65
750.4  142143.86  130297.36  91.67
751.7  142862.60  130970.56  91.68
753.0  143399.24  131487.69  91.69
754.2  144031.80  132088.92  91.71
755.5  144595.66  132637.51  91.73
756.8  145149.91  133166.32  91.74
758.1  146099.74  134053.68  91.75
759.4  146974.00  134865.20  91.76
760.7  147820.40  135651.04  91.77
762.0  148393.75  136202.50  91.78
763.3  148938.30  136718.82  91.80
764.6  149310.86  137071.68  91.80
765.9  149688.75  137454.10  91.83
767.2  150175.35  137915.19  91.84
768.4  150481.50  138210.80  91.85
769.7  151090.16  138787.38  91.86
771.0  151518.15  139179.78  91.86
772.3  151870.71  139530.05  91.87
773.6  152348.11  139966.88  91.87
774.8  152786.32  140395.96  91.89
776.1  153219.11  140807.94  91.90
777.4  153528.97  141096.01  91.90
778.7  154047.74  141574.94  91.90
780.0  154475.66  141994.88  91.92
781.2  154823.31  142334.10  91.93
782.5  155330.31  142801.62  91.93
783.8  155776.11  143219.34  91.94
785.0  156115.20  143555.40  91.95
786.3  156540.00  143944.50  91.95
787.6  156985.60  144384.80  91.97
788.9  157349.70  144727.26  91.98
790.1  157870.93  145209.80  91.98
791.4  158242.63  145551.36  91.98
792.7  158834.06  146130.21  92.00
793.9  159237.90  146524.14  92.02
795.2  159693.93  146970.00  92.03
796.5  160175.09  147417.38  92.04
797.7  160650.69  147868.20  92.04
799.0  161271.43  148452.00  92.05
800.2  161649.83  148814.08  92.06
801.5  162085.90  149215.28  92.06
802.8  162594.21  149696.40  92.07
804.0  163044.70  150128.16  92.08
805.3  163502.60  150556.76  92.08
806.5  163862.29  150912.00  92.10
807.8  164302.50  151340.70  92.11
809.0  164751.44  151775.99  92.12
810.3  165199.19  152191.73  92.13
811.5  165558.88  152553.87  92.14
812.8  166007.36  152999.10  92.16
814.0  166363.97  153345.96  92.17
815.3  166835.54  153756.46  92.16
816.5  167191.25  154122.75  92.18
817.8  167621.23  154550.28  92.20
819.0  168001.40  154907.62  92.21
820.2  168419.44  155310.24  92.22
821.5  168874.68  155733.15  92.22
822.7  169174.20  155986.23  92.20
824.0  169569.26  156395.88  92.23
825.2  170028.32  156845.55  92.25
826.4  170501.65  157296.70  92.26
827.7  170810.86  157564.35  92.24
828.9  171268.71  157986.90  92.25
830.1  171653.65  158344.21  92.25
831.4  172067.89  158714.57  92.24
832.6  172489.33  159132.60  92.26
833.8  172855.00  159479.10  92.26
835.0  173234.40  159814.76  92.25
836.3  173658.10  160225.10  92.26
837.5  174096.00  160612.20  92.25
838.7  174501.77  161028.00  92.28
839.9  174890.57  161371.44  92.27
841.2  175371.51  161825.46  92.28
842.4  175744.97  162161.04  92.27
843.6  176131.50  162542.10  92.28
844.8  176627.70  162983.88  92.28
846.0  177003.15  163348.92  92.29
847.2  177391.35  163698.78  92.28
848.5  177847.43  164133.04  92.29
849.7  178218.86  164512.83  92.31
850.9  178583.79  164799.70  92.28
852.1  178991.40  165152.09  92.27
853.3  179288.66  165433.50  92.27
854.5  179650.45  165816.00  92.30
855.7  179984.74  166134.12  92.30
856.9  180373.20  166449.24  92.28
858.1  180791.15  166816.03  92.27
859.3  181131.00  167142.22  92.28
860.5  181514.06  167550.36  92.31
861.7  181943.43  167896.00  92.28
862.9  182296.77  168253.54  92.30
864.1  182682.12  168532.91  92.25
865.3  183087.91  168967.60  92.29
866.5  183532.11  169413.12  92.31
867.7  183909.77  169760.56  92.31
868.9  184269.80  170136.89  92.33
870.1  184705.39  170477.82  92.30
871.3  185152.96  170873.44  92.29
872.5  185640.43  171342.90  92.30
873.7  186130.80  171806.64  92.30
874.9  186630.32  172229.97  92.28
876.0  187094.57  172659.24  92.28
877.2  187556.29  173048.92  92.27
878.4  188062.14  173547.90  92.28
879.6  188517.00  173989.20  92.29
880.8  189018.75  174394.50  92.26
882.0  189410.09  174784.13  92.28
883.1  189899.80  175245.84  92.28
884.3  190370.66  175609.65  92.25
885.5  190869.00  176068.83  92.25
886.7  191234.06  176425.92  92.26
887.8  191682.86  176838.90  92.26
889.0  192195.19  177245.38  92.22
890.2  192686.10  177642.36  92.19
891.4  193201.52  178115.04  92.19
892.5  193788.77  178709.31  92.22
893.7  194399.24  179259.36  92.21
894.9  194978.31  179768.16  92.20
896.0  195608.04  180298.70  92.17
897.2  196219.50  180799.50  92.14
898.4  196766.24  181334.92  92.16
899.5  197452.04  181899.87  92.12
900.7  197844.21  182279.50  92.13
901.9  198268.79  182576.72  92.09
903.0  198651.76  182911.53  92.08
904.2  199082.57  183288.80  92.07
905.4  199499.70  183691.80  92.08
906.5  200009.25  184072.42  92.03
907.7  200342.97  184328.52  92.01
908.8  200736.51  184668.00  92.00
910.0  201108.51  185014.96  92.00
911.2  201360.56  185236.87  91.99
912.3  201616.89  185419.68  91.97
913.5  201759.48  185526.91  91.95
914.6  201981.60  185658.48  91.92
915.8  202324.09  185961.63  91.91
916.9  202578.84  186214.51  91.92
918.1  202793.17  186479.92  91.96
919.2  202986.00  186650.46  91.95
920.4  203213.53  186771.42  91.91
921.5  203433.98  186962.63  91.90
922.7  203677.03  187156.80  91.89
923.8  203914.33  187450.98  91.93
925.0  204102.50  187594.54  91.91
926.1  204368.40  187863.48  91.92
927.3  204794.74  188267.04  91.93
928.4  205332.68  188623.50  91.86
929.6  205970.29  189235.20  91.88
930.7  206681.00  189936.60  91.90
931.8  207447.04  190690.74  91.92
933.0  208135.54  191232.00  91.88
934.1  208641.73  191624.85  91.84
935.3  208819.56  191796.76  91.85
936.4  208731.73  191973.63  91.97
937.6  208666.97  191905.65  91.97
938.7  208581.49  191775.33  91.94
939.9  208727.19  191703.58  91.84
941.0  209210.09  192292.54  91.91
942.1  209776.11  192749.22  91.88
943.3  210351.09  193331.40  91.91
944.4  210743.71  193675.56  91.90
945.6  210967.83  193892.02  91.91
946.7  211219.76  194132.20  91.91
947.9  211491.00  194258.40  91.85
949.0  211784.31  194559.26  91.87
950.1  212165.23  194888.16  91.86
951.3  212502.16  195149.13  91.83
952.4  212808.51  195322.50  91.78
953.6  213108.27  195662.30  91.81
954.7  213208.44  195819.42  91.84
955.8  213609.46  196103.58  91.80
957.0  213925.93  196332.15  91.78
958.1  214328.57  196639.32  91.75
959.3  214326.00  196744.80  91.80
960.4  214832.25  197009.13  91.70
961.6  215108.93  197337.02  91.74
962.7  215269.49  197454.08  91.72
963.9  215441.65  197547.77  91.69
965.0  215549.31  197661.12  91.70
966.2  215892.49  197748.33  91.60
967.3  215811.81  197516.50  91.52
968.5  215974.63  197806.08  91.59
969.6  216052.34  197938.08  91.62
970.8  216146.31  197862.39  91.54
971.9  215964.57  197574.08  91.48
973.1  216088.69  197712.64  91.50
974.2  216007.52  197771.27  91.56
975.4  216143.79  197879.07  91.55
976.5  216401.53  197726.10  91.37
977.7  216573.90  198034.50  91.44
978.8  216268.46  197741.79  91.43
980.0  216334.29  197795.00  91.43
981.2  216515.14  198137.76  91.51
982.3  216717.00  198071.16  91.40
983.5  216649.27  197998.84  91.39
984.6  217004.40  197850.96  91.17
985.8  216932.26  197903.64  91.23
987.0  216998.86  198233.92  91.35
988.1  217328.86  198904.56  91.52
989.3  217404.40  198745.68  91.42
990.2  227201.73  204166.65  89.86
994.0  227570.31  204629.76  89.92
997.9  227467.33  204638.33  89.96
1001.7  227981.79  205227.75  90.02
1005.6  228916.67  206184.44  90.07
1009.4  230140.39  207400.58  90.12
1013.3  231280.00  208440.00  90.12
1017.1  231995.95  209270.72  90.20
1021.0  232790.09  210066.01  90.24
1024.8  234099.67  211370.89  90.29
1028.6  235917.22  213122.97  90.34
1032.5  237410.60  214613.00  90.40
1036.3  238095.73  215316.14  90.43
1040.1  238413.66  215728.37  90.48
1044.0  239161.90  216534.31  90.54
1047.8  239885.10  217230.30  90.56
1051.6  240458.04  217876.27  90.61
1055.5  240101.20  217674.80  90.66
1059.3  239829.15  217510.80  90.69
1063.1  239586.29  217374.14  90.73
1067.0  239853.04  217733.61  90.78
1070.8  240544.03  218393.54  90.79
1074.6  240942.89  218932.61  90.86
1078.4  240644.67  218732.67  90.89
1082.3  239816.69  218087.89  90.94
1086.1  239308.44  217749.60  90.99
1089.9  239264.04  217808.59  91.03
1093.7  239603.54  218235.66  91.08
1097.5  239680.55  218421.22  91.13
1101.4  239596.54  218472.37  91.18
1105.2  239437.20  218404.40  91.22
1109.0  239833.33  218823.93  91.24
1112.8  240766.24  219736.46  91.27
1116.6  241556.27  220496.80  91.28
1120.4  242236.71  221092.67  91.27
1124.2  242751.89  221505.41  91.25
1128.1  243389.82  221950.06  91.19
1131.8  243460.00  221833.73  91.12
1135.7  243303.42  221415.29  91.00
1139.5  243125.40  220890.80  90.85
1143.3  242531.73  219924.68  90.68
1147.1  241914.22  218832.00  90.46
1150.9  241277.67  217685.42  90.22
1154.7  241248.22  217027.20  89.96
1158.5  241110.20  216278.53  89.70
1162.3  240909.42  215499.06  89.45
1166.1  240267.55  214365.57  89.22
1169.9  239906.63  213441.43  88.97
1173.7  239320.00  212320.00  88.72
1177.5  238732.66  211096.75  88.42
1181.2  238731.42  210394.89  88.13
1185.0  239124.39  210025.61  87.83
1188.8  239036.78  209317.11  87.57
1192.6  239108.31  208832.09  87.34
1196.4  239146.25  208387.55  87.14
1200.2  238527.64  207481.24  86.98
1204.0  238122.70  206782.50  86.84
1207.8  237762.17  206186.80  86.72
1211.6  237227.00  205460.67  86.61
1215.3  236779.83  204949.83  86.56
1219.1  236654.08  204810.67  86.54
1222.9  236284.44  204604.44  86.59
1226.7  235976.69  204535.42  86.68
1230.4  235355.25  204267.99  86.79
1234.2  234668.62  204069.21  86.96
1238.0  233987.10  203801.18  87.10
1241.8  233316.19  203558.56  87.25
1245.5  232815.27  203305.38  87.32
1249.3  232626.95  203382.70  87.43
1253.1  232859.86  203704.86  87.48
1256.8  232899.48  203881.31  87.54
1260.6  232721.40  203802.20  87.57
1264.4  232515.97  203643.98  87.58
1268.1  232174.80  203344.53  87.58
1271.9  232171.89  203396.98  87.61
1275.7  232442.44  203775.60  87.67
1279.4  232728.30  204267.30  87.77
1283.2  232274.56  204225.94  87.92
1286.9  231922.02  204255.21  88.07
1290.7  231674.67  204328.67  88.20
1294.4  231002.42  204015.62  88.32
1298.2  230107.54  203413.97  88.40
1302.0  229009.00  202523.67  88.43
1305.7  227742.47  201394.11  88.43
1309.5  226178.67  199971.17  88.41
1313.2  225252.67  199022.00  88.36
1317.0  224546.40  198260.40  88.29
1320.7  223777.82  197305.63  88.17
1324.4  222734.97  196038.02  88.01
1328.2  222117.60  195046.40  87.81
1331.9  221255.41  193788.10  87.59
1335.7  220477.22  192495.56  87.31
1339.4  219275.73  190732.84  86.98
1343.2  218366.63  189122.84  86.61
1346.9  217934.75  187773.83  86.16
1350.6  218208.74  186911.12  85.66
1354.4  218631.81  186025.33  85.09
1358.1  218328.53  184523.33  84.52
1361.8  217618.76  182614.09  83.91
1365.6  216619.95  180654.70  83.40
1369.3  215605.33  178923.56  82.99
1373.0  214381.75  177227.36  82.67
1376.7  212871.40  175477.83  82.43
1380.5  211394.71  173636.22  82.14
1384.2  210100.82  171956.26  81.84
1387.9  208928.53  170282.87  81.50
1391.6  207685.50  168323.22  81.05
1395.3  206535.35  166111.80  80.43
1399.1  205791.88  163876.26  79.63
1402.8  204858.00  161170.67  78.67
1406.5  204142.03  158333.57  77.56
1410.2  203593.72  155401.94  76.33
1413.9  203491.94  152638.00  75.01
1417.6  203008.26  149616.35  73.70
1421.3  202413.33  146665.07  72.46
1425.1  201700.80  143912.53  71.35
1428.8  201291.60  141681.00  70.39
1432.5  201051.05  139873.89  69.57
1436.2  200796.24  138337.37  68.89
1439.9  200201.28  136744.26  68.30
1443.6  199852.22  135450.11  67.78
1447.3  199346.53  134139.07  67.29
1451.0  198892.25  132904.25  66.82
1454.7  198374.76  131628.80  66.35
1458.4  198002.47  130397.17  65.86
1462.1  197413.63  128956.62  65.32
1465.8  196794.11  127434.36  64.76
1469.4  196265.10  125977.62  64.19
1473.1  196796.73  125197.78  63.62
1476.8  197008.14  124349.98  63.12
1480.5  195973.91  122951.49  62.74
1484.2  195080.82  121915.43  62.49
1487.9  194481.74  121276.95  62.36
1491.6  193812.67  120775.42  62.32
1495.3  193610.08  120727.75  62.36
1498.9  193094.13  120647.93  62.48
1502.6  192216.22  120456.28  62.67
1506.3  191153.51  120220.18  62.89
1510.0  190244.50  120181.40  63.17
1513.7  189522.91  120203.48  63.42
1517.3  188844.79  120155.60  63.63
1521.0  187978.84  119805.91  63.73
1524.7  187203.35  119359.93  63.76
1528.3  186425.73  118809.57  63.73
1532.0  185523.47  118156.40  63.69
1535.7  184673.38  117525.96  63.64
1539.3  183855.87  116974.17  63.62
1543.0  183254.17  116665.89  63.66
1546.7  182885.08  116616.50  63.76
1550.3  182382.93  116574.04  63.92
1554.0  181629.70  116417.70  64.10
1557.6  180903.19  116257.84  64.27
1561.3  180109.66  116011.60  64.41
1565.0  179293.47  115700.00  64.53
1568.6  178392.12  115341.53  64.66
1572.3  177757.43  115141.28  64.77
1575.9  177181.87  114977.24  64.89
1579.6  176648.54  114784.68  64.98
1583.2  176058.04  114586.18  65.08
1586.9  175340.12  114434.47  65.26
1590.5  174783.96  114562.80  65.55
1594.1  174078.62  114853.40  65.98
1597.8  173335.87  115276.31  66.50
1601.4  172664.87  115835.18  67.09
1605.1  171708.79  116294.69  67.73
1608.7  170915.50  116877.25  68.38
1612.3  170178.67  117482.80  69.03
1616.0  169415.15  117994.30  69.65
1619.6  168762.78  118532.22  70.24
1623.2  167968.00  118892.87  70.78
1626.9  167373.38  119308.53  71.28
1630.5  166606.90  119547.80  71.75
1634.1  166004.90  119821.39  72.18
1637.8  165310.13  119960.09  72.57
1641.4  164466.85  120002.10  72.96
1645.0  163665.14  119975.52  73.31
1648.6  162732.78  119849.78  73.65
1652.2  162028.97  119803.02  73.94
1655.8  161344.11  119673.56  74.17
1659.5  160667.75  119559.75  74.41
1663.1  159510.17  119051.15  74.64
1666.7  158324.83  118442.50  74.81
1670.3  157173.40  117796.17  74.95
1673.9  156119.69  117077.77  74.99
1677.5  155320.22  116405.62  74.95
1681.1  154920.09  115873.24  74.80
1684.7  154883.95  115544.55  74.60
1688.3  154788.04  115089.72  74.35
1691.9  154405.07  114367.87  74.07
1695.6  154066.60  113537.57  73.69
1699.2  153968.73  112791.33  73.26
1702.8  153891.61  112215.41  72.92
1706.3  153411.02  111649.68  72.78
1709.9  152490.13  110976.09  72.78
1713.5  151812.61  110455.71  72.76
1717.1  151136.92  109838.94  72.68
1720.7  150496.21  109200.26  72.56
1724.3  150158.93  108730.29  72.41
1727.9  149840.06  108308.43  72.28
1731.5  149783.22  108018.17  72.12
1735.1  149898.67  107924.53  72.00
1738.7  149666.84  107604.27  71.90
1742.2  149224.70  107155.29  71.81
1745.8  148629.87  106609.47  71.73
1749.4  148479.00  106339.61  71.62
1753.0  147660.80  105590.45  71.51
1756.5  146270.81  104367.66  71.35
1760.1  144578.63  102918.18  71.18
1763.7  142659.42  101327.92  71.03
1767.2  141131.33  100042.93  70.89
1770.8  139830.50  98999.50  70.80
1774.4  138451.60  97962.51  70.76
1777.9  137669.07  97382.03  70.74
1781.5  136823.67  96792.33  70.74
1785.1  135611.67  95961.67  70.76
1788.6  134352.26  95100.48  70.78
1792.2  133089.50  94299.83  70.85
1795.8  132527.92  93958.37  70.90
1799.3  131894.20  93574.00  70.95
1802.9  131165.51  93121.62  71.00
1806.4  130484.89  92648.53  71.00
1810.0  129682.78  92062.69  70.99
1813.5  129212.08  91731.28  70.99
1817.1  128924.00  91494.87  70.97
1820.6  128279.23  91103.80  71.02
1824.2  128158.04  91068.76  71.06
1827.7  127399.04  90652.97  71.16
1831.2  127050.00  90636.00  71.34
1834.8  126986.97  90840.43  71.54
1838.3  126773.50  91002.00  71.78
1841.8  126122.10  90859.30  72.04
1845.4  125319.68  90534.31  72.24
1848.9  124518.90  90180.90  72.42
1852.4  123921.87  89884.70  72.53
1856.0  123227.83  89412.17  72.56
1859.5  122521.61  88860.99  72.53
1863.0  121888.76  88258.43  72.41
1866.6  121576.80  87797.51  72.22
1870.1  121349.16  87269.82  71.92
1873.6  120767.25  86301.75  71.46
1877.1  119784.00  84865.08  70.85
1880.6  118667.22  83152.16  70.07
1884.2  117754.52  81390.65  69.12
1887.7  116939.00  79487.07  67.97
1891.2  115999.80  77233.80  66.58
1894.7  115148.46  74873.20  65.02
1898.2  114680.22  72557.29  63.27
1902.2  122382.00  75129.60  61.39
1904.9  121707.18  72973.25  59.96
1907.6  120931.73  70736.13  58.49
1910.4  120277.03  68618.96  57.05
1913.1  119243.13  66432.00  55.71
1915.8  118593.53  64659.47  54.52
1918.6  118131.33  63136.80  53.45
1921.3  117650.89  61792.24  52.52
1924.0  116906.88  60472.42  51.73
1926.7  116201.50  59407.27  51.12
1929.4  115472.13  58522.07  50.68
1932.2  114921.80  57889.47  50.37
1934.9  114371.40  57423.60  50.21
1937.6  113819.20  57088.00  50.16
1940.3  113297.92  56872.08  50.20
1943.0  112837.13  56803.79  50.34
1945.7  112190.65  56720.13  50.56
1948.4  111487.18  56686.68  50.85
1951.1  110909.10  56776.80  51.19
1953.8  110321.75  56906.30  51.58
1956.4  109845.23  57118.56  52.00
1959.1  109285.47  57280.00  52.41
1961.8  108528.00  57340.15  52.83
1964.5  107912.03  57490.28  53.28
1967.2  107200.80  57629.88  53.76
1969.9  106636.08  57805.83  54.21
1972.5  105898.33  57871.83  54.65
1975.2  105369.45  58065.24  55.11
1977.9  105038.97  58361.67  55.56
1980.6  104490.93  58521.17  56.01
1983.2  103673.22  58534.95  56.46
1985.9  102840.00  58494.00  56.88
1988.5  101973.87  58402.33  57.27
1991.2  101349.23  58471.88  57.69
1993.8  100799.05  58521.65  58.06
1996.5  100375.55  58642.65  58.42
1999.2  99762.58  58620.43  58.76
2001.8  99369.00  58663.70  59.04
2004.4  98865.88  58615.02  59.29
2007.1  98209.88  58407.77  59.47
2009.7  97655.85  58246.65  59.64
2012.4  97311.47  58168.53  59.78
2015.0  96872.17  57923.50  59.79
2017.6  96322.29  57514.00  59.71
2020.3  95837.50  57116.03  59.60
2022.9  95629.33  56851.20  59.45
2025.5  95417.65  56512.65  59.23
2028.1  95233.06  56099.70  58.91
2030.8  94834.08  55464.73  58.49
2033.4  94665.80  54921.15  58.02
2036.0  94315.80  54250.37  57.52
2038.6  93960.95  53505.10  56.94
2041.2  93647.30  52741.47  56.32
2043.8  93305.55  51938.68  55.67
2046.4  92941.33  51073.05  54.95
2049.0  92475.83  50124.77  54.20
2051.6  92243.73  49305.45  53.45
2054.2  91902.08  48469.79  52.74
2056.8  91553.00  47675.83  52.07
2059.4  91004.74  46825.69  51.45
2062.0  90539.38  46028.54  50.84
2064.6  89968.01  45188.49  50.23
2067.1  89372.93  44350.43  49.62
2069.7  88763.52  43498.75  49.01
2072.3  88348.38  42777.03  48.42
2074.9  87924.03  42068.08  47.85
2077.4  87611.53  41455.78  47.32
2080.0  87137.64  40839.08  46.87
2082.6  86677.08  40263.96  46.45
2085.1  86217.98  39732.73  46.08
2087.7  85891.00  39305.50  45.76
2090.3  85484.63  38877.68  45.48
2092.8  84769.43  38328.24  45.21
2095.4  83999.28  37774.75  44.97
2097.9  83370.47  37297.98  44.74
2100.5  82700.67  36847.33  44.56
2103.0  82129.30  36504.02  44.45
2105.6  81606.38  36244.40  44.41
2108.1  81142.88  36067.65  44.45
2110.7  80655.40  35931.35  44.55
2113.2  80169.70  35855.94  44.73
2115.7  79615.67  35772.42  44.93
2118.3  79021.48  35703.85  45.18
2120.8  78658.50  35762.25  45.47
2123.3  78260.10  35798.39  45.74
2125.8  77885.27  35875.70  46.06
2128.4  77496.25  35975.55  46.42
2130.9  77003.17  36013.33  46.77
2133.4  76648.60  36116.85  47.12
2135.9  76294.00  36216.83  47.47
2138.4  75849.58  36248.12  47.79
2140.9  75559.18  36314.65  48.06
2143.4  75244.27  36342.88  48.30
2145.9  74951.87  36373.34  48.53
2148.4  74671.65  36422.08  48.78
2150.9  74397.53  36452.53  49.00
2153.4  74123.40  36482.99  49.22
2155.9  73819.21  36503.40  49.45
2158.4  73555.13  36523.38  49.65
2160.9  73359.13  36560.13  49.84
2163.4  73081.93  36571.55  50.04
2165.9  72549.78  36443.10  50.23
2168.4  72084.15  36364.95  50.45
2170.8  71771.52  36370.95  50.68
2173.3  71430.85  36369.02  50.91
2175.8  71114.36  36377.09  51.15
2178.2  70762.58  36356.00  51.38
2180.7  70399.76  36370.19  51.66
2183.2  70011.98  36367.18  51.94
2185.6  69615.00  36357.30  52.23
2188.1  69148.80  36325.80  52.53
2190.6  68626.57  36254.83  52.83
2193.0  68019.05  36090.45  53.06
2195.5  67500.80  35961.60  53.28
2197.9  66942.93  35844.73  53.55
2200.4  66280.17  35645.54  53.78
2202.8  65818.92  35526.28  53.98
2205.3  65242.70  35341.47  54.17
2207.7  64896.43  35275.93  54.36
2210.1  64506.63  35152.83  54.49
2212.6  64139.13  35039.23  54.63
2215.0  63891.42  34986.50  54.76
2217.4  63603.19  34881.43  54.84
2219.9  63394.70  34825.88  54.94
2222.3  63215.53  34749.73  54.97
2224.7  63067.95  34686.68  55.00
2227.1  62806.14  34545.83  55.00
2229.5  62507.33  34361.86  54.97
2231.9  62080.67  34061.33  54.87
2234.4  61603.47  33683.60  54.68
2236.8  61254.08  33323.02  54.40
2239.2  60889.40  32918.60  54.06
2241.6  60485.25  32423.83  53.61
2244.0  60091.20  31896.00  53.08
2246.4  59692.95  31334.83  52.49
2248.8  59287.53  30661.22  51.72
2251.2  58993.25  29978.75  50.82
2253.6  58609.00  29268.25  49.94
2255.9  58319.70  28579.50  49.00
2258.3  58028.17  27844.75  47.98
2260.7  57704.60  27111.93  46.98
2263.1  57296.75  26375.50  46.03
2265.5  56890.53  25729.64  45.23
2267.9  56579.00  25230.00  44.59
2270.2  56178.60  24808.40  44.16
2272.6  55793.90  24535.30  43.97
2275.0  55404.30  24379.95  44.00
2277.3  55032.25  24330.13  44.21
2279.7  54648.75  24308.00  44.48
2282.1  54345.10  24307.00  44.73
2284.4  53954.63  24256.28  44.96
2286.8  53656.61  24209.34  45.12
2289.1  53322.30  24099.83  45.20
2291.5  53017.88  23964.27  45.20
2293.8  52592.42  23733.82  45.13
2296.2  52152.10  23446.50  44.96
2298.5  51641.55  23107.30  44.75
2300.8  51144.45  22769.95  44.52
2303.2  50561.00  22383.53  44.27
2305.5  49926.01  21932.14  43.93
2307.9  49291.19  21483.13  43.58
2310.2  48671.70  21036.40  43.22
2312.5  48100.67  20638.67  42.91
2314.8  47552.15  20260.95  42.61
2317.1  46990.00  19872.08  42.29
2319.5  46380.90  19482.45  42.01
2321.8  45846.63  19106.00  41.67
2324.1  45274.13  18728.73  41.37
2326.4  44761.57  18399.70  41.11
2328.7  44254.17  18042.08  40.77
2331.0  43813.40  17751.30  40.52
2333.3  43483.08  17551.07  40.36
2335.6  43109.73  17350.20  40.25
2337.9  42659.70  17156.10  40.22
2340.2  42259.17  16997.08  40.22
2342.5  41891.55  16856.48  40.24
2344.8  41431.08  16680.67  40.26
2347.1  40942.30  16494.45  40.29
2349.4  40440.30  16308.15  40.33
2351.7  40016.00  16160.93  40.39
2353.9  39543.98  16013.41  40.50
2356.2  39024.38  15860.00  40.64
2358.5  38550.79  15713.42  40.76
2360.8  38099.63  15575.88  40.88
2363.1  37661.15  15444.25  41.01
2365.3  37253.34  15294.43  41.06
2367.6  36775.00  15125.00  41.13
2369.8  36297.25  14966.13  41.23
2372.1  35735.05  14804.40  41.43
2374.4  35106.20  14649.00  41.73
2376.6  34507.43  14452.20  41.88
2378.9  33972.17  14262.27  41.98
2381.1  33418.67  14092.00  42.17
2383.4  32879.27  13911.80  42.31
2385.6  32429.83  13733.04  42.35
2387.9  31972.50  13554.60  42.39
2390.1  31500.00  13361.25  42.42
2392.3  31063.50  13188.83  42.46
2394.6  30636.27  13052.03  42.60
2396.8  30247.34  12935.36  42.77
2399.0  29817.33  12759.75  42.79
2401.3  29367.28  12569.23  42.80
2403.5  28938.00  12366.90  42.74
2405.7  28554.63  12177.84  42.65
2407.9  28154.55  11995.65  42.61
2410.1  27723.30  11811.00  42.60
2412.4  27355.42  11610.75  42.44
2414.6  26959.20  11402.20  42.29
2416.8  26572.70  11229.35  42.26
2419.0  26240.19  11039.68  42.07
2421.2  25860.47  10809.60  41.80
2423.4  25415.78  10563.76  41.56
2425.6  25136.48  10391.78  41.34
2427.8  24850.73  10191.75  41.01
2430.0  24555.36  9959.78  40.56
2432.2  24278.40  9763.20  40.21
2434.4  23974.65  9558.90  39.87
2436.5  23674.40  9307.63  39.32
2438.7  23413.45  9071.85  38.75
2440.9  23125.25  8863.03  38.33
2443.1  22853.70  8643.00  37.82
2445.3  22592.13  8441.58  37.37
2447.4  22327.80  8251.80  36.96
2449.6  22032.27  8090.13  36.72
2451.8  21724.65  7907.40  36.40
2453.9  21417.23  7700.23  35.95
2456.1  21132.20  7494.13  35.46
2458.3  20833.81  7318.84  35.13
2460.4  20538.69  7142.03  34.77
2462.6  20288.33  6971.42  34.36
2464.7  20023.25  6794.78  33.93
2466.9  19783.93  6624.33  33.48
2469.0  19570.41  6474.25  33.08
2471.2  19350.65  6302.65  32.57
2473.3  19086.13  6147.99  32.21
2475.4  18845.42  5981.90  31.74
2477.6  18587.38  5853.90  31.49
2479.7  18342.40  5747.20  31.33
2481.9  18055.57  5619.60  31.12
2484.0  17846.49  5510.83  30.88
2486.1  17618.85  5398.65  30.64
2488.2  17406.38  5322.25  30.58
2490.4  17170.21  5262.08  30.65
2492.5  16892.73  5205.13  30.81
2494.6  16574.48  5168.03  31.18
2496.7  16339.07  5105.96  31.25
2498.8  16132.50  5072.78  31.44
2500.9  15963.46  5100.75  31.95
2503.0  15913.25  5084.23  31.95
2505.1  15780.38  5112.25  32.40
2507.2  15710.03  5191.73  33.05
2509.4  15694.53  5255.62  33.49
2511.4  15749.30  5267.15  33.44
2513.5  15810.93  5401.60  34.16
2515.6  15757.65  5467.57  34.70
