# Supplementary material for: Using reflectance spectra and Pl@ntNet to identify herbarium specimens: a case study with Lithocarpus
Source: New Phytol. 2025 Jun 4;251(2):800–10. doi: 10.1111/nph.70258 (PMC13278665; doi:10.1111/nph.70258)
Supplement: Supplementary file 1 — Dataset S1 Original spectral data collected for this study. [file NPH-251-800-s003.zip › lithocarpus_spectra/gr020722_0176.sig]

/*** Spectra Vista SIG Data ***/
name= gr020722_0176.sig
instrument= HI: 1132003 (HR-1024i)
integration= 50.0, 9.0, 5.0, 150.0, 14.0, 5.0
scan method= Time-based, Time-based
scan coadds= 100, 425, 645, 33, 298, 645
scan time= 5, 5
scan settings= AI, AI
external data set1= 0,0,0,0,0,0,0,0,0,0,0,0,0,0,0,0,0,0,0,0,0,0,0,0,0,0,0,0,0,0,0,0
external data set2= 0,0,0,0,0,0,0,0,0,0,0,0,0,0,0,0,0,0,0,0,0,0,0,0,0,0,0,0,0,0,0,0
external data dark= 0,0,0,0,0,0,0,0,0,0,0,0,0,0,0,0
external data mask= 0
optic= LENS 4(1), LENS 4(1)
temp= 36.4, -5.0, -9.9, 36.4, -5.0, -9.9
battery= 7.44, 7.43
error= 0, 0
units= Radiance, Radiance
time= 07/02/2022 12:39:12, 07/02/2022 12:39:49
longitude=                 ,                 
latitude=                 ,                 
gpstime=                 ,                 
comm= 
memory slot= 0, 0
factors= 0.982, 0.942, 1.000 [Overlap: Remove @ 990,1900, Matching Type: None]
inclinometer x offset= 1, 1
inclinometer y offset= 90, 90
data= 
340.5  1302.00  151.90  11.67
341.9  1318.74  163.07  12.37
343.4  1298.88  150.88  11.62
344.9  1276.50  135.67  10.63
346.4  1248.10  130.75  10.48
347.8  1301.88  125.62  9.65
349.3  1273.60  122.05  9.58
350.8  1318.05  111.10  8.43
352.2  1331.33  107.29  8.06
353.7  1379.00  101.13  7.33
355.2  1401.70  104.80  7.48
356.6  1479.17  109.08  7.37
358.1  1546.74  105.76  6.84
359.6  1576.86  102.56  6.50
361.0  1637.23  86.17  5.26
362.5  1726.20  90.42  5.24
364.0  1821.82  101.92  5.59
365.5  1888.95  107.08  5.67
366.9  1946.80  113.04  5.81
368.4  2039.13  108.42  5.32
369.9  2147.62  107.17  4.99
371.3  2247.40  118.98  5.29
372.8  2320.47  113.62  4.90
374.2  2427.26  112.49  4.63
375.7  2543.34  113.62  4.47
377.2  2670.00  120.15  4.50
378.6  2734.47  123.29  4.51
380.1  2833.22  115.38  4.07
381.6  2963.35  117.69  3.97
383.0  3099.25  122.28  3.95
384.5  3235.96  127.40  3.94
386.0  3360.72  137.94  4.10
387.4  3470.40  140.58  4.05
388.9  3578.96  135.57  3.79
390.4  3713.14  125.29  3.37
391.8  3891.72  130.11  3.34
393.3  4033.32  139.08  3.45
394.7  4142.75  143.77  3.47
396.2  4263.08  133.45  3.13
397.7  4416.96  130.72  2.96
399.1  4600.05  134.80  2.93
400.6  4785.36  142.24  2.97
402.0  4917.90  148.72  3.02
403.5  5056.80  143.73  2.84
405.0  5191.24  146.01  2.81
406.4  5393.96  150.33  2.79
407.9  5610.68  151.64  2.70
409.3  5750.90  155.11  2.70
410.8  5879.70  160.74  2.73
412.2  6038.04  158.12  2.62
413.7  6269.03  170.06  2.71
415.1  6496.06  171.81  2.64
416.6  6700.59  176.79  2.64
418.0  6858.50  178.83  2.61
419.5  7027.47  188.87  2.69
420.9  7222.56  192.43  2.66
422.4  7483.66  201.92  2.70
423.8  7743.35  211.84  2.74
425.3  8025.75  217.30  2.71
426.7  8253.30  227.55  2.76
428.2  8439.04  237.12  2.81
429.6  8628.15  243.13  2.82
431.1  8845.34  250.65  2.83
432.5  9122.88  259.00  2.84
434.0  9416.00  267.67  2.84
435.4  9729.50  284.17  2.92
436.8  10037.14  293.35  2.92
438.3  10316.90  306.98  2.98
439.7  10537.88  316.74  3.01
441.2  10749.84  325.24  3.03
442.6  11011.20  336.70  3.06
444.0  11307.66  347.62  3.07
445.5  11647.35  363.81  3.12
446.9  12012.00  371.28  3.09
448.4  12331.90  385.26  3.12
449.8  12689.90  404.92  3.19
451.2  12972.00  421.67  3.25
452.7  13230.15  432.32  3.27
454.1  13496.30  443.13  3.28
455.5  13798.96  451.55  3.27
457.0  14151.28  470.95  3.33
458.4  14500.20  488.11  3.37
459.8  14866.56  503.04  3.38
461.2  15288.74  523.49  3.42
462.7  15677.22  543.27  3.47
464.1  16018.73  564.51  3.52
465.5  16328.16  579.36  3.55
467.0  16628.60  593.73  3.57
468.4  16972.40  610.04  3.59
469.8  17331.68  629.77  3.63
471.2  17753.64  652.07  3.67
472.7  18211.88  675.39  3.71
474.1  18661.70  698.17  3.74
475.5  19195.80  723.58  3.77
476.9  19698.64  753.57  3.83
478.4  20106.25  779.17  3.88
479.8  20402.12  798.84  3.92
481.2  20634.80  808.96  3.92
482.6  20896.65  828.00  3.96
484.0  21276.66  848.40  3.99
485.4  21757.17  881.59  4.05
486.9  22306.05  906.75  4.07
488.3  22886.96  938.29  4.10
489.7  23393.12  970.81  4.15
491.1  23843.40  1003.52  4.21
492.5  24255.00  1030.96  4.25
493.9  24601.14  1057.30  4.30
495.3  24920.40  1077.30  4.32
496.8  25325.80  1108.29  4.38
498.2  25841.37  1142.11  4.42
499.6  26358.84  1178.82  4.47
501.0  26955.42  1218.59  4.52
502.4  27497.64  1260.76  4.58
503.8  28018.13  1301.35  4.64
505.2  28575.00  1337.73  4.68
506.6  29105.12  1379.69  4.74
508.0  29615.04  1419.60  4.79
509.4  30040.00  1461.67  4.87
510.8  30526.65  1503.15  4.92
512.2  31012.40  1543.71  4.98
513.6  31545.60  1590.40  5.04
515.0  32147.92  1639.41  5.10
516.4  32665.60  1685.87  5.16
517.8  33246.22  1738.87  5.23
519.2  33866.28  1792.37  5.29
520.7  34469.73  1848.38  5.36
522.0  34982.76  1895.88  5.42
523.4  35584.29  1953.63  5.49
524.8  36104.34  2007.50  5.56
526.2  36734.22  2064.10  5.62
527.6  37387.68  2130.14  5.70
529.0  37945.60  2189.73  5.77
530.4  38605.76  2255.27  5.84
531.8  39160.33  2312.42  5.91
533.2  39677.04  2375.88  5.99
534.6  40182.40  2443.73  6.08
536.0  40695.85  2521.12  6.20
537.4  41227.18  2587.74  6.28
538.8  41810.34  2659.48  6.36
540.2  42463.29  2734.16  6.44
541.6  43074.50  2810.87  6.53
543.0  43612.66  2881.76  6.61
544.3  44348.25  2966.70  6.69
545.7  45166.05  3058.05  6.77
547.1  45688.05  3130.55  6.85
548.5  46340.40  3213.46  6.93
549.9  47087.14  3304.21  7.02
551.3  47864.18  3397.51  7.10
552.7  48426.68  3474.34  7.17
554.1  49155.03  3565.11  7.25
555.4  49780.02  3651.79  7.34
556.8  50233.26  3729.88  7.43
558.2  50531.55  3795.95  7.51
559.6  50843.10  3862.60  7.60
561.0  51411.36  3951.64  7.69
562.3  51838.15  4026.75  7.77
563.7  52442.88  4120.11  7.86
565.1  53050.80  4209.33  7.93
566.5  53693.98  4302.82  8.01
567.9  54573.04  4420.91  8.10
569.2  55528.20  4545.80  8.19
570.6  56531.48  4678.83  8.28
572.0  57394.62  4800.34  8.36
573.4  58119.05  4911.67  8.45
574.8  58849.75  5029.17  8.55
576.1  59745.22  5161.94  8.64
577.5  60433.96  5278.51  8.73
578.9  61383.00  5424.20  8.84
580.3  62251.26  5562.84  8.94
581.6  63117.92  5705.65  9.04
583.0  63970.47  5849.61  9.14
584.4  64592.01  5973.95  9.25
585.8  65054.63  6089.46  9.36
587.1  65456.16  6195.13  9.46
588.5  65973.60  6315.50  9.57
589.9  66407.10  6431.10  9.68
591.2  66959.48  6563.36  9.80
592.6  67743.28  6719.68  9.92
594.0  68423.09  6865.95  10.03
595.3  69321.18  7033.02  10.15
596.7  70239.84  7212.07  10.27
598.1  71109.11  7390.75  10.39
599.5  71962.50  7573.32  10.52
600.8  72867.52  7762.24  10.65
602.2  73614.66  7935.83  10.78
603.5  74536.20  8135.60  10.91
604.9  75429.00  8334.60  11.05
606.3  76248.48  8530.72  11.19
607.6  77018.82  8729.12  11.33
609.0  77787.00  8924.40  11.47
610.4  78542.10  9123.66  11.62
611.7  79239.31  9321.08  11.76
613.1  79886.70  9520.10  11.92
614.5  80608.68  9727.80  12.07
615.8  81189.00  9926.82  12.23
617.2  81981.36  10155.60  12.39
618.5  82638.28  10371.25  12.55
619.9  83482.26  10610.95  12.71
621.2  84242.39  10836.33  12.86
622.6  85195.00  11089.83  13.02
624.0  85951.44  11318.55  13.17
625.3  86815.56  11554.47  13.31
626.7  87676.04  11792.81  13.45
628.0  88387.32  12009.60  13.59
629.4  89258.40  12247.20  13.72
630.8  89986.20  12464.40  13.85
632.1  90572.58  12657.33  13.97
633.5  91514.28  12908.13  14.11
634.8  92273.84  13128.67  14.23
636.2  92945.40  13335.56  14.35
637.5  93796.73  13567.53  14.46
638.9  94542.27  13786.06  14.58
640.2  95348.82  14016.60  14.70
641.6  96241.14  14244.90  14.80
642.9  97021.47  14447.16  14.89
644.3  97869.00  14664.20  14.98
645.6  98657.00  14889.33  15.09
647.0  99436.95  15097.86  15.18
648.3  100250.10  15300.98  15.26
649.7  101116.72  15512.33  15.34
651.0  101957.05  15701.82  15.40
652.4  102506.04  15860.52  15.47
653.7  103614.03  16089.93  15.53
655.0  104574.56  16290.00  15.58
656.4  105250.20  16442.80  15.62
657.7  106343.36  16661.57  15.67
659.1  107253.30  16842.47  15.70
660.4  108019.52  16997.12  15.74
661.8  108728.00  17141.33  15.77
663.1  109730.61  17349.42  15.81
664.5  110279.52  17494.90  15.86
665.8  110473.14  17595.04  15.93
667.1  110567.70  17702.55  16.01
668.5  110964.00  17872.40  16.11
669.8  111361.82  18058.90  16.22
671.2  111629.44  18240.21  16.34
672.5  111928.00  18432.46  16.47
673.8  112559.44  18703.07  16.62
675.2  113547.42  19048.26  16.78
676.5  114748.14  19445.64  16.95
677.8  115999.80  19864.93  17.12
679.2  117016.74  20250.02  17.31
680.5  117893.61  20621.68  17.49
681.9  118672.40  20979.93  17.68
683.2  119511.70  21364.93  17.88
684.5  120343.30  21742.23  18.07
685.9  121102.12  22113.88  18.26
687.2  121850.88  22476.80  18.45
688.5  122529.36  22834.46  18.64
689.9  123355.44  23215.41  18.82
691.2  124058.22  23575.78  19.00
692.5  124706.16  23930.06  19.19
693.8  125473.45  24305.97  19.37
695.2  126115.43  24667.85  19.56
696.5  126838.36  25043.04  19.74
697.8  127566.35  25421.88  19.93
699.2  128252.28  25806.56  20.12
700.5  128972.88  26213.76  20.33
701.8  129639.30  26599.65  20.52
703.1  130325.28  27005.92  20.72
704.5  131030.46  27417.69  20.92
705.8  131797.83  27853.79  21.13
707.1  132486.50  28277.42  21.34
708.4  133133.22  28710.33  21.57
709.8  133950.21  29175.46  21.78
711.1  134508.60  29585.15  21.99
712.4  135360.56  30068.89  22.21
713.7  136039.24  30518.94  22.43
715.0  136762.68  30982.96  22.65
716.3  137525.25  31460.17  22.88
717.7  138275.40  31922.57  23.09
719.0  139057.70  32402.27  23.30
720.3  139834.34  32883.20  23.52
721.6  140725.80  33391.27  23.73
722.9  141586.38  33898.86  23.94
724.2  142475.76  34405.56  24.15
725.6  143257.32  34893.85  24.36
726.9  143739.25  35319.33  24.57
728.2  144240.32  35753.01  24.79
729.5  144841.45  36221.60  25.01
730.8  145338.44  36659.42  25.22
732.1  145940.76  37132.76  25.44
733.4  146417.14  37563.49  25.66
734.7  146729.88  37972.08  25.88
736.0  147125.94  38419.60  26.11
737.3  147303.63  38786.58  26.33
738.6  147487.77  39160.44  26.55
740.0  147703.15  39542.82  26.77
741.2  148037.76  39952.64  26.99
742.6  148543.20  40428.48  27.22
743.9  149152.24  40925.33  27.44
745.2  149916.36  41469.90  27.66
746.5  150710.97  42013.31  27.88
747.8  151380.20  42519.73  28.09
749.1  152131.30  43053.24  28.30
750.4  152880.48  43594.31  28.52
751.7  153636.00  44135.93  28.73
753.0  154185.71  44611.25  28.93
754.2  154832.10  45113.84  29.14
755.5  155433.14  45599.65  29.34
756.8  156030.28  46093.65  29.54
758.1  157040.64  46712.32  29.75
759.4  157990.60  47311.47  29.95
760.7  158870.04  47890.45  30.14
762.0  159486.25  48390.42  30.34
763.3  160065.36  48883.38  30.54
764.6  160470.48  49334.32  30.74
765.9  160876.25  49782.88  30.94
767.2  161384.16  50260.98  31.14
768.4  161716.10  50677.90  31.34
769.7  162359.73  51200.55  31.54
771.0  162809.01  51670.98  31.74
772.3  163194.90  52113.78  31.93
773.6  163699.04  52590.24  32.13
774.8  164154.25  53056.69  32.32
776.1  164617.44  53522.47  32.51
777.4  164934.06  53952.00  32.71
778.7  165486.64  54451.90  32.90
780.0  165941.76  54923.73  33.10
781.2  166332.00  55353.82  33.28
782.5  166863.84  55840.98  33.46
783.8  167350.86  56313.72  33.65
785.0  167709.66  56747.46  33.84
786.3  168147.00  57211.00  34.02
787.6  168622.72  57682.99  34.21
788.9  169024.38  58114.92  34.38
790.1  169571.30  58609.30  34.56
791.4  169960.80  59056.64  34.75
792.7  170602.74  59586.75  34.93
793.9  171029.88  60037.74  35.10
795.2  171545.50  60501.50  35.27
796.5  172066.62  60977.91  35.44
797.7  172583.82  61456.12  35.61
799.0  173232.00  62000.00  35.79
800.2  173644.80  62445.65  35.96
801.5  174117.40  62913.43  36.13
802.8  174670.90  63398.42  36.30
804.0  175162.26  63861.37  36.46
805.3  175686.16  64345.91  36.63
806.5  176064.00  64783.87  36.80
807.8  176530.90  65254.23  36.96
809.0  177015.78  65718.78  37.13
810.3  177518.23  66186.59  37.28
811.5  177930.90  66621.07  37.44
812.8  178435.50  67097.20  37.60
814.0  178846.38  67538.43  37.76
815.3  179358.32  68024.62  37.93
816.5  179743.50  68449.83  38.08
817.8  180208.86  68906.91  38.24
819.0  180609.10  69347.41  38.40
820.2  181107.90  69816.62  38.55
821.5  181602.60  70289.37  38.71
822.7  181917.81  70695.56  38.86
824.0  182365.20  71141.76  39.01
825.2  182891.10  71618.45  39.16
826.4  183374.40  72098.47  39.32
827.7  183732.40  72499.93  39.46
828.9  184235.40  72965.70  39.60
830.1  184633.82  73398.33  39.75
831.4  185064.39  73842.82  39.90
832.6  185529.68  74309.51  40.05
833.8  185923.20  74734.90  40.20
835.0  186316.06  75163.43  40.34
836.3  186777.22  75603.41  40.48
837.5  187261.20  76072.50  40.62
838.7  187712.64  76513.86  40.76
839.9  188101.44  76950.00  40.91
841.2  188618.80  77413.94  41.04
842.4  189034.47  77845.57  41.18
843.6  189459.90  78263.27  41.31
844.8  189921.15  78737.07  41.46
846.0  190322.82  79172.23  41.60
847.2  190741.53  79608.20  41.74
848.5  191269.76  80068.75  41.86
849.7  191666.28  80486.17  41.99
850.9  192071.10  80893.37  42.12
852.1  192449.40  81301.27  42.25
853.3  192766.98  81712.40  42.39
854.5  193175.64  82140.33  42.52
855.7  193511.94  82530.24  42.65
856.9  193918.92  82960.64  42.78
858.1  194335.53  83380.10  42.91
859.3  194728.80  83776.98  43.02
860.5  195173.13  84216.36  43.15
861.7  195572.80  84650.67  43.28
862.9  195952.90  85055.10  43.41
864.1  196338.43  85471.53  43.53
865.3  196787.00  85894.00  43.65
866.5  197303.04  86339.52  43.76
867.7  197669.28  86751.35  43.89
868.9  198099.51  87159.89  44.00
870.1  198568.83  87599.95  44.12
871.3  199017.62  88042.16  44.24
872.5  199534.05  88507.95  44.36
873.7  200010.80  88952.29  44.47
874.9  200536.74  89417.91  44.59
876.0  201070.80  89889.36  44.71
877.2  201521.32  90335.16  44.83
878.4  202094.64  90785.61  44.92
879.6  202566.00  91208.60  45.03
880.8  202984.25  91669.67  45.16
882.0  203437.76  92097.37  45.27
883.1  203995.68  92556.99  45.37
884.3  204522.69  92999.49  45.47
885.5  205043.37  93452.80  45.58
886.7  205413.12  93857.28  45.69
887.8  205857.30  94277.70  45.80
889.0  206433.76  94745.63  45.90
890.2  206919.72  95162.41  45.99
891.4  207466.58  95632.09  46.10
892.5  208126.62  96168.93  46.21
893.7  208791.72  96685.78  46.31
894.9  209380.32  97217.28  46.43
896.0  210041.25  97688.38  46.51
897.2  210698.88  98201.41  46.61
898.4  211289.52  98667.53  46.70
899.5  211975.17  99211.36  46.80
900.7  212477.20  99641.10  46.89
901.9  212878.64  100049.90  47.00
903.0  213299.76  100440.28  47.09
904.2  213705.60  100837.73  47.19
905.4  214187.04  101277.28  47.28
906.5  214778.27  101715.67  47.36
907.7  215153.24  102115.49  47.46
908.8  215515.95  102532.71  47.58
910.0  215928.96  102947.17  47.68
911.2  216203.52  103236.60  47.75
912.3  216513.54  103528.92  47.82
913.5  216589.39  103809.38  47.93
914.6  216866.16  104146.56  48.02
915.8  217270.32  104577.48  48.13
916.9  217523.67  104879.44  48.22
918.1  217766.26  105208.45  48.31
919.2  217968.30  105472.17  48.39
920.4  218120.76  105773.36  48.49
921.5  218380.73  106106.74  48.59
922.7  218653.92  106393.65  48.66
923.8  219045.00  106756.52  48.74
925.0  219209.83  107027.11  48.82
926.1  219494.10  107408.98  48.93
927.3  219888.96  107792.96  49.02
928.4  220392.25  108234.75  49.11
929.6  221168.64  108791.47  49.19
930.7  221908.40  109366.13  49.28
931.8  222706.65  109958.36  49.37
933.0  223442.64  110516.16  49.46
934.1  223978.68  110953.53  49.54
935.3  224238.45  111199.11  49.59
936.4  224253.50  111431.88  49.69
937.6  224179.23  111586.01  49.78
938.7  224097.75  111710.82  49.85
939.9  224142.65  111927.00  49.94
941.0  224738.08  112369.04  50.00
942.1  225350.10  112872.42  50.09
943.3  225862.44  113311.70  50.17
944.4  226319.97  113659.02  50.22
945.6  226593.10  113956.05  50.29
946.7  226997.10  114262.85  50.34
947.9  227313.66  114570.68  50.40
949.0  227333.90  114845.12  50.52
950.1  227781.72  115196.16  50.57
951.3  228223.82  115521.74  50.62
952.4  228570.73  115804.54  50.66
953.6  228911.52  116060.28  50.70
954.7  229066.59  116319.30  50.78
955.8  229352.65  116575.82  50.83
957.0  229911.45  116977.60  50.88
958.1  230346.06  117256.78  50.90
959.3  230187.30  117374.60  50.99
960.4  230639.66  117653.81  51.01
961.6  231175.61  117905.77  51.00
962.7  231342.08  118193.81  51.09
963.9  231772.31  118311.36  51.05
965.0  231604.14  118500.72  51.17
966.2  232004.92  118640.75  51.14
967.3  231795.17  118722.28  51.22
968.5  232264.32  118806.40  51.15
969.6  232285.36  119016.27  51.24
970.8  232309.77  119118.85  51.28
971.9  232210.88  119160.21  51.32
973.1  232252.80  119252.88  51.35
974.2  232293.02  119163.97  51.30
975.4  232733.67  119297.79  51.26
976.5  232859.25  119561.65  51.35
977.7  232922.28  119775.76  51.42
978.8  232637.40  119733.03  51.47
980.0  232879.00  119691.33  51.40
981.2  233070.63  119954.67  51.47
982.3  233372.86  120089.39  51.46
983.5  233299.43  120232.36  51.54
984.6  233508.96  120286.32  51.51
985.8  233732.84  120273.71  51.46
987.0  233640.64  120280.85  51.48
988.1  233871.80  120341.80  51.46
989.3  234109.68  120473.36  51.46
990.2  240148.03  128588.25  53.55
994.0  240524.98  129361.60  53.78
997.9  240475.75  129900.54  54.02
1001.7  241075.18  130734.18  54.23
1005.6  241991.11  131815.00  54.47
1009.4  243176.76  133003.49  54.69
1013.3  244200.00  134100.00  54.91
1017.1  245013.32  135003.96  55.10
1021.0  245785.31  135968.16  55.32
1024.8  247150.17  137268.71  55.54
1028.6  249008.97  138908.73  55.78
1032.5  250548.20  140304.60  56.00
1036.3  251207.43  141220.40  56.22
1040.1  251501.33  141927.73  56.43
1044.0  252232.88  142926.39  56.66
1047.8  252856.80  143758.80  56.85
1051.6  253431.20  144720.40  57.10
1055.5  253077.30  145024.33  57.30
1059.3  252864.90  145445.82  57.52
1063.1  252620.11  145807.35  57.72
1067.0  252888.22  146515.98  57.94
1070.8  253588.84  147405.55  58.13
1074.6  254037.61  148193.25  58.34
1078.4  253703.33  148510.71  58.54
1082.3  252800.66  148443.35  58.72
1086.1  252222.67  148673.57  58.95
1089.9  252121.44  148999.58  59.10
1093.7  252398.53  149678.20  59.30
1097.5  252552.71  150170.93  59.46
1101.4  252552.38  150552.07  59.61
1105.2  252515.60  150896.57  59.76
1109.0  252904.25  151449.61  59.88
1112.8  253729.49  152223.50  59.99
1116.6  254480.18  152880.37  60.08
1120.4  255182.04  153519.00  60.16
1124.2  255709.28  153902.81  60.19
1128.1  256307.79  154261.97  60.19
1131.8  256378.73  154169.40  60.13
1135.7  256147.96  153853.54  60.06
1139.5  255922.60  153474.69  59.97
1143.3  255344.57  152800.02  59.84
1147.1  254719.11  152105.43  59.71
1150.9  254096.33  151339.18  59.56
1154.7  254010.76  150814.11  59.37
1158.5  253874.73  150217.24  59.17
1162.3  253645.82  149572.43  58.97
1166.1  252978.13  148625.06  58.75
1169.9  252572.70  147956.25  58.58
1173.7  251980.00  147175.71  58.41
1177.5  251353.32  146493.32  58.28
1181.2  251351.24  146203.57  58.17
1185.0  251735.14  146195.86  58.08
1188.8  251648.44  146134.75  58.07
1192.6  251624.94  146188.26  58.10
1196.4  251636.47  146364.30  58.16
1200.2  251001.96  146260.80  58.27
1204.0  250582.00  146381.82  58.42
1207.8  250227.03  146615.90  58.59
1211.6  249647.44  146783.79  58.80
1215.3  249193.53  147236.49  59.09
1219.1  249015.17  147941.14  59.41
1222.9  248622.22  148571.43  59.76
1226.7  248310.39  149256.19  60.11
1230.4  247662.42  149690.82  60.44
1234.2  246972.52  150044.65  60.75
1238.0  246246.45  150258.12  61.02
1241.8  245577.97  150502.61  61.29
1245.5  245008.18  150688.87  61.50
1249.3  244832.53  151073.06  61.70
1253.1  245024.31  151618.75  61.88
1256.8  245047.76  152029.20  62.04
1260.6  244836.20  152192.18  62.16
1264.4  244577.03  152382.13  62.30
1268.1  244178.00  152356.29  62.40
1271.9  244179.70  152634.96  62.51
1275.7  244460.96  153117.10  62.63
1279.4  244748.70  153617.85  62.77
1283.2  244279.36  153708.68  62.92
1286.9  243901.80  153807.16  63.06
1290.7  243629.47  153984.60  63.20
1294.4  242946.06  153801.08  63.31
1298.2  241976.70  153450.15  63.42
1302.0  240771.42  152837.52  63.48
1305.7  239402.47  152121.36  63.54
1309.5  237900.57  151210.47  63.56
1313.2  236951.42  150586.45  63.55
1317.0  236308.80  150147.77  63.54
1320.7  235560.51  149523.12  63.48
1324.4  234544.12  148661.38  63.38
1328.2  233760.80  147831.94  63.24
1331.9  232713.62  146713.91  63.04
1335.7  231821.53  145515.09  62.77
1339.4  230665.24  144081.86  62.46
1343.2  229685.01  142672.49  62.12
1346.9  229045.95  141370.18  61.72
1350.6  229000.10  140406.80  61.31
1354.4  229135.44  139607.04  60.93
1358.1  228598.80  138429.09  60.56
1361.8  227786.78  137119.93  60.20
1365.6  226824.35  135789.72  59.87
1369.3  225864.89  134477.14  59.54
1373.0  224650.62  133046.41  59.22
1376.7  223033.67  131412.77  58.92
1380.5  221356.31  129533.14  58.52
1384.2  220033.13  127725.21  58.05
1387.9  218936.93  125847.17  57.48
1391.6  217695.19  123662.59  56.81
1395.3  216474.95  121316.37  56.04
1399.1  215740.33  119005.68  55.16
1402.8  214788.67  116247.43  54.12
1406.5  214122.37  113399.51  52.96
1410.2  213644.28  110541.57  51.74
1413.9  213634.81  107990.73  50.55
1417.6  213200.45  105420.03  49.45
1421.3  212640.53  103050.86  48.46
1425.1  211894.40  100913.49  47.62
1428.8  211513.05  99324.32  46.96
1432.5  211292.32  98107.03  46.43
1436.2  211070.44  97222.35  46.06
1439.9  210447.01  96401.60  45.81
1443.6  210064.78  95902.57  45.65
1447.3  209558.62  95514.99  45.58
1451.0  209091.25  95227.88  45.54
1454.7  208552.00  95008.69  45.56
1458.4  208155.27  94859.10  45.57
1462.1  207531.75  94670.03  45.62
1465.8  206839.64  94499.46  45.69
1469.4  206257.12  94464.19  45.80
1473.1  206907.04  95024.61  45.93
1476.8  207108.71  95498.79  46.11
1480.5  205969.02  95283.13  46.26
1484.2  204973.63  95135.89  46.41
1487.9  204344.80  95198.56  46.59
1491.6  203667.75  95192.04  46.74
1495.3  203524.75  95506.13  46.93
1498.9  202990.57  95637.60  47.11
1502.6  202072.27  95610.97  47.32
1506.3  200906.84  95433.20  47.50
1510.0  199960.60  95391.03  47.70
1513.7  199208.90  95496.50  47.94
1517.3  198465.79  95553.33  48.15
1521.0  197573.21  95498.79  48.34
1524.7  196748.32  95485.55  48.53
1528.3  195932.40  95368.84  48.67
1532.0  195028.67  95250.34  48.84
1535.7  194159.78  95102.70  48.98
1539.3  193273.63  94906.78  49.10
1543.0  192671.89  94855.00  49.23
1546.7  192287.33  94923.91  49.37
1550.3  191756.98  94894.97  49.49
1554.0  190971.20  94707.00  49.59
1557.6  190197.21  94534.16  49.70
1561.3  189365.65  94282.11  49.79
1565.0  188490.13  93991.63  49.87
1568.6  187551.73  93631.76  49.92
1572.3  186884.06  93480.67  50.02
1575.9  186287.82  93354.34  50.11
1579.6  185696.93  93272.38  50.23
1583.2  185081.87  93192.17  50.35
1586.9  184351.08  93006.77  50.45
1590.5  183749.33  93004.31  50.61
1594.1  183013.96  92937.29  50.78
1597.8  182232.09  92828.40  50.94
1601.4  181497.47  92785.09  51.12
1605.1  180534.78  92580.08  51.28
1608.7  179704.50  92455.71  51.45
1612.3  178924.14  92338.10  51.61
1616.0  178114.75  92147.30  51.73
1619.6  177406.00  91997.07  51.86
1623.2  176583.60  91728.21  51.95
1626.9  176005.33  91575.84  52.03
1630.5  175246.75  91271.54  52.08
1634.1  174588.09  91046.98  52.15
1637.8  173833.96  90721.20  52.19
1641.4  172926.28  90257.67  52.19
1645.0  172035.26  89737.86  52.16
1648.6  171051.62  89044.99  52.06
1652.2  170302.89  88382.96  51.90
1655.8  169571.22  87587.14  51.65
1659.5  168865.45  86716.03  51.35
1663.1  167656.84  85519.61  51.01
1666.7  166391.33  84221.14  50.62
1670.3  165190.25  82959.76  50.22
1673.9  164084.00  81656.46  49.77
1677.5  163279.48  80500.11  49.30
1681.1  162834.67  79493.34  48.82
1684.7  162830.70  78695.87  48.33
1688.3  162700.84  77895.55  47.88
1691.9  162332.87  77005.16  47.44
1695.6  161969.33  76173.47  47.03
1699.2  161859.23  75512.87  46.65
1702.8  161771.06  74842.60  46.26
1706.3  161270.39  73934.50  45.85
1709.9  160308.27  72852.69  45.45
1713.5  159576.93  71916.19  45.07
1717.1  158866.56  71073.90  44.74
1720.7  158187.40  70286.36  44.43
1724.3  157808.23  69827.23  44.25
1727.9  157484.21  69634.68  44.22
1731.5  157400.36  69883.25  44.40
1735.1  157518.93  70508.06  44.76
1738.7  157297.56  70908.34  45.08
1742.2  156807.64  71064.84  45.32
1745.8  156182.93  70979.06  45.45
1749.4  155960.50  70975.59  45.51
1753.0  155039.03  70645.13  45.57
1756.5  153554.54  70075.74  45.64
1760.1  151776.62  69454.05  45.76
1763.7  149757.61  68838.88  45.97
1767.2  148174.00  68542.89  46.26
1770.8  146832.00  68375.57  46.57
1774.4  145450.32  68046.10  46.78
1777.9  144580.57  68069.69  47.08
1781.5  143726.33  67909.93  47.25
1785.1  142490.83  67539.64  47.40
1788.6  141158.92  67094.29  47.53
1792.2  139799.00  66585.32  47.63
1795.8  139106.72  66420.02  47.75
1799.3  138372.40  66162.34  47.81
1802.9  137608.43  65938.65  47.92
1806.4  136914.76  65736.51  48.01
1810.0  136037.95  65447.54  48.11
1813.5  135496.07  65272.69  48.17
1817.1  135125.73  65236.76  48.28
1820.6  134399.50  65035.24  48.39
1824.2  134204.49  65113.66  48.52
1827.7  133385.69  64859.51  48.63
1831.2  132916.00  64863.00  48.80
1834.8  132748.00  64927.07  48.91
1838.3  132515.50  65016.96  49.06
1841.8  131851.57  64864.69  49.20
1845.4  131105.22  64646.75  49.31
1848.9  130280.70  64333.86  49.38
1852.4  129695.63  64114.76  49.43
1856.0  129001.60  63735.04  49.41
1859.5  128317.87  63315.80  49.34
1863.0  127542.59  62758.93  49.21
1866.6  127050.22  62220.40  48.97
1870.1  126694.93  61622.02  48.64
1873.6  126218.25  60769.29  48.15
1877.1  125444.08  59566.50  47.48
1880.6  124397.29  58074.67  46.68
1884.2  123523.00  56371.56  45.64
1887.7  122668.00  54377.36  44.33
1891.2  121690.45  52046.55  42.77
1894.7  120741.47  49560.13  41.05
1898.2  120162.19  47089.55  39.19
1902.2  128026.08  48129.12  37.59
1904.9  127275.56  46005.06  36.15
1907.6  126474.00  43986.16  34.78
1910.4  125884.71  42183.12  33.51
1913.1  124864.48  40509.68  32.44
1915.8  124151.44  39137.84  31.52
1918.6  123619.20  38021.12  30.76
1921.3  123168.02  37154.19  30.17
1924.0  122451.56  36393.84  29.72
1926.7  121713.80  35799.48  29.41
1929.4  121002.08  35380.48  29.24
1932.2  120489.87  35158.95  29.18
1934.9  119948.40  35043.84  29.22
1937.6  119367.44  35011.00  29.33
1940.3  118830.00  35079.50  29.52
1943.0  118365.45  35221.73  29.76
1945.7  117712.32  35348.06  30.03
1948.4  117017.06  35480.59  30.32
1951.1  116456.40  35689.68  30.65
1953.8  115884.12  35900.70  30.98
1956.4  115399.50  36129.75  31.31
1959.1  114810.60  36337.00  31.65
1961.8  114032.94  36485.40  32.00
1964.5  113383.17  36666.27  32.34
1967.2  112582.11  36782.92  32.67
1969.9  111967.00  36955.50  33.01
1972.5  111242.26  37061.74  33.32
1975.2  110704.43  37244.20  33.64
1977.9  110321.60  37486.24  33.98
1980.6  109728.99  37636.20  34.30
1983.2  108855.98  37702.18  34.63
1985.9  107992.80  37720.80  34.93
1988.5  107130.72  37731.30  35.22
1991.2  106463.16  37820.52  35.52
1993.8  105821.76  37897.20  35.81
1996.5  105371.64  37998.84  36.06
1999.2  104775.24  38022.10  36.29
2001.8  104397.84  38093.28  36.49
2004.4  103910.79  38095.45  36.66
2007.1  103234.46  37997.82  36.81
2009.7  102633.66  37903.68  36.93
2012.4  102208.32  37830.40  37.01
2015.0  101750.00  37680.80  37.03
2017.6  101215.70  37451.15  37.00
2020.3  100695.76  37213.00  36.96
2022.9  100437.12  37036.00  36.87
2025.5  100201.71  36814.17  36.74
2028.1  99995.65  36566.19  36.57
2030.8  99591.78  36196.71  36.35
2033.4  99433.38  35874.96  36.08
2036.0  99044.96  35457.24  35.80
2038.6  98648.52  35044.38  35.52
2041.2  98342.08  34639.76  35.22
2043.8  97999.59  34246.55  34.95
2046.4  97619.04  33826.56  34.65
2049.0  97119.68  33356.24  34.35
2051.6  96868.44  33006.51  34.07
2054.2  96518.50  32658.50  33.84
2056.8  96142.20  32332.30  33.63
2059.4  95571.32  31959.64  33.44
2062.0  95069.25  31651.00  33.29
2064.6  94461.54  31346.96  33.18
2067.1  93873.87  31045.95  33.07
2069.7  93269.14  30763.88  32.98
2072.3  92838.74  30536.50  32.89
2074.9  92354.22  30287.46  32.79
2077.4  92007.69  30116.14  32.73
2080.0  91516.92  29882.44  32.65
2082.6  91052.15  29665.15  32.58
2085.1  90592.98  29437.59  32.49
2087.7  90214.80  29273.40  32.45
2090.3  89767.53  29082.12  32.40
2092.8  89034.82  28791.36  32.34
2095.4  88235.68  28478.71  32.28
2097.9  87569.51  28208.11  32.21
2100.5  86890.80  27952.80  32.17
2103.0  86290.72  27704.90  32.11
2105.6  85729.05  27461.91  32.03
2108.1  85217.76  27265.50  32.00
2110.7  84684.46  27075.58  31.97
2113.2  84196.76  26866.88  31.91
2115.7  83633.70  26633.75  31.85
2118.3  83029.05  26394.42  31.79
2120.8  82678.14  26235.90  31.73
2123.3  82295.04  26064.53  31.67
2125.8  81916.80  25895.80  31.61
2128.4  81465.54  25712.70  31.56
2130.9  80911.60  25493.00  31.51
2133.4  80558.94  25339.30  31.45
2135.9  80208.60  25197.00  31.41
2138.4  79780.25  25021.15  31.36
2140.9  79433.48  24897.28  31.34
2143.4  79072.27  24788.21  31.35
2145.9  78779.87  24693.18  31.34
2148.4  78480.16  24598.15  31.34
2150.9  78195.07  24517.74  31.35
2153.4  77917.29  24422.71  31.34
2155.9  77566.06  24335.60  31.37
2158.4  77270.55  24277.05  31.42
2160.9  77042.70  24240.30  31.46
2163.4  76710.34  24185.30  31.53
2165.9  76145.16  24053.18  31.59
2168.4  75696.66  23948.10  31.64
2170.8  75372.99  23893.54  31.70
2173.3  75000.56  23837.16  31.78
2175.8  74680.21  23812.47  31.89
2178.2  74298.85  23750.60  31.97
2180.7  73918.81  23690.87  32.05
2183.2  73500.37  23633.97  32.15
2185.6  73074.96  23572.08  32.26
2188.1  72591.12  23496.48  32.37
2190.6  72059.78  23389.08  32.46
2193.0  71437.08  23255.76  32.55
2195.5  70894.08  23155.20  32.66
2197.9  70305.60  23047.20  32.78
2200.4  69590.25  22898.45  32.90
2202.8  69123.81  22794.20  32.98
2205.3  68546.94  22640.46  33.03
2207.7  68171.48  22576.06  33.12
2210.1  67761.40  22484.28  33.18
2212.6  67403.70  22393.83  33.22
2215.0  67167.40  22319.55  33.23
2217.4  66876.69  22199.94  33.20
2219.9  66629.38  22098.06  33.17
2222.3  66395.12  21986.80  33.12
2224.7  66231.81  21854.07  33.00
2227.1  65987.35  21637.81  32.79
2229.5  65682.10  21386.63  32.56
2231.9  65211.20  21055.84  32.29
2234.4  64722.16  20672.40  31.94
2236.8  64343.56  20285.19  31.53
2239.2  63972.48  19914.18  31.13
2241.6  63550.41  19501.65  30.69
2244.0  63149.76  19068.48  30.20
2246.4  62744.79  18614.49  29.67
2248.8  62315.99  18170.79  29.16
2251.2  61996.20  17756.70  28.64
2253.6  61569.90  17304.30  28.11
2255.9  61258.68  16898.04  27.58
2258.3  60942.73  16522.68  27.11
2260.7  60586.56  16158.16  26.67
2263.1  60186.60  15807.90  26.26
2265.5  59769.82  15485.58  25.91
2267.9  59447.10  15225.00  25.61
2270.2  59025.68  14954.80  25.34
2272.6  58630.68  14690.52  25.06
2275.0  58212.00  14438.34  24.80
2277.3  57808.20  14204.25  24.57
2279.7  57401.10  13974.15  24.34
2282.1  57079.08  13763.56  24.11
2284.4  56699.72  13484.90  23.78
2286.8  56406.33  13214.99  23.43
2289.1  55987.28  12929.92  23.09
2291.5  55671.07  12663.77  22.75
2293.8  55246.24  12373.24  22.40
2296.2  54793.20  12095.16  22.07
2298.5  54281.94  11821.11  21.78
2300.8  53738.02  11603.06  21.59
2303.2  53105.36  11426.32  21.52
2305.5  52451.34  11259.48  21.47
2307.9  51801.04  11129.42  21.48
2310.2  51134.16  11051.04  21.61
2312.5  50508.00  11058.40  21.89
2314.8  49907.86  11110.10  22.26
2317.1  49284.00  11146.25  22.62
2319.5  48676.77  11124.00  22.85
2321.8  48147.12  11072.16  23.00
2324.1  47556.60  10983.98  23.10
2326.4  47072.96  10897.92  23.15
2328.7  46550.00  10773.00  23.14
2331.0  46053.84  10617.60  23.05
2333.3  45673.81  10473.82  22.93
2335.6  45277.12  10329.20  22.81
2337.9  44809.38  10160.10  22.67
2340.2  44355.50  9984.50  22.51
2342.5  43964.73  9833.34  22.37
2344.8  43490.70  9674.15  22.24
2347.1  43006.32  9544.08  22.19
2349.4  42494.10  9467.04  22.28
2351.7  42016.80  9447.68  22.49
2353.9  41529.67  9428.41  22.70
2356.2  41018.25  9369.75  22.84
2358.5  40496.65  9310.81  22.99
2360.8  40002.18  9233.52  23.08
2363.1  39540.54  9163.86  23.18
2365.3  39094.95  9077.56  23.22
2367.6  38560.00  8960.00  23.24
2369.8  38059.35  8854.05  23.26
2372.1  37518.00  8740.68  23.30
2374.4  36894.92  8594.08  23.29
2376.6  36280.72  8453.76  23.30
2378.9  35669.48  8298.36  23.26
2381.1  35079.20  8174.40  23.30
2383.4  34518.00  8054.20  23.33
2385.6  34014.75  7942.00  23.35
2387.9  33512.40  7809.12  23.30
2390.1  33033.00  7696.50  23.30
2392.3  32558.76  7581.60  23.29
2394.6  32115.38  7472.86  23.27
2396.8  31723.90  7373.95  23.24
2399.0  31297.50  7265.30  23.21
2401.3  30837.00  7141.20  23.16
2403.5  30357.60  7021.56  23.13
2405.7  29926.34  6929.62  23.16
2407.9  29503.26  6818.58  23.11
2410.1  29071.80  6696.00  23.03
2412.4  28690.70  6599.20  23.00
2414.6  28290.24  6508.56  23.01
2416.8  27881.70  6406.62  22.98
2419.0  27500.54  6299.88  22.91
2421.2  27102.82  6159.22  22.73
2423.4  26676.58  6035.89  22.63
2425.6  26380.44  5955.03  22.57
2427.8  26083.26  5886.45  22.57
2430.0  25750.15  5769.41  22.41
2432.2  25447.68  5667.84  22.27
2434.4  25147.26  5549.58  22.07
2436.5  24811.24  5449.80  21.97
2438.7  24502.86  5366.28  21.90
2440.9  24201.12  5264.22  21.75
2443.1  23939.10  5161.68  21.56
2445.3  23685.17  5071.04  21.41
2447.4  23378.40  4981.68  21.31
2449.6  23063.04  4903.36  21.26
2451.8  22765.86  4794.12  21.06
2453.9  22470.94  4688.72  20.87
2456.1  22168.40  4596.96  20.74
2458.3  21848.49  4537.47  20.77
2460.4  21528.74  4452.01  20.68
2462.6  21276.85  4377.10  20.57
2464.7  21034.26  4293.51  20.41
2466.9  20761.44  4248.48  20.46
2469.0  20485.89  4198.04  20.49
2471.2  20229.06  4138.08  20.46
2473.3  19935.19  4081.22  20.47
2475.4  19711.09  4026.84  20.43
2477.6  19467.97  3932.62  20.20
2479.7  19200.00  3840.00  20.00
2481.9  18903.71  3730.79  19.74
2484.0  18712.67  3684.61  19.69
2486.1  18497.70  3666.06  19.82
2488.2  18217.80  3629.60  19.92
2490.4  17939.75  3577.00  19.94
2492.5  17608.04  3467.96  19.70
2494.6  17280.27  3371.76  19.51
2496.7  17031.40  3343.97  19.63
2498.8  16842.33  3334.05  19.80
2500.9  16639.78  3355.16  20.16
2503.0  16501.74  3338.78  20.23
2505.1  16452.15  3346.20  20.34
2507.2  16451.70  3425.19  20.82
2509.4  16403.31  3442.67  20.99
2511.4  16333.38  3441.90  21.07
2513.5  16441.12  3477.28  21.15
2515.6  16660.72  3649.14  21.90
