# Supplementary material for: Using reflectance spectra and Pl@ntNet to identify herbarium specimens: a case study with Lithocarpus
Source: New Phytol. 2025 Jun 4;251(2):800–10. doi: 10.1111/nph.70258 (PMC13278665; doi:10.1111/nph.70258)
Supplement: Supplementary file 1 — Dataset S1 Original spectral data collected for this study. [file NPH-251-800-s003.zip › lithocarpus_spectra/gr021122_0311.sig]

/*** Spectra Vista SIG Data ***/
name= gr021122_0311.sig
instrument= HI: 1132003 (HR-1024i)
integration= 50.0, 9.0, 5.0, 100.0, 14.0, 5.0
scan method= Time-based, Time-based
scan coadds= 100, 425, 645, 50, 298, 645
scan time= 5, 5
scan settings= AI, AI
external data set1= 0,0,0,0,0,0,0,0,0,0,0,0,0,0,0,0,0,0,0,0,0,0,0,0,0,0,0,0,0,0,0,0
external data set2= 0,0,0,0,0,0,0,0,0,0,0,0,0,0,0,0,0,0,0,0,0,0,0,0,0,0,0,0,0,0,0,0
external data dark= 0,0,0,0,0,0,0,0,0,0,0,0,0,0,0,0
external data mask= 0
optic= LENS 4(1), LENS 4(1)
temp= 35.2, -5.0, -9.9, 35.1, -5.0, -9.9
battery= 7.40, 7.38
error= 0, 0
units= Radiance, Radiance
time= 11/02/2022 14:55:28, 11/02/2022 14:55:55
longitude=                 ,                 
latitude=                 ,                 
gpstime=                 ,                 
comm= 
memory slot= 0, 0
factors= 0.966, 0.936, 1.000 [Overlap: Remove @ 990,1900, Matching Type: None]
inclinometer x offset= 1, 1
inclinometer y offset= 90, 90
data= 
340.5  1258.60  184.45  14.66
341.9  1233.66  191.43  15.52
343.4  1239.84  177.12  14.29
344.9  1258.00  175.75  13.97
346.4  1265.93  160.47  12.68
347.8  1250.49  145.61  11.64
349.3  1241.76  151.24  12.18
350.8  1257.45  136.35  10.84
352.2  1302.07  124.36  9.55
353.7  1323.84  137.90  10.42
355.2  1375.50  131.00  9.52
356.6  1426.81  137.45  9.63
358.1  1454.20  132.20  9.09
359.6  1525.58  121.79  7.98
361.0  1575.68  129.26  8.20
362.5  1652.22  129.47  7.84
364.0  1732.64  152.88  8.82
365.5  1799.00  141.35  7.86
366.9  1871.44  119.32  6.38
368.4  1951.56  125.10  6.41
369.9  2057.60  135.03  6.56
371.3  2154.86  152.03  7.06
372.8  2228.70  150.77  6.76
374.2  2323.42  142.78  6.15
375.7  2438.46  144.21  5.91
377.2  2536.50  166.88  6.58
378.6  2615.58  165.13  6.31
380.1  2717.84  160.25  5.90
381.6  2824.64  157.63  5.58
383.0  2947.45  164.45  5.58
384.5  3083.08  165.62  5.37
386.0  3222.78  169.29  5.25
387.4  3337.85  180.75  5.42
388.9  3439.52  185.92  5.41
390.4  3553.68  182.24  5.13
391.8  3708.04  189.42  5.11
393.3  3847.88  191.24  4.97
394.7  3972.50  192.95  4.86
396.2  4100.78  200.17  4.88
397.7  4231.20  196.08  4.63
399.1  4387.74  197.15  4.49
400.6  4561.84  198.12  4.34
402.0  4704.96  212.94  4.53
403.5  4831.40  230.30  4.77
405.0  4976.88  228.34  4.59
406.4  5168.46  230.01  4.45
407.9  5360.92  227.46  4.24
409.3  5505.06  241.45  4.39
410.8  5651.28  249.57  4.42
412.2  5820.96  253.26  4.35
413.7  6021.67  266.69  4.43
415.1  6245.92  272.88  4.37
416.6  6439.14  280.13  4.35
418.0  6604.75  290.00  4.39
419.5  6778.71  300.59  4.43
420.9  6979.84  314.88  4.51
422.4  7231.26  321.81  4.45
423.8  7459.53  336.27  4.51
425.3  7712.10  347.48  4.51
426.7  7921.20  365.93  4.62
428.2  8122.88  383.04  4.72
429.6  8337.58  397.31  4.77
431.1  8564.08  407.54  4.76
432.5  8832.20  427.64  4.84
434.0  9097.00  440.00  4.84
435.4  9383.00  464.75  4.95
436.8  9669.52  481.81  4.98
438.3  9932.70  508.50  5.12
439.7  10185.10  523.48  5.14
441.2  10411.44  541.44  5.20
442.6  10694.85  560.55  5.24
444.0  10974.60  578.76  5.27
445.5  11299.83  608.16  5.38
446.9  11629.80  630.63  5.42
448.4  11939.27  655.31  5.49
449.8  12283.10  680.83  5.54
451.2  12569.50  710.13  5.65
452.7  12830.64  735.33  5.73
454.1  13114.82  757.18  5.77
455.5  13425.86  783.51  5.84
457.0  13768.04  817.96  5.94
458.4  14088.36  846.56  6.01
459.8  14423.04  875.52  6.07
461.2  14808.22  914.16  6.17
462.7  15175.74  949.23  6.25
464.1  15527.06  980.31  6.31
465.5  15856.92  1018.98  6.43
467.0  16183.30  1052.25  6.50
468.4  16525.44  1087.20  6.58
469.8  16878.72  1123.46  6.66
471.2  17280.84  1161.32  6.72
472.7  17705.34  1198.62  6.77
474.1  18124.80  1239.00  6.84
475.5  18591.82  1282.71  6.90
476.9  19032.65  1331.98  7.00
478.4  19425.00  1371.88  7.06
479.8  19774.46  1407.48  7.12
481.2  20091.28  1434.64  7.14
482.6  20418.48  1474.88  7.22
484.0  20816.10  1518.03  7.29
485.4  21264.98  1562.56  7.35
486.9  21750.30  1611.68  7.41
488.3  22273.76  1661.48  7.46
489.7  22736.80  1714.05  7.54
491.1  23161.32  1764.00  7.62
492.5  23590.56  1813.98  7.69
493.9  23984.22  1859.49  7.75
495.3  24356.10  1906.65  7.83
496.8  24792.04  1957.12  7.89
498.2  25271.22  2017.25  7.98
499.6  25753.50  2070.90  8.04
501.0  26301.67  2131.23  8.10
502.4  26806.20  2195.58  8.19
503.8  27307.84  2258.62  8.27
505.2  27828.24  2326.64  8.36
506.6  28330.94  2393.38  8.45
508.0  28833.84  2462.04  8.54
509.4  29280.00  2530.00  8.64
510.8  29789.10  2603.70  8.74
512.2  30280.40  2671.80  8.82
513.6  30820.80  2750.40  8.92
515.0  31416.32  2836.72  9.03
516.4  31913.92  2916.24  9.14
517.8  32467.62  2999.90  9.24
519.2  33069.00  3093.99  9.36
520.7  33657.04  3183.41  9.46
522.0  34152.48  3267.84  9.57
523.4  34741.98  3353.81  9.65
524.8  35250.24  3438.30  9.75
526.2  35855.85  3530.96  9.85
527.6  36485.40  3631.02  9.95
529.0  37017.20  3720.20  10.05
530.4  37669.16  3819.99  10.14
531.8  38237.19  3907.35  10.22
533.2  38769.12  4001.40  10.32
534.6  39300.80  4101.76  10.44
536.0  39850.40  4213.54  10.57
537.4  40392.04  4312.65  10.68
538.8  40986.36  4414.50  10.77
540.2  41624.25  4531.69  10.89
541.6  42219.52  4648.14  11.01
543.0  42731.64  4765.32  11.15
544.3  43452.15  4900.28  11.28
545.7  44252.55  5052.53  11.42
547.1  44770.20  5167.80  11.54
548.5  45416.22  5304.18  11.68
549.9  46125.73  5447.99  11.81
551.3  46860.84  5600.14  11.95
552.7  47378.58  5719.95  12.07
554.1  48085.95  5866.35  12.20
555.4  48708.30  5999.80  12.32
556.8  49179.90  6121.50  12.45
558.2  49536.45  6226.35  12.57
559.6  49917.75  6342.60  12.71
561.0  50556.66  6479.55  12.82
562.3  51037.35  6602.05  12.94
563.7  51663.36  6744.64  13.05
565.1  52258.80  6886.00  13.18
566.5  52879.39  7031.77  13.30
567.9  53729.28  7212.24  13.42
569.2  54642.00  7402.50  13.55
570.6  55605.49  7604.85  13.68
572.0  56430.92  7793.40  13.81
573.4  57129.70  7963.22  13.94
574.8  57838.25  8136.63  14.07
576.1  58710.82  8337.70  14.20
577.5  59370.12  8512.90  14.34
578.9  60268.56  8722.38  14.47
580.3  61059.87  8919.57  14.61
581.6  61841.92  9112.96  14.74
583.0  62649.18  9308.66  14.86
584.4  63291.27  9484.16  14.98
585.8  63842.06  9643.18  15.10
587.1  64358.14  9796.16  15.22
588.5  65004.60  9965.40  15.33
589.9  65550.30  10115.85  15.43
591.2  66177.16  10279.38  15.53
592.6  66979.22  10461.55  15.62
594.0  67638.41  10620.85  15.70
595.3  68487.86  10810.57  15.78
596.7  69336.24  10991.29  15.85
598.1  70143.35  11164.09  15.92
599.5  70937.35  11339.78  15.99
600.8  71795.64  11516.36  16.04
602.2  72495.57  11666.13  16.09
603.5  73359.72  11860.26  16.17
604.9  74212.74  12042.54  16.23
606.3  74997.12  12217.92  16.29
607.6  75747.90  12399.48  16.37
609.0  76507.20  12584.70  16.45
610.4  77269.92  12787.32  16.55
611.7  77983.03  12984.32  16.65
613.1  78671.25  13189.58  16.77
614.5  79442.46  13414.32  16.89
615.8  80084.16  13620.78  17.01
617.2  80937.90  13874.67  17.14
618.5  81643.04  14105.72  17.28
619.9  82496.14  14367.99  17.42
621.2  83261.61  14609.77  17.55
622.6  84194.00  14883.00  17.68
624.0  84908.34  15119.46  17.81
625.3  85730.09  15386.68  17.95
626.7  86556.96  15647.73  18.08
628.0  87247.52  15876.58  18.20
629.4  88082.40  16130.80  18.31
630.8  88796.16  16361.64  18.43
632.1  89359.20  16559.24  18.53
633.5  90290.20  16819.66  18.63
634.8  91039.06  17033.04  18.71
636.2  91705.74  17230.11  18.79
637.5  92552.29  17445.64  18.85
638.9  93283.44  17641.35  18.91
640.2  94078.94  17835.23  18.96
641.6  94924.80  18011.61  18.97
642.9  95709.25  18148.13  18.96
644.3  96557.62  18285.03  18.94
645.6  97344.00  18395.00  18.90
647.0  98103.24  18461.70  18.82
648.3  98909.43  18505.92  18.71
649.7  99755.95  18526.11  18.57
651.0  100561.23  18518.80  18.42
652.4  101102.04  18452.07  18.25
653.7  102199.14  18454.01  18.06
655.0  103097.60  18404.08  17.85
656.4  103733.20  18289.10  17.63
657.7  104806.65  18239.92  17.40
659.1  105674.80  18172.00  17.20
660.4  106388.80  18090.80  17.00
661.8  107072.00  18008.00  16.82
663.1  108072.09  18012.02  16.67
664.5  108627.30  17981.25  16.55
665.8  108869.31  17966.22  16.50
667.1  109069.47  17978.76  16.48
668.5  109586.40  18114.60  16.53
669.8  110096.44  18310.30  16.63
671.2  110472.96  18557.76  16.80
672.5  110849.87  18859.05  17.01
673.8  111544.44  19285.00  17.29
675.2  112557.90  19814.34  17.60
676.5  113742.06  20416.35  17.95
677.8  114965.06  21072.13  18.33
679.2  115926.81  21713.57  18.73
680.5  116760.24  22355.15  19.15
681.9  117486.60  22988.35  19.57
683.2  118287.40  23612.05  19.96
684.5  119088.20  24228.05  20.34
685.9  119825.58  24800.25  20.70
687.2  120537.60  25355.52  21.04
688.5  121196.52  25871.65  21.35
689.9  121995.52  26392.38  21.63
691.2  122680.81  26882.33  21.91
692.5  123319.02  27348.64  22.18
693.8  124069.15  27829.30  22.43
695.2  124696.04  28290.17  22.69
696.5  125394.72  28768.08  22.94
697.8  126128.50  29267.33  23.20
699.2  126814.74  29777.09  23.48
700.5  127548.54  30302.28  23.76
701.8  128206.05  30844.28  24.06
703.1  128883.24  31399.14  24.36
704.5  129579.75  31984.88  24.68
705.8  130336.56  32613.22  25.02
707.1  131029.25  33234.00  25.36
708.4  131701.68  33868.94  25.72
709.8  132496.98  34552.17  26.08
711.1  133057.38  35172.23  26.43
712.4  133894.90  35887.01  26.80
713.7  134580.80  36562.08  27.17
715.0  135294.99  37252.58  27.53
716.3  136031.75  37942.88  27.89
717.7  136734.16  38636.42  28.26
719.0  137510.10  39336.05  28.61
720.3  138241.56  40021.35  28.95
721.6  139083.00  40722.20  29.28
722.9  139845.87  41406.21  29.61
724.2  140646.24  42101.64  29.93
725.6  141380.62  42777.27  30.26
726.9  141894.75  43376.75  30.57
728.2  142452.80  44005.92  30.89
729.5  143112.71  44665.73  31.21
730.8  143622.16  45288.94  31.53
732.1  144243.68  45951.08  31.86
733.4  144758.72  46587.65  32.18
734.7  145189.80  47196.00  32.51
736.0  145724.82  47854.92  32.84
737.3  146056.50  48458.12  33.18
738.6  146416.41  49056.57  33.50
740.0  146784.65  49678.33  33.84
741.2  147230.72  50319.36  34.18
742.6  147814.56  51017.22  34.51
743.9  148435.36  51738.96  34.86
745.2  149176.56  52492.92  35.19
746.5  149914.60  53241.85  35.51
747.8  150494.60  53947.80  35.85
749.1  151178.94  54686.81  36.17
750.4  151843.50  55420.82  36.50
751.7  152545.68  56155.61  36.81
753.0  153066.56  56811.37  37.12
754.2  153697.86  57520.98  37.42
755.5  154266.93  58201.43  37.73
756.8  154823.36  58869.00  38.02
758.1  155830.80  59699.64  38.31
759.4  156769.40  60501.00  38.59
760.7  157637.48  61280.80  38.87
762.0  158243.75  61950.00  39.15
763.3  158812.92  62599.95  39.42
764.6  159200.64  63181.20  39.69
765.9  159614.30  63773.23  39.95
767.2  160128.99  64397.45  40.22
768.4  160451.20  64942.15  40.47
769.7  161100.70  65612.01  40.73
771.0  161539.02  66201.71  40.98
772.3  161913.95  66763.68  41.23
773.6  162424.64  67382.72  41.49
774.8  162896.29  67972.73  41.73
776.1  163347.60  68556.93  41.97
777.4  163691.18  69091.51  42.21
778.7  164229.68  69712.18  42.45
780.0  164691.84  70312.96  42.69
781.2  165059.46  70866.45  42.93
782.5  165586.20  71471.79  43.16
783.8  166068.36  72061.11  43.39
785.0  166432.92  72602.91  43.62
786.3  166866.00  73190.25  43.86
787.6  167345.92  73772.44  44.08
788.9  167742.75  74323.77  44.31
790.1  168285.10  74942.95  44.53
791.4  168680.16  75486.00  44.75
792.7  169327.08  76159.14  44.98
793.9  169771.14  76715.10  45.19
795.2  170257.50  77314.50  45.41
796.5  170784.02  77906.29  45.62
797.7  171271.80  78508.44  45.84
799.0  171936.00  79170.00  46.05
800.2  172355.84  79733.12  46.26
801.5  172834.04  80302.55  46.46
802.8  173378.25  80909.85  46.67
804.0  173862.78  81491.41  46.87
805.3  174381.24  82087.22  47.07
806.5  174754.00  82615.15  47.28
807.8  175240.80  83204.80  47.48
809.0  175747.72  83799.88  47.68
810.3  176245.06  84364.63  47.87
811.5  176653.02  84895.68  48.06
812.8  177138.30  85481.25  48.26
814.0  177558.48  86024.57  48.45
815.3  178079.68  86620.60  48.64
816.5  178460.25  87165.13  48.84
817.8  178936.41  87731.69  49.03
819.0  179363.52  88276.69  49.22
820.2  179828.04  88842.33  49.40
821.5  180319.30  89408.45  49.58
822.7  180664.08  89911.49  49.77
824.0  181108.62  90473.76  49.96
825.2  181615.80  91053.15  50.14
826.4  182145.26  91637.37  50.31
827.7  182485.50  92135.80  50.49
828.9  182935.80  92699.10  50.67
830.1  183334.07  93226.74  50.85
831.4  183780.32  93781.09  51.03
832.6  184261.62  94345.45  51.20
833.8  184674.30  94862.10  51.37
835.0  185032.26  95358.83  51.54
836.3  185473.82  95920.93  51.72
837.5  185919.30  96475.05  51.89
838.7  186389.91  97028.96  52.06
839.9  186779.52  97549.92  52.23
841.2  187257.43  98107.43  52.39
842.4  187673.79  98619.29  52.55
843.6  188079.50  99155.35  52.72
844.8  188560.89  99742.10  52.90
846.0  188984.58  100294.82  53.07
847.2  189405.30  100800.53  53.22
848.5  189892.48  101380.72  53.39
849.7  190292.25  101907.23  53.55
850.9  190700.90  102411.40  53.70
852.1  191126.03  102964.92  53.87
853.3  191493.54  103467.00  54.03
854.5  191955.05  104015.00  54.19
855.7  192298.26  104528.19  54.36
856.9  192736.92  105032.52  54.50
858.1  193139.03  105555.23  54.65
859.3  193566.24  106071.49  54.80
860.5  194070.18  106618.50  54.94
861.7  194506.40  107198.00  55.11
862.9  194899.12  107711.37  55.27
864.1  195222.15  108203.05  55.43
865.3  195658.84  108752.06  55.58
866.5  196188.48  109304.64  55.71
867.7  196646.31  109838.13  55.86
868.9  197091.37  110364.80  56.00
870.1  197495.63  110901.81  56.15
871.3  197932.02  111463.98  56.31
872.5  198518.40  112023.45  56.43
873.7  198983.68  112552.92  56.56
874.9  199468.56  113156.81  56.73
876.0  199990.08  113731.56  56.87
877.2  200457.20  114263.48  57.00
878.4  200960.91  114855.57  57.15
879.6  201478.20  115380.30  57.27
880.8  201913.25  115920.88  57.41
882.0  202353.08  116452.45  57.55
883.1  202866.44  117013.68  57.68
884.3  203348.87  117567.34  57.82
885.5  203854.35  118135.40  57.95
886.7  204240.96  118594.08  58.07
887.8  204733.80  119155.20  58.20
889.0  205229.78  119682.12  58.32
890.2  205699.83  120225.11  58.45
891.4  206296.53  120782.59  58.55
892.5  206871.21  121435.47  58.70
893.7  207518.18  122087.74  58.83
894.9  208158.12  122673.96  58.93
896.0  208835.95  123259.65  59.02
897.2  209475.56  123897.13  59.15
898.4  210047.50  124475.98  59.26
899.5  210675.62  125146.67  59.40
900.7  211120.00  125635.25  59.51
901.9  211577.80  126162.35  59.63
903.0  212019.03  126617.63  59.72
904.2  212444.80  127124.10  59.84
905.4  212866.38  127643.79  59.96
906.5  213395.49  128191.84  60.07
907.7  213872.32  128629.16  60.14
908.8  214298.82  129141.69  60.26
910.0  214649.76  129604.28  60.38
911.2  214947.53  130016.62  60.49
912.3  215194.14  130400.70  60.60
913.5  215384.38  130743.59  60.70
914.6  215641.44  131090.40  60.79
915.8  216071.46  131597.94  60.90
916.9  216305.05  131985.92  61.02
918.1  216575.76  132383.60  61.13
919.2  216808.38  132714.18  61.21
920.4  217041.44  133099.78  61.32
921.5  217333.46  133477.06  61.42
922.7  217487.36  133824.72  61.53
923.8  217808.04  134235.93  61.63
925.0  218003.94  134509.17  61.70
926.1  218427.30  134976.87  61.79
927.3  218804.16  135464.40  61.91
928.4  219342.50  135970.25  61.99
929.6  220042.24  136632.32  62.09
930.7  220817.80  137243.40  62.15
931.8  221594.58  137984.48  62.27
933.0  222247.44  138673.08  62.40
934.1  222699.15  139225.05  62.52
935.3  222873.79  139505.47  62.59
936.4  222990.10  139637.29  62.62
937.6  222829.14  139734.32  62.71
938.7  222723.72  139823.91  62.78
939.9  222677.23  140114.14  62.92
941.0  223241.64  140631.35  63.00
942.1  223817.58  141165.99  63.07
943.3  224292.96  141681.24  63.17
944.4  224640.28  142043.35  63.23
945.6  224950.58  142339.29  63.28
946.7  225239.21  142656.60  63.34
947.9  225512.07  142991.42  63.41
949.0  225566.64  143308.72  63.53
950.1  225803.16  143610.48  63.60
951.3  226193.66  143887.59  63.61
952.4  226574.10  144278.22  63.68
953.6  226861.30  144629.65  63.75
954.7  226960.02  144986.97  63.88
955.8  227186.28  145193.89  63.91
957.0  227582.25  145429.43  63.90
958.1  228045.60  145679.13  63.88
959.3  228129.30  145757.85  63.89
960.4  228411.77  146298.11  64.05
961.6  228875.90  146579.14  64.04
962.7  229082.88  146791.52  64.08
963.9  229327.70  147025.83  64.11
965.0  229445.22  147106.41  64.11
966.2  229655.19  147352.81  64.16
967.3  229756.29  147500.23  64.20
968.5  230028.48  147696.96  64.21
969.6  230248.96  147842.64  64.21
970.8  230349.35  147941.70  64.22
971.9  230190.40  147928.00  64.26
973.1  230466.24  148135.60  64.28
974.2  230451.86  148136.67  64.28
975.4  230832.51  148369.70  64.28
976.5  230898.33  148539.69  64.33
977.7  231068.34  148652.28  64.33
978.8  230901.30  148783.77  64.44
980.0  230910.00  148570.00  64.34
981.2  231591.99  148880.57  64.29
982.3  231464.66  148839.60  64.30
983.5  231524.54  148794.95  64.27
984.6  231675.12  149152.32  64.38
985.8  231836.00  149428.84  64.45
987.0  232110.72  149276.48  64.31
988.1  232055.32  149291.95  64.33
989.3  231987.84  149118.20  64.28
990.2  241197.73  159779.34  66.24
994.0  241712.49  160834.50  66.54
997.9  241966.83  161631.96  66.80
1001.7  242693.46  162732.05  67.05
1005.6  243767.78  164000.00  67.28
1009.4  244822.12  165332.23  67.53
1013.3  245720.00  166551.43  67.78
1017.1  246337.12  167507.98  68.00
1021.0  247084.83  168616.77  68.24
1024.8  248229.28  169916.64  68.45
1028.6  249773.21  171569.26  68.69
1032.5  250999.00  172948.50  68.90
1036.3  251554.97  173880.03  69.12
1040.1  251812.94  174600.16  69.34
1044.0  252448.67  175566.40  69.55
1047.8  253009.05  176429.48  69.73
1051.6  253552.44  177378.46  69.96
1055.5  253250.70  177629.72  70.14
1059.3  253180.05  178100.68  70.35
1063.1  253166.78  178564.52  70.53
1067.0  253551.51  179330.51  70.73
1070.8  254302.46  180307.10  70.90
1074.6  254845.58  181148.96  71.08
1078.4  254727.00  181521.00  71.26
1082.3  254107.05  181522.18  71.44
1086.1  253830.36  181779.91  71.61
1089.9  253893.97  182248.54  71.78
1093.7  254277.88  182943.70  71.95
1097.5  254453.12  183417.36  72.08
1101.4  254403.21  183756.02  72.23
1105.2  254345.60  183962.06  72.33
1109.0  254631.05  184459.24  72.44
1112.8  255361.72  185131.76  72.50
1116.6  256014.31  185769.60  72.56
1120.4  256612.84  186310.60  72.60
1124.2  257030.07  186636.25  72.61
1128.1  257412.47  186856.41  72.59
1131.8  257365.73  186641.70  72.52
1135.7  257087.27  186236.37  72.44
1139.5  256842.80  185748.94  72.32
1143.3  256256.67  184909.66  72.16
1147.1  255763.56  184092.29  71.98
1150.9  255298.08  183217.18  71.77
1154.7  255250.67  182560.11  71.52
1158.5  255142.73  181871.96  71.28
1162.3  254915.30  181159.24  71.07
1166.1  254295.18  180099.87  70.82
1169.9  253908.10  179290.46  70.61
1173.7  253300.00  178392.86  70.43
1177.5  252688.01  177495.40  70.24
1181.2  252609.36  177061.86  70.09
1185.0  252867.61  176871.32  69.95
1188.8  252726.83  176590.75  69.87
1192.6  252658.77  176463.17  69.84
1196.4  252640.62  176477.48  69.85
1200.2  251977.60  176254.40  69.95
1204.0  251629.00  176288.63  70.06
1207.8  251328.90  176443.78  70.20
1211.6  250851.11  176512.86  70.37
1215.3  250466.73  176952.06  70.65
1219.1  250316.33  177646.93  70.97
1222.9  249955.56  178320.00  71.34
1226.7  249647.57  179071.23  71.73
1230.4  249008.79  179484.73  72.08
1234.2  248339.62  179773.65  72.39
1238.0  247692.68  179987.58  72.67
1241.8  247061.78  180167.07  72.92
1245.5  246530.18  180291.77  73.13
1249.3  246323.42  180647.31  73.34
1253.1  246412.64  181124.38  73.50
1256.8  246342.92  181497.04  73.68
1260.6  246073.73  181575.45  73.79
1264.4  245728.02  181697.61  73.94
1268.1  245242.80  181562.23  74.03
1271.9  245181.66  181801.26  74.15
1275.7  245459.86  182289.06  74.26
1279.4  245782.20  182820.47  74.38
1283.2  245369.25  182836.88  74.51
1286.9  245002.64  182874.31  74.64
1290.7  244710.40  182920.89  74.75
1294.4  244065.78  182645.96  74.83
1298.2  243261.59  182246.58  74.92
1302.0  242203.92  181559.14  74.96
1305.7  240940.94  180698.77  75.00
1309.5  239504.78  179606.46  74.99
1313.2  238511.25  178765.77  74.95
1317.0  237837.60  178147.54  74.90
1320.7  237130.50  177383.21  74.80
1324.4  236228.95  176339.69  74.65
1328.2  235432.80  175250.57  74.44
1331.9  234392.58  173820.39  74.16
1335.7  233480.97  172322.68  73.81
1339.4  232351.56  170623.49  73.43
1343.2  231511.01  168945.31  72.98
1346.9  230979.52  167429.56  72.49
1350.6  231112.62  166356.80  71.98
1354.4  231449.81  165533.55  71.52
1358.1  231186.07  164298.00  71.07
1361.8  230492.27  162812.91  70.64
1365.6  229388.60  161108.16  70.23
1369.3  228056.00  159259.71  69.83
1373.0  226617.54  157309.08  69.42
1376.7  225076.33  155279.14  68.99
1380.5  223570.00  153078.74  68.47
1384.2  222204.27  150738.69  67.84
1387.9  220923.33  148194.17  67.08
1391.6  219649.53  145350.86  66.17
1395.3  218482.95  142268.59  65.12
1399.1  217747.81  139188.45  63.92
1402.8  216828.00  135570.43  62.52
1406.5  216143.70  131818.91  60.99
1410.2  215603.50  128092.79  59.41
1413.9  215475.50  124752.84  57.90
1417.6  214973.01  121478.84  56.51
1421.3  214445.33  118568.91  55.29
1425.1  213771.20  116030.40  54.28
1428.8  213380.55  114106.92  53.48
1432.5  213124.19  112728.64  52.89
1436.2  212892.11  111767.06  52.50
1439.9  212299.08  110849.24  52.21
1443.6  211955.11  110202.36  51.99
1447.3  211397.27  109623.53  51.86
1451.0  210889.00  109134.00  51.75
1454.7  210321.96  108744.97  51.70
1458.4  209881.70  108427.20  51.66
1462.1  209227.78  108097.23  51.66
1465.8  208582.11  107828.63  51.70
1469.4  207961.92  107714.44  51.80
1473.1  208312.57  108145.06  51.91
1476.8  208380.11  108538.21  52.09
1480.5  207247.47  108320.77  52.27
1484.2  206367.15  108225.41  52.44
1487.9  205728.68  108286.76  52.64
1491.6  205014.33  108291.86  52.82
1495.3  204692.58  108552.32  53.03
1498.9  204055.60  108669.30  53.25
1502.6  203169.98  108673.40  53.49
1506.3  202112.71  108604.00  53.73
1510.0  201172.20  108632.09  54.00
1513.7  200441.88  108818.76  54.29
1517.3  199760.47  108969.28  54.55
1521.0  198891.69  108946.87  54.78
1524.7  198099.92  108972.56  55.01
1528.3  197298.98  108913.30  55.20
1532.0  196417.07  108821.57  55.40
1535.7  195597.11  108700.90  55.57
1539.3  194745.53  108500.06  55.71
1543.0  194142.67  108435.13  55.85
1546.7  193776.92  108514.02  56.00
1550.3  193269.69  108463.43  56.12
1554.0  192494.40  108239.85  56.23
1557.6  191730.49  108022.79  56.34
1561.3  190871.07  107732.62  56.44
1565.0  189985.33  107395.03  56.53
1568.6  189012.63  107003.47  56.61
1572.3  188318.91  106825.33  56.73
1575.9  187685.16  106656.46  56.83
1579.6  187089.89  106538.95  56.95
1583.2  186402.71  106402.29  57.08
1586.9  185623.35  106175.54  57.20
1590.5  184988.36  106154.31  57.38
1594.1  184228.24  106023.62  57.55
1597.8  183390.94  105876.75  57.73
1601.4  182626.53  105789.51  57.93
1605.1  181599.99  105523.08  58.11
1608.7  180762.00  105349.66  58.28
1612.3  179945.43  105189.67  58.46
1616.0  179142.45  104930.39  58.57
1619.6  178440.33  104760.64  58.71
1623.2  177585.13  104426.66  58.80
1626.9  176919.02  104204.33  58.90
1630.5  176095.20  103839.53  58.97
1634.1  175416.82  103574.21  59.04
1637.8  174696.98  103246.00  59.10
1641.4  173898.77  102730.90  59.08
1645.0  173108.04  102189.46  59.03
1648.6  172176.42  101427.84  58.91
1652.2  171460.76  100703.39  58.73
1655.8  170760.11  99861.57  58.48
1659.5  170072.40  98922.95  58.17
1663.1  168885.41  97619.49  57.80
1666.7  167644.50  96250.50  57.41
1670.3  166484.45  94900.30  57.00
1673.9  165391.39  93507.83  56.54
1677.5  164583.88  92263.01  56.06
1681.1  164161.73  91206.37  55.56
1684.7  164181.05  90380.41  55.05
1688.3  164068.49  89544.95  54.58
1691.9  163708.47  88609.84  54.13
1695.6  163339.47  87726.11  53.71
1699.2  163217.13  87010.46  53.31
1702.8  163128.74  86321.48  52.92
1706.3  162631.38  85387.25  52.50
1709.9  161660.00  84219.77  52.10
1713.5  160917.71  83238.79  51.73
1717.1  160173.14  82315.10  51.39
1720.7  159467.23  81483.59  51.10
1724.3  159068.84  80991.72  50.92
1727.9  158725.78  80777.48  50.89
1731.5  158618.61  80997.80  51.06
1735.1  158722.13  81578.57  51.40
1738.7  158421.56  81923.54  51.71
1742.2  157954.64  81985.92  51.90
1745.8  157269.33  81804.26  52.02
1749.4  156906.88  81688.11  52.06
1753.0  155856.17  81182.03  52.09
1756.5  154313.26  80478.75  52.15
1760.1  152565.30  79703.37  52.24
1763.7  150615.11  78932.88  52.41
1767.2  149091.40  78509.19  52.66
1770.8  147782.00  78214.18  52.93
1774.4  146377.62  77766.08  53.13
1777.9  145572.22  77722.18  53.39
1781.5  144708.00  77482.29  53.54
1785.1  143520.00  77018.04  53.66
1788.6  142236.64  76451.02  53.75
1792.2  140840.33  75797.57  53.82
1795.8  140083.16  75537.57  53.92
1799.3  139336.20  75213.00  53.98
1802.9  138614.75  74932.44  54.06
1806.4  138022.93  74747.20  54.16
1810.0  137234.22  74451.58  54.25
1813.5  136822.27  74316.20  54.32
1817.1  136553.93  74335.33  54.44
1820.6  135968.47  74162.85  54.54
1824.2  135918.76  74305.77  54.67
1827.7  135200.64  74071.66  54.79
1831.2  134932.00  74169.00  54.97
1834.8  134888.63  74319.79  55.10
1838.3  134618.00  74366.36  55.24
1841.8  133963.20  74186.68  55.38
1845.4  133110.68  73847.55  55.48
1848.9  132346.80  73481.66  55.52
1852.4  131703.90  73161.45  55.55
1856.0  131009.87  72677.31  55.47
1859.5  130265.06  72116.94  55.36
1863.0  129683.97  71523.59  55.15
1866.6  129484.62  71037.43  54.86
1870.1  129317.71  70417.50  54.45
1873.6  128719.50  69308.04  53.84
1877.1  127668.33  67727.25  53.05
1880.6  126439.69  65867.40  52.09
1884.2  125540.95  63853.70  50.86
1887.7  124734.93  61569.90  49.36
1891.2  123802.70  58883.85  47.56
1894.7  122933.70  56028.43  45.58
1898.2  122462.09  53185.88  43.43
1902.2  130085.28  53801.28  41.36
1904.9  129386.04  51383.38  39.71
1907.6  128585.84  49029.36  38.13
1910.4  127952.51  46953.83  36.70
1913.1  126898.96  44980.00  35.45
1915.8  126191.24  43428.00  34.41
1918.6  125628.96  42179.68  33.57
1921.3  125096.69  41157.09  32.90
1924.0  124275.90  40251.68  32.39
1926.7  123453.36  39566.68  32.05
1929.4  122636.96  39048.48  31.84
1932.2  122052.49  38749.02  31.75
1934.9  121446.00  38572.56  31.76
1937.6  120812.48  38525.48  31.89
1940.3  120215.50  38564.50  32.08
1943.0  119703.60  38660.37  32.30
1945.7  118993.16  38745.41  32.56
1948.4  118258.54  38887.09  32.88
1951.1  117666.72  39114.00  33.24
1953.8  117082.02  39320.16  33.58
1956.4  116571.47  39552.19  33.93
1959.1  115963.36  39752.32  34.28
1961.8  115161.06  39919.74  34.66
1964.5  114485.22  40107.51  35.03
1967.2  113666.88  40257.02  35.42
1969.9  113032.00  40441.60  35.78
1972.5  112290.37  40569.70  36.13
1975.2  111746.98  40788.87  36.50
1977.9  111361.28  41074.58  36.88
1980.6  110745.60  41270.04  37.27
1983.2  109861.18  41342.44  37.63
1985.9  108979.20  41407.20  38.00
1988.5  108104.90  41460.81  38.35
1991.2  107432.73  41596.74  38.72
1993.8  106816.38  41708.70  39.05
1996.5  106359.00  41861.16  39.36
1999.2  105720.34  41904.28  39.64
2001.8  105312.84  42016.80  39.90
2004.4  104782.81  42056.49  40.14
2007.1  104132.28  41989.78  40.32
2009.7  103548.78  41911.02  40.47
2012.4  103135.68  41856.32  40.58
2015.0  102697.20  41743.40  40.65
2017.6  102154.40  41541.20  40.67
2020.3  101630.76  41304.56  40.64
2022.9  101399.68  41134.40  40.57
2025.5  101188.14  40925.55  40.45
2028.1  100979.46  40666.65  40.27
2030.8  100578.21  40293.03  40.06
2033.4  100408.74  39982.14  39.82
2036.0  100015.24  39559.92  39.55
2038.6  99646.74  39121.08  39.26
2041.2  99358.20  38711.88  38.96
2043.8  99042.71  38288.64  38.66
2046.4  98668.46  37840.40  38.35
2049.0  98158.72  37374.88  38.08
2051.6  97893.87  37023.42  37.82
2054.2  97564.75  36673.00  37.59
2056.8  97197.10  36359.40  37.41
2059.4  96601.78  35981.51  37.25
2062.0  96131.00  35665.50  37.10
2064.6  95528.77  35335.44  36.99
2067.1  94915.26  35015.76  36.89
2069.7  94317.02  34681.70  36.77
2072.3  93912.38  34457.62  36.69
2074.9  93418.71  34211.31  36.62
2077.4  93074.92  33987.77  36.52
2080.0  92568.57  33699.54  36.40
2082.6  92111.90  33441.00  36.30
2085.1  91673.91  33185.34  36.20
2087.7  91291.20  32994.00  36.14
2090.3  90823.80  32767.50  36.08
2092.8  90072.97  32444.11  36.02
2095.4  89271.13  32083.61  35.94
2097.9  88614.82  31778.95  35.86
2100.5  87901.60  31471.60  35.80
2103.0  87314.02  31206.86  35.74
2105.6  86760.66  30948.30  35.67
2108.1  86256.09  30731.58  35.63
2110.7  85701.00  30496.20  35.58
2113.2  85207.24  30254.96  35.51
2115.7  84654.35  30008.60  35.45
2118.3  84044.22  29765.97  35.42
2120.8  83652.30  29593.80  35.38
2123.3  83248.35  29397.42  35.31
2125.8  82873.98  29212.54  35.25
2128.4  82436.25  29024.97  35.21
2130.9  81895.80  28786.00  35.15
2133.4  81523.54  28626.36  35.11
2135.9  81148.40  28475.20  35.09
2138.4  80686.76  28308.17  35.08
2140.9  80350.98  28178.26  35.07
2143.4  80007.95  28033.85  35.04
2145.9  79686.31  27909.58  35.02
2148.4  79386.60  27792.62  35.01
2150.9  79094.20  27690.28  35.01
2153.4  78809.11  27587.94  35.01
2155.9  78467.65  27458.18  34.99
2158.4  78159.90  27364.05  35.01
2160.9  77910.00  27290.55  35.03
2163.4  77591.14  27202.04  35.06
2165.9  77033.30  27055.24  35.12
2168.4  76560.12  26914.86  35.16
2170.8  76213.17  26819.43  35.19
2173.3  75850.84  26739.84  35.25
2175.8  75520.39  26679.40  35.33
2178.2  75125.80  26589.05  35.39
2180.7  74757.69  26507.11  35.46
2183.2  74349.00  26427.69  35.55
2185.6  73929.24  26354.16  35.65
2188.1  73430.28  26248.32  35.75
2190.6  72851.48  26111.02  35.84
2193.0  72203.67  25950.21  35.94
2195.5  71646.72  25820.16  36.04
2197.9  71058.32  25685.60  36.15
2200.4  70343.85  25504.65  36.26
2202.8  69849.08  25376.48  36.33
2205.3  69236.66  25206.86  36.41
2207.7  68872.70  25139.14  36.50
2210.1  68484.08  25033.96  36.55
2212.6  68095.02  24936.90  36.62
2215.0  67843.75  24866.30  36.65
2217.4  67539.50  24750.50  36.65
2219.9  67308.16  24645.58  36.62
2222.3  67080.64  24494.80  36.52
2224.7  66901.41  24339.96  36.38
2227.1  66658.55  24138.03  36.21
2229.5  66354.90  23892.81  36.01
2231.9  65898.08  23548.96  35.74
2234.4  65415.52  23146.24  35.38
2236.8  65012.02  22727.64  34.96
2239.2  64607.40  22299.42  34.52
2241.6  64170.33  21860.79  34.07
2244.0  63763.20  21409.92  33.58
2246.4  63343.02  20938.05  33.06
2248.8  62898.22  20491.02  32.58
2251.2  62579.10  20070.90  32.07
2253.6  62161.50  19601.10  31.53
2255.9  61863.12  19193.16  31.03
2258.3  61547.86  18820.42  30.58
2260.7  61162.08  18460.24  30.18
2263.1  60760.80  18104.70  29.80
2265.5  60352.05  17771.05  29.45
2267.9  60030.00  17495.70  29.14
2270.2  59592.48  17204.56  28.87
2272.6  59191.32  16950.60  28.64
2275.0  58776.48  16722.72  28.45
2277.3  58383.45  16496.40  28.26
2279.7  57994.05  16239.75  28.00
2282.1  57667.80  16002.48  27.75
2284.4  57286.02  15757.94  27.51
2286.8  56995.88  15545.98  27.28
2289.1  56604.72  15263.48  26.97
2291.5  56285.46  14992.95  26.64
2293.8  55863.98  14687.46  26.29
2296.2  55393.80  14414.40  26.02
2298.5  54897.72  14153.61  25.78
2300.8  54357.10  13901.16  25.57
2303.2  53692.52  13672.44  25.46
2305.5  52990.16  13451.92  25.39
2307.9  52321.28  13284.70  25.39
2310.2  51660.84  13176.24  25.51
2312.5  51050.80  13119.20  25.70
2314.8  50461.06  13120.06  26.00
2317.1  49848.25  13125.75  26.33
2319.5  49223.70  13079.97  26.57
2321.8  48669.04  13020.04  26.75
2324.1  48072.50  12897.50  26.83
2326.4  47574.34  12761.54  26.82
2328.7  47053.50  12616.00  26.81
2331.0  46565.76  12475.68  26.79
2333.3  46185.19  12339.41  26.72
2335.6  45781.68  12195.12  26.64
2337.9  45334.08  12020.40  26.52
2340.2  44887.50  11846.50  26.39
2342.5  44487.78  11697.30  26.29
2344.8  44006.40  11536.40  26.22
2347.1  43508.64  11389.14  26.18
2349.4  42973.32  11276.34  26.24
2351.7  42485.28  11233.76  26.44
2353.9  41995.75  11185.92  26.64
2356.2  41496.00  11105.25  26.76
2358.5  41004.69  11030.33  26.90
2360.8  40508.66  10947.76  27.03
2363.1  40019.76  10865.58  27.15
2365.3  39570.63  10742.44  27.15
2367.6  39030.00  10610.00  27.18
2369.8  38531.70  10492.20  27.23
2372.1  37984.44  10363.08  27.28
2374.4  37367.80  10208.04  27.32
2376.6  36736.56  10038.84  27.33
2378.9  36125.32  9873.08  27.33
2381.1  35505.60  9692.80  27.30
2383.4  34946.86  9529.06  27.27
2385.6  34474.55  9394.55  27.25
2387.9  33971.76  9260.28  27.26
2390.1  33495.00  9145.50  27.30
2392.3  33001.02  9003.15  27.28
2394.6  32536.98  8843.06  27.18
2396.8  32127.08  8721.42  27.15
2399.0  31661.30  8592.10  27.14
2401.3  31183.24  8450.42  27.10
2403.5  30728.88  8310.12  27.04
2405.7  30297.96  8175.64  26.98
2407.9  29876.58  8037.36  26.90
2410.1  29440.08  7912.44  26.88
2412.4  29052.30  7774.40  26.76
2414.6  28651.20  7614.00  26.57
2416.8  28274.40  7483.74  26.47
2419.0  27880.32  7349.86  26.36
2421.2  27463.14  7228.92  26.32
2423.4  27007.47  7108.43  26.32
2425.6  26700.48  6983.73  26.16
2427.8  26414.73  6858.00  25.96
2430.0  26094.25  6709.95  25.71
2432.2  25781.76  6589.44  25.56
2434.4  25472.34  6478.38  25.43
2436.5  25139.40  6352.24  25.27
2438.7  24822.00  6229.14  25.10
2440.9  24534.60  6109.83  24.90
2443.1  24240.60  5993.82  24.73
2445.3  23977.73  5875.58  24.50
2447.4  23647.68  5777.28  24.43
2449.6  23334.08  5691.84  24.39
2451.8  23014.26  5564.16  24.18
2453.9  22720.34  5449.39  23.98
2456.1  22419.60  5363.12  23.92
2458.3  22140.82  5300.07  23.94
2460.4  21836.66  5221.81  23.91
2462.6  21548.80  5141.15  23.86
2464.7  21257.47  5041.92  23.72
2466.9  20988.56  4943.20  23.55
2469.0  20731.23  4852.28  23.41
2471.2  20452.74  4753.20  23.24
2473.3  20192.05  4666.29  23.11
2475.4  19973.71  4610.44  23.08
2477.6  19708.13  4548.03  23.08
2479.7  19445.76  4454.40  22.91
2481.9  19184.69  4370.80  22.78
2484.0  18970.11  4296.03  22.65
2486.1  18648.36  4218.48  22.62
2488.2  18357.40  4135.65  22.53
2490.4  18140.50  4124.50  22.74
2492.5  17876.28  4061.92  22.72
2494.6  17561.25  3973.86  22.63
2496.7  17322.18  3925.53  22.66
2498.8  17100.45  3914.82  22.89
2500.9  16911.82  3899.24  23.06
2503.0  16814.00  3867.22  23.00
2505.1  16756.35  3853.20  23.00
2507.2  16721.40  3937.62  23.55
2509.4  16663.68  3963.41  23.78
2511.4  16583.70  3973.83  23.96
2513.5  16609.92  4017.44  24.19
2515.6  16734.44  4017.74  24.01
