# Supplementary material for: Using reflectance spectra and Pl@ntNet to identify herbarium specimens: a case study with Lithocarpus
Source: New Phytol. 2025 Jun 4;251(2):800–10. doi: 10.1111/nph.70258 (PMC13278665; doi:10.1111/nph.70258)
Supplement: Supplementary file 1 — Dataset S1 Original spectral data collected for this study. [file NPH-251-800-s003.zip › lithocarpus_spectra/gr021122_0305.sig]

/*** Spectra Vista SIG Data ***/
name= gr021122_0305.sig
instrument= HI: 1132003 (HR-1024i)
integration= 50.0, 9.0, 5.0, 50.0, 9.0, 5.0
scan method= Time-based, Time-based
scan coadds= 100, 425, 645, 100, 425, 645
scan time= 5, 5
scan settings= AI, AI
external data set1= 0,0,0,0,0,0,0,0,0,0,0,0,0,0,0,0,0,0,0,0,0,0,0,0,0,0,0,0,0,0,0,0
external data set2= 0,0,0,0,0,0,0,0,0,0,0,0,0,0,0,0,0,0,0,0,0,0,0,0,0,0,0,0,0,0,0,0
external data dark= 0,0,0,0,0,0,0,0,0,0,0,0,0,0,0,0
external data mask= 0
optic= LENS 4(1), LENS 4(1)
temp= 35.2, -5.1, -9.9, 35.1, -5.0, -9.9
battery= 7.38, 7.38
error= 0, 0
units= Radiance, Radiance
time= 11/02/2022 14:50:20, 11/02/2022 14:52:07
longitude=                 ,                 
latitude=                 ,                 
gpstime=                 ,                 
comm= 
memory slot= 0, 0
factors= 0.967, 0.982, 1.000 [Overlap: Remove @ 990,1900, Matching Type: None]
inclinometer x offset= 1, 1
inclinometer y offset= 90, 90
data= 
340.5  1280.30  846.30  66.10
341.9  1276.20  850.80  66.67
343.4  1239.84  806.88  65.08
344.9  1221.00  777.00  63.64
346.4  1248.10  784.52  62.86
347.8  1267.62  753.72  59.46
349.3  1257.68  716.40  56.96
350.8  1272.60  727.20  57.14
352.2  1287.44  731.50  56.82
353.7  1296.26  730.87  56.38
355.2  1336.20  733.60  54.90
356.6  1426.81  746.13  52.29
358.1  1493.86  766.76  51.33
359.6  1538.40  782.02  50.83
361.0  1563.37  824.77  52.76
362.5  1652.22  863.10  52.24
364.0  1745.38  891.80  51.09
365.5  1824.70  912.35  50.00
366.9  1909.12  942.00  49.34
368.4  1964.07  988.29  50.32
369.9  2044.74  1041.66  50.94
371.3  2154.86  1097.26  50.92
372.8  2241.81  1114.35  49.71
374.2  2349.38  1168.20  49.72
375.7  2451.57  1232.34  50.27
377.2  2563.20  1281.60  50.00
378.6  2642.00  1321.00  50.00
380.1  2730.66  1358.92  49.77
381.6  2849.86  1412.32  49.56
383.0  2985.40  1480.05  49.58
384.5  3121.30  1567.02  50.20
386.0  3247.86  1642.74  50.58
387.4  3361.95  1711.10  50.90
388.9  3474.38  1754.62  50.50
390.4  3587.85  1811.01  50.48
391.8  3742.48  1894.20  50.61
393.3  3882.65  1958.71  50.45
394.7  3983.85  2031.65  51.00
396.2  4122.42  2088.26  50.66
397.7  4272.48  2156.88  50.48
399.1  4438.29  2234.31  50.34
400.6  4592.32  2326.64  50.66
402.0  4735.38  2423.46  51.18
403.5  4880.40  2518.60  51.61
405.0  5042.12  2590.96  51.39
406.4  5231.60  2696.98  51.55
407.9  5396.60  2809.80  52.07
409.3  5548.96  2906.18  52.37
410.8  5702.04  2994.84  52.52
412.2  5877.24  3103.44  52.80
413.7  6083.51  3238.87  53.24
415.1  6291.40  3365.52  53.49
416.6  6483.96  3481.02  53.69
418.0  6655.50  3596.00  54.03
419.5  6833.99  3696.85  54.10
420.9  7038.88  3817.92  54.24
422.4  7281.74  3968.99  54.51
423.8  7508.89  4103.05  54.64
425.3  7755.15  4255.80  54.88
426.7  7976.55  4391.10  55.05
428.2  8189.76  4517.44  55.16
429.6  8402.81  4660.98  55.47
431.1  8621.48  4798.64  55.66
432.5  8888.10  4952.74  55.72
434.0  9152.00  5120.50  55.95
435.4  9449.00  5307.50  56.17
436.8  9747.50  5503.16  56.46
438.3  10006.15  5672.60  56.69
439.7  10253.38  5832.25  56.88
441.2  10484.76  5978.40  57.02
442.6  10767.00  6160.50  57.22
444.0  11061.96  6349.98  57.40
445.5  11370.42  6559.44  57.69
446.9  11711.70  6781.32  57.90
448.4  12011.16  6984.39  58.15
449.8  12356.55  7215.05  58.39
451.2  12655.75  7417.50  58.61
452.7  12923.28  7596.48  58.78
454.1  13207.30  7791.44  58.99
455.5  13511.96  8007.30  59.26
457.0  13848.12  8242.52  59.52
458.4  14179.88  8465.60  59.70
459.8  14520.96  8714.88  60.02
461.2  14919.56  8983.38  60.21
462.7  15289.17  9247.53  60.48
464.1  15630.25  9505.62  60.82
465.5  15954.84  9743.04  61.07
467.0  16287.00  9991.80  61.35
468.4  16634.16  10243.84  61.58
469.8  16997.92  10507.48  61.82
471.2  17399.04  10809.39  62.13
472.7  17823.14  11120.32  62.39
474.1  18231.00  11428.30  62.69
475.5  18705.44  11768.64  62.92
476.9  19160.96  12110.02  63.20
478.4  19568.75  12431.25  63.53
479.8  19913.94  12705.36  63.80
481.2  20224.00  12968.64  64.13
482.6  20542.68  13227.30  64.39
484.0  20943.36  13538.04  64.64
485.4  21401.37  13888.06  64.89
486.9  21890.70  14274.00  65.21
488.3  22408.08  14681.76  65.52
489.7  22877.44  15048.48  65.78
491.1  23308.32  15405.60  66.09
492.5  23743.44  15758.40  66.37
493.9  24135.54  16086.48  66.65
495.3  24510.00  16410.30  66.95
496.8  24931.04  16768.96  67.26
498.2  25428.69  17164.23  67.50
499.6  25912.80  17576.10  67.83
501.0  26463.80  18027.81  68.12
502.4  26976.48  18462.48  68.44
503.8  27476.47  18881.45  68.72
505.2  27995.88  19314.16  68.99
506.6  28508.04  19744.12  69.26
508.0  29015.28  20195.28  69.60
509.4  29455.00  20590.00  69.90
510.8  29967.30  21032.55  70.19
512.2  30470.72  21467.12  70.45
513.6  31003.20  21931.20  70.74
515.0  31605.12  22438.88  71.00
516.4  32108.80  22889.12  71.29
517.8  32669.14  23385.48  71.58
519.2  33268.32  23895.75  71.83
520.7  33859.09  24398.66  72.06
522.0  34356.72  24846.24  72.32
523.4  34953.66  25370.73  72.58
524.8  35464.86  25837.62  72.85
526.2  36074.35  26372.95  73.11
527.6  36708.78  26919.48  73.33
529.0  37241.60  27394.40  73.56
530.4  37896.62  27955.28  73.77
531.8  38461.12  28457.39  73.99
533.2  39003.12  28941.12  74.20
534.6  39542.08  29440.80  74.45
536.0  40083.47  29942.64  74.70
537.4  40634.50  30437.71  74.91
538.8  41225.58  30978.99  75.15
540.2  41868.97  31547.03  75.35
541.6  42462.56  32076.94  75.54
543.0  42987.70  32563.02  75.75
544.3  43713.15  33199.20  75.95
545.7  44513.55  33899.55  76.16
547.1  45026.85  34365.00  76.32
548.5  45679.02  34939.26  76.49
549.9  46397.91  35589.73  76.71
551.3  47134.88  36252.84  76.91
552.7  47659.56  36745.94  77.10
554.1  48375.87  37377.03  77.26
555.4  48996.84  37954.46  77.46
556.8  49475.58  38406.06  77.63
558.2  49824.75  38785.65  77.84
559.6  50210.70  39176.25  78.02
561.0  50852.34  39768.96  78.20
562.3  51333.10  40235.65  78.38
563.7  51968.00  40826.24  78.56
565.1  52558.00  41399.60  78.77
566.5  53185.40  41975.09  78.92
567.9  54030.32  42726.48  79.08
569.2  54957.00  43533.00  79.21
570.6  55923.93  44397.24  79.39
572.0  56761.93  45151.44  79.55
573.4  57462.29  45809.01  79.72
574.8  58174.00  46469.50  79.88
576.1  59055.62  47259.15  80.02
577.5  59714.56  47885.88  80.19
578.9  60619.32  48715.68  80.36
580.3  61422.27  49444.95  80.50
581.6  62208.48  50163.04  80.64
583.0  63016.47  50895.90  80.77
584.4  63667.80  51506.37  80.90
585.8  64211.32  52040.71  81.05
587.1  64732.58  52558.22  81.19
588.5  65382.00  53157.30  81.30
589.9  65922.60  53667.30  81.41
591.2  66542.92  54244.24  81.52
592.6  67353.66  54961.72  81.60
594.0  68020.69  55581.50  81.71
595.3  68874.40  56349.50  81.81
596.7  69737.84  57102.50  81.88
598.1  70550.78  57824.88  81.96
599.5  71351.45  58549.70  82.06
600.8  72207.12  59314.08  82.14
602.2  72904.37  59950.52  82.23
603.5  73788.00  60722.88  82.29
604.9  74651.22  61491.60  82.37
606.3  75435.36  62193.12  82.45
607.6  76175.10  62873.16  82.54
609.0  76939.20  63558.00  82.61
610.4  77712.18  64247.82  82.67
611.7  78429.34  64902.29  82.75
613.1  79115.25  65528.85  82.83
614.5  79894.44  66234.60  82.90
615.8  80536.14  66826.08  82.98
617.2  81378.72  67584.96  83.05
618.5  82098.96  68232.32  83.11
619.9  82955.96  69011.78  83.19
621.2  83718.94  69723.54  83.28
622.6  84650.50  70554.00  83.35
624.0  85369.50  71221.77  83.43
625.3  86203.95  71971.62  83.49
626.7  87033.40  72723.58  83.56
628.0  87725.68  73364.20  83.63
629.4  88575.20  74138.40  83.70
630.8  89281.20  74797.68  83.78
632.1  89852.49  75331.62  83.84
633.5  90793.56  76184.68  83.91
634.8  91546.82  76867.94  83.97
636.2  92217.90  77493.30  84.03
637.5  93057.11  78270.58  84.11
638.9  93797.61  78963.51  84.18
640.2  94600.07  79708.93  84.26
641.6  95456.28  80475.96  84.31
642.9  96237.96  81179.28  84.35
644.3  97080.88  81977.40  84.44
645.6  97864.00  82699.50  84.50
647.0  98622.27  83412.72  84.58
648.3  99456.37  84175.40  84.64
649.7  100304.32  84970.27  84.71
651.0  101107.12  85697.82  84.76
652.4  101649.60  86226.66  84.83
653.7  102746.61  87232.59  84.90
655.0  103662.32  88074.60  84.96
656.4  104310.40  88674.20  85.01
657.7  105381.97  89643.94  85.07
659.1  106252.30  90459.60  85.14
660.4  106961.12  91140.00  85.21
661.8  107664.00  91792.00  85.26
663.1  108681.84  92706.39  85.30
664.5  109235.58  93231.24  85.35
665.8  109467.63  93512.43  85.42
667.1  109663.74  93752.37  85.49
668.5  110174.40  94248.00  85.54
669.8  110691.42  94752.66  85.60
671.2  111055.36  95122.56  85.65
672.5  111442.43  95500.92  85.70
673.8  112145.32  96148.92  85.74
675.2  113148.42  97052.76  85.77
676.5  114339.42  98108.52  85.80
677.8  115571.90  99210.56  85.84
679.2  116529.75  100088.04  85.89
680.5  117369.33  100862.22  85.94
681.9  118110.30  101555.30  85.98
683.2  118903.40  102309.90  86.04
684.5  119719.60  103072.20  86.09
685.9  120448.47  103761.17  86.15
687.2  121175.04  104448.00  86.20
688.5  121832.30  105087.54  86.26
689.9  122637.28  105859.84  86.32
691.2  123320.05  106540.00  86.39
692.5  123948.16  107128.14  86.43
693.8  124718.45  107844.20  86.47
695.2  125349.41  108459.42  86.53
696.5  126052.96  109148.16  86.59
697.8  126784.10  109857.70  86.65
699.2  127459.41  110520.15  86.71
700.5  128205.36  111216.60  86.75
701.8  128852.85  111859.65  86.81
703.1  129542.04  112523.04  86.86
704.5  130250.43  113199.12  86.91
705.8  131005.40  113920.90  86.96
707.1  131689.00  114586.25  87.01
708.4  132359.61  115246.20  87.07
709.8  133169.37  116005.35  87.11
711.1  133728.84  116552.46  87.16
712.4  134573.58  117361.10  87.21
713.7  135252.26  118003.68  87.25
715.0  135974.61  118694.91  87.29
716.3  136727.75  119393.00  87.32
717.7  137439.35  120085.86  87.37
719.0  138210.90  120800.40  87.40
720.3  138953.54  121491.68  87.43
721.6  139778.60  122277.60  87.48
722.9  140570.46  123001.02  87.50
724.2  141372.00  123749.64  87.53
725.6  142115.98  124444.36  87.57
726.9  142623.25  124937.75  87.60
728.2  143181.92  125471.36  87.63
729.5  143850.20  126087.00  87.65
730.8  144343.96  126563.62  87.68
732.1  144966.36  127142.96  87.71
733.4  145481.20  127632.66  87.73
734.7  145926.72  128041.92  87.74
736.0  146450.40  128536.08  87.77
737.3  146776.32  128864.52  87.80
738.6  147127.86  129190.95  87.81
740.0  147494.40  129541.90  87.83
741.2  147946.24  129958.40  87.84
742.6  148551.48  130501.08  87.85
743.9  149168.72  131073.68  87.87
745.2  149891.70  131725.50  87.88
746.5  150645.29  132394.46  87.88
747.8  151232.60  132938.40  87.90
749.1  151917.84  133552.07  87.91
750.4  152592.43  134165.46  87.92
751.7  153297.34  134794.94  87.93
753.0  153812.66  135276.22  87.95
754.2  154456.80  135841.92  87.95
755.5  155013.64  136371.06  87.97
756.8  155591.40  136879.92  87.97
758.1  156597.60  137776.92  87.98
759.4  157526.20  138606.20  87.99
760.7  158410.00  139400.80  88.00
762.0  159022.50  139965.00  88.02
763.3  159606.72  140493.78  88.02
764.6  159990.96  140863.44  88.04
765.9  160392.95  141239.95  88.06
767.2  160905.57  141734.88  88.09
768.4  161233.80  142051.00  88.10
769.7  161891.04  142647.18  88.11
771.0  162317.70  143063.91  88.14
772.3  162699.35  143438.35  88.16
773.6  163227.04  143912.80  88.17
774.8  163696.81  144369.97  88.19
776.1  164155.68  144829.10  88.23
777.4  164467.98  145154.79  88.26
778.7  165015.28  145669.88  88.28
780.0  165495.36  146111.68  88.29
781.2  165861.06  146482.38  88.32
782.5  166377.12  146999.58  88.35
783.8  166878.90  147456.72  88.36
785.0  167242.56  147831.96  88.39
786.3  167685.00  148270.50  88.42
787.6  168165.20  148715.28  88.43
788.9  168550.50  149142.96  88.49
790.1  169124.40  149667.90  88.50
791.4  169497.12  150044.64  88.52
792.7  170166.33  150673.35  88.54
793.9  170576.28  151128.18  88.60
795.2  171074.00  151616.00  88.63
796.5  171588.56  152116.36  88.65
797.7  172087.38  152584.38  88.67
799.0  172764.00  153216.00  88.69
800.2  173194.88  153641.60  88.71
801.5  173648.48  154114.26  88.75
802.8  174194.00  154653.65  88.78
804.0  174690.88  155122.24  88.80
805.3  175221.04  155595.56  88.80
806.5  175605.50  155968.60  88.82
807.8  176092.00  156461.20  88.85
809.0  176597.59  156983.13  88.89
810.3  177080.15  157448.69  88.91
811.5  177472.53  157818.18  88.93
812.8  177970.20  158300.70  88.95
814.0  178388.46  158712.21  88.97
815.3  178922.42  159219.74  88.99
816.5  179315.75  159609.75  89.01
817.8  179804.67  160059.24  89.02
819.0  180214.16  160451.97  89.03
820.2  180706.98  160923.12  89.05
821.5  181180.05  161414.10  89.09
822.7  181521.06  161731.17  89.10
824.0  181978.56  162163.26  89.11
825.2  182482.35  162649.80  89.13
826.4  182992.37  163143.42  89.15
827.7  183311.15  163445.00  89.16
828.9  183807.90  163920.60  89.18
830.1  184235.23  164305.73  89.18
831.4  184677.41  164712.76  89.19
832.6  185154.62  165151.42  89.20
833.8  185506.90  165524.50  89.23
835.0  185894.24  165903.64  89.25
836.3  186348.96  166332.46  89.26
837.5  186807.60  166735.80  89.26
838.7  187271.73  167162.40  89.26
839.9  187673.76  167572.80  89.29
841.2  188145.28  168020.68  89.30
842.4  188534.22  168404.16  89.32
843.6  188972.70  168774.20  89.31
844.8  189467.73  169228.71  89.32
846.0  189904.62  169642.83  89.33
847.2  190274.91  170019.36  89.35
848.5  190796.32  170502.96  89.36
849.7  191208.27  170903.16  89.38
850.9  191584.90  171252.90  89.39
852.1  192045.66  171656.79  89.38
853.3  192357.66  172028.10  89.43
854.5  192807.16  172448.64  89.44
855.7  193231.86  172786.02  89.42
856.9  193635.24  173163.00  89.43
858.1  194072.30  173588.22  89.45
859.3  194486.60  173972.26  89.45
860.5  194928.03  174413.16  89.48
861.7  195374.40  174840.00  89.49
862.9  195752.18  175203.47  89.50
864.1  196211.58  175560.40  89.48
865.3  196658.80  175992.96  89.49
866.5  197147.52  176437.44  89.50
867.7  197538.13  176816.43  89.51
868.9  197940.33  177246.93  89.55
870.1  198434.68  177641.43  89.52
871.3  198936.20  178038.40  89.50
872.5  199424.25  178479.90  89.50
873.7  199872.00  178940.96  89.53
874.9  200368.08  179426.13  89.55
876.0  200900.16  179911.44  89.55
877.2  201348.76  180296.44  89.54
878.4  201891.15  180815.40  89.56
879.6  202360.20  181221.60  89.55
880.8  202865.25  181623.75  89.53
882.0  203317.24  181985.20  89.51
883.1  203843.08  182509.60  89.53
884.3  204306.46  182930.58  89.54
885.5  204824.34  183359.40  89.52
886.7  205159.68  183680.64  89.53
887.8  205600.50  184093.50  89.54
889.0  206205.98  184599.42  89.52
890.2  206688.93  185027.64  89.52
891.4  207232.57  185503.07  89.51
892.5  207821.25  186004.26  89.50
893.7  208481.94  186625.24  89.52
894.9  209205.72  187171.20  89.47
896.0  209757.65  187743.20  89.50
897.2  210447.02  188247.36  89.45
898.4  210997.28  188750.51  89.46
899.5  211678.13  189325.87  89.44
900.7  212137.90  189744.10  89.44
901.9  212534.30  190152.20  89.47
903.0  212989.28  190479.48  89.43
904.2  213429.80  190853.60  89.42
905.4  213866.88  191255.58  89.43
906.5  214452.91  191677.71  89.38
907.7  214864.00  191972.72  89.35
908.8  215264.13  192348.51  89.35
910.0  215587.84  192690.16  89.38
911.2  215900.35  192902.74  89.35
912.3  216161.70  193116.18  89.34
913.5  216366.24  193292.53  89.34
914.6  216639.36  193505.76  89.32
915.8  217085.88  193846.44  89.29
916.9  217383.06  193994.93  89.24
918.1  217623.40  194289.60  89.28
919.2  217823.31  194479.92  89.28
920.4  218022.64  194719.14  89.31
921.5  218330.86  194991.70  89.31
922.7  218501.76  195170.56  89.32
923.8  218838.84  195336.60  89.26
925.0  219052.54  195563.90  89.28
926.1  219387.42  195917.82  89.30
927.3  219780.48  196294.56  89.31
928.4  220337.00  196745.25  89.29
929.6  220943.36  197288.96  89.29
930.7  221793.60  198087.40  89.31
931.8  222531.06  198826.41  89.35
933.0  223263.36  199419.12  89.32
934.1  223795.89  199911.33  89.33
935.3  223990.33  199922.69  89.26
936.4  223937.65  199996.22  89.31
937.6  223793.49  199877.61  89.31
938.7  223639.74  199823.22  89.35
939.9  223742.99  199830.00  89.31
941.0  224261.94  200318.90  89.32
942.1  224862.48  200760.12  89.28
943.3  225434.40  201107.46  89.21
944.4  225735.73  201416.74  89.23
945.6  225921.16  201656.66  89.26
946.7  226156.37  201851.63  89.25
947.9  226452.03  202091.40  89.24
949.0  226691.26  202190.61  89.19
950.1  227039.76  202472.64  89.18
951.3  227377.92  202846.82  89.21
952.4  227615.82  203048.59  89.21
953.6  227930.98  203328.34  89.21
954.7  228150.69  203329.80  89.12
955.8  228316.56  203544.59  89.15
957.0  228649.80  203902.05  89.18
958.1  228945.78  204240.84  89.21
959.3  229158.30  204359.40  89.18
960.4  229578.76  204541.52  89.09
961.6  229971.00  204893.21  89.10
962.7  230212.48  205022.40  89.06
963.9  230491.80  205114.42  88.99
965.0  230644.62  205337.28  89.03
966.2  230891.89  205663.21  89.07
967.3  230775.73  205544.59  89.07
968.5  230949.12  205565.76  89.01
969.6  231335.04  205812.16  88.97
970.8  231469.59  205984.13  88.99
971.9  231344.96  205656.00  88.90
973.1  231508.40  205901.04  88.94
974.2  231525.87  205903.06  88.93
975.4  231783.09  206117.43  88.93
976.5  232042.20  206223.42  88.87
977.7  232248.12  206461.50  88.90
978.8  232116.57  206248.68  88.86
980.0  232163.00  206029.00  88.74
981.2  232516.14  206455.11  88.79
982.3  232609.58  206467.24  88.76
983.5  232707.80  206676.08  88.81
984.6  232897.68  206816.40  88.80
985.8  232679.04  206755.56  88.86
987.0  232984.96  206539.20  88.65
988.1  233190.62  206851.66  88.70
989.3  233166.64  206997.28  88.78
990.2  242189.12  211572.87  87.36
994.0  242738.07  212132.67  87.39
997.9  243046.58  212607.92  87.48
1001.7  243723.28  213270.13  87.51
1005.6  244815.56  214338.89  87.55
1009.4  245834.66  215289.90  87.58
1013.3  246800.00  216120.00  87.57
1017.1  247440.28  216882.57  87.65
1021.0  248173.62  217617.29  87.69
1024.8  249308.39  218722.33  87.73
1028.6  250803.27  220167.26  87.78
1032.5  252093.80  221342.80  87.80
1036.3  252660.77  221982.57  87.86
1040.1  252934.74  222334.53  87.90
1044.0  253589.30  222977.32  87.93
1047.8  254135.70  223533.45  87.96
1051.6  254613.33  224090.04  88.01
1055.5  254377.80  223946.10  88.04
1059.3  254240.10  223985.70  88.10
1063.1  254260.13  223991.75  88.10
1067.0  254647.39  224424.23  88.13
1070.8  255387.14  225158.58  88.16
1074.6  255932.17  225702.86  88.19
1078.4  255806.00  225677.00  88.22
1082.3  255226.82  225259.73  88.26
1086.1  254910.93  225076.44  88.30
1089.9  254952.19  225216.14  88.34
1093.7  255333.40  225624.31  88.36
1097.5  255517.36  225921.53  88.42
1101.4  255464.36  225949.73  88.45
1105.2  255394.80  225944.00  88.47
1109.0  255710.30  226282.75  88.49
1112.8  256426.22  226951.40  88.51
1116.6  257060.31  227539.87  88.52
1120.4  257680.27  227996.84  88.48
1124.2  258100.37  228268.76  88.44
1128.1  258494.60  228465.40  88.38
1131.8  258462.40  228216.33  88.30
1135.7  258201.33  227684.64  88.18
1139.5  257934.20  227054.00  88.03
1143.3  257342.50  226048.78  87.84
1147.1  256828.89  225036.00  87.62
1150.9  256394.42  224031.50  87.38
1154.7  256298.18  223333.64  87.14
1158.5  256220.53  222576.27  86.87
1162.3  255976.67  221742.39  86.63
1166.1  255361.36  220574.52  86.38
1169.9  254960.23  219653.07  86.15
1173.7  254380.00  218560.00  85.92
1177.5  253708.66  217377.64  85.68
1181.2  253654.56  216646.73  85.41
1185.0  253980.89  216187.03  85.12
1188.8  253768.67  215421.89  84.89
1192.6  253729.51  214850.41  84.68
1196.4  253697.62  214377.22  84.50
1200.2  253057.78  213457.07  84.35
1204.0  252693.45  212802.75  84.21
1207.8  252361.90  212264.28  84.11
1211.6  251915.22  211618.56  84.00
1215.3  251527.73  211174.37  83.96
1219.1  251353.75  210982.42  83.94
1222.9  251004.44  210791.11  83.98
1226.7  250703.24  210711.07  84.05
1230.4  250044.46  210481.99  84.18
1234.2  249386.04  210246.48  84.31
1238.0  248735.32  210006.53  84.43
1241.8  248089.03  209819.89  84.57
1245.5  247578.67  209630.13  84.67
1249.3  247371.95  209657.52  84.75
1253.1  247437.36  209853.19  84.81
1256.8  247375.77  209898.07  84.85
1260.6  247083.30  209745.62  84.89
1264.4  246749.32  209496.19  84.90
1268.1  246243.07  209071.87  84.90
1271.9  246199.27  209064.29  84.92
1275.7  246506.32  209451.89  84.97
1279.4  246815.70  209927.70  85.05
1283.2  246379.00  209851.69  85.17
1286.9  246006.36  209840.38  85.30
1290.7  245710.67  209878.53  85.42
1294.4  245088.13  209565.52  85.51
1298.2  244289.50  209019.30  85.56
1302.0  243190.75  208174.08  85.60
1305.7  241945.00  207094.56  85.60
1309.5  240473.67  205768.58  85.57
1313.2  239498.08  204799.75  85.51
1317.0  238836.00  204032.40  85.43
1320.7  238109.80  203165.89  85.32
1324.4  237193.90  202011.52  85.17
1328.2  236390.40  200883.20  84.98
1331.9  235335.16  199443.57  84.75
1335.7  234410.83  198046.11  84.49
1339.4  233305.29  196358.49  84.16
1343.2  232444.91  194782.03  83.80
1346.9  231932.68  193302.20  83.34
1350.6  232054.51  192226.07  82.84
1354.4  232394.72  191242.92  82.29
1358.1  232157.93  189776.67  81.74
1361.8  231428.29  187922.49  81.20
1365.6  230335.40  185862.10  80.69
1369.3  228984.00  183872.89  80.30
1373.0  227549.91  181927.53  79.95
1376.7  226059.37  179997.23  79.62
1380.5  224500.76  177988.13  79.28
1384.2  223127.62  176061.44  78.91
1387.9  221840.13  174077.40  78.47
1391.6  220551.53  171931.22  77.96
1395.3  219386.55  169676.00  77.34
1399.1  218649.91  167433.81  76.58
1402.8  217702.00  164755.33  75.68
1406.5  217028.03  161946.70  74.62
1410.2  216494.06  158926.00  73.41
1413.9  216376.81  156090.89  72.14
1417.6  215871.94  153098.16  70.92
1421.3  215310.13  150349.87  69.83
1425.1  214654.40  147739.73  68.83
1428.8  214239.60  145515.60  67.92
1432.5  214009.39  143685.17  67.14
1436.2  213778.66  142114.29  66.48
1439.9  213142.01  140484.01  65.91
1443.6  212799.22  139183.22  65.41
1447.3  212252.18  137816.36  64.93
1451.0  211746.75  136546.75  64.49
1454.7  211183.64  135203.64  64.02
1458.4  210750.63  133872.90  63.52
1462.1  210087.42  132325.45  62.99
1465.8  209447.50  130755.58  62.43
1469.4  208838.00  129174.12  61.85
1473.1  209162.97  128233.23  61.31
1476.8  209251.25  127245.95  60.81
1480.5  208107.51  125775.69  60.44
1484.2  207207.87  124737.02  60.20
1487.9  206573.08  124068.16  60.06
1491.6  205848.50  123575.83  60.03
1495.3  205526.75  123468.58  60.07
1498.9  204893.27  123340.43  60.20
1502.6  203987.42  123188.88  60.39
1506.3  202928.44  123033.87  60.63
1510.0  201999.35  123012.35  60.90
1513.7  201248.06  123096.23  61.17
1517.3  200544.40  123065.66  61.37
1521.0  199680.43  122772.51  61.48
1524.7  198877.39  122386.09  61.54
1528.3  198095.17  121875.47  61.52
1532.0  197188.40  121253.60  61.49
1535.7  196363.69  120676.11  61.46
1539.3  195523.37  120121.40  61.44
1543.0  194925.50  119856.53  61.49
1546.7  194563.42  119834.00  61.59
1550.3  194055.82  119837.69  61.75
1554.0  193267.90  119690.20  61.93
1557.6  192485.33  119513.11  62.09
1561.3  191635.54  119281.19  62.24
1565.0  190732.93  118915.87  62.35
1568.6  189766.27  118564.79  62.48
1572.3  189059.86  118340.30  62.59
1575.9  188430.40  118144.53  62.70
1579.6  187827.34  117945.18  62.79
1583.2  187162.49  117707.11  62.89
1586.9  186370.37  117550.95  63.07
1590.5  185736.44  117648.67  63.34
1594.1  184972.86  117934.94  63.76
1597.8  184140.09  118343.17  64.27
1601.4  183367.48  118904.83  64.85
1605.1  182337.44  119373.26  65.47
1608.7  181490.50  119944.00  66.09
1612.3  180696.72  120523.17  66.70
1616.0  179859.45  121017.65  67.28
1619.6  179165.56  121552.00  67.84
1623.2  178297.07  121885.40  68.36
1626.9  177616.31  122266.00  68.84
1630.5  176800.25  122487.50  69.28
1634.1  176127.15  122733.76  69.68
1637.8  175418.13  122939.29  70.08
1641.4  174590.05  123025.00  70.47
1645.0  173803.59  123076.00  70.81
1648.6  172867.70  122978.13  71.14
1652.2  172124.12  122950.97  71.43
1655.8  171425.89  122871.67  71.68
1659.5  170753.55  122738.45  71.88
1663.1  169577.22  122152.37  72.03
1666.7  168313.67  121423.33  72.14
1670.3  167155.52  120648.20  72.18
1673.9  166075.08  119836.49  72.16
1677.5  165248.16  119074.81  72.06
1681.1  164831.24  118467.60  71.87
1684.7  164838.30  118137.70  71.67
1688.3  164715.68  117629.63  71.41
1691.9  164348.00  116889.80  71.12
1695.6  163963.37  116033.17  70.77
1699.2  163853.27  115299.17  70.37
1702.8  163771.22  114700.47  70.04
1706.3  163256.69  114101.90  69.89
1709.9  162281.07  113338.58  69.84
1713.5  161539.34  112735.03  69.79
1717.1  160795.91  112073.58  69.70
1720.7  160101.06  111394.26  69.58
1724.3  159693.02  110933.29  69.47
1727.9  159358.73  110511.61  69.35
1731.5  159233.89  110245.47  69.23
1735.1  159348.80  110155.47  69.13
1738.7  159083.47  109789.82  69.01
1742.2  158579.12  109321.84  68.94
1745.8  157890.13  108704.67  68.85
1749.4  157533.53  108296.31  68.74
1753.0  156481.03  107392.95  68.63
1756.5  154920.24  106091.04  68.48
1760.1  153174.28  104665.27  68.33
1763.7  151215.36  103147.72  68.21
1767.2  149693.73  101933.33  68.09
1770.8  148380.50  100918.50  68.01
1774.4  146982.81  99895.21  67.96
1777.9  146163.20  99325.27  67.96
1781.5  145307.33  98735.00  67.95
1785.1  144083.33  97955.00  67.98
1788.6  142803.87  97142.48  68.03
1792.2  141408.33  96264.17  68.08
1795.8  140644.62  95825.82  68.13
1799.3  139885.20  95367.40  68.18
1802.9  139167.00  94937.91  68.22
1806.4  138546.58  94536.09  68.23
1810.0  137770.04  94006.62  68.23
1813.5  137367.63  93739.18  68.24
1817.1  137120.07  93579.27  68.25
1820.6  136539.00  93217.37  68.27
1824.2  136476.89  93248.13  68.33
1827.7  135728.88  92874.26  68.43
1831.2  135450.00  92918.00  68.60
1834.8  135420.20  93124.73  68.77
1838.3  135169.00  93264.00  69.00
1841.8  134509.57  93089.07  69.21
1845.4  133644.51  92770.61  69.42
1848.9  132856.05  92407.05  69.55
1852.4  132205.97  92129.23  69.69
1856.0  131497.17  91671.47  69.71
1859.5  130778.27  91064.78  69.63
1863.0  130192.35  90507.64  69.52
1866.6  129977.87  90104.62  69.32
1870.1  129852.28  89608.60  69.01
1873.6  129237.00  88647.75  68.59
1877.1  128156.58  87107.42  67.97
1880.6  126950.29  85345.84  67.23
1884.2  126030.15  83551.28  66.29
1887.7  125229.20  81621.40  65.18
1891.2  124299.70  79296.35  63.79
1894.7  123439.60  76812.48  62.23
1898.2  122934.68  74416.12  60.53
1902.2  130646.88  76602.24  58.63
1904.9  129964.72  74343.36  57.20
1907.6  129105.92  72023.20  55.79
1910.4  128454.69  69876.87  54.40
1913.1  127383.36  67580.72  53.05
1915.8  126638.68  65655.24  51.84
1918.6  126096.64  64034.24  50.78
1921.3  125594.02  62639.32  49.87
1924.0  124775.56  61283.88  49.12
1926.7  123940.88  60120.08  48.51
1929.4  123108.56  59159.60  48.05
1932.2  122507.43  58489.46  47.74
1934.9  121904.64  57994.56  47.57
1937.6  121276.32  57641.04  47.53
1940.3  120717.00  57417.50  47.56
1943.0  120238.86  57345.81  47.69
1945.7  119508.62  57262.92  47.92
1948.4  118758.16  57214.06  48.18
1951.1  118153.80  57313.08  48.51
1953.8  117568.44  57470.16  48.88
1956.4  117053.20  57685.37  49.28
1959.1  116428.76  57845.64  49.68
1961.8  115618.02  57919.68  50.10
1964.5  114954.48  58067.37  50.51
1967.2  114141.91  58166.36  50.96
1969.9  113500.60  58340.70  51.40
1972.5  112732.43  58430.35  51.83
1975.2  112185.57  58648.83  52.28
1977.9  111801.70  58958.52  52.73
1980.6  111192.62  59129.21  53.18
1983.2  110299.16  59127.30  53.61
1985.9  109418.40  59097.60  54.01
1988.5  108548.37  59039.67  54.39
1991.2  107870.13  59085.45  54.77
1993.8  107230.20  59132.70  55.15
1996.5  106772.82  59256.12  55.50
1999.2  106156.54  59243.23  55.81
2001.8  105744.72  59321.28  56.10
2004.4  105226.21  59289.97  56.35
2007.1  104570.06  59115.14  56.53
2009.7  103998.96  58929.30  56.66
2012.4  103569.92  58813.76  56.79
2015.0  103104.20  58608.00  56.84
2017.6  102549.25  58281.35  56.83
2020.3  102012.24  57902.68  56.76
2022.9  101783.20  57610.72  56.60
2025.5  101579.70  57273.18  56.38
2028.1  101385.00  56888.25  56.11
2030.8  100984.83  56294.28  55.75
2033.4  100835.46  55763.16  55.30
2036.0  100435.44  55053.84  54.82
2038.6  100058.22  54292.50  54.26
2041.2  99755.48  53525.84  53.66
2043.8  99403.20  52708.24  53.02
2046.4  99036.14  51827.56  52.33
2049.0  98533.08  50851.84  51.61
2051.6  98279.37  50014.77  50.89
2054.2  97929.00  49173.75  50.21
2056.8  97566.70  48371.40  49.58
2059.4  96993.97  47501.13  48.97
2062.0  96503.00  46678.25  48.37
2064.6  95918.27  45805.20  47.75
2067.1  95322.42  44936.37  47.14
2069.7  94692.38  44081.34  46.55
2072.3  94246.92  43326.82  45.97
2074.9  93752.82  42595.14  45.43
2077.4  93425.47  41972.52  44.93
2080.0  92942.49  41333.74  44.47
2082.6  92488.70  40757.20  44.07
2085.1  92028.96  40215.33  43.70
2087.7  91642.20  39733.20  43.36
2090.3  91170.75  39282.45  43.09
2092.8  90426.71  38726.84  42.83
2095.4  89639.29  38158.25  42.57
2097.9  88958.17  37654.05  42.33
2100.5  88258.80  37209.60  42.16
2103.0  87670.28  36861.54  42.05
2105.6  87114.57  36588.27  42.00
2108.1  86599.71  36408.78  42.04
2110.7  86049.74  36276.38  42.16
2113.2  85556.45  36206.39  42.32
2115.7  85004.50  36139.95  42.52
2118.3  84385.08  36101.52  42.78
2120.8  83991.78  36184.14  43.08
2123.3  83588.29  36270.12  43.39
2125.8  83193.04  36380.26  43.73
2128.4  82762.29  36464.61  44.06
2130.9  82221.40  36482.00  44.37
2133.4  81850.02  36610.28  44.73
2135.9  81466.60  36718.80  45.07
2138.4  81011.04  36732.08  45.34
2140.9  80681.28  36773.40  45.58
2143.4  80344.21  36805.85  45.81
2145.9  80037.19  36857.02  46.05
2148.4  79722.86  36886.26  46.27
2150.9  79401.22  36908.19  46.48
2153.4  79108.82  36959.36  46.72
2155.9  78782.84  36965.19  46.92
2158.4  78468.60  36985.20  47.13
2160.9  78233.40  37014.60  47.31
2163.4  77899.42  37015.62  47.52
2165.9  77326.90  36898.18  47.72
2168.4  76855.32  36818.82  47.91
2170.8  76507.97  36813.15  48.12
2173.3  76158.70  36825.92  48.35
2175.8  75829.93  36864.74  48.62
2178.2  75431.25  36877.50  48.89
2180.7  75019.84  36858.29  49.13
2183.2  74596.83  36836.55  49.38
2185.6  74178.72  36817.20  49.63
2188.1  73702.44  36749.16  49.86
2190.6  73130.46  36644.40  50.11
2193.0  72476.91  36500.31  50.36
2195.5  71915.52  36395.52  50.61
2197.9  71345.44  36254.72  50.82
2200.4  70634.30  36007.95  50.98
2202.8  70167.88  35865.00  51.11
2205.3  69557.46  35672.96  51.29
2207.7  69170.92  35592.96  51.46
2210.1  68735.80  35484.40  51.62
2212.6  68350.15  35405.46  51.80
2215.0  68102.60  35395.65  51.97
2217.4  67816.37  35296.73  52.05
2219.9  67576.32  35229.52  52.13
2222.3  67348.16  35187.24  52.25
2224.7  67160.88  35128.89  52.31
2227.1  66893.47  34977.91  52.29
2229.5  66590.38  34783.76  52.24
2231.9  66135.52  34488.16  52.15
2234.4  65629.52  34137.28  52.02
2236.8  65251.98  33800.08  51.80
2239.2  64873.38  33393.36  51.47
2241.6  64437.24  32898.81  51.06
2244.0  64022.40  32339.52  50.51
2246.4  63620.46  31740.87  49.89
2248.8  63193.68  31084.13  49.19
2251.2  62848.80  30397.80  48.37
2253.6  62413.80  29632.20  47.48
2255.9  62125.92  28881.72  46.49
2258.3  61819.73  28099.08  45.45
2260.7  61441.12  27345.92  44.51
2263.1  60995.70  26604.60  43.62
2265.5  60577.99  25930.96  42.81
2267.9  60264.90  25395.30  42.14
2270.2  59836.64  24947.92  41.69
2272.6  59454.12  24676.92  41.51
2275.0  59041.08  24510.78  41.51
2277.3  58622.40  24417.15  41.65
2279.7  58215.30  24408.30  41.93
2282.1  57917.56  24422.96  42.17
2284.4  57520.54  24363.02  42.36
2286.8  57204.49  24307.60  42.49
2289.1  56804.48  24189.12  42.58
2291.5  56505.54  24043.74  42.55
2293.8  56085.26  23796.82  42.43
2296.2  55624.80  23506.56  42.26
2298.5  55093.65  23175.72  42.07
2300.8  54535.32  22840.30  41.88
2303.2  53916.20  22442.56  41.62
2305.5  53231.70  21998.72  41.33
2307.9  52562.82  21552.80  41.00
2310.2  51891.84  21085.68  40.63
2312.5  51271.60  20663.20  40.30
2314.8  50663.90  20265.56  40.00
2317.1  50051.75  19859.75  39.68
2319.5  49399.83  19457.73  39.39
2321.8  48846.12  19096.68  39.10
2324.1  48250.72  18731.86  38.82
2326.4  47754.08  18390.24  38.51
2328.7  47215.00  18059.50  38.25
2331.0  46717.44  17756.04  38.01
2333.3  46374.59  17557.38  37.86
2335.6  45972.08  17364.48  37.77
2337.9  45477.18  17152.92  37.72
2340.2  45039.50  16967.00  37.67
2342.5  44658.96  16813.68  37.65
2344.8  44178.30  16636.10  37.66
2347.1  43672.86  16460.64  37.69
2349.4  43139.58  16264.14  37.70
2351.7  42641.44  16104.00  37.77
2353.9  42160.82  15943.82  37.82
2356.2  41652.00  15785.25  37.90
2358.5  41151.24  15671.08  38.08
2360.8  40654.76  15545.04  38.24
2363.1  40205.58  15413.28  38.34
2365.3  39729.19  15261.40  38.41
2367.6  39190.00  15070.00  38.45
2369.8  38692.50  14914.20  38.55
2372.1  38116.26  14763.84  38.73
2374.4  37501.44  14597.60  38.93
2376.6  36871.24  14421.12  39.11
2378.9  36260.00  14255.36  39.31
2381.1  35661.60  14081.60  39.49
2383.4  35093.30  13880.42  39.55
2385.6  34579.05  13689.50  39.59
2387.9  34076.16  13498.92  39.61
2390.1  33589.50  13335.00  39.70
2392.3  33095.79  13162.50  39.77
2394.6  32642.38  13006.36  39.85
2396.8  32222.57  12859.32  39.91
2399.0  31768.30  12722.30  40.05
2401.3  31323.90  12551.20  40.07
2403.5  30849.00  12361.44  40.07
2405.7  30450.98  12143.23  39.88
2407.9  30041.28  11946.24  39.77
2410.1  29562.84  11729.16  39.68
2412.4  29154.00  11537.30  39.57
2414.6  28786.56  11347.68  39.42
2416.8  28397.82  11175.12  39.35
2419.0  28003.19  10991.28  39.25
2421.2  27609.52  10775.82  39.03
2423.4  27178.62  10520.02  38.71
2425.6  26837.64  10321.29  38.46
2427.8  26494.74  10138.41  38.27
2430.0  26174.54  9887.14  37.77
2432.2  25873.92  9665.28  37.36
2434.4  25553.61  9438.93  36.94
2436.5  25209.72  9235.36  36.63
2438.7  24916.56  9030.48  36.24
2440.9  24606.06  8801.49  35.77
2443.1  24337.08  8562.60  35.18
2445.3  24075.25  8374.53  34.78
2447.4  23794.56  8164.08  34.31
2449.6  23469.60  7983.36  34.02
2451.8  23150.88  7787.34  33.64
2453.9  22807.63  7594.23  33.30
2456.1  22482.40  7385.28  32.85
2458.3  22204.37  7193.86  32.40
2460.4  21900.81  7005.18  31.99
2462.6  21613.55  6824.65  31.58
2464.7  21336.25  6656.91  31.20
2466.9  21082.08  6492.96  30.80
2469.0  20853.90  6324.32  30.33
2471.2  20564.58  6179.16  30.05
2473.3  20249.13  6007.67  29.67
2475.4  19988.30  5865.18  29.34
2477.6  19768.17  5688.79  28.78
2479.7  19553.28  5544.96  28.36
2481.9  19278.35  5416.67  28.10
2484.0  19018.38  5357.97  28.17
2486.1  18732.06  5306.58  28.33
2488.2  18444.65  5217.55  28.29
2490.4  18213.50  5146.50  28.26
2492.5  17914.60  5115.72  28.56
2494.6  17601.39  5057.64  28.73
2496.7  17342.95  5047.11  29.10
2498.8  17121.96  4990.32  29.15
2500.9  17002.50  4964.73  29.20
2503.0  16886.06  5020.18  29.73
2505.1  16781.70  5019.30  29.91
2507.2  16802.31  5124.30  30.50
2509.4  16750.47  5178.47  30.92
2511.4  16677.57  5225.43  31.33
2513.5  16812.48  5300.32  31.53
2515.6  16881.88  5529.00  32.75
