# Supplementary material for: Using reflectance spectra and Pl@ntNet to identify herbarium specimens: a case study with Lithocarpus
Source: New Phytol. 2025 Jun 4;251(2):800–10. doi: 10.1111/nph.70258 (PMC13278665; doi:10.1111/nph.70258)
Supplement: Supplementary file 1 — Dataset S1 Original spectral data collected for this study. [file NPH-251-800-s003.zip › lithocarpus_spectra/gr020122_0009.sig]

/*** Spectra Vista SIG Data ***/
name= gr020122_0009.sig
instrument= HI: 1132003 (HR-1024i)
integration= 50.0, 9.0, 6.0, 150.0, 14.0, 6.0
scan method= Time-based, Time-based
scan coadds= 100, 425, 571, 33, 298, 571
scan time= 5, 5
scan settings= AI, AI
external data set1= 0,0,0,0,0,0,0,0,0,0,0,0,0,0,0,0,0,0,0,0,0,0,0,0,0,0,0,0,0,0,0,0
external data set2= 0,0,0,0,0,0,0,0,0,0,0,0,0,0,0,0,0,0,0,0,0,0,0,0,0,0,0,0,0,0,0,0
external data dark= 0,0,0,0,0,0,0,0,0,0,0,0,0,0,0,0
external data mask= 0
optic= LENS 4(1), LENS 4(1)
temp= 30.0, -5.0, -9.8, 31.0, -5.0, -9.9
battery= 7.45, 7.45
error= 0, 0
units= Radiance, Radiance
time= 01/02/2022 11:44:23, 01/02/2022 11:53:31
longitude=                 ,                 
latitude=                 ,                 
gpstime=                 ,                 
comm= 
memory slot= 0, 0
factors= 0.928, 0.881, 1.000 [Overlap: Remove @ 990,1900, Matching Type: None]
inclinometer x offset= 1, 1
inclinometer y offset= 90, 90
data= 
340.5  1150.10  86.80  7.55
341.9  1191.12  85.08  7.14
343.4  1180.80  65.60  5.56
344.9  1184.00  49.33  4.17
346.4  1176.78  53.49  4.55
347.8  1164.84  57.10  4.90
349.3  1194.00  58.37  4.89
350.8  1212.00  65.65  5.42
352.2  1258.18  58.52  4.65
353.7  1254.89  50.56  4.03
355.2  1310.00  56.77  4.33
356.6  1374.45  61.09  4.44
358.1  1440.98  57.29  3.98
359.6  1461.48  47.01  3.22
361.0  1514.13  49.24  3.25
362.5  1602.90  49.32  3.08
364.0  1694.42  63.70  3.76
365.5  1760.45  64.25  3.65
366.9  1833.76  62.80  3.42
368.4  1914.03  54.21  2.83
369.9  2019.02  55.73  2.76
371.3  2088.76  66.10  3.16
372.8  2176.26  65.55  3.01
374.2  2271.50  60.57  2.67
375.7  2399.13  56.81  2.37
377.2  2509.80  66.75  2.66
378.6  2589.16  70.45  2.72
380.1  2666.56  72.65  2.72
381.6  2799.42  75.66  2.70
383.0  2934.80  80.12  2.73
384.5  3070.34  67.95  2.21
386.0  3172.62  75.24  2.37
387.4  3289.65  88.37  2.69
388.9  3393.04  85.21  2.51
390.4  3542.29  87.32  2.47
391.8  3708.04  80.36  2.17
393.3  3859.47  88.86  2.30
394.7  3949.80  87.02  2.20
396.2  4068.32  86.56  2.13
397.7  4210.56  92.88  2.21
399.1  4397.85  94.36  2.15
400.6  4592.32  94.83  2.06
402.0  4725.24  101.40  2.15
403.5  4821.60  107.80  2.24
405.0  4958.24  111.84  2.26
406.4  5168.46  105.23  2.04
407.9  5369.84  107.04  1.99
409.3  5496.28  114.14  2.08
410.8  5608.98  121.26  2.16
412.2  5772.72  125.96  2.18
413.7  5998.48  126.26  2.10
415.1  6238.34  126.33  2.03
416.6  6431.67  131.97  2.05
418.0  6568.50  135.33  2.06
419.5  6716.52  140.50  2.09
420.9  6914.24  150.88  2.18
422.4  7180.78  153.54  2.14
423.8  7441.02  154.25  2.07
425.3  7705.95  164.00  2.13
426.7  7921.20  170.15  2.15
428.2  8092.48  176.32  2.18
429.6  8272.35  179.88  2.17
431.1  8477.98  185.59  2.19
432.5  8748.35  193.79  2.22
434.0  9031.00  203.50  2.25
435.4  9339.00  212.67  2.28
436.8  9647.24  222.80  2.31
438.3  9904.45  224.12  2.26
439.7  10111.13  225.70  2.23
441.2  10287.36  236.88  2.30
442.6  10533.90  251.60  2.39
444.0  10827.18  258.44  2.39
445.5  11164.08  266.07  2.38
446.9  11520.60  274.82  2.39
448.4  11834.20  287.56  2.43
449.8  12175.75  301.33  2.47
451.2  12448.75  310.50  2.49
452.7  12674.31  320.38  2.53
454.1  12929.86  325.61  2.52
455.5  13213.48  336.75  2.55
457.0  13550.68  343.20  2.53
458.4  13888.16  356.55  2.57
459.8  14250.24  370.56  2.60
461.2  14661.72  384.81  2.62
462.7  15032.46  398.00  2.65
464.1  15357.10  412.76  2.69
465.5  15642.72  420.24  2.69
467.0  15933.20  427.00  2.68
468.4  16247.60  438.91  2.70
469.8  16580.72  454.95  2.74
471.2  17003.07  472.80  2.78
472.7  17446.18  488.87  2.80
474.1  17888.80  505.43  2.83
475.5  18412.42  520.26  2.83
476.9  18904.34  537.68  2.84
478.4  19293.75  550.00  2.85
479.8  19565.24  566.37  2.89
481.2  19756.32  579.33  2.93
482.6  19983.78  589.95  2.95
484.0  20331.30  597.92  2.94
485.4  20796.51  614.74  2.96
486.9  21334.95  635.70  2.98
488.3  21923.36  656.03  2.99
489.7  22414.50  677.81  3.02
491.1  22837.92  699.72  3.06
492.5  23220.12  709.52  3.06
493.9  23536.08  721.68  3.07
495.3  23814.60  737.20  3.10
496.8  24202.68  748.75  3.09
498.2  24684.78  767.44  3.11
499.6  25185.33  785.88  3.12
501.0  25762.98  807.16  3.13
502.4  26295.36  832.48  3.17
503.8  26812.17  849.96  3.17
505.2  27345.64  870.37  3.18
506.6  27860.36  893.93  3.21
508.0  28344.96  917.28  3.24
509.4  28735.00  933.33  3.25
510.8  29190.15  953.70  3.27
512.2  29641.12  977.63  3.30
513.6  30139.20  1003.20  3.33
515.0  30727.20  1032.11  3.36
516.4  31231.84  1054.83  3.38
517.8  31785.20  1079.35  3.40
519.2  32375.91  1105.32  3.41
520.7  32956.60  1140.46  3.46
522.0  33450.96  1164.76  3.48
523.4  34031.97  1196.58  3.52
524.8  34527.54  1220.56  3.54
526.2  35130.43  1249.82  3.56
527.6  35758.32  1281.88  3.58
529.0  36295.60  1311.20  3.61
530.4  36942.18  1342.46  3.63
531.8  37483.14  1366.43  3.65
533.2  37908.00  1388.40  3.66
534.6  38317.12  1416.75  3.70
536.0  38813.01  1450.21  3.74
537.4  39327.91  1481.70  3.77
538.8  39896.58  1509.15  3.78
540.2  40523.01  1542.61  3.81
541.6  41108.48  1578.31  3.84
543.0  41607.58  1615.93  3.88
544.3  42299.40  1657.35  3.92
545.7  43086.75  1702.30  3.95
547.1  43613.10  1735.65  3.98
548.5  44246.76  1776.82  4.02
549.9  44966.77  1820.39  4.05
551.3  45742.58  1865.24  4.08
552.7  46276.96  1901.45  4.11
554.1  46967.04  1947.90  4.15
555.4  47544.98  1989.25  4.18
556.8  47955.60  2020.48  4.21
558.2  48215.85  2050.65  4.25
559.6  48462.30  2077.00  4.29
561.0  48962.76  2112.88  4.32
562.3  49358.40  2144.57  4.34
563.7  49929.60  2186.24  4.38
565.1  50498.80  2227.87  4.41
566.5  51099.36  2272.81  4.45
567.9  51935.76  2330.59  4.49
569.2  52848.60  2391.20  4.52
570.6  53812.17  2451.15  4.56
572.0  54637.60  2509.81  4.59
573.4  55340.45  2562.49  4.63
574.8  56044.75  2618.00  4.67
576.1  56904.93  2676.51  4.70
577.5  57560.72  2725.00  4.73
578.9  58474.80  2792.76  4.78
580.3  59324.88  2855.41  4.81
581.6  60171.52  2920.11  4.85
583.0  60998.76  2982.84  4.89
584.4  61579.77  3033.43  4.93
585.8  61995.76  3068.85  4.95
587.1  62324.02  3106.84  4.98
588.5  62760.60  3146.70  5.01
589.9  63117.60  3185.80  5.05
591.2  63616.84  3227.49  5.07
592.6  64363.20  3282.25  5.10
594.0  65002.69  3331.54  5.13
595.3  65867.42  3388.50  5.14
596.7  66750.94  3450.41  5.17
598.1  67588.11  3507.59  5.19
599.5  68427.50  3565.30  5.21
600.8  69301.36  3618.65  5.22
602.2  70017.22  3665.57  5.24
603.5  70898.40  3725.52  5.25
604.9  71764.56  3789.72  5.28
606.3  72557.76  3849.12  5.30
607.6  73296.84  3905.32  5.33
609.0  74028.60  3963.60  5.35
610.4  74741.94  4020.38  5.38
611.7  75382.31  4082.91  5.42
613.1  75968.40  4147.70  5.46
614.5  76635.72  4218.48  5.50
615.8  77149.08  4281.72  5.55
617.2  77852.16  4354.26  5.59
618.5  78457.16  4429.47  5.65
619.9  79233.08  4509.56  5.69
621.2  79939.08  4591.67  5.74
622.6  80839.00  4684.17  5.79
624.0  81542.97  4767.15  5.85
625.3  82357.97  4856.15  5.90
626.7  83160.94  4943.53  5.94
628.0  83844.80  5020.68  5.99
629.4  84655.20  5109.07  6.04
630.8  85327.56  5192.56  6.09
632.1  85877.82  5259.87  6.12
633.5  86772.40  5353.92  6.17
634.8  87478.97  5431.49  6.21
636.2  88114.80  5501.84  6.24
637.5  88930.50  5582.37  6.28
638.9  89648.79  5651.93  6.30
640.2  90413.06  5724.44  6.33
641.6  91216.80  5790.66  6.35
642.9  91938.21  5847.66  6.36
644.3  92733.30  5904.44  6.37
645.6  93509.00  5960.50  6.37
647.0  94253.22  6004.98  6.37
648.3  95034.16  6036.35  6.35
649.7  95856.43  6061.41  6.32
651.0  96615.62  6076.19  6.29
652.4  97142.76  6076.98  6.26
653.7  98203.32  6093.27  6.20
655.0  99108.36  6096.08  6.15
656.4  99715.00  6068.00  6.09
657.7  100824.83  6061.05  6.01
659.1  101747.80  6047.07  5.94
660.4  102476.64  6023.73  5.88
661.8  103152.00  6002.67  5.82
663.1  104096.52  5997.23  5.76
664.5  104583.06  5984.16  5.72
665.8  104722.62  5963.81  5.69
667.1  104775.66  5976.18  5.70
668.5  105109.20  6008.80  5.72
669.8  105445.54  6083.88  5.77
671.2  105672.32  6167.89  5.84
672.5  105911.87  6290.46  5.94
673.8  106493.80  6458.11  6.06
675.2  107402.82  6663.30  6.20
676.5  108515.16  6903.70  6.36
677.8  109698.00  7173.16  6.54
679.2  110639.49  7443.99  6.73
680.5  111448.05  7727.99  6.93
681.9  112173.60  8005.43  7.14
683.2  112951.30  8290.33  7.34
684.5  113767.50  8567.53  7.53
685.9  114481.03  8830.68  7.71
687.2  115176.96  9080.32  7.88
688.5  115826.86  9322.22  8.05
689.9  116601.68  9565.28  8.20
691.2  117262.49  9783.92  8.34
692.5  117869.00  9995.49  8.48
693.8  118587.85  10202.57  8.60
695.2  119191.21  10411.36  8.74
696.5  119852.04  10621.60  8.86
697.8  120533.55  10837.27  8.99
699.2  121175.73  11040.90  9.11
700.5  121865.94  11249.58  9.23
701.8  122487.75  11458.65  9.35
703.1  123115.08  11685.16  9.49
704.5  123755.04  11916.72  9.63
705.8  124469.67  12153.02  9.76
707.1  125113.25  12387.83  9.90
708.4  125736.93  12628.40  10.04
709.8  126488.85  12881.45  10.18
711.1  126999.80  13113.93  10.33
712.4  127786.78  13378.66  10.47
713.7  128422.14  13619.33  10.61
715.0  129091.65  13869.55  10.74
716.3  129811.25  14132.67  10.89
717.7  130496.50  14387.33  11.03
719.0  131239.40  14646.23  11.16
720.3  131965.86  14902.65  11.29
721.6  132815.20  15172.47  11.42
722.9  133638.30  15447.96  11.56
724.2  134484.84  15717.24  11.69
725.6  135214.32  15978.76  11.82
726.9  135640.50  16194.92  11.94
728.2  136071.04  16422.19  12.07
729.5  136610.11  16663.57  12.20
730.8  137053.78  16898.14  12.33
732.1  137601.52  17144.03  12.46
733.4  137993.68  17369.62  12.59
734.7  138251.16  17575.68  12.71
736.0  138560.76  17789.22  12.84
737.3  138640.68  17987.13  12.97
738.6  138749.49  18182.43  13.10
740.0  138868.85  18378.35  13.23
741.2  139118.72  18586.88  13.36
742.6  139575.96  18817.68  13.48
743.9  140121.20  19070.11  13.61
745.2  140825.04  19338.92  13.73
746.5  141589.66  19616.43  13.85
747.8  142229.00  19885.00  13.98
749.1  142936.10  20152.81  14.10
750.4  143638.19  20418.63  14.22
751.7  144335.24  20680.29  14.33
753.0  144859.46  20923.96  14.44
754.2  145482.96  21183.60  14.56
755.5  146019.56  21428.06  14.67
756.8  146543.72  21668.29  14.79
758.1  147481.20  21961.72  14.89
759.4  148358.60  22251.07  15.00
760.7  149157.12  22533.28  15.11
762.0  149703.75  22785.00  15.22
763.3  150222.24  23026.08  15.33
764.6  150569.28  23238.96  15.43
765.9  150923.85  23460.93  15.54
767.2  151387.95  23700.74  15.66
768.4  151669.70  23917.83  15.77
769.7  152269.11  24172.76  15.88
771.0  152649.09  24401.73  15.99
772.3  152994.05  24615.43  16.09
773.6  153437.76  24849.23  16.19
774.8  153861.85  25079.78  16.30
776.1  154266.32  25307.01  16.40
777.4  154544.36  25521.12  16.51
778.7  155008.70  25754.59  16.61
780.0  155416.64  25990.40  16.72
781.2  155750.88  26208.98  16.83
782.5  156216.84  26438.36  16.92
783.8  156649.68  26672.58  17.03
785.0  156945.60  26894.58  17.14
786.3  157332.00  27128.50  17.24
787.6  157748.64  27355.44  17.34
788.9  158103.60  27567.61  17.44
790.1  158605.90  27813.17  17.54
791.4  158942.88  28045.28  17.64
792.7  159513.45  28314.43  17.75
793.9  159905.34  28542.78  17.85
795.2  160344.50  28776.83  17.95
796.5  160814.72  29021.74  18.05
797.7  161260.26  29262.38  18.15
799.0  161844.00  29536.00  18.25
800.2  162214.40  29763.63  18.35
801.5  162628.86  29994.43  18.44
802.8  163150.00  30249.68  18.54
804.0  163568.86  30486.82  18.64
805.3  164045.24  30732.37  18.73
806.5  164378.80  30964.03  18.84
807.8  164800.30  31201.80  18.93
809.0  165239.01  31445.19  19.03
810.3  165703.76  31687.79  19.12
811.5  166041.06  31905.33  19.22
812.8  166492.80  32148.00  19.31
814.0  166840.29  32378.76  19.41
815.3  167298.42  32634.38  19.51
816.5  167648.50  32848.25  19.59
817.8  168068.19  33098.67  19.69
819.0  168457.10  33331.92  19.79
820.2  168895.26  33584.76  19.88
821.5  169317.35  33830.08  19.98
822.7  169586.82  34046.44  20.08
824.0  170008.83  34287.45  20.17
825.2  170497.80  34542.10  20.26
826.4  170983.34  34803.49  20.35
827.7  171246.55  35019.92  20.45
828.9  171666.90  35277.30  20.55
830.1  172034.91  35497.62  20.63
831.4  172452.36  35742.88  20.73
832.6  172902.66  36005.76  20.82
833.8  173253.20  36236.20  20.92
835.0  173606.44  36472.15  21.01
836.3  174003.90  36718.64  21.10
837.5  174484.80  36981.00  21.19
838.7  174887.91  37221.75  21.28
839.9  175290.48  37460.88  21.37
841.2  175715.38  37730.34  21.47
842.4  176088.00  37972.31  21.56
843.6  176467.90  38204.60  21.65
844.8  176978.07  38465.13  21.73
846.0  177358.62  38704.41  21.82
847.2  177739.80  38955.70  21.92
848.5  178185.60  39230.96  22.02
849.7  178514.85  39454.29  22.10
850.9  178899.50  39684.23  22.18
852.1  179282.99  39940.35  22.28
853.3  179555.04  40166.42  22.37
854.5  179933.39  40409.97  22.46
855.7  180254.82  40642.72  22.55
856.9  180585.96  40873.56  22.63
858.1  180934.73  41111.74  22.72
859.3  181262.48  41367.76  22.82
860.5  181717.14  41609.81  22.90
861.7  182131.20  41854.13  22.98
862.9  182479.57  42084.29  23.06
864.1  182790.85  42342.53  23.16
865.3  183172.16  42596.59  23.25
866.5  183591.36  42854.40  23.34
867.7  184029.68  43104.63  23.42
868.9  184410.03  43341.18  23.50
870.1  184831.87  43625.58  23.60
871.3  185257.64  43885.38  23.69
872.5  185699.25  44121.30  23.76
873.7  186186.32  44388.24  23.84
874.9  186622.29  44666.79  23.93
876.0  187106.76  44963.64  24.03
877.2  187486.44  45210.72  24.11
878.4  188053.83  45465.48  24.18
879.6  188483.40  45736.60  24.27
880.8  188912.50  45973.67  24.34
882.0  189246.53  46239.51  24.43
883.1  189773.36  46522.65  24.51
884.3  190220.62  46788.05  24.60
885.5  190681.26  47060.16  24.68
886.7  191030.40  47298.24  24.76
887.8  191444.40  47550.80  24.84
889.0  191920.92  47801.26  24.91
890.2  192346.98  48081.25  25.00
891.4  192891.10  48395.50  25.09
892.5  193468.86  48678.24  25.16
893.7  194059.96  48945.24  25.22
894.9  194644.08  49237.20  25.30
896.0  195187.70  49547.28  25.38
897.2  195731.20  49868.28  25.48
898.4  196239.16  50131.34  25.55
899.5  196937.52  50422.54  25.60
900.7  197321.80  50656.23  25.67
901.9  197727.68  50924.06  25.75
903.0  198047.43  51164.52  25.83
904.2  198418.40  51417.00  25.91
905.4  198819.36  51665.82  25.99
906.5  199283.00  51949.15  26.07
907.7  199616.92  52159.61  26.13
908.8  199987.05  52392.55  26.20
910.0  200280.08  52603.55  26.26
911.2  200438.68  52794.89  26.34
912.3  200636.76  52981.24  26.41
913.5  200879.63  53184.08  26.48
914.6  200990.16  53388.72  26.56
915.8  201270.15  53564.45  26.61
916.9  201447.26  53822.38  26.72
918.1  201670.70  53985.21  26.77
919.2  201971.07  54177.93  26.82
920.4  201980.02  54358.48  26.91
921.5  202172.98  54557.78  26.99
922.7  202220.64  54709.97  27.05
923.8  202603.74  54941.64  27.12
925.0  202746.81  55086.45  27.17
926.1  203065.38  55295.80  27.23
927.3  203400.00  55541.76  27.31
928.4  203817.25  55765.67  27.36
929.6  204328.96  56075.95  27.44
930.7  205032.80  56366.80  27.49
931.8  205850.01  56735.08  27.56
933.0  206530.56  56991.12  27.59
934.1  206918.28  57294.51  27.69
935.3  207056.14  57481.13  27.76
936.4  207134.43  57632.10  27.82
937.6  206949.51  57625.27  27.85
938.7  206824.23  57752.88  27.92
939.9  206890.66  57906.29  27.99
941.0  207392.98  58157.10  28.04
942.1  207865.44  58398.30  28.09
943.3  208384.14  58689.04  28.16
944.4  208646.71  58935.21  28.25
945.6  208824.02  59056.06  28.28
946.7  209188.91  59258.73  28.33
947.9  209454.42  59426.36  28.37
949.0  209580.97  59524.53  28.40
950.1  209892.24  59796.48  28.49
951.3  210121.56  59946.11  28.53
952.4  210340.63  60130.39  28.59
953.6  210726.96  60288.35  28.61
954.7  210840.18  60479.93  28.69
955.8  211079.79  60689.76  28.75
957.0  211471.95  60785.65  28.74
958.1  211642.32  60978.86  28.81
959.3  211562.40  60985.40  28.83
960.4  212073.91  61178.57  28.85
961.6  212339.89  61362.10  28.90
962.7  212477.76  61487.89  28.94
963.9  212564.66  61658.50  29.01
965.0  212653.62  61649.16  28.99
966.2  212836.07  61752.55  29.01
967.3  212680.67  61803.55  29.06
968.5  212799.36  61902.08  29.09
969.6  212735.92  61997.07  29.14
970.8  212705.57  62033.29  29.16
971.9  212583.36  62009.49  29.17
973.1  212600.64  62082.96  29.20
974.2  212500.55  62139.15  29.24
975.4  212771.49  62315.80  29.29
976.5  212923.23  62259.21  29.24
977.7  212866.02  62415.98  29.32
978.8  212498.64  62325.99  29.33
980.0  212473.00  62292.00  29.32
981.2  212739.33  62472.54  29.37
982.3  212764.30  62525.35  29.39
983.5  212592.38  62581.31  29.44
984.6  212725.44  62690.16  29.47
985.8  212867.60  62736.23  29.47
987.0  212877.44  62653.87  29.43
988.1  212755.22  62668.56  29.46
989.3  213127.04  62869.33  29.50
990.2  231808.75  71754.49  30.95
994.0  232158.42  72245.40  31.12
997.9  231683.50  72486.48  31.29
1001.7  231757.79  72948.85  31.48
1005.6  233016.67  73653.57  31.61
1009.4  234612.41  74529.69  31.77
1013.3  235680.00  75240.00  31.92
1017.1  236077.67  75740.27  32.08
1021.0  236372.56  76180.10  32.23
1024.8  237573.06  76850.54  32.35
1028.6  239605.51  77902.53  32.51
1032.5  241242.40  78742.80  32.64
1036.3  241602.72  79150.85  32.76
1040.1  241498.61  79447.48  32.90
1044.0  242367.99  80024.51  33.02
1047.8  243234.60  80570.70  33.12
1051.6  243974.13  81119.03  33.25
1055.5  243453.60  81188.36  33.35
1059.3  242837.40  81241.17  33.45
1063.1  242262.11  81310.30  33.56
1067.0  242563.89  81665.55  33.67
1070.8  243541.20  82189.65  33.75
1074.6  244230.50  82675.86  33.85
1078.4  243715.67  82685.79  33.93
1082.3  242429.48  82474.24  34.02
1086.1  241680.44  82427.00  34.11
1089.9  241539.22  82552.67  34.18
1093.7  241997.78  82915.50  34.26
1097.5  242214.44  83156.80  34.33
1101.4  242237.07  83303.36  34.39
1105.2  242023.60  83353.89  34.44
1109.0  242423.53  83626.46  34.50
1112.8  243604.91  84080.29  34.52
1116.6  244368.84  84412.20  34.54
1120.4  244984.76  84694.60  34.57
1124.2  245439.01  84878.58  34.58
1128.1  246298.06  85189.01  34.59
1131.8  246157.80  85121.70  34.58
1135.7  245881.07  85001.41  34.57
1139.5  245693.40  84840.30  34.53
1143.3  245137.73  84504.20  34.47
1147.1  244253.78  84022.57  34.40
1150.9  243343.83  83530.66  34.33
1154.7  243450.13  83336.69  34.23
1158.5  243371.47  83090.23  34.14
1162.3  243261.08  82880.25  34.07
1166.1  242588.07  82490.34  34.00
1169.9  242334.63  82296.19  33.96
1173.7  241700.00  81990.00  33.92
1177.5  241087.99  81713.24  33.89
1181.2  241170.22  81637.59  33.85
1185.0  241811.61  81772.45  33.82
1188.8  241741.89  81709.50  33.80
1192.6  241766.71  81686.46  33.79
1196.4  241612.58  81664.58  33.80
1200.2  240862.22  81435.20  33.81
1204.0  240216.70  81295.81  33.84
1207.8  239690.43  81193.80  33.87
1211.6  238971.44  81023.21  33.90
1215.3  238406.70  80961.88  33.96
1219.1  238447.58  81103.13  34.01
1222.9  238222.22  81188.57  34.08
1226.7  238052.83  81301.41  34.15
1230.4  237461.11  81259.15  34.22
1234.2  236828.98  81190.55  34.28
1238.0  235988.28  81037.11  34.34
1241.8  235175.03  80901.18  34.40
1245.5  234472.56  80785.59  34.45
1249.3  234248.90  80813.13  34.50
1253.1  234694.44  81036.88  34.53
1256.8  234784.84  81141.96  34.56
1260.6  234545.13  81094.49  34.58
1264.4  234445.09  81130.82  34.61
1268.1  234126.93  81031.97  34.61
1271.9  234003.59  81057.76  34.64
1275.7  234091.42  81114.76  34.65
1279.4  234222.90  81239.91  34.68
1283.2  233636.92  81099.41  34.71
1286.9  233411.40  81092.46  34.74
1290.7  233271.87  81094.20  34.76
1294.4  232592.74  80869.97  34.77
1298.2  231504.86  80524.68  34.78
1302.0  230298.25  80086.98  34.78
1305.7  228957.06  79589.91  34.76
1309.5  227512.87  79020.72  34.73
1313.2  226796.58  78685.18  34.69
1317.0  226371.60  78433.46  34.65
1320.7  225596.52  78044.21  34.59
1324.4  224373.85  77412.62  34.50
1328.2  223880.80  77028.17  34.41
1331.9  223170.02  76471.88  34.27
1335.7  222408.47  75879.73  34.12
1339.4  220865.29  75022.09  33.97
1343.2  219802.34  74284.32  33.80
1346.9  219514.28  73766.35  33.60
1350.6  220294.36  73585.55  33.40
1354.4  221055.72  73421.79  33.21
1358.1  220823.87  72954.73  33.04
1361.8  219837.00  72273.37  32.88
1365.6  218763.40  71601.75  32.73
1369.3  217744.89  70925.71  32.57
1373.0  216399.76  70152.34  32.42
1376.7  214824.70  69210.84  32.22
1380.5  213268.80  68283.86  32.02
1384.2  212059.83  67251.66  31.71
1387.9  210800.33  66132.39  31.37
1391.6  209376.75  64799.04  30.95
1395.3  208141.75  63316.54  30.42
1399.1  207405.49  61887.85  29.84
1402.8  206340.00  60183.86  29.17
1406.5  205443.27  58506.77  28.48
1410.2  204904.11  56906.50  27.77
1413.9  204964.50  55598.95  27.13
1417.6  204413.64  54264.62  26.55
1421.3  203566.40  53048.23  26.06
1425.1  202669.87  52014.17  25.66
1428.8  202424.55  51310.90  25.35
1432.5  202305.08  50756.74  25.09
1436.2  202010.69  50270.19  24.88
1439.9  201305.40  49761.57  24.72
1443.6  200874.67  49403.43  24.59
1447.3  200330.27  49086.29  24.50
1451.0  199832.25  48833.84  24.44
1454.7  199283.02  48604.74  24.39
1458.4  198837.10  48429.15  24.36
1462.1  198122.25  48219.95  24.34
1465.8  197215.11  48016.55  24.35
1469.4  196714.98  47962.72  24.38
1473.1  197966.03  48366.50  24.43
1476.8  198267.77  48615.91  24.52
1480.5  196880.44  48444.74  24.61
1484.2  195495.42  48308.30  24.71
1487.9  194774.93  48341.90  24.82
1491.6  194182.08  48385.07  24.92
1495.3  194480.00  48645.54  25.01
1498.9  194147.20  48772.71  25.12
1502.6  193068.70  48698.84  25.22
1506.3  191697.33  48564.00  25.33
1510.0  190803.70  48545.55  25.44
1513.7  190056.41  48571.36  25.56
1517.3  189355.53  48601.32  25.67
1521.0  188461.51  48540.24  25.76
1524.7  187693.76  48511.70  25.85
1528.3  186889.18  48433.07  25.92
1532.0  186010.00  48349.89  25.99
1535.7  185176.44  48248.20  26.06
1539.3  184346.50  48111.13  26.10
1543.0  183752.33  48052.75  26.15
1546.7  183373.67  48048.00  26.20
1550.3  182883.20  47987.31  26.24
1554.0  182093.80  47858.40  26.28
1557.6  181351.38  47752.34  26.33
1561.3  180533.06  47587.14  26.36
1565.0  179708.80  47419.20  26.39
1568.6  178809.52  47248.19  26.42
1572.3  178169.07  47148.61  26.46
1575.9  177589.42  47062.69  26.50
1579.6  177034.82  46978.58  26.54
1583.2  176432.09  46896.66  26.58
1586.9  175701.96  46762.26  26.61
1590.5  175146.31  46723.83  26.68
1594.1  174456.66  46638.02  26.73
1597.8  173710.44  46549.65  26.80
1601.4  172994.18  46475.71  26.87
1605.1  172036.55  46323.90  26.93
1608.7  171244.50  46220.30  26.99
1612.3  170495.62  46108.68  27.04
1616.0  169701.95  45969.94  27.09
1619.6  169024.33  45849.50  27.13
1623.2  168305.87  45720.60  27.17
1626.9  167902.36  45652.67  27.19
1630.5  167288.05  45509.01  27.20
1634.1  166703.39  45375.08  27.22
1637.8  165889.42  45159.20  27.22
1641.4  164853.50  44831.31  27.19
1645.0  163900.92  44539.26  27.17
1648.6  162908.53  44168.49  27.11
1652.2  162173.70  43854.20  27.04
1655.8  161451.11  43526.07  26.96
1659.5  160763.35  43212.05  26.88
1663.1  159569.81  42778.98  26.81
1666.7  158361.33  42384.32  26.76
1670.3  157209.35  42015.28  26.73
1673.9  156167.67  41668.70  26.68
1677.5  155368.53  41375.88  26.63
1681.1  154944.00  41157.00  26.56
1684.7  154943.70  41007.28  26.47
1688.3  154800.26  40843.55  26.38
1691.9  154429.20  40600.89  26.29
1695.6  154091.07  40343.79  26.18
1699.2  153956.50  40170.77  26.09
1702.8  153903.73  39977.36  25.98
1706.3  153423.28  39678.71  25.86
1709.9  152526.67  39275.94  25.75
1713.5  151836.99  38935.66  25.64
1717.1  151136.92  38614.15  25.55
1720.7  150496.21  38316.64  25.46
1724.3  150158.93  38159.11  25.41
1727.9  149840.06  38052.98  25.40
1731.5  149746.31  38074.27  25.43
1735.1  149873.60  38166.69  25.47
1738.7  149604.40  38119.66  25.48
1742.2  149071.77  38023.05  25.51
1745.8  148578.13  37879.89  25.49
1749.4  149156.81  37983.00  25.47
1753.0  148970.62  37860.23  25.41
1756.5  147701.54  37514.94  25.40
1760.1  145596.93  36973.28  25.39
1763.7  143107.22  36364.13  25.41
1767.2  141094.27  35891.79  25.44
1770.8  139536.00  35525.25  25.46
1774.4  138031.87  35140.00  25.46
1777.9  137188.27  34965.32  25.49
1781.5  136307.00  34742.14  25.49
1785.1  134972.50  34403.57  25.49
1788.6  133637.56  34064.94  25.49
1792.2  132568.83  33790.93  25.49
1795.8  132320.43  33739.64  25.50
1799.3  131930.80  33622.33  25.48
1802.9  131190.06  33458.46  25.50
1806.4  130460.53  33310.57  25.53
1810.0  129645.40  33116.29  25.54
1813.5  129199.69  33018.80  25.56
1817.1  129039.80  33003.00  25.58
1820.6  128408.90  32884.39  25.61
1824.2  128317.51  32915.63  25.65
1827.7  127439.68  32721.44  25.68
1831.2  127190.00  32715.00  25.72
1834.8  127346.13  32796.02  25.75
1838.3  127339.00  32820.75  25.77
1841.8  126757.07  32702.89  25.80
1845.4  125839.08  32499.60  25.83
1848.9  124882.65  32232.41  25.81
1852.4  124231.97  32047.89  25.80
1856.0  123464.10  31772.59  25.73
1859.5  122672.55  31468.68  25.65
1863.0  121873.35  31107.12  25.52
1866.6  121544.98  30839.14  25.37
1870.1  121449.39  30521.05  25.13
1873.6  120870.75  30029.79  24.84
1877.1  119530.83  29295.00  24.51
1880.6  117929.69  28386.93  24.07
1884.2  116592.67  27451.98  23.55
1887.7  115591.00  26444.87  22.88
1891.2  114533.65  25304.40  22.09
1894.7  113799.39  24120.59  21.20
1898.2  113451.51  22987.80  20.26
1902.2  124534.80  23649.60  18.99
1904.9  123806.32  22608.23  18.26
1907.6  122901.73  21578.07  17.56
1910.4  122098.67  20641.08  16.91
1913.1  120892.40  19756.60  16.34
1915.8  120139.83  19114.90  15.91
1918.6  119616.53  18612.40  15.56
1921.3  119126.71  18215.22  15.29
1924.0  118320.65  17904.48  15.13
1926.7  117577.27  17681.83  15.04
1929.4  116852.00  17527.80  15.00
1932.2  116256.95  17455.85  15.01
1934.9  115658.40  17456.40  15.09
1937.6  115038.27  17468.33  15.18
1940.3  114459.58  17502.92  15.29
1943.0  113938.74  17571.67  15.42
1945.7  113179.92  17624.57  15.57
1948.4  112357.73  17663.33  15.72
1951.1  111677.85  17742.75  15.89
1953.8  111023.55  17835.40  16.06
1956.4  110504.31  17933.06  16.23
1959.1  109911.97  18013.37  16.39
1961.8  109134.90  18082.05  16.57
1964.5  108480.83  18183.83  16.76
1967.2  107732.55  18239.03  16.93
1969.9  107109.42  18312.08  17.10
1972.5  106349.89  18365.69  17.27
1975.2  105818.83  18460.33  17.45
1977.9  105502.25  18579.47  17.61
1980.6  104941.55  18643.86  17.77
1983.2  104133.93  18673.98  17.93
1985.9  103284.00  18684.00  18.09
1988.5  102410.07  18665.73  18.23
1991.2  101774.48  18698.85  18.37
1993.8  101198.35  18736.85  18.51
1996.5  100768.80  18773.15  18.63
1999.2  100180.60  18768.72  18.73
2001.8  99808.20  18800.20  18.84
2004.4  99315.44  18801.39  18.93
2007.1  98642.72  18723.13  18.98
2009.7  98080.20  18689.85  19.06
2012.4  97746.93  18706.67  19.14
2015.0  97316.17  18660.33  19.17
2017.6  96732.04  18556.71  19.18
2020.3  96205.27  18469.37  19.20
2022.9  96017.87  18436.53  19.20
2025.5  95831.80  18360.65  19.16
2028.1  95627.33  18274.33  19.11
2030.8  95216.85  18128.48  19.04
2033.4  95046.80  18059.40  19.00
2036.0  94691.43  17941.27  18.95
2038.6  94341.95  17780.00  18.85
2041.2  94035.67  17622.93  18.74
2043.8  93695.44  17487.60  18.66
2046.4  93317.95  17343.52  18.59
2049.0  92838.73  17158.17  18.48
2051.6  92597.10  17039.10  18.40
2054.2  92283.13  16907.92  18.32
2056.8  91931.58  16760.33  18.23
2059.4  91382.83  16571.95  18.13
2062.0  90907.50  16423.54  18.07
2064.6  90325.05  16255.13  18.00
2067.1  89725.28  16071.08  17.91
2069.7  89121.93  15894.15  17.83
2072.3  88717.93  15773.95  17.78
2074.9  88267.20  15643.60  17.72
2077.4  87962.08  15528.07  17.65
2080.0  87501.18  15385.25  17.58
2082.6  87056.50  15248.63  17.52
2085.1  86619.05  15109.35  17.44
2087.7  86287.50  15015.00  17.40
2090.3  85870.13  14906.00  17.36
2092.8  85173.16  14732.76  17.30
2095.4  84427.53  14553.83  17.24
2097.9  83783.76  14395.27  17.18
2100.5  83112.33  14237.33  17.13
2103.0  82527.25  14111.43  17.10
2105.6  82001.70  13993.25  17.06
2108.1  81522.60  13863.08  17.01
2110.7  81032.58  13739.37  16.96
2113.2  80565.97  13627.86  16.92
2115.7  80019.21  13509.33  16.88
2118.3  79422.85  13381.23  16.85
2120.8  79058.25  13277.85  16.80
2123.3  78666.55  13166.52  16.74
2125.8  78274.82  13083.93  16.72
2128.4  77860.58  13010.73  16.71
2130.9  77367.00  12919.17  16.70
2133.4  77013.42  12830.42  16.66
2135.9  76651.67  12734.17  16.61
2138.4  76205.80  12657.98  16.61
2140.9  75913.95  12624.80  16.63
2143.4  75603.68  12573.20  16.63
2145.9  75317.37  12512.28  16.61
2148.4  75024.97  12445.28  16.59
2150.9  74738.66  12402.63  16.59
2153.4  74482.81  12384.36  16.63
2155.9  74155.17  12332.73  16.63
2158.4  73861.38  12286.75  16.63
2160.9  73665.38  12268.38  16.65
2163.4  73381.65  12227.22  16.66
2165.9  72855.62  12153.82  16.68
2168.4  72397.80  12097.05  16.71
2170.8  72090.88  12043.81  16.71
2173.3  71748.48  11990.66  16.71
2175.8  71439.87  11957.83  16.74
2178.2  71060.58  11926.21  16.78
2180.7  70680.63  11865.41  16.79
2183.2  70293.60  11809.48  16.80
2185.6  69885.90  11774.70  16.85
2188.1  69426.00  11736.90  16.91
2190.6  68903.03  11680.72  16.95
2193.0  68284.70  11600.05  16.99
2195.5  67724.80  11532.80  17.03
2197.9  67169.27  11458.93  17.06
2200.4  66502.58  11375.96  17.11
2202.8  66051.38  11337.33  17.16
2205.3  65483.30  11281.47  17.23
2207.7  65138.23  11257.13  17.28
2210.1  64770.53  11198.83  17.29
2212.6  64440.90  11144.79  17.29
2215.0  64239.33  11126.38  17.32
2217.4  63959.77  11109.76  17.37
2219.9  63750.85  11089.53  17.40
2222.3  63529.03  11049.13  17.39
2224.7  63374.85  10985.63  17.33
2227.1  63127.76  10934.97  17.32
2229.5  62829.71  10862.92  17.29
2231.9  62405.73  10741.33  17.21
2234.4  61931.60  10614.40  17.14
2236.8  61532.60  10519.68  17.10
2239.2  61153.95  10396.10  17.00
2241.6  60765.08  10238.73  16.85
2244.0  60386.40  10094.40  16.72
2246.4  59989.18  9970.50  16.62
2248.8  59555.47  9826.94  16.50
2251.2  59247.00  9707.75  16.39
2253.6  58877.25  9555.50  16.23
2255.9  58604.40  9424.30  16.08
2258.3  58283.96  9303.51  15.96
2260.7  57937.13  9199.60  15.88
2263.1  57543.25  9091.50  15.80
2265.5  57143.99  8979.67  15.71
2267.9  56840.00  8895.75  15.65
2270.2  56447.47  8792.67  15.58
2272.6  56049.40  8708.90  15.54
2275.0  55602.75  8614.20  15.49
2277.3  55209.25  8525.50  15.44
2279.7  54870.00  8437.00  15.38
2282.1  54560.67  8377.37  15.35
2284.4  54157.58  8305.92  15.34
2286.8  53860.68  8231.03  15.28
2289.1  53488.77  8134.17  15.21
2291.5  53201.28  8054.32  15.14
2293.8  52799.87  7929.20  15.02
2296.2  52352.30  7800.10  14.90
2298.5  51820.38  7712.80  14.88
2300.8  51308.60  7629.07  14.87
2303.2  50724.10  7518.13  14.82
2305.5  50096.33  7416.52  14.80
2307.9  49446.03  7308.13  14.78
2310.2  48825.70  7214.90  14.78
2312.5  48269.33  7176.00  14.87
2314.8  47713.50  7122.45  14.93
2317.1  47097.92  7045.42  14.96
2319.5  46489.05  6952.50  14.96
2321.8  45939.83  6873.50  14.96
2324.1  45352.30  6792.68  14.98
2326.4  44840.40  6708.72  14.96
2328.7  44333.33  6618.33  14.93
2331.0  43900.30  6541.20  14.90
2333.3  43593.57  6479.06  14.86
2335.6  43244.60  6418.07  14.84
2337.9  42786.90  6336.15  14.81
2340.2  42377.92  6270.00  14.80
2342.5  42010.43  6197.35  14.75
2344.8  41534.54  6119.96  14.73
2347.1  41022.80  6061.65  14.78
2349.4  40489.20  6014.70  14.86
2351.7  40056.67  5978.00  14.92
2353.9  39600.62  5915.01  14.94
2356.2  39089.38  5841.88  14.94
2358.5  38624.07  5764.30  14.92
2360.8  38197.03  5706.02  14.94
2363.1  37742.65  5656.10  14.99
2365.3  37278.12  5590.89  15.00
2367.6  36758.33  5525.00  15.03
2369.8  36297.25  5452.13  15.02
2372.1  35768.85  5374.20  15.02
2374.4  35140.47  5268.50  14.99
2376.6  34541.97  5171.37  14.97
2378.9  33980.80  5093.67  14.99
2381.1  33427.33  5009.33  14.99
2383.4  32870.55  4916.20  14.96
2385.6  32412.42  4867.96  15.02
2387.9  31989.90  4837.20  15.12
2390.1  31526.25  4760.00  15.10
2392.3  31054.73  4659.53  15.00
2394.6  30636.27  4558.55  14.88
2396.8  30220.82  4491.57  14.86
2399.0  29790.58  4431.58  14.88
2401.3  29376.30  4364.07  14.86
2403.5  28938.00  4295.20  14.84
2405.7  28527.30  4226.27  14.81
2407.9  28127.10  4144.95  14.74
2410.1  27723.30  4073.40  14.69
2412.4  27374.25  4011.50  14.65
2414.6  26978.00  3957.40  14.67
2416.8  26600.75  3870.90  14.55
2419.0  26249.50  3779.18  14.40
2421.2  25813.55  3697.03  14.32
2423.4  25387.25  3603.66  14.19
2425.6  25155.53  3543.30  14.09
2427.8  24898.35  3495.68  14.04
2430.0  24574.48  3431.44  13.96
2432.2  24268.80  3350.40  13.81
2434.4  23984.33  3279.83  13.67
2436.5  23664.63  3232.77  13.66
2438.7  23393.75  3171.70  13.56
2440.9  23145.10  3096.60  13.38
2443.1  22883.85  3065.25  13.39
2445.3  22602.29  3027.18  13.39
2447.4  22297.20  2978.40  13.36
2449.6  22022.00  2905.47  13.19
2451.8  21755.70  2825.55  12.99
2453.9  21469.18  2774.58  12.92
2456.1  21142.67  2721.33  12.87
2458.3  20865.58  2669.10  12.79
2460.4  20581.46  2640.84  12.83
2462.6  20288.33  2600.79  12.82
2464.7  20034.19  2549.41  12.73
2466.9  19828.47  2516.13  12.69
2469.0  19581.77  2476.12  12.65
2471.2  19315.70  2423.20  12.55
2473.3  19086.13  2390.23  12.52
2475.4  18881.89  2322.24  12.30
2477.6  18637.42  2289.03  12.28
2479.7  18393.60  2240.00  12.18
2481.9  18120.61  2172.39  11.99
2484.0  17913.53  2118.52  11.83
2486.1  17646.75  2134.35  12.09
2488.2  17420.92  2108.54  12.10
2490.4  17231.04  2037.92  11.83
2492.5  16924.67  1979.87  11.70
2494.6  16591.20  1973.55  11.90
2496.7  16373.68  1955.84  11.95
2498.8  16150.43  1953.83  12.10
2500.9  15963.46  1926.95  12.07
2503.0  15913.25  1861.55  11.70
2505.1  15843.75  1859.00  11.73
2507.2  15799.93  1887.90  11.95
2509.4  15766.85  1880.45  11.93
2511.4  15749.30  1929.55  12.25
2513.5  15754.67  1941.20  12.32
2515.6  15788.37  1781.57  11.28
