# Supplementary material for: Using reflectance spectra and Pl@ntNet to identify herbarium specimens: a case study with Lithocarpus
Source: New Phytol. 2025 Jun 4;251(2):800–10. doi: 10.1111/nph.70258 (PMC13278665; doi:10.1111/nph.70258)
Supplement: Supplementary file 1 — Dataset S1 Original spectral data collected for this study. [file NPH-251-800-s003.zip › lithocarpus_spectra/gr020722_0162.sig]

/*** Spectra Vista SIG Data ***/
name= gr020722_0162.sig
instrument= HI: 1132003 (HR-1024i)
integration= 50.0, 9.0, 5.0, 100.0, 14.0, 5.0
scan method= Time-based, Time-based
scan coadds= 100, 425, 645, 50, 298, 645
scan time= 5, 5
scan settings= AI, AI
external data set1= 0,0,0,0,0,0,0,0,0,0,0,0,0,0,0,0,0,0,0,0,0,0,0,0,0,0,0,0,0,0,0,0
external data set2= 0,0,0,0,0,0,0,0,0,0,0,0,0,0,0,0,0,0,0,0,0,0,0,0,0,0,0,0,0,0,0,0
external data dark= 0,0,0,0,0,0,0,0,0,0,0,0,0,0,0,0
external data mask= 0
optic= LENS 4(1), LENS 4(1)
temp= 35.0, -5.0, -9.9, 35.1, -5.0, -9.9
battery= 7.44, 7.44
error= 0, 0
units= Radiance, Radiance
time= 07/02/2022 11:54:27, 07/02/2022 11:55:53
longitude=                 ,                 
latitude=                 ,                 
gpstime=                 ,                 
comm= 
memory slot= 0, 0
factors= 0.973, 0.964, 1.000 [Overlap: Remove @ 990,1900, Matching Type: None]
inclinometer x offset= 1, 1
inclinometer y offset= 90, 90
data= 
340.5  1302.00  217.00  16.67
341.9  1297.47  223.34  17.21
343.4  1259.52  206.64  16.41
344.9  1276.50  194.25  15.22
346.4  1265.93  187.22  14.79
347.8  1250.49  179.87  14.38
349.3  1257.68  167.16  13.29
350.8  1302.90  166.65  12.79
352.2  1316.70  175.56  13.33
353.7  1337.63  165.48  12.37
355.2  1375.50  144.10  10.48
356.6  1439.90  143.99  10.00
358.1  1507.08  152.03  10.09
359.6  1551.22  153.84  9.92
361.0  1600.30  141.57  8.85
362.5  1676.88  141.80  8.46
364.0  1770.86  140.14  7.91
365.5  1837.55  154.20  8.39
366.9  1909.12  150.72  7.89
368.4  1989.09  143.87  7.23
369.9  2096.18  147.89  7.06
371.3  2194.52  165.25  7.53
372.8  2268.03  170.43  7.51
374.2  2362.36  162.25  6.87
375.7  2490.90  157.32  6.32
377.2  2589.90  160.20  6.19
378.6  2668.42  165.13  6.19
380.1  2756.30  166.66  6.05
381.6  2887.69  176.54  6.11
383.0  3023.35  170.78  5.65
384.5  3159.52  178.36  5.65
386.0  3285.48  181.83  5.53
387.4  3386.05  192.80  5.69
388.9  3497.62  191.73  5.48
390.4  3633.41  187.94  5.17
391.8  3811.36  183.68  4.82
393.3  3952.19  191.24  4.84
394.7  4040.60  192.95  4.78
396.2  4165.70  194.76  4.68
397.7  4324.08  196.08  4.53
399.1  4498.95  202.20  4.49
400.6  4693.92  203.20  4.33
402.0  4816.50  218.01  4.53
403.5  4919.60  200.90  4.08
405.0  5070.08  200.38  3.95
406.4  5276.70  202.95  3.85
407.9  5494.72  214.08  3.90
409.3  5619.20  219.50  3.91
410.8  5735.88  219.96  3.83
412.2  5885.28  221.10  3.76
413.7  6114.43  220.31  3.60
415.1  6359.62  234.98  3.69
416.6  6558.66  246.51  3.76
418.0  6706.25  250.13  3.73
419.5  6847.81  248.76  3.63
420.9  7052.00  255.84  3.63
422.4  7313.29  261.87  3.58
423.8  7576.76  277.65  3.66
425.3  7853.55  292.13  3.72
426.7  8081.10  301.35  3.73
428.2  8256.64  307.04  3.72
429.6  8432.46  314.29  3.73
431.1  8644.44  327.18  3.78
432.5  8921.64  338.20  3.79
434.0  9212.50  349.25  3.79
435.4  9526.00  363.00  3.81
436.8  9842.19  375.98  3.82
438.3  10107.85  398.33  3.94
439.7  10321.66  403.99  3.91
441.2  10512.96  414.54  3.94
442.6  10761.45  419.03  3.89
444.0  11056.50  439.53  3.98
445.5  11403.00  461.55  4.05
446.9  11771.76  480.48  4.08
448.4  12088.58  492.17  4.07
449.8  12441.30  511.33  4.11
451.2  12730.50  529.00  4.16
452.7  12958.02  547.16  4.22
454.1  13213.08  563.55  4.27
455.5  13506.22  579.74  4.29
457.0  13853.84  594.88  4.29
458.4  14202.76  612.04  4.31
459.8  14572.80  639.36  4.39
461.2  14989.88  662.18  4.42
462.7  15378.72  683.57  4.44
464.1  15721.30  707.16  4.50
465.5  16016.04  728.28  4.55
467.0  16299.20  744.20  4.57
468.4  16622.08  767.08  4.61
469.8  16974.08  786.72  4.63
471.2  17399.04  815.58  4.69
472.7  17846.70  848.16  4.75
474.1  18301.80  876.15  4.79
475.5  18842.98  902.98  4.79
476.9  19356.48  928.72  4.80
478.4  19762.50  965.63  4.89
479.8  20034.40  985.87  4.92
481.2  20230.32  1004.88  4.97
482.6  20468.16  1021.55  4.99
484.0  20834.28  1045.35  5.02
485.4  21312.42  1082.23  5.08
486.9  21861.45  1120.28  5.12
488.3  22460.64  1156.32  5.15
489.7  22977.06  1186.65  5.16
491.1  23414.16  1223.04  5.22
492.5  23814.00  1258.32  5.28
493.9  24141.36  1283.31  5.32
495.3  24430.20  1308.15  5.35
496.8  24819.84  1337.18  5.39
498.2  25314.66  1376.51  5.44
499.6  25827.84  1415.12  5.48
501.0  26427.19  1461.79  5.53
502.4  26976.48  1506.72  5.59
503.8  27512.24  1550.89  5.64
505.2  28051.76  1595.12  5.69
506.6  28583.94  1639.44  5.74
508.0  29090.88  1685.88  5.80
509.4  29505.00  1735.00  5.88
510.8  29977.20  1786.95  5.96
512.2  30431.68  1834.88  6.03
513.6  30950.40  1893.60  6.12
515.0  31553.20  1954.08  6.19
516.4  32062.40  2013.76  6.28
517.8  32646.24  2077.03  6.36
519.2  33263.79  2149.49  6.46
520.7  33859.09  2215.82  6.54
522.0  34361.16  2279.94  6.64
523.4  34958.07  2352.74  6.73
524.8  35482.38  2422.14  6.83
526.2  36104.94  2499.64  6.92
527.6  36761.34  2582.01  7.02
529.0  37316.40  2657.60  7.12
530.4  37972.44  2740.67  7.22
531.8  38520.53  2815.12  7.31
533.2  39007.80  2901.60  7.44
534.6  39481.76  2985.84  7.56
536.0  39982.93  3091.61  7.73
537.4  40504.29  3183.41  7.86
538.8  41088.25  3284.85  7.99
540.2  41737.87  3386.75  8.11
541.6  42349.72  3491.53  8.24
543.0  42879.20  3593.52  8.38
544.3  43608.75  3721.43  8.53
545.7  44435.25  3854.10  8.67
547.1  44961.60  3969.38  8.83
548.5  45608.94  4084.35  8.96
549.9  46349.62  4214.40  9.09
551.3  47139.30  4351.49  9.23
552.7  47708.62  4475.61  9.38
554.1  48452.88  4616.07  9.53
555.4  49079.28  4751.75  9.68
556.8  49526.40  4857.93  9.81
558.2  49801.50  4961.55  9.96
559.6  50080.50  5063.85  10.11
561.0  50612.10  5190.57  10.26
562.3  51023.70  5307.58  10.40
563.7  51627.52  5440.96  10.54
565.1  52228.00  5581.40  10.69
566.5  52870.77  5727.99  10.83
567.9  53746.24  5902.08  10.98
569.2  54696.60  6092.10  11.14
570.6  55693.48  6289.19  11.29
572.0  56548.24  6477.74  11.46
573.4  57264.42  6656.01  11.62
574.8  57991.25  6840.38  11.80
576.1  58900.46  7053.32  11.97
577.5  59596.84  7239.78  12.15
578.9  60548.28  7468.08  12.33
580.3  61431.33  7685.15  12.51
581.6  62319.84  7911.20  12.69
583.0  63188.19  8151.93  12.90
584.4  63804.72  8352.12  13.09
585.8  64236.27  8532.90  13.28
587.1  64590.90  8705.73  13.48
588.5  65055.60  8899.50  13.68
589.9  65443.20  9083.10  13.88
591.2  65979.04  9286.24  14.07
592.6  66751.52  9520.39  14.26
594.0  67427.15  9735.57  14.44
595.3  68332.24  9992.31  14.62
596.7  69250.90  10250.84  14.80
598.1  70138.32  10505.16  14.98
599.5  71013.10  10759.03  15.15
600.8  71927.72  11018.52  15.32
602.2  72674.42  11252.22  15.48
603.5  73602.24  11511.96  15.64
604.9  74510.28  11778.93  15.81
606.3  75340.32  12043.68  15.99
607.6  76116.36  12308.70  16.17
609.0  76874.40  12576.60  16.36
610.4  77630.28  12841.92  16.54
611.7  78319.14  13116.56  16.75
613.1  78954.30  13397.70  16.97
614.5  79648.92  13696.11  17.20
615.8  80184.60  13977.90  17.43
617.2  80943.48  14307.12  17.68
618.5  81604.12  14622.80  17.92
619.9  82429.66  14980.16  18.17
621.2  83184.47  15323.31  18.42
622.6  84133.50  15708.00  18.67
624.0  84891.87  16061.00  18.92
625.3  85757.64  16439.09  19.17
626.7  86628.98  16813.90  19.41
628.0  87353.16  17158.16  19.64
629.4  88216.80  17539.20  19.88
630.8  88948.44  17884.44  20.11
632.1  89529.30  18195.03  20.32
633.5  90473.24  18569.98  20.53
634.8  91229.47  18899.64  20.72
636.2  91903.62  19206.00  20.90
637.5  92763.61  19538.30  21.06
638.9  93508.02  19831.01  21.21
640.2  94312.55  20117.42  21.33
641.6  95178.18  20384.73  21.42
642.9  95951.31  20606.95  21.48
644.3  96803.10  20849.65  21.54
645.6  97604.00  21043.75  21.56
647.0  98385.75  21181.68  21.53
648.3  99189.57  21280.64  21.45
649.7  100053.83  21352.58  21.34
651.0  100865.27  21369.18  21.19
652.4  101431.98  21309.21  21.01
653.7  102554.64  21330.00  20.80
655.0  103532.00  21281.98  20.56
656.4  104199.40  21145.50  20.29
657.7  105283.56  21078.67  20.02
659.1  106213.80  20982.50  19.75
660.4  107000.32  20858.32  19.49
661.8  107728.00  20736.00  19.25
663.1  108738.75  20707.11  19.04
664.5  109260.24  20628.09  18.88
665.8  109434.39  20534.01  18.76
667.1  109521.45  20498.13  18.72
668.5  109888.80  20592.60  18.74
669.8  110272.42  20782.40  18.85
671.2  110514.56  21037.12  19.04
672.5  110792.26  21393.89  19.31
673.8  111398.28  21895.58  19.66
675.2  112374.36  22543.50  20.06
676.5  113553.42  23316.69  20.53
677.8  114801.68  24156.90  21.04
679.2  115787.67  24994.96  21.59
680.5  116675.43  25836.21  22.14
681.9  117471.20  26668.95  22.70
683.2  118310.50  27508.25  23.25
684.5  119157.50  28316.75  23.76
685.9  119910.17  29072.05  24.24
687.2  120668.16  29798.40  24.69
688.5  121357.38  30475.31  25.11
689.9  122186.52  31167.38  25.51
691.2  122886.28  31806.00  25.88
692.5  123538.84  32423.45  26.25
693.8  124288.10  33072.78  26.61
695.2  124928.85  33712.39  26.99
696.5  125656.52  34381.82  27.36
697.8  126389.25  35093.23  27.77
699.2  127081.50  35819.94  28.19
700.5  127806.84  36597.42  28.63
701.8  128463.30  37407.83  29.12
703.1  129161.40  38283.60  29.64
704.5  129856.77  39220.20  30.20
705.8  130620.09  40221.28  30.79
707.1  131304.75  41259.75  31.42
708.4  131969.19  42331.65  32.08
709.8  132771.72  43506.53  32.77
711.1  133346.18  44623.21  33.46
712.4  134198.14  45868.66  34.18
713.7  134876.82  47074.40  34.90
715.0  135591.42  48310.86  35.63
716.3  136365.25  49561.00  36.34
717.7  137104.93  50788.22  37.04
719.0  137904.30  52012.50  37.72
720.3  138703.98  53226.01  38.37
721.6  139623.20  54467.70  39.01
722.9  140510.70  55681.38  39.63
724.2  141402.24  56877.66  40.22
725.6  142200.24  58032.16  40.81
726.9  142677.50  59055.00  41.39
728.2  143158.40  60066.16  41.96
729.5  143762.97  61124.44  42.52
730.8  144247.72  62130.94  43.07
732.1  144844.56  63197.96  43.63
733.4  145292.37  64185.78  44.18
734.7  145587.24  65122.20  44.73
736.0  145941.66  66090.33  45.29
737.3  146056.50  66951.63  45.84
738.6  146182.05  67809.56  46.39
740.0  146333.75  68678.75  46.93
741.2  146615.04  69596.80  47.47
742.6  147119.04  70611.84  48.00
743.9  147710.24  71671.52  48.52
745.2  148477.86  72812.76  49.04
746.5  149307.06  73959.79  49.54
747.8  149994.40  75038.20  50.03
749.1  150793.07  76147.75  50.50
750.4  151538.99  77242.67  50.97
751.7  152314.40  78321.32  51.42
753.0  152884.18  79298.00  51.87
754.2  153556.08  80318.37  52.31
755.5  154157.86  81286.52  52.73
756.8  154747.40  82235.14  53.14
758.1  155762.64  83402.28  53.54
759.4  156700.60  84525.10  53.94
760.7  157585.40  85623.86  54.33
762.0  158200.00  86568.13  54.72
763.3  158786.46  87472.35  55.09
764.6  159191.76  88271.64  55.45
765.9  159596.40  89092.78  55.82
767.2  160092.87  89956.86  56.19
768.4  160414.80  90713.35  56.55
769.7  161091.51  91651.87  56.89
771.0  161529.75  92463.62  57.24
772.3  161923.30  93247.55  57.59
773.6  162415.20  94088.48  57.93
774.8  162877.23  94909.27  58.27
776.1  163337.98  95723.81  58.60
777.4  163662.05  96459.14  58.94
778.7  164210.04  97326.02  59.27
780.0  164681.92  98148.48  59.60
781.2  165059.46  98902.41  59.92
782.5  165576.06  99742.11  60.24
783.8  166058.10  100553.13  60.55
785.0  166432.92  101293.23  60.86
786.3  166855.50  102096.75  61.19
787.6  167335.28  102904.76  61.50
788.9  167731.98  103655.87  61.80
790.1  168296.00  104487.40  62.09
791.4  168680.16  105227.76  62.38
792.7  169315.89  106148.34  62.69
793.9  169748.46  106907.85  62.98
795.2  170246.00  107714.75  63.27
796.5  170772.36  108513.79  63.54
797.7  171283.62  109311.36  63.82
799.0  171948.00  110202.00  64.09
800.2  172343.68  110941.76  64.37
801.5  172821.70  111714.02  64.64
802.8  173378.25  112535.85  64.91
804.0  173862.78  113315.93  65.18
805.3  174381.24  114090.06  65.43
806.5  174767.10  114788.75  65.68
807.8  175240.80  115550.40  65.94
809.0  175720.74  116317.53  66.19
810.3  176231.37  117083.73  66.44
811.5  176611.35  117787.20  66.69
812.8  177124.20  118524.60  66.92
814.0  177544.17  119209.46  67.14
815.3  178036.09  119981.48  67.39
816.5  178430.75  120669.75  67.63
817.8  178891.50  121406.70  67.87
819.0  179302.76  122082.03  68.09
820.2  179797.20  122797.17  68.30
821.5  180303.65  123533.28  68.51
822.7  180616.47  124151.01  68.74
824.0  181060.29  124876.67  68.97
825.2  181550.40  125608.88  69.19
826.4  182078.82  126352.27  69.39
827.7  182418.10  126931.05  69.58
828.9  182918.70  127668.60  69.80
830.1  183334.07  128337.32  70.00
831.4  183780.32  129031.45  70.21
832.6  184261.62  129726.11  70.40
833.8  184620.00  130383.35  70.62
835.0  185013.92  131020.96  70.82
836.3  185511.06  131717.88  71.00
837.5  185976.00  132422.85  71.20
838.7  186447.42  133106.90  71.39
839.9  186857.28  133756.92  71.58
841.2  187356.08  134459.95  71.77
842.4  187793.85  135097.52  71.94
843.6  188201.30  135776.55  72.14
844.8  188725.77  136479.42  72.32
846.0  189110.04  137106.87  72.50
847.2  189532.56  137737.74  72.67
848.5  190043.12  138448.92  72.85
849.7  190401.30  139060.56  73.04
850.9  190767.20  139672.00  73.22
852.1  191238.18  140322.08  73.38
853.3  191561.76  140840.19  73.52
854.5  191955.05  141461.78  73.70
855.7  192274.92  142035.57  73.87
856.9  192666.00  142643.76  74.04
858.1  193067.24  143244.98  74.19
859.3  193469.36  143818.36  74.34
860.5  193923.12  144449.69  74.49
861.7  194332.80  145067.60  74.65
862.9  194698.40  145647.45  74.81
864.1  195095.30  146220.00  74.95
865.3  195556.28  146840.28  75.09
866.5  196058.88  147497.76  75.23
867.7  196436.47  148068.35  75.38
868.9  196879.13  148713.92  75.54
870.1  197334.65  149335.78  75.68
871.3  197796.32  149921.36  75.80
872.5  198326.25  150590.70  75.93
873.7  198817.12  151222.60  76.06
874.9  199328.01  151906.44  76.21
876.0  199819.44  152537.94  76.34
877.2  200342.16  153147.00  76.44
878.4  200873.70  153809.37  76.57
879.6  201419.40  154423.50  76.67
880.8  201883.50  155057.00  76.81
882.0  202322.95  155621.45  76.92
883.1  202835.92  156262.40  77.04
884.3  203317.98  156828.53  77.13
885.5  203885.64  157498.22  77.25
886.7  204304.32  158004.00  77.34
887.8  204733.80  158606.10  77.47
889.0  205294.86  159218.22  77.56
890.2  205732.80  159789.11  77.67
891.4  206363.39  160430.57  77.74
892.5  206973.00  161099.64  77.84
893.7  207690.28  161877.26  77.94
894.9  208332.72  162552.60  78.03
896.0  208942.30  163282.70  78.15
897.2  209547.52  163924.88  78.23
898.4  210084.03  164549.39  78.33
899.5  210898.40  165302.76  78.38
900.7  211383.90  165842.30  78.46
901.9  211807.36  166373.61  78.55
903.0  212135.46  166863.60  78.66
904.2  212484.20  167371.20  78.77
905.4  213026.46  167903.91  78.82
906.5  213680.18  168495.81  78.85
907.7  214078.92  168957.48  78.92
908.8  214382.76  169474.86  79.05
910.0  214735.04  169941.72  79.14
911.2  215034.15  170359.89  79.22
912.3  215282.10  170686.38  79.28
913.5  215518.27  170999.85  79.34
914.6  215686.80  171370.08  79.45
915.8  216071.46  171828.92  79.52
916.9  216211.31  172200.38  79.64
918.1  216575.76  172574.88  79.68
919.2  216808.38  172924.74  79.76
920.4  217041.44  173230.86  79.81
921.5  217283.59  173672.28  79.93
922.7  217436.64  173969.60  80.01
923.8  217704.96  174411.36  80.11
925.0  217846.65  174722.98  80.20
926.1  218213.94  175141.89  80.26
927.3  218695.68  175683.36  80.33
928.4  219287.25  176247.50  80.37
929.6  219985.92  177013.76  80.47
930.7  220703.00  177767.80  80.55
931.8  221477.52  178575.03  80.63
933.0  222247.44  179309.88  80.68
934.1  222760.08  179865.36  80.74
935.3  222997.85  180259.18  80.83
936.4  223053.27  180350.35  80.86
937.6  222893.43  180429.89  80.95
938.7  222854.58  180423.23  80.96
939.9  222943.67  180746.24  81.07
941.0  223649.76  181341.32  81.08
942.1  224096.22  181951.92  81.19
943.3  224721.00  182523.39  81.22
944.4  225224.52  182976.67  81.24
945.6  225473.20  183215.64  81.26
946.7  225774.22  183584.86  81.31
947.9  226138.71  183958.01  81.35
949.0  226369.94  184196.69  81.37
950.1  226792.44  184583.16  81.39
951.3  227124.15  184998.33  81.45
952.4  227355.39  185339.35  81.52
953.6  227841.84  185678.62  81.49
954.7  228059.10  185836.11  81.49
955.8  228316.56  186166.54  81.54
957.0  228843.90  186530.10  81.51
958.1  229145.82  186837.36  81.54
959.3  229158.30  186814.95  81.52
960.4  229578.76  187089.72  81.49
961.6  229861.49  187481.12  81.56
962.7  230099.52  187683.04  81.57
963.9  230375.39  187711.13  81.48
965.0  230524.68  187886.01  81.50
966.2  230768.22  187978.40  81.46
967.3  230775.73  187831.82  81.39
968.5  231080.64  188007.84  81.36
969.6  230927.76  188027.60  81.42
970.8  230909.47  188060.29  81.44
971.9  230912.00  187832.48  81.34
973.1  231210.64  187886.56  81.26
974.2  231065.58  187798.32  81.27
975.4  231307.80  187977.20  81.27
976.5  231388.56  188003.21  81.25
977.7  231573.96  188006.37  81.19
978.8  231422.13  187672.41  81.10
980.0  231447.00  187592.00  81.05
981.2  231776.82  187879.70  81.06
982.3  231655.48  187957.70  81.14
983.5  231721.75  187842.53  81.06
984.6  232082.64  187968.60  80.99
985.8  232257.52  187997.92  80.94
987.0  232329.28  187961.60  80.90
988.1  232509.44  188005.68  80.86
989.3  232459.36  187782.84  80.78
990.2  241022.78  196518.84  81.54
994.0  241388.62  197234.80  81.71
997.9  241195.58  197528.14  81.90
1001.7  241614.61  198323.78  82.08
1005.6  242674.44  199611.43  82.25
1009.4  243978.34  201105.39  82.43
1013.3  245040.00  202474.29  82.63
1017.1  245822.31  203510.61  82.79
1021.0  246558.00  204584.44  82.98
1024.8  247993.22  206033.14  83.08
1028.6  250039.03  208160.16  83.25
1032.5  251643.00  209877.30  83.40
1036.3  252344.83  210743.97  83.51
1040.1  252623.13  211279.01  83.63
1044.0  253435.16  212249.25  83.75
1047.8  254105.25  213073.88  83.85
1051.6  254795.20  213992.11  83.99
1055.5  254435.60  213913.67  84.07
1059.3  254068.20  213960.25  84.21
1063.1  253799.77  213911.20  84.28
1067.0  254070.61  214388.30  84.38
1070.8  254816.26  215172.10  84.44
1074.6  255291.36  215877.84  84.56
1078.4  254893.00  215705.14  84.63
1082.3  253893.76  215063.76  84.71
1086.1  253250.53  214750.71  84.80
1089.9  253073.84  214800.21  84.88
1093.7  253428.31  215249.30  84.93
1097.5  253591.60  215474.67  84.97
1101.4  253588.84  215532.19  84.99
1105.2  253540.40  215443.29  84.97
1109.0  253959.52  215726.66  84.95
1112.8  254935.92  216275.99  84.84
1116.6  255688.89  216686.37  84.75
1120.4  256453.87  216941.40  84.59
1124.2  257052.84  216910.30  84.38
1128.1  257750.63  216871.11  84.14
1131.8  257804.40  216153.00  83.84
1135.7  257633.38  215164.66  83.52
1139.5  257420.60  214088.66  83.17
1143.3  256843.02  212565.84  82.76
1147.1  256202.22  210882.29  82.31
1150.9  255508.92  208955.41  81.78
1154.7  255464.44  207503.40  81.23
1158.5  255290.67  206081.70  80.72
1162.3  255102.60  204772.41  80.27
1166.1  254441.52  203215.44  79.87
1169.9  254049.73  202000.93  79.51
1173.7  253460.00  200674.29  79.17
1177.5  252864.66  199450.47  78.88
1181.2  252860.98  198774.64  78.61
1185.0  253385.86  198613.14  78.38
1188.8  253293.44  198328.25  78.30
1192.6  253360.29  198276.29  78.26
1196.4  253380.52  198346.05  78.28
1200.2  252691.91  198139.20  78.41
1204.0  252257.20  198174.66  78.56
1207.8  251845.40  198313.86  78.74
1211.6  251234.89  198257.36  78.91
1215.3  250767.35  198528.26  79.17
1219.1  250632.83  199101.11  79.44
1222.9  250275.56  199565.71  79.74
1226.7  249964.27  200086.54  80.05
1230.4  249302.23  200279.44  80.34
1234.2  248609.67  200377.80  80.60
1238.0  247860.85  200376.59  80.84
1241.8  247175.92  200334.71  81.05
1245.5  246597.82  200262.59  81.21
1249.3  246421.72  200468.81  81.35
1253.1  246693.61  200971.88  81.47
1256.8  246769.18  201321.44  81.58
1260.6  246594.80  201317.83  81.64
1264.4  246376.47  201342.00  81.72
1268.1  246033.33  201133.11  81.75
1271.9  246042.71  201285.71  81.81
1275.7  246284.34  201696.26  81.90
1279.4  246561.30  202159.41  81.99
1283.2  246058.44  202063.34  82.12
1286.9  245731.14  202054.68  82.23
1290.7  245517.07  202066.54  82.30
1294.4  244828.48  201622.03  82.35
1298.2  243807.67  200862.55  82.39
1302.0  242570.00  199833.75  82.38
1305.7  241167.67  198657.25  82.37
1309.5  239631.85  197230.16  82.31
1313.2  238686.33  196180.88  82.19
1317.0  238071.60  195366.60  82.06
1320.7  237301.49  194251.15  81.86
1324.4  236213.63  192733.99  81.59
1328.2  235493.60  191324.57  81.24
1331.9  234525.13  189451.82  80.78
1335.7  233638.33  187423.21  80.22
1339.4  232379.20  184920.60  79.58
1343.2  231385.56  182422.22  78.84
1346.9  230802.50  180262.30  78.10
1350.6  230883.88  178778.20  77.43
1354.4  231093.75  177576.84  76.84
1358.1  230581.93  175797.17  76.24
1361.8  229761.40  173660.51  75.58
1365.6  228783.70  171480.70  74.95
1369.3  227875.56  169484.29  74.38
1373.0  226655.86  167490.36  73.90
1376.7  225089.10  165357.51  73.46
1380.5  223356.18  163032.26  72.99
1384.2  222054.53  160741.41  72.39
1387.9  220974.27  158393.57  71.68
1391.6  219674.58  155554.73  70.81
1395.3  218445.30  152417.96  69.77
1399.1  217671.58  149259.42  68.57
1402.8  216701.33  145561.71  67.17
1406.5  216017.37  141767.66  65.63
1410.2  215514.44  138021.57  64.04
1413.9  215538.97  134700.75  62.49
1417.6  215074.29  131319.24  61.06
1421.3  214420.27  128221.37  59.80
1425.1  213624.00  125422.29  58.71
1428.8  213268.50  123295.02  57.81
1432.5  213087.31  121620.16  57.08
1436.2  212843.53  120292.46  56.52
1439.9  212192.23  119030.90  56.10
1443.6  211812.44  118143.29  55.78
1447.3  211291.87  117423.13  55.57
1451.0  210830.25  116861.30  55.43
1454.7  210310.31  116402.86  55.35
1458.4  209916.00  116019.75  55.27
1462.1  209297.48  115617.36  55.24
1465.8  208547.03  115233.71  55.26
1469.4  208009.28  115066.39  55.32
1473.1  208773.20  115684.77  55.41
1476.8  209004.03  116181.74  55.59
1480.5  207851.82  115881.86  55.75
1484.2  206793.27  115695.61  55.95
1487.9  206150.88  115780.81  56.16
1491.6  205502.92  115837.66  56.37
1495.3  205467.17  116281.98  56.59
1498.9  204965.07  116523.71  56.85
1502.6  203987.42  116495.84  57.11
1506.3  202774.76  116318.00  57.36
1510.0  201801.30  116293.63  57.63
1513.7  201034.66  116409.70  57.91
1517.3  200294.97  116482.82  58.16
1521.0  199374.36  116355.80  58.36
1524.7  198542.48  116269.69  58.56
1528.3  197703.02  116071.31  58.71
1532.0  196784.93  115832.23  58.86
1535.7  195896.56  115561.60  58.99
1539.3  195020.77  115231.31  59.09
1543.0  194403.61  115061.25  59.19
1546.7  194015.25  115056.27  59.30
1550.3  193484.09  114941.37  59.41
1554.0  192684.80  114673.50  59.51
1557.6  191919.20  114414.54  59.62
1561.3  191071.01  114091.18  59.71
1565.0  190198.93  113726.74  59.79
1568.6  189267.71  113309.19  59.87
1572.3  188601.18  113108.29  59.97
1575.9  188011.20  112951.94  60.08
1579.6  187429.36  112799.75  60.18
1583.2  186811.82  112646.66  60.30
1586.9  186055.22  112411.00  60.42
1590.5  185467.60  112413.71  60.61
1594.1  184743.74  112356.91  60.82
1597.8  183976.22  112325.68  61.05
1601.4  183238.11  112337.09  61.31
1605.1  182255.50  112160.13  61.54
1608.7  181455.25  112102.55  61.78
1612.3  180673.24  112011.64  62.00
1616.0  179859.45  111867.36  62.20
1619.6  179153.67  111715.64  62.36
1623.2  178333.27  111415.84  62.48
1626.9  177760.58  111206.41  62.56
1630.5  177039.25  110768.82  62.57
1634.1  176375.77  110408.63  62.60
1637.8  175583.64  109911.20  62.60
1641.4  174648.63  109216.07  62.53
1645.0  173744.64  108472.09  62.43
1648.6  172750.53  107528.87  62.25
1652.2  172003.51  106565.09  61.96
1655.8  171247.56  105425.57  61.56
1659.5  170538.45  104185.22  61.09
1663.1  169290.95  102634.27  60.63
1666.7  167997.33  101091.96  60.17
1670.3  166796.02  99622.59  59.73
1673.9  165679.26  98157.39  59.25
1677.5  164861.67  96890.52  58.77
1681.1  164424.76  95917.71  58.34
1684.7  164396.15  95289.30  57.96
1688.3  164263.87  94655.30  57.62
1691.9  163877.40  93768.34  57.22
1695.6  163510.73  92806.44  56.76
1699.2  163400.63  92051.46  56.33
1702.8  163322.70  91394.63  55.96
1706.3  162827.56  90550.06  55.61
1709.9  161867.02  89488.40  55.29
1713.5  161137.11  88598.42  54.98
1717.1  160417.37  87825.80  54.75
1720.7  159747.58  87235.01  54.61
1724.3  159362.57  87065.71  54.63
1727.9  159078.77  87115.73  54.76
1731.5  158975.47  87468.77  55.02
1735.1  159148.27  87984.00  55.28
1738.7  158883.64  88161.74  55.49
1742.2  158400.70  88081.41  55.61
1745.8  157773.73  87832.11  55.67
1749.4  157687.00  87870.63  55.72
1753.0  156913.63  87547.43  55.79
1756.5  155451.34  86882.21  55.89
1760.1  153583.60  86050.63  56.03
1763.7  151472.61  85088.50  56.17
1767.2  149795.67  84454.41  56.38
1770.8  148390.00  83967.11  56.59
1774.4  146934.01  83363.38  56.74
1777.9  146083.07  83221.33  56.97
1781.5  145204.00  82916.14  57.10
1785.1  143920.83  82331.79  57.21
1788.6  142565.63  81694.59  57.30
1792.2  141254.50  81061.71  57.39
1795.8  140632.41  80896.68  57.52
1799.3  139946.20  80648.10  57.63
1802.9  139142.46  80360.26  57.75
1806.4  138412.62  80094.11  57.87
1810.0  137483.44  79722.63  57.99
1813.5  136946.22  79487.34  58.04
1817.1  136605.40  79422.26  58.14
1820.6  135851.77  79147.61  58.26
1824.2  135666.27  79192.29  58.37
1827.7  134794.31  78843.18  58.49
1831.2  134316.00  78804.00  58.67
1834.8  134184.67  78919.18  58.81
1838.3  133965.50  79055.04  59.01
1841.8  133298.70  78866.66  59.17
1845.4  132519.14  78587.08  59.30
1848.9  131633.85  78158.44  59.38
1852.4  131054.17  77850.92  59.40
1856.0  130330.60  77338.31  59.34
1859.5  129615.99  76774.66  59.23
1863.0  128852.07  76079.24  59.04
1866.6  128323.11  75435.71  58.79
1870.1  127964.56  74734.69  58.40
1873.6  127477.50  73688.30  57.80
1877.1  126673.75  72214.50  57.01
1880.6  125569.78  70365.54  56.04
1884.2  124582.93  68243.40  54.78
1887.7  123701.47  65787.21  53.18
1891.2  122684.45  62941.50  51.30
1894.7  121725.16  59876.88  49.19
1898.2  121170.37  56872.03  46.94
1902.2  130141.44  58088.16  44.63
1904.9  129352.00  55383.08  42.82
1907.6  128475.52  52796.00  41.09
1910.4  127849.12  50513.40  39.51
1913.1  126815.92  48315.44  38.10
1915.8  126059.64  46625.88  36.99
1918.6  125502.56  45314.40  36.11
1921.3  125023.91  44274.50  35.41
1924.0  124310.76  43365.84  34.89
1926.7  123597.40  42724.48  34.57
1929.4  122867.52  42297.28  34.43
1932.2  122349.19  42121.51  34.43
1934.9  121811.04  42073.20  34.54
1937.6  121222.80  42164.84  34.78
1940.3  120666.00  42338.50  35.09
1943.0  120182.09  42601.83  35.45
1945.7  119493.00  42837.85  35.85
1948.4  118750.59  43111.15  36.30
1951.1  118168.56  43431.30  36.75
1953.8  117582.96  43741.50  37.20
1956.4  117089.15  44081.89  37.65
1959.1  116464.56  44392.00  38.12
1961.8  115675.14  44625.00  38.58
1964.5  115025.58  44892.54  39.03
1967.2  114241.17  45106.58  39.48
1969.9  113614.20  45361.90  39.93
1972.5  112832.25  45553.57  40.37
1975.2  112300.61  45821.87  40.80
1977.9  111938.88  46157.46  41.23
1980.6  111329.61  46381.93  41.66
1983.2  110442.76  46483.32  42.09
1985.9  109562.40  46562.40  42.50
1988.5  108686.50  46622.51  42.90
1991.2  108015.93  46758.06  43.29
1993.8  107397.18  46870.56  43.64
1996.5  106954.32  47052.06  43.99
1999.2  106338.29  47102.33  44.29
2001.8  105949.68  47221.32  44.57
2004.4  105418.35  47259.05  44.83
2007.1  104733.30  47154.10  45.02
2009.7  104109.66  47047.50  45.19
2012.4  103687.68  46993.60  45.32
2015.0  103244.80  46842.00  45.37
2017.6  102728.05  46569.95  45.33
2020.3  102214.20  46278.76  45.28
2022.9  101948.64  46067.52  45.19
2025.5  101715.24  45797.46  45.03
2028.1  101505.16  45488.07  44.81
2030.8  101075.19  45029.40  44.55
2033.4  100919.28  44660.82  44.25
2036.0  100527.12  44182.12  43.95
2038.6  100149.66  43677.84  43.61
2041.2  99839.52  43173.64  43.24
2043.8  99479.90  42660.54  42.88
2046.4  99074.44  42130.00  42.52
2049.0  98556.00  41569.24  42.18
2051.6  98294.79  41140.56  41.85
2054.2  97967.75  40679.75  41.52
2056.8  97597.50  40209.40  41.20
2059.4  97001.66  39695.78  40.92
2062.0  96495.25  39222.75  40.65
2064.6  95879.32  38747.46  40.41
2067.1  95244.12  38273.04  40.18
2069.7  94614.18  37794.06  39.95
2072.3  94161.34  37429.58  39.75
2074.9  93698.43  37078.44  39.57
2077.4  93386.52  36784.38  39.39
2080.0  92880.17  36426.04  39.22
2082.6  92410.20  36094.30  39.06
2085.1  91934.28  35789.04  38.93
2087.7  91564.20  35513.40  38.79
2090.3  91101.36  35203.86  38.64
2092.8  90365.19  34789.56  38.50
2095.4  89554.92  34376.94  38.39
2097.9  88897.13  33999.28  38.25
2100.5  88205.60  33607.20  38.10
2103.0  87602.06  33276.20  37.99
2105.6  87016.68  32973.87  37.89
2108.1  86502.60  32703.66  37.81
2110.7  85968.12  32432.82  37.73
2113.2  85474.72  32149.61  37.61
2115.7  84922.55  31841.30  37.49
2118.3  84303.57  31544.37  37.42
2120.8  83917.98  31379.76  37.39
2123.3  83514.39  31171.02  37.32
2125.8  83141.10  30963.66  37.24
2128.4  82688.19  30758.91  37.20
2130.9  82147.40  30517.60  37.15
2133.4  81790.66  30362.64  37.12
2135.9  81414.80  30221.60  37.12
2138.4  80944.71  30069.60  37.15
2140.9  80615.22  30005.92  37.22
2143.4  80278.42  29934.45  37.29
2145.9  79978.71  29875.97  37.35
2148.4  79700.93  29854.04  37.46
2150.9  79408.53  29839.42  37.58
2153.4  79116.13  29795.56  37.66
2155.9  78775.51  29745.14  37.76
2158.4  78490.65  29716.05  37.86
2160.9  78270.15  29716.05  37.97
2163.4  77928.78  29668.28  38.07
2165.9  77356.26  29506.80  38.14
2168.4  76870.08  29409.30  38.26
2170.8  76522.71  29376.82  38.39
2173.3  76188.02  29320.00  38.48
2175.8  75888.89  29281.01  38.58
2178.2  75505.75  29211.45  38.69
2180.7  75102.23  29151.08  38.82
2183.2  74686.95  29071.21  38.92
2185.6  74261.88  28977.48  39.02
2188.1  73762.92  28871.64  39.14
2190.6  73198.32  28719.86  39.24
2193.0  72560.40  28515.63  39.30
2195.5  71992.32  28362.24  39.40
2197.9  71399.76  28199.84  39.50
2200.4  70673.55  27969.55  39.58
2202.8  70199.76  27823.27  39.63
2205.3  69621.62  27628.90  39.68
2207.7  69243.46  27500.72  39.72
2210.1  68849.48  27348.16  39.72
2212.6  68498.29  27200.15  39.71
2215.0  68252.90  27079.05  39.67
2217.4  67942.22  26906.73  39.60
2219.9  67693.64  26732.20  39.49
2222.3  67481.92  26501.20  39.27
2224.7  67319.91  26239.95  38.98
2227.1  67061.27  25925.10  38.66
2229.5  66741.76  25532.76  38.26
2231.9  66296.64  25058.40  37.80
2234.4  65800.72  24532.96  37.28
2236.8  65406.24  23996.00  36.69
2239.2  65010.66  23457.72  36.08
2241.6  64575.00  22902.60  35.47
2244.0  64160.64  22343.04  34.82
2246.4  63759.18  21770.37  34.14
2248.8  63306.65  21212.29  33.51
2251.2  62979.30  20679.90  32.84
2253.6  62561.70  20131.80  32.18
2255.9  62274.84  19666.20  31.58
2258.3  61933.74  19250.15  31.08
2260.7  61545.76  18852.64  30.63
2263.1  61143.60  18487.50  30.24
2265.5  60751.79  18179.48  29.92
2267.9  60412.80  17939.40  29.69
2270.2  59984.88  17692.88  29.50
2272.6  59576.76  17484.96  29.35
2275.0  59164.56  17296.02  29.23
2277.3  58755.15  17107.05  29.12
2279.7  58374.60  16930.05  29.00
2282.1  58051.36  16769.60  28.89
2284.4  57637.80  16578.76  28.76
2286.8  57349.61  16398.56  28.59
2289.1  56940.68  16162.40  28.38
2291.5  56615.58  15946.63  28.17
2293.8  56186.68  15729.32  27.99
2296.2  55717.20  15513.96  27.84
2298.5  55196.28  15301.20  27.72
2300.8  54657.26  15120.56  27.66
2303.2  53990.76  14930.64  27.65
2305.5  53278.15  14743.23  27.67
2307.9  52618.56  14594.59  27.74
2310.2  51965.76  14469.84  27.84
2312.5  51336.00  14388.80  28.03
2314.8  50728.44  14281.78  28.15
2317.1  50088.75  14161.75  28.27
2319.5  49455.45  14044.05  28.40
2321.8  48892.72  13914.76  28.46
2324.1  48278.86  13732.32  28.44
2326.4  47763.54  13556.18  28.38
2328.7  47262.50  13366.50  28.28
2331.0  46774.32  13177.20  28.17
2333.3  46403.00  13030.72  28.08
2335.6  46010.16  12880.56  28.00
2337.9  45534.42  12726.36  27.95
2340.2  45077.50  12578.00  27.90
2342.5  44687.49  12448.59  27.86
2344.8  44206.95  12338.60  27.91
2347.1  43711.50  12268.20  28.07
2349.4  43139.58  12195.66  28.27
2351.7  42641.44  12131.68  28.45
2353.9  42170.53  12059.82  28.60
2356.2  41681.25  11973.00  28.73
2358.5  41161.01  11880.32  28.86
2360.8  40625.54  11775.66  28.99
2363.1  40176.24  11667.54  29.04
2365.3  39729.19  11564.97  29.11
2367.6  39180.00  11420.00  29.15
2369.8  38652.30  11276.10  29.17
2372.1  38106.12  11123.58  29.19
2374.4  37491.16  10948.20  29.20
2376.6  36860.88  10774.40  29.23
2378.9  36239.28  10577.56  29.19
2381.1  35640.80  10379.20  29.12
2383.4  35072.38  10240.34  29.20
2385.6  34589.50  10115.60  29.24
2387.9  34097.04  9959.76  29.21
2390.1  33610.50  9828.00  29.24
2392.3  33127.38  9698.13  29.28
2394.6  32663.46  9570.32  29.30
2396.8  32233.18  9442.90  29.30
2399.0  31768.30  9309.00  29.30
2401.3  31334.72  9153.72  29.21
2403.5  30859.92  8998.08  29.16
2405.7  30407.26  8864.23  29.15
2407.9  29975.40  8729.10  29.12
2410.1  29551.68  8559.72  28.97
2412.4  29187.90  8418.50  28.84
2414.6  28775.28  8256.96  28.69
2416.8  28375.38  8112.06  28.59
2419.0  27992.02  7964.21  28.45
2421.2  27598.26  7791.92  28.23
2423.4  27178.62  7633.29  28.09
2425.6  26837.64  7498.08  27.94
2427.8  26517.60  7360.92  27.76
2430.0  26174.54  7214.63  27.56
2432.2  25850.88  7096.32  27.45
2434.4  25553.61  6977.61  27.31
2436.5  25256.60  6844.48  27.10
2438.7  24963.84  6713.76  26.89
2440.9  24665.61  6610.05  26.80
2443.1  24385.32  6500.34  26.66
2445.3  24124.01  6375.37  26.43
2447.4  23831.28  6242.40  26.19
2449.6  23506.56  6135.36  26.10
2451.8  23188.14  5998.86  25.87
2453.9  22869.98  5873.37  25.68
2456.1  22557.76  5765.04  25.56
2458.3  22242.50  5643.24  25.37
2460.4  21926.47  5542.56  25.28
2462.6  21626.50  5439.00  25.15
2464.7  21349.38  5343.91  25.03
2466.9  21082.08  5237.12  24.84
2469.0  20826.64  5179.40  24.87
2471.2  20592.54  5088.72  24.71
2473.3  20320.48  5008.77  24.65
2475.4  20046.66  4916.83  24.53
2477.6  19783.18  4833.22  24.43
2479.7  19553.28  4730.88  24.19
2481.9  19262.74  4573.73  23.74
2484.0  19002.29  4489.11  23.62
2486.1  18715.32  4419.36  23.61
2488.2  18479.55  4379.95  23.70
2490.4  18231.75  4307.00  23.62
2492.5  17895.44  4215.20  23.55
2494.6  17581.32  4154.49  23.63
2496.7  17342.95  4133.23  23.83
2498.8  17164.98  4065.39  23.68
2500.9  16957.16  4035.26  23.80
2503.0  16838.02  4131.44  24.54
2505.1  16731.00  4106.70  24.55
2507.2  16721.40  4099.44  24.52
2509.4  16692.61  4165.92  24.96
2511.4  16677.57  4224.15  25.33
2513.5  16744.96  4253.76  25.40
2515.6  16992.46  4312.62  25.38
