# Supplementary material for: Using reflectance spectra and Pl@ntNet to identify herbarium specimens: a case study with Lithocarpus
Source: New Phytol. 2025 Jun 4;251(2):800–10. doi: 10.1111/nph.70258 (PMC13278665; doi:10.1111/nph.70258)
Supplement: Supplementary file 1 — Dataset S1 Original spectral data collected for this study. [file NPH-251-800-s003.zip › lithocarpus_spectra/gr021622_0160.sig]

/*** Spectra Vista SIG Data ***/
name= gr021622_0160.sig
instrument= HI: 1132003 (HR-1024i)
integration= 50.0, 9.0, 6.0, 100.0, 20.0, 6.0
scan method= Time-based, Time-based
scan coadds= 100, 425, 571, 50, 219, 571
scan time= 5, 5
scan settings= AI, AI
external data set1= 0,0,0,0,0,0,0,0,0,0,0,0,0,0,0,0,0,0,0,0,0,0,0,0,0,0,0,0,0,0,0,0
external data set2= 0,0,0,0,0,0,0,0,0,0,0,0,0,0,0,0,0,0,0,0,0,0,0,0,0,0,0,0,0,0,0,0
external data dark= 0,0,0,0,0,0,0,0,0,0,0,0,0,0,0,0
external data mask= 0
optic= LENS 4(1), LENS 4(1)
temp= 33.0, -5.1, -9.9, 33.0, -5.1, -9.9
battery= 7.46, 7.45
error= 0, 0
units= Radiance, Radiance
time= 16/02/2022 12:25:08, 16/02/2022 12:25:44
longitude=                 ,                 
latitude=                 ,                 
gpstime=                 ,                 
comm= 
memory slot= 0, 0
factors= 0.953, 0.947, 1.000 [Overlap: Remove @ 990,1900, Matching Type: None]
inclinometer x offset= 1, 1
inclinometer y offset= 90, 90
data= 
340.5  1128.40  173.60  15.38
341.9  1148.58  159.53  13.89
343.4  1161.12  167.28  14.41
344.9  1128.50  157.25  13.93
346.4  1123.29  151.56  13.49
347.8  1113.45  137.04  12.31
349.3  1114.40  127.36  11.43
350.8  1166.55  128.78  11.04
352.2  1199.66  138.99  11.59
353.7  1199.73  131.01  10.92
355.2  1257.60  124.45  9.90
356.6  1309.00  124.36  9.50
358.1  1361.66  112.37  8.25
359.6  1410.20  115.38  8.18
361.0  1464.89  110.79  7.56
362.5  1541.25  123.30  8.00
364.0  1630.72  127.40  7.81
365.5  1683.35  128.50  7.63
366.9  1733.28  125.60  7.25
368.4  1826.46  137.61  7.53
369.9  1929.00  154.32  8.00
371.3  2022.66  145.42  7.19
372.8  2084.49  137.66  6.60
374.2  2180.64  136.29  6.25
375.7  2294.25  157.32  6.86
377.2  2389.65  160.20  6.70
378.6  2483.48  178.34  7.18
380.1  2551.18  166.66  6.53
381.6  2673.32  151.32  5.66
383.0  2795.65  158.13  5.66
384.5  2930.20  171.99  5.87
386.0  3059.76  194.37  6.35
387.4  3145.05  198.83  6.32
388.9  3253.60  185.92  5.71
390.4  3371.44  187.94  5.57
391.8  3547.32  195.16  5.50
393.3  3685.62  197.03  5.35
394.7  3790.90  204.30  5.39
396.2  3873.56  205.58  5.31
397.7  4004.16  201.24  5.03
399.1  4195.65  212.31  5.06
400.6  4389.12  213.36  4.86
402.0  4522.44  223.08  4.93
403.5  4615.80  225.40  4.88
405.0  4734.56  228.34  4.82
406.4  4933.94  239.03  4.84
407.9  5146.84  245.30  4.77
409.3  5276.78  245.84  4.66
410.8  5405.94  249.57  4.62
412.2  5539.56  253.26  4.57
413.7  5751.12  262.82  4.57
415.1  5980.62  272.88  4.56
416.6  6162.75  276.39  4.48
418.0  6314.75  282.75  4.48
419.5  6460.85  283.31  4.39
420.9  6664.96  305.04  4.58
422.4  6903.14  315.50  4.57
423.8  7151.03  327.01  4.57
425.3  7410.75  341.33  4.61
426.7  7626.00  353.63  4.64
428.2  7806.72  364.80  4.67
429.6  7975.85  379.52  4.76
431.1  8173.76  393.19  4.81
432.5  8435.31  410.87  4.87
434.0  8717.50  429.00  4.92
435.4  9020.00  451.00  5.00
436.8  9318.61  470.67  5.05
438.3  9565.45  488.73  5.11
439.7  9775.42  506.41  5.18
441.2  9965.88  527.34  5.29
442.6  10212.00  552.23  5.41
444.0  10494.12  573.30  5.46
445.5  10816.56  594.59  5.50
446.9  11165.70  625.17  5.60
448.4  11480.28  649.78  5.66
449.8  11808.50  686.48  5.81
451.2  12080.75  715.88  5.93
452.7  12303.75  741.12  6.02
454.1  12554.16  771.63  6.15
455.5  12846.12  800.73  6.23
457.0  13173.16  835.12  6.34
458.4  13493.48  863.72  6.40
459.8  13847.04  904.32  6.53
461.2  14251.52  946.39  6.64
462.7  14620.53  991.02  6.78
464.1  14938.27  1034.94  6.93
465.5  15226.56  1067.94  7.01
467.0  15506.20  1110.20  7.16
468.4  15812.72  1156.66  7.31
469.8  16151.60  1197.96  7.42
471.2  16559.82  1249.97  7.55
472.7  16980.87  1301.69  7.67
474.1  17410.90  1354.05  7.78
475.5  17904.12  1414.27  7.90
476.9  18378.88  1475.57  8.03
478.4  18781.25  1525.00  8.12
479.8  19058.04  1572.32  8.25
481.2  19282.32  1608.44  8.34
482.6  19505.61  1651.86  8.47
484.0  19852.56  1699.83  8.56
485.4  20304.32  1752.32  8.63
486.9  20826.00  1807.65  8.68
488.3  21397.76  1874.64  8.76
489.7  21869.52  1939.66  8.87
491.1  22279.32  1993.32  8.95
492.5  22655.64  2049.18  9.04
493.9  22989.00  2089.38  9.09
495.3  23284.50  2131.80  9.16
496.8  23674.48  2182.30  9.22
498.2  24141.78  2245.31  9.30
499.6  24622.47  2307.20  9.37
501.0  25187.68  2377.04  9.44
502.4  25717.44  2440.68  9.49
503.8  26224.52  2511.57  9.58
505.2  26741.12  2590.80  9.69
506.6  27243.04  2661.56  9.77
508.0  27725.04  2744.28  9.90
509.4  28120.00  2820.00  10.03
510.8  28576.35  2900.70  10.15
512.2  29036.00  2984.12  10.28
513.6  29534.40  3079.20  10.43
515.0  30104.16  3183.64  10.58
516.4  30591.52  3280.48  10.72
517.8  31139.42  3382.33  10.86
519.2  31737.18  3488.10  10.99
520.7  32310.04  3600.98  11.15
522.0  32798.28  3696.30  11.27
523.4  33366.06  3799.22  11.39
524.8  33861.78  3887.25  11.48
526.2  34457.45  3987.63  11.57
527.6  35092.56  4088.73  11.65
529.0  35626.80  4177.80  11.73
530.4  36264.26  4277.14  11.79
531.8  36802.21  4366.64  11.87
533.2  37266.84  4455.36  11.96
534.6  37713.92  4549.52  12.06
536.0  38209.77  4661.40  12.20
537.4  38717.27  4766.14  12.31
538.8  39276.38  4890.72  12.45
540.2  39893.73  5023.32  12.59
541.6  40483.52  5168.94  12.77
543.0  41013.00  5305.65  12.94
544.3  41707.80  5472.30  13.12
545.7  42477.75  5655.00  13.31
547.1  42999.75  5802.90  13.50
548.5  43624.80  5961.18  13.66
549.9  44330.22  6130.64  13.83
551.3  45075.16  6313.97  14.01
552.7  45612.42  6464.77  14.17
554.1  46314.72  6643.25  14.34
555.4  46908.36  6808.17  14.51
556.8  47341.14  6950.79  14.68
558.2  47620.65  7068.00  14.84
559.6  47895.00  7184.25  15.00
561.0  48417.60  7341.18  15.16
562.3  48821.50  7489.30  15.34
563.7  49405.44  7669.76  15.52
565.1  49988.40  7847.40  15.70
566.5  50599.40  8038.15  15.89
567.9  51439.68  8272.24  16.08
569.2  52365.60  8523.90  16.28
570.6  53330.32  8786.43  16.48
572.0  54151.56  9037.83  16.69
573.4  54847.88  9262.00  16.89
574.8  55543.25  9488.13  17.08
576.1  56400.66  9749.22  17.29
577.5  57063.68  9975.68  17.48
578.9  57977.52  10251.96  17.68
580.3  58817.52  10507.34  17.86
581.6  59651.84  10764.80  18.05
583.0  60474.06  11011.55  18.21
584.4  61066.32  11220.11  18.37
585.8  61501.75  11397.16  18.53
587.1  61868.62  11549.45  18.67
588.5  62347.50  11704.50  18.77
589.9  62745.30  11839.65  18.87
591.2  63266.32  11991.34  18.95
592.6  64014.06  12171.83  19.01
594.0  64660.65  12323.50  19.06
595.3  65521.04  12494.78  19.07
596.7  66384.48  12660.44  19.07
598.1  67220.92  12808.90  19.05
599.5  68043.70  12945.68  19.03
600.8  68910.20  13083.54  18.99
602.2  69618.64  13188.91  18.94
603.5  70495.92  13323.12  18.90
604.9  71362.62  13467.60  18.87
606.3  72145.92  13609.20  18.86
607.6  72891.00  13753.17  18.87
609.0  73618.20  13907.70  18.89
610.4  74337.90  14081.34  18.94
611.7  75002.12  14259.88  19.01
613.1  75618.75  14454.98  19.12
614.5  76306.50  14678.19  19.24
615.8  76847.76  14887.44  19.37
617.2  77589.90  15146.91  19.52
618.5  78218.08  15398.42  19.69
619.9  79017.02  15683.74  19.85
621.2  79746.23  15956.96  20.01
622.6  80663.00  16282.75  20.19
624.0  81378.27  16579.80  20.37
625.3  82198.18  16901.93  20.56
626.7  83022.44  17212.78  20.73
628.0  83694.68  17480.64  20.89
629.4  84520.80  17780.00  21.04
630.8  85209.12  18045.18  21.18
632.1  85770.09  18260.24  21.29
633.5  86669.44  18527.08  21.38
634.8  87386.65  18740.96  21.45
636.2  88027.50  18912.09  21.48
637.5  88842.45  19092.18  21.49
638.9  89548.32  19228.19  21.47
640.2  90317.22  19347.70  21.42
641.6  91148.82  19445.37  21.33
642.9  91899.99  19482.65  21.20
644.3  92713.92  19470.44  21.00
645.6  93483.00  19392.75  20.74
647.0  94226.94  19233.68  20.41
648.3  95007.48  19036.18  20.04
649.7  95829.35  18783.37  19.60
651.0  96629.44  18491.16  19.14
652.4  97163.82  18115.11  18.64
653.7  98231.76  17807.00  18.13
655.0  99144.56  17452.02  17.60
656.4  99796.40  17012.60  17.05
657.7  100855.11  16650.22  16.51
659.1  101717.00  16247.00  15.97
660.4  102445.28  15852.48  15.47
661.8  103136.00  15500.00  15.03
663.1  104088.39  15255.95  14.66
664.5  104591.28  15009.72  14.35
665.8  104755.86  14825.04  14.15
667.1  104825.88  14735.39  14.06
668.5  105210.00  14779.80  14.05
669.8  105596.38  14945.73  14.15
671.2  105847.04  15208.96  14.37
672.5  106134.08  15591.74  14.69
673.8  106761.76  16138.50  15.12
675.2  107714.04  16829.82  15.62
676.5  108868.86  17673.21  16.23
677.8  110079.22  18625.32  16.92
679.2  111010.53  19645.80  17.70
680.5  111841.26  20739.90  18.54
681.9  112589.40  21891.10  19.44
683.2  113390.20  23084.60  20.36
684.5  114175.60  24293.50  21.28
685.9  114903.98  25465.44  22.16
687.2  115622.40  26592.00  23.00
688.5  116278.80  27675.58  23.80
689.9  117044.80  28737.86  24.55
691.2  117711.48  29728.47  25.26
692.5  118338.96  30653.52  25.90
693.8  119071.05  31570.33  26.51
695.2  119679.36  32420.67  27.09
696.5  120360.68  33274.78  27.65
697.8  121077.40  34124.73  28.18
699.2  121724.07  34960.38  28.72
700.5  122434.20  35793.00  29.23
701.8  123068.40  36610.35  29.75
703.1  123737.28  37445.46  30.26
704.5  124411.14  38287.08  30.77
705.8  125145.78  39148.95  31.28
707.1  125794.75  39998.25  31.80
708.4  126438.24  40835.04  32.30
709.8  127233.54  41709.87  32.78
711.1  127765.12  42500.53  33.26
712.4  128573.76  43381.37  33.74
713.7  129230.78  44186.40  34.19
715.0  129930.33  44992.29  34.63
716.3  130674.00  45798.25  35.05
717.7  131390.71  46578.89  35.45
719.0  132166.50  47358.75  35.83
720.3  132912.72  48113.70  36.20
721.6  133777.20  48888.10  36.54
722.9  134601.93  49653.09  36.89
724.2  135475.20  50398.74  37.20
725.6  136233.10  51099.86  37.51
726.9  136694.50  51684.75  37.81
728.2  137152.96  52257.52  38.10
729.5  137736.17  52877.24  38.39
730.8  138208.66  53449.29  38.67
732.1  138787.04  54046.72  38.94
733.4  139225.18  54596.50  39.21
734.7  139518.00  55078.56  39.48
736.0  139870.14  55594.44  39.75
737.3  140013.36  56007.86  40.00
738.6  140180.76  56426.36  40.25
740.0  140363.50  56859.33  40.51
741.2  140666.24  57333.12  40.76
742.6  141140.88  57873.06  41.00
743.9  141728.00  58458.68  41.25
745.2  142452.60  59093.58  41.48
746.5  143239.87  59752.38  41.71
747.8  143893.60  60347.90  41.94
749.1  144619.15  60967.46  42.16
750.4  145308.88  61576.86  42.38
751.7  146028.54  62189.54  42.59
753.0  146575.49  62722.14  42.79
754.2  147217.68  63288.09  42.99
755.5  147781.46  63814.34  43.18
756.8  148341.44  64329.68  43.37
758.1  149313.00  65024.64  43.55
759.4  150207.60  65678.20  43.72
760.7  151066.72  66306.52  43.89
762.0  151646.25  66801.88  44.05
763.3  152180.28  67287.78  44.22
764.6  152567.28  67701.12  44.37
765.9  152946.55  68109.50  44.53
767.2  153428.73  68555.76  44.68
768.4  153753.60  68914.30  44.82
769.7  154373.62  69402.88  44.96
771.0  154771.92  69793.83  45.09
772.3  155135.20  70167.08  45.23
773.6  155608.96  70611.20  45.38
774.8  156063.28  71012.80  45.50
776.1  156498.16  71414.07  45.63
777.4  156816.50  71756.90  45.76
778.7  157326.22  72191.73  45.89
780.0  157767.68  72589.60  46.01
781.2  158115.60  72955.62  46.14
782.5  158609.88  73362.90  46.25
783.8  159060.78  73759.14  46.37
785.0  159395.28  74108.01  46.49
786.3  159831.00  74487.00  46.60
787.6  160291.60  74873.68  46.71
788.9  160656.09  75228.45  46.83
790.1  161167.40  75640.55  46.93
791.4  161537.28  75988.32  47.04
792.7  162154.29  76455.68  47.15
793.9  162581.58  76828.50  47.26
795.2  163035.50  77222.50  47.37
796.5  163531.50  77620.62  47.47
797.7  163990.68  78000.18  47.56
799.0  164616.00  78456.00  47.66
800.2  165011.20  78802.88  47.76
801.5  165467.06  79179.61  47.85
802.8  165998.85  79592.10  47.95
804.0  166448.10  79956.24  48.04
805.3  166926.40  80336.56  48.13
806.5  167313.20  80676.35  48.22
807.8  167766.20  81036.90  48.30
809.0  168220.30  81412.15  48.40
810.3  168715.56  81797.75  48.48
811.5  169069.08  82110.74  48.57
812.8  169524.30  82485.00  48.66
814.0  169916.94  82804.82  48.73
815.3  170422.37  83184.25  48.81
816.5  170790.25  83521.88  48.90
817.8  171226.86  83876.91  48.99
819.0  171616.62  84198.17  49.06
820.2  172056.36  84555.57  49.14
821.5  172556.90  84924.73  49.22
822.7  172856.04  85198.10  49.29
824.0  173311.38  85552.16  49.36
825.2  173767.80  85902.90  49.44
826.4  174255.51  86272.34  49.51
827.7  174532.30  86550.03  49.59
828.9  175018.50  86902.20  49.65
830.1  175414.26  87221.89  49.72
831.4  175864.82  87554.23  49.78
832.6  176296.06  87897.99  49.86
833.8  176656.00  88201.30  49.93
835.0  177036.02  88499.67  49.99
836.3  177485.84  88854.64  50.06
837.5  177924.60  89179.65  50.12
838.7  178338.51  89514.32  50.19
839.9  178731.36  89832.24  50.26
841.2  179207.59  90175.97  50.32
842.4  179589.75  90475.22  50.38
843.6  180000.10  90771.45  50.43
844.8  180461.16  91147.73  50.51
846.0  180871.50  91470.80  50.57
847.2  181260.66  91765.07  50.63
848.5  181736.40  92127.12  50.69
849.7  182113.50  92408.97  50.74
850.9  182457.60  92698.45  50.81
852.1  182916.65  93006.00  50.85
853.3  183238.92  93268.11  50.90
854.5  183641.22  93559.38  50.95
855.7  183942.54  93873.48  51.03
856.9  184321.08  94134.48  51.07
858.1  184691.74  94427.78  51.13
859.3  185089.24  94712.31  51.17
860.5  185540.70  95025.27  51.22
861.7  185975.20  95331.20  51.26
862.9  186293.25  95605.45  51.32
864.1  186647.09  95898.60  51.38
865.3  187069.44  96188.46  51.42
866.5  187583.04  96552.00  51.47
867.7  187964.18  96841.16  51.52
868.9  188363.00  97126.33  51.56
870.1  188829.54  97459.98  51.61
871.3  189247.22  97758.28  51.66
872.5  189761.85  98092.58  51.69
873.7  190183.76  98409.20  51.74
874.9  190698.24  98778.54  51.80
876.0  191230.56  99113.40  51.83
877.2  191656.64  99423.32  51.88
878.4  192181.77  99768.24  51.91
879.6  192658.20  100062.90  51.94
880.8  193107.25  100361.63  51.97
882.0  193494.86  100679.40  52.03
883.1  194015.64  101036.46  52.08
884.3  194514.33  101350.09  52.10
885.5  194999.28  101676.86  52.14
886.7  195370.56  101946.24  52.18
887.8  195777.90  102222.45  52.21
889.0  196313.82  102582.35  52.25
890.2  196797.93  102899.37  52.29
891.4  197270.43  103231.84  52.33
892.5  197913.69  103588.29  52.34
893.7  198568.98  104000.03  52.37
894.9  199148.76  104375.88  52.41
896.0  199760.75  104754.75  52.44
897.2  200408.60  105151.55  52.47
898.4  200951.53  105462.11  52.48
899.5  201615.90  105876.20  52.51
900.7  202072.00  106144.35  52.53
901.9  202433.66  106458.45  52.59
903.0  202821.06  106708.10  52.61
904.2  203185.80  106990.70  52.66
905.4  203661.78  107273.61  52.67
906.5  204163.40  107592.49  52.70
907.7  204534.00  107803.88  52.71
908.8  204939.51  108072.75  52.73
910.0  205268.96  108369.56  52.79
911.2  205549.26  108534.86  52.80
912.3  205738.44  108696.57  52.83
913.5  205922.82  108830.26  52.85
914.6  206161.20  109000.08  52.87
915.8  206480.58  109165.43  52.87
916.9  206696.70  109371.15  52.91
918.1  207004.14  109549.81  52.92
919.2  207190.71  109757.43  52.97
920.4  207327.56  109845.34  52.98
921.5  207509.07  109963.35  52.99
922.7  207749.12  110138.48  53.02
923.8  208066.98  110398.68  53.06
925.0  208199.53  110548.66  53.10
926.1  208506.06  110733.84  53.11
927.3  208932.48  110920.80  53.09
928.4  209452.75  111218.25  53.10
929.6  210186.24  111654.40  53.12
930.7  210887.60  112102.20  53.16
931.8  211644.48  112553.19  53.18
933.0  212267.52  112886.64  53.18
934.1  212706.63  113116.55  53.18
935.3  212948.99  113297.80  53.20
936.4  213009.24  113421.74  53.25
937.6  212864.19  113311.13  53.23
938.7  212582.07  113292.05  53.29
939.9  212619.12  113370.22  53.32
941.0  213310.72  113695.43  53.30
942.1  213925.86  113998.59  53.29
943.3  214305.36  114251.01  53.31
944.4  214635.17  114474.53  53.33
945.6  215020.80  114640.43  53.32
946.7  215150.45  114836.08  53.37
947.9  215485.83  114988.44  53.36
949.0  215766.38  115112.89  53.35
950.1  215992.80  115251.12  53.36
951.3  216381.22  115549.94  53.40
952.4  216590.95  115761.14  53.45
953.6  216966.76  115837.43  53.39
954.7  217159.89  115907.15  53.37
955.8  217390.52  116089.18  53.40
957.0  217683.15  116314.43  53.43
958.1  218143.62  116473.29  53.39
959.3  218045.10  116379.90  53.37
960.4  218651.49  116699.00  53.37
961.6  218910.49  116847.17  53.38
962.7  219029.44  116970.08  53.40
963.9  219316.44  116992.05  53.34
965.0  219250.32  117001.47  53.36
966.2  219637.92  117239.16  53.38
967.3  219434.46  117171.89  53.40
968.5  219638.40  117184.32  53.35
969.6  219659.68  117228.76  53.37
970.8  219707.07  117135.10  53.31
971.9  219655.04  117187.84  53.35
973.1  220044.64  117168.56  53.25
974.2  219711.76  117067.09  53.28
975.4  220059.27  117079.77  53.20
976.5  219949.86  117164.97  53.27
977.7  220113.24  117388.11  53.33
978.8  219963.87  117273.56  53.31
980.0  219991.00  117066.00  53.21
981.2  219947.70  117367.05  53.36
982.3  220397.10  117163.48  53.16
983.5  220283.57  117241.35  53.22
984.6  220468.32  117569.52  53.33
985.8  220454.96  117498.70  53.30
987.0  220527.04  117366.72  53.22
988.1  220929.38  117276.49  53.08
989.3  220907.12  117172.72  53.04
990.2  233150.03  124704.36  53.49
994.0  233561.84  125020.63  53.53
997.9  233534.50  125058.19  53.55
1001.7  234062.62  125542.01  53.64
1005.6  235112.22  126198.00  53.68
1009.4  236342.16  127047.62  53.76
1013.3  237440.00  127764.00  53.81
1017.1  238136.91  128176.94  53.82
1021.0  238901.36  128747.53  53.89
1024.8  240169.67  129427.58  53.89
1028.6  241964.68  130595.14  53.97
1032.5  243496.40  131496.75  54.00
1036.3  244098.68  131853.10  54.02
1040.1  244334.27  132049.88  54.04
1044.0  245142.49  132523.99  54.06
1047.8  245822.85  132859.44  54.05
1051.6  246429.33  133358.28  54.12
1055.5  246083.50  133145.19  54.11
1059.3  245817.00  133076.39  54.14
1063.1  245570.92  132957.88  54.14
1067.0  245909.21  133188.08  54.16
1070.8  246595.46  133536.62  54.15
1074.6  247100.19  133887.96  54.18
1078.4  246786.67  133688.10  54.17
1082.3  245922.09  133208.24  54.17
1086.1  245475.64  133045.48  54.20
1089.9  245428.19  133062.19  54.22
1093.7  245807.96  133308.60  54.23
1097.5  245939.26  133352.24  54.22
1101.4  245864.70  133326.63  54.23
1105.2  245732.40  133220.34  54.21
1109.0  246069.00  133406.09  54.21
1112.8  246987.66  133807.65  54.18
1116.6  247785.78  134222.72  54.17
1120.4  248482.27  134607.62  54.17
1124.2  248968.71  134826.36  54.15
1128.1  249612.09  135141.55  54.14
1131.8  249623.27  135051.21  54.10
1135.7  249398.02  134847.94  54.07
1139.5  249203.00  134656.29  54.03
1143.3  248655.83  134156.88  53.95
1147.1  247992.89  133686.80  53.91
1150.9  247391.83  133109.63  53.81
1154.7  247319.51  132909.92  53.74
1158.5  247217.73  132702.54  53.68
1162.3  247027.89  132467.93  53.62
1166.1  246371.97  131977.82  53.57
1169.9  246037.33  131630.99  53.50
1173.7  245420.00  131220.00  53.47
1177.5  244797.64  130774.00  53.42
1181.2  244789.71  130702.26  53.39
1185.0  245247.42  130754.48  53.32
1188.8  245159.83  130654.13  53.29
1192.6  245182.02  130593.90  53.26
1196.4  245188.77  130478.72  53.22
1200.2  244538.31  130167.52  53.23
1204.0  244090.60  129974.58  53.25
1207.8  243736.35  129809.36  53.26
1211.6  243175.56  129399.40  53.21
1215.3  242739.12  129293.46  53.26
1219.1  242579.67  129250.69  53.28
1222.9  242257.78  129144.00  53.31
1226.7  241958.80  129134.43  53.37
1230.4  241327.59  128855.06  53.39
1234.2  240660.23  128560.57  53.42
1238.0  239940.20  128261.56  53.46
1241.8  239267.72  127943.99  53.47
1245.5  238700.33  127650.14  53.48
1249.3  238508.57  127581.11  53.49
1253.1  238760.28  127709.31  53.49
1256.8  238801.48  127785.68  53.51
1260.6  238583.40  127623.07  53.49
1264.4  238368.18  127574.96  53.52
1268.1  237998.93  127333.14  53.50
1271.9  237948.79  127324.29  53.51
1275.7  238213.87  127445.37  53.50
1279.4  238500.00  127559.34  53.48
1283.2  238044.56  127329.48  53.49
1286.9  237685.27  127166.96  53.50
1290.7  237434.27  126991.92  53.49
1294.4  236779.51  126596.14  53.47
1298.2  235889.54  126083.74  53.45
1302.0  234739.00  125444.03  53.44
1305.7  233442.92  124754.71  53.44
1309.5  231928.43  123887.62  53.42
1313.2  230982.67  123230.81  53.35
1317.0  230302.80  122878.08  53.36
1320.7  229529.27  122342.55  53.30
1324.4  228463.40  121680.20  53.26
1328.2  227802.40  121177.44  53.19
1331.9  226955.06  120540.97  53.11
1335.7  226170.83  119846.94  52.99
1339.4  224915.20  118994.82  52.91
1343.2  223956.13  118255.44  52.80
1346.9  223531.20  117807.32  52.70
1350.6  223873.53  117739.48  52.59
1354.4  224369.78  117777.70  52.49
1358.1  224094.07  117408.06  52.39
1361.8  223324.64  116767.49  52.29
1365.6  222287.60  116030.34  52.20
1369.3  221199.11  115176.40  52.07
1373.0  219899.35  114254.55  51.96
1376.7  218373.83  113216.72  51.85
1380.5  216840.89  112096.30  51.70
1384.2  215528.66  110986.09  51.49
1387.9  214289.27  109844.10  51.26
1391.6  212972.22  108527.51  50.96
1395.3  211806.35  107099.19  50.56
1399.1  211064.69  105848.08  50.15
1402.8  210089.33  104275.80  49.63
1406.5  209346.97  102676.79  49.05
1410.2  208784.39  101114.95  48.43
1413.9  208658.58  99791.66  47.83
1417.6  208136.01  98361.64  47.26
1421.3  207526.93  97013.64  46.75
1425.1  206791.47  95777.52  46.32
1428.8  206383.65  94855.93  45.96
1432.5  206165.54  94146.55  45.67
1436.2  205933.34  93571.73  45.44
1439.9  205294.47  92938.13  45.27
1443.6  204928.78  92426.60  45.10
1447.3  204394.02  92008.93  45.02
1451.0  203921.25  91605.94  44.92
1454.7  203370.22  91259.84  44.87
1458.4  202987.40  90927.59  44.79
1462.1  202362.33  90582.12  44.76
1465.8  201705.78  90251.88  44.74
1469.4  201142.72  90050.73  44.77
1473.1  201721.97  90333.74  44.78
1476.8  201928.93  90634.93  44.88
1480.5  200808.76  90269.80  44.95
1484.2  199871.75  89994.11  45.03
1487.9  199231.49  89918.05  45.13
1491.6  198543.58  89784.34  45.22
1495.3  198341.00  89918.40  45.34
1498.9  197809.00  89902.58  45.45
1502.6  196922.37  89702.85  45.55
1506.3  195811.47  89381.32  45.65
1510.0  194904.50  89148.71  45.74
1513.7  194170.29  89078.50  45.88
1517.3  193453.37  88994.25  46.00
1521.0  192570.01  88727.83  46.08
1524.7  191784.46  88574.42  46.18
1528.3  190965.17  88297.92  46.24
1532.0  190068.40  88067.28  46.33
1535.7  189224.93  87808.49  46.40
1539.3  188391.23  87490.10  46.44
1543.0  187785.11  87273.46  46.48
1546.7  187401.50  87226.43  46.55
1550.3  186897.24  87051.76  46.58
1554.0  186127.90  86729.58  46.60
1557.6  185373.28  86491.02  46.66
1561.3  184555.36  86161.90  46.69
1565.0  183707.87  85787.10  46.70
1568.6  182786.42  85389.61  46.72
1572.3  182132.57  85161.62  46.76
1575.9  181536.89  84956.12  46.80
1579.6  181003.01  84748.81  46.82
1583.2  180382.93  84538.72  46.87
1586.9  179658.84  84187.07  46.86
1590.5  179062.09  84081.10  46.96
1594.1  178328.63  83856.39  47.02
1597.8  177561.57  83616.30  47.09
1601.4  176840.07  83425.68  47.18
1605.1  175887.68  83068.48  47.23
1608.7  175098.50  82828.69  47.30
1612.3  174334.24  82570.76  47.36
1616.0  173525.95  82291.88  47.42
1619.6  172828.78  82063.65  47.48
1623.2  172034.47  81732.36  47.51
1626.9  171424.87  81550.34  47.57
1630.5  170693.80  81211.01  47.58
1634.1  170053.80  80972.67  47.62
1637.8  169329.69  80651.20  47.63
1641.4  168473.95  80163.09  47.58
1645.0  167638.00  79760.68  47.58
1648.6  166693.02  79224.59  47.53
1652.2  165960.89  78823.58  47.50
1655.8  165255.56  78345.40  47.41
1659.5  164575.40  77850.07  47.30
1663.1  163386.70  77152.45  47.22
1666.7  162169.50  76425.53  47.13
1670.3  161008.07  75726.88  47.03
1673.9  159945.92  75057.64  46.93
1677.5  159136.80  74541.03  46.84
1681.1  158721.96  74152.54  46.72
1684.7  158707.95  73924.49  46.58
1688.3  158573.49  73704.44  46.48
1691.9  158206.07  73315.86  46.34
1695.6  157846.70  72924.74  46.20
1699.2  157724.37  72638.48  46.05
1702.8  157649.50  72360.58  45.90
1706.3  157150.66  71848.89  45.72
1709.9  156216.53  71168.76  45.56
1713.5  155505.84  70597.44  45.40
1717.1  154812.47  70061.25  45.26
1720.7  154152.88  69544.32  45.11
1724.3  153781.64  69289.86  45.06
1727.9  153479.55  69142.48  45.05
1731.5  153388.75  69152.30  45.08
1735.1  153508.27  69383.28  45.20
1738.7  153263.64  69322.70  45.23
1742.2  152780.40  69164.10  45.27
1745.8  152173.60  68943.72  45.31
1749.4  152047.10  68858.58  45.29
1753.0  151241.77  68426.51  45.24
1756.5  149825.96  67728.97  45.21
1760.1  148062.82  66915.79  45.19
1763.7  146060.83  65980.34  45.17
1767.2  144458.07  65306.37  45.21
1770.8  143117.50  64740.60  45.24
1774.4  141731.33  64011.90  45.16
1777.9  140894.43  63839.72  45.31
1781.5  140027.00  63463.20  45.32
1785.1  138796.67  62916.75  45.33
1788.6  137506.01  62337.16  45.33
1792.2  136249.00  61738.05  45.31
1795.8  135652.54  61559.94  45.38
1799.3  135005.20  61257.42  45.37
1802.9  134282.66  60957.36  45.39
1806.4  133614.58  60707.44  45.43
1810.0  132810.52  60375.95  45.46
1813.5  132360.27  60158.92  45.45
1817.1  132114.93  60100.20  45.49
1820.6  131482.00  59867.10  45.53
1824.2  131373.96  59889.70  45.59
1827.7  130595.53  59548.15  45.60
1831.2  130312.00  59528.70  45.68
1834.8  130276.93  59497.40  45.67
1838.3  130065.00  59508.00  45.75
1841.8  129415.07  59246.82  45.78
1845.4  128551.50  58893.47  45.81
1848.9  127734.45  58482.27  45.78
1852.4  127096.70  58210.20  45.80
1856.0  126387.90  57771.63  45.71
1859.5  125676.34  57369.46  45.65
1863.0  125031.49  56901.96  45.51
1866.6  124759.02  56592.64  45.36
1870.1  124573.33  56230.90  45.14
1873.6  123941.25  55525.16  44.80
1877.1  122876.25  54537.53  44.38
1880.6  121636.27  53374.72  43.88
1884.2  120648.95  52182.35  43.25
1887.7  119837.20  50802.75  42.39
1891.2  118857.55  49169.45  41.37
1894.7  118015.23  47390.18  40.16
1898.2  117578.73  45580.66  38.77
1902.2  126032.40  46987.20  37.28
1904.9  125338.12  45301.57  36.14
1907.6  124464.60  43563.27  35.00
1910.4  123735.68  41971.42  33.92
1913.1  122633.93  40458.93  32.99
1915.8  121949.33  39326.47  32.25
1918.6  121417.73  38446.67  31.66
1921.3  120915.88  37754.63  31.22
1924.0  120131.43  37106.53  30.89
1926.7  119377.77  36610.17  30.67
1929.4  118633.60  36260.80  30.57
1932.2  118070.12  36123.23  30.59
1934.9  117491.40  36090.60  30.72
1937.6  116896.60  36088.83  30.87
1940.3  116350.83  36160.42  31.08
1943.0  115851.35  36299.01  31.33
1945.7  115125.91  36394.60  31.61
1948.4  114357.47  36474.78  31.90
1951.1  113744.25  36641.70  32.21
1953.8  113122.90  36808.20  32.54
1956.4  112619.37  36980.57  32.84
1959.1  112054.00  37106.70  33.12
1961.8  111282.85  37175.60  33.41
1964.5  110643.45  37291.95  33.70
1967.2  109895.00  37376.12  34.01
1969.9  109298.58  37493.92  34.30
1972.5  108530.48  37533.51  34.58
1975.2  107975.83  37669.61  34.89
1977.9  107644.18  37862.88  35.17
1980.6  107092.53  37972.67  35.46
1983.2  106246.05  37964.25  35.73
1985.9  105396.00  37908.00  35.97
1988.5  104506.25  37816.12  36.19
1991.2  103852.13  37841.18  36.44
1993.8  103273.50  37860.90  36.66
1996.5  102856.05  37915.35  36.86
1999.2  102246.49  37876.70  37.04
2001.8  101851.70  37899.30  37.21
2004.4  101347.69  37879.91  37.38
2007.1  100670.85  37743.07  37.49
2009.7  100085.10  37638.00  37.61
2012.4  99715.73  37634.13  37.74
2015.0  99283.33  37536.50  37.81
2017.6  98718.71  37324.50  37.81
2020.3  98224.87  37131.97  37.80
2022.9  98029.47  37061.07  37.81
2025.5  97833.53  36972.30  37.79
2028.1  97623.74  36842.81  37.74
2030.8  97206.03  36570.70  37.62
2033.4  97028.00  36385.50  37.50
2036.0  96658.73  36162.67  37.41
2038.6  96304.10  35921.95  37.30
2041.2  95996.60  35653.33  37.14
2043.8  95670.47  35371.48  36.97
2046.4  95284.02  35082.80  36.82
2049.0  94780.57  34755.63  36.67
2051.6  94537.45  34495.83  36.49
2054.2  94220.63  34203.33  36.30
2056.8  93875.83  33937.75  36.15
2059.4  93292.52  33611.71  36.03
2062.0  92793.33  33312.08  35.90
2064.6  92220.62  32971.18  35.75
2067.1  91624.05  32618.48  35.60
2069.7  91005.25  32296.60  35.49
2072.3  90585.13  32060.08  35.39
2074.9  90138.48  31811.68  35.29
2077.4  89831.68  31607.93  35.19
2080.0  89344.81  31361.24  35.10
2082.6  88862.00  31118.71  35.02
2085.1  88407.45  30882.78  34.93
2087.7  88088.00  30706.00  34.86
2090.3  87669.13  30493.05  34.78
2092.8  86941.86  30176.84  34.71
2095.4  86159.67  29836.30  34.63
2097.9  85519.58  29540.82  34.54
2100.5  84854.00  29241.00  34.46
2103.0  84276.97  28987.18  34.40
2105.6  83721.05  28733.23  34.32
2108.1  83234.48  28522.95  34.27
2110.7  82714.45  28313.48  34.23
2113.2  82219.14  28110.17  34.19
2115.7  81658.21  27894.04  34.16
2118.3  81059.23  27645.48  34.11
2120.8  80688.00  27496.65  34.08
2123.3  80292.35  27336.84  34.05
2125.8  79919.58  27163.38  33.99
2128.4  79503.13  27021.80  33.99
2130.9  78964.17  26855.83  34.01
2133.4  78602.53  26730.55  34.01
2135.9  78255.00  26590.67  33.98
2138.4  77814.92  26433.73  33.97
2140.9  77498.17  26356.72  34.01
2143.4  77187.51  26261.18  34.02
2145.9  76895.11  26169.80  34.03
2148.4  76602.71  26084.52  34.05
2150.9  76304.22  25993.14  34.07
2153.4  76024.00  25907.86  34.08
2155.9  75700.58  25813.82  34.10
2158.4  75429.38  25718.88  34.10
2160.9  75233.38  25657.63  34.10
2163.4  74935.28  25573.78  34.13
2165.9  74397.02  25396.40  34.14
2168.4  73929.15  25251.90  34.16
2170.8  73607.88  25168.55  34.19
2173.3  73251.13  25080.82  34.24
2175.8  72944.58  24990.44  34.26
2178.2  72581.63  24864.38  34.26
2180.7  72209.84  24766.93  34.30
2183.2  71795.60  24657.83  34.34
2185.6  71397.90  24544.80  34.38
2188.1  70931.70  24431.40  34.44
2190.6  70379.62  24291.37  34.51
2193.0  69745.78  24098.25  34.55
2195.5  69184.00  23923.20  34.58
2197.9  68617.80  23765.00  34.63
2200.4  67928.67  23576.17  34.71
2202.8  67459.41  23445.08  34.75
2205.3  66886.80  23291.42  34.82
2207.7  66548.73  23199.37  34.86
2210.1  66144.17  23074.33  34.88
2212.6  65778.28  22961.70  34.91
2215.0  65554.46  22906.83  34.94
2217.4  65253.23  22813.81  34.96
2219.9  65021.82  22723.77  34.95
2222.3  64810.90  22627.73  34.91
2224.7  64679.18  22536.23  34.84
2227.1  64428.21  22380.33  34.74
2229.5  64126.25  22195.39  34.61
2231.9  63691.87  21934.93  34.44
2234.4  63222.73  21628.27  34.21
2236.8  62825.24  21360.73  34.00
2239.2  62440.95  21085.35  33.77
2241.6  62042.23  20800.33  33.53
2244.0  61646.40  20512.80  33.27
2246.4  61239.10  20179.43  32.95
2248.8  60779.31  19834.93  32.63
2251.2  60450.50  19546.00  32.33
2253.6  60051.75  19241.50  32.04
2255.9  59772.40  18972.70  31.74
2258.3  59482.53  18738.57  31.50
2260.7  59128.87  18508.20  31.30
2263.1  58725.00  18262.75  31.10
2265.5  58324.38  18024.51  30.90
2267.9  58021.75  17856.75  30.78
2270.2  57617.40  17650.73  30.63
2272.6  57202.80  17454.30  30.51
2275.0  56778.75  17287.20  30.45
2277.3  56381.88  17161.63  30.44
2279.7  56035.25  17043.63  30.42
2282.1  55697.97  16918.27  30.38
2284.4  55270.05  16762.17  30.33
2286.8  54986.88  16628.33  30.24
2289.1  54646.47  16449.93  30.10
2291.5  54355.18  16269.11  29.93
2293.8  53944.68  16058.17  29.77
2296.2  53468.80  15838.90  29.62
2298.5  52932.20  15596.65  29.47
2300.8  52410.75  15367.57  29.32
2303.2  51811.43  15137.23  29.22
2305.5  51164.68  14925.93  29.17
2307.9  50514.38  14724.65  29.15
2310.2  49896.00  14529.90  29.12
2312.5  49319.67  14382.67  29.16
2314.8  48750.75  14260.27  29.25
2317.1  48130.83  14129.38  29.36
2319.5  47508.75  13974.53  29.41
2321.8  46988.33  13832.43  29.44
2324.1  46391.92  13655.72  29.44
2326.4  45857.35  13504.15  29.45
2328.7  45346.67  13323.75  29.38
2331.0  44919.40  13161.40  29.30
2333.3  44572.13  13060.71  29.30
2335.6  44180.73  12955.13  29.32
2337.9  43709.10  12815.40  29.32
2340.2  43304.17  12642.92  29.20
2342.5  42929.73  12505.65  29.13
2344.8  42473.63  12343.38  29.06
2347.1  41980.75  12187.70  29.03
2349.4  41434.60  12029.40  29.03
2351.7  40959.47  11923.47  29.11
2353.9  40498.79  11838.11  29.23
2356.2  39991.25  11724.38  29.32
2358.5  39503.37  11626.30  29.43
2360.8  39065.52  11517.55  29.48
2363.1  38622.85  11401.85  29.52
2365.3  38161.76  11289.14  29.58
2367.6  37650.00  11133.33  29.57
2369.8  37159.88  10996.38  29.59
2372.1  36588.50  10849.80  29.65
2374.4  35962.87  10682.63  29.70
2376.6  35344.87  10498.13  29.70
2378.9  34766.43  10316.83  29.67
2381.1  34190.00  10140.00  29.66
2383.4  33663.77  9980.58  29.65
2385.6  33213.58  9866.54  29.71
2387.9  32738.10  9752.70  29.79
2390.1  32270.00  9607.50  29.77
2392.3  31818.15  9450.68  29.70
2394.6  31391.63  9310.33  29.66
2396.8  30963.52  9177.65  29.64
2399.0  30512.83  9050.42  29.66
2401.3  30088.62  8917.48  29.64
2403.5  29647.80  8772.40  29.59
2405.7  29228.64  8607.38  29.45
2407.9  28840.80  8445.45  29.28
2410.1  28411.50  8295.60  29.20
2412.4  28033.42  8173.67  29.16
2414.6  27645.40  8037.00  29.07
2416.8  27273.95  7891.40  28.93
2419.0  26919.70  7735.23  28.73
2421.2  26526.68  7581.73  28.58
2423.4  26081.36  7406.99  28.40
2425.6  25765.13  7296.15  28.32
2427.8  25479.38  7172.33  28.15
2430.0  25195.77  7034.93  27.92
2432.2  24902.40  6892.80  27.68
2434.4  24603.53  6782.18  27.57
2436.5  24279.93  6641.33  27.35
2438.7  23974.90  6510.85  27.16
2440.9  23651.28  6391.70  27.02
2443.1  23406.45  6271.20  26.79
2445.3  23171.16  6166.11  26.61
2447.4  22868.40  6028.20  26.36
2449.6  22576.40  5913.60  26.19
2451.8  22273.20  5816.70  26.12
2453.9  21978.38  5715.42  26.00
2456.1  21666.00  5620.60  25.94
2458.3  21363.39  5518.26  25.83
2460.4  21062.58  5409.98  25.69
2462.6  20784.75  5309.50  25.55
2464.7  20537.51  5208.23  25.36
2466.9  20296.07  5110.20  25.18
2469.0  20058.82  5020.38  25.03
2471.2  19793.35  4927.95  24.90
2473.3  19538.01  4839.91  24.77
2475.4  19307.43  4717.43  24.43
2477.6  19037.68  4628.08  24.31
2479.7  18790.40  4569.60  24.32
2481.9  18484.84  4500.88  24.35
2484.0  18288.97  4424.75  24.19
2486.1  18051.30  4324.50  23.96
2488.2  17813.54  4231.63  23.76
2490.4  17580.83  4197.50  23.88
2492.5  17275.93  4151.33  24.03
2494.6  16942.43  4064.18  23.99
2496.7  16719.85  4015.53  24.02
2498.8  16491.00  3961.43  24.02
2500.9  16284.62  3948.36  24.25
2503.0  16213.50  3963.30  24.44
2505.1  16160.63  3929.25  24.31
2507.2  16159.53  3888.18  24.06
2509.4  16080.26  3905.55  24.29
2511.4  16062.20  3937.33  24.51
2513.5  16120.40  3966.80  24.61
2515.6  16187.68  4085.32  25.24
