# Supplementary material for: Using reflectance spectra and Pl@ntNet to identify herbarium specimens: a case study with Lithocarpus
Source: New Phytol. 2025 Jun 4;251(2):800–10. doi: 10.1111/nph.70258 (PMC13278665; doi:10.1111/nph.70258)
Supplement: Supplementary file 1 — Dataset S1 Original spectral data collected for this study. [file NPH-251-800-s003.zip › lithocarpus_spectra/gr021122_0304.sig]

/*** Spectra Vista SIG Data ***/
name= gr021122_0304.sig
instrument= HI: 1132003 (HR-1024i)
integration= 50.0, 9.0, 5.0, 100.0, 9.0, 5.0
scan method= Time-based, Time-based
scan coadds= 100, 425, 645, 50, 425, 645
scan time= 5, 5
scan settings= AI, AI
external data set1= 0,0,0,0,0,0,0,0,0,0,0,0,0,0,0,0,0,0,0,0,0,0,0,0,0,0,0,0,0,0,0,0
external data set2= 0,0,0,0,0,0,0,0,0,0,0,0,0,0,0,0,0,0,0,0,0,0,0,0,0,0,0,0,0,0,0,0
external data dark= 0,0,0,0,0,0,0,0,0,0,0,0,0,0,0,0
external data mask= 0
optic= LENS 4(1), LENS 4(1)
temp= 35.2, -5.1, -9.9, 35.2, -5.0, -9.9
battery= 7.38, 7.40
error= 0, 0
units= Radiance, Radiance
time= 11/02/2022 14:50:20, 11/02/2022 14:51:53
longitude=                 ,                 
latitude=                 ,                 
gpstime=                 ,                 
comm= 
memory slot= 0, 0
factors= 0.967, 0.981, 1.000 [Overlap: Remove @ 990,1900, Matching Type: None]
inclinometer x offset= 1, 1
inclinometer y offset= 90, 90
data= 
340.5  1280.30  846.30  66.10
341.9  1276.20  829.53  65.00
343.4  1239.84  787.20  63.49
344.9  1221.00  758.50  62.12
346.4  1248.10  757.78  60.71
347.8  1267.62  745.16  58.78
349.3  1257.68  724.36  57.59
350.8  1272.60  719.63  56.55
352.2  1287.44  716.87  55.68
353.7  1296.26  710.19  54.79
355.2  1336.20  727.05  54.41
356.6  1426.81  746.13  52.29
358.1  1493.86  766.76  51.33
359.6  1538.40  782.02  50.83
361.0  1563.37  787.84  50.39
362.5  1652.22  826.11  50.00
364.0  1745.38  879.06  50.36
365.5  1824.70  918.78  50.35
366.9  1909.12  923.16  48.36
368.4  1964.07  969.53  49.36
369.9  2044.74  1022.37  50.00
371.3  2154.86  1090.65  50.61
372.8  2241.81  1134.02  50.58
374.2  2349.38  1161.71  49.45
375.7  2451.57  1212.68  49.47
377.2  2563.20  1274.93  49.74
378.6  2642.00  1307.79  49.50
380.1  2730.66  1352.51  49.53
381.6  2849.86  1418.63  49.78
383.0  2985.40  1480.05  49.58
384.5  3121.30  1560.65  50.00
386.0  3247.86  1630.20  50.19
387.4  3361.95  1705.08  50.72
388.9  3474.38  1743.00  50.17
390.4  3587.85  1799.62  50.16
391.8  3742.48  1882.72  50.31
393.3  3882.65  1958.71  50.45
394.7  3983.85  2020.30  50.71
396.2  4122.42  2077.44  50.39
397.7  4272.48  2151.72  50.36
399.1  4438.29  2229.26  50.23
400.6  4592.32  2331.72  50.77
402.0  4735.38  2423.46  51.18
403.5  4880.40  2503.90  51.31
405.0  5042.12  2581.64  51.20
406.4  5231.60  2696.98  51.55
407.9  5396.60  2805.34  51.98
409.3  5548.96  2901.79  52.29
410.8  5702.04  2994.84  52.52
412.2  5877.24  3103.44  52.80
413.7  6083.51  3231.14  53.11
415.1  6291.40  3365.52  53.49
416.6  6483.96  3484.76  53.74
418.0  6655.50  3596.00  54.03
419.5  6833.99  3703.76  54.20
420.9  7038.88  3827.76  54.38
422.4  7281.74  3962.68  54.42
423.8  7508.89  4096.88  54.56
425.3  7755.15  4255.80  54.88
426.7  7976.55  4400.33  55.17
428.2  8189.76  4523.52  55.23
429.6  8402.81  4649.12  55.33
431.1  8621.48  4792.90  55.59
432.5  8888.10  4958.33  55.79
434.0  9152.00  5123.25  55.98
435.4  9449.00  5313.00  56.23
436.8  9747.50  5494.81  56.37
438.3  10006.15  5669.78  56.66
439.7  10253.38  5835.10  56.91
441.2  10484.76  5986.86  57.10
442.6  10767.00  6168.83  57.29
444.0  11061.96  6355.44  57.45
445.5  11370.42  6564.87  57.74
446.9  11711.70  6784.05  57.93
448.4  12011.16  6987.16  58.17
449.8  12356.55  7217.88  58.41
451.2  12655.75  7417.50  58.61
452.7  12923.28  7602.27  58.83
454.1  13207.30  7803.00  59.08
455.5  13511.96  8013.04  59.30
457.0  13848.12  8248.24  59.56
458.4  14179.88  8474.18  59.76
459.8  14520.96  8720.64  60.06
461.2  14919.56  8989.24  60.25
462.7  15289.17  9253.50  60.52
464.1  15630.25  9508.66  60.83
465.5  15954.84  9755.28  61.14
467.0  16287.00  9994.85  61.37
468.4  16634.16  10255.92  61.66
469.8  16997.92  10516.42  61.87
471.2  17399.04  10812.35  62.14
472.7  17823.14  11123.27  62.41
474.1  18231.00  11434.20  62.72
475.5  18705.44  11789.57  63.03
476.9  19160.96  12125.30  63.28
478.4  19568.75  12437.50  63.56
479.8  19913.94  12711.70  63.83
481.2  20224.00  12971.80  64.14
482.6  20542.68  13242.83  64.46
484.0  20943.36  13562.28  64.76
485.4  21401.37  13905.85  64.98
486.9  21890.70  14282.78  65.25
488.3  22408.08  14684.68  65.53
489.7  22877.44  15063.13  65.84
491.1  23308.32  15417.36  66.15
492.5  23743.44  15773.10  66.43
493.9  24135.54  16101.03  66.71
495.3  24510.00  16418.85  66.99
496.8  24931.04  16777.30  67.29
498.2  25428.69  17177.81  67.55
499.6  25912.80  17581.41  67.85
501.0  26463.80  18030.43  68.13
502.4  26976.48  18459.90  68.43
503.8  27476.47  18886.56  68.74
505.2  27995.88  19321.78  69.02
506.6  28508.04  19756.77  69.30
508.0  29015.28  20192.76  69.59
509.4  29455.00  20590.00  69.90
510.8  29967.30  21030.08  70.18
512.2  30470.72  21467.12  70.45
513.6  31003.20  21931.20  70.74
515.0  31605.12  22438.88  71.00
516.4  32108.80  22882.16  71.26
517.8  32669.14  23371.74  71.54
519.2  33268.32  23893.49  71.82
520.7  33859.09  24398.66  72.06
522.0  34356.72  24850.68  72.33
523.4  34953.66  25366.32  72.57
524.8  35464.86  25824.48  72.82
526.2  36074.35  26353.29  73.05
527.6  36708.78  26904.15  73.29
529.0  37241.60  27383.40  73.53
530.4  37896.62  27948.59  73.75
531.8  38461.12  28445.97  73.96
533.2  39003.12  28924.74  74.16
534.6  39542.08  29424.56  74.41
536.0  40083.47  29933.50  74.68
537.4  40634.50  30439.96  74.91
538.8  41225.58  30976.78  75.14
540.2  41868.97  31549.22  75.35
541.6  42462.56  32076.94  75.54
543.0  42987.70  32560.85  75.74
544.3  43713.15  33201.38  75.95
545.7  44513.55  33893.03  76.14
547.1  45026.85  34369.35  76.33
548.5  45679.02  34961.16  76.54
549.9  46397.91  35605.10  76.74
551.3  47134.88  36261.68  76.93
552.7  47659.56  36745.94  77.10
554.1  48375.87  37390.62  77.29
555.4  48996.84  37965.91  77.49
556.8  49475.58  38429.16  77.67
558.2  49824.75  38799.60  77.87
559.6  50210.70  39199.50  78.07
561.0  50852.34  39801.30  78.27
562.3  51333.10  40276.60  78.46
563.7  51968.00  40877.76  78.66
565.1  52558.00  41448.00  78.86
566.5  53185.40  42031.12  79.03
567.9  54030.32  42787.96  79.19
569.2  54957.00  43602.30  79.34
570.6  55923.93  44464.28  79.51
572.0  56761.93  45216.39  79.66
573.4  57462.29  45867.95  79.82
574.8  58174.00  46531.13  79.99
576.1  59055.62  47332.42  80.15
577.5  59714.56  47951.28  80.30
578.9  60619.32  48768.96  80.45
580.3  61422.27  49501.58  80.59
581.6  62208.48  50214.08  80.72
583.0  63016.47  50953.14  80.86
584.4  63667.80  51565.05  80.99
585.8  64211.32  52095.60  81.13
587.1  64732.58  52601.23  81.26
588.5  65382.00  53205.75  81.38
589.9  65922.60  53723.40  81.49
591.2  66542.92  54310.28  81.62
592.6  67353.66  55037.62  81.71
594.0  68020.69  55644.38  81.81
595.3  68874.40  56407.23  81.90
596.7  69737.84  57162.74  81.97
598.1  70550.78  57887.76  82.05
599.5  71351.45  58607.78  82.14
600.8  72207.12  59367.42  82.22
602.2  72904.37  60001.62  82.30
603.5  73788.00  60777.06  82.37
604.9  74651.22  61541.19  82.44
606.3  75435.36  62243.28  82.51
607.6  76175.10  62915.88  82.59
609.0  76939.20  63595.80  82.66
610.4  77712.18  64294.23  82.73
611.7  78429.34  64938.11  82.80
613.1  79115.25  65567.70  82.88
614.5  79894.44  66273.66  82.95
615.8  80536.14  66867.93  83.03
617.2  81378.72  67629.60  83.10
618.5  82098.96  68279.58  83.17
619.9  82955.96  69050.56  83.24
621.2  83718.94  69748.34  83.31
622.6  84650.50  70573.25  83.37
624.0  85369.50  71224.52  83.43
625.3  86203.95  71974.38  83.49
626.7  87033.40  72731.89  83.57
628.0  87725.68  73372.54  83.64
629.4  88575.20  74135.60  83.70
630.8  89281.20  74800.50  83.78
632.1  89852.49  75325.95  83.83
633.5  90793.56  76173.24  83.90
634.8  91546.82  76867.94  83.97
636.2  92217.90  77490.39  84.03
637.5  93057.11  78273.52  84.11
638.9  93797.61  78951.69  84.17
640.2  94600.07  79670.00  84.22
641.6  95456.28  80448.15  84.28
642.9  96237.96  81179.28  84.35
644.3  97080.88  81980.63  84.45
645.6  97864.00  82702.75  84.51
647.0  98622.27  83402.87  84.57
648.3  99456.37  84172.07  84.63
649.7  100304.32  84949.96  84.69
651.0  101107.12  85687.46  84.75
652.4  101649.60  86226.66  84.83
653.7  102746.61  87221.93  84.89
655.0  103662.32  88060.12  84.95
656.4  104310.40  88652.00  84.99
657.7  105381.97  89621.23  85.04
659.1  106252.30  90432.65  85.11
660.4  106961.12  91104.72  85.18
661.8  107664.00  91768.00  85.24
663.1  108681.84  92690.13  85.29
664.5  109235.58  93227.13  85.35
665.8  109467.63  93491.66  85.41
667.1  109663.74  93727.26  85.47
668.5  110174.40  94231.20  85.53
669.8  110691.42  94744.28  85.59
671.2  111055.36  95122.56  85.65
672.5  111442.43  95509.15  85.70
673.8  112145.32  96152.98  85.74
675.2  113148.42  97048.77  85.77
676.5  114339.42  98096.73  85.79
677.8  115571.90  99187.22  85.82
679.2  116529.75  100045.53  85.85
680.5  117369.33  100812.11  85.89
681.9  118110.30  101493.70  85.93
683.2  118903.40  102252.15  86.00
684.5  119719.60  103006.75  86.04
685.9  120448.47  103699.65  86.09
687.2  121175.04  104371.20  86.13
688.5  121832.30  105007.11  86.19
689.9  122637.28  105764.34  86.24
691.2  123320.05  106410.63  86.29
692.5  123948.16  107014.44  86.34
693.8  124718.45  107719.63  86.37
695.2  125349.41  108320.49  86.41
696.5  126052.96  109002.30  86.47
697.8  126784.10  109690.08  86.52
699.2  127459.41  110331.20  86.56
700.5  128205.36  111017.34  86.59
701.8  128852.85  111642.83  86.64
703.1  129542.04  112285.14  86.68
704.5  130250.43  112951.26  86.72
705.8  131005.40  113659.18  86.76
707.1  131689.00  113636.50  86.29
708.4  132359.61  113326.64  85.62
709.8  133169.37  113326.64  85.10
711.1  133728.84  113169.89  84.63
712.4  134573.58  113169.89  84.10
713.7  135252.26  113169.89  83.67
715.0  135974.61  113326.64  83.34
716.3  136727.75  113640.13  83.11
717.7  137439.35  113953.62  82.91
719.0  138210.90  114427.50  82.79
720.3  138953.54  115054.50  82.80
721.6  139778.60  115995.00  82.98
722.9  140570.46  117088.52  83.30
724.2  141372.00  118499.22  83.82
725.6  142115.98  120066.67  84.48
726.9  142623.25  121477.38  85.17
728.2  143181.92  122888.08  85.83
729.5  143850.20  124302.75  86.41
730.8  144343.96  125709.49  87.09
732.1  144966.36  126801.92  87.47
733.4  145481.20  127291.95  87.50
734.7  145926.72  127706.58  87.51
736.0  146450.40  128202.48  87.54
737.3  146776.32  128517.17  87.56
738.6  147127.86  128847.78  87.58
740.0  147494.40  129195.38  87.59
741.2  147946.24  129600.64  87.60
742.6  148551.48  129789.00  87.37
743.9  149168.72  129157.88  86.59
745.2  149891.70  128844.39  85.96
746.5  150645.29  128687.65  85.42
747.8  151232.60  128535.00  84.99
749.1  151917.84  128695.86  84.71
750.4  152592.43  129009.37  84.55
751.7  153297.34  129475.50  84.46
753.0  153812.66  129945.75  84.48
754.2  154456.80  130729.50  84.64
755.5  155013.64  131517.45  84.84
756.8  155591.40  132301.22  85.03
758.1  156597.60  133555.26  85.29
759.4  157526.20  134800.70  85.57
760.7  158410.00  136054.66  85.89
762.0  159022.50  137160.63  86.25
763.3  159606.72  138262.32  86.63
764.6  159990.96  139194.00  87.00
765.9  160392.95  140291.25  87.47
767.2  160905.57  141269.84  87.80
768.4  161233.80  141596.00  87.82
769.7  161891.04  142206.06  87.84
771.0  162317.70  142632.86  87.87
772.3  162699.35  143022.28  87.91
773.6  163227.04  143497.44  87.91
774.8  163696.81  143960.18  87.94
776.1  164155.68  144420.25  87.98
777.4  164467.98  144761.54  88.02
778.7  165015.28  145277.08  88.04
780.0  165495.36  145739.68  88.06
781.2  165861.06  146116.65  88.10
782.5  166377.12  146634.54  88.13
783.8  166878.90  147118.14  88.16
785.0  167242.56  147494.61  88.19
786.3  167685.00  147929.25  88.22
787.6  168165.20  148406.72  88.25
788.9  168550.50  148825.25  88.30
790.1  169124.40  149357.25  88.31
791.4  169497.12  149752.08  88.35
792.7  170166.33  150382.41  88.37
793.9  170576.28  150816.33  88.42
795.2  171074.00  151328.50  88.46
796.5  171588.56  151819.03  88.48
797.7  172087.38  152318.43  88.51
799.0  172764.00  152952.00  88.53
800.2  173194.88  153368.00  88.55
801.5  173648.48  153842.78  88.59
802.8  174194.00  154383.83  88.63
804.0  174690.88  154861.07  88.65
805.3  175221.04  155356.54  88.66
806.5  175605.50  155726.25  88.68
807.8  176092.00  156208.50  88.71
809.0  176597.59  156686.35  88.73
810.3  177080.15  157195.43  88.77
811.5  177472.53  157575.11  88.79
812.8  177970.20  158068.05  88.82
814.0  178388.46  158454.63  88.83
815.3  178922.42  158936.41  88.83
816.5  179315.75  159329.50  88.85
817.8  179804.67  159782.30  88.86
819.0  180214.16  160193.74  88.89
820.2  180706.98  160653.27  88.90
821.5  181180.05  161116.75  88.93
822.7  181521.06  161437.58  88.94
824.0  181978.56  161873.28  88.95
825.2  182482.35  162347.33  88.97
826.4  182992.37  162811.22  88.97
827.7  183311.15  163141.70  89.00
828.9  183807.90  163604.25  89.01
830.1  184235.23  163985.13  89.01
831.4  184677.41  164387.35  89.01
832.6  185154.62  164829.94  89.02
833.8  185506.90  165180.60  89.04
835.0  185894.24  165536.84  89.05
836.3  186348.96  165960.06  89.06
837.5  186807.60  166395.60  89.07
838.7  187271.73  166817.34  89.08
839.9  187673.76  167193.72  89.09
841.2  188145.28  167635.95  89.10
842.4  188534.22  167993.96  89.11
843.6  188972.70  168358.05  89.09
844.8  189467.73  168837.12  89.11
846.0  189904.62  169214.18  89.10
847.2  190274.91  169595.16  89.13
848.5  190796.32  170094.08  89.15
849.7  191208.27  170434.25  89.14
850.9  191584.90  170799.85  89.15
852.1  192045.66  171185.76  89.14
853.3  192357.66  171539.19  89.18
854.5  192807.16  171965.01  89.19
855.7  193231.86  172307.55  89.17
856.9  193635.24  172690.20  89.18
858.1  194072.30  173073.73  89.18
859.3  194486.60  173451.53  89.18
860.5  194928.03  173886.20  89.21
861.7  195374.40  174331.60  89.23
862.9  195752.18  174664.04  89.23
864.1  196211.58  175027.63  89.20
865.3  196658.80  175467.34  89.22
866.5  197147.52  175906.08  89.23
867.7  197538.13  176304.95  89.25
868.9  197940.33  176663.27  89.25
870.1  198434.68  177131.66  89.26
871.3  198936.20  177536.31  89.24
872.5  199424.25  177985.80  89.25
873.7  199872.00  178441.28  89.28
874.9  200368.08  178877.99  89.27
876.0  200900.16  179356.86  89.28
877.2  201348.76  179793.14  89.29
878.4  201891.15  180306.68  89.31
879.6  202360.20  180707.10  89.30
880.8  202865.25  181118.00  89.28
882.0  203317.24  181518.19  89.28
883.1  203843.08  181990.76  89.28
884.3  204306.46  182436.34  89.30
885.5  204824.34  182890.05  89.29
886.7  205159.68  183221.28  89.31
887.8  205600.50  183628.05  89.31
889.0  206205.98  184078.78  89.27
890.2  206688.93  184533.09  89.28
891.4  207232.57  184984.91  89.26
892.5  207821.25  185563.17  89.29
893.7  208481.94  186160.57  89.29
894.9  209205.72  186699.78  89.24
896.0  209757.65  187246.90  89.27
897.2  210447.02  187833.59  89.25
898.4  210997.28  188348.68  89.27
899.5  211678.13  188917.44  89.25
900.7  212137.90  189291.70  89.23
901.9  212534.30  189712.21  89.26
903.0  212989.28  190071.98  89.24
904.2  213429.80  190420.20  89.22
905.4  213866.88  190875.39  89.25
906.5  214452.91  191271.01  89.19
907.7  214864.00  191621.50  89.18
908.8  215264.13  192012.75  89.20
910.0  215587.84  192349.04  89.22
911.2  215900.35  192577.92  89.20
912.3  216161.70  192786.33  89.19
913.5  216366.24  192935.49  89.17
914.6  216639.36  193142.88  89.15
915.8  217085.88  193500.62  89.14
916.9  217383.06  193737.15  89.12
918.1  217623.40  194003.88  89.15
919.2  217823.31  194165.78  89.14
920.4  218022.64  194351.19  89.14
921.5  218330.86  194642.61  89.15
922.7  218501.76  194840.88  89.17
923.8  218838.84  195156.21  89.18
925.0  219052.54  195301.75  89.16
926.1  219387.42  195571.11  89.14
927.3  219780.48  195969.12  89.17
928.4  220337.00  196524.25  89.19
929.6  220943.36  197148.16  89.23
930.7  221793.60  197857.80  89.21
931.8  222531.06  198563.03  89.23
933.0  223263.36  199180.08  89.21
934.1  223795.89  199637.15  89.21
935.3  223990.33  199829.65  89.21
936.4  223937.65  199806.71  89.22
937.6  223793.49  199620.45  89.20
938.7  223639.74  199496.07  89.20
939.9  223742.99  199530.26  89.18
941.0  224261.94  200114.84  89.23
942.1  224862.48  200620.80  89.22
943.3  225434.40  201107.46  89.21
944.4  225735.73  201416.74  89.23
945.6  225921.16  201470.01  89.18
946.7  226156.37  201622.34  89.15
947.9  226452.03  202013.07  89.21
949.0  226691.26  202150.45  89.17
950.1  227039.76  202472.64  89.18
951.3  227377.92  202719.94  89.16
952.4  227615.82  202961.78  89.17
953.6  227930.98  203194.63  89.15
954.7  228150.69  203329.80  89.12
955.8  228316.56  203591.69  89.17
957.0  228649.80  203999.10  89.22
958.1  228945.78  204240.84  89.21
959.3  229158.30  204256.50  89.13
960.4  229578.76  204541.52  89.09
961.6  229971.00  204893.21  89.10
962.7  230212.48  205022.40  89.06
963.9  230491.80  205172.63  89.02
965.0  230644.62  205277.31  89.00
966.2  230891.89  205415.87  88.97
967.3  230775.73  205417.16  89.01
968.5  230949.12  205697.28  89.07
969.6  231335.04  205744.28  88.94
970.8  231469.59  205844.10  88.93
971.9  231344.96  205872.48  88.99
973.1  231508.40  205975.48  88.97
974.2  231525.87  205903.06  88.93
975.4  231783.09  206117.43  88.93
976.5  232042.20  206223.42  88.87
977.7  232248.12  206377.23  88.86
978.8  232116.57  206248.68  88.86
980.0  232163.00  206297.50  88.86
981.2  232516.14  206547.53  88.83
982.3  232609.58  206562.65  88.80
983.5  232707.80  206577.48  88.77
984.6  232897.68  206612.64  88.71
985.8  232679.04  206755.56  88.86
987.0  232984.96  206976.32  88.84
988.1  233190.62  207078.72  88.80
989.3  233166.64  206997.28  88.78
990.2  242189.12  211806.13  87.45
994.0  242738.07  212510.51  87.55
997.9  243046.58  212813.58  87.56
1001.7  243723.28  213662.44  87.67
1005.6  244815.56  214566.67  87.64
1009.4  245834.66  215585.22  87.70
1013.3  246800.00  216480.00  87.71
1017.1  247440.28  217213.52  87.78
1021.0  248173.62  217933.39  87.81
1024.8  249308.39  219059.56  87.87
1028.6  250803.27  220466.31  87.90
1032.5  252093.80  221697.00  87.94
1036.3  252660.77  222298.51  87.98
1040.1  252934.74  222646.14  88.03
1044.0  253589.30  223316.42  88.06
1047.8  254135.70  223837.95  88.08
1051.6  254613.33  224393.16  88.13
1055.5  254377.80  224235.10  88.15
1059.3  254240.10  224243.55  88.20
1063.1  254260.13  224337.02  88.23
1067.0  254647.39  224712.62  88.24
1070.8  255387.14  225472.57  88.29
1074.6  255932.17  226037.19  88.32
1078.4  255806.00  226009.00  88.35
1082.3  255226.82  225606.32  88.39
1086.1  254910.93  225419.07  88.43
1089.9  254952.19  225533.61  88.46
1093.7  255333.40  225958.99  88.50
1097.5  255517.36  226225.60  88.54
1101.4  255464.36  226270.54  88.57
1105.2  255394.80  226236.80  88.58
1109.0  255710.30  226546.57  88.60
1112.8  256426.22  227235.27  88.62
1116.6  257060.31  227842.04  88.63
1120.4  257680.27  228337.51  88.61
1124.2  258100.37  228587.57  88.57
1128.1  258494.60  228781.02  88.51
1131.8  258462.40  228545.33  88.42
1135.7  258201.33  228034.16  88.32
1139.5  257934.20  227375.00  88.15
1143.3  257342.50  226374.53  87.97
1147.1  256828.89  225349.33  87.74
1150.9  256394.42  224347.75  87.50
1154.7  256298.18  223632.93  87.25
1158.5  256220.53  222893.27  86.99
1162.3  255976.67  222054.56  86.75
1166.1  255361.36  220909.01  86.51
1169.9  254960.23  219976.80  86.28
1173.7  254380.00  218860.00  86.04
1177.5  253708.66  217672.06  85.80
1181.2  253654.56  216937.07  85.52
1185.0  253980.89  216513.33  85.25
1188.8  253768.67  215714.33  85.00
1192.6  253729.51  215127.33  84.79
1196.4  253697.62  214676.70  84.62
1200.2  253057.78  213735.82  84.46
1204.0  252693.45  213116.85  84.34
1207.8  252361.90  212556.97  84.23
1211.6  251915.22  211915.11  84.12
1215.3  251527.73  211457.30  84.07
1219.1  251353.75  211281.33  84.06
1222.9  251004.44  211057.78  84.09
1226.7  250703.24  211010.17  84.17
1230.4  250044.46  210775.43  84.30
1234.2  249386.04  210550.28  84.43
1238.0  248735.32  210326.05  84.56
1241.8  248089.03  210097.08  84.69
1245.5  247578.67  209917.62  84.79
1249.3  247371.95  209936.03  84.87
1253.1  247437.36  210117.64  84.92
1256.8  247375.77  210176.78  84.96
1260.6  247083.30  210022.43  85.00
1264.4  246749.32  209787.99  85.02
1268.1  246243.07  209362.27  85.02
1271.9  246199.27  209361.74  85.04
1275.7  246506.32  209737.29  85.08
1279.4  246815.70  210198.00  85.16
1283.2  246379.00  210156.22  85.30
1286.9  246006.36  210115.59  85.41
1290.7  245710.67  210168.93  85.54
1294.4  245088.13  209857.62  85.63
1298.2  244289.50  209324.46  85.69
1302.0  243190.75  208460.58  85.72
1305.7  241945.00  207369.86  85.71
1309.5  240473.67  206054.48  85.69
1313.2  239498.08  205086.25  85.63
1317.0  238836.00  204328.80  85.55
1320.7  238109.80  203445.69  85.44
1324.4  237193.90  202287.22  85.28
1328.2  236390.40  201172.00  85.10
1331.9  235335.16  199738.12  84.87
1335.7  234410.83  198303.61  84.60
1339.4  233305.29  196648.76  84.29
1343.2  232444.91  195046.87  83.91
1346.9  231932.68  193588.15  83.47
1350.6  232054.51  192495.18  82.95
1354.4  232394.72  191544.19  82.42
1358.1  232157.93  190026.20  81.85
1361.8  231428.29  188191.76  81.32
1365.6  230335.40  186151.40  80.82
1369.3  228984.00  184117.78  80.41
1373.0  227549.91  182182.98  80.06
1376.7  226059.37  180265.33  79.74
1380.5  224500.76  178264.84  79.41
1384.2  223127.62  176323.48  79.02
1387.9  221840.13  174344.80  78.59
1391.6  220551.53  172219.36  78.09
1395.3  219386.55  169939.55  77.46
1399.1  218649.91  167713.33  76.70
1402.8  217702.00  165046.67  75.81
1406.5  217028.03  162224.63  74.75
1410.2  216494.06  159218.61  73.54
1413.9  216376.81  156357.47  72.26
1417.6  215871.94  153389.36  71.06
1421.3  215310.13  150625.60  69.96
1425.1  214654.40  147985.07  68.94
1428.8  214239.60  145777.05  68.04
1432.5  214009.39  143943.36  67.26
1436.2  213778.66  142369.32  66.60
1439.9  213142.01  140733.32  66.03
1443.6  212799.22  139421.00  65.52
1447.3  212252.18  138050.58  65.04
1451.0  211746.75  136770.00  64.59
1454.7  211183.64  135424.89  64.13
1458.4  210750.63  134101.57  63.63
1462.1  210087.42  132534.55  63.09
1465.8  209447.50  130942.69  62.52
1469.4  208838.00  129387.22  61.96
1473.1  209162.97  128445.83  61.41
1476.8  209251.25  127434.31  60.90
1480.5  208107.51  125961.64  60.53
1484.2  207207.87  124909.77  60.28
1487.9  206573.08  124255.81  60.15
1491.6  205848.50  123742.67  60.11
1495.3  205526.75  123647.33  60.16
1498.9  204893.27  123519.93  60.29
1502.6  203987.42  123352.37  60.47
1506.3  202928.44  123199.38  60.71
1510.0  201999.35  123187.10  60.98
1513.7  201248.06  123262.21  61.25
1517.3  200544.40  123231.94  61.45
1521.0  199680.43  122937.32  61.57
1524.7  198877.39  122541.58  61.62
1528.3  198095.17  122029.95  61.60
1532.0  197188.40  121407.87  61.57
1535.7  196363.69  120843.80  61.54
1539.3  195523.37  120276.97  61.52
1543.0  194925.50  119998.86  61.56
1546.7  194563.42  120000.83  61.68
1550.3  194055.82  119968.71  61.82
1554.0  193267.90  119844.90  62.01
1557.6  192485.33  119678.23  62.18
1561.3  191635.54  119410.56  62.31
1565.0  190732.93  119082.00  62.43
1568.6  189766.27  118680.73  62.54
1572.3  189059.86  118481.43  62.67
1575.9  188430.40  118295.91  62.78
1579.6  187827.34  118085.64  62.87
1583.2  187162.49  117859.07  62.97
1586.9  186370.37  117679.34  63.14
1590.5  185736.44  117788.93  63.42
1594.1  184972.86  118060.96  63.83
1597.8  184140.09  118483.63  64.34
1601.4  183367.48  119045.97  64.92
1605.1  182337.44  119513.72  65.55
1608.7  181490.50  120096.75  66.17
1612.3  180696.72  120664.04  66.78
1616.0  179859.45  121173.00  67.37
1619.6  179165.56  121694.67  67.92
1623.2  178297.07  122030.20  68.44
1626.9  177616.31  122410.27  68.92
1630.5  176800.25  122630.90  69.36
1634.1  176127.15  122899.51  69.78
1637.8  175418.13  123092.98  70.17
1641.4  174590.05  123177.32  70.55
1645.0  173803.59  123217.47  70.89
1648.6  172867.70  123130.45  71.23
1652.2  172124.12  123107.76  71.52
1655.8  171425.89  123038.11  71.77
1659.5  170753.55  122893.80  71.97
1663.1  169577.22  122307.43  72.12
1666.7  168313.67  121557.17  72.22
1670.3  167155.52  120803.98  72.27
1673.9  166075.08  119980.43  72.24
1677.5  165248.16  119231.82  72.15
1681.1  164831.24  118634.98  71.97
1684.7  164838.30  118269.15  71.75
1688.3  164715.68  117776.17  71.50
1691.9  164348.00  117034.60  71.21
1695.6  163963.37  116179.97  70.86
1699.2  163853.27  115445.97  70.46
1702.8  163771.22  114870.18  70.14
1706.3  163256.69  114236.77  69.97
1709.9  162281.07  113472.53  69.92
1713.5  161539.34  112893.49  69.89
1717.1  160795.91  112244.53  69.81
1720.7  160101.06  111564.90  69.68
1724.3  159693.02  111080.16  69.56
1727.9  159358.73  110645.50  69.43
1731.5  159233.89  110393.14  69.33
1735.1  159348.80  110293.33  69.22
1738.7  159083.47  109939.69  69.11
1742.2  158579.12  109487.52  69.04
1745.8  157890.13  108846.93  68.94
1749.4  157533.53  108449.78  68.84
1753.0  156481.03  107537.15  68.72
1756.5  154920.24  106231.95  68.57
1760.1  153174.28  104815.02  68.43
1763.7  151215.36  103281.11  68.30
1767.2  149693.73  102081.60  68.19
1770.8  148380.50  101061.00  68.11
1774.4  146982.81  100031.87  68.06
1777.9  146163.20  99455.48  68.04
1781.5  145307.33  98879.67  68.05
1785.1  144083.33  98095.83  68.08
1788.6  142803.87  97267.27  68.11
1792.2  141408.33  96406.17  68.18
1795.8  140644.62  95960.08  68.23
1799.3  139885.20  95501.60  68.27
1802.9  139167.00  95072.91  68.32
1806.4  138546.58  94682.22  68.34
1810.0  137770.04  94143.69  68.33
1813.5  137367.63  93863.13  68.33
1817.1  137120.07  93707.93  68.34
1820.6  136539.00  93360.00  68.38
1824.2  136476.89  93381.02  68.42
1827.7  135728.88  93009.70  68.53
1831.2  135450.00  93030.00  68.68
1834.8  135420.20  93254.03  68.86
1838.3  135169.00  93394.50  69.09
1841.8  134509.57  93221.97  69.31
1845.4  133644.51  92900.46  69.51
1848.9  132856.05  92581.65  69.69
1852.4  132205.97  92262.13  69.79
1856.0  131497.17  91819.13  69.83
1859.5  130778.27  91215.73  69.75
1863.0  130192.35  90630.88  69.61
1866.6  129977.87  90231.91  69.42
1870.1  129852.28  89758.95  69.12
1873.6  129237.00  88768.50  68.69
1877.1  128156.58  87270.17  68.10
1880.6  126950.29  85478.22  67.33
1884.2  126030.15  83693.97  66.41
1887.7  125229.20  81733.73  65.27
1891.2  124299.70  79445.45  63.91
1894.7  123439.60  76981.12  62.36
1898.2  122934.68  74542.14  60.64
1902.2  130646.88  76789.44  58.78
1904.9  129964.72  74496.54  57.32
1907.6  129105.92  72133.52  55.87
1910.4  128454.69  69965.49  54.47
1913.1  127383.36  67677.60  53.13
1915.8  126638.68  65813.16  51.97
1918.6  126096.64  64211.20  50.92
1921.3  125594.02  62772.75  49.98
1924.0  124775.56  61365.22  49.18
1926.7  123940.88  60208.72  48.58
1929.4  123108.56  59243.44  48.12
1932.2  122507.43  58598.25  47.83
1934.9  121904.64  58097.52  47.66
1937.6  121276.32  57721.32  47.59
1940.3  120717.00  57502.50  47.63
1943.0  120238.86  57426.91  47.76
1945.7  119508.62  57348.83  47.99
1948.4  118758.16  57312.47  48.26
1951.1  118153.80  57423.78  48.60
1953.8  117568.44  57564.54  48.96
1956.4  117053.20  57757.27  49.34
1959.1  116428.76  57924.40  49.75
1961.8  115618.02  58019.64  50.18
1964.5  114954.48  58159.80  50.59
1967.2  114141.91  58265.62  51.05
1969.9  113500.60  58447.20  51.50
1972.5  112732.43  58530.17  51.92
1975.2  112185.57  58720.73  52.34
1977.9  111801.70  59030.72  52.80
1980.6  111192.62  59194.10  53.24
1983.2  110299.16  59191.92  53.66
1985.9  109418.40  59162.40  54.07
1988.5  108548.37  59119.64  54.46
1991.2  107870.13  59187.51  54.87
1993.8  107230.20  59241.60  55.25
1996.5  106772.82  59357.76  55.59
1999.2  106156.54  59345.01  55.90
2001.8  105744.72  59416.44  56.19
2004.4  105226.21  59386.04  56.44
2007.1  104570.06  59204.18  56.62
2009.7  103998.96  59017.86  56.75
2012.4  103569.92  58909.44  56.88
2015.0  103104.20  58711.60  56.94
2017.6  102549.25  58363.30  56.91
2020.3  102012.24  57970.00  56.83
2022.9  101783.20  57716.00  56.70
2025.5  101579.70  57393.66  56.50
2028.1  101385.00  56985.88  56.21
2030.8  100984.83  56384.64  55.83
2033.4  100835.46  55862.22  55.40
2036.0  100435.44  55160.80  54.92
2038.6  100058.22  54414.42  54.38
2041.2  99755.48  53640.44  53.77
2043.8  99403.20  52800.28  53.12
2046.4  99036.14  51904.16  52.41
2049.0  98533.08  50943.52  51.70
2051.6  98279.37  50115.00  50.99
2054.2  97929.00  49266.75  50.31
2056.8  97566.70  48448.40  49.66
2059.4  96993.97  47570.34  49.04
2062.0  96503.00  46740.25  48.43
2064.6  95918.27  45875.31  47.83
2067.1  95322.42  45022.50  47.23
2069.7  94692.38  44159.54  46.63
2072.3  94246.92  43404.62  46.05
2074.9  93752.82  42672.84  45.52
2077.4  93425.47  42050.42  45.01
2080.0  92942.49  41396.06  44.54
2082.6  92488.70  40812.15  44.13
2085.1  92028.96  40254.78  43.74
2087.7  91642.20  39795.60  43.42
2090.3  91170.75  39328.71  43.14
2092.8  90426.71  38772.98  42.88
2095.4  89639.29  38219.61  42.64
2097.9  88958.17  37753.24  42.44
2100.5  88258.80  37293.20  42.25
2103.0  87670.28  36937.34  42.13
2105.6  87114.57  36640.98  42.06
2108.1  86599.71  36438.66  42.08
2110.7  86049.74  36313.48  42.20
2113.2  85556.45  36250.97  42.37
2115.7  85004.50  36199.55  42.59
2118.3  84385.08  36145.98  42.83
2120.8  83991.78  36243.18  43.15
2123.3  83588.29  36329.24  43.46
2125.8  83193.04  36409.94  43.77
2128.4  82762.29  36501.66  44.10
2130.9  82221.40  36556.00  44.46
2133.4  81850.02  36677.06  44.81
2135.9  81466.60  36763.20  45.13
2138.4  81011.04  36791.04  45.41
2140.9  80681.28  36854.14  45.68
2143.4  80344.21  36871.64  45.89
2145.9  80037.19  36886.26  46.09
2148.4  79722.86  36930.12  46.32
2150.9  79401.22  36959.36  46.55
2153.4  79108.82  36995.91  46.77
2155.9  78782.84  36994.51  46.96
2158.4  78468.60  36999.90  47.15
2160.9  78233.40  37051.35  47.36
2163.4  77899.42  37044.98  47.55
2165.9  77326.90  36927.54  47.76
2168.4  76855.32  36863.10  47.96
2170.8  76507.97  36872.11  48.19
2173.3  76158.70  36869.90  48.41
2175.8  75829.93  36901.59  48.66
2178.2  75431.25  36899.85  48.92
2180.7  75019.84  36895.74  49.18
2183.2  74596.83  36896.63  49.46
2185.6  74178.72  36885.24  49.72
2188.1  73702.44  36824.76  49.96
2190.6  73130.46  36712.26  50.20
2193.0  72476.91  36553.44  50.43
2195.5  71915.52  36426.24  50.65
2197.9  71345.44  36301.28  50.88
2200.4  70634.30  36078.60  51.08
2202.8  70167.88  35912.82  51.18
2205.3  69557.46  35689.00  51.31
2207.7  69170.92  35625.20  51.50
2210.1  68735.80  35533.12  51.70
2212.6  68350.15  35446.61  51.86
2215.0  68102.60  35420.70  52.01
2217.4  67816.37  35363.85  52.15
2219.9  67576.32  35330.08  52.28
2222.3  67348.16  35254.12  52.35
2224.7  67160.88  35154.00  52.34
2227.1  66893.47  35011.47  52.34
2229.5  66590.38  34834.22  52.31
2231.9  66135.52  34547.52  52.24
2234.4  65629.52  34188.64  52.09
2236.8  65251.98  33851.50  51.88
2239.2  64873.38  33444.84  51.55
2241.6  64437.24  32941.86  51.12
2244.0  64022.40  32391.36  50.59
2246.4  63620.46  31801.56  49.99
2248.8  63193.68  31110.20  49.23
2251.2  62848.80  30423.90  48.41
2253.6  62413.80  29649.60  47.50
2255.9  62125.92  28899.24  46.52
2258.3  61819.73  28142.93  45.52
2260.7  61441.12  27372.08  44.55
2263.1  60995.70  26622.00  43.65
2265.5  60577.99  25948.34  42.83
2267.9  60264.90  25430.10  42.20
2270.2  59836.64  24991.52  41.77
2272.6  59454.12  24720.72  41.58
2275.0  59041.08  24554.88  41.59
2277.3  58622.40  24470.25  41.74
2279.7  58215.30  24417.15  41.94
2282.1  57917.56  24431.88  42.18
2284.4  57520.54  24390.08  42.40
2286.8  57204.49  24352.95  42.57
2289.1  56804.48  24225.44  42.65
2291.5  56505.54  24071.25  42.60
2293.8  56085.26  23842.92  42.51
2296.2  55624.80  23571.24  42.38
2298.5  55093.65  23213.04  42.13
2300.8  54535.32  22859.06  41.92
2303.2  53916.20  22461.20  41.66
2305.5  53231.70  22017.30  41.36
2307.9  52562.82  21543.51  40.99
2310.2  51891.84  21094.92  40.65
2312.5  51271.60  20690.80  40.36
2314.8  50663.90  20293.22  40.05
2317.1  50051.75  19896.75  39.75
2319.5  49399.83  19485.54  39.44
2321.8  48846.12  19143.28  39.19
2324.1  48250.72  18788.14  38.94
2326.4  47754.08  18456.46  38.65
2328.7  47215.00  18107.00  38.35
2331.0  46717.44  17793.96  38.09
2333.3  46374.59  17557.38  37.86
2335.6  45972.08  17364.48  37.77
2337.9  45477.18  17152.92  37.72
2340.2  45039.50  16986.00  37.71
2342.5  44658.96  16842.21  37.71
2344.8  44178.30  16683.85  37.76
2347.1  43672.86  16499.28  37.78
2349.4  43139.58  16303.26  37.79
2351.7  42641.44  16113.76  37.79
2353.9  42160.82  15963.24  37.86
2356.2  41652.00  15814.50  37.97
2358.5  41151.24  15690.62  38.13
2360.8  40654.76  15564.52  38.28
2363.1  40205.58  15432.84  38.38
2365.3  39729.19  15301.04  38.51
2367.6  39190.00  15140.00  38.63
2369.8  38692.50  14974.50  38.70
2372.1  38116.26  14804.40  38.84
2374.4  37501.44  14638.72  39.04
2376.6  36871.24  14452.20  39.20
2378.9  36260.00  14286.44  39.40
2381.1  35661.60  14102.40  39.55
2383.4  35093.30  13911.80  39.64
2385.6  34579.05  13710.40  39.65
2387.9  34076.16  13530.24  39.71
2390.1  33589.50  13366.50  39.79
2392.3  33095.79  13194.09  39.87
2394.6  32642.38  13048.52  39.97
2396.8  32222.57  12912.37  40.07
2399.0  31768.30  12754.40  40.15
2401.3  31323.90  12551.20  40.07
2403.5  30849.00  12350.52  40.04
2405.7  30450.98  12154.16  39.91
2407.9  30041.28  11968.20  39.84
2410.1  29562.84  11762.64  39.79
2412.4  29154.00  11571.20  39.69
2414.6  28786.56  11370.24  39.50
2416.8  28397.82  11175.12  39.35
2419.0  28003.19  10991.28  39.25
2421.2  27609.52  10764.56  38.99
2423.4  27178.62  10531.43  38.75
2425.6  26837.64  10344.15  38.54
2427.8  26494.74  10126.98  38.22
2430.0  26174.54  9921.55  37.91
2432.2  25873.92  9699.84  37.49
2434.4  25553.61  9485.37  37.12
2436.5  25209.72  9247.08  36.68
2438.7  24916.56  9030.48  36.24
2440.9  24606.06  8789.58  35.72
2443.1  24337.08  8586.72  35.28
2445.3  24075.25  8398.91  34.89
2447.4  23794.56  8188.56  34.41
2449.6  23469.60  7983.36  34.02
2451.8  23150.88  7799.76  33.69
2453.9  22807.63  7619.17  33.41
2456.1  22482.40  7422.96  33.02
2458.3  22204.37  7231.99  32.57
2460.4  21900.81  7056.50  32.22
2462.6  21613.55  6876.45  31.82
2464.7  21336.25  6696.30  31.38
2466.9  21082.08  6519.68  30.93
2469.0  20853.90  6337.95  30.39
2471.2  20564.58  6165.18  29.98
2473.3  20249.13  6007.67  29.67
2475.4  19988.30  5894.36  29.49
2477.6  19768.17  5763.84  29.16
2479.7  19553.28  5606.40  28.67
2481.9  19278.35  5494.72  28.50
2484.0  19018.38  5374.06  28.26
2486.1  18732.06  5289.84  28.24
2488.2  18444.65  5252.45  28.48
2490.4  18213.50  5183.00  28.46
2492.5  17914.60  5115.72  28.56
2494.6  17601.39  5097.78  28.96
2496.7  17342.95  5026.34  28.98
2498.8  17121.96  5011.83  29.27
2500.9  17002.50  5032.74  29.60
2503.0  16886.06  5068.22  30.01
2505.1  16781.70  5070.00  30.21
2507.2  16802.31  5151.27  30.66
2509.4  16750.47  5178.47  30.92
2511.4  16677.57  5225.43  31.33
2513.5  16812.48  5300.32  31.53
2515.6  16881.88  5307.84  31.44
