# Supplementary material for: Using reflectance spectra and Pl@ntNet to identify herbarium specimens: a case study with Lithocarpus
Source: New Phytol. 2025 Jun 4;251(2):800–10. doi: 10.1111/nph.70258 (PMC13278665; doi:10.1111/nph.70258)
Supplement: Supplementary file 1 — Dataset S1 Original spectral data collected for this study. [file NPH-251-800-s003.zip › lithocarpus_spectra/gr021622_0161.sig]

/*** Spectra Vista SIG Data ***/
name= gr021622_0161.sig
instrument= HI: 1132003 (HR-1024i)
integration= 50.0, 9.0, 6.0, 100.0, 9.0, 6.0
scan method= Time-based, Time-based
scan coadds= 100, 425, 571, 50, 425, 571
scan time= 5, 5
scan settings= AI, AI
external data set1= 0,0,0,0,0,0,0,0,0,0,0,0,0,0,0,0,0,0,0,0,0,0,0,0,0,0,0,0,0,0,0,0
external data set2= 0,0,0,0,0,0,0,0,0,0,0,0,0,0,0,0,0,0,0,0,0,0,0,0,0,0,0,0,0,0,0,0
external data dark= 0,0,0,0,0,0,0,0,0,0,0,0,0,0,0,0
external data mask= 0
optic= LENS 4(1), LENS 4(1)
temp= 33.0, -5.1, -9.9, 33.0, -5.1, -9.9
battery= 7.46, 7.45
error= 0, 0
units= Radiance, Radiance
time= 16/02/2022 12:25:08, 16/02/2022 12:26:17
longitude=                 ,                 
latitude=                 ,                 
gpstime=                 ,                 
comm= 
memory slot= 0, 0
factors= 0.953, 0.940, 1.000 [Overlap: Remove @ 990,1900, Matching Type: None]
inclinometer x offset= 1, 1
inclinometer y offset= 90, 90
data= 
340.5  1128.40  249.55  22.12
341.9  1148.58  233.97  20.37
343.4  1161.12  216.48  18.64
344.9  1128.50  212.75  18.85
346.4  1123.29  205.05  18.25
347.8  1113.45  188.43  16.92
349.3  1114.40  183.08  16.43
350.8  1166.55  196.95  16.88
352.2  1199.66  182.88  15.24
353.7  1199.73  151.69  12.64
355.2  1257.60  157.20  12.50
356.6  1309.00  157.08  12.00
358.1  1361.66  165.25  12.14
359.6  1410.20  166.66  11.82
361.0  1464.89  153.88  10.50
362.5  1541.25  166.46  10.80
364.0  1630.72  171.99  10.55
365.5  1683.35  173.48  10.31
366.9  1733.28  163.28  9.42
368.4  1826.46  162.63  8.90
369.9  1929.00  180.04  9.33
371.3  2022.66  191.69  9.48
372.8  2084.49  163.88  7.86
374.2  2180.64  181.72  8.33
375.7  2294.25  183.54  8.00
377.2  2389.65  193.58  8.10
378.6  2483.48  198.15  7.98
380.1  2551.18  205.12  8.04
381.6  2673.32  195.46  7.31
383.0  2795.65  208.73  7.47
384.5  2930.20  210.21  7.17
386.0  3059.76  231.99  7.58
387.4  3145.05  241.00  7.66
388.9  3253.60  220.78  6.79
390.4  3371.44  210.72  6.25
391.8  3547.32  229.60  6.47
393.3  3685.62  249.19  6.76
394.7  3790.90  255.38  6.74
396.2  3873.56  243.45  6.28
397.7  4004.16  227.04  5.67
399.1  4195.65  237.59  5.66
400.6  4389.12  254.00  5.79
402.0  4522.44  268.71  5.94
403.5  4615.80  254.80  5.52
405.0  4734.56  251.64  5.31
406.4  4933.94  261.58  5.30
407.9  5146.84  267.60  5.20
409.3  5276.78  280.96  5.32
410.8  5405.94  287.64  5.32
412.2  5539.56  285.42  5.15
413.7  5751.12  289.88  5.04
415.1  5980.62  303.20  5.07
416.6  6162.75  310.01  5.03
418.0  6314.75  315.38  4.99
419.5  6460.85  324.77  5.03
420.9  6664.96  324.72  4.87
422.4  6903.14  340.74  4.94
423.8  7151.03  360.95  5.05
425.3  7410.75  378.23  5.10
426.7  7626.00  384.38  5.04
428.2  7806.72  395.20  5.06
429.6  7975.85  412.14  5.17
431.1  8173.76  427.63  5.23
432.5  8435.31  452.79  5.37
434.0  8717.50  470.25  5.39
435.4  9020.00  481.25  5.34
436.8  9318.61  506.87  5.44
438.3  9565.45  533.93  5.58
439.7  9775.42  551.93  5.65
441.2  9965.88  575.28  5.77
442.6  10212.00  593.85  5.82
444.0  10494.12  616.98  5.88
445.5  10816.56  643.46  5.95
446.9  11165.70  679.77  6.09
448.4  11480.28  710.61  6.19
449.8  11808.50  742.98  6.29
451.2  12080.75  767.63  6.35
452.7  12303.75  796.13  6.47
454.1  12554.16  829.43  6.61
455.5  12846.12  861.00  6.70
457.0  13173.16  898.04  6.82
458.4  13493.48  938.08  6.95
459.8  13847.04  973.44  7.03
461.2  14251.52  1022.57  7.18
462.7  14620.53  1068.63  7.31
464.1  14938.27  1110.81  7.44
465.5  15226.56  1153.62  7.58
467.0  15506.20  1198.65  7.73
468.4  15812.72  1241.22  7.85
469.8  16151.60  1281.40  7.93
471.2  16559.82  1335.66  8.07
472.7  16980.87  1390.04  8.19
474.1  17410.90  1448.45  8.32
475.5  17904.12  1515.93  8.47
476.9  18378.88  1579.44  8.59
478.4  18781.25  1634.38  8.70
479.8  19058.04  1680.10  8.82
481.2  19282.32  1719.04  8.92
482.6  19505.61  1766.75  9.06
484.0  19852.56  1811.94  9.13
485.4  20304.32  1870.92  9.21
486.9  20826.00  1936.35  9.30
488.3  21397.76  2006.04  9.38
489.7  21869.52  2071.51  9.47
491.1  22279.32  2125.62  9.54
492.5  22655.64  2181.48  9.63
493.9  22989.00  2231.97  9.71
495.3  23284.50  2277.15  9.78
496.8  23674.48  2329.64  9.84
498.2  24141.78  2391.92  9.91
499.6  24622.47  2455.88  9.97
501.0  25187.68  2531.32  10.05
502.4  25717.44  2608.38  10.14
503.8  26224.52  2682.75  10.23
505.2  26741.12  2766.06  10.34
506.6  27243.04  2843.72  10.44
508.0  27725.04  2928.24  10.56
509.4  28120.00  3012.50  10.71
510.8  28576.35  3098.70  10.84
512.2  29036.00  3191.52  10.99
513.6  29534.40  3290.40  11.14
515.0  30104.16  3396.04  11.28
516.4  30591.52  3503.20  11.45
517.8  31139.42  3613.62  11.60
519.2  31737.18  3728.19  11.75
520.7  32310.04  3841.20  11.89
522.0  32798.28  3944.94  12.03
523.4  33366.06  4052.79  12.15
524.8  33861.78  4154.43  12.27
526.2  34457.45  4262.94  12.37
527.6  35092.56  4373.43  12.46
529.0  35626.80  4470.40  12.55
530.4  36264.26  4573.73  12.61
531.8  36802.21  4665.97  12.68
533.2  37266.84  4757.22  12.77
534.6  37713.92  4865.04  12.90
536.0  38209.77  4990.44  13.06
537.4  38717.27  5114.11  13.21
538.8  39276.38  5242.91  13.35
540.2  39893.73  5388.21  13.51
541.6  40483.52  5542.18  13.69
543.0  41013.00  5698.42  13.89
544.3  41707.80  5876.85  14.09
545.7  42477.75  6068.25  14.29
547.1  42999.75  6229.20  14.49
548.5  43624.80  6407.94  14.69
549.9  44330.22  6595.98  14.88
551.3  45075.16  6791.33  15.07
552.7  45612.42  6955.37  15.25
554.1  46314.72  7146.08  15.43
555.4  46908.36  7323.42  15.61
556.8  47341.14  7472.85  15.79
558.2  47620.65  7605.08  15.97
559.6  47895.00  7735.28  16.15
561.0  48417.60  7907.13  16.33
562.3  48821.50  8062.60  16.51
563.7  49405.44  8247.68  16.69
565.1  49988.40  8443.60  16.89
566.5  50599.40  8643.71  17.08
567.9  51439.68  8899.76  17.30
569.2  52365.60  9166.50  17.50
570.6  53330.32  9446.36  17.71
572.0  54151.56  9710.33  17.93
573.4  54847.88  9960.86  18.16
574.8  55543.25  10208.50  18.38
576.1  56400.66  10484.08  18.59
577.5  57063.68  10729.96  18.80
578.9  57977.52  11020.08  19.01
580.3  58817.52  11300.09  19.21
581.6  59651.84  11581.44  19.42
583.0  60474.06  11858.22  19.61
584.4  61066.32  12085.64  19.79
585.8  61501.75  12265.42  19.94
587.1  61868.62  12432.42  20.09
588.5  62347.50  12619.95  20.24
589.9  62745.30  12775.50  20.36
591.2  63266.32  12931.14  20.44
592.6  64014.06  13128.17  20.51
594.0  64660.65  13291.78  20.56
595.3  65521.04  13491.25  20.59
596.7  66384.48  13676.99  20.60
598.1  67220.92  13845.08  20.60
599.5  68043.70  13991.03  20.56
600.8  68910.20  14147.80  20.53
602.2  69618.64  14269.68  20.50
603.5  70495.92  14429.94  20.47
604.9  71362.62  14592.51  20.45
606.3  72145.92  14749.68  20.44
607.6  72891.00  14911.95  20.46
609.0  73618.20  15084.90  20.49
610.4  74337.90  15277.08  20.55
611.7  75002.12  15480.35  20.64
613.1  75618.75  15698.18  20.76
614.5  76306.50  15942.06  20.89
615.8  76847.76  16176.42  21.05
617.2  77589.90  16469.37  21.23
618.5  78218.08  16746.72  21.41
619.9  79017.02  17071.51  21.60
621.2  79746.23  17378.54  21.79
622.6  80663.00  17734.75  21.99
624.0  81378.27  18056.61  22.19
625.3  82198.18  18408.91  22.40
626.7  83022.44  18761.21  22.60
628.0  83694.68  19068.02  22.78
629.4  84520.80  19395.60  22.95
630.8  85209.12  19686.42  23.10
632.1  85770.09  19932.89  23.24
633.5  86669.44  20223.06  23.33
634.8  87386.65  20466.19  23.42
636.2  88027.50  20661.00  23.47
637.5  88842.45  20876.66  23.50
638.9  89548.32  21033.69  23.49
640.2  90317.22  21174.65  23.44
641.6  91148.82  21280.83  23.35
642.9  91899.99  21310.84  23.19
644.3  92713.92  21311.54  22.99
645.6  93483.00  21235.50  22.72
647.0  94226.94  21079.85  22.37
648.3  95007.48  20867.10  21.96
649.7  95829.35  20601.11  21.50
651.0  96629.44  20291.22  21.00
652.4  97163.82  19898.19  20.48
653.7  98231.76  19566.72  19.92
655.0  99144.56  19189.62  19.36
656.4  99796.40  18733.10  18.77
657.7  100855.11  18326.97  18.17
659.1  101717.00  17921.75  17.62
660.4  102445.28  17506.72  17.09
661.8  103136.00  17144.00  16.62
663.1  104088.39  16877.88  16.21
664.5  104591.28  16629.06  15.90
665.8  104755.86  16424.72  15.68
667.1  104825.88  16334.06  15.58
668.5  105210.00  16401.00  15.59
669.8  105596.38  16592.40  15.71
671.2  105847.04  16897.92  15.96
672.5  106134.08  17336.50  16.33
673.8  106761.76  17945.20  16.81
675.2  107714.04  18709.11  17.37
676.5  108868.86  19638.21  18.04
677.8  110079.22  20702.58  18.81
679.2  111010.53  21844.98  19.68
680.5  111841.26  23076.03  20.63
681.9  112589.40  24355.10  21.63
683.2  113390.20  25687.20  22.65
684.5  114175.60  27038.55  23.68
685.9  114903.98  28360.72  24.68
687.2  115622.40  29644.80  25.64
688.5  116278.80  30869.80  26.55
689.9  117044.80  32068.90  27.40
691.2  117711.48  33202.43  28.21
692.5  118338.96  34269.18  28.96
693.8  119071.05  35322.68  29.67
695.2  119679.36  36333.38  30.36
696.5  120360.68  37332.68  31.02
697.8  121077.40  38319.08  31.65
699.2  121724.07  39306.35  32.29
700.5  122434.20  40309.56  32.92
701.8  123068.40  41295.98  33.56
703.1  123737.28  42305.94  34.19
704.5  124411.14  43339.05  34.84
705.8  125145.78  44394.26  35.47
707.1  125794.75  45443.00  36.12
708.4  126438.24  46488.90  36.77
709.8  127233.54  47580.63  37.40
711.1  127765.12  48586.99  38.03
712.4  128573.76  49691.65  38.65
713.7  129230.78  50731.33  39.26
715.0  129930.33  51777.65  39.85
716.3  130674.00  52816.25  40.42
717.7  131390.71  53830.72  40.97
719.0  132166.50  54848.55  41.50
720.3  132912.72  55846.39  42.02
721.6  133777.20  56880.10  42.52
722.9  134601.93  57877.56  43.00
724.2  135475.20  58877.28  43.46
725.6  136233.10  59820.77  43.91
726.9  136694.50  60632.13  44.36
728.2  137152.96  61442.08  44.80
729.5  137736.17  62302.05  45.23
730.8  138208.66  63105.37  45.66
732.1  138787.04  63965.30  46.09
733.4  139225.18  64744.06  46.50
734.7  139518.00  65474.10  46.93
736.0  139870.14  66227.94  47.35
737.3  140013.36  66888.86  47.77
738.6  140180.76  67554.27  48.19
740.0  140363.50  68240.38  48.62
741.2  140666.24  68964.48  49.03
742.6  141140.88  69792.12  49.45
743.9  141728.00  70662.12  49.86
745.2  142452.60  71612.64  50.27
746.5  143239.87  72576.40  50.67
747.8  143893.60  73480.20  51.07
749.1  144619.15  74423.65  51.46
750.4  145308.88  75345.65  51.85
751.7  146028.54  76276.97  52.23
753.0  146575.49  77121.87  52.62
754.2  147217.68  77991.51  52.98
755.5  147781.46  78828.25  53.34
756.8  148341.44  79656.72  53.70
758.1  149313.00  80697.18  54.05
759.4  150207.60  81700.00  54.39
760.7  151066.72  82663.98  54.72
762.0  151646.25  83488.13  55.05
763.3  152180.28  84283.92  55.38
764.6  152567.28  84986.04  55.70
765.9  152946.55  85678.35  56.02
767.2  153428.73  86426.13  56.33
768.4  153753.60  87073.35  56.63
769.7  154373.62  87888.57  56.93
771.0  154771.92  88598.03  57.24
772.3  155135.20  89264.45  57.54
773.6  155608.96  89991.52  57.83
774.8  156063.28  90706.54  58.12
776.1  156498.16  91414.05  58.41
777.4  156816.50  92050.80  58.70
778.7  157326.22  92803.91  58.99
780.0  157767.68  93510.88  59.27
781.2  158115.60  94162.95  59.55
782.5  158609.88  94895.19  59.83
783.8  159060.78  95602.68  60.10
785.0  159395.28  96253.74  60.39
786.3  159831.00  96941.25  60.65
787.6  160291.60  97659.24  60.93
788.9  160656.09  98324.72  61.20
790.1  161167.40  99070.10  61.47
791.4  161537.28  99729.84  61.74
792.7  162154.29  100514.18  61.99
793.9  162581.58  101198.16  62.24
795.2  163035.50  101907.25  62.51
796.5  163531.50  102637.15  62.76
797.7  163990.68  103354.08  63.02
799.0  164616.00  104148.00  63.27
800.2  165011.20  104807.04  63.52
801.5  165467.06  105513.17  63.77
802.8  165998.85  106248.30  64.01
804.0  166448.10  106958.67  64.26
805.3  166926.40  107675.28  64.50
806.5  167313.20  108297.70  64.73
807.8  167766.20  108993.50  64.97
809.0  168220.30  109707.43  65.22
810.3  168715.56  110416.70  65.45
811.5  169069.08  111057.50  65.69
812.8  169524.30  111742.50  65.92
814.0  169916.94  112376.43  66.14
815.3  170422.37  113094.26  66.36
816.5  170790.25  113722.50  66.59
817.8  171226.86  114408.23  66.82
819.0  171616.62  115049.06  67.04
820.2  172056.36  115750.23  67.27
821.5  172556.90  116436.00  67.48
822.7  172856.04  117017.45  67.70
824.0  173311.38  117699.66  67.91
825.2  173767.80  118398.53  68.14
826.4  174255.51  119085.40  68.34
827.7  174532.30  119685.55  68.58
828.9  175018.50  120384.00  68.78
830.1  175414.26  121032.72  69.00
831.4  175864.82  121687.62  69.19
832.6  176296.06  122367.79  69.41
833.8  176656.00  122989.50  69.62
835.0  177036.02  123629.94  69.83
836.3  177485.84  124307.12  70.04
837.5  177924.60  124947.90  70.23
838.7  178338.51  125630.60  70.45
839.9  178731.36  126253.08  70.64
841.2  179207.59  126972.42  70.85
842.4  179589.75  127583.76  71.04
843.6  180000.10  128245.25  71.25
844.8  180461.16  128936.16  71.45
846.0  180871.50  129589.73  71.65
847.2  181260.66  130218.80  71.84
848.5  181736.40  130916.92  72.04
849.7  182113.50  131536.11  72.23
850.9  182457.60  132135.90  72.42
852.1  182916.65  132774.39  72.59
853.3  183238.92  133358.73  72.78
854.5  183641.22  133977.03  72.96
855.7  183942.54  134578.44  73.16
856.9  184321.08  135173.52  73.34
858.1  184691.74  135802.75  73.53
859.3  185089.24  136431.26  73.71
860.5  185540.70  137108.94  73.90
861.7  185975.20  137726.80  74.06
862.9  186293.25  138296.08  74.24
864.1  186647.09  138900.75  74.42
865.3  187069.44  139558.52  74.60
866.5  187583.04  140253.12  74.77
867.7  187964.18  140841.99  74.93
868.9  188363.00  141484.49  75.11
870.1  188829.54  142118.51  75.26
871.3  189247.22  142756.40  75.43
872.5  189761.85  143453.70  75.60
873.7  190183.76  144116.04  75.78
874.9  190698.24  144808.67  75.94
876.0  191230.56  145499.04  76.09
877.2  191656.64  146129.56  76.25
878.4  192181.77  146847.11  76.41
879.6  192658.20  147499.80  76.56
880.8  193107.25  148125.25  76.71
882.0  193494.86  148706.62  76.85
883.1  194015.64  149380.14  76.99
884.3  194514.33  150063.62  77.15
885.5  194999.28  150723.93  77.29
886.7  195370.56  151287.84  77.44
887.8  195777.90  151881.15  77.58
889.0  196313.82  152514.98  77.69
890.2  196797.93  153178.62  77.84
891.4  197270.43  153861.58  78.00
892.5  197913.69  154568.12  78.10
893.7  198568.98  155320.25  78.22
894.9  199148.76  156040.02  78.35
896.0  199760.75  156759.90  78.47
897.2  200408.60  157520.44  78.60
898.4  200951.53  158193.17  78.72
899.5  201615.90  159009.23  78.87
900.7  202072.00  159527.55  78.95
901.9  202433.66  160079.84  79.08
903.0  202821.06  160595.78  79.18
904.2  203185.80  161185.40  79.33
905.4  203661.78  161780.85  79.44
906.5  204163.40  162395.31  79.54
907.7  204534.00  162883.44  79.64
908.8  204939.51  163389.21  79.73
910.0  205268.96  163908.16  79.85
911.2  205549.26  164383.11  79.97
912.3  205738.44  164793.06  80.10
913.5  205922.82  165131.00  80.19
914.6  206161.20  165473.28  80.26
915.8  206480.58  165949.89  80.37
916.9  206696.70  166388.50  80.50
918.1  207004.14  166765.24  80.56
919.2  207190.71  167173.47  80.69
920.4  207327.56  167515.37  80.80
921.5  207509.07  167912.29  80.92
922.7  207749.12  168238.24  80.98
923.8  208066.98  168690.42  81.08
925.0  208199.53  169060.54  81.20
926.1  208506.06  169514.52  81.30
927.3  208932.48  170015.28  81.37
928.4  209452.75  170612.00  81.46
929.6  210186.24  171353.60  81.52
930.7  210887.60  172171.30  81.64
931.8  211644.48  173014.68  81.75
933.0  212267.52  173692.44  81.83
934.1  212706.63  174259.80  81.92
935.3  212948.99  174645.47  82.01
936.4  213009.24  174822.98  82.07
937.6  212864.19  174836.66  82.14
938.7  212582.07  174927.11  82.29
939.9  212619.12  175184.30  82.39
941.0  213310.72  175797.69  82.41
942.1  213925.86  176379.12  82.45
943.3  214305.36  176994.54  82.59
944.4  214635.17  177462.90  82.68
945.6  215020.80  177765.46  82.67
946.7  215150.45  178081.90  82.77
947.9  215485.83  178514.07  82.84
949.0  215766.38  178694.09  82.82
950.1  215992.80  179100.90  82.92
951.3  216381.22  179542.28  82.97
952.4  216590.95  180000.54  83.11
953.6  216966.76  180285.65  83.09
954.7  217159.89  180432.30  83.09
955.8  217390.52  180609.33  83.08
957.0  217683.15  181095.30  83.19
958.1  218143.62  181436.28  83.17
959.3  218045.10  181618.50  83.29
960.4  218651.49  181838.26  83.16
961.6  218910.49  182169.89  83.22
962.7  219029.44  182317.44  83.24
963.9  219316.44  182472.68  83.20
965.0  219250.32  182668.62  83.32
966.2  219637.92  182784.26  83.22
967.3  219434.46  182862.05  83.33
968.5  219638.40  182747.04  83.20
969.6  219659.68  182936.60  83.28
970.8  219707.07  183089.23  83.33
971.9  219655.04  182997.76  83.31
973.1  220044.64  183196.84  83.25
974.2  219711.76  182965.28  83.28
975.4  220059.27  183145.08  83.23
976.5  219949.86  183182.61  83.28
977.7  220113.24  183371.52  83.31
978.8  219963.87  183245.36  83.31
980.0  219991.00  183206.50  83.28
981.2  219947.70  183351.36  83.36
982.3  220397.10  183282.61  83.16
983.5  220283.57  183405.30  83.26
984.6  220468.32  183587.76  83.27
985.8  220454.96  183361.20  83.17
987.0  220527.04  183481.12  83.20
988.1  220929.38  183578.01  83.09
989.3  220907.12  183539.16  83.08
990.2  233150.03  196352.22  84.22
994.0  233561.84  197180.82  84.42
997.9  233534.50  197645.67  84.63
1001.7  234062.62  198607.50  84.85
1005.6  235112.22  199988.89  85.06
1009.4  236342.16  201578.51  85.29
1013.3  237440.00  202960.00  85.48
1017.1  238136.91  203975.52  85.65
1021.0  238901.36  205043.53  85.83
1024.8  240169.67  206616.06  86.03
1028.6  241964.68  208570.76  86.20
1032.5  243496.40  210266.00  86.35
1036.3  244098.68  211145.67  86.50
1040.1  244334.27  211739.75  86.66
1044.0  245142.49  212834.98  86.82
1047.8  245822.85  213759.00  86.96
1051.6  246429.33  214693.60  87.12
1055.5  246083.50  214698.10  87.25
1059.3  245817.00  214789.05  87.38
1063.1  245570.92  214842.18  87.49
1067.0  245909.21  215426.50  87.60
1070.8  246595.46  216338.34  87.73
1074.6  247100.19  217038.06  87.83
1078.4  246786.67  217072.67  87.96
1082.3  245922.09  216621.53  88.09
1086.1  245475.64  216484.53  88.19
1089.9  245428.19  216697.46  88.29
1093.7  245807.96  217257.37  88.39
1097.5  245939.26  217610.38  88.48
1101.4  245864.70  217781.39  88.58
1105.2  245732.40  217794.40  88.63
1109.0  246069.00  218248.33  88.69
1112.8  246987.66  219216.03  88.76
1116.6  247785.78  219938.93  88.76
1120.4  248482.27  220479.47  88.73
1124.2  248968.71  220867.78  88.71
1128.1  249612.09  221206.09  88.62
1131.8  249623.27  221022.20  88.54
1135.7  249398.02  220475.98  88.40
1139.5  249203.00  219799.40  88.20
1143.3  248655.83  218665.12  87.94
1147.1  247992.89  217328.00  87.63
1150.9  247391.83  215914.42  87.28
1154.7  247319.51  214953.56  86.91
1158.5  247217.73  213953.87  86.54
1162.3  247027.89  212960.10  86.21
1166.1  246371.97  211689.66  85.92
1169.9  246037.33  210750.40  85.66
1173.7  245420.00  209600.00  85.40
1177.5  244797.64  208447.00  85.15
1181.2  244789.71  207839.96  84.91
1185.0  245247.42  207587.92  84.64
1188.8  245159.83  207014.11  84.44
1192.6  245182.02  206598.29  84.26
1196.4  245188.77  206255.93  84.12
1200.2  244538.31  205477.69  84.03
1204.0  244090.60  204932.80  83.96
1207.8  243736.35  204534.00  83.92
1211.6  243175.56  204065.11  83.92
1215.3  242739.12  203835.78  83.97
1219.1  242579.67  204037.00  84.11
1222.9  242257.78  204177.78  84.28
1226.7  241958.80  204394.66  84.47
1230.4  241327.59  204406.08  84.70
1234.2  240660.23  204356.13  84.91
1238.0  239940.20  204238.42  85.12
1241.8  239267.72  204129.25  85.31
1245.5  238700.33  204032.56  85.48
1249.3  238508.57  204185.48  85.61
1253.1  238760.28  204630.42  85.71
1256.8  238801.48  204848.58  85.78
1260.6  238583.40  204844.33  85.86
1264.4  238368.18  204762.54  85.90
1268.1  237998.93  204538.40  85.94
1271.9  237948.79  204602.46  85.99
1275.7  238213.87  205012.33  86.06
1279.4  238500.00  205523.40  86.17
1283.2  238044.56  205460.08  86.31
1286.9  237685.27  205485.57  86.45
1290.7  237434.27  205538.67  86.57
1294.4  236779.51  205151.57  86.64
1298.2  235889.54  204522.19  86.70
1302.0  234739.00  203558.25  86.72
1305.7  233442.92  202398.17  86.70
1309.5  231928.43  200971.82  86.65
1313.2  230982.67  199929.25  86.56
1317.0  230302.80  199056.00  86.43
1320.7  229529.27  198005.13  86.27
1324.4  228463.40  196543.47  86.03
1328.2  227802.40  195320.00  85.74
1331.9  226955.06  193773.37  85.38
1335.7  226170.83  192123.61  84.95
1339.4  224915.20  190027.91  84.49
1343.2  223956.13  188063.49  83.97
1346.9  223531.20  186493.87  83.43
1350.6  223873.53  185431.01  82.83
1354.4  224369.78  184464.17  82.21
1358.1  224094.07  182868.53  81.60
1361.8  223324.64  180934.38  81.02
1365.6  222287.60  178892.60  80.48
1369.3  221199.11  176964.44  80.00
1373.0  219899.35  174992.22  79.58
1376.7  218373.83  172873.43  79.16
1380.5  216840.89  170466.62  78.61
1384.2  215528.66  168013.28  77.95
1387.9  214289.27  165265.93  77.12
1391.6  212972.22  162096.92  76.11
1395.3  211806.35  158519.05  74.84
1399.1  211064.69  154842.61  73.36
1402.8  210089.33  150619.33  71.69
1406.5  209346.97  146319.27  69.89
1410.2  208784.39  142107.22  68.06
1413.9  208658.58  138356.75  66.31
1417.6  208136.01  134688.90  64.71
1421.3  207526.93  131424.53  63.33
1425.1  206791.47  128554.67  62.17
1428.8  206383.65  126367.50  61.23
1432.5  206165.54  124677.96  60.47
1436.2  205933.34  123326.83  59.89
1439.9  205294.47  121998.96  59.43
1443.6  204928.78  121040.78  59.06
1447.3  204394.02  120144.29  58.78
1451.0  203921.25  119391.75  58.55
1454.7  203370.22  118668.53  58.35
1458.4  202987.40  118072.03  58.17
1462.1  202362.33  117409.65  58.02
1465.8  201705.78  116792.42  57.90
1469.4  201142.72  116352.60  57.85
1473.1  201721.97  116658.34  57.83
1476.8  201928.93  116839.31  57.86
1480.5  200808.76  116384.93  57.96
1484.2  199871.75  116111.03  58.09
1487.9  199231.49  116093.27  58.27
1491.6  198543.58  116080.25  58.47
1495.3  198341.00  116413.92  58.69
1498.9  197809.00  116555.33  58.92
1502.6  196922.37  116532.54  59.18
1506.3  195811.47  116437.07  59.46
1510.0  194904.50  116465.05  59.75
1513.7  194170.29  116563.82  60.03
1517.3  193453.37  116675.41  60.31
1521.0  192570.01  116568.54  60.53
1524.7  191784.46  116477.30  60.73
1528.3  190965.17  116266.53  60.88
1532.0  190068.40  115972.93  61.02
1535.7  189224.93  115681.38  61.13
1539.3  188391.23  115370.63  61.24
1543.0  187785.11  115195.11  61.34
1546.7  187401.50  115210.33  61.48
1550.3  186897.24  115156.62  61.61
1554.0  186127.90  114918.30  61.74
1557.6  185373.28  114700.97  61.88
1561.3  184555.36  114423.85  62.00
1565.0  183707.87  114074.27  62.10
1568.6  182786.42  113706.72  62.21
1572.3  182132.57  113459.44  62.29
1575.9  181536.89  113265.51  62.39
1579.6  181003.01  113087.37  62.48
1583.2  180382.93  112914.67  62.60
1586.9  179658.84  112718.65  62.74
1590.5  179062.09  112715.96  62.95
1594.1  178328.63  112699.76  63.20
1597.8  177561.57  112759.62  63.50
1601.4  176840.07  112871.38  63.83
1605.1  175887.68  112864.97  64.17
1608.7  175098.50  112917.50  64.49
1612.3  174334.24  112998.54  64.82
1616.0  173525.95  113011.15  65.13
1619.6  172828.78  113075.22  65.43
1623.2  172034.47  113016.40  65.69
1626.9  171424.87  113044.96  65.94
1630.5  170693.80  112927.50  66.16
1634.1  170053.80  112824.61  66.35
1637.8  169329.69  112618.49  66.51
1641.4  168473.95  112233.95  66.62
1645.0  167638.00  111805.82  66.69
1648.6  166693.02  111214.60  66.72
1652.2  165960.89  110696.88  66.70
1655.8  165255.56  110103.00  66.63
1659.5  164575.40  109485.90  66.53
1663.1  163386.70  108506.99  66.41
1666.7  162169.50  107468.17  66.27
1670.3  161008.07  106471.92  66.13
1673.9  159945.92  105491.14  65.95
1677.5  159136.80  104653.94  65.76
1681.1  158721.96  104001.38  65.52
1684.7  158707.95  103558.70  65.25
1688.3  158573.49  102976.30  64.94
1691.9  158206.07  102204.67  64.60
1695.6  157846.70  101377.63  64.23
1699.2  157724.37  100655.87  63.82
1702.8  157649.50  99984.09  63.42
1706.3  157150.66  99094.30  63.06
1709.9  156216.53  97994.58  62.73
1713.5  155505.84  97060.12  62.42
1717.1  154812.47  96162.50  62.12
1720.7  154152.88  95365.87  61.86
1724.3  153781.64  94888.11  61.70
1727.9  153479.55  94626.86  61.65
1731.5  153388.75  94691.25  61.73
1735.1  153508.27  95027.73  61.90
1738.7  153263.64  95102.89  62.05
1742.2  152780.40  94920.62  62.13
1745.8  152173.60  94516.80  62.11
1749.4  152047.10  94318.06  62.03
1753.0  151241.77  93657.90  61.93
1756.5  149825.96  92629.14  61.82
1760.1  148062.82  91417.38  61.74
1763.7  146060.83  90142.31  61.72
1767.2  144458.07  89200.93  61.75
1770.8  143117.50  88454.50  61.81
1774.4  141731.33  87674.30  61.86
1777.9  140894.43  87245.17  61.92
1781.5  140027.00  86758.67  61.96
1785.1  138796.67  86060.00  62.00
1788.6  137506.01  85321.57  62.05
1792.2  136249.00  84596.50  62.09
1795.8  135652.54  84340.39  62.17
1799.3  135005.20  84009.20  62.23
1802.9  134282.66  83635.19  62.28
1806.4  133614.58  83320.36  62.36
1810.0  132810.52  82878.85  62.40
1813.5  132360.27  82683.34  62.47
1817.1  132114.93  82604.00  62.52
1820.6  131482.00  82325.37  62.61
1824.2  131373.96  82377.82  62.70
1827.7  130595.53  82038.70  62.82
1831.2  130312.00  82040.00  62.96
1834.8  130276.93  82234.80  63.12
1838.3  130065.00  82316.50  63.29
1841.8  129415.07  82073.13  63.42
1845.4  128551.50  81675.65  63.54
1848.9  127734.45  81218.10  63.58
1852.4  127096.70  80803.20  63.58
1856.0  126387.90  80227.30  63.48
1859.5  125676.34  79532.63  63.28
1863.0  125031.49  78753.20  62.99
1866.6  124759.02  78107.64  62.61
1870.1  124573.33  77313.31  62.06
1873.6  123941.25  75986.25  61.31
1877.1  122876.25  74141.67  60.34
1880.6  121636.27  71937.87  59.14
1884.2  120648.95  69588.70  57.68
1887.7  119837.20  66995.60  55.91
1891.2  118857.55  63939.05  53.79
1894.7  118015.23  60708.00  51.44
1898.2  117578.73  57529.14  48.93
1902.2  126032.40  58281.60  46.24
1904.9  125338.12  55471.02  44.26
1907.6  124464.60  52769.73  42.40
1910.4  123735.68  50365.70  40.70
1913.1  122633.93  48163.20  39.27
1915.8  121949.33  46476.73  38.11
1918.6  121417.73  45124.80  37.16
1921.3  120915.88  44072.33  36.45
1924.0  120131.43  43187.67  35.95
1926.7  119377.77  42537.97  35.63
1929.4  118633.60  42068.47  35.46
1932.2  118070.12  41867.67  35.46
1934.9  117491.40  41862.60  35.63
1937.6  116896.60  41916.57  35.86
1940.3  116350.83  42046.67  36.14
1943.0  115851.35  42286.89  36.50
1945.7  115125.91  42473.38  36.89
1948.4  114357.47  42644.33  37.29
1951.1  113744.25  42908.55  37.72
1953.8  113122.90  43197.00  38.19
1956.4  112619.37  43511.48  38.64
1959.1  112054.00  43807.27  39.09
1961.8  111282.85  44018.10  39.56
1964.5  110643.45  44271.60  40.01
1967.2  109895.00  44489.75  40.48
1969.9  109298.58  44747.75  40.94
1972.5  108530.48  44930.88  41.40
1975.2  107975.83  45201.13  41.86
1977.9  107644.18  45558.20  42.32
1980.6  107092.53  45801.53  42.77
1983.2  106246.05  45928.07  43.23
1985.9  105396.00  45990.00  43.64
1988.5  104506.25  46013.04  44.03
1991.2  103852.13  46151.78  44.44
1993.8  103273.50  46276.45  44.81
1996.5  102856.05  46445.85  45.16
1999.2  102246.49  46528.00  45.51
2001.8  101851.70  46658.90  45.81
2004.4  101347.69  46686.33  46.07
2007.1  100670.85  46603.78  46.29
2009.7  100085.10  46543.20  46.50
2012.4  99715.73  46545.87  46.68
2015.0  99283.33  46453.50  46.79
2017.6  98718.71  46239.67  46.84
2020.3  98224.87  46002.00  46.83
2022.9  98029.47  45878.27  46.80
2025.5  97833.53  45725.93  46.74
2028.1  97623.74  45491.83  46.60
2030.8  97206.03  45085.88  46.38
2033.4  97028.00  44786.55  46.16
2036.0  96658.73  44401.13  45.94
2038.6  96304.10  43980.10  45.67
2041.2  95996.60  43548.00  45.36
2043.8  95670.47  43111.79  45.06
2046.4  95284.02  42634.28  44.74
2049.0  94780.57  42096.40  44.41
2051.6  94537.45  41672.55  44.08
2054.2  94220.63  41249.38  43.78
2056.8  93875.83  40822.83  43.49
2059.4  93292.52  40314.83  43.21
2062.0  92793.33  39854.38  42.95
2064.6  92220.62  39378.45  42.70
2067.1  91624.05  38921.63  42.48
2069.7  91005.25  38435.30  42.23
2072.3  90585.13  38037.72  41.99
2074.9  90138.48  37658.60  41.78
2077.4  89831.68  37359.54  41.59
2080.0  89344.81  37021.98  41.44
2082.6  88862.00  36679.13  41.28
2085.1  88407.45  36326.88  41.09
2087.7  88088.00  36075.00  40.95
2090.3  87669.13  35812.95  40.85
2092.8  86941.86  35406.04  40.72
2095.4  86159.67  34981.59  40.60
2097.9  85519.58  34621.13  40.48
2100.5  84854.00  34244.33  40.36
2103.0  84276.97  33907.87  40.23
2105.6  83721.05  33602.63  40.14
2108.1  83234.48  33366.00  40.09
2110.7  82714.45  33111.75  40.03
2113.2  82219.14  32859.18  39.97
2115.7  81658.21  32587.54  39.91
2118.3  81059.23  32313.78  39.86
2120.8  80688.00  32152.20  39.85
2123.3  80292.35  31986.38  39.84
2125.8  79919.58  31813.25  39.81
2128.4  79503.13  31653.05  39.81
2130.9  78964.17  31456.17  39.84
2133.4  78602.53  31318.58  39.84
2135.9  78255.00  31178.67  39.84
2138.4  77814.92  31027.70  39.87
2140.9  77498.17  30980.92  39.98
2143.4  77187.51  30909.12  40.04
2145.9  76895.11  30811.65  40.07
2148.4  76602.71  30726.37  40.11
2150.9  76304.22  30659.36  40.18
2153.4  76024.00  30592.35  40.24
2155.9  75700.58  30511.13  40.31
2158.4  75429.38  30441.25  40.36
2160.9  75233.38  30386.13  40.39
2163.4  74935.28  30314.20  40.45
2165.9  74397.02  30149.05  40.52
2168.4  73929.15  30012.00  40.60
2170.8  73607.88  29940.63  40.68
2173.3  73251.13  29869.75  40.78
2175.8  72944.58  29799.37  40.85
2178.2  72581.63  29706.88  40.93
2180.7  72209.84  29622.95  41.02
2183.2  71795.60  29545.59  41.15
2185.6  71397.90  29458.80  41.26
2188.1  70931.70  29351.70  41.38
2190.6  70379.62  29223.78  41.52
2193.0  69745.78  29044.40  41.64
2195.5  69184.00  28883.20  41.75
2197.9  68617.80  28731.40  41.87
2200.4  67928.67  28528.21  42.00
2202.8  67459.41  28386.48  42.08
2205.3  66886.80  28223.72  42.20
2207.7  66548.73  28156.27  42.31
2210.1  66144.17  28027.53  42.37
2212.6  65778.28  27920.28  42.45
2215.0  65554.46  27868.13  42.51
2217.4  65253.23  27749.93  42.53
2219.9  65021.82  27660.98  42.54
2222.3  64810.90  27546.20  42.50
2224.7  64679.18  27404.78  42.37
2227.1  64428.21  27190.59  42.20
2229.5  64126.25  26954.05  42.03
2231.9  63691.87  26634.27  41.82
2234.4  63222.73  26229.27  41.49
2236.8  62825.24  25817.13  41.09
2239.2  62440.95  25418.25  40.71
2241.6  62042.23  25033.58  40.35
2244.0  61646.40  24609.60  39.92
2246.4  61239.10  24174.85  39.48
2248.8  60779.31  23701.98  39.00
2251.2  60450.50  23272.50  38.50
2253.6  60051.75  22823.00  38.01
2255.9  59772.40  22454.80  37.57
2258.3  59482.53  22100.40  37.15
2260.7  59128.87  21741.87  36.77
2263.1  58725.00  21394.75  36.43
2265.5  58324.38  21080.49  36.14
2267.9  58021.75  20822.00  35.89
2270.2  57617.40  20557.40  35.68
2272.6  57202.80  20367.00  35.60
2275.0  56778.75  20212.50  35.60
2277.3  56381.88  20060.00  35.58
2279.7  56035.25  19890.38  35.50
2282.1  55697.97  19728.07  35.42
2284.4  55270.05  19543.33  35.36
2286.8  54986.88  19394.68  35.27
2289.1  54646.47  19181.50  35.10
2291.5  54355.18  18966.62  34.89
2293.8  53944.68  18716.60  34.70
2296.2  53468.80  18426.10  34.46
2298.5  52932.20  18131.30  34.25
2300.8  52410.75  17861.08  34.08
2303.2  51811.43  17591.50  33.95
2305.5  51164.68  17310.37  33.83
2307.9  50514.38  17031.67  33.72
2310.2  49896.00  16824.50  33.72
2312.5  49319.67  16675.00  33.81
2314.8  48750.75  16503.80  33.85
2317.1  48130.83  16310.83  33.89
2319.5  47508.75  16122.08  33.93
2321.8  46988.33  15968.27  33.98
2324.1  46391.92  15781.85  34.02
2326.4  45857.35  15569.58  33.95
2328.7  45346.67  15342.50  33.83
2331.0  44919.40  15152.20  33.73
2333.3  44572.13  15009.95  33.68
2335.6  44180.73  14851.20  33.61
2337.9  43709.10  14675.70  33.58
2340.2  43304.17  14519.17  33.53
2342.5  42929.73  14360.10  33.45
2344.8  42473.63  14181.75  33.39
2347.1  41980.75  14007.00  33.37
2349.4  41434.60  13846.85  33.42
2351.7  40959.47  13737.20  33.54
2353.9  40498.79  13610.18  33.61
2356.2  39991.25  13471.25  33.69
2358.5  39503.37  13368.62  33.84
2360.8  39065.52  13246.40  33.91
2363.1  38622.85  13129.65  33.99
2365.3  38161.76  13015.13  34.11
2367.6  37650.00  12841.67  34.11
2369.8  37159.88  12679.75  34.12
2372.1  36588.50  12514.45  34.20
2374.4  35962.87  12327.43  34.28
2376.6  35344.87  12129.83  34.32
2378.9  34766.43  11914.00  34.27
2381.1  34190.00  11726.00  34.30
2383.4  33663.77  11549.58  34.31
2385.6  33213.58  11407.92  34.35
2387.9  32738.10  11249.10  34.36
2390.1  32270.00  11103.75  34.41
2392.3  31818.15  10951.20  34.42
2394.6  31391.63  10777.15  34.33
2396.8  30963.52  10636.53  34.35
2399.0  30512.83  10477.08  34.34
2401.3  30088.62  10297.03  34.22
2403.5  29647.80  10110.10  34.10
2405.7  29228.64  9946.30  34.03
2407.9  28840.80  9763.05  33.85
2410.1  28411.50  9569.70  33.68
2412.4  28033.42  9416.67  33.59
2414.6  27645.40  9249.60  33.46
2416.8  27273.95  9060.15  33.22
2419.0  26919.70  8870.84  32.95
2421.2  26526.68  8660.82  32.65
2423.4  26081.36  8452.91  32.41
2425.6  25765.13  8343.90  32.38
2427.8  25479.38  8229.60  32.30
2430.0  25195.77  8067.23  32.02
2432.2  24902.40  7910.40  31.77
2434.4  24603.53  7759.35  31.54
2436.5  24279.93  7608.23  31.34
2438.7  23974.90  7456.45  31.10
2440.9  23651.28  7314.73  30.93
2443.1  23406.45  7175.70  30.66
2445.3  23171.16  7029.57  30.34
2447.4  22868.40  6895.20  30.15
2449.6  22576.40  6786.27  30.06
2451.8  22273.20  6644.70  29.83
2453.9  21978.38  6474.01  29.46
2456.1  21666.00  6342.80  29.28
2458.3  21363.39  6238.49  29.20
2460.4  21062.58  6126.33  29.09
2462.6  20784.75  6032.54  29.02
2464.7  20537.51  5919.44  28.82
2466.9  20296.07  5800.47  28.58
2469.0  20058.82  5690.53  28.37
2471.2  19793.35  5603.65  28.31
2473.3  19538.01  5493.95  28.12
2475.4  19307.43  5386.14  27.90
2477.6  19037.68  5278.52  27.73
2479.7  18790.40  5196.80  27.66
2481.9  18484.84  5112.28  27.66
2484.0  18288.97  5001.31  27.35
2486.1  18051.30  4896.45  27.13
2488.2  17813.54  4798.75  26.94
2490.4  17580.83  4729.79  26.90
2492.5  17275.93  4662.27  26.99
2494.6  16942.43  4599.38  27.15
2496.7  16719.85  4534.78  27.12
2498.8  16491.00  4481.25  27.17
2500.9  16284.62  4477.33  27.49
2503.0  16213.50  4483.73  27.65
2505.1  16160.63  4478.50  27.71
2507.2  16159.53  4517.48  27.96
2509.4  16080.26  4556.48  28.34
2511.4  16062.20  4563.13  28.41
2513.5  16120.40  4613.87  28.62
2515.6  16187.68  4791.80  29.60
