# Supplementary material for: Using reflectance spectra and Pl@ntNet to identify herbarium specimens: a case study with Lithocarpus
Source: New Phytol. 2025 Jun 4;251(2):800–10. doi: 10.1111/nph.70258 (PMC13278665; doi:10.1111/nph.70258)
Supplement: Supplementary file 1 — Dataset S1 Original spectral data collected for this study. [file NPH-251-800-s003.zip › lithocarpus_spectra/gr020722_0163.sig]

/*** Spectra Vista SIG Data ***/
name= gr020722_0163.sig
instrument= HI: 1132003 (HR-1024i)
integration= 50.0, 9.0, 5.0, 70.0, 9.0, 5.0
scan method= Time-based, Time-based
scan coadds= 100, 425, 645, 71, 425, 645
scan time= 5, 5
scan settings= AI, AI
external data set1= 0,0,0,0,0,0,0,0,0,0,0,0,0,0,0,0,0,0,0,0,0,0,0,0,0,0,0,0,0,0,0,0
external data set2= 0,0,0,0,0,0,0,0,0,0,0,0,0,0,0,0,0,0,0,0,0,0,0,0,0,0,0,0,0,0,0,0
external data dark= 0,0,0,0,0,0,0,0,0,0,0,0,0,0,0,0
external data mask= 0
optic= LENS 4(1), LENS 4(1)
temp= 35.0, -5.0, -9.9, 35.1, -5.0, -9.9
battery= 7.44, 7.44
error= 0, 0
units= Radiance, Radiance
time= 07/02/2022 11:54:27, 07/02/2022 11:56:11
longitude=                 ,                 
latitude=                 ,                 
gpstime=                 ,                 
comm= 
memory slot= 0, 0
factors= 0.973, 0.989, 1.000 [Overlap: Remove @ 990,1900, Matching Type: None]
inclinometer x offset= 1, 1
inclinometer y offset= 90, 90
data= 
340.5  1302.00  992.00  76.19
341.9  1297.47  987.54  76.11
343.4  1259.52  969.94  77.01
344.9  1276.50  964.64  75.57
346.4  1265.93  955.18  75.45
347.8  1250.49  917.68  73.39
349.3  1257.68  898.34  71.43
350.8  1302.90  941.46  72.26
352.2  1316.70  950.95  72.22
353.7  1337.63  955.45  71.43
355.2  1375.50  954.43  69.39
356.6  1439.90  1000.45  69.48
358.1  1507.08  1038.71  68.92
359.6  1551.22  1062.23  68.48
361.0  1600.30  1090.31  68.13
362.5  1676.88  1162.54  69.33
364.0  1770.86  1210.30  68.35
365.5  1837.55  1266.64  68.93
366.9  1909.12  1291.89  67.67
368.4  1989.09  1358.23  68.28
369.9  2096.18  1442.16  68.80
371.3  2194.52  1501.41  68.42
372.8  2268.03  1545.11  68.13
374.2  2362.36  1603.96  67.90
375.7  2490.90  1685.57  67.67
377.2  2589.90  1773.64  68.48
378.6  2668.42  1830.53  68.60
380.1  2756.30  1877.21  68.11
381.6  2887.69  1954.55  67.69
383.0  3023.35  2060.14  68.14
384.5  3159.52  2165.80  68.55
386.0  3285.48  2248.24  68.43
387.4  3386.05  2323.93  68.63
388.9  3497.62  2382.10  68.11
390.4  3633.41  2481.39  68.29
391.8  3811.36  2599.40  68.20
393.3  3952.19  2707.09  68.50
394.7  4040.60  2780.75  68.82
396.2  4165.70  2844.11  68.27
397.7  4324.08  2941.20  68.02
399.1  4498.95  3076.33  68.38
400.6  4693.92  3214.91  68.49
402.0  4816.50  3309.99  68.72
403.5  4919.60  3381.00  68.73
405.0  5070.08  3488.34  68.80
406.4  5276.70  3640.21  68.99
407.9  5494.72  3784.63  68.88
409.3  5619.20  3875.74  68.97
410.8  5735.88  3964.11  69.11
412.2  5885.28  4077.43  69.28
413.7  6114.43  4240.46  69.35
415.1  6359.62  4418.06  69.47
416.6  6558.66  4562.04  69.56
418.0  6706.25  4671.07  69.65
419.5  6847.81  4777.77  69.77
420.9  7052.00  4920.00  69.77
422.4  7313.29  5111.10  69.89
423.8  7576.76  5306.20  70.03
425.3  7853.55  5513.04  70.20
426.7  8081.10  5675.57  70.23
428.2  8256.64  5810.74  70.38
429.6  8432.46  5946.94  70.52
431.1  8644.44  6104.90  70.62
432.5  8921.64  6312.71  70.76
434.0  9212.50  6525.36  70.83
435.4  9526.00  6768.93  71.06
436.8  9842.19  7002.29  71.15
438.3  10107.85  7211.82  71.35
439.7  10321.66  7384.81  71.55
441.2  10512.96  7537.46  71.70
442.6  10761.45  7734.32  71.87
444.0  11056.50  7952.10  71.92
445.5  11403.00  8214.81  72.04
446.9  11771.76  8502.00  72.22
448.4  12088.58  8765.05  72.51
449.8  12441.30  9040.00  72.66
451.2  12730.50  9265.71  72.78
452.7  12958.02  9454.24  72.96
454.1  13213.08  9664.99  73.15
455.5  13506.22  9905.60  73.34
457.0  13853.84  10185.69  73.52
458.4  14202.76  10471.69  73.73
459.8  14572.80  10771.20  73.91
461.2  14989.88  11108.89  74.11
462.7  15378.72  11424.02  74.28
464.1  15721.30  11715.10  74.52
465.5  16016.04  11968.97  74.73
467.0  16299.20  12221.79  74.98
468.4  16622.08  12498.49  75.19
469.8  16974.08  12801.23  75.42
471.2  17399.04  13162.41  75.65
472.7  17846.70  13547.00  75.91
474.1  18301.80  13924.00  76.08
475.5  18842.98  14386.17  76.35
476.9  19356.48  14825.48  76.59
478.4  19762.50  15191.96  76.87
479.8  20034.40  15460.54  77.17
481.2  20230.32  15660.06  77.41
482.6  20468.16  15893.16  77.65
484.0  20834.28  16219.16  77.85
485.4  21312.42  16650.59  78.13
486.9  21861.45  17140.50  78.41
488.3  22460.64  17661.83  78.63
489.7  22977.06  18128.33  78.90
491.1  23414.16  18530.40  79.14
492.5  23814.00  18908.40  79.40
493.9  24141.36  19235.10  79.68
495.3  24430.20  19542.86  79.99
496.8  24819.84  19912.74  80.23
498.2  25314.66  20374.14  80.48
499.6  25827.84  20860.71  80.77
501.0  26427.19  21409.38  81.01
502.4  26976.48  21926.31  81.28
503.8  27512.24  22436.55  81.55
505.2  28051.76  22950.71  81.82
506.6  28583.94  23449.49  82.04
508.0  29090.88  23940.00  82.29
509.4  29505.00  24350.00  82.53
510.8  29977.20  24810.11  82.76
512.2  30431.68  25264.46  83.02
513.6  30950.40  25769.14  83.26
515.0  31553.20  26334.23  83.46
516.4  32062.40  26835.77  83.70
517.8  32646.24  27381.86  83.87
519.2  33263.79  27969.51  84.08
520.7  33859.09  28530.74  84.26
522.0  34361.16  29021.74  84.46
523.4  34958.07  29591.10  84.65
524.8  35482.38  30090.60  84.80
526.2  36104.94  30680.52  84.98
527.6  36761.34  31288.84  85.11
529.0  37316.40  31818.29  85.27
530.4  37972.44  32433.76  85.41
531.8  38520.53  32956.23  85.55
533.2  39007.80  33428.57  85.70
534.6  39481.76  33891.89  85.84
536.0  39982.93  34382.72  85.99
537.4  40504.29  34884.09  86.12
538.8  41088.25  35446.33  86.27
540.2  41737.87  36068.11  86.42
541.6  42349.72  36645.10  86.53
543.0  42879.20  37159.70  86.66
544.3  43608.75  37845.00  86.78
545.7  44435.25  38606.25  86.88
547.1  44961.60  39118.93  87.01
548.5  45608.94  39751.63  87.16
549.9  46349.62  40456.99  87.29
551.3  47139.30  41200.71  87.40
552.7  47708.62  41755.16  87.52
554.1  48452.88  42459.04  87.63
555.4  49079.28  43058.54  87.73
556.8  49526.40  43503.90  87.84
558.2  49801.50  43822.93  88.00
559.6  50080.50  44128.50  88.12
561.0  50612.10  44658.90  88.24
562.3  51023.70  45077.50  88.35
563.7  51627.52  45667.20  88.46
565.1  52228.00  46266.00  88.58
566.5  52870.77  46892.80  88.69
567.9  53746.24  47721.20  88.79
569.2  54696.60  48615.00  88.88
570.6  55693.48  49546.75  88.96
572.0  56548.24  50363.80  89.06
573.4  57264.42  51064.29  89.17
574.8  57991.25  51771.07  89.27
576.1  58900.46  52618.94  89.34
577.5  59596.84  53291.66  89.42
578.9  60548.28  54193.37  89.50
580.3  61431.33  55036.26  89.59
581.6  62319.84  55875.54  89.66
583.0  63188.19  56698.26  89.73
584.4  63804.72  57293.34  89.79
585.8  64236.27  57727.17  89.87
587.1  64590.90  58092.41  89.94
588.5  65055.60  58562.57  90.02
589.9  65443.20  58963.29  90.10
591.2  65979.04  59486.80  90.16
592.6  66751.52  60228.46  90.23
594.0  67427.15  60884.56  90.30
595.3  68332.24  61735.24  90.35
596.7  69250.90  62617.33  90.42
598.1  70138.32  63453.45  90.47
599.5  71013.10  64279.29  90.52
600.8  71927.72  65136.49  90.56
602.2  72674.42  65853.30  90.61
603.5  73602.24  66729.86  90.66
604.9  74510.28  67591.54  90.71
606.3  75340.32  68379.77  90.76
607.6  76116.36  69114.86  90.80
609.0  76874.40  69837.43  90.85
610.4  77630.28  70554.90  90.89
611.7  78319.14  71201.01  90.91
613.1  78954.30  71817.00  90.96
614.5  79648.92  72488.19  91.01
615.8  80184.60  73022.27  91.07
617.2  80943.48  73747.67  91.11
618.5  81604.12  74376.91  91.14
619.9  82429.66  75165.93  91.19
621.2  83184.47  75892.38  91.23
622.6  84133.50  76791.79  91.27
624.0  84891.87  77510.96  91.31
625.3  85757.64  78332.52  91.34
626.7  86628.98  79146.81  91.36
628.0  87353.16  79841.60  91.40
629.4  88216.80  80660.00  91.43
630.8  88948.44  81361.03  91.47
632.1  89529.30  81931.50  91.51
633.5  90473.24  82821.51  91.54
634.8  91229.47  83545.48  91.58
636.2  91903.62  84190.46  91.61
637.5  92763.61  85010.18  91.64
638.9  93508.02  85716.11  91.67
640.2  94312.55  86478.49  91.69
641.6  95178.18  87296.91  91.72
642.9  95951.31  88037.95  91.75
644.3  96803.10  88861.91  91.80
645.6  97604.00  89616.43  91.82
647.0  98385.75  90351.58  91.83
648.3  99189.57  91140.79  91.89
649.7  100053.83  91960.78  91.91
651.0  100865.27  92747.01  91.95
652.4  101431.98  93295.80  91.98
653.7  102554.64  94344.62  91.99
655.0  103532.00  95268.06  92.02
656.4  104199.40  95909.29  92.04
657.7  105283.56  96960.89  92.09
659.1  106213.80  97856.00  92.13
660.4  107000.32  98593.60  92.14
661.8  107728.00  99297.14  92.17
663.1  108738.75  100260.32  92.20
664.5  109260.24  100788.94  92.25
665.8  109434.39  100990.24  92.28
667.1  109521.45  101097.64  92.31
668.5  109888.80  101478.00  92.35
669.8  110272.42  101870.87  92.38
671.2  110514.56  102139.89  92.42
672.5  110792.26  102439.99  92.46
673.8  111398.28  103042.80  92.50
675.2  112374.36  103962.30  92.51
676.5  113553.42  105065.74  92.53
677.8  114801.68  106241.46  92.54
679.2  115787.67  107187.49  92.57
680.5  116675.43  108028.11  92.59
681.9  117471.20  108773.50  92.60
683.2  118310.50  109582.00  92.62
684.5  119157.50  110385.00  92.64
685.9  119910.17  111125.99  92.67
687.2  120668.16  111842.74  92.69
688.5  121357.38  112508.99  92.71
689.9  122186.52  113290.29  92.72
691.2  122886.28  113965.19  92.74
692.5  123538.84  114598.77  92.76
693.8  124288.10  115315.46  92.78
695.2  124928.85  115916.85  92.79
696.5  125656.52  116602.51  92.79
697.8  126389.25  117316.21  92.82
699.2  127081.50  117961.91  92.82
700.5  127806.84  118670.40  92.85
701.8  128463.30  119290.50  92.86
703.1  129161.40  119943.43  92.86
704.5  129856.77  120607.84  92.88
705.8  130620.09  121336.30  92.89
707.1  131304.75  121986.43  92.90
708.4  131969.19  122620.80  92.92
709.8  132771.72  123395.44  92.94
711.1  133346.18  123915.83  92.93
712.4  134198.14  124725.50  92.94
713.7  134876.82  125370.14  92.95
715.0  135591.42  126065.38  92.97
716.3  136365.25  126802.50  92.99
717.7  137104.93  127505.41  93.00
719.0  137904.30  128255.79  93.00
720.3  138703.98  129005.74  93.01
721.6  139623.20  129875.29  93.02
722.9  140510.70  130714.33  93.03
724.2  141402.24  131571.00  93.05
725.6  142200.24  132337.44  93.06
726.9  142677.50  132796.25  93.07
728.2  143158.40  133263.20  93.09
729.5  143762.97  133835.74  93.09
730.8  144247.72  134300.63  93.10
732.1  144844.56  134884.80  93.12
733.4  145292.37  135306.66  93.13
734.7  145587.24  135608.66  93.15
736.0  145941.66  135947.96  93.15
737.3  146056.50  136066.31  93.16
738.6  146182.05  136191.86  93.17
740.0  146333.75  136349.54  93.18
741.2  146615.04  136620.34  93.18
742.6  147119.04  137093.14  93.19
743.9  147710.24  137643.31  93.18
745.2  148477.86  138366.09  93.19
746.5  149307.06  139136.04  93.19
747.8  149994.40  139786.57  93.19
749.1  150793.07  140514.15  93.18
750.4  151538.99  141232.68  93.20
751.7  152314.40  141948.10  93.19
753.0  152884.18  142481.41  93.20
754.2  153556.08  143120.36  93.20
755.5  154157.86  143696.73  93.21
756.8  154747.40  144257.69  93.22
758.1  155762.64  145211.23  93.23
759.4  156700.60  146101.71  93.24
760.7  157585.40  146927.60  93.24
762.0  158200.00  147512.50  93.24
763.3  158786.46  148068.90  93.25
764.6  159191.76  148460.91  93.26
765.9  159596.40  148857.68  93.27
767.2  160092.87  149343.30  93.29
768.4  160414.80  149656.00  93.29
769.7  161091.51  150282.76  93.29
771.0  161529.75  150703.71  93.30
772.3  161923.30  151089.32  93.31
773.6  162415.20  151552.46  93.31
774.8  162877.23  152010.31  93.33
776.1  163337.98  152456.39  93.34
777.4  163662.05  152772.98  93.35
778.7  164210.04  153290.20  93.35
780.0  164681.92  153738.74  93.35
781.2  165059.46  154093.29  93.36
782.5  165576.06  154598.79  93.37
783.8  166058.10  155057.91  93.38
785.0  166432.92  155410.84  93.38
786.3  166855.50  155850.00  93.40
787.6  167335.28  156316.80  93.42
788.9  167731.98  156695.81  93.42
790.1  168296.00  157201.36  93.41
791.4  168680.16  157564.46  93.41
792.7  169315.89  158194.63  93.43
793.9  169748.46  158622.30  93.45
795.2  170246.00  159086.07  93.44
796.5  170772.36  159567.10  93.44
797.7  171283.62  160042.80  93.44
799.0  171948.00  160671.43  93.44
800.2  172343.68  161059.20  93.45
801.5  172821.70  161495.34  93.45
802.8  173378.25  162011.54  93.44
804.0  173862.78  162471.40  93.45
805.3  174381.24  162958.11  93.45
806.5  174767.10  163319.57  93.45
807.8  175240.80  163770.50  93.45
809.0  175720.74  164231.11  93.46
810.3  176231.37  164690.70  93.45
811.5  176611.35  165042.96  93.45
812.8  177124.20  165513.86  93.45
814.0  177544.17  165873.34  93.43
815.3  178036.09  166358.12  93.44
816.5  178430.75  166727.68  93.44
817.8  178891.50  167172.13  93.45
819.0  179302.76  167545.70  93.44
820.2  179797.20  167967.86  93.42
821.5  180303.65  168416.36  93.41
822.7  180616.47  168720.77  93.41
824.0  181060.29  169155.00  93.42
825.2  181550.40  169631.25  93.43
826.4  182078.82  170110.13  93.43
827.7  182418.10  170389.61  93.41
828.9  182918.70  170841.21  93.40
830.1  183334.07  171245.16  93.41
831.4  183780.32  171653.27  93.40
832.6  184261.62  172119.37  93.41
833.8  184620.00  172467.14  93.42
835.0  185013.92  172828.30  93.41
836.3  185511.06  173285.70  93.41
837.5  185976.00  173718.00  93.41
838.7  186447.42  174173.14  93.42
839.9  186857.28  174543.43  93.41
841.2  187356.08  175005.10  93.41
842.4  187793.85  175401.94  93.40
843.6  188201.30  175812.50  93.42
844.8  188725.77  176289.11  93.41
846.0  189110.04  176674.56  93.42
847.2  189532.56  177073.20  93.43
848.5  190043.12  177555.37  93.43
849.7  190401.30  177922.86  93.45
850.9  190767.20  178283.86  93.46
852.1  191238.18  178654.95  93.42
853.3  191561.76  178980.04  93.43
854.5  191955.05  179354.35  93.44
855.7  192274.92  179734.67  93.48
856.9  192666.00  180086.14  93.47
858.1  193067.24  180466.39  93.47
859.3  193469.36  180836.90  93.47
860.5  193923.12  181251.45  93.47
861.7  194332.80  181660.00  93.48
862.9  194698.40  182010.03  93.48
864.1  195095.30  182374.06  93.48
865.3  195556.28  182813.20  93.48
866.5  196058.88  183254.40  93.47
867.7  196436.47  183666.21  93.50
868.9  196879.13  184023.45  93.47
870.1  197334.65  184475.41  93.48
871.3  197796.32  184881.56  93.47
872.5  198326.25  185365.93  93.47
873.7  198817.12  185833.37  93.47
874.9  199328.01  186349.22  93.49
876.0  199819.44  186850.80  93.51
877.2  200342.16  187248.14  93.46
878.4  200873.70  187771.44  93.48
879.6  201419.40  188244.00  93.46
880.8  201883.50  188657.50  93.45
882.0  202322.95  189065.75  93.45
883.1  202835.92  189551.00  93.45
884.3  203317.98  190017.63  93.46
885.5  203885.64  190533.75  93.45
886.7  204304.32  190917.26  93.45
887.8  204733.80  191338.93  93.46
889.0  205294.86  191823.30  93.44
890.2  205732.80  192262.20  93.45
891.4  206363.39  192795.59  93.43
892.5  206973.00  193328.29  93.41
893.7  207690.28  193956.70  93.39
894.9  208332.72  194529.34  93.37
896.0  208942.30  195126.93  93.39
897.2  209547.52  195705.50  93.39
898.4  210084.03  196218.29  93.40
899.5  210898.40  196842.04  93.34
900.7  211383.90  197224.86  93.30
901.9  211807.36  197612.90  93.30
903.0  212135.46  197958.72  93.32
904.2  212484.20  198350.86  93.35
905.4  213026.46  198756.47  93.30
906.5  213680.18  199195.85  93.22
907.7  214078.92  199516.57  93.20
908.8  214382.76  199897.11  93.24
910.0  214735.04  200194.80  93.23
911.2  215034.15  200432.49  93.21
912.3  215282.10  200580.21  93.17
913.5  215518.27  200707.49  93.13
914.6  215686.80  200944.80  93.17
915.8  216071.46  201270.15  93.15
916.9  216211.31  201541.00  93.21
918.1  216575.76  201704.71  93.13
919.2  216808.38  201881.31  93.12
920.4  217041.44  202057.11  93.10
921.5  217283.59  202329.71  93.12
922.7  217436.64  202553.94  93.16
923.8  217704.96  202809.90  93.16
925.0  217846.65  202941.55  93.16
926.1  218213.94  203225.40  93.13
927.3  218695.68  203632.46  93.11
928.4  219287.25  204188.21  93.11
929.6  219985.92  204884.11  93.14
930.7  220703.00  205533.00  93.13
931.8  221477.52  206276.44  93.14
933.0  222247.44  206940.34  93.11
934.1  222760.08  207466.65  93.13
935.3  222997.85  207756.19  93.17
936.4  223053.27  207784.18  93.15
937.6  222893.43  207656.70  93.16
938.7  222854.58  207553.31  93.13
939.9  222943.67  207632.89  93.13
941.0  223649.76  208189.79  93.09
942.1  224096.22  208731.21  93.14
943.3  224721.00  209280.99  93.13
944.4  225224.52  209596.10  93.06
945.6  225473.20  209901.26  93.09
946.7  225774.22  210237.09  93.12
947.9  226138.71  210483.90  93.08
949.0  226369.94  210694.11  93.08
950.1  226792.44  211105.29  93.08
951.3  227124.15  211354.16  93.06
952.4  227355.39  211692.39  93.11
953.6  227841.84  212025.86  93.06
954.7  228059.10  212161.69  93.03
955.8  228316.56  212533.01  93.09
957.0  228843.90  212816.79  93.00
958.1  229145.82  213256.93  93.07
959.3  229158.30  213150.00  93.01
960.4  229578.76  213544.01  93.02
961.6  229861.49  213857.39  93.04
962.7  230099.52  214059.20  93.03
963.9  230375.39  214028.10  92.90
965.0  230524.68  214264.24  92.95
966.2  230768.22  214214.11  92.83
967.3  230775.73  214082.40  92.77
968.5  231080.64  214283.66  92.73
969.6  230927.76  214500.80  92.89
970.8  230909.47  214445.94  92.87
971.9  230912.00  214109.03  92.72
973.1  231210.64  214280.86  92.68
974.2  231065.58  214144.44  92.68
975.4  231307.80  214333.16  92.66
976.5  231388.56  214417.26  92.67
977.7  231573.96  214768.11  92.74
978.8  231422.13  214408.35  92.65
980.0  231447.00  214416.43  92.64
981.2  231776.82  214534.82  92.56
982.3  231655.48  214536.20  92.61
983.5  231721.75  214536.31  92.58
984.6  232082.64  214675.71  92.50
985.8  232257.52  214674.11  92.43
987.0  232329.28  214813.26  92.46
988.1  232509.44  215058.26  92.49
989.3  232459.36  215046.80  92.51
990.2  241022.78  219328.98  91.00
994.0  241388.62  219851.49  91.08
997.9  241195.58  219857.67  91.15
1001.7  241614.61  220282.69  91.17
1005.6  242674.44  221308.89  91.20
1009.4  243978.34  222588.58  91.23
1013.3  245040.00  223680.00  91.28
1017.1  245822.31  224494.42  91.32
1021.0  246558.00  225273.93  91.37
1024.8  247993.22  226647.06  91.39
1028.6  250039.03  228607.11  91.43
1032.5  251643.00  230197.80  91.48
1036.3  252344.83  230923.79  91.51
1040.1  252623.13  231277.77  91.55
1044.0  253435.16  232071.51  91.57
1047.8  254105.25  232820.70  91.62
1051.6  254795.20  233486.49  91.64
1055.5  254435.60  233280.80  91.69
1059.3  254068.20  233039.10  91.72
1063.1  253799.77  232853.59  91.75
1067.0  254070.61  233162.42  91.77
1070.8  254816.26  233893.18  91.79
1074.6  255291.36  234451.25  91.84
1078.4  254893.00  234198.33  91.88
1082.3  253893.76  233364.71  91.91
1086.1  253250.53  232877.69  91.96
1089.9  253073.84  232861.80  92.01
1093.7  253428.31  233270.41  92.05
1097.5  253591.60  233523.20  92.09
1101.4  253588.84  233599.84  92.12
1105.2  253540.40  233654.40  92.16
1109.0  253959.52  234101.32  92.18
1112.8  254935.92  235112.57  92.22
1116.6  255688.89  235814.89  92.23
1120.4  256453.87  236490.80  92.22
1124.2  257052.84  236944.97  92.18
1128.1  257750.63  237483.18  92.14
1131.8  257804.40  237362.53  92.07
1135.7  257633.38  236903.00  91.95
1139.5  257420.60  236277.40  91.79
1143.3  256843.02  235234.93  91.59
1147.1  256202.22  234018.22  91.34
1150.9  255508.92  232738.92  91.09
1154.7  255464.44  232034.40  90.83
1158.5  255290.67  231262.07  90.59
1162.3  255102.60  230441.43  90.33
1166.1  254441.52  229208.51  90.08
1169.9  254049.73  228232.00  89.84
1173.7  253460.00  227040.00  89.58
1177.5  252864.66  225739.07  89.27
1181.2  252860.98  224950.27  88.96
1185.0  253385.86  224555.81  88.62
1188.8  253293.44  223701.72  88.32
1192.6  253360.29  223084.07  88.05
1196.4  253380.52  222480.88  87.81
1200.2  252691.91  221436.44  87.63
1204.0  252257.20  220602.90  87.45
1207.8  251845.40  219891.27  87.31
1211.6  251234.89  219084.78  87.20
1215.3  250767.35  218459.90  87.12
1219.1  250632.83  218297.08  87.10
1222.9  250275.56  218062.22  87.13
1226.7  249964.27  218047.95  87.23
1230.4  249302.23  217817.96  87.37
1234.2  248609.67  217588.31  87.52
1238.0  247860.85  217338.60  87.69
1241.8  247175.92  217075.86  87.82
1245.5  246597.82  216817.36  87.92
1249.3  246421.72  216849.80  88.00
1253.1  246693.61  217208.06  88.05
1256.8  246769.18  217406.73  88.10
1260.6  246594.80  217333.65  88.13
1264.4  246376.47  217196.47  88.16
1268.1  246033.33  216880.40  88.15
1271.9  246042.71  216939.03  88.17
1275.7  246284.34  217347.96  88.25
1279.4  246561.30  217893.60  88.37
1283.2  246058.44  217833.53  88.53
1286.9  245731.14  217918.63  88.68
1290.7  245517.07  218058.13  88.82
1294.4  244828.48  217711.87  88.92
1298.2  243807.67  216985.61  89.00
1302.0  242570.00  215989.17  89.04
1305.7  241167.67  214754.53  89.05
1309.5  239631.85  213329.05  89.02
1313.2  238686.33  212376.08  88.98
1317.0  238071.60  211614.00  88.89
1320.7  237301.49  210642.77  88.77
1324.4  236213.63  209317.57  88.61
1328.2  235493.60  208194.40  88.41
1331.9  234525.13  206748.54  88.16
1335.7  233638.33  205313.33  87.88
1339.4  232379.20  203449.29  87.55
1343.2  231385.56  201639.97  87.14
1346.9  230802.50  200096.92  86.70
1350.6  230883.88  198926.93  86.16
1354.4  231093.75  197761.47  85.58
1358.1  230581.93  195923.07  84.97
1361.8  229761.40  193795.07  84.35
1365.6  228783.70  191740.15  83.81
1369.3  227875.56  190008.00  83.38
1373.0  226655.86  188249.78  83.06
1376.7  225089.10  186240.13  82.74
1380.5  223356.18  184302.18  82.51
1384.2  222054.53  182574.84  82.22
1387.9  220974.27  180889.73  81.86
1391.6  219674.58  178796.44  81.39
1395.3  218445.30  176352.60  80.73
1399.1  217671.58  173939.06  79.91
1402.8  216701.33  170936.67  78.88
1406.5  216017.37  167859.10  77.71
1410.2  215514.44  164689.17  76.42
1413.9  215538.97  161739.92  75.04
1417.6  215074.29  158428.48  73.66
1421.3  214420.27  155187.73  72.38
1425.1  213624.00  152143.47  71.22
1428.8  213268.50  149748.60  70.22
1432.5  213087.31  147803.81  69.36
1436.2  212843.53  146134.10  68.66
1439.9  212192.23  144378.09  68.04
1443.6  211812.44  142975.78  67.50
1447.3  211291.87  141599.04  67.02
1451.0  210830.25  140295.00  66.54
1454.7  210310.31  138929.87  66.06
1458.4  209916.00  137565.87  65.53
1462.1  209297.48  135961.47  64.96
1465.8  208547.03  134275.61  64.39
1469.4  208009.28  132702.11  63.80
1473.1  208773.20  131989.17  63.22
1476.8  209004.03  131083.69  62.72
1480.5  207851.82  129541.29  62.32
1484.2  206793.27  128387.80  62.09
1487.9  206150.88  127774.14  61.98
1491.6  205502.92  127329.58  61.96
1495.3  205467.17  127436.83  62.02
1498.9  204965.07  127385.17  62.15
1502.6  203987.42  127194.36  62.35
1506.3  202774.76  126947.02  62.60
1510.0  201801.30  126891.80  62.88
1513.7  201034.66  126949.29  63.15
1517.3  200294.97  126842.79  63.33
1521.0  199374.36  126457.21  63.43
1524.7  198542.48  125950.50  63.44
1528.3  197703.02  125321.63  63.39
1532.0  196784.93  124600.00  63.32
1535.7  195896.56  123934.07  63.27
1539.3  195020.77  123316.50  63.23
1543.0  194403.61  122964.14  63.25
1546.7  194015.25  122932.33  63.36
1550.3  193484.09  122922.67  63.53
1554.0  192684.80  122796.10  63.73
1557.6  191919.20  122662.22  63.91
1561.3  191071.01  122433.17  64.08
1565.0  190198.93  122108.00  64.20
1568.6  189267.71  121753.26  64.33
1572.3  188601.18  121551.08  64.45
1575.9  188011.20  121370.04  64.55
1579.6  187429.36  121164.21  64.65
1583.2  186811.82  120956.62  64.75
1586.9  186055.22  120807.50  64.93
1590.5  185467.60  121015.07  65.25
1594.1  184743.74  121405.98  65.72
1597.8  183976.22  121925.07  66.27
1601.4  183238.11  122621.34  66.92
1605.1  182255.50  123200.97  67.60
1608.7  181455.25  123892.00  68.28
1612.3  180673.24  124584.83  68.96
1616.0  179859.45  125188.20  69.60
1619.6  179153.67  125808.22  70.22
1623.2  178333.27  126289.73  70.82
1626.9  177760.58  126858.49  71.36
1630.5  177039.25  127219.70  71.86
1634.1  176375.77  127587.71  72.34
1637.8  175583.64  127786.40  72.78
1641.4  174648.63  127840.55  73.20
1645.0  173744.64  127897.66  73.61
1648.6  172750.53  127863.98  74.02
1652.2  172003.51  127944.27  74.38
1655.8  171247.56  127948.22  74.72
1659.5  170538.45  127912.80  75.01
1663.1  169290.95  127436.38  75.28
1666.7  167997.33  126837.50  75.50
1670.3  166796.02  126196.48  75.66
1673.9  165679.26  125497.87  75.75
1677.5  164861.67  124884.22  75.75
1681.1  164424.76  124385.60  75.65
1684.7  164396.15  124112.70  75.50
1688.3  164263.87  123661.92  75.28
1691.9  163877.40  122886.93  74.99
1695.6  163510.73  121917.40  74.56
1699.2  163400.63  121048.83  74.08
1702.8  163322.70  120373.67  73.70
1706.3  162827.56  119778.79  73.56
1709.9  161867.02  119074.31  73.56
1713.5  161137.11  118610.08  73.61
1717.1  160417.37  118069.23  73.60
1720.7  159747.58  117464.32  73.53
1724.3  159362.57  117003.78  73.42
1727.9  159078.77  116536.86  73.26
1731.5  158975.47  116189.06  73.09
1735.1  159148.27  116033.60  72.91
1738.7  158883.64  115609.64  72.76
1742.2  158400.70  115031.36  72.62
1745.8  157773.73  114369.47  72.49
1749.4  157687.00  114051.31  72.33
1753.0  156913.63  113209.02  72.15
1756.5  155451.34  111835.66  71.94
1760.1  153583.60  110196.03  71.75
1763.7  151472.61  108368.94  71.54
1767.2  149795.67  106928.07  71.38
1770.8  148390.00  105735.00  71.25
1774.4  146934.01  104580.54  71.18
1777.9  146083.07  103922.92  71.14
1781.5  145204.00  103292.00  71.14
1785.1  143920.83  102407.50  71.16
1788.6  142565.63  101510.09  71.20
1792.2  141254.50  100642.50  71.25
1795.8  140632.41  100268.64  71.30
1799.3  139946.20  99857.00  71.35
1802.9  139142.46  99343.64  71.40
1806.4  138412.62  98810.49  71.39
1810.0  137483.44  98143.71  71.39
1813.5  136946.22  97730.19  71.36
1817.1  136605.40  97452.13  71.34
1820.6  135851.77  96951.77  71.37
1824.2  135666.27  96902.58  71.43
1827.7  134794.31  96436.44  71.54
1831.2  134316.00  96334.00  71.72
1834.8  134184.67  96515.27  71.93
1838.3  133965.50  96715.00  72.19
1841.8  133298.70  96559.23  72.44
1845.4  132519.14  96290.99  72.66
1848.9  131633.85  95913.60  72.86
1852.4  131054.17  95599.40  72.95
1856.0  130330.60  95126.87  72.99
1859.5  129615.99  94536.51  72.94
1863.0  128852.07  93819.83  72.81
1866.6  128323.11  93191.38  72.62
1870.1  127964.56  92548.78  72.32
1873.6  127477.50  91580.25  71.84
1877.1  126673.75  90199.67  71.21
1880.6  125569.78  88447.27  70.44
1884.2  124582.93  86568.02  69.49
1887.7  123701.47  84542.07  68.34
1891.2  122684.45  82129.25  66.94
1894.7  121725.16  79566.83  65.37
1898.2  121170.37  77094.09  63.62
1902.2  130141.44  80439.84  61.81
1904.9  129352.00  78053.72  60.34
1907.6  128475.52  75695.28  58.92
1910.4  127849.12  73525.06  57.51
1913.1  126815.92  71262.16  56.19
1915.8  126059.64  69366.36  55.03
1918.6  125502.56  67775.68  54.00
1921.3  125023.91  66436.01  53.14
1924.0  124310.76  65141.72  52.40
1926.7  123597.40  64064.56  51.83
1929.4  122867.52  63204.88  51.44
1932.2  122349.19  62633.37  51.19
1934.9  121811.04  62206.56  51.07
1937.6  121222.80  61922.64  51.08
1940.3  120666.00  61778.00  51.20
1943.0  120182.09  61781.98  51.41
1945.7  119493.00  61730.24  51.66
1948.4  118750.59  61725.78  51.98
1951.1  118168.56  61866.54  52.35
1953.8  117582.96  62051.22  52.77
1956.4  117089.15  62279.78  53.19
1959.1  116464.56  62456.68  53.63
1961.8  115675.14  62546.40  54.07
1964.5  115025.58  62724.42  54.53
1967.2  114241.17  62824.49  54.99
1969.9  113614.20  63005.40  55.46
1972.5  112832.25  63107.63  55.93
1975.2  112300.61  63329.52  56.39
1977.9  111938.88  63637.08  56.85
1980.6  111329.61  63794.08  57.30
1983.2  110442.76  63772.76  57.74
1985.9  109562.40  63720.00  58.16
1988.5  108686.50  63634.31  58.55
1991.2  108015.93  63670.86  58.95
1993.8  107397.18  63706.50  59.32
1996.5  106954.32  63800.88  59.65
1999.2  106338.29  63765.17  59.96
2001.8  105949.68  63815.76  60.23
2004.4  105418.35  63731.36  60.46
2007.1  104733.30  63492.94  60.62
2009.7  104109.66  63268.74  60.77
2012.4  103687.68  63126.72  60.88
2015.0  103244.80  62848.20  60.87
2017.6  102728.05  62453.35  60.79
2020.3  102214.20  62039.12  60.70
2022.9  101948.64  61731.68  60.55
2025.5  101715.24  61324.32  60.29
2028.1  101505.16  60868.55  59.97
2030.8  101075.19  60224.94  59.58
2033.4  100919.28  59641.74  59.10
2036.0  100527.12  58850.92  58.54
2038.6  100149.66  58026.30  57.94
2041.2  99839.52  57185.40  57.28
2043.8  99479.90  56267.12  56.56
2046.4  99074.44  55266.90  55.78
2049.0  98556.00  54167.60  54.96
2051.6  98294.79  53222.13  54.15
2054.2  97967.75  52266.00  53.35
2056.8  97597.50  51328.20  52.59
2059.4  97001.66  50331.05  51.89
2062.0  96495.25  49375.25  51.17
2064.6  95879.32  48399.27  50.48
2067.1  95244.12  47426.31  49.79
2069.7  94614.18  46466.44  49.11
2072.3  94161.34  45645.26  48.48
2074.9  93698.43  44825.13  47.84
2077.4  93386.52  44114.77  47.24
2080.0  92880.17  43405.88  46.73
2082.6  92410.20  42766.80  46.28
2085.1  91934.28  42179.94  45.88
2087.7  91564.20  41675.40  45.51
2090.3  91101.36  41186.82  45.21
2092.8  90365.19  40587.82  44.92
2095.4  89554.92  39999.05  44.66
2097.9  88897.13  39477.62  44.41
2100.5  88205.60  39010.80  44.23
2103.0  87602.06  38642.84  44.11
2105.6  87016.68  38365.35  44.09
2108.1  86502.60  38179.17  44.14
2110.7  85968.12  38064.60  44.28
2113.2  85474.72  38004.45  44.46
2115.7  84922.55  37950.30  44.69
2118.3  84303.57  37924.38  44.99
2120.8  83917.98  38029.14  45.32
2123.3  83514.39  38125.01  45.65
2125.8  83141.10  38250.10  46.01
2128.4  82688.19  38376.39  46.41
2130.9  82147.40  38457.80  46.82
2133.4  81790.66  38643.36  47.25
2135.9  81414.80  38805.60  47.66
2138.4  80944.71  38869.38  48.02
2140.9  80615.22  38975.40  48.35
2143.4  80278.42  39064.64  48.66
2145.9  79978.71  39166.98  48.97
2148.4  79700.93  39269.32  49.27
2150.9  79408.53  39371.66  49.58
2153.4  79116.13  39488.62  49.91
2155.9  78775.51  39574.67  50.24
2158.4  78490.65  39631.20  50.49
2160.9  78270.15  39712.05  50.74
2163.4  77928.78  39760.78  51.02
2165.9  77356.26  39680.04  51.30
2168.4  76870.08  39652.74  51.58
2170.8  76522.71  39680.08  51.85
2173.3  76188.02  39706.61  52.12
2175.8  75888.89  39775.89  52.41
2178.2  75505.75  39797.90  52.71
2180.7  75102.23  39824.33  53.03
2183.2  74686.95  39825.53  53.32
2185.6  74261.88  39833.64  53.64
2188.1  73762.92  39788.28  53.94
2190.6  73198.32  39683.02  54.21
2193.0  72560.40  39536.31  54.49
2195.5  71992.32  39413.76  54.75
2197.9  71399.76  39257.84  54.98
2200.4  70673.55  39014.50  55.20
2202.8  70199.76  38901.57  55.42
2205.3  69621.62  38696.50  55.58
2207.7  69243.46  38607.40  55.76
2210.1  68849.48  38472.56  55.88
2212.6  68498.29  38376.49  56.03
2215.0  68252.90  38326.50  56.15
2217.4  67942.22  38233.23  56.27
2219.9  67693.64  38137.38  56.34
2222.3  67481.92  38046.36  56.38
2224.7  67319.91  37983.06  56.42
2227.1  67061.27  37847.29  56.44
2229.5  66741.76  37668.39  56.44
2231.9  66296.64  37354.40  56.34
2234.4  65800.72  36979.20  56.20
2236.8  65406.24  36619.61  55.99
2239.2  65010.66  36207.60  55.69
2241.6  64575.00  35714.28  55.31
2244.0  64160.64  35182.08  54.83
2246.4  63759.18  34567.29  54.22
2248.8  63306.65  33856.24  53.48
2251.2  62979.30  33120.90  52.59
2253.6  62561.70  32311.80  51.65
2255.9  62274.84  31509.72  50.60
2258.3  61933.74  30659.92  49.50
2260.7  61545.76  29796.24  48.41
2263.1  61143.60  28988.40  47.41
2265.5  60751.79  28259.88  46.52
2267.9  60412.80  27674.70  45.81
2270.2  59984.88  27206.40  45.36
2272.6  59576.76  26910.72  45.17
2275.0  59164.56  26742.24  45.20
2277.3  58755.15  26682.75  45.41
2279.7  58374.60  26682.75  45.71
2282.1  58051.36  26688.64  45.97
2284.4  57637.80  26636.06  46.21
2286.8  57349.61  26575.10  46.34
2289.1  56940.68  26431.88  46.42
2291.5  56615.58  26272.05  46.40
2293.8  56186.68  26009.62  46.29
2296.2  55717.20  25677.96  46.09
2298.5  55196.28  25312.29  45.86
2300.8  54657.26  24913.28  45.58
2303.2  53990.76  24437.04  45.26
2305.5  53278.15  23931.04  44.92
2307.9  52618.56  23438.67  44.54
2310.2  51965.76  22924.44  44.11
2312.5  51336.00  22448.00  43.73
2314.8  50728.44  21989.70  43.35
2317.1  50088.75  21524.75  42.97
2319.5  49455.45  21079.98  42.62
2321.8  48892.72  20699.72  42.34
2324.1  48278.86  20317.08  42.08
2326.4  47763.54  19960.60  41.79
2328.7  47262.50  19589.00  41.45
2331.0  46774.32  19263.36  41.18
2333.3  46403.00  19006.29  40.96
2335.6  46010.16  18773.44  40.80
2337.9  45534.42  18574.38  40.79
2340.2  45077.50  18382.50  40.78
2342.5  44687.49  18249.69  40.84
2344.8  44206.95  18068.60  40.87
2347.1  43711.50  17880.66  40.91
2349.4  43139.58  17672.46  40.97
2351.7  42641.44  17489.92  41.02
2353.9  42170.53  17322.64  41.08
2356.2  41681.25  17160.00  41.17
2358.5  41161.01  16999.80  41.30
2360.8  40625.54  16850.20  41.48
2363.1  40176.24  16714.02  41.60
2365.3  39729.19  16559.61  41.68
2367.6  39180.00  16360.00  41.76
2369.8  38652.30  16190.55  41.89
2372.1  38106.12  16011.06  42.02
2374.4  37491.16  15810.64  42.17
2376.6  36860.88  15612.52  42.36
2378.9  36239.28  15446.76  42.62
2381.1  35640.80  15256.80  42.81
2383.4  35072.38  15051.94  42.92
2385.6  34589.50  14880.80  43.02
2387.9  34097.04  14668.20  43.02
2390.1  33610.50  14448.00  42.99
2392.3  33127.38  14268.15  43.07
2394.6  32663.46  14123.60  43.24
2396.8  32233.18  14005.20  43.45
2399.0  31768.30  13845.80  43.58
2401.3  31334.72  13644.02  43.54
2403.5  30859.92  13409.76  43.45
2405.7  30407.26  13192.51  43.39
2407.9  29975.40  12989.34  43.33
2410.1  29551.68  12733.56  43.09
2412.4  29187.90  12531.70  42.93
2414.6  28775.28  12340.32  42.89
2416.8  28375.38  12140.04  42.78
2419.0  27992.02  11907.22  42.54
2421.2  27598.26  11687.88  42.35
2423.4  27178.62  11432.82  42.07
2425.6  26837.64  11235.69  41.87
2427.8  26517.60  11029.95  41.59
2430.0  26174.54  10816.21  41.32
2432.2  25850.88  10575.36  40.91
2434.4  25553.61  10332.90  40.44
2436.5  25256.60  10079.20  39.91
2438.7  24963.84  9822.42  39.35
2440.9  24665.61  9575.64  38.82
2443.1  24385.32  9358.56  38.38
2445.3  24124.01  9142.50  37.90
2447.4  23831.28  8947.44  37.54
2449.6  23506.56  8722.56  37.11
2451.8  23188.14  8482.86  36.58
2453.9  22869.98  8280.08  36.21
2456.1  22557.76  8101.20  35.91
2458.3  22242.50  7905.62  35.54
2460.4  21926.47  7698.00  35.11
2462.6  21626.50  7498.05  34.67
2464.7  21349.38  7326.54  34.32
2466.9  21082.08  7134.24  33.84
2469.0  20826.64  6937.67  33.31
2471.2  20592.54  6738.36  32.72
2473.3  20320.48  6549.93  32.23
2475.4  20046.66  6390.42  31.88
2477.6  19783.18  6259.17  31.64
2479.7  19553.28  6144.00  31.42
2481.9  19262.74  6025.46  31.28
2484.0  19002.29  5905.03  31.08
2486.1  18715.32  5808.78  31.04
2488.2  18479.55  5775.95  31.26
2490.4  18231.75  5748.75  31.53
2492.5  17895.44  5652.20  31.58
2494.6  17581.32  5499.18  31.28
2496.7  17342.95  5462.51  31.50
2498.8  17164.98  5442.03  31.70
2500.9  16957.16  5486.14  32.35
2503.0  16838.02  5548.62  32.95
2505.1  16731.00  5602.35  33.48
2507.2  16721.40  5690.67  34.03
2509.4  16692.61  5699.21  34.14
2511.4  16677.57  5726.07  34.33
2513.5  16744.96  5772.96  34.48
2515.6  16992.46  5823.88  34.27
