# Supplementary material for: Using reflectance spectra and Pl@ntNet to identify herbarium specimens: a case study with Lithocarpus
Source: New Phytol. 2025 Jun 4;251(2):800–10. doi: 10.1111/nph.70258 (PMC13278665; doi:10.1111/nph.70258)
Supplement: Supplementary file 1 — Dataset S1 Original spectral data collected for this study. [file NPH-251-800-s003.zip › lithocarpus_spectra/gr020122_0008.sig]

/*** Spectra Vista SIG Data ***/
name= gr020122_0008.sig
instrument= HI: 1132003 (HR-1024i)
integration= 50.0, 9.0, 6.0, 200.0, 14.0, 6.0
scan method= Time-based, Time-based
scan coadds= 100, 425, 571, 25, 298, 571
scan time= 5, 5
scan settings= AI, AI
external data set1= 0,0,0,0,0,0,0,0,0,0,0,0,0,0,0,0,0,0,0,0,0,0,0,0,0,0,0,0,0,0,0,0
external data set2= 0,0,0,0,0,0,0,0,0,0,0,0,0,0,0,0,0,0,0,0,0,0,0,0,0,0,0,0,0,0,0,0
external data dark= 0,0,0,0,0,0,0,0,0,0,0,0,0,0,0,0
external data mask= 0
optic= LENS 4(1), LENS 4(1)
temp= 30.0, -5.0, -9.8, 30.9, -5.0, -9.9
battery= 7.45, 7.44
error= 0, 0
units= Radiance, Radiance
time= 01/02/2022 11:44:23, 01/02/2022 11:52:40
longitude=                 ,                 
latitude=                 ,                 
gpstime=                 ,                 
comm= 
memory slot= 0, 0
factors= 0.928, 0.825, 1.000 [Overlap: Remove @ 990,1900, Matching Type: None]
inclinometer x offset= 1, 1
inclinometer y offset= 90, 90
data= 
340.5  1150.10  21.70  1.89
341.9  1191.12  21.27  1.79
343.4  1180.80  19.68  1.67
344.9  1184.00  32.38  2.73
346.4  1176.78  17.83  1.52
347.8  1164.84  17.13  1.47
349.3  1194.00  7.96  0.67
350.8  1212.00  15.15  1.25
352.2  1258.18  18.29  1.45
353.7  1254.89  20.69  1.65
355.2  1310.00  22.93  1.75
356.6  1374.45  9.82  0.71
358.1  1440.98  9.92  0.69
359.6  1461.48  19.23  1.32
361.0  1514.13  21.54  1.42
362.5  1602.90  27.74  1.73
364.0  1694.42  15.93  0.94
365.5  1760.45  19.28  1.09
366.9  1833.76  15.70  0.86
368.4  1914.03  21.89  1.14
369.9  2019.02  16.08  0.80
371.3  2088.76  19.83  0.95
372.8  2176.26  22.94  1.05
374.2  2271.50  25.96  1.14
375.7  2399.13  26.22  1.09
377.2  2509.80  26.70  1.06
378.6  2589.16  19.82  0.77
380.1  2666.56  22.44  0.84
381.6  2799.42  22.07  0.79
383.0  2934.80  28.46  0.97
384.5  3070.34  35.04  1.14
386.0  3172.62  31.35  0.99
387.4  3289.65  30.13  0.92
388.9  3393.04  23.24  0.68
390.4  3542.29  34.17  0.96
391.8  3708.04  34.44  0.93
393.3  3859.47  31.87  0.83
394.7  3949.80  31.21  0.79
396.2  4068.32  32.46  0.80
397.7  4210.56  41.28  0.98
399.1  4397.85  42.97  0.98
400.6  4592.32  40.64  0.88
402.0  4725.24  40.56  0.86
403.5  4821.60  41.65  0.86
405.0  4958.24  46.60  0.94
406.4  5168.46  42.85  0.83
407.9  5369.84  51.29  0.96
409.3  5496.28  52.68  0.96
410.8  5608.98  52.88  0.94
412.2  5772.72  54.27  0.94
413.7  5998.48  57.98  0.97
415.1  6238.34  58.75  0.94
416.6  6431.67  61.63  0.96
418.0  6568.50  63.44  0.97
419.5  6716.52  62.19  0.93
420.9  6914.24  68.88  1.00
422.4  7180.78  70.99  0.99
423.8  7441.02  69.41  0.93
425.3  7705.95  73.80  0.96
426.7  7921.20  76.88  0.97
428.2  8092.48  79.04  0.98
429.6  8272.35  77.09  0.93
431.1  8477.98  78.93  0.93
432.5  8748.35  82.45  0.94
434.0  9031.00  90.75  1.00
435.4  9339.00  92.13  0.99
436.8  9647.24  96.08  1.00
438.3  9904.45  97.46  0.98
439.7  10111.13  101.00  1.00
441.2  10287.36  105.75  1.03
442.6  10533.90  111.00  1.05
444.0  10827.18  111.93  1.03
445.5  11164.08  114.03  1.02
446.9  11520.60  121.49  1.05
448.4  11834.20  127.19  1.07
449.8  12175.75  129.95  1.07
451.2  12448.75  132.25  1.06
452.7  12674.31  133.17  1.05
454.1  12929.86  135.83  1.05
455.5  13213.48  140.63  1.06
457.0  13550.68  147.29  1.09
458.4  13888.16  148.72  1.07
459.8  14250.24  149.76  1.05
461.2  14661.72  159.69  1.09
462.7  15032.46  162.68  1.08
464.1  15357.10  165.41  1.08
465.5  15642.72  169.83  1.09
467.0  15933.20  172.33  1.08
468.4  16247.60  178.18  1.10
469.8  16580.72  181.78  1.10
471.2  17003.07  186.17  1.09
472.7  17446.18  187.01  1.07
474.1  17888.80  194.70  1.09
475.5  18412.42  204.82  1.11
476.9  18904.34  210.80  1.12
478.4  19293.75  215.63  1.12
479.8  19565.24  217.15  1.11
481.2  19756.32  218.04  1.10
482.6  19983.78  223.56  1.12
484.0  20331.30  230.28  1.13
485.4  20796.51  235.72  1.13
486.9  21334.95  235.46  1.10
488.3  21923.36  246.74  1.13
489.7  22414.50  251.98  1.12
491.1  22837.92  255.78  1.12
492.5  23220.12  267.54  1.15
493.9  23536.08  267.72  1.14
495.3  23814.60  270.75  1.14
496.8  24202.68  276.61  1.14
498.2  24684.78  285.08  1.15
499.6  25185.33  288.07  1.14
501.0  25762.98  298.11  1.16
502.4  26295.36  303.15  1.15
503.8  26812.17  310.43  1.16
505.2  27345.64  320.04  1.17
506.6  27860.36  325.11  1.17
508.0  28344.96  331.38  1.17
509.4  28735.00  335.00  1.17
510.8  29190.15  346.50  1.19
512.2  29641.12  355.02  1.20
513.6  30139.20  361.20  1.20
515.0  30727.20  365.80  1.19
516.4  31231.84  375.84  1.20
517.8  31785.20  381.29  1.20
519.2  32375.91  394.11  1.22
520.7  32956.60  402.98  1.22
522.0  33450.96  411.81  1.23
523.4  34031.97  421.16  1.24
524.8  34527.54  430.34  1.25
526.2  35130.43  439.19  1.25
527.6  35758.32  447.86  1.25
529.0  36295.60  457.60  1.26
530.4  36942.18  466.07  1.26
531.8  37483.14  473.00  1.26
533.2  37908.00  483.21  1.27
534.6  38317.12  494.16  1.29
536.0  38813.01  502.70  1.30
537.4  39327.91  509.62  1.30
538.8  39896.58  518.31  1.30
540.2  40523.01  532.05  1.31
541.6  41108.48  542.50  1.32
543.0  41607.58  550.10  1.32
544.3  42299.40  563.33  1.33
545.7  43086.75  577.46  1.34
547.1  43613.10  590.51  1.35
548.5  44246.76  601.16  1.36
549.9  44966.77  614.60  1.37
551.3  45742.58  628.75  1.37
552.7  46276.96  641.13  1.39
554.1  46967.04  654.59  1.39
555.4  47544.98  664.10  1.40
556.8  47955.60  673.37  1.40
558.2  48215.85  678.90  1.41
559.6  48462.30  688.20  1.42
561.0  48962.76  702.24  1.43
562.3  49358.40  709.80  1.44
563.7  49929.60  720.16  1.44
565.1  50498.80  732.60  1.45
566.5  51099.36  744.55  1.46
567.9  51935.76  761.08  1.47
569.2  52848.60  774.90  1.47
570.6  53812.17  797.15  1.48
572.0  54637.60  816.00  1.49
573.4  55340.45  830.42  1.50
574.8  56044.75  846.81  1.51
576.1  56904.93  859.85  1.51
577.5  57560.72  876.36  1.52
578.9  58474.80  896.88  1.53
580.3  59324.88  915.06  1.54
581.6  60171.52  933.80  1.55
583.0  60998.76  951.62  1.56
584.4  61579.77  967.00  1.57
585.8  61995.76  976.79  1.58
587.1  62324.02  986.70  1.58
588.5  62760.60  995.78  1.59
589.9  63117.60  1008.53  1.60
591.2  63616.84  1017.27  1.60
592.6  64363.20  1030.98  1.60
594.0  65002.69  1048.76  1.61
595.3  65867.42  1065.50  1.62
596.7  66750.94  1084.32  1.62
598.1  67588.11  1101.57  1.63
599.5  68427.50  1116.05  1.63
600.8  69301.36  1130.30  1.63
602.2  70017.22  1148.47  1.64
603.5  70898.40  1167.45  1.65
604.9  71764.56  1188.86  1.66
606.3  72557.76  1203.84  1.66
607.6  73296.84  1218.86  1.66
609.0  74028.60  1236.60  1.67
610.4  74741.94  1257.17  1.68
611.7  75382.31  1272.81  1.69
613.1  75968.40  1291.76  1.70
614.5  76635.72  1305.72  1.70
615.8  77149.08  1326.65  1.72
617.2  77852.16  1344.78  1.73
618.5  78457.16  1366.37  1.74
619.9  79233.08  1390.54  1.75
621.2  79939.08  1410.56  1.76
622.6  80839.00  1436.88  1.78
624.0  81542.97  1460.34  1.79
625.3  82357.97  1486.32  1.80
626.7  83160.94  1508.27  1.81
628.0  83844.80  1529.00  1.82
629.4  84655.20  1554.00  1.84
630.8  85327.56  1580.61  1.85
632.1  85877.82  1601.78  1.87
633.5  86772.40  1623.05  1.87
634.8  87478.97  1644.45  1.88
636.2  88114.80  1663.07  1.89
637.5  88930.50  1684.69  1.89
638.9  89648.79  1703.56  1.90
640.2  90413.06  1726.62  1.91
641.6  91216.80  1745.85  1.91
642.9  91938.21  1761.31  1.92
644.3  92733.30  1773.27  1.91
645.6  93509.00  1794.00  1.92
647.0  94253.22  1805.11  1.92
648.3  95034.16  1809.24  1.90
649.7  95856.43  1824.52  1.90
651.0  96615.62  1827.70  1.89
652.4  97142.76  1830.47  1.88
653.7  98203.32  1834.38  1.87
655.0  99108.36  1835.34  1.85
656.4  99715.00  1833.35  1.84
657.7  100824.83  1839.51  1.82
659.1  101747.80  1834.53  1.80
660.4  102476.64  1830.64  1.79
661.8  103152.00  1828.00  1.77
663.1  104096.52  1831.28  1.76
664.5  104583.06  1822.79  1.74
665.8  104722.62  1817.81  1.74
667.1  104775.66  1822.57  1.74
668.5  105109.20  1837.50  1.75
669.8  105445.54  1856.17  1.76
671.2  105672.32  1878.24  1.78
672.5  105911.87  1905.25  1.80
673.8  106493.80  1946.77  1.83
675.2  107402.82  2006.97  1.87
676.5  108515.16  2069.15  1.91
677.8  109698.00  2139.50  1.95
679.2  110639.49  2210.78  2.00
680.5  111448.05  2284.09  2.05
681.9  112173.60  2358.13  2.10
683.2  112951.30  2437.05  2.16
684.5  113767.50  2506.35  2.20
685.9  114481.03  2568.46  2.24
687.2  115176.96  2630.40  2.28
688.5  115826.86  2692.49  2.32
689.9  116601.68  2759.95  2.37
691.2  117262.49  2819.51  2.40
692.5  117869.00  2876.61  2.44
693.8  118587.85  2931.29  2.47
695.2  119191.21  2983.35  2.50
696.5  119852.04  3036.88  2.53
697.8  120533.55  3091.75  2.57
699.2  121175.73  3147.40  2.60
700.5  121865.94  3204.77  2.63
701.8  122487.75  3259.73  2.66
703.1  123115.08  3319.62  2.70
704.5  123755.04  3382.56  2.73
705.8  124469.67  3444.16  2.77
707.1  125113.25  3505.38  2.80
708.4  125736.93  3568.01  2.84
709.8  126488.85  3633.08  2.87
711.1  126999.80  3691.23  2.91
712.4  127786.78  3759.82  2.94
713.7  128422.14  3819.38  2.97
715.0  129091.65  3887.93  3.01
716.3  129811.25  3953.06  3.05
717.7  130496.50  4009.41  3.07
719.0  131239.40  4077.05  3.11
720.3  131965.86  4147.10  3.14
721.6  132815.20  4225.40  3.18
722.9  133638.30  4291.52  3.21
724.2  134484.84  4360.23  3.24
725.6  135214.32  4429.40  3.28
726.9  135640.50  4487.25  3.31
728.2  136071.04  4545.24  3.34
729.5  136610.11  4603.37  3.37
730.8  137053.78  4665.64  3.40
732.1  137601.52  4733.96  3.44
733.4  137993.68  4794.64  3.47
734.7  138251.16  4843.80  3.50
736.0  138560.76  4899.75  3.54
737.3  138640.68  4948.76  3.57
738.6  138749.49  4998.98  3.60
740.0  138868.85  5053.84  3.64
741.2  139118.72  5110.56  3.67
742.6  139575.96  5160.51  3.70
743.9  140121.20  5224.16  3.73
745.2  140825.04  5293.68  3.76
746.5  141589.66  5375.50  3.80
747.8  142229.00  5446.85  3.83
749.1  142936.10  5513.02  3.86
750.4  143638.19  5569.65  3.88
751.7  144335.24  5643.65  3.91
753.0  144859.46  5707.67  3.94
754.2  145482.96  5777.54  3.97
755.5  146019.56  5843.64  4.00
756.8  146543.72  5893.23  4.02
758.1  147481.20  5959.74  4.04
759.4  148358.60  6030.75  4.06
760.7  149157.12  6095.53  4.09
762.0  149703.75  6162.19  4.12
763.3  150222.24  6218.10  4.14
764.6  150569.28  6280.38  4.17
765.9  150923.85  6345.55  4.20
767.2  151387.95  6418.07  4.24
768.4  151669.70  6474.65  4.27
769.7  152269.11  6545.58  4.30
771.0  152649.09  6602.56  4.33
772.3  152994.05  6654.86  4.35
773.6  153437.76  6714.20  4.38
774.8  153861.85  6778.21  4.41
776.1  154266.32  6835.01  4.43
777.4  154544.36  6891.67  4.46
778.7  155008.70  6955.02  4.49
780.0  155416.64  7006.00  4.51
781.2  155750.88  7064.10  4.54
782.5  156216.84  7125.89  4.56
783.8  156649.68  7187.13  4.59
785.0  156945.60  7247.84  4.62
786.3  157332.00  7302.75  4.64
787.6  157748.64  7362.88  4.67
788.9  158103.60  7412.45  4.69
790.1  158605.90  7474.68  4.71
791.4  158942.88  7534.80  4.74
792.7  159513.45  7603.61  4.77
793.9  159905.34  7665.84  4.79
795.2  160344.50  7722.25  4.82
796.5  160814.72  7780.14  4.84
797.7  161260.26  7845.53  4.87
799.0  161844.00  7920.00  4.89
800.2  162214.40  7973.92  4.92
801.5  162628.86  8033.34  4.94
802.8  163150.00  8101.03  4.97
804.0  163568.86  8159.97  4.99
805.3  164045.24  8226.81  5.01
806.5  164378.80  8285.75  5.04
807.8  164800.30  8349.08  5.07
809.0  165239.01  8414.39  5.09
810.3  165703.76  8474.11  5.11
811.5  166041.06  8521.52  5.13
812.8  166492.80  8586.90  5.16
814.0  166840.29  8643.24  5.18
815.3  167298.42  8710.74  5.21
816.5  167648.50  8768.88  5.23
817.8  168068.19  8832.30  5.26
819.0  168457.10  8886.15  5.28
820.2  168895.26  8943.60  5.30
821.5  169317.35  9010.49  5.32
822.7  169586.82  9069.71  5.35
824.0  170008.83  9134.37  5.37
825.2  170497.80  9196.88  5.39
826.4  170983.34  9260.08  5.42
827.7  171246.55  9309.63  5.44
828.9  171666.90  9379.35  5.46
830.1  172034.91  9444.85  5.49
831.4  172452.36  9507.40  5.51
832.6  172902.66  9581.89  5.54
833.8  173253.20  9633.73  5.56
835.0  173606.44  9688.11  5.58
836.3  174003.90  9747.57  5.60
837.5  174484.80  9823.28  5.63
838.7  174887.91  9877.34  5.65
839.9  175290.48  9948.42  5.68
841.2  175715.38  10027.77  5.71
842.4  176088.00  10085.04  5.73
843.6  176467.90  10139.85  5.75
844.8  176978.07  10201.95  5.76
846.0  177358.62  10256.36  5.78
847.2  177739.80  10345.18  5.82
848.5  178185.60  10404.92  5.84
849.7  178514.85  10452.44  5.86
850.9  178899.50  10508.55  5.87
852.1  179282.99  10581.35  5.90
853.3  179555.04  10648.01  5.93
854.5  179933.39  10708.95  5.95
855.7  180254.82  10748.07  5.96
856.9  180585.96  10797.57  5.98
858.1  180934.73  10888.15  6.02
859.3  181262.48  10953.50  6.04
860.5  181717.14  11023.37  6.07
861.7  182131.20  11073.20  6.08
862.9  182479.57  11127.42  6.10
864.1  182790.85  11169.14  6.11
865.3  183172.16  11249.55  6.14
866.5  183591.36  11340.00  6.18
867.7  184029.68  11403.49  6.20
868.9  184410.03  11447.70  6.21
870.1  184831.87  11503.36  6.22
871.3  185257.64  11575.21  6.25
872.5  185699.25  11673.11  6.29
873.7  186186.32  11735.54  6.30
874.9  186622.29  11799.17  6.32
876.0  187106.76  11831.04  6.32
877.2  187486.44  11906.64  6.35
878.4  188053.83  12005.91  6.38
879.6  188483.40  12076.05  6.41
880.8  188912.50  12145.44  6.43
882.0  189246.53  12195.12  6.44
883.1  189773.36  12246.15  6.45
884.3  190220.62  12325.11  6.48
885.5  190681.26  12414.31  6.51
886.7  191030.40  12481.92  6.53
887.8  191444.40  12527.03  6.54
889.0  191920.92  12584.85  6.56
890.2  192346.98  12652.24  6.58
891.4  192891.10  12736.83  6.60
892.5  193468.86  12817.06  6.62
893.7  194059.96  12890.29  6.64
894.9  194644.08  12964.05  6.66
896.0  195187.70  13010.15  6.67
897.2  195731.20  13078.73  6.68
898.4  196239.16  13169.07  6.71
899.5  196937.52  13264.69  6.74
900.7  197321.80  13336.38  6.76
901.9  197727.68  13391.00  6.77
903.0  198047.43  13428.26  6.78
904.2  198418.40  13494.50  6.80
905.4  198819.36  13566.78  6.82
906.5  199283.00  13644.79  6.85
907.7  199616.92  13697.58  6.86
908.8  199987.05  13755.67  6.88
910.0  200280.08  13794.04  6.89
911.2  200438.68  13848.37  6.91
912.3  200636.76  13941.66  6.95
913.5  200879.63  13969.19  6.95
914.6  200990.16  14004.90  6.97
915.8  201270.15  14028.97  6.97
916.9  201447.26  14084.44  6.99
918.1  201670.70  14155.05  7.02
919.2  201971.07  14233.19  7.05
920.4  201980.02  14264.20  7.06
921.5  202172.98  14312.69  7.08
922.7  202220.64  14315.72  7.08
923.8  202603.74  14379.66  7.10
925.0  202746.81  14431.36  7.12
926.1  203065.38  14495.15  7.14
927.3  203400.00  14536.32  7.15
928.4  203817.25  14586.00  7.16
929.6  204328.96  14685.44  7.19
930.7  205032.80  14751.80  7.19
931.8  205850.01  14837.36  7.21
933.0  206530.56  14954.94  7.24
934.1  206918.28  15019.25  7.26
935.3  207056.14  15026.77  7.26
936.4  207134.43  15050.25  7.27
937.6  206949.51  15076.01  7.28
938.7  206824.23  15114.33  7.31
939.9  206890.66  15153.78  7.32
941.0  207392.98  15219.48  7.34
942.1  207865.44  15290.37  7.36
943.3  208384.14  15338.10  7.36
944.4  208646.71  15391.07  7.38
945.6  208824.02  15417.29  7.38
946.7  209188.91  15477.08  7.40
947.9  209454.42  15489.76  7.40
949.0  209580.97  15523.77  7.41
950.1  209892.24  15622.38  7.44
951.3  210121.56  15712.59  7.48
952.4  210340.63  15734.31  7.48
953.6  210726.96  15733.21  7.47
954.7  210840.18  15730.58  7.46
955.8  211079.79  15823.92  7.50
957.0  211471.95  15843.41  7.49
958.1  211642.32  15928.19  7.53
959.3  211562.40  15949.50  7.54
960.4  212073.91  15966.55  7.53
961.6  212339.89  16070.59  7.57
962.7  212477.76  16012.08  7.54
963.9  212564.66  16122.79  7.58
965.0  212653.62  16131.93  7.59
966.2  212836.07  16200.77  7.61
967.3  212680.67  16119.90  7.58
968.5  212799.36  16111.20  7.57
969.6  212735.92  16189.38  7.61
970.8  212705.57  16243.48  7.64
971.9  212583.36  16163.84  7.60
973.1  212600.64  16190.70  7.62
974.2  212500.55  16225.22  7.64
975.4  212771.49  16318.29  7.67
976.5  212923.23  16341.00  7.67
977.7  212866.02  16390.52  7.70
978.8  212498.64  16145.73  7.60
980.0  212473.00  16199.50  7.62
981.2  212739.33  16311.25  7.67
982.3  212764.30  16458.23  7.74
983.5  212592.38  16269.83  7.65
984.6  212725.44  16351.74  7.69
985.8  212867.60  16281.21  7.65
987.0  212877.44  16446.64  7.73
988.1  212755.22  16461.85  7.74
989.3  213127.04  16385.32  7.69
990.2  231808.75  20019.28  8.64
994.0  232158.42  20126.00  8.67
997.9  231683.50  20228.79  8.73
1001.7  231757.79  20333.63  8.77
1005.6  233016.67  20558.57  8.82
1009.4  234612.41  20802.14  8.87
1013.3  235680.00  21008.57  8.91
1017.1  236077.67  21086.24  8.93
1021.0  236372.56  21223.86  8.98
1024.8  237573.06  21440.11  9.02
1028.6  239605.51  21702.49  9.06
1032.5  241242.40  21962.70  9.10
1036.3  241602.72  22037.13  9.12
1040.1  241498.61  22115.49  9.16
1044.0  242367.99  22275.27  9.19
1047.8  243234.60  22472.10  9.24
1051.6  243974.13  22583.94  9.26
1055.5  243453.60  22610.12  9.29
1059.3  242837.40  22617.13  9.31
1063.1  242262.11  22621.13  9.34
1067.0  242563.89  22729.16  9.37
1070.8  243541.20  22864.10  9.39
1074.6  244230.50  23015.27  9.42
1078.4  243715.67  22979.14  9.43
1082.3  242429.48  22949.50  9.47
1086.1  241680.44  22923.69  9.49
1089.9  241539.22  22942.64  9.50
1093.7  241997.78  23054.15  9.53
1097.5  242214.44  23098.21  9.54
1101.4  242237.07  23145.99  9.56
1105.2  242023.60  23167.80  9.57
1109.0  242423.53  23234.71  9.58
1112.8  243604.91  23388.59  9.60
1116.6  244368.84  23415.46  9.58
1120.4  244984.76  23506.00  9.59
1124.2  245439.01  23554.61  9.60
1128.1  246298.06  23652.34  9.60
1131.8  246157.80  23617.50  9.59
1135.7  245881.07  23577.96  9.59
1139.5  245693.40  23524.71  9.57
1143.3  245137.73  23440.04  9.56
1147.1  244253.78  23298.57  9.54
1150.9  243343.83  23149.50  9.51
1154.7  243450.13  23115.49  9.49
1158.5  243371.47  23041.37  9.47
1162.3  243261.08  22971.01  9.44
1166.1  242588.07  22860.23  9.42
1169.9  242334.63  22801.52  9.41
1173.7  241700.00  22718.57  9.40
1177.5  241087.99  22636.44  9.39
1181.2  241170.22  22608.67  9.37
1185.0  241811.61  22654.93  9.37
1188.8  241741.89  22642.25  9.37
1192.6  241766.71  22632.00  9.36
1196.4  241612.58  22616.03  9.36
1200.2  240862.22  22556.80  9.37
1204.0  240216.70  22503.02  9.37
1207.8  239690.43  22500.95  9.39
1211.6  238971.44  22439.79  9.39
1215.3  238406.70  22428.78  9.41
1219.1  238447.58  22460.20  9.42
1222.9  238222.22  22502.86  9.45
1226.7  238052.83  22519.63  9.46
1230.4  237461.11  22503.56  9.48
1234.2  236828.98  22492.05  9.50
1238.0  235988.28  22453.85  9.51
1241.8  235175.03  22421.30  9.53
1245.5  234472.56  22384.27  9.55
1249.3  234248.90  22401.87  9.56
1253.1  234694.44  22461.25  9.57
1256.8  234784.84  22480.30  9.57
1260.6  234545.13  22464.02  9.58
1264.4  234445.09  22468.60  9.58
1268.1  234126.93  22443.77  9.59
1271.9  234003.59  22453.42  9.60
1275.7  234091.42  22465.06  9.60
1279.4  234222.90  22507.59  9.61
1283.2  233636.92  22482.39  9.62
1286.9  233411.40  22469.02  9.63
1290.7  233271.87  22474.89  9.63
1294.4  232592.74  22397.81  9.63
1298.2  231504.86  22312.33  9.64
1302.0  230298.25  22183.29  9.63
1305.7  228957.06  22039.48  9.63
1309.5  227512.87  21881.56  9.62
1313.2  226796.58  21784.23  9.61
1317.0  226371.60  21721.89  9.60
1320.7  225596.52  21604.56  9.58
1324.4  224373.85  21435.68  9.55
1328.2  223880.80  21321.26  9.52
1331.9  223170.02  21160.66  9.48
1335.7  222408.47  20995.45  9.44
1339.4  220865.29  20765.91  9.40
1343.2  219802.34  20555.88  9.35
1346.9  219514.28  20413.33  9.30
1350.6  220294.36  20353.45  9.24
1354.4  221055.72  20301.04  9.18
1358.1  220823.87  20169.99  9.13
1361.8  219837.00  19988.93  9.09
1365.6  218763.40  19806.72  9.05
1369.3  217744.89  19612.29  9.01
1373.0  216399.76  19401.92  8.97
1376.7  214824.70  19155.47  8.92
1380.5  213268.80  18872.06  8.85
1384.2  212059.83  18617.74  8.78
1387.9  210800.33  18295.07  8.68
1391.6  209376.75  17935.30  8.57
1395.3  208141.75  17531.45  8.42
1399.1  207405.49  17128.00  8.26
1402.8  206340.00  16676.57  8.08
1406.5  205443.27  16218.49  7.89
1410.2  204904.11  15784.64  7.70
1413.9  204964.50  15415.59  7.52
1417.6  204413.64  15049.54  7.36
1421.3  203566.40  14712.34  7.23
1425.1  202669.87  14430.86  7.12
1428.8  202424.55  14230.35  7.03
1432.5  202305.08  14068.36  6.95
1436.2  202010.69  13943.56  6.90
1439.9  201305.40  13798.91  6.85
1443.6  200874.67  13696.00  6.82
1447.3  200330.27  13611.66  6.79
1451.0  199832.25  13536.00  6.77
1454.7  199283.02  13466.80  6.76
1458.4  198837.10  13413.75  6.75
1462.1  198122.25  13360.00  6.74
1465.8  197215.11  13299.09  6.74
1469.4  196714.98  13280.70  6.75
1473.1  197966.03  13386.21  6.76
1476.8  198267.77  13448.08  6.78
1480.5  196880.44  13396.27  6.80
1484.2  195495.42  13356.04  6.83
1487.9  194774.93  13374.69  6.87
1491.6  194182.08  13367.95  6.88
1495.3  194480.00  13452.21  6.92
1498.9  194147.20  13485.58  6.95
1502.6  193068.70  13460.31  6.97
1506.3  191697.33  13421.60  7.00
1510.0  190803.70  13405.82  7.03
1513.7  190056.41  13428.96  7.07
1517.3  189355.53  13438.86  7.10
1521.0  188461.51  13417.81  7.12
1524.7  187693.76  13417.80  7.15
1528.3  186889.18  13399.31  7.17
1532.0  186010.00  13365.26  7.19
1535.7  185176.44  13344.10  7.21
1539.3  184346.50  13308.64  7.22
1543.0  183752.33  13290.38  7.23
1546.7  183373.67  13291.34  7.25
1550.3  182883.20  13277.49  7.26
1554.0  182093.80  13234.50  7.27
1557.6  181351.38  13208.09  7.28
1561.3  180533.06  13155.64  7.29
1565.0  179708.80  13121.14  7.30
1568.6  178809.52  13058.66  7.30
1572.3  178169.07  13034.67  7.32
1575.9  177589.42  13017.66  7.33
1579.6  177034.82  12995.68  7.34
1583.2  176432.09  12962.14  7.35
1586.9  175701.96  12936.16  7.36
1590.5  175146.31  12917.06  7.38
1594.1  174456.66  12909.59  7.40
1597.8  173710.44  12890.33  7.42
1601.4  172994.18  12868.34  7.44
1605.1  172036.55  12815.08  7.45
1608.7  171244.50  12788.20  7.47
1612.3  170495.62  12761.01  7.48
1616.0  169701.95  12721.63  7.50
1619.6  169024.33  12702.43  7.52
1623.2  168305.87  12667.41  7.53
1626.9  167902.36  12636.21  7.53
1630.5  167288.05  12614.08  7.54
1634.1  166703.39  12565.29  7.54
1637.8  165889.42  12509.60  7.54
1641.4  164853.50  12420.50  7.53
1645.0  163900.92  12337.91  7.53
1648.6  162908.53  12247.26  7.52
1652.2  162173.70  12149.85  7.49
1655.8  161451.11  12060.43  7.47
1659.5  160763.35  11976.46  7.45
1663.1  159569.81  11854.51  7.43
1666.7  158361.33  11732.14  7.41
1670.3  157209.35  11632.39  7.40
1673.9  156167.67  11535.23  7.39
1677.5  155368.53  11460.09  7.38
1681.1  154944.00  11382.54  7.35
1684.7  154943.70  11354.21  7.33
1688.3  154800.26  11296.15  7.30
1691.9  154429.20  11232.34  7.27
1695.6  154091.07  11159.42  7.24
1699.2  153956.50  11112.24  7.22
1702.8  153903.73  11073.65  7.20
1706.3  153423.28  10979.83  7.16
1709.9  152526.67  10858.23  7.12
1713.5  151836.99  10774.11  7.10
1717.1  151136.92  10683.85  7.07
1720.7  150496.21  10593.89  7.04
1724.3  150158.93  10558.66  7.03
1727.9  149840.06  10532.45  7.03
1731.5  149746.31  10529.16  7.03
1735.1  149873.60  10570.97  7.05
1738.7  149604.40  10573.63  7.07
1742.2  149071.77  10511.44  7.05
1745.8  148578.13  10484.31  7.06
1749.4  149156.81  10506.99  7.04
1753.0  148970.62  10475.10  7.03
1756.5  147701.54  10382.11  7.03
1760.1  145596.93  10230.06  7.03
1763.7  143107.22  10057.25  7.03
1767.2  141094.27  9930.56  7.04
1770.8  139536.00  9838.61  7.05
1774.4  138031.87  9713.70  7.04
1777.9  137188.27  9691.13  7.06
1781.5  136307.00  9605.57  7.05
1785.1  134972.50  9527.14  7.06
1788.6  133637.56  9422.37  7.05
1792.2  132568.83  9356.79  7.06
1795.8  132320.43  9329.40  7.05
1799.3  131930.80  9309.47  7.06
1802.9  131190.06  9254.13  7.05
1806.4  130460.53  9214.23  7.06
1810.0  129645.40  9164.26  7.07
1813.5  129199.69  9131.16  7.07
1817.1  129039.80  9123.39  7.07
1820.6  128408.90  9094.26  7.08
1824.2  128317.51  9106.69  7.10
1827.7  127439.68  9064.14  7.11
1831.2  127190.00  9045.00  7.11
1834.8  127346.13  9069.47  7.12
1838.3  127339.00  9079.07  7.13
1841.8  126757.07  9046.69  7.14
1845.4  125839.08  8987.48  7.14
1848.9  124882.65  8913.95  7.14
1852.4  124231.97  8866.33  7.14
1856.0  123464.10  8780.89  7.11
1859.5  122672.55  8713.81  7.10
1863.0  121873.35  8606.20  7.06
1866.6  121544.98  8530.63  7.02
1870.1  121449.39  8451.82  6.96
1873.6  120870.75  8316.96  6.88
1877.1  119530.83  8114.25  6.79
1880.6  117929.69  7865.67  6.67
1884.2  116592.67  7600.07  6.52
1887.7  115591.00  7336.97  6.35
1891.2  114533.65  7013.03  6.12
1894.7  113799.39  6703.18  5.89
1898.2  113451.51  6379.88  5.62
1902.2  124534.80  6208.80  4.99
1904.9  123806.32  5928.63  4.79
1907.6  122901.73  5673.60  4.62
1910.4  122098.67  5477.21  4.49
1913.1  120892.40  5236.13  4.33
1915.8  120139.83  5033.70  4.19
1918.6  119616.53  4876.93  4.08
1921.3  119126.71  4791.35  4.02
1924.0  118320.65  4725.47  3.99
1926.7  117577.27  4681.30  3.98
1929.4  116852.00  4637.40  3.97
1932.2  116256.95  4598.85  3.96
1934.9  115658.40  4586.40  3.97
1937.6  115038.27  4586.37  3.99
1940.3  114459.58  4611.25  4.03
1943.0  113938.74  4636.22  4.07
1945.7  113179.92  4633.93  4.09
1948.4  112357.73  4649.24  4.14
1951.1  111677.85  4667.85  4.18
1953.8  111023.55  4694.80  4.23
1956.4  110504.31  4721.43  4.27
1959.1  109911.97  4725.60  4.30
1961.8  109134.90  4736.20  4.34
1964.5  108480.83  4763.70  4.39
1967.2  107732.55  4785.75  4.44
1969.9  107109.42  4810.25  4.49
1972.5  106349.89  4836.52  4.55
1975.2  105818.83  4847.26  4.58
1977.9  105502.25  4897.57  4.64
1980.6  104941.55  4920.83  4.69
1983.2  104133.93  4906.33  4.71
1985.9  103284.00  4896.00  4.74
1988.5  102410.07  4913.31  4.80
1991.2  101774.48  4920.75  4.83
1993.8  101198.35  4912.60  4.85
1996.5  100768.80  4912.60  4.88
1999.2  100180.60  4919.37  4.91
2001.8  99808.20  4934.90  4.94
2004.4  99315.44  4945.14  4.98
2007.1  98642.72  4934.30  5.00
2009.7  98080.20  4920.00  5.02
2012.4  97746.93  4906.67  5.02
2015.0  97316.17  4890.17  5.03
2017.6  96732.04  4873.54  5.04
2020.3  96205.27  4849.53  5.04
2022.9  96017.87  4825.33  5.03
2025.5  95831.80  4800.38  5.01
2028.1  95627.33  4781.37  5.00
2030.8  95216.85  4756.45  5.00
2033.4  95046.80  4737.10  4.98
2036.0  94691.43  4711.33  4.98
2038.6  94341.95  4679.95  4.96
2041.2  94035.67  4628.57  4.92
2043.8  93695.44  4589.22  4.90
2046.4  93317.95  4551.32  4.88
2049.0  92838.73  4526.70  4.88
2051.6  92597.10  4497.50  4.86
2054.2  92283.13  4456.25  4.83
2056.8  91931.58  4401.83  4.79
2059.4  91382.83  4344.85  4.75
2062.0  90907.50  4294.79  4.72
2064.6  90325.05  4252.04  4.71
2067.1  89725.28  4215.15  4.70
2069.7  89121.93  4177.18  4.69
2072.3  88717.93  4136.37  4.66
2074.9  88267.20  4111.63  4.66
2077.4  87962.08  4089.75  4.65
2080.0  87501.18  4037.82  4.61
2082.6  87056.50  4003.50  4.60
2085.1  86619.05  3971.30  4.58
2087.7  86287.50  3945.50  4.57
2090.3  85870.13  3925.68  4.57
2092.8  85173.16  3889.86  4.57
2095.4  84427.53  3841.39  4.55
2097.9  83783.76  3795.93  4.53
2100.5  83112.33  3762.00  4.53
2103.0  82527.25  3720.52  4.51
2105.6  82001.70  3677.15  4.48
2108.1  81522.60  3660.30  4.49
2110.7  81032.58  3623.43  4.47
2113.2  80565.97  3578.78  4.44
2115.7  80019.21  3551.17  4.44
2118.3  79422.85  3538.28  4.45
2120.8  79058.25  3511.65  4.44
2123.3  78666.55  3473.30  4.42
2125.8  78274.82  3444.12  4.40
2128.4  77860.58  3427.13  4.40
2130.9  77367.00  3397.83  4.39
2133.4  77013.42  3369.92  4.38
2135.9  76651.67  3367.00  4.39
2138.4  76205.80  3359.49  4.41
2140.9  75913.95  3339.70  4.40
2143.4  75603.68  3307.78  4.38
2145.9  75317.37  3295.59  4.38
2148.4  75024.97  3283.41  4.38
2150.9  74738.66  3277.32  4.39
2153.4  74482.81  3265.13  4.38
2155.9  74155.17  3255.74  4.39
2158.4  73861.38  3240.13  4.39
2160.9  73665.38  3234.00  4.39
2163.4  73381.65  3229.60  4.40
2165.9  72855.62  3211.25  4.41
2168.4  72397.80  3179.55  4.39
2170.8  72090.88  3175.24  4.40
2173.3  71748.48  3158.01  4.40
2175.8  71439.87  3144.53  4.40
2178.2  71060.58  3116.58  4.39
2180.7  70680.63  3108.35  4.40
2183.2  70293.60  3104.13  4.42
2185.6  69885.90  3093.30  4.43
2188.1  69426.00  3093.30  4.46
2190.6  68903.03  3097.68  4.50
2193.0  68284.70  3080.28  4.51
2195.5  67724.80  3052.80  4.51
2197.9  67169.27  3032.87  4.52
2200.4  66502.58  3002.63  4.52
2202.8  66051.38  2982.11  4.51
2205.3  65483.30  2967.40  4.53
2207.7  65138.23  2968.77  4.56
2210.1  64770.53  2963.80  4.58
2212.6  64440.90  2928.51  4.54
2215.0  64239.33  2929.46  4.56
2217.4  63959.77  2922.52  4.57
2219.9  63750.85  2912.05  4.57
2222.3  63529.03  2912.07  4.58
2224.7  63374.85  2894.63  4.57
2227.1  63127.76  2880.57  4.56
2229.5  62829.71  2866.41  4.56
2231.9  62405.73  2847.87  4.56
2234.4  61931.60  2817.67  4.55
2236.8  61532.60  2756.68  4.48
2239.2  61153.95  2709.85  4.43
2241.6  60765.08  2690.63  4.43
2244.0  60386.40  2649.60  4.39
2246.4  59989.18  2608.23  4.35
2248.8  59555.47  2578.03  4.33
2251.2  59247.00  2544.75  4.30
2253.6  58877.25  2501.25  4.25
2255.9  58604.40  2474.70  4.22
2258.3  58283.96  2462.91  4.23
2260.7  57937.13  2441.60  4.21
2263.1  57543.25  2392.50  4.16
2265.5  57143.99  2375.27  4.16
2267.9  56840.00  2341.75  4.12
2270.2  56447.47  2310.80  4.09
2272.6  56049.40  2284.90  4.08
2275.0  55602.75  2249.10  4.04
2277.3  55209.25  2234.63  4.05
2279.7  54870.00  2219.88  4.05
2282.1  54560.67  2192.83  4.02
2284.4  54157.58  2187.35  4.04
2286.8  53860.68  2176.80  4.04
2289.1  53488.77  2141.37  4.00
2291.5  53201.28  2124.38  3.99
2293.8  52799.87  2112.92  4.00
2296.2  52352.30  2094.40  4.00
2298.5  51820.38  2052.60  3.96
2300.8  51308.60  2024.52  3.95
2303.2  50724.10  1988.27  3.92
2305.5  50096.33  1935.42  3.86
2307.9  49446.03  1912.19  3.87
2310.2  48825.70  1894.20  3.88
2312.5  48269.33  1893.67  3.92
2314.8  47713.50  1882.42  3.95
2317.1  47097.92  1850.00  3.93
2319.5  46489.05  1846.28  3.97
2321.8  45939.83  1825.17  3.97
2324.1  45352.30  1782.20  3.93
2326.4  44840.40  1757.98  3.92
2328.7  44333.33  1741.67  3.93
2331.0  43900.30  1706.40  3.89
2333.3  43593.57  1673.03  3.84
2335.6  43244.60  1658.07  3.83
2337.9  42786.90  1645.65  3.85
2340.2  42377.92  1630.83  3.85
2342.5  42010.43  1608.78  3.83
2344.8  41534.54  1591.67  3.83
2347.1  41022.80  1585.85  3.87
2349.4  40489.20  1564.80  3.86
2351.7  40056.67  1537.20  3.84
2353.9  39600.62  1545.51  3.90
2356.2  39089.38  1535.63  3.93
2358.5  38624.07  1522.49  3.94
2360.8  38197.03  1525.93  3.99
2363.1  37742.65  1499.60  3.97
2365.3  37278.12  1478.24  3.97
2367.6  36758.33  1441.67  3.92
2369.8  36297.25  1415.38  3.90
2372.1  35768.85  1411.15  3.95
2374.4  35140.47  1379.23  3.92
2376.6  34541.97  1346.80  3.90
2378.9  33980.80  1320.90  3.89
2381.1  33427.33  1308.67  3.91
2383.4  32870.55  1281.35  3.90
2385.6  32412.42  1262.71  3.90
2387.9  31989.90  1252.80  3.92
2390.1  31526.25  1233.75  3.91
2392.3  31054.73  1219.73  3.93
2394.6  30636.27  1203.32  3.93
2396.8  30220.82  1184.78  3.92
2399.0  29790.58  1168.08  3.92
2401.3  29376.30  1145.12  3.90
2403.5  28938.00  1119.30  3.87
2405.7  28527.30  1102.11  3.86
2407.9  28127.10  1098.00  3.90
2410.1  27723.30  1078.80  3.89
2412.4  27374.25  1035.83  3.78
2414.6  26978.00  996.40  3.69
2416.8  26600.75  963.05  3.62
2419.0  26249.50  968.07  3.69
2421.2  25813.55  975.87  3.78
2423.4  25387.25  979.36  3.86
2425.6  25155.53  952.50  3.79
2427.8  24898.35  914.40  3.67
2430.0  24574.48  898.48  3.66
2432.2  24268.80  873.60  3.60
2434.4  23984.33  861.08  3.59
2436.5  23664.63  830.17  3.51
2438.7  23393.75  817.55  3.49
2440.9  23145.10  803.93  3.47
2443.1  22883.85  773.85  3.38
2445.3  22602.29  792.35  3.51
2447.4  22297.20  816.00  3.66
2449.6  22022.00  790.53  3.59
2451.8  21755.70  755.55  3.47
2453.9  21469.18  748.20  3.48
2456.1  21142.67  753.60  3.56
2458.3  20865.58  752.01  3.60
2460.4  20581.46  694.96  3.38
2462.6  20288.33  636.71  3.14
2464.7  20034.19  645.56  3.22
2466.9  19828.47  679.13  3.43
2469.0  19581.77  670.14  3.42
2471.2  19315.70  675.70  3.50
2473.3  19086.13  654.04  3.43
2475.4  18881.89  607.92  3.22
2477.6  18637.42  575.38  3.09
2479.7  18393.60  601.60  3.27
2481.9  18120.61  559.36  3.09
2484.0  17913.53  536.33  2.99
2486.1  17646.75  558.00  3.16
2488.2  17420.92  596.21  3.42
2490.4  17231.04  577.92  3.35
2492.5  16924.67  526.90  3.11
2494.6  16591.20  501.75  3.02
2496.7  16373.68  484.63  2.96
2498.8  16150.43  483.98  3.00
2500.9  15963.46  547.86  3.43
2503.0  15913.25  540.45  3.40
2505.1  15843.75  464.75  2.93
2507.2  15799.93  404.55  2.56
2509.4  15766.85  433.95  2.75
2511.4  15749.30  443.28  2.81
2513.5  15754.67  534.53  3.39
2515.6  15788.37  614.33  3.89
