# Supplementary material for: Using reflectance spectra and Pl@ntNet to identify herbarium specimens: a case study with Lithocarpus
Source: New Phytol. 2025 Jun 4;251(2):800–10. doi: 10.1111/nph.70258 (PMC13278665; doi:10.1111/nph.70258)
Supplement: Supplementary file 1 — Dataset S1 Original spectral data collected for this study. [file NPH-251-800-s003.zip › lithocarpus_spectra/gr020722_0177.sig]

/*** Spectra Vista SIG Data ***/
name= gr020722_0177.sig
instrument= HI: 1132003 (HR-1024i)
integration= 50.0, 9.0, 5.0, 100.0, 9.0, 5.0
scan method= Time-based, Time-based
scan coadds= 100, 425, 645, 50, 425, 645
scan time= 5, 5
scan settings= AI, AI
external data set1= 0,0,0,0,0,0,0,0,0,0,0,0,0,0,0,0,0,0,0,0,0,0,0,0,0,0,0,0,0,0,0,0
external data set2= 0,0,0,0,0,0,0,0,0,0,0,0,0,0,0,0,0,0,0,0,0,0,0,0,0,0,0,0,0,0,0,0
external data dark= 0,0,0,0,0,0,0,0,0,0,0,0,0,0,0,0
external data mask= 0
optic= LENS 4(1), LENS 4(1)
temp= 36.4, -5.0, -9.9, 36.4, -5.0, -9.9
battery= 7.44, 7.42
error= 0, 0
units= Radiance, Radiance
time= 07/02/2022 12:39:12, 07/02/2022 12:40:09
longitude=                 ,                 
latitude=                 ,                 
gpstime=                 ,                 
comm= 
memory slot= 0, 0
factors= 0.982, 0.998, 1.000 [Overlap: Remove @ 990,1900, Matching Type: None]
inclinometer x offset= 1, 1
inclinometer y offset= 90, 90
data= 
340.5  1302.00  824.60  63.33
341.9  1318.74  829.53  62.90
343.4  1298.88  787.20  60.61
344.9  1276.50  749.25  58.70
346.4  1248.10  722.12  57.86
347.8  1301.88  702.33  53.95
349.3  1273.60  684.56  53.75
350.8  1318.05  689.33  52.30
352.2  1331.33  680.30  51.10
353.7  1379.00  675.71  49.00
355.2  1401.70  674.65  48.13
356.6  1479.17  693.77  46.90
358.1  1546.74  720.49  46.58
359.6  1576.86  737.15  46.75
361.0  1637.23  769.38  46.99
362.5  1726.20  813.78  47.14
364.0  1821.82  866.32  47.55
365.5  1888.95  905.93  47.96
366.9  1946.80  935.72  48.06
368.4  2039.13  1007.06  49.39
369.9  2147.62  1093.10  50.90
371.3  2247.40  1156.75  51.47
372.8  2320.47  1199.57  51.69
374.2  2427.26  1265.55  52.14
375.7  2543.34  1350.33  53.09
377.2  2670.00  1421.78  53.25
378.6  2734.47  1472.92  53.86
380.1  2833.22  1519.17  53.62
381.6  2963.35  1588.86  53.62
383.0  3099.25  1682.45  54.29
384.5  3235.96  1783.60  55.12
386.0  3360.72  1862.19  55.41
387.4  3470.40  1921.98  55.38
388.9  3578.96  1969.59  55.03
390.4  3713.14  2050.20  55.21
391.8  3891.72  2141.02  55.01
393.3  4033.32  2242.67  55.60
394.7  4142.75  2309.73  55.75
396.2  4263.08  2358.76  55.33
397.7  4416.96  2435.52  55.14
399.1  4600.05  2552.78  55.49
400.6  4785.36  2656.84  55.52
402.0  4917.90  2747.94  55.88
403.5  5056.80  2827.30  55.91
405.0  5191.24  2907.84  56.01
406.4  5393.96  3021.70  56.02
407.9  5610.68  3135.38  55.88
409.3  5750.90  3235.43  56.26
410.8  5879.70  3324.78  56.55
412.2  6038.04  3421.02  56.66
413.7  6269.03  3551.94  56.66
415.1  6496.06  3699.04  56.94
416.6  6700.59  3817.17  56.97
418.0  6858.50  3915.00  57.08
419.5  7027.47  4021.62  57.23
420.9  7222.56  4149.20  57.45
422.4  7483.66  4306.58  57.55
423.8  7743.35  4467.08  57.69
425.3  8025.75  4640.18  57.82
426.7  8253.30  4784.70  57.97
428.2  8439.04  4912.64  58.21
429.6  8628.15  5040.50  58.42
431.1  8845.34  5183.22  58.60
432.5  9122.88  5360.81  58.76
434.0  9416.00  5546.75  58.91
435.4  9729.50  5750.25  59.10
436.8  10037.14  5951.55  59.30
438.3  10316.90  6133.08  59.45
439.7  10537.88  6293.14  59.72
441.2  10749.84  6435.24  59.86
442.6  11011.20  6615.60  60.08
444.0  11307.66  6814.08  60.26
445.5  11647.35  7042.71  60.47
446.9  12012.00  7289.10  60.68
448.4  12331.90  7512.51  60.92
449.8  12689.90  7757.45  61.13
451.2  12972.00  7966.63  61.41
452.7  13230.15  8146.53  61.58
454.1  13496.30  8337.65  61.78
455.5  13798.96  8558.34  62.02
457.0  14151.28  8814.52  62.29
458.4  14500.20  9060.48  62.49
459.8  14866.56  9325.44  62.73
461.2  15288.74  9625.05  62.96
462.7  15677.22  9907.22  63.19
464.1  16018.73  10170.29  63.49
465.5  16328.16  10407.06  63.74
467.0  16628.60  10647.55  64.03
468.4  16972.40  10905.22  64.25
469.8  17331.68  11177.98  64.49
471.2  17753.64  11500.86  64.78
472.7  18211.88  11833.01  64.97
474.1  18661.70  12180.55  65.27
475.5  19195.80  12581.92  65.55
476.9  19698.64  12962.37  65.80
478.4  20106.25  13290.63  66.10
479.8  20402.12  13548.58  66.41
481.2  20634.80  13768.12  66.72
482.6  20896.65  14006.66  67.03
484.0  21276.66  14316.75  67.29
485.4  21757.17  14697.51  67.55
486.9  22306.05  15125.18  67.81
488.3  22886.96  15586.96  68.10
489.7  23393.12  16003.66  68.41
491.1  23843.40  16378.74  68.69
492.5  24255.00  16734.48  68.99
493.9  24601.14  17043.87  69.28
495.3  24920.40  17345.10  69.60
496.8  25325.80  17700.26  69.89
498.2  25841.37  18119.91  70.12
499.6  26358.84  18563.76  70.43
501.0  26955.42  19060.74  70.71
502.4  27497.64  19528.02  71.02
503.8  28018.13  19987.77  71.34
505.2  28575.00  20464.78  71.62
506.6  29105.12  20930.69  71.91
508.0  29615.04  21384.72  72.21
509.4  30040.00  21770.00  72.47
510.8  30526.65  22218.08  72.78
512.2  31012.40  22650.52  73.04
513.6  31545.60  23126.40  73.31
515.0  32147.92  23654.28  73.58
516.4  32665.60  24121.04  73.84
517.8  33246.22  24635.82  74.10
519.2  33866.28  25180.01  74.35
520.7  34469.73  25718.72  74.61
522.0  34982.76  26182.68  74.84
523.4  35584.29  26717.99  75.08
524.8  36104.34  27191.04  75.31
526.2  36734.22  27753.87  75.55
527.6  37387.68  28329.84  75.77
529.0  37945.60  28835.40  75.99
530.4  38605.76  29418.16  76.20
531.8  39160.33  29915.22  76.39
533.2  39677.04  30391.92  76.60
534.6  40182.40  30874.56  76.84
536.0  40695.85  31368.48  77.08
537.4  41227.18  31865.53  77.29
538.8  41810.34  32409.88  77.52
540.2  42463.29  33004.43  77.72
541.6  43074.50  33554.71  77.90
543.0  43612.66  34053.81  78.08
544.3  44348.25  34719.53  78.29
545.7  45166.05  35437.28  78.46
547.1  45688.05  35928.83  78.64
548.5  46340.40  36524.82  78.82
549.9  47087.14  37194.28  78.99
551.3  47864.18  37888.24  79.16
552.7  48426.68  38405.06  79.31
554.1  49155.03  39071.25  79.49
555.4  49780.02  39646.77  79.64
556.8  50233.26  40083.12  79.79
558.2  50531.55  40406.18  79.96
559.6  50843.10  40736.33  80.12
561.0  51411.36  41277.39  80.29
562.3  51838.15  41712.13  80.47
563.7  52442.88  42286.72  80.63
565.1  53050.80  42862.60  80.80
566.5  53693.98  43459.89  80.94
567.9  54573.04  44244.40  81.07
569.2  55528.20  45093.30  81.21
570.6  56531.48  45978.97  81.33
572.0  57394.62  46747.83  81.45
573.4  58119.05  47410.92  81.58
574.8  58849.75  48084.50  81.71
576.1  59745.22  48896.95  81.84
577.5  60433.96  49538.32  81.97
578.9  61383.00  50389.56  82.09
580.3  62251.26  51175.41  82.21
581.6  63117.92  51956.40  82.32
583.0  63970.47  52734.74  82.44
584.4  64592.01  53327.90  82.56
585.8  65054.63  53784.72  82.68
587.1  65456.16  54187.54  82.78
588.5  65973.60  54687.30  82.89
589.9  66407.10  55123.35  83.01
591.2  66959.48  55656.48  83.12
592.6  67743.28  56370.93  83.21
594.0  68423.09  56994.93  83.30
595.3  69321.18  57800.28  83.38
596.7  70239.84  58623.56  83.46
598.1  71109.11  59411.85  83.55
599.5  71962.50  60185.90  83.64
600.8  72867.52  60993.02  83.70
602.2  73614.66  61670.04  83.77
603.5  74536.20  62500.50  83.85
604.9  75429.00  63313.38  83.94
606.3  76248.48  64056.96  84.01
607.6  77018.82  64771.53  84.10
609.0  77787.00  65469.60  84.17
610.4  78542.10  66164.28  84.24
611.7  79239.31  66806.00  84.31
613.1  79886.70  67413.08  84.39
614.5  80608.68  68084.37  84.46
615.8  81189.00  68631.21  84.53
617.2  81981.36  69353.82  84.60
618.5  82638.28  69978.16  84.68
619.9  83482.26  70748.57  84.75
621.2  84242.39  71453.68  84.82
622.6  85195.00  72316.75  84.88
624.0  85951.44  73003.28  84.94
625.3  86815.56  73787.17  84.99
626.7  87676.04  74573.94  85.06
628.0  88387.32  75232.36  85.12
629.4  89258.40  76028.40  85.18
630.8  89986.20  76701.18  85.24
632.1  90572.58  77248.08  85.29
633.5  91514.28  78112.32  85.36
634.8  92273.84  78806.66  85.41
636.2  92945.40  79440.09  85.47
637.5  93796.73  80228.23  85.53
638.9  94542.27  80919.72  85.59
640.2  95348.82  81667.66  85.65
641.6  96241.14  82472.10  85.69
642.9  97021.47  83198.57  85.75
644.3  97869.00  83999.38  85.83
645.6  98657.00  84734.00  85.89
647.0  99436.95  85459.28  85.94
648.3  100250.10  86223.09  86.01
649.7  101116.72  87021.58  86.06
651.0  101957.05  87791.55  86.11
652.4  102506.04  88332.66  86.17
653.7  103614.03  89344.26  86.23
655.0  104574.56  90239.36  86.29
656.4  105250.20  90868.30  86.34
657.7  106343.36  91861.95  86.38
659.1  107253.30  92715.70  86.45
660.4  108019.52  93433.20  86.50
661.8  108728.00  94128.00  86.57
663.1  109730.61  95055.96  86.63
664.5  110279.52  95578.05  86.67
665.8  110473.14  95805.99  86.72
667.1  110567.70  95953.68  86.78
668.5  110964.00  96364.80  86.84
669.8  111361.82  96780.62  86.91
671.2  111629.44  97073.60  86.96
672.5  111928.00  97385.59  87.01
673.8  112559.44  97975.92  87.04
675.2  113547.42  98876.19  87.08
676.5  114748.14  99955.62  87.11
677.8  115999.80  101085.54  87.14
679.2  117016.74  102008.95  87.17
680.5  117893.61  102812.85  87.21
681.9  118672.40  103538.05  87.25
683.2  119511.70  104323.45  87.29
684.5  120343.30  105105.00  87.34
685.9  121102.12  105822.09  87.38
687.2  121850.88  106517.76  87.42
688.5  122529.36  107171.06  87.47
689.9  123355.44  107930.28  87.50
691.2  124058.22  108598.51  87.54
692.5  124706.16  109208.85  87.57
693.8  125473.45  109916.68  87.60
695.2  126115.43  110513.41  87.63
696.5  126838.36  111186.46  87.66
697.8  127566.35  111872.93  87.70
699.2  128252.28  112513.44  87.73
700.5  128972.88  113187.06  87.76
701.8  129639.30  113807.40  87.79
703.1  130325.28  114455.52  87.82
704.5  131030.46  114212.43  87.16
705.8  131797.83  113899.09  86.42
707.1  132486.50  113585.75  85.73
708.4  133133.22  113276.03  85.08
709.8  133950.21  113272.41  84.56
711.1  134508.60  113115.74  84.10
712.4  135360.56  113115.74  83.57
713.7  136039.24  113115.74  83.15
715.0  136762.68  113276.03  82.83
716.3  137525.25  113585.75  82.59
717.7  138275.40  113895.46  82.37
719.0  139057.70  114365.45  82.24
720.3  139834.34  114988.44  82.23
721.6  140725.80  115935.80  82.38
722.9  141586.38  117036.23  82.66
724.2  142475.76  118446.30  83.13
725.6  143257.32  120005.39  83.77
726.9  143739.25  121419.25  84.47
728.2  144240.32  122833.20  85.16
729.5  144841.45  124247.24  85.78
730.8  145338.44  125657.36  86.46
732.1  145940.76  127220.10  87.17
733.4  146417.14  128626.07  87.85
734.7  146729.88  129722.76  88.41
736.0  147125.94  130237.44  88.52
737.3  147303.63  130421.34  88.54
738.6  147487.77  130597.11  88.55
740.0  147703.15  130794.40  88.55
741.2  148037.76  130349.44  88.05
742.6  148543.20  129722.76  87.33
743.9  149152.24  129100.20  86.56
745.2  149916.36  128786.85  85.91
746.5  150710.97  128630.18  85.35
747.8  151380.20  128473.50  84.87
749.1  152131.30  128630.18  84.55
750.4  152880.48  128939.41  84.34
751.7  153636.00  129409.42  84.23
753.0  154185.71  129887.72  84.24
754.2  154832.10  130666.95  84.39
755.5  155433.14  131450.33  84.57
756.8  156030.28  132229.48  84.75
758.1  157040.64  133482.84  85.00
759.4  157990.60  134744.80  85.29
760.7  158870.04  136002.58  85.61
762.0  159486.25  137099.38  85.96
763.3  160065.36  138182.94  86.33
764.6  160470.48  139127.40  86.70
765.9  160876.25  140224.13  87.16
767.2  161384.16  141486.56  87.67
768.4  161716.10  142578.80  88.17
769.7  162359.73  143979.73  88.68
771.0  162809.01  144690.80  88.87
772.3  163194.90  145074.60  88.90
773.6  163699.04  145560.08  88.92
774.8  164154.25  146028.19  88.96
776.1  164617.44  146464.50  88.97
777.4  164934.06  146786.07  89.00
778.7  165486.64  147314.73  89.02
780.0  165941.76  147763.36  89.05
781.2  166332.00  148135.68  89.06
782.5  166863.84  148647.33  89.08
783.8  167350.86  149118.84  89.11
785.0  167709.66  149487.57  89.13
786.3  168147.00  149919.00  89.16
787.6  168622.72  150391.08  89.19
788.9  169024.38  150790.77  89.21
790.1  169571.30  151313.80  89.23
791.4  169960.80  151700.64  89.26
792.7  170602.74  152323.88  89.29
793.9  171029.88  152749.80  89.31
795.2  171545.50  153243.25  89.33
796.5  172066.62  153737.10  89.35
797.7  172583.82  154215.54  89.36
799.0  173232.00  154836.00  89.38
800.2  173644.80  155258.88  89.41
801.5  174117.40  155718.46  89.43
802.8  174670.90  156247.50  89.45
804.0  175162.26  156708.37  89.46
805.3  175686.16  157184.72  89.47
806.5  176064.00  157579.90  89.50
807.8  176530.90  158050.55  89.53
809.0  177015.78  158514.25  89.55
810.3  177518.23  158981.97  89.56
811.5  177930.90  159353.03  89.56
812.8  178435.50  159809.40  89.56
814.0  178846.38  160207.61  89.58
815.3  179358.32  160701.80  89.60
816.5  179743.50  161077.38  89.62
817.8  180208.86  161503.85  89.62
819.0  180609.10  161887.43  89.63
820.2  181107.90  162349.47  89.64
821.5  181602.60  162822.60  89.66
822.7  181917.81  163111.86  89.66
824.0  182365.20  163532.61  89.67
825.2  182891.10  164006.85  89.67
826.4  183374.40  164455.61  89.68
827.7  183732.40  164767.73  89.68
828.9  184235.40  165220.20  89.68
830.1  184633.82  165596.82  89.69
831.4  185064.39  165996.83  89.70
832.6  185529.68  166446.27  89.71
833.8  185923.20  166818.65  89.72
835.0  186316.06  167141.59  89.71
836.3  186777.22  167570.69  89.72
837.5  187261.20  167992.65  89.71
838.7  187712.64  168408.45  89.72
839.9  188101.44  168778.08  89.73
841.2  188618.80  169234.08  89.72
842.4  189034.47  169624.77  89.73
843.6  189459.90  170002.35  89.73
844.8  189921.15  170455.01  89.75
846.0  190322.82  170813.79  89.75
847.2  190741.53  171175.31  89.74
848.5  191269.76  171632.76  89.73
849.7  191666.28  171982.76  89.73
850.9  192071.10  172335.80  89.73
852.1  192449.40  172722.22  89.75
853.3  192766.98  173028.66  89.76
854.5  193175.64  173392.87  89.76
855.7  193511.94  173719.62  89.77
856.9  193918.92  174084.96  89.77
858.1  194335.53  174461.67  89.77
859.3  194728.80  174807.85  89.77
860.5  195173.13  175209.74  89.77
861.7  195572.80  175584.00  89.78
862.9  195952.90  175968.72  89.80
864.1  196338.43  176321.50  89.80
865.3  196787.00  176710.88  89.80
866.5  197303.04  177150.24  89.79
867.7  197669.28  177524.64  89.81
868.9  198099.51  177896.92  89.80
870.1  198568.83  178325.60  89.81
871.3  199017.62  178730.47  89.81
872.5  199534.05  179193.60  89.81
873.7  200010.80  179648.84  89.82
874.9  200536.74  180100.77  89.81
876.0  201070.80  180565.56  89.80
877.2  201521.32  181001.06  89.82
878.4  202094.64  181527.62  89.82
879.6  202566.00  181956.60  89.83
880.8  202984.25  182367.50  89.84
882.0  203437.76  182708.32  89.81
883.1  203995.68  183211.56  89.81
884.3  204522.69  183671.94  89.81
885.5  205043.37  184157.30  89.81
886.7  205413.12  184520.16  89.83
887.8  205857.30  184896.00  89.82
889.0  206433.76  185364.11  89.79
890.2  206919.72  185785.95  89.79
891.4  207466.58  186288.68  89.79
892.5  208126.62  186869.48  89.79
893.7  208791.72  187468.53  89.79
894.9  209380.32  188009.28  89.79
896.0  210041.25  188540.83  89.76
897.2  210698.88  189128.87  89.76
898.4  211289.52  189645.50  89.76
899.5  211975.17  190309.82  89.78
900.7  212477.20  190648.90  89.73
901.9  212878.64  191013.05  89.73
903.0  213299.76  191333.30  89.70
904.2  213705.60  191720.40  89.71
905.4  214187.04  192116.01  89.70
906.5  214778.27  192592.79  89.67
907.7  215153.24  192881.76  89.65
908.8  215515.95  193208.90  89.65
910.0  215928.96  193542.96  89.63
911.2  216203.52  193790.60  89.63
912.3  216513.54  193995.78  89.60
913.5  216589.39  194140.50  89.64
914.6  216866.16  194322.24  89.60
915.8  217270.32  194653.37  89.59
916.9  217523.67  194932.33  89.61
918.1  217766.26  195146.76  89.61
919.2  217968.30  195349.86  89.62
920.4  218120.76  195479.57  89.62
921.5  218380.73  195764.69  89.64
922.7  218653.92  195931.36  89.61
923.8  219045.00  196187.01  89.56
925.0  219209.83  196429.00  89.61
926.1  219494.10  196691.25  89.61
927.3  219888.96  197053.92  89.62
928.4  220392.25  197546.38  89.63
929.6  221168.64  198161.92  89.60
930.7  221908.40  198919.70  89.64
931.8  222706.65  199645.83  89.65
933.0  223442.64  200285.64  89.64
934.1  223978.68  200733.89  89.62
935.3  224238.45  200915.17  89.60
936.4  224253.50  201038.53  89.65
937.6  224179.23  200874.11  89.60
938.7  224097.75  200837.39  89.62
939.9  224142.65  200962.37  89.66
941.0  224738.08  201441.23  89.63
942.1  225350.10  201979.17  89.63
943.3  225862.44  202498.59  89.66
944.4  226319.97  202877.34  89.64
945.6  226593.10  203112.53  89.64
946.7  226997.10  203342.02  89.58
947.9  227313.66  203618.84  89.58
949.0  227333.90  203797.21  89.65
950.1  227781.72  204162.66  89.63
951.3  228223.82  204454.03  89.58
952.4  228570.73  204784.79  89.59
953.6  228911.52  205066.57  89.58
954.7  229066.59  205253.19  89.60
955.8  229352.65  205475.49  89.59
957.0  229911.45  205891.58  89.55
958.1  230346.06  206141.22  89.49
959.3  230187.30  206160.15  89.56
960.4  230639.66  206451.14  89.51
961.6  231175.61  206809.64  89.46
962.7  231342.08  207055.68  89.50
963.9  231772.31  207151.60  89.38
965.0  231604.14  207076.41  89.41
966.2  232004.92  207394.59  89.39
967.3  231795.17  207392.33  89.47
968.5  232264.32  207538.56  89.35
969.6  232285.36  207509.16  89.33
970.8  232309.77  207454.45  89.30
971.9  232210.88  207315.68  89.28
973.1  232252.80  207613.16  89.39
974.2  232293.02  207514.08  89.33
975.4  232733.67  207543.30  89.18
976.5  232859.25  207694.11  89.19
977.7  232922.28  207809.82  89.22
978.8  232637.40  207724.37  89.29
980.0  232879.00  207550.50  89.12
981.2  233070.63  207841.34  89.18
982.3  233372.86  207802.98  89.04
983.5  233299.43  207957.95  89.14
984.6  233508.96  208140.84  89.14
985.8  233732.84  208230.88  89.09
987.0  233640.64  208287.68  89.15
988.1  233871.80  208441.08  89.13
989.3  234109.68  208176.08  88.92
990.2  240148.03  210464.85  87.64
994.0  240524.98  211107.09  87.77
997.9  240475.75  211168.25  87.81
1001.7  241075.18  211700.88  87.82
1005.6  241991.11  212698.89  87.90
1009.4  243176.76  213813.29  87.93
1013.3  244200.00  214840.00  87.98
1017.1  245013.32  215632.31  88.01
1021.0  245785.31  216388.01  88.04
1024.8  247150.17  217643.22  88.06
1028.6  249008.97  219403.02  88.11
1032.5  250548.20  220859.80  88.15
1036.3  251207.43  221603.43  88.22
1040.1  251501.33  221898.27  88.23
1044.0  252232.88  222576.56  88.24
1047.8  252856.80  223228.95  88.28
1051.6  253431.20  223847.56  88.33
1055.5  253077.30  223686.00  88.39
1059.3  252864.90  223441.35  88.36
1063.1  252620.11  223329.99  88.41
1067.0  252888.22  223674.42  88.45
1070.8  253588.84  224359.33  88.47
1074.6  254037.61  224839.17  88.51
1078.4  253703.33  224625.67  88.54
1082.3  252800.66  223953.33  88.59
1086.1  252222.67  223574.18  88.64
1089.9  252121.44  223496.53  88.65
1093.7  252398.53  223873.69  88.70
1097.5  252552.71  224122.47  88.74
1101.4  252552.38  224197.61  88.77
1105.2  252515.60  224260.40  88.81
1109.0  252904.25  224627.90  88.82
1112.8  253729.49  225413.79  88.84
1116.6  254480.18  226098.71  88.85
1120.4  255182.04  226702.31  88.84
1124.2  255709.28  227084.60  88.81
1128.1  256307.79  227473.44  88.75
1131.8  256378.73  227295.13  88.66
1135.7  256147.96  226810.87  88.55
1139.5  255922.60  226198.00  88.39
1143.3  255344.57  225136.68  88.17
1147.1  254719.11  224012.44  87.94
1150.9  254096.33  222808.67  87.69
1154.7  254010.76  222029.60  87.41
1158.5  253874.73  221244.87  87.15
1162.3  253645.82  220410.48  86.90
1166.1  252978.13  219173.84  86.64
1169.9  252572.70  218256.97  86.41
1173.7  251980.00  217080.00  86.15
1177.5  251353.32  215827.04  85.87
1181.2  251351.24  215020.87  85.55
1185.0  251735.14  214593.89  85.25
1188.8  251648.44  213795.17  84.96
1192.6  251624.94  213207.37  84.73
1196.4  251636.47  212721.25  84.54
1200.2  251001.96  211732.27  84.35
1204.0  250582.00  210987.95  84.20
1207.8  250227.03  210353.23  84.06
1211.6  249647.44  209595.00  83.96
1215.3  249193.53  208999.32  83.87
1219.1  249015.17  208837.25  83.87
1222.9  248622.22  208622.22  83.91
1226.7  248310.39  208546.95  83.99
1230.4  247662.42  208307.09  84.11
1234.2  246972.52  208086.12  84.25
1238.0  246246.45  207837.18  84.40
1241.8  245577.97  207618.64  84.54
1245.5  245008.18  207380.96  84.64
1249.3  244832.53  207396.62  84.71
1253.1  245024.31  207671.53  84.76
1256.8  245047.76  207799.58  84.80
1260.6  244836.20  207693.92  84.83
1264.4  244577.03  207502.22  84.84
1268.1  244178.00  207135.87  84.83
1271.9  244179.70  207154.31  84.84
1275.7  244460.96  207549.22  84.90
1279.4  244748.70  208051.50  85.01
1283.2  244279.36  207992.47  85.15
1286.9  243901.80  208027.22  85.29
1290.7  243629.47  208136.13  85.43
1294.4  242946.06  207812.92  85.54
1298.2  241976.70  207156.21  85.61
1302.0  240771.42  206216.33  85.65
1305.7  239402.47  205037.86  85.65
1309.5  237900.57  203671.98  85.61
1313.2  236951.42  202730.58  85.56
1317.0  236308.80  201942.00  85.46
1320.7  235560.51  201005.21  85.33
1324.4  234544.12  199775.28  85.18
1328.2  233760.80  198618.40  84.97
1331.9  232713.62  197175.49  84.73
1335.7  231821.53  195728.61  84.43
1339.4  230665.24  193967.24  84.09
1343.2  229685.01  192231.22  83.69
1346.9  229045.95  190619.72  83.22
1350.6  229000.10  189386.94  82.70
1354.4  229135.44  188134.28  82.11
1358.1  228598.80  186322.60  81.51
1361.8  227786.78  184255.33  80.89
1365.6  226824.35  182180.10  80.32
1369.3  225864.89  180418.67  79.88
1373.0  224650.62  178632.30  79.52
1376.7  223033.67  176728.97  79.24
1380.5  221356.31  174730.49  78.94
1384.2  220033.13  172954.48  78.60
1387.9  218936.93  171225.13  78.21
1391.6  217695.19  169137.53  77.69
1395.3  216474.95  166689.10  77.00
1399.1  215740.33  164232.01  76.12
1402.8  214788.67  161284.67  75.09
1406.5  214122.37  158232.50  73.90
1410.2  213644.28  155071.17  72.58
1413.9  213634.81  152104.83  71.20
1417.6  213200.45  148856.68  69.82
1421.3  212640.53  145700.00  68.52
1425.1  211894.40  142771.73  67.38
1428.8  211513.05  140448.45  66.40
1432.5  211292.32  138570.68  65.58
1436.2  211070.44  136940.76  64.88
1439.9  210447.01  135260.23  64.27
1443.6  210064.78  133916.44  63.75
1447.3  209558.62  132546.36  63.25
1451.0  209091.25  131259.25  62.78
1454.7  208552.00  129905.42  62.29
1458.4  208155.27  128544.97  61.75
1462.1  207531.75  126935.32  61.16
1465.8  206839.64  125270.89  60.56
1469.4  206257.12  123657.19  59.95
1473.1  206907.04  122811.93  59.36
1476.8  207108.71  121854.27  58.84
1480.5  205969.02  120348.11  58.43
1484.2  204973.63  119209.02  58.16
1487.9  204344.80  118532.65  58.01
1491.6  203667.75  118058.42  57.97
1495.3  203524.75  118070.33  58.01
1498.9  202990.57  118039.20  58.15
1502.6  202072.27  117852.13  58.32
1506.3  200906.84  117678.40  58.57
1510.0  199960.60  117641.70  58.83
1513.7  199208.90  117725.67  59.10
1517.3  198465.79  117685.02  59.30
1521.0  197573.21  117321.97  59.38
1524.7  196748.32  116907.90  59.42
1528.3  195932.40  116337.83  59.38
1532.0  195028.67  115688.13  59.32
1535.7  194159.78  115082.49  59.27
1539.3  193273.63  114556.90  59.27
1543.0  192671.89  114293.67  59.32
1546.7  192287.33  114292.75  59.44
1550.3  191756.98  114310.93  59.61
1554.0  190971.20  114228.10  59.81
1557.6  190197.21  114134.84  60.01
1561.3  189365.65  113965.17  60.18
1565.0  188490.13  113670.80  60.31
1568.6  187551.73  113358.88  60.44
1572.3  186884.06  113188.93  60.57
1575.9  186287.82  113044.27  60.68
1579.6  185696.93  112841.56  60.77
1583.2  185081.87  112669.20  60.88
1586.9  184351.08  112543.57  61.05
1590.5  183749.33  112762.71  61.37
1594.1  183013.96  113157.98  61.83
1597.8  182232.09  113707.77  62.40
1601.4  181497.47  114400.33  63.03
1605.1  180534.78  115042.20  63.72
1608.7  179704.50  115737.50  64.40
1612.3  178924.14  116461.52  65.09
1616.0  178114.75  117074.15  65.73
1619.6  177406.00  117735.67  66.37
1623.2  176583.60  118217.13  66.95
1626.9  176005.33  118743.49  67.47
1630.5  175246.75  119105.65  67.96
1634.1  174588.09  119454.39  68.42
1637.8  173833.96  119700.00  68.86
1641.4  172926.28  119814.63  69.29
1645.0  172035.26  119881.21  69.68
1648.6  171051.62  119861.50  70.07
1652.2  170302.89  119911.57  70.41
1655.8  169571.22  119887.56  70.70
1659.5  168865.45  119834.60  70.96
1663.1  167656.84  119313.56  71.17
1666.7  166391.33  118673.67  71.32
1670.3  165190.25  117975.92  71.42
1673.9  164084.00  117209.71  71.43
1677.5  163279.48  116502.24  71.35
1681.1  162834.67  115921.07  71.19
1684.7  162830.70  115556.50  70.97
1688.3  162700.84  115065.30  70.72
1691.9  162332.87  114307.53  70.42
1695.6  161969.33  113403.00  70.02
1699.2  161859.23  112583.37  69.56
1702.8  161771.06  111960.84  69.21
1706.3  161270.39  111379.93  69.06
1709.9  160308.27  110696.00  69.05
1713.5  159576.93  110163.18  69.03
1717.1  158866.56  109558.09  68.96
1720.7  158187.40  108858.97  68.82
1724.3  157808.23  108363.12  68.67
1727.9  157484.21  107858.06  68.49
1731.5  157400.36  107550.56  68.33
1735.1  157518.93  107410.67  68.19
1738.7  157297.56  107079.73  68.07
1742.2  156807.64  106569.04  67.96
1745.8  156182.93  105975.73  67.85
1749.4  155960.50  105674.59  67.76
1753.0  155039.03  104857.43  67.63
1756.5  153554.54  103576.42  67.45
1760.1  151776.62  102099.55  67.27
1763.7  149757.61  100479.94  67.10
1767.2  148174.00  99190.40  66.94
1770.8  146832.00  98116.00  66.82
1774.4  145450.32  97074.25  66.74
1777.9  144580.57  96480.53  66.73
1781.5  143726.33  95893.33  66.72
1785.1  142490.83  95084.17  66.73
1788.6  141158.92  94249.64  66.77
1792.2  139799.00  93424.17  66.83
1795.8  139106.72  93030.74  66.88
1799.3  138372.40  92598.00  66.92
1802.9  137608.43  92115.30  66.94
1806.4  136914.76  91649.96  66.94
1810.0  136037.95  91040.88  66.92
1813.5  135496.07  90652.97  66.90
1817.1  135125.73  90401.20  66.90
1820.6  134399.50  89936.80  66.92
1824.2  134204.49  89886.04  66.98
1827.7  133385.69  89474.60  67.08
1831.2  132916.00  89404.00  67.26
1834.8  132748.00  89576.17  67.48
1838.3  132515.50  89726.00  67.71
1841.8  131851.57  89589.37  67.95
1845.4  131105.22  89365.66  68.16
1848.9  130280.70  89031.45  68.34
1852.4  129695.63  88777.20  68.45
1856.0  129001.60  88304.67  68.45
1859.5  128317.87  87728.91  68.37
1863.0  127542.59  87041.39  68.24
1866.6  127050.22  86413.24  68.02
1870.1  126694.93  85732.91  67.67
1873.6  126218.25  84749.25  67.15
1877.1  125444.08  83382.25  66.47
1880.6  124397.29  81620.36  65.61
1884.2  123523.00  79739.60  64.55
1887.7  122668.00  77644.80  63.30
1891.2  121690.45  75171.25  61.77
1894.7  120741.47  72540.44  60.08
1898.2  120162.19  69942.33  58.21
1902.2  128026.08  72015.84  56.25
1904.9  127275.56  69594.78  54.68
1907.6  126474.00  67153.36  53.10
1910.4  125884.71  64899.38  51.55
1913.1  124864.48  62681.36  50.20
1915.8  124151.44  60851.84  49.01
1918.6  123619.20  59231.04  47.91
1921.3  123168.02  57835.84  46.96
1924.0  122451.56  56519.68  46.16
1926.7  121713.80  55422.16  45.53
1929.4  121002.08  54548.40  45.08
1932.2  120489.87  53969.73  44.79
1934.9  119948.40  53557.92  44.65
1937.6  119367.44  53261.32  44.62
1940.3  118830.00  53108.00  44.69
1943.0  118365.45  53079.95  44.84
1945.7  117712.32  53061.14  45.08
1948.4  117017.06  53103.55  45.38
1951.1  116456.40  53283.60  45.75
1953.8  115884.12  53469.90  46.14
1956.4  115399.50  53709.30  46.54
1959.1  114810.60  53936.28  46.98
1961.8  114032.94  54078.36  47.42
1964.5  113383.17  54277.74  47.87
1967.2  112582.11  54429.93  48.35
1969.9  111967.00  54662.90  48.82
1972.5  111242.26  54829.70  49.29
1975.2  110704.43  55082.59  49.76
1977.9  110321.60  55399.06  50.22
1980.6  109728.99  55625.15  50.69
1983.2  108855.98  55688.08  51.16
1985.9  107992.80  55699.20  51.58
1988.5  107130.72  55680.93  51.97
1991.2  106463.16  55761.21  52.38
1993.8  105821.76  55858.44  52.79
1996.5  105371.64  56032.68  53.18
1999.2  104775.24  56058.97  53.50
2001.8  104397.84  56144.40  53.78
2004.4  103910.79  56141.83  54.03
2007.1  103234.46  55991.32  54.24
2009.7  102633.66  55807.56  54.38
2012.4  102208.32  55678.40  54.48
2015.0  101750.00  55485.20  54.53
2017.6  101215.70  55152.35  54.49
2020.3  100695.76  54761.08  54.38
2022.9  100437.12  54452.32  54.22
2025.5  100201.71  54065.40  53.96
2028.1  99995.65  53613.89  53.62
2030.8  99591.78  52988.61  53.21
2033.4  99433.38  52440.84  52.74
2036.0  99044.96  51699.88  52.20
2038.6  98648.52  50909.22  51.61
2041.2  98342.08  50103.12  50.95
2043.8  97999.59  49241.40  50.25
2046.4  97619.04  48326.94  49.51
2049.0  97119.68  47337.44  48.74
2051.6  96868.44  46483.59  47.99
2054.2  96518.50  45616.50  47.26
2056.8  96142.20  44783.20  46.58
2059.4  95571.32  43886.83  45.92
2062.0  95069.25  43043.50  45.28
2064.6  94461.54  42190.64  44.66
2067.1  93873.87  41326.74  44.02
2069.7  93269.14  40437.22  43.36
2072.3  92838.74  39670.22  42.73
2074.9  92354.22  38943.24  42.17
2077.4  92007.69  38319.01  41.65
2080.0  91516.92  37672.44  41.16
2082.6  91052.15  37099.10  40.74
2085.1  90592.98  36562.26  40.36
2087.7  90214.80  36098.40  40.01
2090.3  89767.53  35643.33  39.71
2092.8  89034.82  35104.85  39.43
2095.4  88235.68  34576.36  39.19
2097.9  87569.51  34106.10  38.95
2100.5  86890.80  33660.40  38.74
2103.0  86290.72  33329.26  38.62
2105.6  85729.05  33079.29  38.59
2108.1  85217.76  32920.29  38.63
2110.7  84684.46  32826.08  38.76
2113.2  84196.76  32788.59  38.94
2115.7  83633.70  32750.20  39.16
2118.3  83029.05  32707.74  39.39
2120.8  82678.14  32789.34  39.66
2123.3  82295.04  32878.11  39.95
2125.8  81916.80  33004.16  40.29
2128.4  81465.54  33122.70  40.66
2130.9  80911.60  33203.80  41.04
2133.4  80558.94  33360.32  41.41
2135.9  80208.60  33462.80  41.72
2138.4  79780.25  33504.02  42.00
2140.9  79433.48  33595.18  42.29
2143.4  79072.27  33655.24  42.56
2145.9  78779.87  33706.41  42.79
2148.4  78480.16  33772.20  43.03
2150.9  78195.07  33845.30  43.28
2153.4  77917.29  33918.40  43.53
2155.9  77566.06  33952.56  43.77
2158.4  77270.55  33986.40  43.98
2160.9  77042.70  34037.85  44.18
2163.4  76710.34  34057.60  44.40
2165.9  76145.16  33976.86  44.62
2168.4  75696.66  33940.62  44.84
2170.8  75372.99  33975.70  45.08
2173.3  75000.56  33996.54  45.33
2175.8  74680.21  34049.40  45.59
2178.2  74298.85  34076.30  45.86
2180.7  73918.81  34116.95  46.15
2183.2  73500.37  34125.44  46.43
2185.6  73074.96  34140.96  46.72
2188.1  72591.12  34133.40  47.02
2190.6  72059.78  34088.34  47.31
2193.0  71437.08  33980.43  47.57
2195.5  70894.08  33907.20  47.83
2197.9  70305.60  33825.84  48.11
2200.4  69590.25  33652.95  48.36
2202.8  69123.81  33569.64  48.56
2205.3  68546.94  33427.36  48.77
2207.7  68171.48  33376.46  48.96
2210.1  67761.40  33292.00  49.13
2212.6  67403.70  33208.05  49.27
2215.0  67167.40  33157.85  49.37
2217.4  66876.69  33081.77  49.47
2219.9  66629.38  33033.96  49.58
2222.3  66395.12  32988.56  49.69
2224.7  66231.81  32927.58  49.72
2227.1  65987.35  32788.12  49.69
2229.5  65682.10  32597.16  49.63
2231.9  65211.20  32325.76  49.57
2234.4  64722.16  31997.28  49.44
2236.8  64343.56  31649.01  49.19
2239.2  63972.48  31239.78  48.83
2241.6  63550.41  30763.53  48.41
2244.0  63149.76  30240.00  47.89
2246.4  62744.79  29625.39  47.22
2248.8  62315.99  28929.01  46.42
2251.2  61996.20  28222.80  45.52
2253.6  61569.90  27448.50  44.58
2255.9  61258.68  26700.48  43.59
2258.3  60942.73  25906.58  42.51
2260.7  60586.56  25131.04  41.48
2263.1  60186.60  24377.40  40.50
2265.5  59769.82  23697.63  39.65
2267.9  59447.10  23176.80  38.99
2270.2  59025.68  22750.48  38.54
2272.6  58630.68  22495.68  38.37
2275.0  58212.00  22358.70  38.41
2277.3  57808.20  22310.85  38.59
2279.7  57401.10  22319.70  38.88
2282.1  57079.08  22353.52  39.16
2284.4  56699.72  22351.56  39.42
2286.8  56406.33  22357.55  39.64
2289.1  55987.28  22246.00  39.73
2291.5  55671.07  22099.70  39.70
2293.8  55246.24  21879.06  39.60
2296.2  54793.20  21621.60  39.46
2298.5  54281.94  21300.39  39.24
2300.8  53738.02  20954.92  38.99
2303.2  53105.36  20559.92  38.72
2305.5  52451.34  20131.43  38.38
2307.9  51801.04  19694.80  38.02
2310.2  51134.16  19246.92  37.64
2312.5  50508.00  18841.60  37.30
2314.8  49907.86  18449.22  36.97
2317.1  49284.00  18056.00  36.64
2319.5  48676.77  17668.62  36.30
2321.8  48147.12  17325.88  35.99
2324.1  47556.60  16977.80  35.70
2326.4  47072.96  16668.52  35.41
2328.7  46550.00  16340.00  35.10
2331.0  46053.84  16040.16  34.83
2333.3  45673.81  15824.37  34.65
2335.6  45277.12  15641.36  34.55
2337.9  44809.38  15454.80  34.49
2340.2  44355.50  15285.50  34.46
2342.5  43964.73  15149.43  34.46
2344.8  43490.70  14993.50  34.48
2347.1  43006.32  14857.08  34.55
2349.4  42494.10  14689.56  34.57
2351.7  42016.80  14532.64  34.59
2353.9  41529.67  14399.93  34.67
2356.2  41018.25  14274.00  34.80
2358.5  40496.65  14156.73  34.96
2360.8  40002.18  14054.82  35.14
2363.1  39540.54  13946.28  35.27
2365.3  39094.95  13794.72  35.29
2367.6  38560.00  13650.00  35.40
2369.8  38059.35  13507.20  35.49
2372.1  37518.00  13354.38  35.59
2374.4  36894.92  13199.52  35.78
2376.6  36280.72  13063.96  36.01
2378.9  35669.48  12939.64  36.28
2381.1  35079.20  12760.80  36.38
2383.4  34518.00  12572.92  36.42
2385.6  34014.75  12425.05  36.53
2387.9  33512.40  12267.00  36.60
2390.1  33033.00  12106.50  36.65
2392.3  32558.76  11962.08  36.74
2394.6  32115.38  11836.42  36.86
2396.8  31723.90  11702.83  36.89
2399.0  31297.50  11523.90  36.82
2401.3  30837.00  11361.00  36.84
2403.5  30357.60  11214.84  36.94
2405.7  29926.34  11072.09  37.00
2407.9  29503.26  10903.14  36.96
2410.1  29071.80  10691.28  36.78
2412.4  28690.70  10509.00  36.63
2414.6  28290.24  10343.76  36.56
2416.8  27881.70  10176.54  36.50
2419.0  27500.54  9974.81  36.27
2421.2  27102.82  9751.16  35.98
2423.4  26676.58  9527.35  35.71
2425.6  26380.44  9361.17  35.49
2427.8  26083.26  9155.43  35.10
2430.0  25750.15  8946.60  34.74
2432.2  25447.68  8743.68  34.36
2434.4  25147.26  8544.96  33.98
2436.5  24811.24  8321.20  33.54
2438.7  24502.86  8096.70  33.04
2440.9  24201.12  7908.24  32.68
2443.1  23939.10  7718.40  32.24
2445.3  23685.17  7533.42  31.81
2447.4  23378.40  7344.00  31.41
2449.6  23063.04  7145.60  30.98
2451.8  22765.86  6980.04  30.66
2453.9  22470.94  6821.09  30.36
2456.1  22168.40  6644.24  29.97
2458.3  21848.49  6443.97  29.49
2460.4  21528.74  6286.70  29.20
2462.6  21276.85  6099.45  28.67
2464.7  21034.26  5921.63  28.15
2466.9  20761.44  5784.88  27.86
2469.0  20485.89  5629.19  27.48
2471.2  20229.06  5452.20  26.95
2473.3  19935.19  5308.44  26.63
2475.4  19711.09  5208.63  26.42
2477.6  19467.97  5043.36  25.91
2479.7  19200.00  4930.56  25.68
2481.9  18903.71  4807.88  25.43
2484.0  18712.67  4730.46  25.28
2486.1  18497.70  4620.24  24.98
2488.2  18217.80  4554.45  25.00
2490.4  17939.75  4489.50  25.03
2492.5  17608.04  4445.12  25.24
2494.6  17280.27  4415.40  25.55
2496.7  17031.40  4424.01  25.98
2498.8  16842.33  4388.04  26.05
2500.9  16639.78  4352.64  26.16
2503.0  16501.74  4371.64  26.49
2505.1  16452.15  4410.90  26.81
2507.2  16451.70  4396.11  26.72
2509.4  16403.31  4426.29  26.98
2511.4  16333.38  4505.76  27.59
2513.5  16441.12  4726.40  28.75
2515.6  16660.72  4939.24  29.65
