# Supplementary material for: Using reflectance spectra and Pl@ntNet to identify herbarium specimens: a case study with Lithocarpus
Source: New Phytol. 2025 Jun 4;251(2):800–10. doi: 10.1111/nph.70258 (PMC13278665; doi:10.1111/nph.70258)
Supplement: Supplementary file 1 — Dataset S1 Original spectral data collected for this study. [file NPH-251-800-s003.zip › lithocarpus_spectra/gr022322_0088.sig]

/*** Spectra Vista SIG Data ***/
name= gr022322_0088.sig
instrument= HI: 1132003 (HR-1024i)
integration= 70.0, 9.0, 6.0, 70.0, 14.0, 6.0
scan method= Time-based, Time-based
scan coadds= 71, 425, 571, 71, 298, 571
scan time= 5, 5
scan settings= AI, AI
external data set1= 0,0,0,0,0,0,0,0,0,0,0,0,0,0,0,0,0,0,0,0,0,0,0,0,0,0,0,0,0,0,0,0
external data set2= 0,0,0,0,0,0,0,0,0,0,0,0,0,0,0,0,0,0,0,0,0,0,0,0,0,0,0,0,0,0,0,0
external data dark= 0,0,0,0,0,0,0,0,0,0,0,0,0,0,0,0
external data mask= 0
optic= LENS 4(1), LENS 4(1)
temp= 33.5, -5.0, -9.8, 33.5, -5.0, -9.9
battery= 7.44, 7.46
error= 0, 0
units= Radiance, Radiance
time= 23/02/2022 11:48:56, 23/02/2022 11:50:15
longitude=                 ,                 
latitude=                 ,                 
gpstime=                 ,                 
comm= 
memory slot= 0, 0
factors= 0.963, 0.961, 1.000 [Overlap: Remove @ 990,1900, Matching Type: None]
inclinometer x offset= 0, 0
inclinometer y offset= 90, 90
data= 
340.5  1193.50  170.50  14.29
341.9  1185.04  182.31  15.38
343.4  1138.63  196.80  17.28
344.9  1123.21  185.00  16.47
346.4  1133.48  178.30  15.73
347.8  1137.92  159.06  13.98
349.3  1159.89  159.20  13.73
350.8  1179.54  151.50  12.84
352.2  1191.30  167.20  14.04
353.7  1221.40  157.60  12.90
355.2  1253.86  140.36  11.19
356.6  1318.35  130.90  9.93
358.1  1388.10  151.09  10.88
359.6  1410.20  146.51  10.39
361.0  1450.82  149.48  10.30
362.5  1532.44  149.72  9.77
364.0  1619.80  145.60  8.99
365.5  1688.86  156.04  9.24
366.9  1758.40  161.49  9.18
368.4  1822.89  160.84  8.82
369.9  1919.81  174.53  9.09
371.3  2011.33  151.09  7.51
372.8  2078.87  159.19  7.66
374.2  2169.51  176.16  8.12
375.7  2275.52  187.29  8.23
377.2  2374.39  190.71  8.03
378.6  2453.29  188.71  7.69
380.1  2545.69  183.14  7.19
381.6  2657.11  189.15  7.12
383.0  2792.04  198.79  7.12
384.5  2921.10  209.30  7.17
386.0  3018.56  223.93  7.42
387.4  3124.39  223.79  7.16
388.9  3220.40  215.80  6.70
390.4  3360.05  227.80  6.78
391.8  3509.60  229.60  6.54
393.3  3650.85  256.64  7.03
394.7  3737.39  259.43  6.94
396.2  3841.10  255.04  6.64
397.7  3980.57  250.63  6.30
399.1  4166.76  259.97  6.24
400.6  4332.51  275.77  6.37
402.0  4461.60  296.96  6.66
403.5  4557.00  294.00  6.45
405.0  4679.97  292.91  6.26
406.4  4890.13  302.81  6.19
407.9  5090.77  318.57  6.26
409.3  5217.83  326.11  6.25
410.8  5317.71  320.27  6.02
412.2  5461.46  333.09  6.10
413.7  5676.03  347.85  6.13
415.1  5906.99  362.76  6.14
416.6  6093.39  373.50  6.13
418.0  6219.46  383.21  6.16
419.5  6367.07  380.05  5.97
420.9  6555.31  398.29  6.08
422.4  6801.28  423.67  6.23
423.8  7055.84  431.90  6.12
425.3  7318.50  448.07  6.12
426.7  7529.36  474.43  6.30
428.2  7686.86  490.74  6.38
429.6  7857.25  508.29  6.47
431.1  8060.60  520.70  6.46
432.5  8317.12  539.04  6.48
434.0  8583.93  565.71  6.59
435.4  8898.21  589.29  6.62
436.8  9194.48  620.66  6.75
438.3  9447.61  637.64  6.75
439.7  9644.55  658.41  6.83
441.2  9817.63  676.80  6.89
442.6  10053.43  697.71  6.94
444.0  10342.80  721.50  6.98
445.5  10662.19  748.56  7.02
446.9  11005.80  783.90  7.12
448.4  11312.80  809.75  7.16
449.8  11639.00  835.39  7.18
451.2  11914.82  862.50  7.24
452.7  12138.32  880.91  7.26
454.1  12373.33  908.29  7.34
455.5  12636.20  934.80  7.40
457.0  12959.89  964.23  7.44
458.4  13303.09  992.83  7.46
459.8  13651.20  1020.34  7.47
461.2  14047.26  1058.99  7.54
462.7  14409.02  1104.45  7.66
464.1  14719.75  1135.96  7.72
465.5  14989.63  1167.17  7.79
467.0  15263.07  1185.14  7.76
468.4  15570.26  1216.63  7.81
469.8  15896.17  1251.60  7.87
471.2  16294.71  1295.98  7.95
472.7  16710.77  1333.66  7.98
474.1  17139.50  1373.86  8.02
475.5  17658.09  1422.39  8.06
476.9  18142.34  1470.76  8.11
478.4  18531.25  1508.93  8.14
479.8  18775.46  1544.24  8.22
481.2  18955.49  1566.46  8.26
482.6  19180.03  1596.86  8.33
484.0  19513.20  1631.87  8.36
485.4  19967.16  1677.34  8.40
486.9  20483.36  1725.75  8.43
488.3  21044.86  1785.37  8.48
489.7  21522.94  1833.34  8.52
491.1  21945.00  1877.40  8.56
492.5  22318.80  1915.20  8.58
493.9  22619.01  1958.01  8.66
495.3  22889.57  1986.86  8.68
496.8  23248.74  2025.43  8.71
498.2  23717.46  2078.91  8.77
499.6  24206.01  2124.00  8.77
501.0  24767.79  2189.13  8.84
502.4  25291.37  2244.60  8.87
503.8  25783.60  2303.15  8.93
505.2  26299.89  2358.57  8.97
506.6  26792.70  2417.96  9.02
508.0  27270.00  2473.20  9.07
509.4  27657.14  2535.71  9.17
510.8  28094.79  2595.21  9.24
512.2  28520.11  2652.63  9.30
513.6  29005.71  2718.86  9.37
515.0  29570.80  2794.91  9.45
516.4  30060.57  2866.86  9.54
517.8  30597.67  2944.29  9.62
519.2  31179.34  3028.63  9.71
520.7  31744.30  3110.93  9.80
522.0  32218.54  3187.29  9.89
523.4  32782.05  3276.00  9.99
524.8  33275.49  3360.09  10.10
526.2  33861.26  3449.18  10.19
527.6  34479.99  3547.80  10.29
529.0  35005.14  3633.14  10.38
530.4  35635.40  3733.66  10.48
531.8  36161.76  3825.74  10.58
533.2  36621.00  3921.17  10.71
534.6  37050.40  4020.23  10.85
536.0  37522.96  4126.06  11.00
537.4  38001.44  4233.43  11.14
538.8  38553.66  4347.73  11.28
540.2  39164.56  4463.64  11.40
541.6  39751.30  4584.90  11.53
543.0  40256.60  4702.70  11.68
544.3  40942.82  4837.82  11.82
545.7  41704.07  4990.07  11.97
547.1  42210.54  5114.36  12.12
548.5  42830.14  5256.00  12.27
549.9  43526.85  5405.97  12.42
551.3  44259.99  5569.20  12.58
552.7  44791.14  5705.61  12.74
554.1  45484.44  5872.82  12.91
555.4  46068.26  6022.70  13.07
556.8  46483.80  6147.90  13.23
558.2  46745.79  6260.89  13.39
559.6  46994.89  6370.50  13.56
561.0  47496.90  6520.80  13.73
562.3  47885.50  6652.75  13.89
563.7  48454.40  6806.40  14.05
565.1  49034.86  6964.57  14.20
566.5  49654.28  7133.05  14.37
567.9  50495.37  7338.23  14.53
569.2  51417.00  7557.00  14.70
570.6  52363.03  7787.41  14.87
572.0  53183.07  8002.90  15.05
573.4  53869.96  8203.49  15.23
574.8  54563.93  8408.93  15.41
576.1  55408.13  8641.55  15.60
577.5  56057.14  8847.69  15.78
578.9  56962.03  9098.83  15.97
580.3  57789.86  9335.04  16.15
581.6  58623.09  9584.91  16.35
583.0  59441.01  9833.01  16.54
584.4  60010.78  10038.47  16.73
585.8  60418.21  10215.24  16.91
587.1  60745.30  10380.23  17.09
588.5  61174.50  10567.93  17.28
589.9  61538.79  10735.50  17.45
591.2  62041.31  10922.00  17.60
592.6  62762.07  11142.84  17.75
594.0  63399.56  11349.84  17.90
595.3  64241.66  11589.03  18.04
596.7  65112.99  11822.10  18.16
598.1  65950.49  12050.44  18.27
599.5  66768.21  12275.11  18.38
600.8  67618.43  12496.80  18.48
602.2  68320.70  12687.40  18.57
603.5  69191.91  12911.06  18.66
604.9  70048.67  13132.03  18.75
606.3  70823.66  13358.40  18.86
607.6  71552.19  13563.60  18.96
609.0  72271.29  13785.43  19.07
610.4  72969.00  14016.60  19.21
611.7  73613.60  14239.41  19.34
613.1  74203.50  14469.64  19.50
614.5  74863.67  14715.26  19.66
615.8  75377.83  14958.39  19.84
617.2  76087.29  15245.36  20.04
618.5  76708.14  15520.34  20.23
619.9  77480.86  15820.66  20.42
621.2  78198.71  16116.75  20.61
622.6  79097.86  16464.64  20.82
624.0  79808.91  16779.79  21.02
625.3  80619.17  17112.49  21.23
626.7  81426.13  17447.04  21.43
628.0  82093.40  17740.37  21.61
629.4  82908.00  18068.00  21.79
630.8  83588.83  18366.26  21.97
632.1  84130.65  18613.80  22.12
633.5  85015.54  18925.03  22.26
634.8  85713.35  19189.37  22.39
636.2  86343.86  19430.49  22.50
637.5  87144.34  19689.66  22.59
638.9  87835.26  19904.04  22.66
640.2  88574.99  20113.56  22.71
641.6  89402.53  20305.71  22.71
642.9  90153.70  20452.25  22.69
644.3  90952.19  20593.56  22.64
645.6  91691.79  20679.29  22.55
647.0  92411.74  20709.58  22.41
648.3  93189.43  20715.11  22.23
649.7  93991.78  20672.68  21.99
651.0  94770.65  20591.80  21.73
652.4  95296.50  20413.16  21.42
653.7  96340.50  20319.36  21.09
655.0  97228.03  20137.54  20.71
656.4  97870.29  19869.00  20.30
657.7  98918.27  19660.37  19.88
659.1  99770.00  19420.50  19.47
660.4  100469.60  19174.40  19.08
661.8  101125.71  18948.57  18.74
663.1  102037.31  18803.53  18.43
664.5  102515.14  18653.53  18.20
665.8  102664.11  18531.30  18.05
667.1  102729.79  18479.76  17.99
668.5  103074.00  18558.00  18.00
669.8  103427.16  18723.31  18.10
671.2  103649.37  18957.71  18.29
672.5  103927.26  19287.59  18.56
673.8  104539.20  19760.60  18.90
675.2  105478.50  20383.20  19.32
676.5  106615.29  21109.71  19.80
677.8  107803.01  21911.81  20.33
679.2  108739.01  22737.24  20.91
680.5  109564.61  23581.59  21.52
681.9  110291.50  24431.00  22.15
683.2  111072.50  25305.50  22.78
684.5  111859.00  26180.00  23.40
685.9  112565.12  27002.89  23.99
687.2  113241.60  27796.11  24.55
688.5  113893.26  28544.44  25.06
689.9  114649.11  29304.86  25.56
691.2  115307.81  30016.01  26.03
692.5  115909.03  30699.00  26.49
693.8  116598.96  31402.61  26.93
695.2  117193.55  32078.43  27.37
696.5  117863.43  32789.11  27.82
697.8  118561.43  33519.68  28.27
699.2  119189.85  34276.54  28.76
700.5  119872.29  35081.36  29.27
701.8  120471.75  35889.00  29.79
703.1  121114.63  36762.09  30.35
704.5  121779.45  37673.68  30.94
705.8  122494.31  38640.05  31.54
707.1  123125.71  39626.43  32.18
708.4  123746.61  40658.42  32.86
709.8  124505.76  41758.41  33.54
711.1  125034.93  42788.81  34.22
712.4  125823.97  43938.86  34.92
713.7  126468.61  45052.80  35.62
715.0  127160.21  46194.54  36.33
716.3  127869.29  47337.32  37.02
717.7  128575.14  48454.55  37.69
719.0  129335.14  49577.43  38.33
720.3  130075.29  50693.19  38.97
721.6  130943.00  51842.29  39.59
722.9  131770.80  52956.96  40.19
724.2  132634.80  54064.80  40.76
725.6  133387.96  55097.29  41.31
726.9  133842.50  55999.29  41.84
728.2  134299.20  56884.80  42.36
729.5  134872.31  57804.04  42.86
730.8  135337.50  58666.30  43.35
732.1  135911.40  59560.20  43.82
733.4  136327.05  60390.41  44.30
734.7  136596.34  61153.71  44.77
736.0  136930.89  61954.29  45.24
737.3  137034.84  62655.43  45.72
738.6  137148.43  63390.79  46.22
740.0  137309.79  64163.79  46.73
741.2  137571.20  65014.86  47.26
742.6  138033.51  66009.34  47.82
743.9  138579.14  67079.49  48.41
745.2  139305.51  68278.84  49.01
746.5  140074.33  69532.84  49.64
747.8  140723.71  70789.43  50.30
749.1  141434.84  72101.39  50.98
750.4  142143.86  73423.36  51.65
751.7  142862.60  74764.80  52.33
753.0  143399.24  76013.38  53.01
754.2  144031.80  77299.89  53.67
755.5  144595.66  78542.39  54.32
756.8  145149.91  79751.97  54.94
758.1  146099.74  81159.09  55.55
759.4  146974.00  82529.29  56.15
760.7  147820.40  83848.80  56.72
762.0  148393.75  85000.00  57.28
763.3  148938.30  86102.10  57.81
764.6  149310.86  87093.77  58.33
765.9  149688.75  88080.79  58.84
767.2  150175.35  89113.20  59.34
768.4  150481.50  90038.00  59.83
769.7  151090.16  91112.29  60.30
771.0  151518.15  92070.96  60.77
772.3  151870.71  92972.39  61.22
773.6  152348.11  93961.71  61.68
774.8  152786.32  94911.99  62.12
776.1  153219.11  95856.43  62.56
777.4  153528.97  96704.66  62.99
778.7  154047.74  97687.96  63.41
780.0  154475.66  98604.80  63.83
781.2  154823.31  99455.66  64.24
782.5  155330.31  100407.73  64.64
783.8  155776.11  101317.50  65.04
785.0  156115.20  102139.20  65.43
786.3  156540.00  103020.00  65.81
787.6  156985.60  103892.00  66.18
788.9  157349.70  104722.86  66.55
790.1  157870.93  105652.14  66.92
791.4  158242.63  106457.14  67.27
792.7  158834.06  107424.00  67.63
793.9  159237.90  108248.40  67.98
795.2  159693.93  109110.36  68.32
796.5  160175.09  109962.13  68.65
797.7  160650.69  110829.39  68.99
799.0  161271.43  111754.29  69.30
800.2  161649.83  112549.49  69.63
801.5  162085.90  113334.09  69.92
802.8  162594.21  114196.04  70.23
804.0  163044.70  114996.70  70.53
805.3  163502.60  115827.80  70.84
806.5  163862.29  116552.57  71.13
807.8  164302.50  117325.00  71.41
809.0  164751.44  118114.59  71.69
810.3  165199.19  118907.43  71.98
811.5  165558.88  119602.82  72.24
812.8  166007.36  120373.71  72.51
814.0  166363.97  121062.60  72.77
815.3  166835.54  121813.29  73.01
816.5  167191.25  122488.21  73.26
817.8  167621.23  123213.79  73.51
819.0  168001.40  123896.15  73.75
820.2  168419.44  124593.60  73.98
821.5  168874.68  125322.96  74.21
822.7  169174.20  125928.45  74.44
824.0  169569.26  126601.59  74.66
825.2  170028.32  127308.11  74.87
826.4  170501.65  127991.91  75.07
827.7  170810.86  128589.57  75.28
828.9  171268.71  129288.21  75.49
830.1  171653.65  129913.11  75.68
831.4  172067.89  130530.36  75.86
832.6  172489.33  131207.21  76.07
833.8  172855.00  131806.79  76.25
835.0  173234.40  132414.80  76.44
836.3  173658.10  133039.90  76.61
837.5  174096.00  133677.00  76.78
838.7  174501.77  134313.24  76.97
839.9  174890.57  134885.83  77.13
841.2  175371.51  135531.01  77.28
842.4  175744.97  136110.88  77.45
843.6  176131.50  136706.00  77.62
844.8  176627.70  137350.93  77.76
846.0  177003.15  137916.39  77.92
847.2  177391.35  138471.00  78.06
848.5  177847.43  139111.43  78.22
849.7  178218.86  139630.74  78.35
850.9  178583.79  140177.14  78.49
852.1  178991.40  140716.21  78.62
853.3  179288.66  141231.64  78.77
854.5  179650.45  141799.00  78.93
855.7  179984.74  142290.64  79.06
856.9  180373.20  142785.60  79.16
858.1  180791.15  143306.51  79.27
859.3  181131.00  143814.90  79.40
860.5  181514.06  144363.90  79.53
861.7  181943.43  144920.57  79.65
862.9  182296.77  145432.39  79.78
864.1  182682.12  145895.62  79.86
865.3  183087.91  146422.71  79.97
866.5  183532.11  146984.91  80.09
867.7  183909.77  147525.01  80.22
868.9  184269.80  148037.40  80.34
870.1  184705.39  148580.71  80.44
871.3  185152.96  149114.91  80.54
872.5  185640.43  149661.32  80.62
873.7  186130.80  150221.26  80.71
874.9  186630.32  150830.23  80.82
876.0  187094.57  151422.69  80.93
877.2  187556.29  151934.97  81.01
878.4  188062.14  152492.91  81.09
879.6  188517.00  153027.00  81.17
880.8  189018.75  153573.75  81.25
882.0  189410.09  154093.43  81.35
883.1  189899.80  154627.40  81.43
884.3  190370.66  155089.86  81.47
885.5  190869.00  155645.40  81.55
886.7  191234.06  156114.51  81.64
887.8  191682.86  156625.07  81.71
889.0  192195.19  157144.96  81.76
890.2  192686.10  157667.25  81.83
891.4  193201.52  158219.41  81.89
892.5  193788.77  158816.64  81.95
893.7  194399.24  159438.36  82.02
894.9  194978.31  160058.31  82.09
896.0  195608.04  160613.82  82.11
897.2  196219.50  161293.20  82.20
898.4  196766.24  161880.09  82.27
899.5  197452.04  162496.79  82.30
900.7  197844.21  162917.86  82.35
901.9  198268.79  163424.86  82.43
903.0  198651.76  163861.36  82.49
904.2  199082.57  164298.00  82.53
905.4  199499.70  164739.47  82.58
906.5  200009.25  165207.35  82.60
907.7  200342.97  165634.17  82.68
908.8  200736.51  166051.31  82.72
910.0  201108.51  166478.74  82.78
911.2  201360.56  166774.44  82.82
912.3  201616.89  167092.59  82.88
913.5  201759.48  167330.62  82.94
914.6  201981.60  167637.60  83.00
915.8  202324.09  168005.08  83.04
916.9  202578.84  168330.26  83.09
918.1  202793.17  168608.81  83.14
919.2  202986.00  168878.83  83.20
920.4  203213.53  169221.96  83.27
921.5  203433.98  169486.76  83.31
922.7  203677.03  169730.86  83.33
923.8  203914.33  170082.00  83.41
925.0  204102.50  170322.60  83.45
926.1  204368.40  170688.00  83.52
927.3  204794.74  171127.20  83.56
928.4  205332.68  171669.64  83.61
929.6  205970.29  172258.74  83.63
930.7  206681.00  173020.00  83.71
931.8  207447.04  173708.68  83.74
933.0  208135.54  174413.83  83.80
934.1  208641.73  174825.58  83.79
935.3  208819.56  175101.83  83.85
936.4  208731.73  175206.51  83.94
937.6  208666.97  175190.25  83.96
938.7  208581.49  175118.72  83.96
939.9  208727.19  175327.04  84.00
941.0  209210.09  175880.29  84.07
942.1  209776.11  176339.31  84.06
943.3  210351.09  176821.29  84.06
944.4  210743.71  177254.24  84.11
945.6  210967.83  177477.49  84.13
946.7  211219.76  177808.94  84.18
947.9  211491.00  178144.80  84.23
949.0  211784.31  178275.22  84.18
950.1  212165.23  178600.37  84.18
951.3  212502.16  178847.43  84.16
952.4  212808.51  179200.64  84.21
953.6  213108.27  179489.76  84.22
954.7  213208.44  179516.40  84.20
955.8  213609.46  179768.34  84.16
957.0  213925.93  179958.43  84.12
958.1  214328.57  180250.33  84.10
959.3  214326.00  180369.00  84.16
960.4  214832.25  180580.34  84.06
961.6  215108.93  180769.72  84.04
962.7  215269.49  180816.69  84.00
963.9  215441.65  181017.55  84.02
965.0  215549.31  181023.73  83.98
966.2  215892.49  181088.21  83.88
967.3  215811.81  181041.62  83.89
968.5  215974.63  181121.83  83.86
969.6  216052.34  181045.66  83.80
970.8  216146.31  181038.79  83.76
971.9  215964.57  180915.43  83.77
973.1  216088.69  180889.20  83.71
974.2  216007.52  180609.03  83.61
975.4  216143.79  180836.53  83.66
976.5  216401.53  180801.49  83.55
977.7  216573.90  181060.11  83.60
978.8  216268.46  180802.41  83.60
980.0  216334.29  180662.14  83.51
981.2  216515.14  180473.29  83.35
982.3  216717.00  180733.80  83.40
983.5  216649.27  180728.88  83.42
984.6  217004.40  180764.23  83.30
985.8  216932.26  180500.89  83.21
987.0  216998.86  180624.23  83.24
988.1  217328.86  180837.07  83.21
989.3  217404.40  180524.80  83.04
990.2  227201.73  188946.00  83.16
994.0  227570.31  189670.20  83.35
997.9  227467.33  189958.88  83.51
1001.7  227981.79  190820.83  83.70
1005.6  228916.67  192085.00  83.91
1009.4  230140.39  193592.76  84.12
1013.3  231280.00  194914.29  84.28
1017.1  231995.95  195969.68  84.47
1021.0  232790.09  197088.35  84.66
1024.8  234099.67  198575.71  84.83
1028.6  235917.22  200555.75  85.01
1032.5  237410.60  202197.60  85.17
1036.3  238095.73  203066.52  85.29
1040.1  238413.66  203686.83  85.43
1044.0  239161.90  204678.83  85.58
1047.8  239885.10  205498.35  85.67
1051.6  240458.04  206392.69  85.83
1055.5  240101.20  206333.61  85.94
1059.3  239829.15  206427.34  86.07
1063.1  239586.29  206438.64  86.16
1067.0  239853.04  206972.59  86.29
1070.8  240544.03  207740.35  86.36
1074.6  240942.89  208337.43  86.47
1078.4  240644.67  208270.71  86.55
1082.3  239816.69  207762.42  86.63
1086.1  239308.44  207583.89  86.74
1089.9  239264.04  207725.24  86.82
1093.7  239603.54  208182.45  86.89
1097.5  239680.55  208405.12  86.95
1101.4  239596.54  208361.53  86.96
1105.2  239437.20  208321.97  87.00
1109.0  239833.33  208572.77  86.97
1112.8  240766.24  209204.66  86.89
1116.6  241556.27  209663.23  86.80
1120.4  242236.71  209948.00  86.67
1124.2  242751.89  209956.64  86.49
1128.1  243389.82  209958.02  86.26
1131.8  243460.00  209342.70  85.99
1135.7  243303.42  208480.26  85.69
1139.5  243125.40  207526.50  85.36
1143.3  242531.73  206046.18  84.96
1147.1  241914.22  204436.57  84.51
1150.9  241277.67  202531.02  83.94
1154.7  241248.22  201044.26  83.34
1158.5  241110.20  199587.73  82.78
1162.3  240909.42  198283.81  82.31
1166.1  240267.55  196791.46  81.91
1169.9  239906.63  195744.49  81.59
1173.7  239320.00  194605.71  81.32
1177.5  238732.66  193545.31  81.07
1181.2  238731.42  193088.26  80.88
1185.0  239124.39  193048.13  80.73
1188.8  239036.78  192864.50  80.68
1192.6  239108.31  192900.15  80.67
1196.4  239146.25  192978.00  80.69
1200.2  238527.64  192763.20  80.81
1204.0  238122.70  192745.22  80.94
1207.8  237762.17  192813.14  81.09
1211.6  237227.00  192616.57  81.20
1215.3  236779.83  192696.55  81.38
1219.1  236654.08  193065.00  81.58
1222.9  236284.44  193325.71  81.82
1226.7  235976.69  193684.67  82.08
1230.4  235355.25  193743.64  82.32
1234.2  234668.62  193726.75  82.55
1238.0  233987.10  193630.70  82.75
1241.8  233316.19  193521.32  82.94
1245.5  232815.27  193402.71  83.07
1249.3  232626.95  193601.85  83.22
1253.1  232859.86  194001.88  83.31
1256.8  232899.48  194270.65  83.41
1260.6  232721.40  194210.15  83.45
1264.4  232515.97  194224.16  83.53
1268.1  232174.80  193956.09  83.54
1271.9  232171.89  194079.69  83.59
1275.7  232442.44  194408.36  83.64
1279.4  232728.30  194830.65  83.72
1283.2  232274.56  194737.50  83.84
1286.9  231922.02  194655.20  83.93
1290.7  231674.67  194619.86  84.01
1294.4  231002.42  194173.48  84.06
1298.2  230107.54  193480.18  84.08
1302.0  229009.00  192548.46  84.08
1305.7  227742.47  191390.57  84.04
1309.5  226178.67  189898.86  83.96
1313.2  225252.67  188823.96  83.83
1317.0  224546.40  187925.40  83.69
1320.7  223777.82  186786.49  83.47
1324.4  222734.97  185250.71  83.17
1328.2  222117.60  183898.29  82.79
1331.9  221255.41  182114.23  82.31
1335.7  220477.22  180130.45  81.70
1339.4  219275.73  177678.74  81.03
1343.2  218366.63  175307.41  80.28
1346.9  217934.75  173294.45  79.52
1350.6  218208.74  171987.95  78.82
1354.4  218631.81  170921.34  78.18
1358.1  218328.53  169304.61  77.55
1361.8  217618.76  167189.87  76.83
1365.6  216619.95  164971.45  76.16
1369.3  215605.33  162772.86  75.50
1373.0  214381.75  160650.84  74.94
1376.7  212871.40  158438.89  74.43
1380.5  211394.71  155981.51  73.79
1384.2  210100.82  153433.89  73.03
1387.9  208928.53  150592.59  72.08
1391.6  207685.50  147332.04  70.94
1395.3  206535.35  143672.40  69.56
1399.1  205791.88  139931.73  68.00
1402.8  204858.00  135594.86  66.19
1406.5  204142.03  131087.98  64.21
1410.2  203593.72  126653.36  62.21
1413.9  203491.94  122655.54  60.28
1417.6  203008.26  118809.15  58.52
1421.3  202413.33  115402.46  57.01
1425.1  201700.80  112395.09  55.72
1428.8  201291.60  110001.09  54.65
1432.5  201051.05  108081.34  53.76
1436.2  200796.24  106458.20  53.02
1439.9  200201.28  104888.54  52.39
1443.6  199852.22  103667.71  51.87
1447.3  199346.53  102621.96  51.48
1451.0  198892.25  101769.27  51.17
1454.7  198374.76  101079.60  50.95
1458.4  198002.47  100555.35  50.78
1462.1  197413.63  100076.75  50.69
1465.8  196794.11  99709.34  50.67
1469.4  196265.10  99548.14  50.72
1473.1  196796.73  100020.71  50.82
1476.8  197008.14  100531.41  51.03
1480.5  195973.91  100393.59  51.23
1484.2  195080.82  100407.24  51.47
1487.9  194481.74  100604.23  51.73
1491.6  193812.67  100761.38  51.99
1495.3  193610.08  101198.04  52.27
1498.9  193094.13  101476.48  52.55
1502.6  192216.22  101586.66  52.85
1506.3  191153.51  101574.00  53.14
1510.0  190244.50  101637.10  53.42
1513.7  189522.91  101837.53  53.73
1517.3  188844.79  101990.24  54.01
1521.0  187978.84  101969.31  54.25
1524.7  187203.35  101983.00  54.48
1528.3  186425.73  101885.15  54.65
1532.0  185523.47  101765.14  54.85
1535.7  184673.38  101593.80  55.01
1539.3  183855.87  101361.09  55.13
1543.0  183254.17  101267.63  55.26
1546.7  182885.08  101312.95  55.40
1550.3  182382.93  101258.06  55.52
1554.0  181629.70  101048.85  55.63
1557.6  180903.19  100857.66  55.75
1561.3  180109.66  100595.30  55.85
1565.0  179293.47  100262.31  55.92
1568.6  178392.12  99922.58  56.01
1572.3  177757.43  99725.82  56.10
1575.9  177181.87  99582.46  56.20
1579.6  176648.54  99457.93  56.30
1583.2  176058.04  99308.80  56.41
1586.9  175340.12  99092.16  56.51
1590.5  174783.96  99090.89  56.69
1594.1  174078.62  99027.55  56.89
1597.8  173335.87  98946.23  57.08
1601.4  172664.87  98947.07  57.31
1605.1  171708.79  98780.68  57.53
1608.7  170915.50  98694.96  57.74
1612.3  170178.67  98631.82  57.96
1616.0  169415.15  98500.44  58.14
1619.6  168762.78  98401.79  58.31
1623.2  167968.00  98151.13  58.43
1626.9  167373.38  97998.29  58.55
1630.5  166606.90  97663.08  58.62
1634.1  166004.90  97379.09  58.66
1637.8  165310.13  96983.60  58.67
1641.4  164466.85  96358.70  58.59
1645.0  163665.14  95687.04  58.47
1648.6  162732.78  94784.49  58.25
1652.2  162028.97  93934.52  57.97
1655.8  161344.11  92937.14  57.60
1659.5  160667.75  91947.57  57.23
1663.1  159510.17  90772.09  56.91
1666.7  158324.83  89735.25  56.68
1670.3  157173.40  88837.59  56.52
1673.9  156119.69  87948.41  56.33
1677.5  155320.22  87216.22  56.15
1681.1  154920.09  86725.60  55.98
1684.7  154883.95  86531.66  55.87
1688.3  154788.04  86302.90  55.76
1691.9  154405.07  85801.76  55.57
1695.6  154066.60  85185.94  55.29
1699.2  153968.73  84659.04  54.98
1702.8  153891.61  84139.48  54.67
1706.3  153411.02  83361.54  54.34
1709.9  152490.13  82348.74  54.00
1713.5  151812.61  81491.43  53.68
1717.1  151136.92  80729.40  53.41
1720.7  150496.21  80104.51  53.23
1724.3  150158.93  79780.07  53.13
1727.9  149840.06  79627.20  53.14
1731.5  149783.22  79716.27  53.22
1735.1  149898.67  80031.60  53.39
1738.7  149666.84  80109.09  53.52
1742.2  149224.70  80011.44  53.62
1745.8  148629.87  79792.20  53.69
1749.4  148479.00  79706.75  53.68
1753.0  147660.80  79235.33  53.66
1756.5  146270.81  78451.10  53.63
1760.1  144578.63  77502.04  53.61
1763.7  142659.42  76501.25  53.63
1767.2  141131.33  75786.77  53.70
1770.8  139830.50  75246.11  53.81
1774.4  138451.60  74622.30  53.90
1777.9  137669.07  74418.83  54.06
1781.5  136823.67  74081.14  54.14
1785.1  135611.67  73528.93  54.22
1788.6  134352.26  72928.57  54.28
1792.2  133089.50  72321.11  54.34
1795.8  132527.92  72132.22  54.43
1799.3  131894.20  71879.79  54.50
1802.9  131165.51  71571.60  54.57
1806.4  130484.89  71341.77  54.67
1810.0  129682.78  71006.97  54.75
1813.5  129212.08  70866.12  54.84
1817.1  128924.00  70819.97  54.93
1820.6  128279.23  70611.84  55.05
1824.2  128158.04  70666.51  55.14
1827.7  127399.04  70397.25  55.26
1831.2  127050.00  70425.00  55.43
1834.8  126986.97  70533.15  55.54
1838.3  126773.50  70628.46  55.71
1841.8  126122.10  70418.01  55.83
1845.4  125319.68  70081.90  55.92
1848.9  124518.90  69674.75  55.96
1852.4  123921.87  69316.84  55.94
1856.0  123227.83  68804.23  55.83
1859.5  122521.61  68206.40  55.67
1863.0  121888.76  67542.36  55.41
1866.6  121576.80  66966.46  55.08
1870.1  121349.16  66261.39  54.60
1873.6  120767.25  65116.29  53.92
1877.1  119784.00  63565.50  53.07
1880.6  118667.22  61697.50  51.99
1884.2  117754.52  59660.56  50.67
1887.7  116939.00  57323.70  49.02
1891.2  115999.80  54586.58  47.06
1894.7  115148.46  51619.87  44.83
1898.2  114680.22  48649.08  42.42
1902.2  122382.00  48672.00  39.77
1904.9  121707.18  46039.10  37.83
1907.6  120931.73  43445.07  35.93
1910.4  120277.03  41072.91  34.15
1913.1  119243.13  38901.93  32.62
1915.8  118593.53  37220.87  31.39
1918.6  118131.33  35908.13  30.40
1921.3  117650.89  34944.51  29.70
1924.0  116906.88  34124.07  29.19
1926.7  116201.50  33526.23  28.85
1929.4  115472.13  33160.47  28.72
1932.2  114921.80  33016.12  28.73
1934.9  114371.40  33001.80  28.85
1937.6  113819.20  33070.90  29.06
1940.3  113297.92  33213.75  29.32
1943.0  112837.13  33440.23  29.64
1945.7  112190.65  33641.58  29.99
1948.4  111487.18  33856.83  30.37
1951.1  110909.10  34138.65  30.78
1953.8  110321.75  34424.50  31.20
1956.4  109845.23  34739.68  31.63
1959.1  109285.47  35012.40  32.04
1961.8  108528.00  35235.90  32.47
1964.5  107912.03  35484.83  32.88
1967.2  107200.80  35698.15  33.30
1969.9  106636.08  35949.67  33.71
1972.5  105898.33  36143.16  34.13
1975.2  105369.45  36405.37  34.55
1977.9  105038.97  36731.75  34.97
1980.6  104490.93  36963.27  35.37
1983.2  103673.22  37102.65  35.79
1985.9  102840.00  37200.00  36.17
1988.5  101973.87  37258.75  36.54
1991.2  101349.23  37403.78  36.91
1993.8  100799.05  37564.45  37.27
1996.5  100375.55  37739.90  37.60
1999.2  99762.58  37816.12  37.91
2001.8  99369.00  37935.90  38.18
2004.4  98865.88  37990.76  38.43
2007.1  98209.88  37928.57  38.62
2009.7  97655.85  37902.45  38.81
2012.4  97311.47  37934.67  38.98
2015.0  96872.17  37844.83  39.07
2017.6  96322.29  37634.92  39.07
2020.3  95837.50  37437.40  39.06
2022.9  95629.33  37311.73  39.02
2025.5  95417.65  37154.28  38.94
2028.1  95233.06  36942.94  38.79
2030.8  94834.08  36576.98  38.57
2033.4  94665.80  36309.30  38.36
2036.0  94315.80  35946.20  38.11
2038.6  93960.95  35547.30  37.83
2041.2  93647.30  35156.73  37.54
2043.8  93305.55  34764.28  37.26
2046.4  92941.33  34335.95  36.94
2049.0  92475.83  33864.30  36.62
2051.6  92243.73  33499.95  36.32
2054.2  91902.08  33111.88  36.03
2056.8  91553.00  32725.00  35.74
2059.4  91004.74  32285.18  35.48
2062.0  90539.38  31884.79  35.22
2064.6  89968.01  31478.09  34.99
2067.1  89372.93  31052.48  34.74
2069.7  88763.52  30628.33  34.51
2072.3  88348.38  30303.10  34.30
2074.9  87924.03  29979.25  34.10
2077.4  87611.53  29686.39  33.88
2080.0  87137.64  29361.81  33.70
2082.6  86677.08  29045.00  33.51
2085.1  86217.98  28726.18  33.32
2087.7  85891.00  28450.50  33.12
2090.3  85484.63  28173.63  32.96
2092.8  84769.43  27799.35  32.79
2095.4  83999.28  27407.47  32.63
2097.9  83370.47  27061.07  32.46
2100.5  82700.67  26695.00  32.28
2103.0  82129.30  26378.40  32.12
2105.6  81606.38  26072.63  31.95
2108.1  81142.88  25783.95  31.78
2110.7  80655.40  25493.88  31.61
2113.2  80169.70  25200.08  31.43
2115.7  79615.67  24914.04  31.29
2118.3  79021.48  24644.43  31.19
2120.8  78658.50  24415.50  31.04
2123.3  78260.10  24165.30  30.88
2125.8  77885.27  23948.05  30.75
2128.4  77496.25  23755.23  30.65
2130.9  77003.17  23538.17  30.57
2133.4  76648.60  23348.27  30.46
2135.9  76294.00  23174.33  30.38
2138.4  75849.58  23012.83  30.34
2140.9  75559.18  22937.50  30.36
2143.4  75244.27  22849.84  30.37
2145.9  74951.87  22752.38  30.36
2148.4  74671.65  22703.64  30.40
2150.9  74397.53  22667.09  30.47
2153.4  74123.40  22618.36  30.51
2155.9  73819.21  22582.51  30.59
2158.4  73555.13  22546.13  30.65
2160.9  73359.13  22533.88  30.72
2163.4  73081.93  22497.10  30.78
2165.9  72549.78  22393.12  30.87
2168.4  72084.15  22299.90  30.94
2170.8  71771.52  22269.68  31.03
2173.3  71430.85  22222.12  31.11
2175.8  71114.36  22195.98  31.21
2178.2  70762.58  22151.33  31.30
2180.7  70399.76  22114.23  31.41
2183.2  70011.98  22079.40  31.54
2185.6  69615.00  22050.00  31.67
2188.1  69148.80  21999.60  31.81
2190.6  68626.57  21935.12  31.96
2193.0  68019.05  21827.58  32.09
2195.5  67500.80  21734.40  32.20
2197.9  66942.93  21643.93  32.33
2200.4  66280.17  21541.71  32.50
2202.8  65818.92  21492.43  32.65
2205.3  65242.70  21400.03  32.80
2207.7  64896.43  21365.72  32.92
2210.1  64506.63  21328.53  33.06
2212.6  64139.13  21322.56  33.24
2215.0  63891.42  21327.29  33.38
2217.4  63603.19  21303.61  33.49
2219.9  63394.70  21292.18  33.59
2222.3  63215.53  21269.23  33.65
2224.7  63067.95  21231.90  33.67
2227.1  62806.14  21121.83  33.63
2229.5  62507.33  21010.98  33.61
2231.9  62080.67  20825.47  33.55
2234.4  61603.47  20593.93  33.43
2236.8  61254.08  20353.75  33.23
2239.2  60889.40  20112.95  33.03
2241.6  60485.25  19846.05  32.81
2244.0  60091.20  19569.60  32.57
2246.4  59692.95  19297.98  32.33
2248.8  59287.53  19002.13  32.05
2251.2  58993.25  18726.75  31.74
2253.6  58609.00  18444.00  31.47
2255.9  58319.70  18213.50  31.23
2258.3  58028.17  17993.12  31.01
2260.7  57704.60  17759.73  30.78
2263.1  57296.75  17508.75  30.56
2265.5  56890.53  17278.62  30.37
2267.9  56579.00  17081.00  30.19
2270.2  56178.60  16873.20  30.03
2272.6  55793.90  16687.80  29.91
2275.0  55404.30  16537.50  29.85
2277.3  55032.25  16372.50  29.75
2279.7  54648.75  16188.13  29.62
2282.1  54345.10  16018.83  29.48
2284.4  53954.63  15830.10  29.34
2286.8  53656.61  15683.54  29.23
2289.1  53322.30  15504.10  29.08
2291.5  53017.88  15321.54  28.90
2293.8  52592.42  15097.75  28.71
2296.2  52152.10  14876.40  28.53
2298.5  51641.55  14640.33  28.35
2300.8  51144.45  14406.12  28.17
2303.2  50561.00  14181.93  28.05
2305.5  49926.01  13942.74  27.93
2307.9  49291.19  13710.49  27.82
2310.2  48671.70  13513.50  27.76
2312.5  48100.67  13393.67  27.85
2314.8  47552.15  13307.53  27.99
2317.1  46990.00  13196.67  28.08
2319.5  46380.90  13055.25  28.15
2321.8  45846.63  12923.73  28.19
2324.1  45274.13  12788.07  28.25
2326.4  44761.57  12636.98  28.23
2328.7  44254.17  12460.83  28.16
2331.0  43813.40  12331.90  28.15
2333.3  43483.08  12224.19  28.11
2335.6  43109.73  12098.33  28.06
2337.9  42659.70  11940.90  27.99
2340.2  42259.17  11795.83  27.91
2342.5  41891.55  11649.75  27.81
2344.8  41431.08  11507.75  27.78
2347.1  40942.30  11366.60  27.76
2349.4  40440.30  11247.00  27.81
2351.7  40016.00  11167.07  27.91
2353.9  39543.98  11077.49  28.01
2356.2  39024.38  10985.00  28.15
2358.5  38550.79  10893.55  28.26
2360.8  38099.63  10787.05  28.31
2363.1  37661.15  10676.50  28.35
2365.3  37253.34  10570.67  28.38
2367.6  36775.00  10458.33  28.44
2369.8  36297.25  10343.13  28.50
2372.1  35735.05  10199.15  28.54
2374.4  35106.20  10023.00  28.55
2376.6  34507.43  9842.00  28.52
2378.9  33972.17  9695.23  28.54
2381.1  33418.67  9550.67  28.58
2383.4  32879.27  9387.85  28.55
2385.6  32429.83  9248.25  28.52
2387.9  31972.50  9100.20  28.46
2390.1  31500.00  8977.50  28.50
2392.3  31063.50  8827.65  28.42
2394.6  30636.27  8695.50  28.38
2396.8  30247.34  8576.42  28.35
2399.0  29817.33  8435.17  28.29
2401.3  29367.28  8268.28  28.15
2403.5  28938.00  8099.00  27.99
2405.7  28554.63  7969.79  27.91
2407.9  28154.55  7841.55  27.85
2410.1  27723.30  7700.40  27.78
2412.4  27355.42  7533.33  27.54
2414.6  26959.20  7369.60  27.34
2416.8  26572.70  7264.95  27.34
2419.0  26240.19  7139.49  27.21
2421.2  25860.47  6971.82  26.96
2423.4  25415.78  6769.93  26.64
2425.6  25136.48  6638.93  26.41
2427.8  24850.73  6524.63  26.26
2430.0  24555.36  6413.64  26.12
2432.2  24278.40  6278.40  25.86
2434.4  23974.65  6153.30  25.67
2436.5  23674.40  6026.03  25.45
2438.7  23413.45  5900.15  25.20
2440.9  23125.25  5776.35  24.98
2443.1  22853.70  5628.00  24.63
2445.3  22592.13  5505.82  24.37
2447.4  22327.80  5406.00  24.21
2449.6  22032.27  5287.33  24.00
2451.8  21724.65  5175.00  23.82
2453.9  21417.23  5060.74  23.63
2456.1  21132.20  4950.73  23.43
2458.3  20833.81  4872.17  23.39
2460.4  20538.69  4789.87  23.32
2462.6  20288.33  4705.17  23.19
2464.7  20023.25  4606.44  23.01
2466.9  19783.93  4531.27  22.90
2469.0  19570.41  4463.83  22.81
2471.2  19350.65  4380.40  22.64
2473.3  19086.13  4328.57  22.68
2475.4  18845.42  4243.26  22.52
2477.6  18587.38  4115.24  22.14
2479.7  18342.40  4019.20  21.91
2481.9  18055.57  3928.52  21.76
2484.0  17846.49  3861.60  21.64
2486.1  17618.85  3794.40  21.54
2488.2  17406.38  3737.21  21.47
2490.4  17170.21  3665.21  21.35
2492.5  16892.73  3592.50  21.27
2494.6  16574.48  3528.98  21.29
2496.7  16339.07  3478.98  21.29
2498.8  16132.50  3387.83  21.00
2500.9  15963.46  3343.83  20.95
2503.0  15913.25  3362.80  21.13
2505.1  15780.38  3380.00  21.42
2507.2  15710.03  3461.15  22.03
2509.4  15694.53  3423.38  21.81
2511.4  15749.30  3494.05  22.19
2513.5  15810.93  3544.80  22.42
2515.6  15757.65  3470.98  22.03
