# Supplementary material for: Using reflectance spectra and Pl@ntNet to identify herbarium specimens: a case study with Lithocarpus
Source: New Phytol. 2025 Jun 4;251(2):800–10. doi: 10.1111/nph.70258 (PMC13278665; doi:10.1111/nph.70258)
Supplement: Supplementary file 1 — Dataset S1 Original spectral data collected for this study. [file NPH-251-800-s003.zip › lithocarpus_spectra/gr021622_0175.sig]

/*** Spectra Vista SIG Data ***/
name= gr021622_0175.sig
instrument= HI: 1132003 (HR-1024i)
integration= 50.0, 9.0, 6.0, 50.0, 9.0, 6.0
scan method= Time-based, Time-based
scan coadds= 100, 425, 571, 100, 425, 571
scan time= 5, 5
scan settings= AI, AI
external data set1= 0,0,0,0,0,0,0,0,0,0,0,0,0,0,0,0,0,0,0,0,0,0,0,0,0,0,0,0,0,0,0,0
external data set2= 0,0,0,0,0,0,0,0,0,0,0,0,0,0,0,0,0,0,0,0,0,0,0,0,0,0,0,0,0,0,0,0
external data dark= 0,0,0,0,0,0,0,0,0,0,0,0,0,0,0,0
external data mask= 0
optic= LENS 4(1), LENS 4(1)
temp= 33.1, -5.0, -9.9, 33.1, -5.1, -9.9
battery= 7.46, 7.45
error= 0, 0
units= Radiance, Radiance
time= 16/02/2022 12:35:24, 16/02/2022 12:37:02
longitude=                 ,                 
latitude=                 ,                 
gpstime=                 ,                 
comm= 
memory slot= 0, 0
factors= 0.955, 0.972, 1.000 [Overlap: Remove @ 990,1900, Matching Type: None]
inclinometer x offset= 1, 1
inclinometer y offset= 90, 90
data= 
340.5  1193.50  889.70  74.55
341.9  1212.39  893.34  73.68
343.4  1161.12  865.92  74.58
344.9  1128.50  832.50  73.77
346.4  1141.12  838.01  73.44
347.8  1164.84  839.37  72.06
349.3  1146.24  843.76  73.61
350.8  1181.70  833.25  70.51
352.2  1214.29  833.91  68.67
353.7  1241.10  841.19  67.78
355.2  1270.70  851.50  67.01
356.6  1335.18  890.12  66.67
358.1  1388.10  912.18  65.71
359.6  1435.84  948.68  66.07
361.0  1489.51  960.18  64.46
362.5  1565.91  1011.06  64.57
364.0  1656.20  1070.16  64.62
365.5  1709.05  1130.80  66.17
366.9  1770.96  1155.52  65.25
368.4  1851.48  1213.47  65.54
369.9  1954.72  1247.42  63.82
371.3  2049.10  1322.00  64.52
372.8  2110.71  1376.55  65.22
374.2  2206.60  1427.80  64.71
375.7  2320.47  1507.65  64.97
377.2  2443.05  1561.95  63.93
378.6  2496.69  1598.41  64.02
380.1  2576.82  1653.78  64.18
381.6  2698.54  1740.18  64.49
383.0  2846.25  1821.60  64.00
384.5  2981.16  1911.00  64.10
386.0  3084.84  1993.86  64.63
387.4  3181.20  2060.55  64.77
388.9  3288.46  2114.84  64.31
390.4  3428.39  2209.66  64.45
391.8  3581.76  2330.44  65.06
393.3  3731.98  2410.72  64.60
394.7  3802.25  2462.95  64.78
396.2  3916.84  2521.06  64.36
397.7  4055.76  2610.96  64.38
399.1  4236.09  2739.81  64.68
400.6  4409.44  2865.12  64.98
402.0  4552.86  2940.60  64.59
403.5  4655.00  3008.60  64.63
405.0  4799.80  3103.56  64.66
406.4  4988.06  3247.20  65.10
407.9  5173.60  3371.76  65.17
409.3  5311.90  3468.10  65.29
410.8  5431.32  3544.74  65.26
412.2  5595.84  3650.16  65.23
413.7  5805.23  3795.43  65.38
415.1  6018.52  3949.18  65.62
416.6  6200.10  4086.09  65.90
418.0  6343.75  4183.25  65.94
419.5  6502.31  4277.29  65.78
420.9  6710.88  4421.44  65.88
422.4  6953.62  4599.99  66.15
423.8  7200.39  4769.41  66.24
425.3  7453.80  4944.60  66.34
426.7  7662.90  5104.50  66.61
428.2  7843.20  5228.80  66.67
429.6  8023.29  5360.72  66.81
431.1  8231.16  5504.66  66.88
432.5  8485.62  5690.62  67.06
434.0  8767.00  5890.50  67.19
435.4  9064.00  6116.00  67.48
436.8  9363.17  6338.66  67.70
438.3  9610.65  6525.75  67.90
439.7  9820.94  6685.75  68.08
441.2  10016.64  6835.68  68.24
442.6  10261.95  7020.75  68.42
444.0  10548.72  7234.50  68.58
445.5  10876.29  7471.68  68.70
446.9  11220.30  7736.82  68.95
448.4  11530.05  7968.73  69.11
449.8  11859.35  8226.40  69.37
451.2  12149.75  8435.25  69.43
452.7  12367.44  8621.31  69.71
454.1  12611.96  8826.06  69.98
455.5  12897.78  9051.98  70.18
457.0  13230.36  9306.44  70.34
458.4  13562.12  9558.12  70.48
459.8  13910.40  9843.84  70.77
461.2  14304.26  10167.10  71.08
462.7  14668.29  10447.50  71.23
464.1  15005.04  10707.48  71.36
465.5  15287.76  10954.80  71.66
467.0  15573.30  11193.50  71.88
468.4  15891.24  11457.88  72.10
469.8  16223.12  11729.28  72.30
471.2  16618.92  12062.31  72.58
472.7  17051.55  12410.23  72.78
474.1  17475.80  12761.70  73.02
475.5  17981.86  13179.92  73.30
476.9  18458.31  13564.20  73.49
478.4  18850.00  13900.00  73.74
479.8  19121.44  14144.54  73.97
481.2  19332.88  14359.04  74.27
482.6  19586.34  14593.50  74.51
484.0  19937.40  14901.54  74.74
485.4  20393.27  15281.61  74.93
486.9  20907.90  15713.10  75.15
488.3  21462.00  16182.64  75.40
489.7  21951.56  16601.38  75.63
491.1  22367.52  16975.56  75.89
492.5  22737.96  17322.48  76.18
493.9  23082.12  17622.96  76.35
495.3  23375.70  17903.70  76.59
496.8  23763.44  18253.48  76.81
498.2  24239.52  18690.06  77.11
499.6  24723.36  19110.69  77.30
501.0  25281.82  19602.04  77.53
502.4  25805.16  20072.40  77.78
503.8  26311.39  20521.76  78.00
505.2  26832.56  20995.64  78.25
506.6  27334.12  21449.34  78.47
508.0  27810.72  21878.64  78.67
509.4  28200.00  22255.00  78.92
510.8  28670.40  22680.90  79.11
512.2  29128.72  23106.80  79.33
513.6  29625.60  23568.00  79.55
515.0  30203.28  24076.72  79.72
516.4  30693.60  24527.04  79.91
517.8  31240.18  25029.70  80.12
519.2  31827.78  25567.32  80.33
520.7  32404.33  26086.90  80.50
522.0  32891.52  26529.00  80.66
523.4  33463.08  27050.94  80.84
524.8  33966.90  27506.40  80.98
526.2  34562.33  28051.03  81.16
527.6  35184.54  28618.92  81.34
529.0  35723.60  29106.00  81.48
530.4  36357.92  29676.84  81.62
531.8  36898.18  30162.00  81.74
533.2  37365.12  30602.52  81.90
534.6  37820.64  31046.24  82.09
536.0  38310.31  31514.72  82.26
537.4  38816.05  31991.25  82.42
538.8  39387.13  32511.77  82.54
540.2  40002.98  33080.90  82.70
541.6  40596.36  33630.66  82.84
543.0  41112.82  34121.08  82.99
544.3  41807.85  34752.15  83.12
545.7  42582.15  35456.85  83.27
547.1  43099.80  35931.00  83.37
548.5  43721.16  36520.44  83.53
549.9  44426.80  37174.52  83.68
551.3  45167.98  37861.72  83.82
552.7  45706.08  38373.84  83.96
554.1  46405.32  39025.95  84.10
555.4  46995.38  39589.52  84.24
556.8  47428.92  40013.82  84.37
558.2  47718.30  40324.80  84.51
559.6  47992.65  40627.05  84.65
561.0  48514.62  41131.86  84.78
562.3  48921.60  41546.05  84.92
563.7  49508.48  42107.52  85.05
565.1  50085.20  42666.80  85.19
566.5  50702.84  43250.85  85.30
567.9  51549.92  44023.92  85.40
569.2  52466.40  44864.40  85.51
570.6  53426.69  45733.85  85.60
572.0  54247.93  46500.62  85.72
573.4  54944.71  47156.21  85.82
574.8  55645.25  47821.00  85.94
576.1  56504.10  48616.80  86.04
577.5  57163.96  49250.56  86.16
578.9  58075.20  50105.40  86.28
580.3  58917.18  50899.08  86.39
581.6  59744.64  51675.68  86.49
583.0  60564.69  52446.15  86.60
584.4  61159.23  53017.38  86.69
585.8  61596.56  53467.85  86.80
587.1  61964.76  53848.52  86.90
588.5  62449.50  54330.30  87.00
589.9  62852.40  54733.20  87.08
591.2  63378.08  55245.00  87.17
592.6  64130.44  55958.54  87.26
594.0  64776.34  56567.38  87.33
595.3  65636.50  57363.54  87.40
596.7  66499.94  58176.78  87.48
598.1  67326.55  58961.66  87.58
599.5  68144.70  59736.45  87.66
600.8  69011.80  60543.44  87.73
602.2  69725.95  61207.58  87.78
603.5  70599.12  62023.20  87.85
604.9  71467.02  62833.14  87.92
606.3  72251.52  63571.20  87.99
607.6  72992.46  64272.24  88.05
609.0  73710.00  64962.00  88.13
610.4  74436.18  65640.12  88.18
611.7  75101.30  66263.26  88.23
613.1  75718.65  66860.85  88.30
614.5  76401.36  67512.42  88.37
615.8  76942.62  68036.94  88.43
617.2  77690.34  68745.60  88.49
618.5  78323.72  69338.76  88.53
619.9  79122.28  70086.54  88.58
621.2  79856.43  70781.46  88.64
622.6  80773.00  71632.00  88.68
624.0  81488.07  72314.28  88.74
625.3  82302.87  73073.62  88.79
626.7  83116.62  73837.12  88.84
628.0  83794.76  74481.76  88.89
629.4  84616.00  75247.20  88.93
630.8  85310.64  75908.76  88.98
632.1  85866.48  76431.60  89.01
633.5  86766.68  77271.48  89.06
634.8  87478.97  77952.70  89.11
636.2  88114.80  78546.72  89.14
637.5  88936.37  79321.31  89.19
638.9  89642.88  79985.94  89.23
640.2  90413.06  80709.26  89.27
641.6  91253.88  81470.94  89.28
642.9  92001.91  82166.63  89.31
644.3  92810.82  82933.48  89.36
645.6  93567.50  83648.50  89.40
647.0  94312.35  84352.23  89.44
648.3  95107.53  85109.20  89.49
649.7  95924.13  85870.68  89.52
651.0  96719.27  86603.03  89.54
652.4  97241.04  87111.18  89.58
653.7  98309.97  88100.01  89.61
655.0  99216.96  88950.64  89.65
656.4  99877.80  89569.60  89.68
657.7  100930.81  90552.34  89.72
659.1  101794.00  91368.20  89.76
660.4  102500.16  92041.60  89.80
661.8  103192.00  92696.00  89.83
663.1  104145.30  93584.43  89.86
664.5  104657.04  94061.46  89.88
665.8  104797.41  94260.33  89.95
667.1  104892.84  94371.75  89.97
668.5  105260.40  94752.00  90.02
669.8  105655.04  95129.76  90.04
671.2  105913.60  95380.48  90.05
672.5  106199.92  95681.98  90.10
673.8  106826.72  96286.96  90.13
675.2  107769.90  97156.50  90.15
676.5  108916.02  98202.84  90.16
677.8  110118.12  99296.14  90.17
679.2  111087.83  100157.61  90.16
680.5  111910.65  100916.19  90.18
681.9  112627.90  101593.80  90.20
683.2  113421.00  102356.10  90.24
684.5  114221.80  103095.30  90.26
685.9  114950.12  103768.86  90.27
687.2  115660.80  104417.28  90.28
688.5  116294.12  105026.26  90.31
689.9  117067.72  105752.88  90.33
691.2  117741.92  106380.19  90.35
692.5  118361.70  106953.80  90.36
693.8  119071.05  107625.25  90.39
695.2  119686.87  108204.08  90.41
696.5  120368.16  108848.96  90.43
697.8  121084.85  109507.55  90.44
699.2  121738.89  110120.01  90.46
700.5  122434.20  110781.18  90.48
701.8  123053.70  111374.55  90.51
703.1  123722.64  111981.36  90.51
704.5  124396.56  112615.92  90.53
705.8  125138.51  113310.22  90.55
707.1  125787.50  113926.50  90.57
708.4  126416.55  114523.20  90.59
709.8  127211.85  115246.20  90.59
711.1  127736.24  115751.04  90.62
712.4  128552.10  116523.58  90.64
713.7  129216.34  117137.28  90.65
715.0  129901.41  117776.70  90.67
716.3  130645.00  118465.00  90.68
717.7  131347.09  119126.22  90.70
719.0  132115.40  119844.10  90.71
720.3  132861.34  120544.82  90.73
721.6  133732.80  121352.60  90.74
722.9  134572.05  122119.56  90.75
724.2  135414.72  122902.92  90.76
725.6  136156.50  123609.42  90.78
726.9  136609.25  124046.50  90.80
728.2  137082.40  124491.36  90.81
729.5  137664.80  125024.38  90.82
730.8  138144.50  125480.92  90.83
732.1  138730.20  126022.40  90.84
733.4  139151.29  126434.00  90.86
734.7  139435.20  126717.12  90.88
736.0  139811.76  127068.24  90.89
737.3  139971.51  127215.63  90.89
738.6  140130.54  127374.66  90.90
740.0  140321.75  127554.60  90.90
741.2  140616.32  127853.44  90.92
742.6  141107.76  128306.88  90.93
743.9  141678.56  128840.64  90.94
745.2  142411.50  129522.54  90.95
746.5  143182.40  130243.44  90.96
747.8  143819.80  130847.40  90.98
749.1  144545.26  131507.78  90.98
750.4  145259.50  132173.80  90.99
751.7  145970.72  132837.32  91.00
753.0  146500.88  133336.36  91.01
754.2  147142.62  133932.06  91.02
755.5  147714.34  134458.14  91.03
756.8  148265.48  134980.92  91.04
758.1  149227.80  135876.96  91.05
759.4  150121.60  136705.60  91.06
760.7  150979.92  137491.20  91.07
762.0  151550.00  138040.00  91.09
763.3  152100.90  138553.38  91.09
764.6  152478.48  138900.96  91.10
765.9  152839.15  139262.00  91.12
767.2  153347.46  139721.19  91.11
768.4  153671.70  140030.80  91.12
769.7  154272.53  140607.00  91.14
771.0  154679.22  140996.70  91.15
772.3  155032.35  141353.30  91.18
773.6  155514.56  141798.24  91.18
774.8  155967.98  142225.72  91.19
776.1  156401.96  142626.12  91.19
777.4  156709.69  142921.49  91.20
778.7  157208.38  143401.46  91.22
780.0  157648.64  143820.16  91.23
781.2  158005.38  144167.76  91.24
782.5  158508.48  144647.10  91.26
783.8  158958.18  145066.14  91.26
785.0  159301.86  145392.66  91.27
786.3  159736.50  145803.00  91.28
787.6  160174.56  146225.52  91.29
788.9  160548.39  146590.47  91.31
790.1  161058.40  147062.80  91.31
791.4  161426.88  147417.12  91.32
792.7  162042.39  148010.13  91.34
793.9  162456.84  148406.58  91.35
795.2  162943.50  148856.00  91.35
796.5  163438.22  149306.30  91.35
797.7  163896.12  149747.58  91.37
799.0  164496.00  150336.00  91.39
800.2  164901.76  150711.04  91.39
801.5  165368.34  151165.00  91.41
802.8  165885.90  151616.55  91.40
804.0  166346.18  152051.90  91.41
805.3  166823.04  152507.68  91.42
806.5  167182.20  152863.90  91.44
807.8  167646.50  153295.80  91.44
809.0  168112.38  153745.53  91.45
810.3  168578.66  154163.09  91.45
811.5  168944.07  154512.36  91.46
812.8  169411.50  154944.90  91.46
814.0  169802.46  155320.74  91.47
815.3  170306.13  155776.13  91.47
816.5  170687.00  156114.00  91.46
817.8  171107.10  156526.32  91.48
819.0  171495.10  156912.70  91.50
820.2  171948.42  157361.10  91.52
821.5  172416.05  157783.30  91.51
822.7  172744.95  158065.20  91.50
824.0  173166.39  158490.18  91.52
825.2  173653.35  158905.65  91.51
826.4  174139.24  159356.34  91.51
827.7  174431.20  159670.60  91.54
828.9  174881.70  160107.30  91.55
830.1  175292.95  160475.80  91.55
831.4  175724.10  160842.96  91.53
832.6  176153.18  161257.94  91.54
833.8  176511.20  161614.90  91.56
835.0  176889.30  161960.54  91.56
836.3  177355.50  162403.64  91.57
837.5  177811.20  162785.70  91.55
838.7  178242.66  163175.04  91.55
839.9  178614.72  163548.72  91.57
841.2  179069.48  163976.03  91.57
842.4  179449.68  164362.14  91.59
843.6  179858.00  164714.20  91.58
844.8  180337.50  165189.15  91.60
846.0  180746.04  165544.47  91.59
847.2  181133.40  165947.04  91.62
848.5  181628.80  166392.64  91.61
849.7  182004.45  166737.45  91.61
850.9  182369.20  167076.00  91.61
852.1  182782.07  167462.38  91.62
853.3  183079.74  167752.98  91.63
854.5  183503.04  168142.03  91.63
855.7  183802.50  168468.12  91.66
856.9  184202.88  168813.24  91.65
858.1  184596.02  169185.10  91.65
859.3  184968.14  169515.78  91.65
860.5  185393.64  169903.32  91.64
861.7  185826.40  170351.20  91.67
862.9  186192.89  170662.18  91.66
864.1  186545.61  170993.80  91.66
865.3  186966.88  171377.76  91.66
866.5  187453.44  171823.68  91.66
867.7  187859.26  172226.18  91.68
868.9  188283.41  172577.65  91.66
870.1  188695.39  173026.67  91.70
871.3  189084.38  173424.60  91.72
872.5  189569.70  173813.40  91.69
873.7  190044.96  174277.28  91.70
874.9  190585.80  174731.76  91.68
876.0  191088.36  175218.84  91.70
877.2  191512.84  175579.80  91.68
878.4  192007.35  176047.92  91.69
879.6  192511.20  176488.20  91.68
880.8  192988.25  176923.25  91.68
882.0  193404.47  177315.05  91.68
883.1  193924.08  177717.96  91.64
884.3  194328.99  178142.63  91.67
885.5  194842.83  178634.61  91.68
886.7  195180.48  178992.00  91.71
887.8  195649.50  179406.90  91.70
889.0  196151.12  179816.04  91.67
890.2  196633.08  180214.02  91.65
891.4  197136.71  180689.15  91.66
892.5  197811.90  181220.13  91.61
893.7  198396.88  181806.44  91.64
894.9  199009.08  182352.24  91.63
896.0  199583.50  182886.55  91.63
897.2  200192.72  183462.02  91.64
898.4  200768.88  183928.55  91.61
899.5  201467.38  184461.84  91.56
900.7  201921.20  184805.40  91.52
901.9  202318.88  185178.40  91.53
903.0  202627.01  185511.80  91.55
904.2  202988.80  185849.80  91.56
905.4  203541.72  186253.08  91.51
906.5  204041.39  186634.63  91.47
907.7  204327.40  186931.68  91.49
908.8  204729.66  187228.17  91.45
910.0  205098.40  187573.36  91.46
911.2  205419.33  187792.16  91.42
912.3  205650.48  187970.52  91.40
913.5  205744.30  188026.19  91.39
914.6  205979.76  188198.64  91.37
915.8  206296.14  188589.90  91.42
916.9  206556.09  188839.23  91.42
918.1  206861.28  189003.78  91.37
919.2  207045.72  189211.95  91.39
920.4  207180.38  189371.60  91.40
921.5  207359.46  189555.87  91.41
922.7  207596.96  189743.52  91.40
923.8  207912.36  189976.44  91.37
925.0  208094.67  190111.18  91.36
926.1  208399.38  190317.12  91.32
927.3  208824.00  190762.08  91.35
928.4  209342.25  191220.25  91.34
929.6  209904.64  191825.92  91.39
930.7  210658.00  192577.00  91.42
931.8  211410.36  193266.06  91.42
933.0  212148.00  193861.44  91.38
934.1  212584.77  194244.84  91.37
935.3  212762.90  194464.05  91.40
936.4  212756.56  194563.60  91.45
937.6  212671.32  194412.96  91.41
938.7  212647.50  194261.67  91.35
939.9  212552.51  194301.37  91.41
941.0  213106.66  194877.30  91.45
942.1  213716.88  195326.64  91.40
943.3  214234.02  195685.62  91.34
944.4  214635.17  196158.58  91.39
945.6  214871.48  196281.14  91.35
946.7  214997.59  196501.53  91.40
947.9  215250.84  196764.96  91.41
949.0  215525.39  196888.83  91.35
950.1  215910.36  197278.92  91.37
951.3  216212.04  197602.24  91.39
952.4  216504.14  197926.80  91.42
953.6  216788.48  198069.08  91.37
954.7  216885.12  198109.17  91.34
955.8  217202.14  198269.95  91.28
957.0  217586.10  198564.30  91.26
958.1  218043.60  199039.80  91.28
959.3  218045.10  199111.50  91.32
960.4  218333.22  199343.11  91.30
961.6  218581.96  199527.22  91.28
962.7  219142.40  199600.32  91.08
963.9  219200.03  199875.97  91.18
965.0  219250.32  199939.98  91.19
966.2  219266.91  200098.06  91.26
967.3  219307.03  199810.24  91.11
968.5  219638.40  199910.40  91.02
969.6  219795.44  200110.24  91.04
970.8  219707.07  200242.90  91.14
971.9  219655.04  200027.52  91.06
973.1  219598.00  200094.72  91.12
974.2  219558.33  199765.86  90.99
975.4  219900.84  200255.52  91.07
976.5  219949.86  200340.66  91.08
977.7  220281.78  200394.06  90.97
978.8  220137.48  200172.33  90.93
980.0  219991.00  200122.00  90.97
981.2  220132.53  199986.06  90.85
982.3  220206.28  200170.18  90.90
983.5  220283.57  200168.15  90.87
984.6  220672.08  200499.84  90.86
985.8  220665.72  200432.76  90.83
987.0  220745.60  200638.08  90.89
988.1  220702.32  200721.04  90.95
989.3  220671.36  201103.28  91.13
990.2  232741.82  207898.92  89.33
994.0  233130.02  208408.20  89.40
997.9  233123.17  208494.58  89.44
1001.7  233670.31  209003.74  89.44
1005.6  234656.67  210011.11  89.50
1009.4  235920.27  211239.77  89.54
1013.3  236960.00  212240.00  89.57
1017.1  237769.19  213058.26  89.61
1021.0  238444.77  213788.97  89.66
1024.8  239697.56  215012.89  89.70
1028.6  241532.72  216778.02  89.75
1032.5  243013.40  218251.60  89.81
1036.3  243624.76  218917.91  89.86
1040.1  243866.86  219218.42  89.89
1044.0  244649.24  219987.02  89.92
1047.8  245366.10  220701.60  89.95
1051.6  245974.67  221362.04  89.99
1055.5  245650.00  221171.70  90.04
1059.3  245358.60  221006.10  90.07
1063.1  245110.56  220855.58  90.10
1067.0  245418.94  221251.96  90.15
1070.8  246167.29  221990.14  90.18
1074.6  246626.56  222526.69  90.23
1078.4  246344.00  222412.33  90.29
1082.3  245522.17  221740.46  90.31
1086.1  245027.60  221386.67  90.35
1089.9  245004.90  221485.91  90.40
1093.7  245370.30  221942.86  90.45
1097.5  245508.49  222196.72  90.50
1101.4  245445.18  222248.07  90.55
1105.2  245317.60  222210.80  90.58
1109.0  245637.30  222589.32  90.62
1112.8  246561.86  223521.34  90.66
1116.6  247367.38  224285.64  90.67
1120.4  248028.04  224862.71  90.66
1124.2  248513.26  225285.59  90.65
1128.1  249161.20  225692.43  90.58
1131.8  249162.67  225562.40  90.53
1135.7  248939.29  225107.00  90.43
1139.5  248732.20  224550.20  90.28
1143.3  248178.07  223529.65  90.07
1147.1  247512.44  222404.00  89.86
1150.9  246906.92  221206.33  89.59
1154.7  246870.58  220554.53  89.34
1158.5  246773.93  219807.80  89.07
1162.3  246590.86  219057.76  88.83
1166.1  245974.77  217877.70  88.58
1169.9  245571.97  217002.50  88.37
1173.7  245000.00  215820.00  88.09
1177.5  244346.21  214610.12  87.83
1181.2  244363.89  213840.18  87.51
1185.0  244786.75  213423.03  87.19
1188.8  244702.89  212625.39  86.89
1192.6  244720.49  212025.86  86.64
1196.4  244748.35  211523.32  86.42
1200.2  244085.33  210477.87  86.23
1204.0  243654.35  209714.10  86.07
1207.8  243305.93  209079.20  85.93
1211.6  242739.44  208304.11  85.81
1215.3  242297.03  207743.80  85.74
1219.1  242157.67  207571.25  85.72
1222.9  241813.33  207377.78  85.76
1226.7  241518.94  207350.53  85.85
1230.4  240913.33  207167.86  85.99
1234.2  240238.29  206972.19  86.15
1238.0  239519.78  206744.10  86.32
1241.8  238827.47  206493.56  86.46
1245.5  238294.47  206298.64  86.57
1249.3  238082.60  206298.93  86.65
1253.1  238347.08  206663.33  86.71
1256.8  238391.62  206799.52  86.75
1260.6  238160.03  206700.63  86.79
1264.4  237946.69  206578.19  86.82
1268.1  237579.47  206264.67  86.82
1271.9  237526.09  206293.26  86.85
1275.7  237769.91  206677.17  86.92
1279.4  238054.80  207192.90  87.04
1283.2  237611.81  207159.03  87.18
1286.9  237264.36  207217.78  87.34
1290.7  236998.67  207345.60  87.49
1294.4  236357.58  207050.22  87.60
1298.2  235455.89  206465.58  87.69
1302.0  234341.08  205579.67  87.73
1305.7  233021.86  204471.06  87.75
1309.5  231531.35  203116.07  87.73
1313.2  230552.92  202141.67  87.68
1317.0  229897.20  201380.40  87.60
1320.7  229140.66  200414.52  87.46
1324.4  228049.85  199147.30  87.33
1328.2  227407.20  198116.80  87.12
1331.9  226572.13  196822.02  86.87
1335.7  225770.28  195471.11  86.58
1339.4  224514.36  193649.33  86.25
1343.2  223551.90  191980.32  85.88
1346.9  223122.70  190619.72  85.43
1350.6  223442.96  189736.79  84.92
1354.4  223931.56  188860.08  84.34
1358.1  223686.93  187281.33  83.72
1361.8  222914.33  185293.93  83.12
1365.6  221893.10  183205.80  82.56
1369.3  220773.78  181359.56  82.15
1373.0  219477.87  179602.99  81.83
1376.7  217914.23  177737.53  81.56
1380.5  216438.40  175950.53  81.29
1384.2  215129.37  174239.69  80.99
1387.9  213907.27  172498.47  80.64
1391.6  212608.92  170452.94  80.17
1395.3  211442.40  168119.80  79.51
1399.1  210696.23  165782.09  78.68
1402.8  209709.33  162893.33  77.68
1406.5  208980.60  159900.10  76.51
1410.2  208428.17  156788.67  75.22
1413.9  208303.14  153869.36  73.87
1417.6  207781.49  150641.90  72.50
1421.3  207176.00  147554.93  71.22
1425.1  206435.73  144636.27  70.06
1428.8  206059.95  142278.60  69.05
1432.5  205833.59  140377.97  68.20
1436.2  205593.30  138725.99  67.48
1439.9  204985.79  137052.93  66.86
1443.6  204607.78  135699.78  66.32
1447.3  204077.82  134349.87  65.83
1451.0  203615.75  133080.50  65.36
1454.7  203079.11  131768.53  64.89
1458.4  202690.13  130477.20  64.37
1462.1  202060.30  128956.62  63.82
1465.8  201401.72  127410.97  63.26
1469.4  200858.59  125894.74  62.68
1473.1  201426.69  125103.29  62.11
1476.8  201599.31  124220.49  61.62
1480.5  200506.58  122777.16  61.23
1484.2  199560.80  121719.65  60.99
1487.9  198926.57  121136.22  60.89
1491.6  198221.83  120703.92  60.89
1495.3  198043.08  120715.83  60.95
1498.9  197509.83  120659.90  61.09
1502.6  196618.74  120514.67  61.29
1506.3  195492.27  120326.58  61.55
1510.0  194578.30  120297.90  61.82
1513.7  193850.19  120333.89  62.08
1517.3  193132.67  120262.50  62.27
1521.0  192263.93  119900.08  62.36
1524.7  191485.43  119443.66  62.38
1528.3  190668.08  118868.98  62.34
1532.0  189783.60  118203.87  62.28
1535.7  188961.42  117573.87  62.22
1539.3  188127.97  117010.07  62.20
1543.0  187500.44  116701.47  62.24
1546.7  187127.42  116688.00  62.36
1550.3  186623.29  116693.16  62.53
1554.0  185842.30  116572.40  62.73
1557.6  185090.22  116458.34  62.92
1561.3  184284.85  116246.82  63.08
1565.0  183423.07  115937.33  63.21
1568.6  182508.15  115596.61  63.34
1572.3  181862.06  115411.78  63.46
1575.9  181269.07  115245.07  63.58
1579.6  180722.07  115018.79  63.64
1583.2  180102.40  114831.64  63.76
1586.9  179367.04  114667.91  63.93
1590.5  178758.18  114843.33  64.25
1594.1  178042.24  115162.70  64.68
1597.8  177280.64  115674.30  65.25
1601.4  176557.80  116317.39  65.88
1605.1  175606.74  116879.97  66.56
1608.7  174804.75  117547.00  67.24
1612.3  174052.51  118222.35  67.92
1616.0  173251.10  118794.95  68.57
1619.6  172555.33  119412.00  69.20
1623.2  171756.93  119870.27  69.79
1626.9  171160.38  120366.49  70.32
1630.5  170407.00  120695.00  70.83
1634.1  169769.67  121040.80  71.30
1637.8  169057.78  121272.36  71.73
1641.4  168192.75  121361.23  72.16
1645.0  167366.86  121449.13  72.56
1648.6  166411.82  121431.53  72.97
1652.2  165707.61  121503.63  73.32
1655.8  164994.00  121516.33  73.65
1659.5  164324.45  121519.55  73.95
1663.1  163136.22  121066.94  74.21
1666.7  161914.00  120498.67  74.42
1670.3  160756.42  119905.23  74.59
1673.9  159706.03  119248.77  74.67
1677.5  158919.40  118676.24  74.68
1681.1  158482.84  118204.58  74.59
1684.7  158457.00  117958.45  74.44
1688.3  158341.48  117531.94  74.23
1691.9  157952.67  116793.27  73.94
1695.6  157614.27  115886.37  73.53
1699.2  157504.17  115115.67  73.09
1702.8  157431.30  114494.39  72.73
1706.3  156954.48  113917.98  72.58
1709.9  155997.33  113253.33  72.60
1713.5  155298.63  112795.98  72.63
1717.1  154604.88  112256.74  72.61
1720.7  153945.67  111674.60  72.54
1724.3  153573.58  111239.26  72.43
1727.9  153272.62  110755.05  72.26
1731.5  153167.25  110417.75  72.09
1735.1  153295.20  110255.73  71.92
1738.7  153038.84  109839.78  71.77
1742.2  152576.49  109309.10  71.64
1745.8  151953.73  108665.87  71.51
1749.4  151816.90  108347.47  71.37
1753.0  151001.43  107513.12  71.20
1756.5  149587.51  106210.27  71.00
1760.1  147813.23  104665.27  70.81
1763.7  145832.17  102938.11  70.59
1767.2  144235.67  101571.93  70.42
1770.8  142899.00  100443.50  70.29
1774.4  141497.07  99338.83  70.21
1777.9  140704.12  98714.25  70.16
1781.5  139841.00  98104.67  70.15
1785.1  138612.50  97261.67  70.17
1788.6  137324.50  96416.43  70.21
1792.2  136059.67  95613.33  70.27
1795.8  135457.26  95264.36  70.33
1799.3  134822.20  94879.40  70.37
1802.9  134086.30  94410.21  70.41
1806.4  133419.73  93951.56  70.42
1810.0  132611.14  93371.11  70.41
1813.5  132174.36  93032.70  70.39
1817.1  131909.07  92858.73  70.40
1820.6  131300.47  92452.33  70.41
1824.2  131187.91  92450.80  70.47
1827.7  130378.82  92048.04  70.60
1831.2  130088.00  92050.00  70.76
1834.8  130047.07  92305.83  70.98
1838.3  129862.00  92495.50  71.23
1841.8  129223.10  92335.97  71.45
1845.4  128392.79  92034.79  71.68
1848.9  127559.85  91665.00  71.86
1852.4  126934.27  91361.37  71.98
1856.0  126210.70  90903.60  72.03
1859.5  125495.21  90294.97  71.95
1863.0  124862.03  89691.14  71.83
1866.6  124599.91  89229.51  71.61
1870.1  124389.57  88723.21  71.33
1873.6  123768.75  87699.00  70.86
1877.1  122695.42  86185.17  70.24
1880.6  121484.98  84362.47  69.44
1884.2  120526.65  82532.12  68.48
1887.7  119702.40  80565.47  67.30
1891.2  118733.30  78227.80  65.89
1894.7  117902.81  75828.79  64.31
1898.2  117452.71  73470.96  62.55
1902.2  125782.80  76393.20  60.73
1904.9  125125.37  74136.28  59.25
1907.6  124293.87  71839.33  57.80
1910.4  123538.74  69652.86  56.38
1913.1  122426.33  67377.73  55.04
1915.8  121751.93  65580.67  53.86
1918.6  121270.27  64021.60  52.79
1921.3  120784.48  62651.45  51.87
1924.0  120005.55  61343.92  51.12
1926.7  119266.97  60284.43  50.55
1929.4  118511.33  59412.87  50.13
1932.2  117938.25  58820.78  49.87
1934.9  117366.60  58406.40  49.76
1937.6  116770.23  58098.93  49.75
1940.3  116187.92  57920.42  49.85
1943.0  115689.15  57898.64  50.05
1945.7  114982.73  57872.10  50.33
1948.4  114237.61  57872.65  50.66
1951.1  113627.40  57982.20  51.03
1953.8  112995.85  58140.50  51.45
1956.4  112499.53  58352.84  51.87
1959.1  111934.67  58533.00  52.29
1961.8  111175.75  58619.40  52.73
1964.5  110524.95  58793.78  53.20
1967.2  109782.74  58906.08  53.66
1969.9  109162.50  59083.83  54.12
1972.5  108376.00  59155.23  54.58
1975.2  107814.05  59365.43  55.06
1977.9  107511.82  59697.37  55.53
1980.6  106972.37  59879.05  55.98
1983.2  106126.38  59893.17  56.44
1985.9  105270.00  59850.00  56.85
1988.5  104379.03  59771.52  57.26
1991.2  103730.63  59814.45  57.66
1993.8  103140.40  59858.70  58.04
1996.5  102710.85  59967.60  58.38
1999.2  102101.09  59916.92  58.68
2001.8  101711.40  59981.30  58.97
2004.4  101206.05  59932.90  59.22
2007.1  100528.63  59712.45  59.40
2009.7  99943.65  59507.40  59.54
2012.4  99562.40  59413.60  59.67
2015.0  99116.83  59187.67  59.72
2017.6  98569.71  58799.13  59.65
2020.3  98106.43  58425.03  59.55
2022.9  97904.13  58173.47  59.42
2025.5  97682.93  57842.95  59.22
2028.1  97473.54  57438.98  58.93
2030.8  97061.70  56820.13  58.54
2033.4  96894.65  56286.40  58.09
2036.0  96531.40  55593.73  57.59
2038.6  96164.40  54813.20  57.00
2041.2  95850.17  54014.80  56.35
2043.8  95523.46  53159.49  55.65
2046.4  95162.73  52247.58  54.90
2049.0  94678.70  51245.30  54.13
2051.6  94421.80  50372.00  53.35
2054.2  94104.38  49457.92  52.56
2056.8  93766.75  48587.00  51.82
2059.4  93202.80  47652.37  51.13
2062.0  92709.38  46745.42  50.42
2064.6  92129.73  45824.68  49.74
2067.1  91539.23  44905.05  49.06
2069.7  90933.57  43980.98  48.37
2072.3  90507.33  43185.48  47.71
2074.9  90041.35  42430.68  47.12
2077.4  89734.31  41780.37  46.56
2080.0  89266.91  41111.73  46.05
2082.6  88776.96  40479.83  45.60
2085.1  88302.25  39923.40  45.21
2087.7  87990.50  39481.00  44.87
2090.3  87579.18  39031.88  44.57
2092.8  86858.55  38456.41  44.27
2095.4  86089.36  37883.41  44.00
2097.9  85443.28  37380.64  43.75
2100.5  84771.67  36923.33  43.56
2103.0  84188.53  36567.18  43.43
2105.6  83645.75  36282.05  43.38
2108.1  83159.78  36129.90  43.45
2110.7  82646.43  36024.10  43.59
2113.2  82151.03  35961.20  43.77
2115.7  81589.92  35915.21  44.02
2118.3  80972.78  35870.58  44.30
2120.8  80620.35  35959.05  44.60
2123.3  80224.61  36057.04  44.95
2125.8  79826.83  36178.68  45.32
2128.4  79404.33  36333.70  45.76
2130.9  78890.17  36414.17  46.16
2133.4  78534.52  36531.13  46.52
2135.9  78193.33  36654.67  46.88
2138.4  77747.36  36721.03  47.23
2140.9  77437.00  36852.92  47.59
2143.4  77114.41  36958.14  47.93
2145.9  76822.01  37067.79  48.25
2148.4  76535.70  37146.98  48.54
2150.9  76249.39  37244.45  48.85
2153.4  75969.18  37341.92  49.15
2155.9  75639.49  37407.43  49.45
2158.4  75355.88  37485.00  49.74
2160.9  75153.75  37570.75  49.99
2163.4  74874.12  37623.62  50.25
2165.9  74329.73  37556.33  50.53
2168.4  73873.80  37515.00  50.78
2170.8  73546.46  37562.43  51.07
2173.3  73183.94  37590.68  51.36
2175.8  72858.59  37623.85  51.64
2178.2  72488.50  37647.33  51.94
2180.7  72134.94  37693.43  52.25
2183.2  71745.53  37700.20  52.55
2185.6  71322.30  37699.20  52.86
2188.1  70849.80  37655.10  53.15
2190.6  70304.22  37580.62  53.45
2193.0  69676.20  37418.70  53.70
2195.5  69113.60  37280.00  53.94
2197.9  68540.20  37131.60  54.17
2200.4  67856.71  36927.71  54.42
2202.8  67419.56  36834.68  54.64
2205.3  66846.70  36644.72  54.82
2207.7  66488.28  36565.53  55.00
2210.1  66069.73  36424.97  55.13
2212.6  65709.69  36314.88  55.27
2215.0  65505.75  36259.88  55.35
2217.4  65204.28  36153.91  55.45
2219.9  64938.02  36082.88  55.57
2222.3  64734.27  36017.67  55.64
2224.7  64581.53  35963.10  55.69
2227.1  64323.33  35811.32  55.67
2229.5  64028.13  35630.37  55.65
2231.9  63592.93  35340.40  55.57
2234.4  63101.47  34989.00  55.45
2236.8  62732.40  34665.65  55.26
2239.2  62355.15  34262.80  54.95
2241.6  61956.13  33779.90  54.52
2244.0  61552.80  33249.60  54.02
2246.4  61145.18  32664.23  53.42
2248.8  60721.38  31986.44  52.68
2251.2  60407.00  31276.50  51.78
2253.6  60037.25  30515.25  50.83
2255.9  59743.20  29769.40  49.83
2258.3  59431.37  28977.54  48.76
2260.7  59085.27  28165.60  47.67
2263.1  58688.75  27383.25  46.66
2265.5  58288.18  26685.54  45.78
2267.9  57978.25  26129.00  45.07
2270.2  57544.73  25694.93  44.65
2272.6  57115.20  25411.30  44.49
2275.0  56697.90  25247.25  44.53
2277.3  56330.25  25200.38  44.74
2279.7  55968.88  25207.75  45.04
2282.1  55623.63  25228.73  45.36
2284.4  55202.40  25188.35  45.63
2286.8  54926.41  25139.02  45.77
2289.1  54608.63  25022.97  45.82
2291.5  54324.61  24881.27  45.80
2293.8  53883.22  24617.40  45.69
2296.2  53414.90  24293.50  45.48
2298.5  52916.65  23908.13  45.18
2300.8  52402.93  23535.98  44.91
2303.2  51780.37  23129.13  44.67
2305.5  51141.45  22659.86  44.31
2307.9  50491.15  22179.88  43.93
2310.2  49842.10  21714.00  43.57
2312.5  49273.67  21244.33  43.11
2314.8  48720.02  20806.47  42.71
2317.1  48123.13  20380.83  42.35
2319.5  47485.58  19961.40  42.04
2321.8  46918.43  19595.30  41.76
2324.1  46337.20  19213.37  41.46
2326.4  45857.35  18849.05  41.10
2328.7  45346.67  18501.25  40.80
2331.0  44879.90  18193.70  40.54
2333.3  44532.68  17961.43  40.33
2335.6  44156.93  17754.80  40.21
2337.9  43709.10  17545.65  40.14
2340.2  43304.17  17385.00  40.15
2342.5  42937.65  17244.80  40.16
2344.8  42449.75  17070.63  40.21
2347.1  41940.50  16905.00  40.31
2349.4  41402.00  16715.65  40.37
2351.7  40926.93  16559.47  40.46
2353.9  40458.33  16393.72  40.52
2356.2  39975.00  16217.50  40.57
2358.5  39495.23  16079.79  40.71
2360.8  39033.05  15973.60  40.92
2363.1  38582.10  15835.45  41.04
2365.3  38128.73  15674.32  41.11
2367.6  37608.33  15466.67  41.13
2369.8  37143.13  15301.13  41.20
2372.1  36605.40  15159.30  41.41
2374.4  35971.43  14974.53  41.63
2376.6  35344.87  14771.63  41.79
2378.9  34766.43  14607.60  42.02
2381.1  34190.00  14447.33  42.26
2383.4  33646.33  14260.47  42.38
2385.6  33196.17  14081.38  42.42
2387.9  32729.40  13893.90  42.45
2390.1  32287.50  13702.50  42.44
2392.3  31818.15  13504.73  42.44
2394.6  31356.50  13359.45  42.61
2396.8  30954.68  13227.13  42.73
2399.0  30521.75  13062.92  42.80
2401.3  30052.55  12884.82  42.87
2403.5  29620.50  12685.40  42.83
2405.7  29237.75  12505.74  42.77
2407.9  28831.65  12306.75  42.68
2410.1  28392.90  12080.70  42.55
2412.4  28024.00  11855.58  42.31
2414.6  27598.40  11665.40  42.27
2416.8  27208.50  11491.15  42.23
2419.0  26873.16  11281.70  41.98
2421.2  26461.00  11081.72  41.88
2423.4  26014.80  10839.50  41.67
2425.6  25727.03  10620.38  41.28
2427.8  25469.85  10401.30  40.84
2430.0  25157.53  10189.18  40.50
2432.2  24844.80  9945.60  40.03
2434.4  24545.48  9713.70  39.57
2436.5  24231.10  9473.67  39.10
2438.7  23935.50  9249.15  38.64
2440.9  23661.20  9051.60  38.26
2443.1  23416.50  8854.05  37.81
2445.3  23150.84  8654.90  37.38
2447.4  22848.00  8455.80  37.01
2449.6  22525.07  8223.60  36.51
2451.8  22211.10  8010.90  36.07
2453.9  21895.24  7783.36  35.55
2456.1  21603.20  7609.27  35.22
2458.3  21352.80  7435.35  34.82
2460.4  21062.58  7248.95  34.42
2462.6  20784.75  7079.33  34.06
2464.7  20504.68  6882.31  33.56
2466.9  20240.40  6691.13  33.06
2469.0  20013.38  6531.04  32.63
2471.2  19770.05  6384.20  32.29
2473.3  19478.55  6195.56  31.81
2475.4  19270.96  6067.01  31.48
2477.6  19050.19  5928.95  31.12
2479.7  18816.00  5798.40  30.82
2481.9  18510.86  5671.63  30.64
2484.0  18275.56  5551.05  30.37
2486.1  18065.25  5482.35  30.35
2488.2  17842.63  5438.58  30.48
2490.4  17580.83  5368.54  30.54
2492.5  17275.93  5269.00  30.50
2494.6  17009.33  5234.93  30.78
2496.7  16771.78  5209.81  31.06
2498.8  16544.78  5216.18  31.53
2500.9  16416.86  5214.10  31.76
2503.0  16293.57  5224.35  32.06
2505.1  16097.25  5260.13  32.68
2507.2  16114.58  5326.58  33.05
2509.4  16152.58  5376.16  33.28
2511.4  16166.50  5449.68  33.71
2513.5  16232.93  5514.13  33.97
2515.6  16371.98  5436.85  33.21
