# Supplementary material for: Using reflectance spectra and Pl@ntNet to identify herbarium specimens: a case study with Lithocarpus
Source: New Phytol. 2025 Jun 4;251(2):800–10. doi: 10.1111/nph.70258 (PMC13278665; doi:10.1111/nph.70258)
Supplement: Supplementary file 1 — Dataset S1 Original spectral data collected for this study. [file NPH-251-800-s003.zip › lithocarpus_spectra/gr021122_0310.sig]

/*** Spectra Vista SIG Data ***/
name= gr021122_0310.sig
instrument= HI: 1132003 (HR-1024i)
integration= 50.0, 9.0, 5.0, 50.0, 9.0, 5.0
scan method= Time-based, Time-based
scan coadds= 100, 425, 645, 100, 425, 645
scan time= 5, 5
scan settings= AI, AI
external data set1= 0,0,0,0,0,0,0,0,0,0,0,0,0,0,0,0,0,0,0,0,0,0,0,0,0,0,0,0,0,0,0,0
external data set2= 0,0,0,0,0,0,0,0,0,0,0,0,0,0,0,0,0,0,0,0,0,0,0,0,0,0,0,0,0,0,0,0
external data dark= 0,0,0,0,0,0,0,0,0,0,0,0,0,0,0,0
external data mask= 0
optic= LENS 4(1), LENS 4(1)
temp= 35.1, -5.0, -9.9, 35.1, -5.1, -9.9
battery= 7.38, 7.38
error= 0, 0
units= Radiance, Radiance
time= 11/02/2022 14:52:35, 11/02/2022 14:54:40
longitude=                 ,                 
latitude=                 ,                 
gpstime=                 ,                 
comm= 
memory slot= 0, 0
factors= 0.967, 0.980, 1.000 [Overlap: Remove @ 990,1900, Matching Type: None]
inclinometer x offset= 1, 1
inclinometer y offset= 90, 90
data= 
340.5  1280.30  781.20  61.02
341.9  1297.47  765.72  59.02
343.4  1279.20  767.52  60.00
344.9  1221.00  721.50  59.09
346.4  1230.27  713.20  57.97
347.8  1267.62  702.33  55.41
349.3  1257.68  684.56  54.43
350.8  1272.60  696.90  54.76
352.2  1316.70  672.98  51.11
353.7  1337.63  689.50  51.55
355.2  1362.40  668.10  49.04
356.6  1426.81  706.86  49.54
358.1  1480.64  740.32  50.00
359.6  1551.22  743.56  47.93
361.0  1587.99  738.60  46.51
362.5  1664.55  789.12  47.41
364.0  1745.38  828.10  47.45
365.5  1811.85  873.80  48.23
366.9  1896.56  891.76  47.02
368.4  1976.58  925.74  46.84
369.9  2057.60  990.22  48.13
371.3  2154.86  1017.94  47.24
372.8  2268.03  1048.80  46.24
374.2  2349.38  1116.28  47.51
375.7  2451.57  1140.57  46.52
377.2  2536.50  1188.15  46.84
378.6  2642.00  1241.74  47.00
380.1  2743.48  1282.00  46.73
381.6  2862.47  1336.66  46.70
383.0  2985.40  1404.15  47.03
384.5  3134.04  1465.10  46.75
386.0  3260.40  1554.96  47.69
387.4  3374.00  1614.70  47.86
388.9  3474.38  1650.04  47.49
390.4  3599.24  1708.50  47.47
391.8  3753.96  1790.88  47.71
393.3  3882.65  1865.99  48.06
394.7  3995.20  1918.15  48.01
396.2  4133.24  1969.24  47.64
397.7  4272.48  2033.04  47.58
399.1  4428.18  2123.10  47.95
400.6  4602.48  2194.56  47.68
402.0  4755.66  2291.64  48.19
403.5  4900.00  2381.40  48.60
405.0  5051.44  2451.16  48.52
406.4  5231.60  2534.62  48.45
407.9  5405.52  2640.32  48.84
409.3  5557.74  2739.36  49.29
410.8  5710.50  2842.56  49.78
412.2  5893.32  2934.60  49.80
413.7  6091.24  3053.35  50.13
415.1  6298.98  3176.02  50.42
416.6  6498.90  3294.27  50.69
418.0  6670.00  3393.00  50.87
419.5  6847.81  3503.37  51.16
420.9  7058.56  3614.56  51.21
422.4  7294.36  3754.45  51.47
423.8  7533.57  3887.10  51.60
425.3  7779.75  4034.40  51.86
426.7  8001.15  4163.55  52.04
428.2  8201.92  4280.32  52.19
429.6  8420.60  4405.99  52.32
431.1  8644.44  4551.82  52.66
432.5  8910.46  4712.37  52.89
434.0  9185.00  4873.00  53.05
435.4  9471.00  5043.50  53.25
436.8  9758.64  5213.52  53.42
438.3  10023.10  5384.45  53.72
439.7  10276.14  5547.75  53.99
441.2  10507.32  5696.40  54.21
442.6  10783.65  5866.35  54.40
444.0  11078.34  6044.22  54.56
445.5  11397.57  6244.50  54.79
446.9  11739.00  6459.18  55.02
448.4  12044.34  6658.12  55.28
449.8  12390.45  6876.05  55.49
451.2  12684.50  7066.75  55.71
452.7  12952.23  7243.29  55.92
454.1  13236.20  7438.86  56.20
455.5  13540.66  7645.68  56.46
457.0  13882.44  7870.72  56.70
458.4  14219.92  8076.64  56.80
459.8  14561.28  8317.44  57.12
461.2  14948.86  8579.04  57.39
462.7  15313.05  8835.60  57.70
464.1  15660.60  9080.72  57.98
465.5  15997.68  9314.64  58.22
467.0  16329.70  9540.40  58.42
468.4  16676.44  9790.84  58.71
469.8  17021.76  10042.60  59.00
471.2  17446.32  10342.50  59.28
472.7  17870.26  10637.34  59.53
474.1  18284.10  10932.70  59.79
475.5  18759.26  11266.32  60.06
476.9  19215.95  11596.78  60.35
478.4  19612.50  11900.00  60.68
479.8  19951.98  12166.46  60.98
481.2  20255.60  12406.16  61.25
482.6  20592.36  12662.19  61.49
484.0  20997.90  12968.40  61.76
485.4  21466.60  13306.92  61.99
486.9  21943.35  13671.45  62.30
488.3  22454.80  14068.56  62.65
489.7  22918.46  14409.74  62.87
491.1  23361.24  14752.92  63.15
492.5  23802.24  15093.96  63.41
493.9  24205.38  15428.82  63.74
495.3  24567.00  15732.00  64.04
496.8  24986.64  16073.96  64.33
498.2  25482.99  16458.33  64.59
499.6  25971.21  16843.32  64.85
501.0  26526.56  17285.15  65.16
502.4  27048.72  17698.80  65.43
503.8  27542.90  18099.62  65.71
505.2  28056.84  18516.60  66.00
506.6  28568.76  18939.58  66.29
508.0  29090.88  19368.72  66.58
509.4  29535.00  19750.00  66.87
510.8  30051.45  20171.25  67.12
512.2  30543.92  20593.60  67.42
513.6  31075.20  21033.60  67.69
515.0  31680.64  21527.92  67.95
516.4  32192.32  21965.76  68.23
517.8  32751.58  22442.00  68.52
519.2  33354.39  22944.45  68.79
520.7  33948.89  23433.31  69.03
522.0  34445.52  23865.00  69.28
523.4  35037.45  24365.25  69.54
524.8  35556.84  24812.70  69.78
526.2  36166.12  25332.89  70.05
527.6  36800.76  25863.90  70.28
529.0  37334.00  26320.80  70.50
530.4  37990.28  26871.50  70.73
531.8  38552.52  27351.45  70.95
533.2  39101.40  27822.60  71.15
534.6  39639.52  28308.64  71.42
536.0  40193.15  28800.14  71.65
537.4  40728.79  29283.78  71.90
538.8  41327.47  29805.04  72.12
540.2  41973.85  30362.76  72.34
541.6  42575.40  30874.76  72.52
543.0  43104.88  31343.48  72.71
544.3  43821.90  31959.45  72.93
545.7  44626.65  32642.40  73.15
547.1  45144.30  33099.15  73.32
548.5  45792.90  33660.30  73.51
549.9  46520.83  34290.29  73.71
551.3  47258.64  34931.26  73.92
552.7  47788.90  35412.40  74.10
554.1  48507.24  36036.15  74.29
555.4  49129.66  36589.62  74.48
556.8  49604.94  37047.78  74.69
558.2  49959.60  37413.90  74.89
559.6  50345.55  37799.85  75.08
561.0  50990.94  38382.96  75.27
562.3  51465.05  38838.80  75.47
563.7  52102.40  39415.04  75.65
565.1  52712.00  39965.20  75.82
566.5  53336.25  40535.55  76.00
567.9  54174.48  41267.92  76.18
569.2  55104.00  42063.00  76.33
570.6  56074.77  42893.03  76.49
572.0  56912.77  43626.28  76.65
573.4  57613.85  44259.73  76.82
574.8  58331.25  44914.00  77.00
576.1  59206.47  45690.31  77.17
577.5  59871.52  46303.20  77.34
578.9  60783.60  47108.40  77.50
580.3  61585.35  47832.27  77.67
581.6  62370.88  48539.04  77.82
583.0  63183.42  49259.79  77.96
584.4  63834.06  49858.44  78.11
585.8  64385.97  50374.05  78.24
587.1  64909.68  50868.18  78.37
588.5  65555.40  51459.00  78.50
589.9  66096.00  51963.90  78.62
591.2  66725.80  52532.28  78.73
592.6  67535.82  53251.44  78.85
594.0  68206.80  53846.15  78.95
595.3  69070.18  54587.48  79.03
596.7  69913.54  55340.48  79.16
598.1  70726.83  56049.29  79.25
599.5  71533.25  56756.95  79.34
600.8  72405.24  57510.68  79.43
602.2  73108.77  58126.25  79.51
603.5  73984.08  58891.08  79.60
604.9  74839.14  59638.50  79.69
606.3  75625.44  60334.56  79.78
607.6  76388.70  61004.16  79.86
609.0  77149.80  61668.00  79.93
610.4  77919.66  62347.74  80.02
611.7  78638.72  62990.32  80.10
613.1  79326.15  63608.55  80.19
614.5  80117.64  64303.92  80.26
615.8  80759.34  64884.24  80.34
617.2  81601.92  65626.38  80.42
618.5  82315.80  66269.64  80.51
619.9  83177.56  67034.00  80.59
621.2  83955.87  67734.43  80.68
622.6  84887.00  68552.00  80.76
624.0  85605.57  69201.45  80.84
625.3  86435.37  69932.92  80.91
626.7  87271.62  70679.32  80.99
628.0  87970.32  71323.68  81.08
629.4  88810.40  72083.20  81.17
630.8  89529.36  72733.44  81.24
632.1  90113.31  73256.40  81.29
633.5  91045.24  74091.16  81.38
634.8  91800.70  74779.20  81.46
636.2  92462.34  75392.28  81.54
637.5  93315.39  76157.38  81.61
638.9  94051.74  76841.82  81.70
640.2  94851.65  77564.51  81.77
641.6  95715.84  78312.96  81.82
642.9  96505.50  79007.11  81.87
644.3  97352.20  79800.38  81.97
645.6  98143.50  80522.00  82.05
647.0  98911.35  81211.77  82.11
648.3  99723.17  81980.97  82.21
649.7  100575.12  82749.71  82.28
651.0  101390.43  83479.71  82.33
652.4  101930.40  84001.32  82.41
653.7  103038.12  84971.61  82.47
655.0  103959.16  85830.20  82.56
656.4  104599.00  86409.80  82.61
657.7  105669.63  87357.80  82.67
659.1  106544.90  88165.00  82.75
660.4  107259.04  88827.20  82.82
661.8  107960.00  89480.00  82.88
663.1  108974.52  90389.34  82.95
664.5  109531.50  90913.20  83.00
665.8  109775.10  91202.25  83.08
667.1  109965.06  91442.25  83.16
668.5  110476.80  91938.00  83.22
669.8  111001.48  92439.78  83.28
671.2  111371.52  92834.56  83.36
672.5  111763.40  93229.44  83.42
673.8  112462.00  93859.08  83.46
675.2  113467.62  94746.54  83.50
676.5  114669.54  95781.96  83.53
677.8  115898.66  96861.00  83.57
679.2  116869.87  97714.93  83.61
680.5  117708.57  98472.12  83.66
681.9  118433.70  99145.20  83.71
683.2  119242.20  99907.50  83.79
684.5  120050.70  100654.40  83.84
685.9  120786.83  101346.51  83.91
687.2  121505.28  102021.12  83.96
688.5  122184.66  102666.98  84.03
689.9  122981.08  103407.40  84.08
691.2  123670.11  104066.75  84.15
692.5  124304.42  104679.80  84.21
693.8  125058.20  105382.90  84.27
695.2  125694.87  105988.63  84.32
696.5  126412.00  106672.28  84.38
697.8  127149.15  107369.40  84.44
699.2  127837.32  108022.98  84.50
700.5  128559.60  108714.78  84.56
701.8  129220.35  109345.95  84.62
703.1  129922.68  110004.96  84.67
704.5  130614.93  110669.49  84.73
705.8  131383.44  111398.21  84.79
707.1  132073.25  112063.25  84.85
708.4  132742.80  112701.24  84.90
709.8  133552.56  113467.62  84.96
711.1  134125.94  114003.80  85.00
712.4  134963.46  114798.00  85.06
713.7  135649.36  115440.58  85.10
715.0  136372.26  116128.26  85.16
716.3  137126.50  116841.00  85.21
717.7  137846.47  117505.01  85.24
719.0  138612.40  118223.50  85.29
720.3  139349.90  118900.66  85.33
721.6  140193.00  119687.60  85.37
722.9  140966.37  120401.46  85.41
724.2  141772.68  121141.44  85.45
725.6  142521.96  121839.96  85.49
726.9  143034.00  122326.00  85.52
728.2  143597.44  122852.80  85.55
729.5  144254.63  123454.24  85.58
730.8  144769.02  123925.04  85.60
732.1  145404.84  124520.20  85.64
733.4  145916.33  125021.88  85.68
734.7  146349.00  125425.44  85.70
736.0  146884.08  125908.98  85.72
737.3  147219.93  126219.60  85.74
738.6  147554.73  126537.66  85.76
740.0  147928.60  126903.30  85.79
741.2  148378.88  127329.28  85.81
742.6  148990.32  127876.32  85.83
743.9  149630.16  128436.88  85.84
745.2  150352.02  129078.66  85.85
746.5  151096.84  129750.84  85.87
747.8  151683.60  130298.00  85.90
749.1  152361.18  130908.45  85.92
750.4  153053.31  131507.17  85.92
751.7  153759.90  132126.96  85.93
753.0  154285.19  132606.84  85.95
754.2  154915.50  133173.12  85.97
755.5  155483.48  133694.65  85.99
756.8  156055.60  134212.88  86.00
758.1  157074.72  135093.12  86.01
759.4  158007.80  135914.40  86.02
760.7  158887.40  136692.64  86.03
762.0  159495.00  137252.50  86.05
763.3  160065.36  137786.04  86.08
764.6  160470.48  138163.92  86.10
765.9  160876.25  138528.10  86.11
767.2  161384.16  138998.79  86.13
768.4  161716.10  139330.10  86.16
769.7  162368.92  139936.13  86.18
771.0  162809.01  140366.34  86.22
772.3  163213.60  140736.20  86.23
773.6  163708.48  141194.08  86.25
774.8  164192.37  141663.45  86.28
776.1  164627.06  142116.26  86.33
777.4  164972.90  142435.99  86.34
778.7  165525.92  142939.92  86.36
780.0  166001.28  143393.60  86.38
781.2  166382.10  143787.00  86.42
782.5  166894.26  144302.34  86.46
783.8  167350.86  144748.08  86.49
785.0  167730.42  145133.16  86.53
786.3  168189.00  145582.50  86.56
787.6  168665.28  146034.00  86.58
788.9  169067.46  146439.69  86.62
790.1  169604.00  146975.60  86.66
791.4  169993.92  147372.96  86.69
792.7  170658.69  147976.56  86.71
793.9  171097.92  148429.26  86.75
795.2  171591.50  148902.00  86.78
796.5  172113.26  149411.24  86.81
797.7  172619.28  149889.42  86.83
799.0  173292.00  150516.00  86.86
800.2  173693.44  150942.08  86.90
801.5  174154.42  151411.80  86.94
802.8  174733.65  151942.85  86.96
804.0  175225.96  152408.62  86.98
805.3  175737.84  152895.28  87.00
806.5  176129.50  153283.10  87.03
807.8  176610.70  153748.00  87.05
809.0  177123.70  154231.17  87.08
810.3  177614.06  154724.38  87.11
811.5  178014.24  155123.52  87.14
812.8  178506.00  155607.60  87.17
814.0  178946.55  156007.62  87.18
815.3  179460.03  156502.63  87.21
816.5  179876.25  156895.75  87.22
817.8  180328.62  157364.64  87.27
819.0  180730.62  157778.53  87.30
820.2  181231.26  158240.04  87.31
821.5  181743.45  158706.65  87.32
822.7  182092.38  159033.27  87.34
824.0  182526.30  159456.78  87.36
825.2  183021.90  159952.05  87.40
826.4  183540.50  160435.99  87.41
827.7  183884.05  160749.00  87.42
828.9  184389.30  161201.70  87.42
830.1  184789.79  161584.92  87.44
831.4  185205.11  161986.31  87.46
832.6  185708.28  162454.56  87.48
833.8  186086.10  162809.50  87.49
835.0  186481.12  163189.32  87.51
836.3  186944.80  163613.94  87.52
837.5  187374.60  164052.00  87.55
838.7  187827.66  164459.43  87.56
839.9  188237.52  164851.20  87.58
841.2  188717.45  165258.48  87.57
842.4  189134.52  165662.79  87.59
843.6  189541.10  166094.60  87.63
844.8  190044.81  166549.41  87.64
846.0  190469.19  166924.53  87.64
847.2  190868.79  167304.48  87.65
848.5  191377.36  167769.92  87.66
849.7  191753.52  168155.10  87.69
850.9  192159.50  168534.60  87.71
852.1  192628.84  168942.76  87.70
853.3  192971.64  169276.56  87.72
854.5  193428.97  169708.07  87.74
855.7  193815.36  170031.90  87.73
856.9  194226.24  170420.76  87.74
858.1  194646.62  170860.20  87.78
859.3  195092.10  171259.62  87.78
860.5  195540.78  171668.04  87.79
861.7  195969.60  172087.20  87.81
862.9  196354.34  172443.57  87.82
864.1  196795.09  172845.81  87.83
865.3  197248.52  173300.76  87.86
866.5  197717.76  173741.76  87.87
867.7  198141.42  174088.51  87.86
868.9  198577.05  174487.81  87.87
870.1  199078.60  174931.60  87.87
871.3  199506.14  175351.54  87.89
872.5  200000.70  175762.35  87.88
873.7  200510.48  176164.96  87.86
874.9  201014.61  176671.35  87.89
876.0  201525.84  177152.76  87.91
877.2  202010.24  177564.24  87.90
878.4  202559.76  178082.82  87.92
879.6  203036.40  178458.00  87.89
880.8  203460.25  178916.50  87.94
882.0  203889.71  179243.37  87.91
883.1  204392.44  179701.76  87.92
884.3  204924.26  180181.37  87.93
885.5  205450.14  180637.17  87.92
886.7  205824.96  180987.84  87.93
887.8  206274.60  181365.00  87.92
889.0  206856.78  181833.52  87.90
890.2  207315.36  182225.19  87.90
891.4  207834.31  182728.38  87.92
892.5  208465.92  183289.86  87.92
893.7  209135.92  183871.64  87.92
894.9  209729.52  184377.60  87.91
896.0  210360.30  184942.65  87.92
897.2  211058.68  185512.88  87.90
898.4  211618.29  186047.29  87.92
899.5  212309.34  186578.25  87.88
900.7  212741.10  186992.00  87.90
901.9  213222.98  187359.22  87.87
903.0  213649.05  187685.16  87.85
904.2  214060.20  188056.20  87.85
905.4  214507.20  188374.14  87.82
906.5  215103.63  188952.82  87.84
907.7  215483.80  189245.60  87.82
908.8  215935.65  189578.49  87.79
910.0  216355.36  189875.92  87.76
911.2  216593.31  190130.90  87.78
912.3  216865.38  190345.44  87.77
913.5  217035.69  190570.10  87.81
914.6  217274.40  190693.44  87.77
915.8  217685.31  190987.62  87.74
916.9  217992.37  191276.47  87.74
918.1  218290.08  191527.64  87.74
919.2  218548.26  191773.44  87.75
920.4  218758.54  191971.78  87.76
921.5  218929.30  192198.98  87.79
922.7  219211.84  192279.52  87.71
923.8  219560.40  192656.52  87.75
925.0  219681.70  192732.68  87.73
926.1  220027.50  193090.80  87.76
927.3  220539.84  193474.08  87.73
928.4  221000.00  193927.50  87.75
929.6  221675.52  194529.28  87.75
930.7  222482.40  195274.80  87.77
931.8  223350.48  195958.44  87.74
933.0  223980.48  196610.40  87.78
934.1  224466.12  197047.62  87.79
935.3  224610.63  197255.40  87.82
936.4  224695.69  197216.74  87.77
937.6  224500.68  197048.85  87.77
938.7  224424.90  196878.87  87.73
939.9  224409.09  196965.77  87.77
941.0  225010.16  197462.06  87.76
942.1  225489.42  197973.72  87.80
943.3  226076.46  198396.54  87.76
944.4  226539.06  198641.60  87.69
945.6  226667.76  198894.24  87.75
946.7  226844.24  199023.72  87.74
947.9  227157.00  199349.85  87.76
949.0  227253.57  199379.06  87.73
950.1  227699.28  199587.24  87.65
951.3  228054.64  199970.76  87.69
952.4  228310.30  200270.67  87.72
953.6  228644.10  200565.00  87.72
954.7  228700.23  200582.10  87.71
955.8  228881.70  200813.08  87.74
957.0  229523.25  200990.55  87.57
958.1  229845.96  201540.30  87.68
959.3  229878.60  201375.30  87.60
960.4  230215.30  201677.09  87.60
961.6  230628.06  202045.95  87.61
962.7  230890.24  202311.36  87.62
963.9  231073.85  202320.58  87.56
965.0  231124.38  202458.72  87.60
966.2  231510.24  202571.46  87.50
967.3  231540.31  202613.70  87.51
968.5  231869.76  202803.84  87.46
969.6  232149.60  202825.44  87.37
970.8  232169.74  203043.50  87.45
971.9  232066.56  202913.92  87.44
973.1  232103.92  203072.32  87.49
974.2  232293.02  202834.46  87.32
975.4  232575.24  203107.26  87.33
976.5  232859.25  203282.04  87.30
977.7  232922.28  203596.32  87.41
978.8  232811.01  203470.92  87.40
980.0  232700.00  203344.00  87.38
981.2  233255.46  203497.83  87.24
982.3  233372.86  203604.94  87.24
983.5  233299.43  203323.51  87.15
984.6  233508.96  203556.24  87.17
985.8  233522.08  203804.92  87.27
987.0  233640.64  203916.48  87.28
988.1  233871.80  203899.88  87.18
989.3  234109.68  203696.64  87.01
990.2  242888.92  208890.30  86.00
994.0  243493.76  209487.76  86.03
997.9  243715.00  209882.83  86.12
1001.7  244507.90  210572.99  86.12
1005.6  245544.44  211605.56  86.18
1009.4  246594.06  212505.43  86.18
1013.3  247480.00  213400.00  86.23
1017.1  248175.73  214087.88  86.26
1021.0  248946.31  214877.76  86.31
1024.8  250084.00  215923.39  86.34
1028.6  251600.73  217442.58  86.42
1032.5  252866.60  218605.80  86.45
1036.3  253419.04  219233.85  86.51
1040.1  253713.77  219592.35  86.55
1044.0  254359.99  220264.47  86.60
1047.8  254866.50  220823.40  86.64
1051.6  255401.42  221392.36  86.68
1055.5  255129.20  221258.40  86.72
1059.3  255070.95  221292.60  86.76
1063.1  255065.75  221315.93  86.77
1067.0  255454.88  221771.06  86.81
1070.8  256157.84  222532.49  86.87
1074.6  256684.42  223056.06  86.90
1078.4  256580.67  223048.67  86.93
1082.3  256026.65  222646.94  86.96
1086.1  255701.60  222493.60  87.01
1089.9  255772.31  222676.41  87.06
1093.7  256131.48  223101.36  87.10
1097.5  256353.54  223362.31  87.13
1101.4  256254.04  223383.24  87.17
1105.2  256200.00  223406.40  87.20
1109.0  256525.73  223740.52  87.22
1112.8  257230.51  224420.26  87.24
1116.6  257897.11  224982.98  87.24
1120.4  258497.87  225453.20  87.22
1124.2  258920.17  225741.04  87.19
1128.1  259283.66  225940.42  87.14
1131.8  259273.93  225715.93  87.06
1135.7  258987.73  225216.22  86.96
1139.5  258747.40  224528.80  86.78
1143.3  258146.02  223529.65  86.59
1147.1  257643.56  222529.33  86.37
1150.9  257195.58  221522.58  86.13
1154.7  257110.53  220811.07  85.88
1158.5  257023.60  220061.40  85.62
1162.3  256788.30  219245.06  85.38
1166.1  256176.68  218086.76  85.13
1169.9  255749.33  217164.37  84.91
1173.7  255160.00  216080.00  84.68
1177.5  254513.39  214904.54  84.44
1181.2  254467.49  214207.93  84.18
1185.0  254748.67  213826.11  83.94
1188.8  254572.89  213045.78  83.69
1192.6  254504.88  212487.39  83.49
1196.4  254507.98  212051.82  83.32
1200.2  253841.78  211105.07  83.16
1204.0  253461.25  210481.90  83.04
1207.8  253171.08  209974.47  82.94
1211.6  252682.78  209315.89  82.84
1215.3  252323.48  208893.22  82.79
1219.1  252145.00  208749.33  82.79
1222.9  251786.67  208533.33  82.82
1226.7  251442.21  208458.98  82.91
1230.4  250803.94  208220.78  83.02
1234.2  250128.67  208001.73  83.16
1238.0  249475.25  207786.73  83.29
1241.8  248855.39  207618.64  83.43
1245.5  248305.84  207431.69  83.54
1249.3  248109.20  207478.53  83.62
1253.1  248197.64  207671.53  83.67
1256.8  248113.52  207734.01  83.73
1260.6  247848.62  207579.93  83.75
1264.4  247511.24  207340.11  83.77
1268.1  247017.47  206926.13  83.77
1271.9  246982.04  206950.79  83.79
1275.7  247267.39  207327.24  83.85
1279.4  247594.80  207844.80  83.95
1283.2  247164.36  207768.08  84.06
1286.9  246751.04  207768.20  84.20
1290.7  246485.07  207829.60  84.32
1294.4  245867.06  207520.82  84.40
1298.2  245060.43  207011.66  84.47
1302.0  243970.67  206152.67  84.50
1305.7  242689.94  205086.44  84.51
1309.5  241204.30  203799.05  84.49
1313.2  240230.25  202842.00  84.44
1317.0  239569.20  202098.00  84.36
1320.7  238840.39  201222.83  84.25
1324.4  237929.10  200096.93  84.10
1328.2  237104.80  198937.60  83.90
1331.9  236056.82  197528.96  83.68
1335.7  235111.81  196114.86  83.41
1339.4  234024.04  194464.84  83.10
1343.2  233169.73  192914.22  82.74
1346.9  232640.75  191477.57  82.31
1350.6  232754.20  190409.57  81.81
1354.4  233106.83  189435.25  81.27
1358.1  232854.00  187964.27  80.72
1361.8  232159.16  186127.38  80.17
1365.6  231071.80  184126.30  79.68
1369.3  229718.67  182120.00  79.28
1373.0  228265.16  180216.06  78.95
1376.7  226748.77  178324.80  78.64
1380.5  225179.96  176378.18  78.33
1384.2  223813.90  174489.24  77.96
1387.9  222515.00  172600.33  77.57
1391.6  221202.97  170503.06  77.08
1395.3  220039.15  168282.95  76.48
1399.1  219310.59  166099.73  75.74
1402.8  218373.33  163463.33  74.85
1406.5  217697.60  160708.63  73.82
1410.2  217168.33  157768.28  72.65
1413.9  217024.22  154986.47  71.41
1417.6  216530.32  152047.28  70.22
1421.3  215974.40  149347.20  69.15
1425.1  215304.53  146746.13  68.16
1428.8  214899.45  144594.30  67.28
1432.5  214648.71  142812.27  66.53
1436.2  214410.17  141288.47  65.90
1439.9  213794.98  139712.31  65.35
1443.6  213453.11  138434.22  64.85
1447.3  212896.29  137113.69  64.40
1451.0  212393.00  135853.50  63.96
1454.7  211812.44  134528.27  63.51
1458.4  211390.90  133232.63  63.03
1462.1  210726.33  131721.38  62.51
1465.8  210067.31  130194.25  61.98
1469.4  209453.62  128676.88  61.43
1473.1  209800.77  127737.17  60.88
1476.8  209863.41  126751.52  60.40
1480.5  208723.49  125299.18  60.03
1484.2  207864.32  124264.83  59.78
1487.9  207206.38  123622.51  59.66
1491.6  206503.92  123111.08  59.62
1495.3  206146.42  123015.75  59.67
1498.9  205503.57  122873.73  59.79
1502.6  204594.67  122698.41  59.97
1506.3  203531.38  122549.16  60.21
1510.0  202593.50  122546.35  60.49
1513.7  201864.54  122610.16  60.74
1517.3  201173.92  122554.91  60.92
1521.0  200292.59  122266.30  61.04
1524.7  199499.37  121859.80  61.08
1528.3  198689.33  121340.72  61.07
1532.0  197805.47  120743.33  61.04
1535.7  196974.56  120173.04  61.01
1539.3  196109.73  119642.73  61.01
1543.0  195506.69  119358.36  61.05
1546.7  195147.33  119357.33  61.16
1550.3  194627.56  119337.42  61.32
1554.0  193851.00  119178.50  61.48
1557.6  193075.06  119029.53  61.65
1561.3  192223.60  118787.22  61.80
1565.0  191302.53  118441.20  61.91
1568.6  190334.40  118066.23  62.03
1572.3  189636.16  117869.86  62.16
1575.9  189000.98  117678.76  62.26
1579.6  188377.51  117465.25  62.36
1583.2  187723.56  117239.56  62.45
1586.9  186918.97  117037.37  62.61
1590.5  186285.82  117169.42  62.90
1594.1  185511.27  117419.44  63.30
1597.8  184678.55  117816.42  63.80
1601.4  183896.73  118375.58  64.37
1605.1  182899.31  118799.68  64.95
1608.7  182031.00  119368.25  65.58
1612.3  181224.97  119924.49  66.17
1616.0  180397.20  120396.25  66.74
1619.6  179688.67  120910.00  67.29
1623.2  178815.93  121221.73  67.79
1626.9  178157.31  121580.73  68.24
1630.5  177338.00  121794.40  68.68
1634.1  176659.90  122047.11  69.09
1637.8  175961.96  122229.96  69.46
1641.4  175129.02  122298.57  69.83
1645.0  174322.30  122345.09  70.18
1648.6  173394.95  122228.27  70.49
1652.2  172666.87  122215.24  70.78
1655.8  171949.00  122134.56  71.03
1659.5  171267.40  121997.55  71.23
1663.1  170078.18  121400.92  71.38
1666.7  168812.50  120681.17  71.49
1670.3  167658.82  119953.17  71.55
1673.9  166566.85  119116.83  71.51
1677.5  165743.34  118386.38  71.43
1681.1  165345.33  117786.13  71.24
1684.7  165352.15  117432.65  71.02
1688.3  165216.33  116958.02  70.79
1691.9  164830.67  116238.20  70.52
1695.6  164489.40  115421.50  70.17
1699.2  164354.83  114675.27  69.77
1702.8  164268.23  114130.72  69.48
1706.3  163771.66  113513.37  69.31
1709.9  162792.53  112778.40  69.28
1713.5  162039.09  112186.53  69.23
1717.1  161308.78  111560.71  69.16
1720.7  160576.42  110857.94  69.04
1724.3  160182.58  110407.02  68.93
1727.9  159845.62  109988.20  68.81
1731.5  159713.81  109716.33  68.70
1735.1  159837.60  109629.07  68.59
1738.7  159583.02  109277.78  68.48
1742.2  159050.67  108824.81  68.42
1745.8  158368.67  108200.27  68.32
1749.4  157993.93  107810.33  68.24
1753.0  156913.63  106900.27  68.13
1756.5  155364.63  105635.81  67.99
1760.1  153613.55  104216.02  67.84
1763.7  151663.17  102718.97  67.73
1767.2  150129.27  101507.07  67.61
1770.8  148827.00  100519.50  67.54
1774.4  147402.54  99485.24  67.49
1777.9  146593.92  98924.60  67.48
1781.5  145731.00  98342.33  67.48
1785.1  144527.50  97575.83  67.51
1788.6  143246.30  96768.11  67.55
1792.2  141834.33  95909.17  67.62
1795.8  141071.81  95435.24  67.65
1799.3  140287.80  94964.80  67.69
1802.9  139584.26  94545.20  67.73
1806.4  138960.62  94158.58  67.76
1810.0  138168.80  93607.87  67.75
1813.5  137776.64  93342.56  67.75
1817.1  137531.80  93167.53  67.74
1820.6  136928.00  92828.37  67.79
1824.2  136875.56  92876.04  67.85
1827.7  136135.21  92508.56  67.95
1831.2  135870.00  92512.00  68.09
1834.8  135836.83  92736.83  68.27
1838.3  135560.50  92858.00  68.50
1841.8  134923.03  92660.83  68.68
1845.4  134034.06  92337.78  68.89
1848.9  133263.45  91999.65  69.04
1852.4  132619.43  91715.77  69.16
1856.0  131910.63  91258.00  69.18
1859.5  131170.72  90687.42  69.14
1863.0  130562.08  90122.50  69.03
1866.6  130375.64  89738.67  68.83
1870.1  130253.22  89257.78  68.53
1873.6  129651.00  88285.50  68.09
1877.1  128572.50  86800.00  67.51
1880.6  127347.42  85043.27  66.78
1884.2  126417.43  83286.30  65.88
1887.7  125656.07  81374.27  64.76
1891.2  124722.15  79122.40  63.44
1894.7  123861.18  76671.96  61.90
1898.2  123375.76  74321.61  60.24
1902.2  130983.84  76658.40  58.53
1904.9  130339.16  74394.42  57.08
1907.6  129499.92  72102.00  55.68
1910.4  128883.02  69935.95  54.26
1913.1  127798.56  67705.28  52.98
1915.8  127086.12  65878.96  51.84
1918.6  126526.40  64287.04  50.81
1921.3  126018.57  62918.31  49.93
1924.0  125182.26  61597.62  49.21
1926.7  124328.68  60452.48  48.62
1929.4  123475.36  59515.92  48.20
1932.2  122863.47  58865.28  47.91
1934.9  122279.04  58340.88  47.71
1937.6  121668.80  57980.00  47.65
1940.3  121082.50  57774.50  47.71
1943.0  120587.59  57710.76  47.86
1945.7  119891.31  57653.42  48.09
1948.4  119144.23  57630.41  48.37
1951.1  118537.56  57726.36  48.70
1953.8  117924.18  57847.68  49.05
1956.4  117405.51  58037.68  49.43
1959.1  116779.60  58203.64  49.84
1961.8  115975.02  58290.96  50.26
1964.5  115295.76  58444.20  50.69
1967.2  114489.32  58535.04  51.13
1969.9  113862.70  58702.80  51.56
1972.5  113081.80  58786.85  51.99
1975.2  112516.31  58986.76  52.43
1977.9  112133.82  59268.98  52.86
1980.6  111531.49  59410.40  53.27
1983.2  110636.62  59392.96  53.68
1985.9  109764.00  59335.20  54.06
1988.5  108890.06  59286.85  54.45
1991.2  108220.05  59347.89  54.84
1993.8  107578.68  59386.80  55.20
1996.5  107114.04  59481.18  55.53
1999.2  106476.42  59446.79  55.83
2001.8  106081.44  59511.60  56.10
2004.4  105558.76  59467.33  56.34
2007.1  104889.12  59285.80  56.52
2009.7  104272.02  59113.80  56.69
2012.4  103856.96  58997.76  56.81
2015.0  103422.40  58770.80  56.83
2017.6  102914.30  58437.80  56.78
2020.3  102386.24  58082.20  56.73
2022.9  102129.12  57806.24  56.60
2025.5  101911.02  57453.90  56.38
2028.1  101700.42  57030.94  56.08
2030.8  101293.56  56429.82  55.71
2033.4  101125.02  55900.32  55.28
2036.0  100733.40  55206.64  54.80
2038.6  100355.40  54460.14  54.27
2041.2  100061.08  53716.84  53.68
2043.8  99733.01  52892.32  53.03
2046.4  99350.20  52011.40  52.35
2049.0  98846.32  51065.76  51.66
2051.6  98595.48  50238.36  50.95
2054.2  98246.75  49398.50  50.28
2056.8  97874.70  48594.70  49.65
2059.4  97278.50  47724.14  49.06
2062.0  96774.25  46910.75  48.47
2064.6  96183.13  46054.48  47.88
2067.1  95596.47  45194.76  47.28
2069.7  94997.36  44339.40  46.67
2072.3  94565.90  43591.34  46.10
2074.9  94086.93  42867.09  45.56
2077.4  93737.07  42237.38  45.06
2080.0  93230.72  41590.81  44.61
2082.6  92763.45  41016.25  44.22
2085.1  92297.22  40483.59  43.86
2087.7  91915.20  40021.80  43.54
2090.3  91448.31  39560.01  43.26
2092.8  90703.55  39003.68  43.00
2095.4  89907.74  38442.04  42.76
2097.9  89248.11  37951.62  42.52
2100.5  88555.20  37498.40  42.34
2103.0  87943.16  37134.42  42.23
2105.6  87363.06  36859.35  42.19
2108.1  86846.22  36685.17  42.24
2110.7  86324.28  36558.34  42.35
2113.2  85823.93  36488.73  42.52
2115.7  85250.35  36415.60  42.72
2118.3  84637.02  36368.28  42.97
2120.8  84264.84  36449.82  43.26
2123.3  83861.72  36528.77  43.56
2125.8  83467.58  36610.28  43.86
2128.4  83006.82  36701.73  44.22
2130.9  82480.40  36741.00  44.55
2133.4  82124.56  36855.14  44.88
2135.9  81725.60  36948.20  45.21
2138.4  81246.88  36967.92  45.50
2140.9  80923.50  37008.28  45.73
2143.4  80578.13  37039.77  45.97
2145.9  80263.80  37076.32  46.19
2148.4  79956.78  37120.18  46.43
2150.9  79664.38  37156.73  46.64
2153.4  79379.29  37207.90  46.87
2155.9  79032.06  37199.75  47.07
2158.4  78711.15  37191.00  47.25
2160.9  78468.60  37235.10  47.45
2163.4  78126.96  37221.14  47.64
2165.9  77554.44  37103.70  47.84
2168.4  77084.10  37040.22  48.05
2170.8  76743.81  37034.25  48.26
2173.3  76371.27  37038.49  48.50
2175.8  76058.40  37056.36  48.72
2178.2  75677.10  37048.85  48.96
2180.7  75281.99  37045.54  49.21
2183.2  74859.68  37031.81  49.47
2185.6  74443.32  37028.88  49.74
2188.1  73936.80  36960.84  49.99
2190.6  73349.12  36847.98  50.24
2193.0  72712.20  36674.88  50.44
2195.5  72168.96  36541.44  50.63
2197.9  71570.48  36394.40  50.85
2200.4  70838.40  36157.10  51.04
2202.8  70359.16  36032.37  51.21
2205.3  69749.94  35841.38  51.39
2207.7  69356.30  35762.22  51.56
2210.1  68946.92  35671.16  51.74
2212.6  68580.59  35594.75  51.90
2215.0  68344.75  35562.65  52.03
2217.4  68034.51  35472.92  52.14
2219.9  67769.06  35405.50  52.24
2222.3  67532.08  35337.72  52.33
2224.7  67370.13  35271.18  52.35
2227.1  67103.22  35112.15  52.33
2229.5  66800.63  34909.91  52.26
2231.9  66372.96  34615.36  52.15
2234.4  65886.32  34257.12  51.99
2236.8  65466.23  33928.63  51.83
2239.2  65053.56  33539.22  51.56
2241.6  64618.05  33036.57  51.13
2244.0  64221.12  32477.76  50.57
2246.4  63845.88  31879.59  49.93
2248.8  63410.93  31223.17  49.24
2251.2  63066.30  30563.10  48.46
2253.6  62605.20  29797.50  47.60
2255.9  62292.36  29056.92  46.65
2258.3  61977.59  28283.25  45.63
2260.7  61606.80  27529.04  44.69
2263.1  61213.20  26787.30  43.76
2265.5  60821.31  26113.45  42.93
2267.9  60473.70  25604.10  42.34
2270.2  60037.20  25165.92  41.92
2272.6  59646.84  24869.64  41.69
2275.0  59217.48  24696.00  41.70
2277.3  58772.85  24603.00  41.86
2279.7  58383.45  24576.45  42.09
2282.1  58095.96  24583.52  42.32
2284.4  57718.98  24543.42  42.52
2286.8  57413.10  24489.00  42.65
2289.1  56977.00  24361.64  42.76
2291.5  56643.09  24245.48  42.80
2293.8  56223.56  24018.10  42.72
2296.2  55772.64  23737.56  42.56
2298.5  55280.25  23418.30  42.36
2300.8  54732.30  23084.18  42.18
2303.2  54074.64  22647.60  41.88
2305.5  53371.05  22175.23  41.55
2307.9  52711.46  21710.73  41.19
2310.2  52058.16  21279.72  40.88
2312.5  51446.40  20893.20  40.61
2314.8  50839.08  20514.50  40.35
2317.1  50181.25  20091.00  40.04
2319.5  49538.88  19652.40  39.67
2321.8  48985.92  19273.76  39.35
2324.1  48400.80  18938.22  39.13
2326.4  47914.90  18626.74  38.87
2328.7  47386.00  18268.50  38.55
2331.0  46888.08  17955.12  38.29
2333.3  46507.17  17727.84  38.12
2335.6  46133.92  17507.28  37.95
2337.9  45667.98  17296.02  37.87
2340.2  45220.00  17138.00  37.90
2342.5  44811.12  17003.88  37.95
2344.8  44312.00  16836.65  38.00
2347.1  43808.10  16663.50  38.04
2349.4  43276.50  16449.96  38.01
2351.7  42797.60  16269.92  38.02
2353.9  42287.05  16128.31  38.14
2356.2  41778.75  15970.50  38.23
2358.5  41278.25  15817.63  38.32
2360.8  40791.12  15681.40  38.44
2363.1  40322.94  15550.20  38.56
2365.3  39858.02  15419.96  38.69
2367.6  39330.00  15270.00  38.83
2369.8  38813.10  15125.25  38.97
2372.1  38258.22  14956.50  39.09
2374.4  37614.52  14772.36  39.27
2376.6  36974.84  14586.88  39.45
2378.9  36373.96  14400.40  39.59
2381.1  35786.40  14196.00  39.67
2383.4  35208.36  14005.94  39.78
2385.6  34683.55  13846.25  39.92
2387.9  34180.56  13665.96  39.98
2390.1  33705.00  13471.50  39.97
2392.3  33222.15  13299.39  40.03
2394.6  32758.32  13122.30  40.06
2396.8  32328.67  13007.86  40.24
2399.0  31875.30  12861.40  40.35
2401.3  31399.64  12681.04  40.39
2403.5  30925.44  12492.48  40.40
2405.7  30505.63  12285.32  40.27
2407.9  30118.14  12067.02  40.07
2410.1  29663.28  11863.08  39.99
2412.4  29244.40  11695.50  39.99
2414.6  28854.24  11505.60  39.87
2416.8  28453.92  11298.54  39.71
2419.0  28070.21  11091.81  39.51
2421.2  27665.82  10877.16  39.32
2423.4  27235.67  10622.71  39.00
2425.6  26929.08  10435.59  38.75
2427.8  26609.04  10252.71  38.53
2430.0  26266.30  10024.78  38.17
2432.2  25966.08  9792.00  37.71
2434.4  25646.49  9566.64  37.30
2436.5  25291.76  9329.12  36.89
2438.7  24999.30  9125.04  36.50
2440.9  24689.43  8920.59  36.13
2443.1  24421.50  8695.26  35.60
2445.3  24172.77  8484.24  35.10
2447.4  23880.24  8286.48  34.70
2449.6  23543.52  8094.24  34.38
2451.8  23237.82  7911.54  34.05
2453.9  22907.39  7681.52  33.53
2456.1  22582.88  7485.76  33.15
2458.3  22267.92  7295.54  32.76
2460.4  21964.96  7133.48  32.48
2462.6  21704.20  6967.10  32.10
2464.7  21415.03  6814.47  31.82
2466.9  21135.52  6653.28  31.48
2469.0  20867.53  6460.62  30.96
2471.2  20606.52  6304.98  30.60
2473.3  20363.29  6150.37  30.20
2475.4  20090.43  5996.49  29.85
2477.6  19828.21  5808.87  29.30
2479.7  19568.64  5683.20  29.04
2481.9  19309.57  5541.55  28.70
2484.0  19082.74  5470.60  28.67
2486.1  18832.50  5373.54  28.53
2488.2  18566.80  5287.35  28.48
2490.4  18304.75  5201.25  28.41
2492.5  17972.08  5115.72  28.46
2494.6  17621.46  5077.71  28.82
2496.7  17363.72  5088.65  29.31
2498.8  17186.49  5076.36  29.54
2500.9  17047.84  5055.41  29.65
2503.0  16958.12  5068.22  29.89
2505.1  16832.40  5146.05  30.57
2507.2  16802.31  5286.12  31.46
2509.4  16779.40  5236.33  31.21
2511.4  16834.02  5256.72  31.23
2513.5  16880.00  5334.08  31.60
2515.6  16992.46  5381.56  31.67
