# Supplementary material for: Using reflectance spectra and Pl@ntNet to identify herbarium specimens: a case study with Lithocarpus
Source: New Phytol. 2025 Jun 4;251(2):800–10. doi: 10.1111/nph.70258 (PMC13278665; doi:10.1111/nph.70258)
Supplement: Supplementary file 1 — Dataset S1 Original spectral data collected for this study. [file NPH-251-800-s003.zip › lithocarpus_spectra/gr021122_0338.sig]

/*** Spectra Vista SIG Data ***/
name= gr021122_0338.sig
instrument= HI: 1132003 (HR-1024i)
integration= 50.0, 9.0, 6.0, 70.0, 14.0, 6.0
scan method= Time-based, Time-based
scan coadds= 100, 425, 571, 71, 298, 571
scan time= 5, 5
scan settings= AI, AI
external data set1= 0,0,0,0,0,0,0,0,0,0,0,0,0,0,0,0,0,0,0,0,0,0,0,0,0,0,0,0,0,0,0,0
external data set2= 0,0,0,0,0,0,0,0,0,0,0,0,0,0,0,0,0,0,0,0,0,0,0,0,0,0,0,0,0,0,0,0
external data dark= 0,0,0,0,0,0,0,0,0,0,0,0,0,0,0,0
external data mask= 0
optic= LENS 4(1), LENS 4(1)
temp= 35.1, -5.1, -9.9, 35.1, -5.0, -9.9
battery= 7.38, 7.39
error= 0, 0
units= Radiance, Radiance
time= 11/02/2022 15:14:59, 11/02/2022 15:15:45
longitude=                 ,                 
latitude=                 ,                 
gpstime=                 ,                 
comm= 
memory slot= 0, 0
factors= 0.966, 0.947, 1.000 [Overlap: Remove @ 990,1900, Matching Type: None]
inclinometer x offset= 1, 1
inclinometer y offset= 90, 90
data= 
340.5  1236.90  217.00  17.54
341.9  1233.66  212.70  17.24
343.4  1180.80  196.80  16.67
344.9  1202.50  198.21  16.48
346.4  1230.27  191.04  15.53
347.8  1250.49  183.54  14.68
349.3  1194.00  170.57  14.29
350.8  1227.15  162.32  13.23
352.2  1272.81  167.20  13.14
353.7  1310.05  167.45  12.78
355.2  1336.20  159.07  11.90
356.6  1400.63  149.60  10.68
358.1  1440.98  151.09  10.48
359.6  1474.30  146.51  9.94
361.0  1538.75  158.27  10.29
362.5  1615.23  167.34  10.36
364.0  1707.16  163.80  9.59
365.5  1773.30  156.04  8.80
366.9  1846.32  152.51  8.26
368.4  1926.54  169.78  8.81
369.9  2019.02  174.53  8.64
371.3  2101.98  169.97  8.09
372.8  2202.48  177.92  8.08
374.2  2284.48  185.43  8.12
375.7  2386.02  187.29  7.85
377.2  2469.75  200.25  8.11
378.6  2575.95  198.15  7.69
380.1  2666.56  192.30  7.21
381.6  2774.20  180.14  6.49
383.0  2896.85  207.82  7.17
384.5  3044.86  218.40  7.17
386.0  3172.62  232.89  7.34
387.4  3277.60  232.39  7.09
388.9  3369.80  232.40  6.90
390.4  3496.73  235.94  6.75
391.8  3639.16  246.00  6.76
393.3  3778.34  248.36  6.57
394.7  3904.40  243.21  6.23
396.2  4025.04  239.59  5.95
397.7  4158.96  243.26  5.85
399.1  4316.97  252.75  5.85
400.6  4470.40  268.51  6.01
402.0  4613.70  275.23  5.97
403.5  4743.20  287.00  6.05
405.0  4902.32  279.60  5.70
406.4  5087.28  283.49  5.57
407.9  5262.80  293.09  5.57
409.3  5408.48  301.03  5.57
410.8  5558.22  308.19  5.54
412.2  5724.48  327.34  5.72
413.7  5905.72  336.81  5.70
415.1  6124.64  341.10  5.57
416.6  6312.15  352.16  5.58
418.0  6488.75  367.68  5.67
419.5  6654.33  380.05  5.71
420.9  6861.76  393.60  5.74
422.4  7086.13  401.14  5.66
423.8  7317.62  418.68  5.72
425.3  7558.35  434.89  5.75
426.7  7773.60  456.86  5.88
428.2  7964.80  477.71  6.00
429.6  8171.54  504.05  6.17
431.1  8391.88  520.70  6.20
432.5  8653.32  543.03  6.28
434.0  8910.00  565.71  6.35
435.4  9190.50  589.29  6.41
436.8  9474.57  620.66  6.55
438.3  9729.30  657.82  6.76
439.7  9974.57  678.74  6.80
441.2  10208.40  700.97  6.87
442.6  10478.40  729.43  6.96
444.0  10767.12  764.40  7.10
445.5  11071.77  802.86  7.25
446.9  11395.02  834.60  7.32
448.4  11690.42  872.95  7.47
449.8  12017.55  908.04  7.56
451.2  12310.75  948.75  7.71
452.7  12570.09  988.44  7.86
454.1  12854.72  1028.01  8.00
455.5  13150.34  1061.90  8.08
457.0  13476.32  1099.06  8.16
458.4  13796.64  1144.00  8.29
459.8  14129.28  1193.14  8.44
461.2  14509.36  1238.97  8.54
462.7  14859.33  1300.61  8.75
464.1  15199.28  1344.07  8.84
465.5  15526.44  1390.11  8.95
467.0  15847.80  1433.50  9.05
468.4  16199.28  1492.74  9.21
469.8  16539.00  1541.09  9.32
471.2  16926.24  1595.70  9.43
472.7  17334.27  1649.20  9.51
474.1  17741.30  1711.00  9.64
475.5  18203.12  1772.64  9.74
476.9  18635.50  1841.73  9.88
478.4  19018.75  1901.79  10.00
479.8  19356.02  1956.34  10.11
481.2  19674.16  1999.83  10.16
482.6  20002.41  2053.74  10.27
484.0  20397.96  2125.33  10.42
485.4  20826.16  2185.63  10.49
486.9  21305.70  2252.25  10.57
488.3  21800.72  2319.31  10.64
489.7  22250.42  2390.04  10.74
491.1  22679.16  2465.40  10.87
492.5  23096.64  2541.00  11.00
493.9  23483.70  2594.06  11.05
495.3  23843.10  2646.43  11.10
496.8  24269.40  2716.46  11.19
498.2  24749.94  2796.45  11.30
499.6  25217.19  2871.19  11.39
501.0  25747.29  2947.48  11.45
502.4  26243.76  3029.66  11.54
503.8  26730.41  3106.15  11.62
505.2  27233.88  3193.14  11.72
506.6  27728.80  3281.77  11.84
508.0  28224.00  3369.60  11.94
509.4  28655.00  3450.00  12.04
510.8  29155.50  3546.32  12.16
512.2  29646.00  3639.09  12.28
513.6  30177.60  3750.86  12.43
515.0  30750.80  3860.29  12.55
516.4  31231.84  3967.20  12.70
517.8  31776.04  4079.47  12.84
519.2  32371.38  4203.19  12.98
520.7  32947.62  4323.23  13.12
522.0  33424.32  4433.66  13.26
523.4  34001.10  4548.60  13.38
524.8  34492.50  4655.31  13.50
526.2  35086.73  4782.03  13.63
527.6  35705.76  4905.60  13.74
529.0  36225.20  5006.57  13.82
530.4  36857.44  5125.81  13.91
531.8  37414.59  5235.91  13.99
533.2  37950.12  5345.23  14.08
534.6  38465.60  5458.63  14.19
536.0  39009.52  5591.72  14.33
537.4  39538.94  5705.51  14.43
538.8  40113.65  5828.61  14.53
540.2  40732.77  5968.17  14.65
541.6  41316.80  6110.10  14.79
543.0  41820.24  6246.50  14.94
544.3  42525.60  6413.14  15.08
545.7  43308.60  6602.68  15.25
547.1  43800.15  6748.71  15.41
548.5  44426.34  6917.27  15.57
549.9  45124.81  7102.39  15.74
551.3  45835.40  7280.37  15.88
552.7  46343.86  7432.27  16.04
554.1  47034.99  7623.34  16.21
555.4  47636.58  7795.81  16.37
556.8  48108.06  7943.10  16.51
558.2  48453.00  8064.43  16.64
559.6  48829.65  8197.29  16.79
561.0  49457.10  8378.70  16.94
562.3  49927.15  8528.00  17.08
563.7  50552.32  8700.80  17.21
565.1  51141.20  8875.43  17.35
566.5  51737.24  9054.08  17.50
567.9  52554.80  9270.46  17.64
569.2  53453.40  9507.00  17.79
570.6  54407.15  9756.71  17.93
572.0  55215.82  9978.19  18.07
573.4  55896.17  10188.20  18.23
574.8  56584.50  10400.36  18.38
576.1  57435.06  10648.78  18.54
577.5  58075.20  10853.29  18.69
578.9  58949.88  11106.34  18.84
580.3  59718.99  11334.71  18.98
581.6  60477.76  11560.23  19.11
583.0  61265.88  11798.94  19.26
584.4  61892.73  12001.46  19.39
585.8  62444.86  12189.86  19.52
587.1  62966.64  12357.24  19.63
588.5  63612.30  12549.64  19.73
589.9  64152.90  12720.86  19.83
591.2  64764.92  12903.20  19.92
592.6  65547.24  13116.24  20.01
594.0  66199.83  13289.98  20.08
595.3  67027.04  13496.63  20.14
596.7  67845.30  13690.26  20.18
598.1  68634.35  13872.02  20.21
599.5  69407.20  14046.21  20.24
600.8  70241.16  14238.51  20.27
602.2  70916.58  14384.65  20.28
603.5  71765.28  14577.00  20.31
604.9  72594.54  14765.14  20.34
606.3  73360.32  14946.17  20.37
607.6  74092.50  15131.27  20.42
609.0  74827.80  15332.14  20.49
610.4  75577.32  15549.30  20.57
611.7  76274.93  15758.60  20.66
613.1  76956.30  15984.00  20.77
614.5  77718.24  16241.79  20.90
615.8  78348.78  16480.93  21.04
617.2  79174.62  16771.89  21.18
618.5  79874.96  17037.43  21.33
619.9  80723.34  17344.16  21.49
621.2  81465.35  17632.00  21.64
622.6  82368.00  17953.57  21.80
624.0  83063.70  18234.64  21.95
625.3  83862.20  18545.09  22.11
626.7  84673.36  18863.70  22.28
628.0  85346.00  19138.31  22.42
629.4  86161.60  19436.00  22.56
630.8  86850.36  19711.80  22.70
632.1  87397.38  19942.20  22.82
633.5  88322.52  20240.63  22.92
634.8  89048.41  20491.74  23.01
636.2  89680.38  20715.04  23.10
637.5  90509.53  20964.29  23.16
638.9  91238.58  21170.46  23.20
640.2  92006.40  21388.58  23.25
641.6  92842.14  21581.44  23.25
642.9  93607.15  21726.25  23.21
644.3  94432.28  21862.49  23.15
645.6  95199.00  21960.71  23.07
647.0  95935.14  21990.73  22.92
648.3  96748.35  21991.94  22.73
649.7  97576.01  21954.14  22.50
651.0  98356.94  21875.09  22.24
652.4  98876.70  21691.80  21.94
653.7  99945.27  21599.16  21.61
655.0  100838.72  21420.06  21.24
656.4  101461.40  21153.43  20.85
657.7  102505.37  20958.09  20.45
659.1  103357.10  20724.00  20.05
660.4  104028.96  20468.00  19.68
661.8  104704.00  20234.29  19.33
663.1  105681.87  20115.94  19.03
664.5  106227.06  19962.86  18.79
665.8  106467.72  19825.29  18.62
667.1  106650.54  19759.18  18.53
668.5  107150.40  19842.00  18.52
669.8  107657.86  20034.19  18.61
671.2  108035.20  20312.69  18.80
672.5  108413.79  20674.94  19.07
673.8  109092.20  21193.20  19.43
675.2  110084.10  21865.20  19.86
676.5  111234.72  22642.41  20.36
677.8  112452.12  23512.27  20.91
679.2  113383.64  24366.06  21.49
680.5  114200.52  25244.74  22.11
681.9  114899.40  26114.00  22.73
683.2  115684.80  26999.50  23.34
684.5  116470.20  27863.00  23.92
685.9  117180.22  28689.19  24.48
687.2  117880.32  29463.77  24.99
688.5  118523.18  30196.81  25.48
689.9  119290.96  30920.17  25.92
691.2  119964.04  31581.50  26.33
692.5  120582.64  32220.41  26.72
693.8  121313.40  32869.46  27.09
695.2  121924.85  33483.87  27.46
696.5  122619.64  34114.14  27.82
697.8  123334.75  34764.89  28.19
699.2  123998.94  35430.39  28.57
700.5  124707.24  36119.83  28.96
701.8  125354.25  36818.25  29.37
703.1  126021.12  37556.83  29.80
704.5  126700.20  38319.36  30.24
705.8  127443.10  39117.79  30.69
707.1  128114.75  39921.61  31.16
708.4  128759.07  40741.05  31.64
709.8  129554.37  41603.49  32.11
711.1  130082.74  42412.34  32.60
712.4  130913.04  43309.69  33.08
713.7  131577.28  44160.61  33.56
715.0  132280.08  45022.24  34.04
716.3  133008.50  45897.68  34.51
717.7  133695.30  46751.29  34.97
719.0  134444.10  47627.29  35.43
720.3  135151.42  48470.21  35.86
721.6  135952.80  49347.43  36.30
722.9  136715.94  50193.06  36.71
724.2  137493.72  51046.20  37.13
725.6  138209.38  51891.03  37.55
726.9  138701.75  52633.57  37.95
728.2  139261.92  53407.20  38.35
729.5  139901.06  54207.21  38.75
730.8  140414.16  54965.64  39.15
732.1  141020.04  55767.00  39.55
733.4  141507.56  56543.44  39.96
734.7  141944.04  57285.77  40.36
736.0  142480.56  58082.14  40.76
737.3  142825.68  58799.25  41.17
738.6  143177.22  59522.66  41.57
740.0  143544.85  60269.11  41.99
741.2  143994.24  61039.09  42.39
742.6  144585.36  61875.26  42.79
743.9  145197.04  62718.17  43.20
745.2  145905.00  63611.06  43.60
746.5  146605.97  64501.28  44.00
747.8  147173.60  65330.57  44.39
749.1  147837.47  66190.19  44.77
750.4  148493.89  67045.11  45.15
751.7  149175.60  67914.90  45.53
753.0  149667.66  68706.34  45.91
754.2  150286.80  69531.77  46.27
755.5  150835.42  70332.17  46.63
756.8  151379.84  71113.03  46.98
758.1  152371.68  72103.54  47.32
759.4  153277.80  73057.00  47.66
760.7  154130.76  73984.60  48.00
762.0  154708.75  74781.25  48.34
763.3  155276.10  75555.90  48.66
764.6  155666.40  76247.49  48.98
765.9  156052.20  76931.64  49.30
767.2  156553.11  77670.90  49.61
768.4  156865.80  78312.00  49.92
769.7  157507.41  79099.64  50.22
771.0  157923.72  79801.46  50.53
772.3  158295.50  80456.75  50.83
773.6  158780.80  81190.74  51.13
774.8  159246.30  81883.12  51.42
776.1  159692.00  82580.83  51.71
777.4  160030.51  83193.89  51.99
778.7  160547.18  83925.93  52.27
780.0  160991.68  84624.69  52.56
781.2  161372.10  85270.20  52.84
782.5  161874.96  85987.20  53.12
783.8  162343.98  86675.01  53.39
785.0  162696.12  87295.80  53.66
786.3  163128.00  87982.50  53.93
787.6  163600.64  88669.20  54.20
788.9  164005.56  89329.46  54.47
790.1  164524.60  90026.21  54.72
791.4  164893.44  90654.17  54.98
792.7  165533.67  91438.29  55.24
793.9  165960.90  92105.10  55.50
795.2  166451.00  92788.57  55.75
796.5  166947.88  93454.90  55.98
797.7  167442.12  94146.30  56.23
799.0  168084.00  94902.86  56.46
800.2  168488.96  95560.23  56.72
801.5  168971.62  96243.19  56.96
802.8  169500.30  96948.75  57.20
804.0  169977.08  97615.70  57.43
805.3  170479.40  98302.74  57.66
806.5  170850.20  98905.00  57.89
807.8  171304.00  99569.50  58.12
809.0  171781.66  100240.34  58.35
810.3  172288.65  100914.86  58.57
811.5  172680.48  101525.98  58.79
812.8  173162.10  102204.86  59.02
814.0  173594.61  102807.13  59.22
815.3  174083.93  103495.11  59.45
816.5  174477.75  104103.39  59.67
817.8  174939.42  104747.23  59.88
819.0  175338.17  105353.50  60.09
820.2  175818.84  105979.46  60.28
821.5  176312.90  106632.39  60.48
822.7  176601.36  107213.19  60.71
824.0  177065.01  107844.94  60.91
825.2  177577.35  108482.25  61.09
826.4  178075.81  109139.56  61.29
827.7  178357.25  109681.46  61.50
828.9  178831.80  110343.86  61.70
830.1  179244.19  110924.38  61.88
831.4  179664.26  111520.60  62.07
832.6  180153.82  112135.29  62.24
833.8  180547.50  112698.36  62.42
835.0  180887.42  113262.60  62.61
836.3  181321.56  113887.90  62.81
837.5  181742.40  114520.50  63.01
838.7  182210.85  115143.24  63.19
839.9  182599.92  115695.77  63.36
841.2  183054.94  116294.26  63.53
842.4  183471.69  116886.99  63.71
843.6  183877.40  117493.50  63.90
844.8  184356.45  118110.02  64.07
846.0  184739.85  118694.12  64.25
847.2  185120.88  119260.80  64.42
848.5  185631.52  119897.14  64.59
849.7  186039.30  120453.51  64.75
850.9  186435.60  121013.29  64.91
852.1  186841.90  121602.64  65.08
853.3  187150.20  122130.04  65.26
854.5  187602.38  122700.55  65.40
855.7  188003.70  123268.54  65.57
856.9  188410.80  123806.06  65.71
858.1  188831.63  124384.72  65.87
859.3  189206.64  124957.90  66.04
860.5  189633.87  125543.72  66.20
861.7  190116.80  126125.71  66.34
862.9  190508.37  126650.74  66.48
864.1  190909.25  127212.43  66.64
865.3  191300.04  127815.40  66.81
866.5  191782.08  128433.60  66.97
867.7  192213.44  128995.39  67.11
868.9  192660.86  129523.25  67.23
870.1  193149.17  130106.34  67.36
871.3  193562.48  130679.10  67.51
872.5  194016.60  131289.43  67.67
873.7  194486.56  131899.66  67.82
874.9  194970.96  132518.57  67.97
876.0  195468.12  133078.89  68.08
877.2  195941.88  133590.20  68.18
878.4  196484.13  134220.34  68.31
879.6  196891.80  134841.00  68.48
880.8  197361.50  135405.00  68.61
882.0  197773.32  135929.34  68.73
883.1  198349.48  136533.40  68.83
884.3  198746.26  137085.41  68.98
885.5  199254.72  137676.00  69.10
886.7  199615.68  138147.43  69.21
887.8  200111.40  138717.86  69.32
889.0  200674.18  139294.44  69.41
890.2  201084.03  139839.90  69.54
891.4  201549.47  140429.88  69.68
892.5  202121.01  141076.09  69.80
893.7  202802.64  141761.23  69.90
894.9  203478.84  142373.83  69.97
896.0  204085.65  143040.75  70.09
897.2  204726.20  143663.00  70.17
898.4  205225.54  144241.31  70.28
899.5  205922.98  144913.09  70.37
900.7  206369.80  145441.21  70.48
901.9  206795.30  145989.23  70.60
903.0  207245.40  146452.31  70.67
904.2  207598.60  146933.86  70.78
905.4  208063.98  147445.11  70.87
906.5  208596.43  147980.70  70.94
907.7  209037.88  148427.34  71.00
908.8  209430.30  148933.54  71.11
910.0  209788.80  149361.83  71.20
911.2  210096.81  149790.73  71.30
912.3  210312.36  150160.29  71.40
913.5  210519.71  150434.98  71.46
914.6  210697.20  150789.60  71.57
915.8  211137.69  151240.80  71.63
916.9  211430.57  151691.41  71.75
918.1  211670.90  152043.86  71.83
919.2  211927.05  152377.59  71.90
920.4  212086.38  152646.69  71.97
921.5  212396.33  153029.66  72.05
922.7  212668.96  153391.77  72.13
923.8  212963.28  153773.27  72.21
925.0  213075.52  154069.30  72.31
926.1  213413.34  154457.40  72.37
927.3  213814.08  154932.69  72.46
928.4  214425.25  155489.29  72.51
929.6  215086.08  156127.09  72.59
930.7  215824.00  156825.00  72.66
931.8  216502.47  157445.70  72.72
933.0  217227.60  158150.57  72.80
934.1  217702.89  158722.65  72.91
935.3  217911.39  159062.64  72.99
936.4  217936.50  159143.28  73.02
937.6  217750.23  159117.75  73.07
938.7  217620.18  159228.58  73.17
939.9  217681.48  159293.06  73.18
941.0  218140.14  159895.59  73.30
942.1  218732.40  160417.03  73.34
943.3  219227.82  160820.74  73.36
944.4  219601.21  161239.81  73.42
945.6  219724.38  161532.24  73.52
946.7  219889.11  161758.64  73.56
947.9  220185.63  162143.10  73.64
949.0  220505.85  162381.36  73.64
950.1  220691.88  162760.11  73.75
951.3  220949.08  162956.59  73.75
952.4  221278.69  163202.80  73.75
953.6  221512.90  163508.23  73.81
954.7  221739.39  163684.41  73.82
955.8  222005.83  163957.88  73.85
957.0  222535.65  164361.11  73.86
958.1  222844.56  164532.90  73.83
959.3  222778.50  164640.00  73.90
960.4  223213.36  164969.95  73.91
961.6  223619.42  165281.88  73.91
962.7  223886.72  165325.03  73.84
963.9  224089.25  165551.65  73.88
965.0  224287.80  165774.21  73.91
966.2  224337.38  166071.14  74.03
967.3  224404.23  166023.09  73.98
968.5  224767.68  166184.91  73.94
969.6  224954.32  166306.00  73.93
970.8  225168.24  166235.61  73.83
971.9  224994.88  166277.26  73.90
973.1  225255.44  166426.57  73.88
974.2  225081.81  166361.96  73.91
975.4  225604.32  166577.83  73.84
976.5  225832.62  166678.20  73.81
977.7  225843.60  166854.60  73.88
978.8  226040.22  166541.59  73.68
980.0  225898.00  166853.57  73.86
981.2  226231.92  167007.11  73.82
982.3  226312.52  166831.20  73.72
983.5  226002.66  166924.18  73.86
984.6  226784.88  166937.66  73.61
985.8  226567.00  167102.57  73.75
987.0  226646.72  167042.29  73.70
988.1  227060.00  167213.47  73.64
989.3  227036.88  167221.20  73.65
990.2  235715.97  176761.98  74.99
994.0  236260.73  177664.00  75.20
997.9  236516.67  178357.07  75.41
1001.7  237299.18  179377.25  75.59
1005.6  238346.67  180634.29  75.79
1009.4  239295.38  181794.94  75.97
1013.3  240200.00  182957.14  76.17
1017.1  240784.51  183795.45  76.33
1021.0  241535.52  184783.03  76.50
1024.8  242631.39  185980.46  76.65
1028.6  244091.26  187525.71  76.83
1032.5  245299.60  188804.70  76.97
1036.3  245836.37  189539.59  77.10
1040.1  246110.46  190125.07  77.25
1044.0  246714.71  190964.87  77.40
1047.8  247254.00  191658.83  77.51
1051.6  247732.71  192440.91  77.68
1055.5  247470.70  192511.16  77.79
1059.3  247392.75  192798.13  77.93
1063.1  247383.57  193139.71  78.07
1067.0  247783.73  193735.54  78.19
1070.8  248507.93  194565.05  78.29
1074.6  249078.33  195262.61  78.39
1078.4  248972.33  195447.21  78.50
1082.3  248401.57  195250.74  78.60
1086.1  248111.20  195334.20  78.73
1089.9  248206.02  195701.19  78.85
1093.7  248588.36  196200.25  78.93
1097.5  248777.21  196562.81  79.01
1101.4  248727.32  196701.28  79.08
1105.2  248636.00  196761.60  79.14
1109.0  248923.02  197132.72  79.19
1112.8  249637.08  197708.06  79.20
1116.6  250249.69  198231.94  79.21
1120.4  250798.80  198647.60  79.21
1124.2  251200.38  198860.06  79.16
1128.1  251550.91  198943.45  79.09
1131.8  251531.47  198626.70  78.97
1135.7  251254.80  198074.50  78.83
1139.5  251022.00  197442.51  78.66
1143.3  250458.32  196413.29  78.42
1147.1  249977.33  195412.57  78.17
1150.9  249500.17  194358.21  77.90
1154.7  249457.29  193540.66  77.58
1158.5  249352.20  192699.77  77.28
1162.3  249150.62  191808.58  76.98
1166.1  248546.15  190609.39  76.69
1169.9  248141.60  189631.14  76.42
1173.7  247600.00  188601.43  76.17
1177.5  246956.70  187539.21  75.94
1181.2  246880.11  186941.49  75.72
1185.0  247147.67  186594.68  75.50
1188.8  246969.33  186108.25  75.36
1192.6  246935.82  185838.78  75.26
1196.4  246932.82  185650.73  75.18
1200.2  246297.96  185180.80  75.19
1204.0  245957.75  185027.34  75.23
1207.8  245647.40  184988.16  75.31
1211.6  245164.22  184822.64  75.39
1215.3  244808.07  184989.14  75.56
1219.1  244654.50  185389.88  75.78
1222.9  244320.00  185737.14  76.02
1226.7  244034.94  186196.98  76.30
1230.4  243398.93  186342.33  76.56
1234.2  242769.96  186424.70  76.79
1238.0  242143.18  186452.39  77.00
1241.8  241517.89  186456.36  77.20
1245.5  240983.33  186445.00  77.37
1249.3  240769.47  186629.57  77.51
1253.1  240842.78  186946.88  77.62
1256.8  240785.21  187156.64  77.73
1260.6  240521.12  187071.08  77.78
1264.4  240200.03  187033.38  77.87
1268.1  239692.93  186737.57  77.91
1271.9  239639.59  186833.40  77.96
1275.7  239894.56  187232.59  78.05
1279.4  240201.30  187665.43  78.13
1283.2  239791.58  187628.04  78.25
1286.9  239417.48  187630.38  78.37
1290.7  239160.53  187598.40  78.44
1294.4  238580.79  187267.40  78.49
1298.2  237784.75  186758.60  78.54
1302.0  236760.42  185979.43  78.55
1305.7  235532.00  185029.63  78.56
1309.5  234104.45  183854.12  78.54
1313.2  233131.42  182940.48  78.47
1317.0  232486.80  182259.26  78.40
1320.7  231829.84  181420.32  78.26
1324.4  230944.70  180317.65  78.08
1328.2  230173.60  179208.00  77.86
1331.9  229120.04  177721.15  77.57
1335.7  228216.53  176175.98  77.20
1339.4  227140.58  174471.00  76.81
1343.2  226297.86  172807.38  76.36
1346.9  225777.95  171298.64  75.87
1350.6  225932.23  170240.65  75.35
1354.4  226273.31  169336.70  74.84
1358.1  226064.07  168038.19  74.33
1361.8  225376.20  166464.50  73.86
1365.6  224273.25  164692.48  73.43
1369.3  222939.11  162781.14  73.02
1373.0  221508.65  160847.89  72.61
1376.7  219995.20  158931.32  72.24
1380.5  218538.89  156757.74  71.73
1384.2  217200.68  154564.91  71.16
1387.9  215957.33  152172.43  70.46
1391.6  214688.53  149506.50  69.64
1395.3  213563.35  146576.83  68.63
1399.1  212856.17  143656.27  67.49
1402.8  211951.33  140179.29  66.14
1406.5  211292.50  136578.06  64.64
1410.2  210743.61  132999.93  63.11
1413.9  210626.22  129739.04  61.60
1417.6  210161.78  126525.20  60.20
1421.3  209645.07  123677.14  58.99
1425.1  208974.93  121156.11  57.98
1428.8  208587.30  119253.21  57.17
1432.5  208378.54  117850.15  56.56
1436.2  208155.78  116818.28  56.12
1439.9  207573.93  115825.40  55.80
1443.6  207199.56  115124.36  55.56
1447.3  206665.98  114441.81  55.38
1451.0  206189.00  113877.64  55.23
1454.7  205605.96  113363.66  55.14
1458.4  205194.03  112954.80  55.05
1462.1  204569.50  112525.67  55.01
1465.8  203916.03  112166.43  55.01
1469.4  203309.24  111915.55  55.05
1473.1  203635.37  112207.24  55.10
1476.8  203706.53  112488.63  55.22
1480.5  202610.20  112108.79  55.33
1484.2  201725.93  111904.98  55.47
1487.9  201107.93  111875.46  55.63
1491.6  200402.58  111777.48  55.78
1495.3  200080.83  111930.70  55.94
1498.9  199484.33  111954.15  56.12
1502.6  198603.97  111878.95  56.33
1506.3  197561.16  111758.00  56.57
1510.0  196628.70  111695.21  56.81
1513.7  195924.91  111806.36  57.07
1517.3  195246.91  111893.76  57.31
1521.0  194406.48  111807.52  57.51
1524.7  193638.43  111756.08  57.71
1528.3  192842.73  111625.24  57.88
1532.0  192002.67  111445.80  58.04
1535.7  191189.29  111234.20  58.18
1539.3  190365.73  110946.39  58.28
1543.0  189789.64  110829.38  58.40
1546.7  189439.25  110850.54  58.52
1550.3  188945.96  110752.91  58.62
1554.0  188174.70  110496.60  58.72
1557.6  187413.72  110251.94  58.83
1561.3  186601.79  109932.79  58.91
1565.0  185737.07  109561.54  58.99
1568.6  184780.66  109127.74  59.06
1572.3  184108.43  108904.53  59.15
1575.9  183469.87  108707.54  59.25
1579.6  182864.19  108525.55  59.35
1583.2  182218.09  108348.49  59.46
1586.9  181456.37  108058.93  59.55
1590.5  180827.11  107987.80  59.72
1594.1  180069.88  107849.96  59.89
1597.8  179270.58  107675.23  60.06
1601.4  178521.91  107596.53  60.27
1605.1  177514.75  107344.13  60.47
1608.7  176696.50  107200.29  60.67
1612.3  175895.51  107061.18  60.87
1616.0  175079.45  106843.24  61.03
1619.6  174386.22  106694.29  61.18
1623.2  173554.87  106404.73  61.31
1626.9  172891.58  106221.49  61.44
1630.5  172127.80  105890.66  61.52
1634.1  171427.11  105636.71  61.62
1637.8  170760.18  105336.00  61.69
1641.4  169961.97  104862.49  61.70
1645.0  169194.13  104372.09  61.69
1648.6  168286.48  103672.41  61.60
1652.2  167589.14  103013.95  61.47
1655.8  166931.89  102253.79  61.25
1659.5  166272.30  101419.65  61.00
1663.1  165116.23  100249.56  60.71
1666.7  163885.00  98988.00  60.40
1670.3  162745.65  97719.80  60.04
1673.9  161673.12  96437.90  59.65
1677.5  160912.23  95260.02  59.20
1681.1  160479.42  94242.23  58.73
1684.7  160512.40  93484.00  58.24
1688.3  160380.73  92661.40  57.78
1691.9  160016.07  91751.49  57.34
1695.6  159681.70  90863.96  56.90
1699.2  159571.60  90171.90  56.51
1702.8  159492.08  89500.96  56.12
1706.3  158989.83  88611.05  55.73
1709.9  158031.02  87515.60  55.38
1713.5  157309.80  86600.31  55.05
1717.1  156595.29  85745.55  54.76
1720.7  155895.89  84978.32  54.51
1724.3  155495.08  84555.86  54.38
1727.9  155171.49  84376.98  54.38
1731.5  155050.00  84565.54  54.54
1735.1  155162.67  85059.26  54.82
1738.7  154899.69  85255.40  55.04
1742.2  154424.43  85238.49  55.20
1745.8  153725.60  84988.63  55.29
1749.4  153377.14  84836.92  55.31
1753.0  152335.28  84287.48  55.33
1756.5  150823.14  83523.70  55.38
1760.1  149131.03  82694.09  55.45
1763.7  147232.75  81848.38  55.59
1767.2  145736.87  81326.91  55.80
1770.8  144447.50  80944.07  56.04
1774.4  143058.84  80395.30  56.20
1777.9  142266.72  80278.58  56.43
1781.5  141432.33  79986.64  56.55
1785.1  140270.00  79462.50  56.65
1788.6  139026.17  78857.66  56.72
1792.2  137669.00  78163.39  56.78
1795.8  136946.33  77844.42  56.84
1799.3  136200.80  77487.43  56.89
1802.9  135497.61  77180.88  56.96
1806.4  134905.42  76954.86  57.04
1810.0  134143.86  76630.49  57.13
1813.5  133748.45  76475.49  57.18
1817.1  133517.40  76461.09  57.27
1820.6  132934.27  76255.11  57.36
1824.2  132888.89  76390.23  57.48
1827.7  132166.69  76126.55  57.60
1831.2  131936.00  76194.00  57.75
1834.8  131914.73  76333.18  57.87
1838.3  131674.50  76389.11  58.01
1841.8  131024.63  76189.67  58.15
1845.4  130181.84  75832.40  58.25
1848.9  129407.70  75464.61  58.32
1852.4  128794.87  75126.47  58.33
1856.0  128100.83  74651.83  58.28
1859.5  127366.92  74086.77  58.17
1863.0  126803.13  73514.21  57.98
1866.6  126636.53  73042.23  57.68
1870.1  126494.47  72490.18  57.31
1873.6  125907.75  71426.09  56.73
1877.1  124829.25  69901.13  56.00
1880.6  123621.93  68128.63  55.11
1884.2  122728.05  66238.55  53.97
1887.7  121949.07  64068.51  52.54
1891.2  121044.35  61535.70  50.84
1894.7  120235.57  58810.88  48.91
1898.2  119721.11  56122.65  46.88
1902.2  126796.80  56830.80  44.82
1904.9  126203.30  54534.92  43.21
1907.6  125383.93  52218.13  41.65
1910.4  124708.03  50131.84  40.20
1913.1  123637.33  48151.67  38.95
1915.8  122969.23  46586.40  37.88
1918.6  122481.60  45367.07  37.04
1921.3  121967.15  44395.80  36.40
1924.0  121119.13  43497.53  35.91
1926.7  120319.57  42778.03  35.55
1929.4  119506.93  42251.87  35.36
1932.2  118910.77  41966.57  35.29
1934.9  118341.60  41847.00  35.36
1937.6  117721.70  41790.20  35.50
1940.3  117151.25  41805.83  35.69
1943.0  116689.38  41935.46  35.94
1945.7  116011.04  42050.34  36.25
1948.4  115259.56  42164.90  36.58
1951.1  114672.90  42355.05  36.94
1953.8  114072.75  42561.75  37.31
1956.4  113584.03  42780.50  37.66
1959.1  112996.73  42977.90  38.03
1961.8  112211.05  43107.75  38.42
1964.5  111567.75  43282.13  38.79
1967.2  110828.52  43396.71  39.16
1969.9  110197.92  43546.67  39.52
1972.5  109415.79  43647.48  39.89
1975.2  108856.60  43835.03  40.27
1977.9  108522.62  44114.20  40.65
1980.6  107945.72  44281.42  41.02
1983.2  107095.68  44324.53  41.39
1985.9  106224.00  44316.00  41.72
1988.5  105324.13  44310.65  42.07
1991.2  104672.25  44420.40  42.44
1993.8  104084.20  44515.90  42.77
1996.5  103654.65  44642.95  43.07
1999.2  103028.02  44649.92  43.34
2001.8  102626.40  44725.20  43.58
2004.4  102105.17  44721.82  43.80
2007.1  101431.40  44612.75  43.98
2009.7  100872.30  44519.85  44.13
2012.4  100494.67  44472.80  44.25
2015.0  100023.33  44319.83  44.31
2017.6  99463.71  44054.33  44.29
2020.3  98966.63  43801.63  44.26
2022.9  98768.93  43628.53  44.17
2025.5  98592.80  43397.90  44.02
2028.1  98406.03  43119.92  43.82
2030.8  97990.40  42688.83  43.56
2033.4  97815.40  42348.15  43.29
2036.0  97473.67  41949.97  43.04
2038.6  97123.25  41503.60  42.73
2041.2  96811.53  41071.37  42.42
2043.8  96494.99  40644.61  42.12
2046.4  96145.77  40215.00  41.83
2049.0  95652.80  39747.10  41.55
2051.6  95398.40  39404.53  41.31
2054.2  95086.04  39047.08  41.07
2056.8  94748.50  38718.17  40.86
2059.4  94170.46  38341.06  40.71
2062.0  93684.58  38013.75  40.58
2064.6  93109.98  37651.67  40.44
2067.1  92498.40  37309.95  40.34
2069.7  91865.45  36942.98  40.21
2072.3  91473.35  36663.25  40.08
2074.9  91044.98  36389.50  39.97
2077.4  90721.04  36191.04  39.89
2080.0  90227.68  35931.38  39.82
2082.6  89751.67  35652.08  39.72
2085.1  89308.23  35353.78  39.59
2087.7  88965.50  35145.50  39.50
2090.3  88530.08  34907.03  39.43
2092.8  87794.17  34553.73  39.36
2095.4  87016.15  34176.24  39.28
2097.9  86371.60  33839.05  39.18
2100.5  85702.67  33503.33  39.09
2103.0  85117.08  33219.35  39.03
2105.6  84568.18  32950.03  38.96
2108.1  84068.63  32693.70  38.89
2110.7  83549.20  32419.22  38.80
2113.2  83036.44  32153.33  38.72
2115.7  82459.08  31861.17  38.64
2118.3  81849.63  31572.78  38.57
2120.8  81487.50  31401.90  38.54
2123.3  81086.78  31198.12  38.47
2125.8  80711.05  31009.42  38.42
2128.4  80299.70  30788.55  38.34
2130.9  79772.00  30525.00  38.27
2133.4  79418.73  30347.80  38.21
2135.9  79044.33  30167.33  38.17
2138.4  78588.77  29952.91  38.11
2140.9  78268.87  29824.87  38.11
2143.4  77942.88  29696.88  38.10
2145.9  77620.02  29556.77  38.08
2148.4  77315.43  29422.75  38.06
2150.9  77016.94  29282.64  38.02
2153.4  76742.82  29160.81  38.00
2155.9  76409.14  29032.91  38.00
2158.4  76115.38  28910.00  37.98
2160.9  75913.25  28824.25  37.97
2163.4  75620.35  28736.10  38.00
2165.9  75063.73  28540.37  38.02
2168.4  74587.20  28363.80  38.03
2170.8  74265.03  28257.81  38.05
2173.3  73910.83  28159.42  38.10
2175.8  73589.45  28079.70  38.16
2178.2  73208.67  27974.75  38.21
2180.7  72834.01  27869.04  38.26
2183.2  72421.43  27761.97  38.33
2185.6  72009.00  27663.30  38.42
2188.1  71542.80  27556.20  38.52
2190.6  71007.95  27420.47  38.62
2193.0  70365.63  27248.10  38.72
2195.5  69772.80  27097.60  38.84
2197.9  69193.33  26933.67  38.93
2200.4  68523.96  26729.25  39.01
2202.8  68043.88  26606.52  39.10
2205.3  67441.52  26439.27  39.20
2207.7  67099.50  26342.77  39.26
2210.1  66692.27  26234.37  39.34
2212.6  66320.08  26143.97  39.42
2215.0  66097.21  26072.88  39.45
2217.4  65805.57  25946.08  39.43
2219.9  65559.53  25831.35  39.40
2222.3  65340.37  25693.07  39.32
2224.7  65160.45  25556.40  39.22
2227.1  64896.65  25337.80  39.04
2229.5  64609.83  25075.82  38.81
2231.9  64186.53  24726.27  38.52
2234.4  63686.40  24331.80  38.21
2236.8  63303.73  23953.15  37.84
2239.2  62934.30  23559.25  37.43
2241.6  62501.43  23117.85  36.99
2244.0  62078.40  22672.80  36.52
2246.4  61708.73  22224.10  36.01
2248.8  61286.23  21753.97  35.50
2251.2  60958.00  21315.00  34.97
2253.6  60552.00  20858.25  34.45
2255.9  60276.10  20483.80  33.98
2258.3  59979.49  20134.46  33.57
2260.7  59630.27  19765.33  33.15
2263.1  59218.00  19408.25  32.77
2265.5  58802.33  19081.79  32.45
2267.9  58485.75  18821.00  32.18
2270.2  58067.93  18544.53  31.94
2272.6  57677.30  18271.90  31.68
2275.0  57256.50  18029.55  31.49
2277.3  56853.88  17803.25  31.31
2279.7  56499.88  17574.63  31.11
2282.1  56196.00  17356.83  30.89
2284.4  55788.70  17100.42  30.65
2286.8  55485.73  16824.85  30.32
2289.1  55123.17  16578.57  30.08
2291.5  54836.60  16353.17  29.82
2293.8  54421.05  16081.22  29.55
2296.2  53977.00  15815.80  29.30
2298.5  53445.35  15526.68  29.05
2300.8  52911.02  15289.40  28.90
2303.2  52285.20  15067.33  28.82
2305.5  51621.43  14856.26  28.78
2307.9  50971.13  14678.20  28.80
2310.2  50342.60  14560.70  28.92
2312.5  49772.00  14505.33  29.14
2314.8  49204.07  14490.77  29.45
2317.1  48601.04  14437.71  29.71
2319.5  47964.53  14337.60  29.89
2321.8  47431.03  14236.30  30.01
2324.1  46837.47  14109.08  30.12
2326.4  46306.70  13969.27  30.17
2328.7  45797.92  13798.75  30.13
2331.0  45361.80  13643.30  30.08
2333.3  44998.28  13486.86  29.97
2335.6  44609.13  13335.93  29.90
2337.9  44138.40  13181.10  29.86
2340.2  43731.67  13015.00  29.76
2342.5  43357.68  12846.43  29.63
2344.8  42887.46  12669.67  29.54
2347.1  42391.30  12541.90  29.59
2349.4  41850.25  12428.75  29.70
2351.7  41374.27  12354.53  29.86
2353.9  40911.47  12283.15  30.02
2356.2  40413.75  12195.63  30.18
2358.5  39934.88  12114.80  30.34
2360.8  39471.35  12037.02  30.50
2363.1  39005.90  11923.45  30.57
2365.3  38541.64  11809.42  30.64
2367.6  38041.67  11675.00  30.69
2369.8  37553.50  11557.50  30.78
2372.1  36985.65  11399.05  30.82
2374.4  36348.37  11213.77  30.85
2376.6  35716.10  11042.03  30.92
2378.9  35137.67  10860.73  30.91
2381.1  34554.00  10651.33  30.83
2383.4  34012.43  10477.43  30.80
2385.6  33553.21  10336.79  30.81
2387.9  33094.80  10213.80  30.86
2390.1  32628.75  10088.75  30.92
2392.3  32160.38  9933.30  30.89
2394.6  31690.27  9749.50  30.76
2396.8  31272.98  9619.73  30.76
2399.0  30833.83  9496.25  30.80
2401.3  30404.20  9341.27  30.72
2403.5  29948.10  9172.80  30.63
2405.7  29538.33  9008.14  30.50
2407.9  29124.45  8848.05  30.38
2410.1  28699.80  8714.10  30.36
2412.4  28297.08  8578.58  30.32
2414.6  27899.20  8431.80  30.22
2416.8  27554.45  8274.75  30.03
2419.0  27180.33  8144.79  29.97
2421.2  26723.73  7994.60  29.92
2423.4  26281.03  7825.36  29.78
2425.6  26003.25  7667.63  29.49
2427.8  25736.55  7553.33  29.35
2430.0  25406.05  7436.38  29.27
2432.2  25094.40  7296.00  29.07
2434.4  24787.35  7159.50  28.88
2436.5  24445.97  7022.23  28.73
2438.7  24162.05  6895.00  28.54
2440.9  23889.48  6778.78  28.38
2443.1  23637.60  6663.15  28.19
2445.3  23384.48  6521.65  27.89
2447.4  23092.80  6405.60  27.74
2449.6  22781.73  6293.47  27.63
2451.8  22469.85  6210.00  27.64
2453.9  22123.86  6089.52  27.52
2456.1  21791.60  5986.93  27.47
2458.3  21522.27  5899.56  27.41
2460.4  21244.34  5762.81  27.13
2462.6  20968.21  5654.83  26.97
2464.7  20723.52  5580.25  26.93
2466.9  20451.93  5522.13  27.00
2469.0  20206.48  5440.64  26.93
2471.2  19968.10  5335.70  26.72
2473.3  19680.71  5220.44  26.53
2475.4  19429.02  5118.66  26.35
2477.6  19200.29  5015.84  26.12
2479.7  18969.60  4940.80  26.05
2481.9  18679.97  4865.12  26.04
2484.0  18476.68  4786.78  25.91
2486.1  18218.70  4715.10  25.88
2488.2  17958.96  4653.33  25.91
2490.4  17702.50  4592.92  25.95
2492.5  17403.67  4518.57  25.96
2494.6  17076.23  4482.30  26.25
2496.7  16858.32  4448.24  26.39
2498.8  16652.33  4391.63  26.37
2500.9  16473.53  4307.30  26.15
2503.0  16313.58  4283.57  26.26
2505.1  16224.00  4288.38  26.43
2507.2  16226.95  4337.68  26.73
2509.4  16224.91  4339.50  26.75
2511.4  16244.73  4354.53  26.81
2513.5  16317.33  4360.67  26.72
2515.6  16341.27  4515.35  27.63
