# Supplementary material for: Using reflectance spectra and Pl@ntNet to identify herbarium specimens: a case study with Lithocarpus
Source: New Phytol. 2025 Jun 4;251(2):800–10. doi: 10.1111/nph.70258 (PMC13278665; doi:10.1111/nph.70258)
Supplement: Supplementary file 1 — Dataset S1 Original spectral data collected for this study. [file NPH-251-800-s003.zip › lithocarpus_spectra/gr021722_0253.sig]

/*** Spectra Vista SIG Data ***/
name= gr021722_0253.sig
instrument= HI: 1132003 (HR-1024i)
integration= 50.0, 9.0, 5.0, 150.0, 14.0, 5.0
scan method= Time-based, Time-based
scan coadds= 100, 425, 645, 33, 298, 645
scan time= 5, 5
scan settings= AI, AI
external data set1= 0,0,0,0,0,0,0,0,0,0,0,0,0,0,0,0,0,0,0,0,0,0,0,0,0,0,0,0,0,0,0,0
external data set2= 0,0,0,0,0,0,0,0,0,0,0,0,0,0,0,0,0,0,0,0,0,0,0,0,0,0,0,0,0,0,0,0
external data dark= 0,0,0,0,0,0,0,0,0,0,0,0,0,0,0,0
external data mask= 0
optic= LENS 4(1), LENS 4(1)
temp= 30.2, -5.1, -9.8, 30.2, -5.0, -9.8
battery= 7.44, 7.44
error= 0, 0
units= Radiance, Radiance
time= 17/02/2022 14:43:53, 17/02/2022 14:45:07
longitude=                 ,                 
latitude=                 ,                 
gpstime=                 ,                 
comm= 
memory slot= 0, 0
factors= 0.937, 0.931, 1.000 [Overlap: Remove @ 990,1900, Matching Type: None]
inclinometer x offset= 1, 1
inclinometer y offset= 90, 90
data= 
340.5  1150.10  217.00  18.87
341.9  1191.12  226.88  19.05
343.4  1141.44  203.36  17.82
344.9  1110.00  172.67  15.56
346.4  1123.29  166.41  14.81
347.8  1147.71  177.01  15.42
349.3  1178.08  164.51  13.96
350.8  1181.70  156.55  13.25
352.2  1214.29  141.42  11.65
353.7  1227.31  137.90  11.24
355.2  1270.70  126.63  9.97
356.6  1348.27  143.99  10.68
358.1  1401.32  141.01  10.06
359.6  1423.02  136.75  9.61
361.0  1464.89  131.31  8.96
362.5  1565.91  135.63  8.66
364.0  1681.68  140.14  8.33
365.5  1734.75  145.63  8.40
366.9  1770.96  138.16  7.80
368.4  1851.48  133.44  7.21
369.9  1954.72  141.46  7.24
371.3  2049.10  149.83  7.31
372.8  2123.82  152.95  7.20
374.2  2206.60  151.43  6.86
375.7  2320.47  166.06  7.16
377.2  2429.70  173.55  7.14
378.6  2523.11  167.33  6.63
380.1  2602.46  170.93  6.57
381.6  2711.15  168.13  6.20
383.0  2846.25  172.88  6.07
384.5  2981.16  186.85  6.27
386.0  3097.38  192.28  6.21
387.4  3205.30  204.85  6.39
388.9  3300.08  201.41  6.10
390.4  3451.17  201.22  5.83
391.8  3604.72  202.81  5.63
393.3  3743.57  212.48  5.68
394.7  3836.30  227.00  5.92
396.2  3938.48  230.83  5.86
397.7  4076.40  220.16  5.40
399.1  4276.53  225.79  5.28
400.6  4460.24  247.23  5.54
402.0  4583.28  256.88  5.60
403.5  4684.40  261.33  5.58
405.0  4818.44  260.96  5.42
406.4  5015.12  270.60  5.40
407.9  5218.20  294.36  5.64
409.3  5355.80  316.08  5.90
410.8  5465.16  315.84  5.78
412.2  5628.00  318.92  5.67
413.7  5843.88  334.97  5.73
415.1  6079.16  353.73  5.82
416.6  6267.33  375.99  6.00
418.0  6409.00  386.67  6.03
419.5  6543.77  391.57  5.98
420.9  6743.68  406.72  6.03
422.4  6997.79  429.08  6.13
423.8  7255.92  452.47  6.24
425.3  7527.60  475.60  6.32
426.7  7749.00  492.00  6.35
428.2  7922.24  508.69  6.42
429.6  8082.59  527.77  6.53
431.1  8288.56  543.39  6.56
432.5  8558.29  566.45  6.62
434.0  8849.50  592.17  6.69
435.4  9157.50  619.67  6.77
436.8  9463.43  646.12  6.83
438.3  9718.00  670.47  6.90
439.7  9923.36  692.28  6.98
441.2  10112.52  712.52  7.05
442.6  10361.85  734.45  7.09
444.0  10652.46  760.76  7.14
445.5  10979.46  790.97  7.20
446.9  11340.42  824.46  7.27
448.4  11651.71  849.78  7.29
449.8  11994.95  885.17  7.38
451.2  12282.00  914.25  7.44
452.7  12500.61  939.91  7.52
454.1  12739.12  965.26  7.58
455.5  13029.80  993.02  7.62
457.0  13361.92  1021.97  7.65
458.4  13699.40  1058.20  7.72
459.8  14060.16  1094.40  7.78
461.2  14468.34  1136.84  7.86
462.7  14847.39  1174.10  7.91
464.1  15162.86  1211.98  7.99
465.5  15446.88  1242.36  8.04
467.0  15719.70  1274.90  8.11
468.4  16036.20  1310.68  8.17
469.8  16372.12  1344.97  8.22
471.2  16790.31  1386.88  8.26
472.7  17228.25  1435.20  8.33
474.1  17664.60  1482.87  8.39
475.5  18185.18  1530.88  8.42
476.9  18672.16  1586.56  8.50
478.4  19068.75  1633.33  8.57
479.8  19337.00  1665.31  8.61
481.2  19528.80  1700.08  8.71
482.6  19760.22  1722.24  8.72
484.0  20101.02  1763.46  8.77
485.4  20571.17  1810.63  8.80
486.9  21100.95  1870.05  8.86
488.3  21678.08  1933.04  8.92
489.7  22168.38  1990.45  8.98
491.1  22602.72  2046.24  9.05
492.5  22984.92  2093.28  9.11
493.9  23291.64  2134.00  9.16
495.3  23575.20  2167.90  9.20
496.8  23958.04  2222.15  9.28
498.2  24445.86  2282.41  9.34
499.6  24946.38  2343.48  9.39
501.0  25517.17  2409.29  9.44
502.4  26052.84  2475.08  9.50
503.8  26556.67  2543.08  9.58
505.2  27086.56  2614.51  9.65
506.6  27602.30  2681.80  9.72
508.0  28087.92  2748.48  9.79
509.4  28485.00  2803.33  9.84
510.8  28942.65  2869.35  9.91
512.2  29387.36  2941.01  10.01
513.6  29894.40  3014.40  10.08
515.0  30472.32  3091.60  10.15
516.4  30972.00  3167.57  10.23
517.8  31533.30  3247.22  10.30
519.2  32126.76  3337.10  10.39
520.7  32714.14  3425.87  10.47
522.0  33211.20  3503.16  10.55
523.4  33789.42  3591.21  10.63
524.8  34291.02  3677.74  10.73
526.2  34898.82  3772.77  10.81
527.6  35530.56  3871.92  10.90
529.0  36084.40  3964.40  10.99
530.4  36732.56  4070.49  11.08
531.8  37282.06  4166.32  11.18
533.2  37739.52  4252.56  11.27
534.6  38173.28  4347.68  11.39
536.0  38657.63  4460.32  11.54
537.4  39157.29  4566.33  11.66
538.8  39728.24  4676.60  11.77
540.2  40361.32  4795.35  11.88
541.6  40973.94  4909.99  11.98
543.0  41503.42  5015.59  12.08
544.3  42203.70  5150.40  12.20
545.7  42986.70  5289.60  12.31
547.1  43508.70  5401.25  12.41
548.5  44150.40  5527.56  12.52
549.9  44870.19  5668.95  12.63
551.3  45627.66  5819.67  12.75
552.7  46161.00  5940.72  12.87
554.1  46885.50  6088.32  12.99
555.4  47494.60  6225.75  13.11
556.8  47932.50  6340.18  13.23
558.2  48197.25  6434.05  13.35
559.6  48457.65  6528.60  13.47
561.0  48972.00  6658.96  13.60
562.3  49390.25  6770.40  13.71
563.7  49969.92  6909.65  13.83
565.1  50556.00  7047.33  13.94
566.5  51172.63  7199.14  14.07
567.9  52020.56  7377.60  14.18
569.2  52957.80  7574.00  14.30
570.6  53933.68  7778.04  14.42
572.0  54767.49  7969.38  14.55
573.4  55470.96  8143.54  14.68
574.8  56185.00  8321.50  14.81
576.1  57060.09  8525.18  14.94
577.5  57735.12  8701.11  15.07
578.9  58661.28  8919.96  15.21
580.3  59524.20  9132.48  15.34
581.6  60375.68  9343.41  15.48
583.0  61208.64  9555.90  15.61
584.4  61804.71  9731.10  15.74
585.8  62235.28  9885.19  15.88
587.1  62592.20  10023.86  16.01
588.5  63046.20  10181.30  16.15
589.9  63428.70  10325.80  16.28
591.2  63931.80  10488.51  16.41
592.6  64681.98  10688.41  16.52
594.0  65344.73  10876.54  16.64
595.3  66213.80  11097.55  16.76
596.7  67102.34  11318.43  16.87
598.1  67940.21  11537.14  16.98
599.5  68781.00  11751.35  17.09
600.8  69662.04  11975.25  17.19
602.2  70385.14  12173.72  17.30
603.5  71275.08  12399.48  17.40
604.9  72150.84  12628.92  17.50
606.3  72948.48  12848.00  17.61
607.6  73708.02  13063.42  17.72
609.0  74444.40  13285.80  17.85
610.4  75162.36  13504.40  17.97
611.7  75828.62  13716.23  18.09
613.1  76440.15  13926.80  18.22
614.5  77121.18  14162.04  18.36
615.8  77651.28  14372.22  18.51
617.2  78387.84  14623.32  18.66
618.5  79007.60  14848.91  18.79
619.9  79798.16  15113.12  18.94
621.2  80545.18  15365.55  19.08
622.6  81466.00  15658.50  19.22
624.0  82179.81  15913.68  19.36
625.3  83008.15  16186.54  19.50
626.7  83831.28  16457.49  19.63
628.0  84517.56  16705.95  19.77
629.4  85355.20  16977.33  19.89
630.8  86049.48  17218.92  20.01
632.1  86609.25  17429.58  20.12
633.5  87516.00  17709.12  20.24
634.8  88240.61  17946.62  20.34
636.2  88894.68  18164.22  20.43
637.5  89705.34  18404.41  20.52
638.9  90423.00  18620.44  20.59
640.2  91173.79  18826.57  20.65
641.6  91995.48  19022.04  20.68
642.9  92779.05  19188.56  20.68
644.3  93611.86  19354.16  20.67
645.6  94386.50  19489.17  20.65
647.0  95107.32  19580.79  20.59
648.3  95894.59  19665.38  20.51
649.7  96716.22  19725.52  20.40
651.0  97500.10  19753.39  20.26
652.4  98069.40  19726.20  20.11
653.7  99163.17  19789.50  19.96
655.0  100056.80  19786.92  19.78
656.4  100699.20  19706.20  19.57
657.7  101793.79  19719.85  19.37
659.1  102687.20  19701.73  19.19
660.4  103378.24  19654.88  19.01
661.8  104048.00  19626.67  18.86
663.1  105015.21  19680.02  18.74
664.5  105520.14  19684.16  18.65
665.8  105669.96  19683.62  18.63
667.1  105754.95  19711.35  18.64
668.5  106117.20  19838.00  18.69
669.8  106484.66  20005.85  18.79
671.2  106745.60  20206.51  18.93
672.5  107047.61  20448.81  19.10
673.8  107671.20  20781.79  19.30
675.2  108599.82  21184.24  19.51
676.5  109749.18  21664.78  19.74
677.8  110958.36  22183.37  19.99
679.2  111899.48  22661.78  20.25
680.5  112743.33  23137.71  20.52
681.9  113474.90  23592.80  20.79
683.2  114283.40  24049.67  21.04
684.5  115068.80  24501.40  21.29
685.9  115788.33  24938.67  21.54
687.2  116497.92  25346.56  21.76
688.5  117159.70  25727.39  21.96
689.9  117931.04  26128.80  22.16
691.2  118617.07  26515.78  22.35
692.5  119218.24  26886.26  22.55
693.8  119931.75  27303.32  22.77
695.2  120558.03  27709.40  22.98
696.5  121258.28  28149.73  23.21
697.8  121956.50  28630.35  23.48
699.2  122598.45  29136.12  23.77
700.5  123297.66  29692.20  24.08
701.8  123950.40  30255.05  24.41
703.1  124615.68  30878.20  24.78
704.5  125293.23  31529.25  25.16
705.8  126010.91  32223.06  25.57
707.1  126672.00  32929.50  26.00
708.4  127320.30  33653.24  26.43
709.8  128108.37  34431.67  26.88
711.1  128638.74  35156.59  27.33
712.4  129447.38  35965.23  27.78
713.7  130104.40  36735.36  28.24
715.0  130812.39  37518.88  28.68
716.3  131565.75  38316.25  29.12
717.7  132277.65  39105.33  29.56
719.0  133042.50  39918.83  30.00
720.3  133808.20  40732.11  30.44
721.6  134687.40  41585.53  30.88
722.9  135535.68  42437.07  31.31
724.2  136412.64  43328.88  31.76
725.6  137175.28  44205.86  32.23
726.9  137624.50  45006.83  32.70
728.2  138078.08  45853.55  33.21
729.5  138656.05  46776.43  33.74
730.8  139122.94  47684.25  34.27
732.1  139696.48  48682.11  34.85
733.4  140120.07  49645.87  35.43
734.7  140395.68  50593.56  36.04
736.0  140720.82  51582.90  36.66
737.3  140841.99  52510.59  37.28
738.6  140950.80  53453.61  37.92
740.0  141115.00  54416.95  38.56
741.2  141390.08  55433.39  39.21
742.6  141869.52  56530.32  39.85
743.9  142436.64  57663.52  40.48
745.2  143167.74  58860.68  41.11
746.5  143945.93  60067.10  41.73
747.8  144598.80  61221.20  42.34
749.1  145333.42  62406.95  42.94
750.4  146049.58  63571.26  43.53
751.7  146780.20  64711.59  44.09
753.0  147321.59  65772.86  44.65
754.2  147951.60  66859.00  45.19
755.5  148519.78  67905.86  45.72
756.8  149058.84  68932.29  46.25
758.1  150028.68  70136.64  46.75
759.4  150930.00  71294.00  47.24
760.7  151778.48  72434.60  47.72
762.0  152363.75  73444.58  48.20
763.3  152912.34  74426.10  48.67
764.6  153277.68  75311.28  49.13
765.9  153653.60  76194.33  49.59
767.2  154133.07  77131.25  50.04
768.4  154445.20  77977.90  50.49
769.7  155044.49  78969.67  50.93
771.0  155457.90  79851.78  51.37
772.3  155799.05  80706.08  51.80
773.6  156260.32  81605.65  52.22
774.8  156701.79  82501.21  52.65
776.1  157142.70  83382.95  53.06
777.4  157447.65  84192.17  53.47
778.7  157954.70  85103.39  53.88
780.0  158382.72  85973.33  54.28
781.2  158736.84  86783.22  54.67
782.5  159228.42  87670.44  55.06
783.8  159666.12  88523.28  55.44
785.0  160007.70  89316.44  55.82
786.3  160408.50  90135.50  56.19
787.6  160855.52  90964.91  56.55
788.9  161216.13  91749.63  56.91
790.1  161723.30  92602.77  57.26
791.4  162100.32  93368.96  57.60
792.7  162702.60  94260.83  57.93
793.9  163103.22  95010.30  58.25
795.2  163564.50  95806.50  58.57
796.5  164032.88  96591.44  58.89
797.7  164510.76  97377.10  59.19
799.0  165132.00  98236.00  59.49
800.2  165497.60  98962.13  59.80
801.5  165973.00  99690.75  60.06
802.8  166475.75  100471.12  60.35
804.0  166919.48  101193.82  60.62
805.3  167404.44  101943.11  60.90
806.5  167758.60  102621.03  61.17
807.8  168218.40  103323.27  61.42
809.0  168678.96  104034.88  61.68
810.3  169153.64  104733.06  61.92
811.5  169513.56  105369.54  62.16
812.8  169961.40  106060.20  62.40
814.0  170317.62  106704.90  62.65
815.3  170814.68  107400.92  62.88
816.5  171218.00  108024.08  63.09
817.8  171646.02  108667.23  63.31
819.0  172011.56  109276.86  63.53
820.2  172457.28  109929.18  63.74
821.5  172932.50  110593.33  63.95
822.7  173205.18  111132.32  64.16
824.0  173665.80  111760.44  64.35
825.2  174143.85  112400.80  64.54
826.4  174604.32  113042.12  64.74
827.7  174919.85  113574.62  64.93
828.9  175377.60  114193.80  65.11
830.1  175760.86  114770.81  65.30
831.4  176181.44  115361.08  65.48
832.6  176635.40  115959.03  65.65
833.8  176999.90  116515.73  65.83
835.0  177366.14  117058.11  66.00
836.3  177802.38  117628.75  66.16
837.5  178227.00  118225.80  66.33
838.7  178683.57  118802.88  66.49
839.9  179061.84  119335.68  66.64
841.2  179543.00  119918.94  66.79
842.4  179929.92  120466.87  66.95
843.6  180324.90  121008.30  67.11
844.8  180770.31  121585.26  67.26
846.0  181185.15  122114.40  67.40
847.2  181578.81  122636.22  67.54
848.5  182059.20  123237.87  67.69
849.7  182462.46  123728.13  67.81
850.9  182811.20  124224.10  67.95
852.1  183230.67  124748.18  68.08
853.3  183534.54  125198.86  68.22
854.5  183940.61  125728.45  68.35
855.7  184269.30  126191.60  68.48
856.9  184652.04  126655.24  68.59
858.1  185026.76  127156.04  68.72
859.3  185404.10  127647.47  68.85
860.5  185810.31  128146.45  68.97
861.7  186248.00  128662.40  69.08
862.9  186619.42  129138.23  69.20
864.1  187002.27  129615.33  69.31
865.3  187377.12  130123.00  69.44
866.5  187842.24  130628.16  69.54
867.7  188252.71  131123.77  69.65
868.9  188681.36  131597.64  69.75
870.1  189097.84  132119.86  69.87
871.3  189518.62  132615.09  69.97
872.5  190008.90  133169.10  70.09
873.7  190489.12  133701.41  70.19
874.9  191007.45  134243.99  70.28
876.0  191486.52  134777.16  70.38
877.2  191915.48  135287.04  70.49
878.4  192443.40  135815.04  70.57
879.6  192893.40  136347.40  70.69
880.8  193375.00  136840.08  70.76
882.0  193796.16  137292.37  70.84
883.1  194290.32  137807.97  70.93
884.3  194730.56  138315.12  71.03
885.5  195218.31  138844.16  71.12
886.7  195560.64  139265.28  71.21
887.8  196066.80  139742.00  71.27
889.0  196541.60  140247.40  71.36
890.2  196995.75  140693.98  71.42
891.4  197471.01  141252.89  71.53
892.5  198083.34  141816.09  71.59
893.7  198741.08  142429.96  71.67
894.9  199393.20  142962.48  71.70
896.0  199938.00  143572.50  71.81
897.2  200552.52  144135.88  71.87
898.4  201061.12  144670.98  71.95
899.5  201727.29  145277.31  72.02
900.7  202185.10  145660.23  72.04
901.9  202586.70  146089.43  72.11
903.0  202898.68  146533.62  72.22
904.2  203304.00  146962.00  72.29
905.4  203781.84  147366.98  72.32
906.5  204285.41  147862.56  72.38
907.7  204575.32  148201.07  72.44
908.8  204939.51  148629.76  72.52
910.0  205311.60  149026.80  72.59
911.2  205592.57  149361.75  72.65
912.3  205826.40  149619.96  72.69
913.5  206012.08  149852.66  72.74
914.6  206161.20  150126.48  72.82
915.8  206480.58  150549.15  72.91
916.9  206743.57  150780.79  72.93
918.1  207004.14  151050.64  72.97
919.2  207142.38  151321.23  73.05
920.4  207229.44  151628.11  73.17
921.5  207509.07  151937.27  73.22
922.7  207749.12  152193.81  73.26
923.8  208015.44  152472.50  73.30
925.0  208147.10  152711.11  73.37
926.1  208346.04  153014.68  73.44
927.3  208769.76  153426.88  73.49
928.4  209342.25  153926.50  73.53
929.6  209904.64  154504.53  73.61
930.7  210658.00  155171.33  73.66
931.8  211410.36  155845.88  73.72
933.0  212148.00  156451.68  73.75
934.1  212523.84  156935.37  73.84
935.3  212700.87  157184.02  73.90
936.4  212693.39  157293.30  73.95
937.6  212542.74  157274.77  74.00
938.7  212385.78  157293.72  74.06
939.9  212419.29  157421.63  74.11
941.0  212970.62  157897.09  74.14
942.1  213507.90  158453.28  74.21
943.3  214091.34  158874.18  74.21
944.4  214416.08  159254.09  74.27
945.6  214572.84  159423.99  74.30
946.7  214768.30  159687.75  74.35
947.9  215094.18  160002.08  74.39
949.0  215284.40  160204.80  74.42
950.1  215580.60  160455.72  74.43
951.3  215873.68  160777.39  74.48
952.4  216156.90  160974.68  74.47
953.6  216431.92  161224.55  74.49
954.7  216701.94  161412.11  74.49
955.8  217107.95  161630.04  74.45
957.0  217392.00  161879.40  74.46
958.1  217643.52  162065.74  74.46
959.3  217530.60  162033.20  74.49
960.4  218014.95  162388.43  74.48
961.6  218253.43  162658.85  74.53
962.7  218464.64  162700.05  74.47
963.9  218501.57  162702.38  74.46
965.0  218530.68  162798.56  74.50
966.2  218772.23  162873.39  74.45
967.3  218797.31  162898.02  74.45
968.5  218980.80  163040.96  74.45
969.6  219116.64  163002.51  74.39
970.8  219006.92  162901.57  74.38
971.9  218933.44  162744.85  74.34
973.1  219151.36  162825.09  74.30
974.2  218944.61  162738.09  74.33
975.4  219267.12  162813.23  74.25
976.5  219132.81  162701.89  74.25
977.7  219439.08  162922.00  74.24
978.8  219269.43  162672.57  74.19
980.0  219096.00  162532.00  74.18
981.2  219578.04  162773.62  74.13
982.3  219633.82  162769.46  74.11
983.5  219297.52  162632.51  74.16
984.6  219449.52  162736.32  74.16
985.8  219611.92  162566.21  74.02
987.0  219652.80  162535.79  74.00
988.1  220248.20  162650.65  73.85
989.3  219728.32  162752.99  74.07
990.2  236065.87  175599.81  74.39
994.0  236422.67  176345.40  74.59
997.9  236311.00  176671.34  74.76
1001.7  236857.83  177517.28  74.95
1005.6  237936.67  178789.29  75.14
1009.4  239211.00  180249.01  75.35
1013.3  240360.00  181542.86  75.53
1017.1  241115.46  182471.65  75.68
1021.0  241816.50  183450.89  75.86
1024.8  243204.67  184831.50  76.00
1028.6  245054.86  186649.92  76.17
1032.5  246587.60  188183.70  76.32
1036.3  247163.34  188991.20  76.46
1040.1  247450.38  189544.14  76.60
1044.0  248256.09  190528.88  76.75
1047.8  248989.65  191384.78  76.86
1051.6  249642.31  192265.54  77.02
1055.5  249262.50  192288.21  77.14
1059.3  248939.85  192337.68  77.26
1063.1  248678.32  192418.35  77.38
1067.0  248994.97  192956.89  77.49
1070.8  249735.34  193739.30  77.58
1074.6  250220.64  194402.89  77.69
1078.4  249913.00  194397.86  77.79
1082.3  248988.12  193931.02  77.89
1086.1  248506.53  193792.40  77.98
1089.9  248497.03  194000.48  78.07
1093.7  248871.54  194512.15  78.16
1097.5  249005.26  194754.70  78.21
1101.4  248900.07  194765.84  78.25
1105.2  248709.20  194675.40  78.27
1109.0  249042.93  194958.80  78.28
1112.8  250062.88  195655.10  78.24
1116.6  250947.02  196154.89  78.17
1120.4  251616.40  196501.40  78.10
1124.2  252134.04  196576.33  77.97
1128.1  252790.86  196697.06  77.81
1131.8  252803.60  196201.50  77.61
1135.7  252565.47  195546.79  77.42
1139.5  252348.80  194842.41  77.21
1143.3  251761.32  193704.91  76.94
1147.1  251105.33  192431.43  76.63
1150.9  250406.75  191024.04  76.29
1154.7  250397.91  190008.74  75.88
1158.5  250282.07  188922.94  75.48
1162.3  250066.31  187848.52  75.12
1166.1  249403.28  186510.41  74.78
1169.9  249031.87  185520.88  74.50
1173.7  248420.00  184461.43  74.25
1177.5  247820.32  183488.88  74.04
1181.2  247809.18  183046.87  73.87
1185.0  248280.14  182991.61  73.70
1188.8  248230.50  182712.50  73.61
1192.6  248246.56  182586.98  73.55
1196.4  248236.45  182445.75  73.50
1200.2  247534.93  181988.80  73.52
1204.0  247074.55  181762.94  73.57
1207.8  246697.62  181678.88  73.64
1211.6  246123.67  181458.36  73.73
1215.3  245656.87  181635.62  73.94
1219.1  245533.67  182111.84  74.17
1222.9  245173.33  182560.00  74.46
1226.7  244879.48  183063.91  74.76
1230.4  244244.72  183235.33  75.02
1234.2  243529.46  183267.35  75.25
1238.0  242799.03  183187.55  75.45
1241.8  242104.89  183102.07  75.63
1245.5  241541.40  183020.50  75.77
1249.3  241326.50  183206.63  75.92
1253.1  241619.58  183674.38  76.02
1256.8  241654.11  183931.61  76.11
1260.6  241432.98  183846.98  76.15
1264.4  241221.33  183854.84  76.22
1268.1  240870.67  183646.89  76.24
1271.9  240829.41  183713.47  76.28
1275.7  241067.87  184011.65  76.33
1279.4  241330.20  184333.24  76.38
1283.2  240833.39  184155.73  76.47
1286.9  240502.13  184060.73  76.53
1290.7  240241.47  183989.14  76.59
1294.4  239570.68  183532.69  76.61
1298.2  238652.05  182907.38  76.64
1302.0  237508.50  181999.13  76.63
1305.7  236195.97  180927.80  76.60
1309.5  234644.48  179606.46  76.54
1313.2  233656.67  178581.59  76.43
1317.0  232939.20  177776.49  76.32
1320.7  232140.73  176773.64  76.15
1324.4  231036.60  175404.28  75.92
1328.2  230416.80  174292.97  75.64
1331.9  229591.33  172845.20  75.28
1335.7  228803.06  171283.48  74.86
1339.4  227513.78  169237.31  74.39
1343.2  226562.70  167448.87  73.91
1346.9  226254.53  165993.98  73.37
1350.6  226806.84  165180.40  72.83
1354.4  227505.81  164503.54  72.31
1358.1  227403.67  163267.97  71.80
1361.8  226684.07  161642.43  71.31
1365.6  225588.25  159882.40  70.87
1369.3  224356.89  157992.00  70.42
1373.0  222990.23  156003.57  69.96
1376.7  221488.90  153892.14  69.48
1380.5  219960.18  151469.69  68.86
1384.2  218623.14  148925.84  68.12
1387.9  217281.60  146057.70  67.22
1391.6  215928.78  142797.88  66.13
1395.3  214717.95  139331.89  64.89
1399.1  213936.14  135839.63  63.50
1402.8  212901.33  131800.29  61.91
1406.5  212088.40  127620.13  60.17
1410.2  211456.06  123512.79  58.41
1413.9  211286.33  119840.09  56.72
1417.6  210718.87  116285.98  55.19
1421.3  210033.60  113154.51  53.87
1425.1  209244.80  110376.34  52.75
1428.8  208811.40  108176.27  51.81
1432.5  208562.96  106429.49  51.03
1436.2  208313.66  105006.07  50.41
1439.9  207680.78  103621.60  49.89
1443.6  207306.56  102597.71  49.49
1447.3  206747.96  101741.11  49.21
1451.0  206271.25  101051.68  48.99
1454.7  205710.76  100510.69  48.86
1458.4  205296.93  100114.35  48.77
1462.1  204662.43  99733.23  48.73
1465.8  203997.89  99446.21  48.75
1469.4  203451.31  99342.65  48.83
1473.1  204048.76  99899.22  48.96
1476.8  204224.51  100372.49  49.15
1480.5  203086.71  100199.33  49.34
1484.2  202105.98  100140.71  49.55
1487.9  201459.77  100272.50  49.77
1491.6  200772.00  100363.02  49.99
1495.3  200617.08  100738.39  50.21
1498.9  200058.73  100976.44  50.47
1502.6  199129.47  101023.62  50.73
1506.3  197998.58  100996.40  51.01
1510.0  197059.75  101052.93  51.28
1513.7  196316.14  101243.06  51.57
1517.3  195591.37  101402.29  51.84
1521.0  194677.24  101416.85  52.09
1524.7  193913.53  101437.06  52.31
1528.3  193080.40  101380.96  52.51
1532.0  192192.53  101269.29  52.69
1535.7  191321.04  101116.40  52.85
1539.3  190461.47  100907.21  52.98
1543.0  189837.08  100817.75  53.11
1546.7  189475.00  100860.96  53.23
1550.3  188945.96  100775.66  53.34
1554.0  188174.70  100543.95  53.43
1557.6  187401.93  100311.75  53.53
1561.3  186566.51  100035.81  53.62
1565.0  185701.47  99705.43  53.69
1568.6  184769.07  99363.56  53.78
1572.3  184108.43  99166.33  53.86
1575.9  183493.16  99021.03  53.96
1579.6  182922.72  98893.55  54.06
1583.2  182323.29  98752.74  54.16
1586.9  181561.42  98521.89  54.26
1590.5  180990.76  98482.23  54.41
1594.1  180241.71  98357.40  54.57
1597.8  179481.28  98231.35  54.73
1601.4  178745.37  98153.19  54.91
1605.1  177760.57  97885.20  55.07
1608.7  176955.00  97728.11  55.23
1612.3  176188.98  97545.14  55.36
1616.0  175378.20  97317.39  55.49
1619.6  174671.56  97133.07  55.61
1623.2  173868.60  96809.14  55.68
1626.9  173240.22  96630.33  55.78
1630.5  172498.25  96272.61  55.81
1634.1  171829.63  95978.72  55.86
1637.8  171114.84  95562.40  55.85
1641.4  170231.45  94965.26  55.79
1645.0  169418.12  94300.16  55.66
1648.6  168473.95  93428.70  55.46
1652.2  167721.81  92616.41  55.22
1655.8  166991.33  91737.21  54.94
1659.5  166284.25  90879.75  54.65
1663.1  165080.44  89844.28  54.42
1666.7  163848.50  88851.43  54.23
1670.3  162673.75  87936.27  54.06
1673.9  161601.15  87107.94  53.90
1677.5  160791.46  86385.44  53.73
1681.1  160335.96  85834.06  53.53
1684.7  160345.10  85440.79  53.29
1688.3  160197.57  84984.10  53.05
1691.9  159810.93  84343.41  52.78
1695.6  159437.03  83707.46  52.50
1699.2  159326.93  83164.82  52.20
1702.8  159261.76  82604.29  51.87
1706.3  158769.13  81753.59  51.49
1709.9  157799.64  80704.74  51.14
1713.5  157126.97  79775.41  50.77
1717.1  156399.91  78908.20  50.45
1720.7  155725.24  78082.89  50.14
1724.3  155384.93  77569.20  49.92
1727.9  155061.94  77256.23  49.82
1731.5  154963.86  77343.05  49.91
1735.1  155100.00  77832.00  50.18
1738.7  154874.71  78101.94  50.43
1742.2  154373.46  78110.70  50.60
1745.8  153751.47  77954.74  50.70
1749.4  153735.23  77972.03  50.72
1753.0  153032.25  77605.35  50.71
1756.5  151625.22  76869.40  50.70
1760.1  149799.92  75981.01  50.72
1763.7  147680.56  75012.88  50.79
1767.2  145996.33  74404.71  50.96
1770.8  144590.00  73945.29  51.14
1774.4  143117.41  73379.85  51.27
1777.9  142306.78  73195.36  51.43
1781.5  141422.00  72858.86  51.52
1785.1  140172.50  72282.32  51.57
1788.6  138878.69  71666.91  51.60
1792.2  137633.50  71035.50  51.61
1795.8  137105.01  70853.25  51.68
1799.3  136469.20  70577.87  51.72
1802.9  135767.59  70285.65  51.77
1806.4  135088.09  70042.23  51.85
1810.0  134293.39  69725.26  51.92
1813.5  133872.39  69583.30  51.98
1817.1  133671.80  69604.07  52.07
1820.6  133102.83  69411.49  52.15
1824.2  133035.07  69547.40  52.28
1827.7  132247.96  69274.03  52.38
1831.2  132034.00  69381.00  52.55
1834.8  132087.13  69526.46  52.64
1838.3  131906.50  69621.75  52.78
1841.8  131216.60  69392.79  52.88
1845.4  130282.83  69015.28  52.97
1848.9  129407.70  68608.45  53.02
1852.4  128765.33  68253.64  53.01
1856.0  128027.00  67731.54  52.90
1859.5  127246.17  67158.42  52.78
1863.0  126664.48  66571.81  52.56
1866.6  126509.24  66097.03  52.25
1870.1  126410.94  65488.16  51.81
1873.6  125718.00  64384.39  51.21
1877.1  124449.50  62751.75  50.42
1880.6  123035.69  60858.66  49.46
1884.2  121994.25  58861.24  48.25
1887.7  121162.73  56659.33  46.76
1891.2  120224.30  54043.43  44.95
1894.7  119448.61  51240.44  42.90
1898.2  119059.49  48406.04  40.66
1902.2  128587.68  49271.04  38.32
1904.9  127803.18  46634.80  36.49
1907.6  126836.48  44080.72  34.75
1910.4  126091.49  41784.33  33.14
1913.1  124961.36  39651.60  31.73
1915.8  124217.24  38019.24  30.61
1918.6  123669.76  36744.48  29.71
1921.3  123155.89  35722.85  29.01
1924.0  122370.22  34883.24  28.51
1926.7  121569.76  34248.28  28.17
1929.4  120782.00  33818.96  28.00
1932.2  120183.28  33635.89  27.99
1934.9  119564.64  33602.40  28.10
1937.6  118930.36  33637.32  28.28
1940.3  118320.00  33728.00  28.51
1943.0  117765.31  33924.13  28.81
1945.7  117009.42  34106.27  29.15
1948.4  116214.64  34299.67  29.51
1951.1  115563.42  34553.16  29.90
1953.8  114904.02  34804.44  30.29
1956.4  114371.33  35072.82  30.67
1959.1  113765.24  35327.44  31.05
1961.8  112983.36  35528.64  31.45
1964.5  112295.34  35756.19  31.84
1967.2  111504.43  35953.39  32.24
1969.9  110902.00  36188.70  32.63
1972.5  110144.24  36377.26  33.03
1975.2  109604.36  36611.48  33.40
1977.9  109245.82  36901.42  33.78
1980.6  108654.70  37102.66  34.15
1983.2  107807.70  37221.12  34.53
1985.9  106941.60  37324.80  34.90
1988.5  106083.84  37404.15  35.26
1991.2  105420.69  37550.79  35.62
1993.8  104805.36  37686.66  35.96
1996.5  104362.50  37860.90  36.28
1999.2  103750.17  37949.40  36.58
2001.8  103358.40  38071.32  36.83
2004.4  102854.02  38125.01  37.07
2007.1  102195.66  38086.86  37.27
2009.7  101607.84  38043.90  37.44
2012.4  101214.72  38029.12  37.57
2015.0  100765.80  37917.60  37.63
2017.6  100224.85  37719.35  37.63
2020.3  99723.36  37519.68  37.62
2022.9  99497.12  37366.88  37.56
2025.5  99260.46  37168.08  37.45
2028.1  99041.88  36934.18  37.29
2030.8  98658.06  36580.74  37.08
2033.4  98511.36  36286.44  36.83
2036.0  98128.16  35915.64  36.60
2038.6  97734.12  35532.06  36.36
2041.2  97432.92  35166.92  36.09
2043.8  97094.53  34768.11  35.81
2046.4  96722.82  34378.08  35.54
2049.0  96210.52  33959.80  35.30
2051.6  95950.95  33631.02  35.05
2054.2  95635.00  33286.25  34.81
2056.8  95256.70  32925.20  34.56
2059.4  94679.28  32528.70  34.36
2062.0  94201.25  32154.75  34.13
2064.6  93596.85  31767.62  33.94
2067.1  92996.91  31398.30  33.76
2069.7  92401.12  31029.76  33.58
2072.3  91959.60  30731.00  33.42
2074.9  91483.98  30396.24  33.23
2077.4  91158.58  30116.14  33.04
2080.0  90667.81  29812.33  32.88
2082.6  90227.90  29523.85  32.72
2085.1  89796.09  29208.78  32.53
2087.7  89434.80  28953.60  32.37
2090.3  88981.11  28704.33  32.26
2092.8  88250.44  28329.96  32.10
2095.4  87453.34  27949.48  31.96
2097.9  86798.88  27605.34  31.80
2100.5  86123.20  27276.40  31.67
2103.0  85540.30  26962.06  31.52
2105.6  84991.11  26663.73  31.37
2108.1  84493.17  26398.98  31.24
2110.7  83964.72  26125.82  31.12
2113.2  83461.19  25848.97  30.97
2115.7  82918.50  25568.40  30.84
2118.3  82310.28  25268.10  30.70
2120.8  81947.52  25055.10  30.57
2123.3  81563.43  24815.62  30.42
2125.8  81189.64  24612.14  30.31
2128.4  80754.18  24415.95  30.23
2130.9  80208.60  24161.00  30.12
2133.4  79854.04  23959.18  30.00
2135.9  79490.80  23820.60  29.97
2138.4  79028.51  23657.70  29.94
2140.9  78692.14  23546.72  29.92
2143.4  78363.20  23435.86  29.91
2145.9  78056.18  23318.90  29.87
2148.4  77763.78  23253.11  29.90
2150.9  77471.38  23216.56  29.97
2153.4  77186.29  23172.70  30.02
2155.9  76862.38  23104.16  30.06
2158.4  76572.30  23064.30  30.12
2160.9  76337.10  23064.30  30.21
2163.4  76027.72  23025.58  30.29
2165.9  75484.56  22900.80  30.34
2168.4  75025.08  22804.20  30.40
2170.8  74694.95  22765.93  30.48
2173.3  74333.53  22730.33  30.58
2175.8  74046.39  22721.71  30.69
2178.2  73673.05  22662.90  30.76
2180.7  73304.63  22619.80  30.86
2183.2  72899.57  22590.08  30.99
2185.6  72492.84  22551.48  31.11
2188.1  72009.00  22491.00  31.23
2190.6  71433.96  22416.42  31.38
2193.0  70799.52  22322.19  31.53
2195.5  70248.96  22241.28  31.66
2197.9  69684.80  22147.04  31.78
2200.4  68977.95  22011.40  31.91
2202.8  68494.18  21949.38  32.05
2205.3  67913.36  21862.52  32.19
2207.7  67526.68  21826.48  32.32
2210.1  67119.92  21769.72  32.43
2212.6  66761.76  21735.43  32.56
2215.0  66541.15  21718.35  32.64
2217.4  66255.83  21688.15  32.73
2219.9  66009.26  21670.68  32.83
2222.3  65784.84  21610.60  32.85
2224.7  65604.06  21552.75  32.85
2227.1  65332.93  21428.06  32.80
2229.5  65034.53  21268.89  32.70
2231.9  64626.08  21038.88  32.55
2234.4  64157.20  20740.88  32.33
2236.8  63760.80  20465.16  32.10
2239.2  63354.72  20188.74  31.87
2241.6  62930.49  19889.10  31.60
2244.0  62553.60  19552.32  31.26
2246.4  62172.57  19195.38  30.87
2248.8  61751.14  18839.92  30.51
2251.2  61422.00  18531.00  30.17
2253.6  60995.70  18191.70  29.82
2255.9  60689.28  17887.92  29.47
2258.3  60363.91  17592.62  29.14
2260.7  59984.88  17309.20  28.86
2263.1  59603.70  17008.50  28.54
2265.5  59204.97  16745.63  28.28
2267.9  58890.30  16503.90  28.02
2270.2  58458.88  16271.52  27.83
2272.6  58043.76  16074.60  27.69
2275.0  57647.52  15867.18  27.52
2277.3  57232.95  15664.50  27.37
2279.7  56852.40  15469.80  27.21
2282.1  56534.96  15271.04  27.01
2284.4  56158.52  15045.36  26.79
2286.8  55853.06  14811.31  26.52
2289.1  55460.64  14546.16  26.23
2291.5  55148.38  14296.03  25.92
2293.8  54748.36  14051.28  25.67
2296.2  54303.48  13776.84  25.37
2298.5  53806.11  13509.84  25.11
2300.8  53250.26  13263.32  24.91
2303.2  52592.76  13001.40  24.72
2305.5  51931.10  12755.17  24.56
2307.9  51271.51  12541.50  24.46
2310.2  50616.72  12400.08  24.50
2312.5  50029.60  12346.40  24.68
2314.8  49446.86  12336.36  24.95
2317.1  48840.00  12302.50  25.19
2319.5  48241.08  12264.21  25.42
2321.8  47699.76  12181.24  25.54
2324.1  47106.36  12072.06  25.63
2326.4  46590.50  11966.90  25.69
2328.7  46084.50  11818.00  25.64
2331.0  45608.28  11669.88  25.59
2333.3  45247.66  11524.99  25.47
2335.6  44848.72  11376.40  25.37
2337.9  44370.54  11219.04  25.28
2340.2  43918.50  11067.50  25.20
2342.5  43584.33  10907.97  25.03
2344.8  43156.45  10753.30  24.92
2347.1  42648.90  10635.66  24.94
2349.4  42073.56  10513.50  24.99
2351.7  41577.60  10433.44  25.09
2353.9  41131.56  10379.99  25.24
2356.2  40618.50  10315.50  25.40
2358.5  40115.62  10238.96  25.52
2360.8  39641.80  10168.56  25.65
2363.1  39198.24  10083.18  25.72
2365.3  38738.19  9959.55  25.71
2367.6  38230.00  9840.00  25.74
2369.8  37727.70  9738.45  25.81
2372.1  37152.96  9592.44  25.82
2374.4  36514.56  9416.48  25.79
2376.6  35938.84  9220.40  25.66
2378.9  35358.68  9075.36  25.67
2381.1  34777.60  8912.80  25.63
2383.4  34225.12  8786.40  25.67
2385.6  33732.60  8652.60  25.65
2387.9  33261.84  8498.16  25.55
2390.1  32791.50  8347.50  25.46
2392.3  32316.57  8213.40  25.42
2394.6  31851.88  8126.34  25.51
2396.8  31437.43  8010.55  25.48
2399.0  31019.30  7885.90  25.42
2401.3  30555.68  7736.30  25.32
2403.5  30073.68  7600.32  25.27
2405.7  29674.95  7476.12  25.19
2407.9  29283.66  7345.62  25.08
2410.1  28848.60  7209.36  24.99
2412.4  28487.30  7073.80  24.83
2414.6  28109.76  6948.48  24.72
2416.8  27735.84  6821.76  24.60
2419.0  27344.16  6702.00  24.51
2421.2  26933.92  6564.58  24.37
2423.4  26516.84  6446.65  24.31
2425.6  26208.99  6320.79  24.12
2427.8  25900.38  6195.06  23.92
2430.0  25555.16  6056.16  23.70
2432.2  25240.32  5955.84  23.60
2434.4  24949.89  5828.22  23.36
2436.5  24635.44  5695.92  23.12
2438.7  24337.38  5590.86  22.97
2440.9  24046.29  5478.60  22.78
2443.1  23782.32  5366.70  22.57
2445.3  23526.70  5266.08  22.38
2447.4  23243.76  5165.28  22.22
2449.6  22952.16  5063.52  22.06
2451.8  22629.24  4992.84  22.06
2453.9  22321.30  4875.77  21.84
2456.1  22030.24  4747.68  21.55
2458.3  21721.39  4664.57  21.47
2460.4  21413.27  4580.31  21.39
2462.6  21147.35  4519.55  21.37
2464.7  20889.83  4464.20  21.37
2466.9  20654.56  4382.08  21.22
2469.0  20404.11  4279.82  20.98
2471.2  20131.20  4207.98  20.90
2473.3  19849.57  4138.30  20.85
2475.4  19608.96  4026.84  20.54
2477.6  19347.89  3917.61  20.25
2479.7  19107.84  3901.44  20.42
2481.9  18841.27  3840.06  20.38
2484.0  18632.22  3732.88  20.03
2486.1  18363.78  3649.32  19.87
2488.2  18113.10  3577.25  19.75
2490.4  17848.50  3577.00  20.04
2492.5  17569.72  3506.28  19.96
2494.6  17260.20  3452.04  20.00
2496.7  17010.63  3406.28  20.02
2498.8  16863.84  3398.58  20.15
2500.9  16775.80  3355.16  20.00
2503.0  16717.92  3338.78  19.97
2505.1  16528.20  3295.50  19.94
2507.2  16451.70  3317.31  20.16
2509.4  16432.24  3326.95  20.25
2511.4  16427.25  3379.32  20.57
2513.5  16474.88  3443.52  20.90
2515.6  16623.86  3501.70  21.06
