# Supplementary material for: Using reflectance spectra and Pl@ntNet to identify herbarium specimens: a case study with Lithocarpus
Source: New Phytol. 2025 Jun 4;251(2):800–10. doi: 10.1111/nph.70258 (PMC13278665; doi:10.1111/nph.70258)
Supplement: Supplementary file 1 — Dataset S1 Original spectral data collected for this study. [file NPH-251-800-s003.zip › lithocarpus_spectra/gr021522_0386.sig]

/*** Spectra Vista SIG Data ***/
name= gr021522_0386.sig
instrument= HI: 1132003 (HR-1024i)
integration= 50.0, 9.0, 5.0, 100.0, 14.0, 5.0
scan method= Time-based, Time-based
scan coadds= 100, 425, 645, 50, 298, 645
scan time= 5, 5
scan settings= AI, AI
external data set1= 0,0,0,0,0,0,0,0,0,0,0,0,0,0,0,0,0,0,0,0,0,0,0,0,0,0,0,0,0,0,0,0
external data set2= 0,0,0,0,0,0,0,0,0,0,0,0,0,0,0,0,0,0,0,0,0,0,0,0,0,0,0,0,0,0,0,0
external data dark= 0,0,0,0,0,0,0,0,0,0,0,0,0,0,0,0
external data mask= 0
optic= LENS 4(1), LENS 4(1)
temp= 32.7, -5.0, -9.9, 32.7, -5.0, -9.9
battery= 7.43, 7.43
error= 0, 0
units= Radiance, Radiance
time= 15/02/2022 16:17:13, 15/02/2022 16:19:27
longitude=                 ,                 
latitude=                 ,                 
gpstime=                 ,                 
comm= 
memory slot= 0, 0
factors= 0.949, 0.941, 1.000 [Overlap: Remove @ 990,1900, Matching Type: None]
inclinometer x offset= 1, 1
inclinometer y offset= 90, 90
data= 
340.5  1171.80  184.45  15.74
341.9  1191.12  170.16  14.29
343.4  1200.48  177.12  14.75
344.9  1184.00  185.00  15.63
346.4  1158.95  169.39  14.62
347.8  1181.97  171.30  14.49
349.3  1178.08  151.24  12.84
350.8  1212.00  143.93  11.88
352.2  1243.55  153.62  12.35
353.7  1254.89  144.80  11.54
355.2  1296.90  144.10  11.11
356.6  1361.36  124.36  9.13
358.1  1427.76  125.59  8.80
359.6  1474.30  141.02  9.57
361.0  1514.13  135.41  8.94
362.5  1578.24  135.63  8.59
364.0  1668.94  133.77  8.02
365.5  1734.75  147.78  8.52
366.9  1808.64  150.72  8.33
368.4  1876.50  162.63  8.67
369.9  1993.30  154.32  7.74
371.3  2075.54  152.03  7.32
372.8  2150.04  157.32  7.32
374.2  2232.56  168.74  7.56
375.7  2346.69  176.99  7.54
377.2  2469.75  180.23  7.30
378.6  2536.32  178.34  7.03
380.1  2615.28  173.07  6.62
381.6  2736.37  182.85  6.68
383.0  2858.90  196.08  6.86
384.5  3006.64  216.58  7.20
386.0  3122.46  219.45  7.03
387.4  3241.45  216.90  6.69
388.9  3334.94  214.97  6.45
390.4  3462.56  239.19  6.91
391.8  3627.68  252.56  6.96
393.3  3766.75  254.98  6.77
394.7  3870.35  249.70  6.45
396.2  3970.94  238.04  5.99
397.7  4107.36  258.00  6.28
399.1  4286.64  272.97  6.37
400.6  4450.08  279.40  6.28
402.0  4603.56  283.92  6.17
403.5  4713.80  284.20  6.03
405.0  4855.72  288.92  5.95
406.4  5051.20  306.68  6.07
407.9  5244.96  307.74  5.87
409.3  5382.14  320.47  5.95
410.8  5507.46  325.71  5.91
412.2  5676.24  337.68  5.95
413.7  5890.26  351.72  5.97
415.1  6109.48  360.05  5.89
416.6  6289.74  369.77  5.88
418.0  6445.25  377.00  5.85
419.5  6619.78  386.96  5.85
420.9  6815.84  406.72  5.97
422.4  7060.89  422.77  5.99
423.8  7286.77  434.99  5.97
425.3  7539.90  461.25  6.12
426.7  7749.00  485.85  6.27
428.2  7940.48  507.68  6.39
429.6  8141.89  533.70  6.55
431.1  8357.44  556.78  6.66
432.5  8619.78  581.36  6.74
434.0  8882.50  610.50  6.87
435.4  9179.50  638.00  6.95
436.8  9469.00  673.97  7.12
438.3  9729.30  700.60  7.20
439.7  9951.81  722.63  7.26
441.2  10168.92  744.48  7.32
442.6  10439.55  779.78  7.47
444.0  10728.90  805.35  7.51
445.5  11050.05  841.65  7.62
446.9  11384.10  876.33  7.70
448.4  11679.36  904.16  7.74
449.8  12000.60  935.08  7.79
451.2  12299.25  968.88  7.88
452.7  12552.72  1001.67  7.98
454.1  12820.04  1034.62  8.07
455.5  13121.64  1073.38  8.18
457.0  13447.72  1103.96  8.21
458.4  13768.04  1138.28  8.27
459.8  14117.76  1177.92  8.34
461.2  14497.64  1218.88  8.41
462.7  14859.33  1259.67  8.48
464.1  15187.14  1295.95  8.53
465.5  15501.96  1340.28  8.65
467.0  15811.20  1375.55  8.70
468.4  16150.96  1419.40  8.79
469.8  16485.36  1463.18  8.88
471.2  16890.78  1504.10  8.90
472.7  17304.82  1549.07  8.95
474.1  17723.60  1593.00  8.99
475.5  18203.12  1656.46  9.10
476.9  18641.61  1707.75  9.16
478.4  19031.25  1762.50  9.26
479.8  19343.34  1803.73  9.32
481.2  19617.28  1832.80  9.34
482.6  19927.89  1875.42  9.41
484.0  20307.06  1921.02  9.46
485.4  20766.86  1971.73  9.49
486.9  21253.05  2027.03  9.54
488.3  21765.68  2084.88  9.58
489.7  22215.26  2141.83  9.64
491.1  22643.88  2190.30  9.67
492.5  23061.36  2234.40  9.69
493.9  23431.32  2281.44  9.74
495.3  23774.70  2317.05  9.75
496.8  24180.44  2363.00  9.77
498.2  24657.63  2419.07  9.81
499.6  25137.54  2466.50  9.81
501.0  25684.53  2531.32  9.86
502.4  26187.00  2590.32  9.89
503.8  26684.42  2646.98  9.92
505.2  27193.24  2700.02  9.93
506.6  27693.38  2762.76  9.98
508.0  28188.72  2832.48  10.05
509.4  28615.00  2897.50  10.13
510.8  29096.10  2962.58  10.18
512.2  29572.80  3030.48  10.25
513.6  30086.40  3108.00  10.33
515.0  30670.56  3195.44  10.42
516.4  31157.60  3282.80  10.54
517.8  31716.50  3377.75  10.65
519.2  32307.96  3472.25  10.75
520.7  32880.27  3567.31  10.85
522.0  33366.60  3654.12  10.95
523.4  33943.77  3748.50  11.04
524.8  34439.94  3839.07  11.15
526.2  35043.03  3933.00  11.22
527.6  35666.34  4031.79  11.30
529.0  36203.20  4120.60  11.38
530.4  36839.60  4221.39  11.46
531.8  37387.17  4307.23  11.52
533.2  37884.60  4387.50  11.58
534.6  38382.08  4479.92  11.67
536.0  38908.98  4579.14  11.77
537.4  39444.65  4676.34  11.86
538.8  40011.76  4784.40  11.96
540.2  40636.63  4898.77  12.06
541.6  41230.00  5017.04  12.17
543.0  41750.80  5138.56  12.31
544.3  42447.30  5289.60  12.46
545.7  43225.95  5452.73  12.61
547.1  43739.25  5583.23  12.76
548.5  44373.78  5729.04  12.91
549.9  45076.52  5889.19  13.06
551.3  45808.88  6055.40  13.22
552.7  46326.02  6192.71  13.37
554.1  47021.40  6360.12  13.53
555.4  47622.84  6515.05  13.68
556.8  48071.10  6641.25  13.82
558.2  48406.50  6754.13  13.95
559.6  48750.60  6870.38  14.09
561.0  49346.22  7024.71  14.24
562.3  49799.75  7154.88  14.37
563.7  50404.48  7313.60  14.51
565.1  50991.60  7471.20  14.65
566.5  51603.63  7628.70  14.78
567.9  52431.84  7827.04  14.93
569.2  53344.20  8040.90  15.07
570.6  54302.40  8266.87  15.22
572.0  55127.83  8478.47  15.38
573.4  55811.97  8670.50  15.54
574.8  56512.25  8869.75  15.70
576.1  57366.10  9091.95  15.85
577.5  58014.16  9288.98  16.01
578.9  58914.36  9523.80  16.17
580.3  59714.46  9744.03  16.32
581.6  60500.96  9971.36  16.48
583.0  61294.50  10198.26  16.64
584.4  61912.29  10388.81  16.78
585.8  62419.91  10563.83  16.92
587.1  62895.80  10727.20  17.06
588.5  63484.80  10914.00  17.19
589.9  63984.60  11077.20  17.31
591.2  64576.96  11252.20  17.42
592.6  65354.96  11440.66  17.51
594.0  66008.69  11599.18  17.57
595.3  66846.32  11781.94  17.63
596.7  67689.68  11955.13  17.66
598.1  68488.48  12109.73  17.68
599.5  69280.95  12251.30  17.68
600.8  70129.40  12387.58  17.66
602.2  70824.60  12488.84  17.63
603.5  71682.72  12618.78  17.60
604.9  72526.68  12744.63  17.57
606.3  73296.96  12862.08  17.55
607.6  74028.42  12976.20  17.53
609.0  74763.00  13105.80  17.53
610.4  75511.80  13256.88  17.56
611.7  76203.30  13419.61  17.61
613.1  76861.95  13589.18  17.68
614.5  77606.64  13788.18  17.77
615.8  78198.12  13977.90  17.87
617.2  79007.22  14217.84  18.00
618.5  79685.92  14456.00  18.14
619.9  80523.90  14736.40  18.30
621.2  81261.48  15003.73  18.46
622.6  82170.00  15309.25  18.63
624.0  82871.55  15588.86  18.81
625.3  83680.37  15899.11  19.00
626.7  84485.00  16215.58  19.19
628.0  85162.52  16504.86  19.38
629.4  85982.40  16814.00  19.56
630.8  86669.88  17097.66  19.73
632.1  87215.94  17336.03  19.88
633.5  88122.32  17631.90  20.01
634.8  88858.00  17884.12  20.13
636.2  89511.60  18106.02  20.23
637.5  90339.30  18323.21  20.28
638.9  91043.55  18510.12  20.33
640.2  91820.71  18685.81  20.35
641.6  92650.56  18833.55  20.33
642.9  93416.05  18938.01  20.27
644.3  94232.02  19027.93  20.19
645.6  95010.50  19041.75  20.04
647.0  95757.75  18987.30  19.83
648.3  96548.25  18899.45  19.58
649.7  97366.14  18746.13  19.25
651.0  98156.55  18536.08  18.88
652.4  98687.16  18234.45  18.48
653.7  99774.63  17998.97  18.04
655.0  100657.72  17687.32  17.57
656.4  101291.20  17290.10  17.07
657.7  102346.40  16937.88  16.55
659.1  103203.10  16558.85  16.04
660.4  103911.36  16189.60  15.58
661.8  104576.00  15856.00  15.16
663.1  105551.79  15593.34  14.77
664.5  106062.66  15317.97  14.44
665.8  106268.28  15082.65  14.19
667.1  106432.92  14927.90  14.03
668.5  106906.80  14910.00  13.95
669.8  107381.32  14983.44  13.95
671.2  107702.40  15134.08  14.05
672.5  108068.13  15377.76  14.23
673.8  108751.16  15764.98  14.50
675.2  109732.98  16299.15  14.85
676.5  110888.88  16930.44  15.27
677.8  112078.68  17637.26  15.74
679.2  113012.60  18366.48  16.25
680.5  113822.73  19116.95  16.80
681.9  114545.20  19877.55  17.35
683.2  115322.90  20662.95  17.92
684.5  116100.60  21444.50  18.47
685.9  116811.10  22193.34  19.00
687.2  117519.36  22909.44  19.49
688.5  118163.16  23600.46  19.97
689.9  118939.52  24295.20  20.43
691.2  119606.37  24968.41  20.88
692.5  120203.64  25616.61  21.31
693.8  120928.35  26311.75  21.76
695.2  121556.86  26994.70  22.21
696.5  122245.64  27728.36  22.68
697.8  122947.35  28499.98  23.18
699.2  123606.21  29310.26  23.71
700.5  124308.72  30158.37  24.26
701.8  124957.35  31042.73  24.84
703.1  125625.84  31984.74  25.46
704.5  126313.83  32972.67  26.10
705.8  127043.25  33998.16  26.76
707.1  127708.75  35035.63  27.43
708.4  128346.96  36088.55  28.12
709.8  129142.26  37183.89  28.79
711.1  129685.64  38201.02  29.46
712.4  130494.28  39280.41  30.10
713.7  131151.30  40283.99  30.72
715.0  131839.05  41261.61  31.30
716.3  132580.75  42220.38  31.85
717.7  133302.72  43125.64  32.35
719.0  134035.30  44015.35  32.84
720.3  134762.40  44836.39  33.27
721.6  135597.60  45654.30  33.67
722.9  136364.85  46411.11  34.03
724.2  137168.64  47159.28  34.38
725.6  137902.98  47840.53  34.69
726.9  138384.00  48398.75  34.97
728.2  138901.28  48937.28  35.23
729.5  139520.42  49475.27  35.46
730.8  139997.12  49960.59  35.69
732.1  140605.92  50473.92  35.90
733.4  141097.06  50955.37  36.11
734.7  141472.08  51418.80  36.35
736.0  141946.80  51958.20  36.60
737.3  142197.93  52488.27  36.91
738.6  142490.88  53095.10  37.26
740.0  142818.40  53794.88  37.67
741.2  143220.48  54595.84  38.12
742.6  143773.92  55567.08  38.65
743.9  144364.80  56641.76  39.24
745.2  145083.00  57856.47  39.88
746.5  145817.81  59173.58  40.58
747.8  146411.00  60516.00  41.33
749.1  147090.36  61964.98  42.13
750.4  147753.19  63469.76  42.96
751.7  148440.46  65010.33  43.80
753.0  148954.72  66485.80  44.63
754.2  149569.56  68016.87  45.48
755.5  150122.27  69502.76  46.30
756.8  150679.32  70963.52  47.10
758.1  151638.96  72598.92  47.88
759.4  152538.20  74162.10  48.62
760.7  153375.60  75676.58  49.34
762.0  153973.75  77026.25  50.03
763.3  154517.58  78321.60  50.69
764.6  154911.60  79493.76  51.32
765.9  155282.50  80648.45  51.94
767.2  155776.53  81825.35  52.53
768.4  156092.30  82896.45  53.11
769.7  156717.07  84111.48  53.67
771.0  157117.23  85186.67  54.22
772.3  157500.75  86216.35  54.74
773.6  157978.40  87277.52  55.25
774.8  158426.72  88309.75  55.74
776.1  158864.68  89312.08  56.22
777.4  159166.32  90210.76  56.68
778.7  159683.02  91193.43  57.11
780.0  160128.64  92127.04  57.53
781.2  160490.34  92985.60  57.94
782.5  160972.50  93906.54  58.34
783.8  161451.36  94787.01  58.71
785.0  161803.44  95579.04  59.07
786.3  162214.50  96400.50  59.43
787.6  162674.96  97228.32  59.77
788.9  163047.03  97990.85  60.10
790.1  163565.40  98830.30  60.42
791.4  163932.96  99564.24  60.73
792.7  164560.14  100452.63  61.04
793.9  164985.66  101198.16  61.34
795.2  165462.00  101959.00  61.62
796.5  165945.12  102712.94  61.90
797.7  166425.60  103484.10  62.18
799.0  167040.00  104322.00  62.45
800.2  167455.36  105013.76  62.71
801.5  167910.38  105722.95  62.96
802.8  168458.65  106493.03  63.22
804.0  168919.66  107207.10  63.47
805.3  169407.04  107940.14  63.72
806.5  169749.80  108592.45  63.97
807.8  170226.70  109279.45  64.20
809.0  170715.95  109983.97  64.43
810.3  171179.76  110676.81  64.66
811.5  171541.50  111300.57  64.88
812.8  172005.90  111996.30  65.11
814.0  172406.88  112641.17  65.33
815.3  172921.53  113334.00  65.54
816.5  173327.25  113936.38  65.73
817.8  173786.73  114602.84  65.94
819.0  174168.54  115216.15  66.15
820.2  174631.50  115889.01  66.36
821.5  175123.50  116553.38  66.55
822.7  175411.11  117096.80  66.76
824.0  175840.65  117715.77  66.94
825.2  176318.40  118390.35  67.15
826.4  176796.84  119077.09  67.35
827.7  177127.20  119626.58  67.54
828.9  177634.80  120264.30  67.70
830.1  178013.76  120824.76  67.87
831.4  178415.37  121450.16  68.07
832.6  178867.90  122099.89  68.26
833.8  179244.30  122681.80  68.44
835.0  179621.96  123244.80  68.61
836.3  180074.02  123823.00  68.76
837.5  180513.90  124437.60  68.94
838.7  180945.63  125055.50  69.11
839.9  181336.32  125640.72  69.29
841.2  181752.76  126252.27  69.46
842.4  182171.04  126823.38  69.62
843.6  182618.80  127392.65  69.76
844.8  183058.02  128029.32  69.94
846.0  183464.34  128596.50  70.09
847.2  183827.07  129179.51  70.27
848.5  184340.32  129819.40  70.42
849.7  184752.51  130358.37  70.56
850.9  185131.70  130898.30  70.71
852.1  185540.96  131473.45  70.86
853.3  185876.76  131994.33  71.01
854.5  186312.70  132595.23  71.17
855.7  186649.98  133084.68  71.30
856.9  187086.96  133648.74  71.44
858.1  187515.48  134199.44  71.57
859.3  187898.76  134760.08  71.72
860.5  188334.84  135356.48  71.87
861.7  188777.60  135928.80  72.00
862.9  189153.51  136439.42  72.13
864.1  189513.90  136959.95  72.27
865.3  189941.12  137545.78  72.41
866.5  190408.32  138153.60  72.56
867.7  190849.48  138691.13  72.67
868.9  191254.77  139189.65  72.78
870.1  191673.52  139757.47  72.91
871.3  192151.20  140340.94  73.04
872.5  192616.65  140969.48  73.19
873.7  193070.80  141548.24  73.31
874.9  193593.57  142124.16  73.41
876.0  194131.44  142711.92  73.51
877.2  194561.40  143253.56  73.63
878.4  195088.77  143881.97  73.75
879.6  195539.40  144427.50  73.86
880.8  195963.25  144956.88  73.97
882.0  196387.34  145452.58  74.06
883.1  196945.56  146053.46  74.16
884.3  197387.10  146634.83  74.29
885.5  197877.96  147172.52  74.38
886.7  198190.08  147660.48  74.50
887.8  198666.90  148173.60  74.58
889.0  199177.34  148724.07  74.67
890.2  199666.32  149238.71  74.74
891.4  200145.41  149833.26  74.86
892.5  200763.81  150496.52  74.96
893.7  201460.26  151138.22  75.02
894.9  202082.04  151779.78  75.11
896.0  202596.75  152381.83  75.21
897.2  203251.02  152986.96  75.27
898.4  203764.34  153626.92  75.39
899.5  204474.91  154293.72  75.46
900.7  204861.80  154796.20  75.56
901.9  205341.42  155239.95  75.60
903.0  205654.19  155686.32  75.70
904.2  206062.00  156161.90  75.78
905.4  206503.20  156658.29  75.86
906.5  207091.64  157189.55  75.90
907.7  207467.72  157656.46  75.99
908.8  207835.44  158100.99  76.07
910.0  208168.48  158535.52  76.16
911.2  208407.72  158904.39  76.25
912.3  208641.12  159229.59  76.32
913.5  208913.03  159529.94  76.36
914.6  209109.60  159848.64  76.44
915.8  209477.73  160232.25  76.49
916.9  209696.38  160623.49  76.60
918.1  209956.58  160979.41  76.67
919.2  210187.17  161277.21  76.73
920.4  210418.34  161554.58  76.78
921.5  210650.88  161902.96  76.86
922.7  210843.04  162227.92  76.94
923.8  211107.84  162660.24  77.05
925.0  211240.47  162900.01  77.12
926.1  211599.78  163247.07  77.15
927.3  211969.92  163669.20  77.21
928.4  212546.75  164258.25  77.28
929.6  213227.52  164904.96  77.34
930.7  213929.80  165713.80  77.46
931.8  214629.51  166342.26  77.50
933.0  215315.28  166999.32  77.56
934.1  215814.06  167435.64  77.58
935.3  215988.46  167760.14  77.67
936.4  215978.23  167937.45  77.76
937.6  215950.11  167925.48  77.76
938.7  215657.28  167827.95  77.82
939.9  215683.18  167957.12  77.87
941.0  216167.56  168485.54  77.94
942.1  216712.26  169029.99  78.00
943.3  217301.64  169468.17  77.99
944.4  217556.37  169940.81  78.11
945.6  217783.22  170150.14  78.13
946.7  217978.36  170324.26  78.14
947.9  218305.71  170602.74  78.15
949.0  218417.27  170781.58  78.19
950.1  218630.88  171104.22  78.26
951.3  218918.92  171463.93  78.32
952.4  219282.06  171710.18  78.31
953.6  219640.96  171995.63  78.31
954.7  219632.82  171960.23  78.29
955.8  219933.65  172179.32  78.29
957.0  220400.55  172506.38  78.27
958.1  220644.12  172834.56  78.33
959.3  220720.50  172820.55  78.30
960.4  221091.56  173085.84  78.29
961.6  221429.22  173299.58  78.26
962.7  221627.52  173450.08  78.26
963.9  221761.05  173625.52  78.29
965.0  221889.00  173673.12  78.27
966.2  222111.32  173818.19  78.26
967.3  222110.49  173687.09  78.20
968.5  222531.84  173803.68  78.10
969.6  222510.64  173840.68  78.13
970.8  222507.67  173847.25  78.13
971.9  222541.44  173761.28  78.08
973.1  222575.60  173891.84  78.13
974.2  222473.50  173682.76  78.07
975.4  222911.01  173876.93  78.00
976.5  223054.65  173949.95  77.99
977.7  223146.96  173933.28  77.95
978.8  222915.24  173870.42  78.00
980.0  223034.00  173809.00  77.93
981.2  223459.47  173925.03  77.83
982.3  223641.04  173837.02  77.73
983.5  223438.93  173643.41  77.71
984.6  223320.96  173807.28  77.83
985.8  223616.36  173877.00  77.76
987.0  223805.44  173864.48  77.69
988.1  224108.22  173700.90  77.51
989.3  223972.00  173637.24  77.53
990.2  236940.62  185009.63  78.08
994.0  237502.22  185922.60  78.28
997.9  237596.42  186488.25  78.49
1001.7  238378.04  187605.28  78.70
1005.6  239394.44  188863.57  78.89
1009.4  240476.67  190311.06  79.14
1013.3  241480.00  191545.71  79.32
1017.1  242145.08  192589.26  79.53
1021.0  242870.17  193588.67  79.71
1024.8  244014.00  194912.04  79.88
1028.6  245586.51  196646.74  80.07
1032.5  246877.40  198078.30  80.23
1036.3  247416.09  198862.20  80.38
1040.1  247699.67  199460.05  80.52
1044.0  248410.23  200398.17  80.67
1047.8  248959.20  201133.13  80.79
1051.6  249521.07  201988.91  80.95
1055.5  249204.70  202079.12  81.09
1059.3  249054.45  202283.33  81.22
1063.1  248994.81  202517.40  81.33
1067.0  249427.55  203134.95  81.44
1070.8  250134.97  203978.60  81.55
1074.6  250638.56  204701.55  81.67
1078.4  250466.33  204820.29  81.78
1082.3  249814.61  204523.10  81.87
1086.1  249534.40  204568.06  81.98
1089.9  249581.71  204851.04  82.08
1093.7  250004.30  205418.60  82.17
1097.5  250170.85  205717.39  82.23
1101.4  250059.92  205791.51  82.30
1105.2  249953.60  205796.57  82.33
1109.0  250242.10  206090.50  82.36
1112.8  251056.41  206665.07  82.32
1116.6  251760.58  207122.94  82.27
1120.4  252365.87  207436.80  82.20
1124.2  252794.44  207467.96  82.07
1128.1  253264.29  207407.28  81.89
1131.8  253198.40  206847.00  81.69
1135.7  252958.67  206036.80  81.45
1139.5  252691.20  205146.51  81.18
1143.3  252130.50  203784.55  80.83
1147.1  251585.78  202328.29  80.42
1150.9  251060.33  200728.39  79.95
1154.7  251017.87  199326.40  79.41
1158.5  250916.07  198025.37  78.92
1162.3  250711.46  196785.41  78.49
1166.1  250072.26  195393.78  78.13
1169.9  249699.57  194313.71  77.82
1173.7  249080.00  193204.29  77.57
1177.5  248487.67  192094.26  77.31
1181.2  248447.91  191495.57  77.08
1185.0  248798.39  191209.57  76.85
1188.8  248632.61  190784.75  76.73
1192.6  248597.32  190562.18  76.65
1196.4  248588.78  190429.88  76.60
1200.2  247935.64  189985.60  76.63
1204.0  247510.80  189783.71  76.68
1207.8  247196.90  189703.07  76.74
1211.6  246699.33  189487.79  76.81
1215.3  246311.15  189593.12  76.97
1219.1  246166.67  189967.82  77.17
1222.9  245831.11  190320.00  77.42
1226.7  245512.88  190766.51  77.70
1230.4  244883.38  190914.05  77.96
1234.2  244238.32  190992.55  78.20
1238.0  243555.78  190971.27  78.41
1241.8  242920.17  190932.23  78.60
1245.5  242370.04  190858.80  78.75
1249.3  242178.43  191074.14  78.90
1253.1  242313.75  191430.63  79.00
1256.8  242260.71  191667.45  79.12
1260.6  242002.90  191582.72  79.17
1264.4  241691.46  191545.86  79.25
1268.1  241241.73  191238.77  79.27
1271.9  241189.49  191312.01  79.32
1275.7  241432.54  191676.68  79.39
1279.4  241759.50  192132.19  79.47
1283.2  241314.22  192099.79  79.61
1286.9  240955.42  192084.64  79.72
1290.7  240677.07  192109.97  79.82
1294.4  240041.29  191732.35  79.87
1298.2  239230.25  191208.68  79.93
1302.0  238192.92  190358.79  79.92
1305.7  236924.72  189318.84  79.91
1309.5  235406.88  187948.62  79.84
1313.2  234500.25  186941.25  79.72
1317.0  233828.40  186100.20  79.59
1320.7  233073.40  185037.74  79.39
1324.4  232124.08  183635.89  79.11
1328.2  231374.40  182237.14  78.76
1331.9  230430.81  180466.83  78.32
1335.7  229575.56  178548.66  77.77
1339.4  228439.87  176283.69  77.17
1343.2  227580.24  174115.64  76.51
1346.9  227166.85  172209.01  75.81
1350.6  227506.53  170941.30  75.14
1354.4  228067.28  169917.73  74.50
1358.1  228007.80  168418.11  73.87
1361.8  227350.82  166456.26  73.22
1365.6  226245.75  164227.53  72.59
1369.3  224859.56  161894.57  72.00
1373.0  223373.39  159681.97  71.49
1376.7  221961.27  157486.86  70.95
1380.5  220438.13  155156.77  70.39
1384.2  219072.34  152519.44  69.62
1387.9  217714.53  149569.37  68.70
1391.6  216392.31  146180.38  67.55
1395.3  215219.95  142462.22  66.19
1399.1  214495.19  138616.70  64.62
1402.8  213547.33  134145.43  62.82
1406.5  212808.50  129520.54  60.86
1410.2  212206.67  124960.39  58.89
1413.9  212009.92  120786.73  56.97
1417.6  211453.22  116806.89  55.24
1421.3  210885.87  113299.54  53.73
1425.1  210152.53  110194.97  52.44
1428.8  209745.15  107720.07  51.36
1432.5  209509.63  105710.27  50.46
1436.2  209285.21  104061.41  49.72
1439.9  208678.05  102469.15  49.10
1443.6  208329.00  101229.64  48.59
1447.3  207766.82  100182.70  48.22
1451.0  207258.25  99314.36  47.92
1454.7  206677.24  98624.29  47.72
1458.4  206245.90  98078.40  47.55
1462.1  205603.38  97597.43  47.47
1465.8  204956.83  97235.96  47.44
1469.4  204386.58  97067.05  47.49
1473.1  204757.42  97461.91  47.60
1476.8  204836.67  97890.23  47.79
1480.5  203714.31  97741.23  47.98
1484.2  202831.53  97764.16  48.20
1487.9  202186.89  97957.94  48.45
1491.6  201475.08  98110.77  48.70
1495.3  201141.42  98493.80  48.97
1498.9  200549.37  98753.21  49.24
1502.6  199654.97  98876.58  49.52
1506.3  198601.51  98921.60  49.81
1510.0  197677.20  99023.34  50.09
1513.7  196956.34  99269.11  50.40
1517.3  196268.40  99462.81  50.68
1521.0  195383.57  99487.05  50.92
1524.7  194619.24  99545.49  51.15
1528.3  193829.05  99494.06  51.33
1532.0  192940.13  99400.29  51.52
1535.7  192111.58  99268.40  51.67
1539.3  191263.23  99045.54  51.78
1543.0  190679.22  98980.13  51.91
1546.7  190321.08  99037.71  52.04
1550.3  189827.38  98991.54  52.15
1554.0  189055.30  98776.80  52.25
1557.6  188262.92  98605.77  52.38
1561.3  187448.59  98334.65  52.46
1565.0  186567.73  98027.14  52.54
1568.6  185627.06  97679.05  52.62
1572.3  184943.47  97495.41  52.72
1575.9  184331.56  97366.69  52.82
1579.6  183753.81  97238.05  52.92
1583.2  183106.44  97114.63  53.04
1586.9  182320.11  96886.11  53.14
1590.5  181680.40  96874.17  53.32
1594.1  180929.04  96810.90  53.51
1597.8  180148.50  96741.40  53.70
1601.4  179392.23  96731.78  53.92
1605.1  178380.96  96575.85  54.14
1608.7  177530.75  96511.98  54.36
1612.3  176740.71  96481.09  54.59
1616.0  175915.95  96357.12  54.77
1619.6  175218.44  96300.00  54.96
1623.2  174399.53  96079.97  55.09
1626.9  173733.13  95957.94  55.23
1630.5  172940.40  95665.73  55.32
1634.1  172303.19  95438.36  55.39
1637.8  171599.56  95106.40  55.42
1641.4  170793.85  94603.71  55.39
1645.0  169983.99  94012.18  55.31
1648.6  169071.50  93217.80  55.14
1652.2  168373.11  92414.82  54.89
1655.8  167669.00  91523.21  54.59
1659.5  167001.25  90595.51  54.25
1663.1  165819.97  89491.56  53.97
1666.7  164590.67  88452.54  53.74
1670.3  163428.70  87520.28  53.55
1673.9  162368.79  86653.01  53.37
1677.5  161600.67  85865.24  53.13
1681.1  161160.89  85288.37  52.92
1684.7  161157.70  84979.86  52.73
1688.3  161052.34  84552.35  52.50
1691.9  160655.60  83901.26  52.22
1695.6  160305.60  83156.96  51.87
1699.2  160183.27  82535.68  51.53
1702.8  160122.43  81887.34  51.14
1706.3  159627.41  81004.78  50.75
1709.9  158676.44  79937.54  50.38
1713.5  157931.43  79046.69  50.05
1717.1  157218.06  78311.60  49.81
1720.7  156517.52  77698.94  49.64
1724.3  156131.51  77380.38  49.56
1727.9  155792.27  77248.40  49.58
1731.5  155689.89  77382.61  49.70
1735.1  155801.87  77759.49  49.91
1738.7  155536.62  77861.09  50.06
1742.2  155048.91  77815.76  50.19
1745.8  154385.20  77547.34  50.23
1749.4  154144.48  77421.19  50.23
1753.0  153212.50  76886.93  50.18
1756.5  151733.61  76109.90  50.16
1760.1  149979.62  75217.29  50.15
1763.7  148014.03  74284.00  50.19
1767.2  146468.93  73677.94  50.30
1770.8  145141.00  73206.32  50.44
1774.4  143712.84  72633.13  50.54
1777.9  142897.77  72461.28  50.71
1781.5  142031.67  72161.36  50.81
1785.1  140833.33  71662.50  50.88
1788.6  139570.70  71105.36  50.95
1792.2  138260.67  70510.61  51.00
1795.8  137581.02  70311.85  51.11
1799.3  136896.20  70060.24  51.18
1802.9  136197.12  69820.18  51.26
1806.4  135599.56  69635.14  51.35
1810.0  134841.68  69380.80  51.45
1813.5  134479.72  69288.49  51.52
1817.1  134302.27  69314.57  51.61
1820.6  133764.13  69169.76  51.71
1824.2  133752.67  69333.83  51.84
1827.7  133033.53  69126.01  51.96
1831.2  132846.00  69264.00  52.14
1834.8  132906.03  69452.57  52.26
1838.3  132689.50  69565.82  52.43
1841.8  132028.77  69383.29  52.55
1845.4  131119.64  69033.83  52.65
1848.9  130280.70  68655.21  52.70
1852.4  129636.57  68310.60  52.69
1856.0  128927.77  67788.49  52.58
1859.5  128166.93  67197.23  52.43
1863.0  127635.03  66571.81  52.16
1866.6  127527.56  66086.80  51.82
1870.1  127480.09  65434.47  51.33
1873.6  126804.75  64218.05  50.64
1877.1  125570.67  62507.63  49.78
1880.6  124227.09  60481.79  48.69
1884.2  123278.40  58376.41  47.35
1887.7  122465.80  55994.96  45.72
1891.2  121541.35  53180.78  43.76
1894.7  120741.47  50156.37  41.54
1898.2  120319.72  47170.57  39.20
1902.2  128587.68  46987.20  36.54
1904.9  127905.30  44337.10  34.66
1907.6  127072.88  41700.96  32.82
1910.4  126372.12  39347.28  31.14
1913.1  125265.84  37215.76  29.71
1915.8  124546.24  35532.00  28.53
1918.6  123998.40  34203.84  27.58
1921.3  123483.40  33163.42  26.86
1924.0  122649.10  32326.84  26.36
1926.7  121813.52  31699.88  26.02
1929.4  120960.16  31293.28  25.87
1932.2  120331.63  31104.05  25.85
1934.9  119723.76  31047.12  25.93
1937.6  119073.08  31068.36  26.09
1940.3  118481.50  31195.00  26.33
1943.0  117976.17  31401.92  26.62
1945.7  117243.72  31599.26  26.95
1948.4  116472.02  31809.14  27.31
1951.1  115851.24  32080.86  27.69
1953.8  115208.94  32365.08  28.09
1956.4  114666.12  32671.36  28.49
1959.1  114058.80  32943.16  28.88
1961.8  113268.96  33179.58  29.29
1964.5  112601.07  33445.44  29.70
1967.2  111802.21  33663.32  30.11
1969.9  111186.00  33895.40  30.49
1972.5  110415.18  34109.92  30.89
1975.2  109870.39  34389.77  31.30
1977.9  109505.74  34692.10  31.68
1980.6  108899.84  34925.24  32.07
1983.2  108037.46  35074.30  32.46
1985.9  107179.20  35193.60  32.84
1988.5  106309.21  35303.12  33.21
1991.2  105639.39  35465.85  33.57
1993.8  105030.42  35632.08  33.93
1996.5  104594.82  35835.36  34.26
1999.2  103975.54  35935.61  34.56
2001.8  103578.00  36065.64  34.82
2004.4  103090.50  36159.27  35.08
2007.1  102425.68  36150.24  35.29
2009.7  101844.00  36117.72  35.46
2012.4  101450.24  36115.52  35.60
2015.0  101002.60  36030.60  35.67
2017.6  100463.25  35849.40  35.68
2020.3  99962.72  35664.64  35.68
2022.9  99730.24  35547.04  35.64
2025.5  99501.42  35383.47  35.56
2028.1  99297.22  35146.80  35.40
2030.8  98906.55  34788.60  35.17
2033.4  98762.82  34510.98  34.94
2036.0  98372.64  34143.16  34.71
2038.6  98000.82  33748.98  34.44
2041.2  97692.68  33363.88  34.15
2043.8  97347.64  32981.00  33.88
2046.4  96983.26  32570.32  33.58
2049.0  96477.92  32118.56  33.29
2051.6  96236.22  31757.49  33.00
2054.2  95914.00  31379.75  32.72
2056.8  95564.70  31015.60  32.46
2059.4  94979.19  30590.82  32.21
2062.0  94480.25  30217.25  31.98
2064.6  93900.66  29835.70  31.77
2067.1  93317.94  29464.29  31.57
2069.7  92690.46  29082.58  31.38
2072.3  92263.02  28754.88  31.17
2074.9  91802.55  28453.74  30.99
2077.4  91485.76  28192.01  30.82
2080.0  91002.78  27880.41  30.64
2082.6  90557.60  27584.90  30.46
2085.1  90103.80  27275.73  30.27
2087.7  89739.00  27027.00  30.12
2090.3  89281.80  26753.70  29.97
2092.8  88550.35  26392.08  29.80
2095.4  87775.48  26001.30  29.62
2097.9  87134.60  25652.06  29.44
2100.5  86442.40  25330.80  29.30
2103.0  85843.50  25044.32  29.17
2105.6  85292.31  24743.58  29.01
2108.1  84791.97  24471.72  28.86
2110.7  84268.94  24196.62  28.71
2113.2  83765.82  23932.03  28.57
2115.7  83216.50  23646.30  28.42
2118.3  82621.50  23385.96  28.30
2120.8  82257.48  23195.34  28.20
2123.3  81873.81  22982.90  28.07
2125.8  81508.70  22794.24  27.97
2128.4  81072.81  22600.50  27.88
2130.9  80526.80  22377.60  27.79
2133.4  80150.84  22208.06  27.71
2135.9  79772.00  22052.00  27.64
2138.4  79308.57  21888.90  27.60
2140.9  79000.42  21785.12  27.58
2143.4  78670.22  21688.77  27.57
2145.9  78370.51  21608.36  27.57
2148.4  78078.11  21535.26  27.58
2150.9  77793.02  21476.78  27.61
2153.4  77500.62  21425.61  27.65
2155.9  77170.24  21381.61  27.71
2158.4  76858.95  21366.45  27.80
2160.9  76616.40  21359.10  27.88
2163.4  76291.96  21300.68  27.92
2165.9  75741.46  21168.56  27.95
2168.4  75298.14  21092.04  28.01
2170.8  74952.90  21070.83  28.11
2173.3  74582.75  21029.77  28.20
2175.8  74274.86  21011.87  28.29
2178.2  73896.55  20971.75  28.38
2180.7  73521.84  20919.57  28.45
2183.2  73117.36  20870.29  28.54
2185.6  72704.52  20858.04  28.69
2188.1  72198.00  20827.80  28.85
2190.6  71622.46  20765.16  28.99
2193.0  70989.27  20652.39  29.09
2195.5  70464.00  20567.04  29.19
2197.9  69878.80  20486.40  29.32
2200.4  69166.35  20386.45  29.47
2202.8  68677.49  20347.41  29.63
2205.3  68089.80  20258.52  29.75
2207.7  67728.18  20230.60  29.87
2210.1  67331.04  20210.68  30.02
2212.6  66975.74  20179.96  30.13
2215.0  66733.20  20181.95  30.24
2217.4  66406.85  20161.17  30.36
2219.9  66160.10  20137.14  30.44
2222.3  65935.32  20089.08  30.47
2224.7  65763.09  20029.41  30.46
2227.1  65492.34  19917.86  30.41
2229.5  65202.73  19780.32  30.34
2231.9  64761.76  19571.84  30.22
2234.4  64285.60  19285.68  30.00
2236.8  63880.78  19033.97  29.80
2239.2  63509.16  18781.62  29.57
2241.6  63102.69  18494.28  29.31
2244.0  62709.12  18195.84  29.02
2246.4  62311.29  17860.20  28.66
2248.8  61890.18  17527.73  28.32
2251.2  61561.20  17234.70  28.00
2253.6  61143.60  16930.20  27.69
2255.9  60846.96  16652.76  27.37
2258.3  60530.54  16391.13  27.08
2260.7  60141.84  16140.72  26.84
2263.1  59734.20  15903.60  26.62
2265.5  59344.01  15668.07  26.40
2267.9  59029.50  15486.00  26.23
2270.2  58589.68  15312.32  26.13
2272.6  58166.40  15137.28  26.02
2275.0  57771.00  14932.26  25.85
2277.3  57401.10  14761.80  25.72
2279.7  57011.70  14602.50  25.61
2282.1  56695.52  14441.48  25.47
2284.4  56311.86  14215.52  25.24
2286.8  56016.32  14040.36  25.06
2289.1  55624.08  13847.00  24.89
2291.5  55313.44  13672.47  24.72
2293.8  54905.10  13461.20  24.52
2296.2  54432.84  13250.16  24.34
2298.5  53918.07  13052.67  24.21
2300.8  53390.96  12859.98  24.09
2303.2  52769.84  12637.92  23.95
2305.5  52107.61  12430.02  23.85
2307.9  51457.31  12234.93  23.78
2310.2  50792.28  12076.68  23.78
2312.5  50167.60  11978.40  23.88
2314.8  49575.94  11893.80  23.99
2317.1  48978.75  11812.25  24.12
2319.5  48380.13  11735.82  24.26
2321.8  47858.20  11631.36  24.30
2324.1  47284.58  11518.64  24.36
2326.4  46779.70  11389.84  24.35
2328.7  46255.50  11257.50  24.34
2331.0  45788.40  11129.52  24.31
2333.3  45418.12  11013.61  24.25
2335.6  45029.60  10900.40  24.21
2337.9  44561.34  10761.12  24.15
2340.2  44108.50  10630.50  24.10
2342.5  43736.49  10508.55  24.03
2344.8  43271.05  10380.85  23.99
2347.1  42774.48  10278.24  24.03
2349.4  42239.82  10200.54  24.15
2351.7  41763.04  10111.36  24.21
2353.9  41306.34  10030.43  24.28
2356.2  40803.75  9964.50  24.42
2358.5  40291.48  9897.01  24.56
2360.8  39807.38  9808.18  24.64
2363.1  39354.72  9701.76  24.65
2365.3  38896.75  9602.79  24.69
2367.6  38370.00  9490.00  24.73
2369.8  37878.45  9386.70  24.78
2372.1  37345.62  9267.96  24.82
2374.4  36740.72  9138.92  24.87
2376.6  36104.60  8992.48  24.91
2378.9  35503.72  8837.08  24.89
2381.1  34923.20  8715.20  24.96
2383.4  34361.10  8587.66  24.99
2385.6  33889.35  8443.60  24.92
2387.9  33397.56  8289.36  24.82
2390.1  32917.50  8158.50  24.78
2392.3  32432.40  8023.86  24.74
2394.6  31967.82  7883.92  24.66
2396.8  31564.75  7787.74  24.67
2399.0  31137.00  7661.20  24.60
2401.3  30685.52  7552.36  24.61
2403.5  30193.80  7414.68  24.56
2405.7  29795.18  7279.38  24.43
2407.9  29393.46  7137.00  24.28
2410.1  28949.04  6963.84  24.06
2412.4  28566.40  6825.20  23.89
2414.6  28188.72  6711.60  23.81
2416.8  27791.94  6586.14  23.70
2419.0  27411.18  6422.75  23.43
2421.2  27024.00  6271.82  23.21
2423.4  26619.53  6172.81  23.19
2425.6  26300.43  6046.47  22.99
2427.8  25968.96  5920.74  22.80
2430.0  25623.98  5780.88  22.56
2432.2  25344.00  5667.84  22.36
2434.4  25042.77  5537.97  22.11
2436.5  24717.48  5391.20  21.81
2438.7  24443.76  5271.72  21.57
2440.9  24165.39  5192.76  21.49
2443.1  23878.80  5101.38  21.36
2445.3  23575.46  4985.71  21.15
2447.4  23268.24  4871.52  20.94
2449.6  22989.12  4755.52  20.69
2451.8  22716.18  4682.34  20.61
2453.9  22383.65  4576.49  20.45
2456.1  22042.80  4471.36  20.28
2458.3  21746.81  4397.66  20.22
2460.4  21477.42  4323.71  20.13
2462.6  21199.15  4221.70  19.91
2464.7  20929.22  4149.08  19.82
2466.9  20654.56  4114.88  19.92
2469.0  20390.48  4034.48  19.79
2471.2  20159.16  3942.36  19.56
2473.3  19892.38  3852.90  19.37
2475.4  19652.73  3764.22  19.15
2477.6  19422.94  3692.46  19.01
2479.7  19169.28  3640.32  18.99
2481.9  18872.49  3559.08  18.86
2484.0  18632.22  3475.44  18.65
2486.1  18397.26  3381.48  18.38
2488.2  18200.35  3315.50  18.22
2490.4  17958.00  3266.75  18.19
2492.5  17627.20  3238.04  18.37
2494.6  17320.41  3191.13  18.42
2496.7  17114.48  3157.04  18.45
2498.8  16885.35  3140.46  18.60
2500.9  16707.79  3105.79  18.59
2503.0  16645.86  3122.60  18.76
2505.1  16528.20  3143.40  19.02
2507.2  16478.67  3209.43  19.48
2509.4  16432.24  3240.16  19.72
2511.4  16521.12  3222.87  19.51
2513.5  16609.92  3207.20  19.31
2515.6  16660.72  3243.68  19.47
