# Supplementary material for: Using reflectance spectra and Pl@ntNet to identify herbarium specimens: a case study with Lithocarpus
Source: New Phytol. 2025 Jun 4;251(2):800–10. doi: 10.1111/nph.70258 (PMC13278665; doi:10.1111/nph.70258)
Supplement: Supplementary file 1 — Dataset S1 Original spectral data collected for this study. [file NPH-251-800-s003.zip › lithocarpus_spectra/gr020122_0034.sig]

/*** Spectra Vista SIG Data ***/
name= gr020122_0034.sig
instrument= HI: 1132003 (HR-1024i)
integration= 50.0, 9.0, 6.0, 150.0, 14.0, 6.0
scan method= Time-based, Time-based
scan coadds= 100, 425, 571, 33, 298, 571
scan time= 5, 5
scan settings= AI, AI
external data set1= 0,0,0,0,0,0,0,0,0,0,0,0,0,0,0,0,0,0,0,0,0,0,0,0,0,0,0,0,0,0,0,0
external data set2= 0,0,0,0,0,0,0,0,0,0,0,0,0,0,0,0,0,0,0,0,0,0,0,0,0,0,0,0,0,0,0,0
external data dark= 0,0,0,0,0,0,0,0,0,0,0,0,0,0,0,0
external data mask= 0
optic= LENS 4(1), LENS 4(1)
temp= 33.7, -5.0, -9.9, 33.8, -5.0, -9.9
battery= 7.44, 7.44
error= 0, 0
units= Radiance, Radiance
time= 01/02/2022 12:30:33, 01/02/2022 12:32:45
longitude=                 ,                 
latitude=                 ,                 
gpstime=                 ,                 
comm= 
memory slot= 0, 0
factors= 0.953, 0.931, 1.000 [Overlap: Remove @ 990,1900, Matching Type: None]
inclinometer x offset= 1, 1
inclinometer y offset= 90, 90
data= 
340.5  1193.50  180.83  15.15
341.9  1191.12  184.34  15.48
343.4  1161.12  150.88  12.99
344.9  1165.50  148.00  12.70
346.4  1176.78  136.70  11.62
347.8  1181.97  148.46  12.56
349.3  1178.08  137.97  11.71
350.8  1212.00  136.35  11.25
352.2  1228.92  126.79  10.32
353.7  1268.68  114.92  9.06
355.2  1296.90  117.90  9.09
356.6  1374.45  122.17  8.89
358.1  1440.98  118.98  8.26
359.6  1474.30  123.93  8.41
361.0  1514.13  119.00  7.86
362.5  1578.24  115.08  7.29
364.0  1694.42  123.15  7.27
365.5  1760.45  119.93  6.81
366.9  1821.20  129.79  7.13
368.4  1901.52  125.10  6.58
369.9  1967.58  132.89  6.75
371.3  2062.32  145.42  7.05
372.8  2176.26  148.58  6.83
374.2  2284.48  142.78  6.25
375.7  2386.02  157.32  6.59
377.2  2469.75  151.30  6.13
378.6  2536.32  140.91  5.56
380.1  2628.10  145.29  5.53
381.6  2774.20  155.52  5.61
383.0  2909.50  168.67  5.80
384.5  3044.86  165.62  5.44
386.0  3160.08  171.38  5.42
387.4  3277.60  172.72  5.27
388.9  3369.80  178.17  5.29
390.4  3519.51  193.63  5.50
391.8  3662.12  198.99  5.43
393.3  3801.52  197.03  5.18
394.7  3915.75  200.52  5.12
396.2  4035.86  194.76  4.83
397.7  4189.92  199.52  4.76
399.1  4347.30  212.31  4.88
400.6  4531.36  220.13  4.86
402.0  4664.40  229.84  4.93
403.5  4772.60  228.67  4.79
405.0  4930.28  242.32  4.91
406.4  5132.38  246.55  4.80
407.9  5325.24  255.71  4.80
409.3  5434.82  263.40  4.85
410.8  5575.14  265.08  4.75
412.2  5740.56  276.04  4.81
413.7  5959.83  288.59  4.84
415.1  6170.12  305.73  4.95
416.6  6364.44  308.76  4.85
418.0  6510.50  323.83  4.97
419.5  6675.06  329.38  4.93
420.9  6874.88  341.12  4.96
422.4  7123.99  355.46  4.99
423.8  7373.15  368.14  4.99
425.3  7626.00  385.40  5.05
426.7  7847.40  399.75  5.09
428.2  8025.60  413.44  5.15
429.6  8207.12  421.03  5.13
431.1  8420.58  434.33  5.16
432.5  8681.27  450.93  5.19
434.0  8954.00  465.67  5.20
435.4  9256.50  485.83  5.25
436.8  9546.98  503.16  5.27
438.3  9802.75  521.68  5.32
439.7  10020.09  531.07  5.30
441.2  10219.68  543.32  5.32
442.6  10467.30  560.55  5.36
444.0  10750.74  584.22  5.43
445.5  11077.20  608.16  5.49
446.9  11427.78  622.44  5.45
448.4  11729.13  635.95  5.42
449.8  12062.75  661.05  5.48
451.2  12339.50  686.17  5.56
452.7  12575.88  702.52  5.59
454.1  12837.38  714.79  5.57
455.5  13133.12  730.89  5.57
457.0  13464.88  751.23  5.58
458.4  13796.64  777.92  5.64
459.8  14135.04  804.48  5.69
461.2  14544.52  828.21  5.69
462.7  14907.09  853.71  5.73
464.1  15241.77  868.01  5.69
465.5  15538.68  891.48  5.74
467.0  15835.60  912.97  5.77
468.4  16163.04  938.21  5.80
469.8  16497.28  965.52  5.85
471.2  16902.60  990.91  5.86
472.7  17340.16  1018.97  5.88
474.1  17764.90  1048.23  5.90
475.5  18280.86  1082.38  5.92
476.9  18751.59  1112.02  5.93
478.4  19143.75  1143.75  5.97
479.8  19419.42  1168.67  6.02
481.2  19636.24  1183.95  6.03
482.6  19890.63  1202.67  6.05
484.0  20270.70  1228.16  6.06
485.4  20737.21  1263.09  6.09
486.9  21247.20  1302.60  6.13
488.3  21789.04  1339.31  6.15
489.7  22279.72  1377.10  6.18
491.1  22714.44  1409.24  6.20
492.5  23108.40  1444.52  6.25
493.9  23442.96  1472.46  6.28
495.3  23734.80  1499.10  6.32
496.8  24135.96  1534.56  6.36
498.2  24625.05  1572.89  6.39
499.6  25121.61  1616.01  6.43
501.0  25684.53  1663.14  6.48
502.4  26202.48  1709.68  6.52
503.8  26699.75  1751.03  6.56
505.2  27223.72  1796.63  6.60
506.6  27733.86  1843.53  6.65
508.0  28224.00  1893.36  6.71
509.4  28625.00  1931.67  6.75
510.8  29091.15  1976.70  6.79
512.2  29558.16  2023.57  6.85
513.6  30062.40  2070.40  6.89
515.0  30646.96  2128.72  6.95
516.4  31139.04  2182.35  7.01
517.8  31693.60  2235.04  7.05
519.2  32289.84  2293.69  7.10
520.7  32866.80  2351.26  7.15
522.0  33348.84  2406.48  7.22
523.4  33921.72  2469.60  7.28
524.8  34426.80  2527.26  7.34
526.2  35025.55  2588.50  7.39
527.6  35644.44  2654.28  7.45
529.0  36181.20  2716.27  7.51
530.4  36812.84  2788.99  7.58
531.8  37355.18  2857.77  7.65
533.2  37828.44  2917.20  7.71
534.6  38289.28  2988.16  7.80
536.0  38785.59  3066.47  7.91
537.4  39291.99  3141.50  8.00
538.8  39852.28  3219.13  8.08
540.2  40470.57  3294.98  8.14
541.6  41073.76  3370.73  8.21
543.0  41568.52  3443.07  8.28
544.3  42251.55  3532.20  8.36
545.7  43043.25  3629.35  8.43
547.1  43560.90  3701.85  8.50
548.5  44189.82  3785.78  8.57
549.9  44900.92  3876.37  8.63
551.3  45645.34  3975.05  8.71
552.7  46156.54  4055.63  8.79
554.1  46853.79  4150.99  8.86
555.4  47430.48  4239.55  8.94
556.8  47863.20  4313.54  9.01
558.2  48146.10  4375.65  9.09
559.6  48429.75  4439.20  9.17
561.0  48972.00  4526.06  9.24
562.3  49385.70  4601.57  9.32
563.7  49974.40  4692.05  9.39
565.1  50547.20  4778.40  9.45
566.5  51168.32  4873.17  9.52
567.9  52003.60  4987.65  9.59
569.2  52924.20  5110.00  9.66
570.6  53887.59  5243.09  9.73
572.0  54721.40  5359.01  9.79
573.4  55416.23  5471.60  9.87
574.8  56112.75  5584.50  9.95
576.1  56978.20  5720.81  10.04
577.5  57626.12  5833.68  10.12
578.9  58532.52  5973.28  10.21
580.3  59365.65  6106.44  10.29
581.6  60194.72  6239.25  10.37
583.0  61017.84  6380.67  10.46
584.4  61609.11  6498.81  10.55
585.8  62065.62  6603.43  10.64
587.1  62445.46  6699.44  10.73
588.5  62939.10  6811.90  10.82
589.9  63357.30  6915.60  10.92
591.2  63906.40  7034.11  11.01
592.6  64661.74  7173.39  11.09
594.0  65294.43  7308.59  11.19
595.3  66158.58  7466.41  11.29
596.7  67037.08  7630.40  11.38
598.1  67879.85  7789.79  11.48
599.5  68700.20  7950.38  11.57
600.8  69565.52  8119.53  11.67
602.2  70277.83  8273.09  11.77
603.5  71156.40  8450.36  11.88
604.9  72025.56  8628.66  11.98
606.3  72816.48  8798.24  12.08
607.6  73553.16  8969.42  12.19
609.0  74282.40  9142.20  12.31
610.4  75009.48  9311.12  12.41
611.7  75679.85  9477.20  12.52
613.1  76301.40  9644.05  12.64
614.5  76992.84  9828.24  12.77
615.8  77539.68  9993.78  12.89
617.2  78298.56  10189.08  13.01
618.5  78929.76  10371.25  13.14
619.9  79737.22  10572.17  13.26
621.2  80468.04  10779.40  13.40
622.6  81372.50  11000.00  13.52
624.0  82091.97  11192.28  13.63
625.3  82908.97  11402.03  13.75
626.7  83720.48  11609.99  13.87
628.0  84411.92  11807.59  13.99
629.4  85232.00  12021.33  14.10
630.8  85914.12  12216.24  14.22
632.1  86461.83  12390.84  14.33
633.5  87373.00  12620.23  14.44
634.8  88096.36  12817.09  14.55
636.2  88743.36  13013.52  14.66
637.5  89564.46  13234.89  14.78
638.9  90287.07  13431.46  14.88
640.2  91065.97  13639.23  14.98
641.6  91915.14  13841.14  15.06
642.9  92658.02  14035.23  15.15
644.3  93463.28  14244.30  15.24
645.6  94243.50  14456.00  15.34
647.0  94989.06  14646.72  15.42
648.3  95761.19  14840.75  15.50
649.7  96614.67  15051.97  15.58
651.0  97417.18  15236.55  15.64
652.4  97907.94  15383.16  15.71
653.7  98978.31  15611.19  15.77
655.0  99890.28  15814.57  15.83
656.4  100543.80  15971.67  15.89
657.7  101627.25  16182.14  15.92
659.1  102533.20  16372.77  15.97
660.4  103252.80  16542.40  16.02
661.8  103920.00  16704.00  16.07
663.1  104893.26  16921.24  16.13
664.5  105413.28  17070.20  16.19
665.8  105561.93  17176.77  16.27
667.1  105637.77  17286.84  16.36
668.5  106016.40  17452.40  16.46
669.8  106417.62  17634.31  16.57
671.2  106662.40  17799.25  16.69
672.5  106924.16  17971.58  16.81
673.8  107516.92  18205.04  16.93
675.2  108472.14  18505.62  17.06
676.5  109631.28  18856.14  17.20
677.8  110841.66  19219.19  17.34
679.2  111806.72  19549.17  17.48
680.5  112635.39  19876.38  17.65
681.9  113382.50  20199.67  17.82
683.2  114198.70  20541.03  17.99
684.5  114999.50  20895.23  18.17
685.9  115719.12  21216.71  18.33
687.2  116428.80  21547.52  18.51
688.5  117098.42  21874.41  18.68
689.9  117892.84  22237.49  18.86
691.2  118579.02  22573.80  19.04
692.5  119187.92  22909.29  19.22
693.8  119924.20  23269.10  19.40
695.2  120535.50  23616.45  19.59
696.5  121235.84  23988.36  19.79
697.8  121941.60  24376.40  19.99
699.2  122598.45  24771.63  20.21
700.5  123297.66  25185.48  20.43
701.8  123921.00  25600.05  20.66
703.1  124586.40  26029.92  20.89
704.5  125249.49  26484.57  21.15
705.8  125981.83  26954.74  21.40
707.1  126643.00  27419.50  21.65
708.4  127269.69  27893.34  21.92
709.8  128036.07  28392.21  22.18
711.1  128573.76  28848.71  22.44
712.4  129382.40  29375.77  22.70
713.7  130032.20  29873.95  22.97
715.0  130725.63  30382.87  23.24
716.3  131449.75  30901.92  23.51
717.7  132132.25  31418.52  23.78
719.0  132896.50  31959.40  24.05
720.3  133632.04  32494.18  24.32
721.6  134480.20  33070.60  24.59
722.9  135304.11  33644.88  24.87
724.2  136117.80  34231.68  25.15
725.6  136853.56  34809.59  25.44
726.9  137291.25  35329.67  25.73
728.2  137780.16  35870.61  26.03
729.5  138362.64  36448.92  26.34
730.8  138826.20  37009.63  26.66
732.1  139404.16  37606.43  26.98
733.4  139832.72  38184.71  27.31
734.7  140139.00  38742.12  27.65
736.0  140520.66  39323.10  27.98
737.3  140682.96  39852.36  28.33
738.6  140875.47  40390.83  28.67
740.0  141089.95  40942.83  29.02
741.2  141406.72  41527.89  29.37
742.6  141902.64  42181.08  29.73
743.9  142469.60  42853.49  30.08
745.2  143192.40  43576.96  30.43
746.5  143962.35  44303.90  30.77
747.8  144582.40  45004.33  31.13
749.1  145308.79  45735.17  31.47
750.4  146008.43  46452.86  31.82
751.7  146697.60  47178.37  32.16
753.0  147230.40  47847.12  32.50
754.2  147859.86  48547.14  32.83
755.5  148427.49  49229.72  33.17
756.8  148966.00  49902.91  33.50
758.1  149934.96  50719.56  33.83
759.4  150809.60  51519.73  34.16
760.7  151648.28  52314.36  34.50
762.0  152232.50  53013.33  34.82
763.3  152797.68  53702.04  35.15
764.6  153162.24  54339.68  35.48
765.9  153528.30  54985.82  35.81
767.2  153997.62  55669.95  36.15
768.4  154299.60  56289.57  36.48
769.7  154925.02  57023.95  36.81
771.0  155328.12  57681.03  37.13
772.3  155686.85  58337.77  37.47
773.6  156156.48  59034.61  37.80
774.8  156606.49  59718.16  38.13
776.1  157027.26  60391.15  38.46
777.4  157331.13  61014.40  38.78
778.7  157846.68  61715.43  39.10
780.0  158283.52  62410.03  39.43
781.2  158616.60  63065.88  39.76
782.5  159127.02  63767.08  40.07
783.8  159573.78  64453.32  40.39
785.0  159914.28  65082.60  40.70
786.3  160314.00  65758.00  41.02
787.6  160770.40  66453.89  41.33
788.9  161129.97  67107.87  41.65
790.1  161657.90  67812.53  41.95
791.4  162012.00  68451.68  42.25
792.7  162635.46  69210.15  42.56
793.9  163046.52  69877.08  42.86
795.2  163507.00  70567.83  43.16
796.5  163997.90  71254.26  43.45
797.7  164487.12  71936.52  43.73
799.0  165096.00  72696.00  44.03
800.2  165497.60  73341.01  44.32
801.5  165923.64  74011.21  44.61
802.8  166450.65  74714.33  44.89
804.0  166906.74  75382.58  45.16
805.3  167391.52  76060.04  45.44
806.5  167758.60  76696.13  45.72
807.8  168205.10  77361.67  45.99
809.0  168665.47  78039.65  46.27
810.3  169153.64  78712.94  46.53
811.5  169513.56  79335.05  46.80
812.8  169975.50  79998.70  47.06
814.0  170360.55  80627.31  47.33
815.3  170858.27  81300.19  47.58
816.5  171247.50  81926.42  47.84
817.8  171675.96  82574.52  48.10
819.0  172087.51  83190.57  48.34
820.2  172518.96  83848.82  48.60
821.5  172995.10  84504.78  48.85
822.7  173284.53  85063.20  49.09
824.0  173714.13  85699.83  49.33
825.2  174225.60  86355.25  49.57
826.4  174703.98  87019.79  49.81
827.7  175004.10  87580.68  50.04
828.9  175480.20  88236.00  50.28
830.1  175847.51  88850.91  50.53
831.4  176286.98  89462.74  50.75
832.6  176760.42  90097.75  50.97
833.8  177090.40  90674.97  51.20
835.0  177476.18  91265.95  51.42
836.3  177914.10  91889.70  51.65
837.5  178359.30  92521.80  51.87
838.7  178798.59  93147.03  52.10
839.9  179178.48  93726.72  52.31
841.2  179641.65  94355.44  52.52
842.4  180009.96  94954.12  52.75
843.6  180467.00  95531.80  52.94
844.8  180914.58  96166.26  53.16
846.0  181352.43  96750.57  53.35
847.2  181706.07  97318.55  53.56
848.5  182209.84  97966.21  53.77
849.7  182571.51  98537.58  53.97
850.9  182943.80  99089.03  54.16
852.1  183320.39  99656.49  54.36
853.3  183648.24  100169.70  54.54
854.5  184032.73  100763.93  54.75
855.7  184362.66  101295.60  54.94
856.9  184722.96  101849.00  55.14
858.1  185122.48  102396.47  55.31
859.3  185476.76  102943.07  55.50
860.5  185932.86  103522.07  55.68
861.7  186322.40  104110.40  55.88
862.9  186694.69  104650.39  56.05
864.1  187053.01  105192.48  56.24
865.3  187454.04  105756.45  56.42
866.5  187894.08  106315.20  56.58
867.7  188331.40  106878.51  56.75
868.9  188734.42  107428.81  56.92
870.1  189151.50  108026.52  57.11
871.3  189572.90  108587.14  57.28
872.5  190063.80  109150.35  57.43
873.7  190572.40  109707.52  57.57
874.9  191119.89  110313.01  57.72
876.0  191571.84  110906.52  57.89
877.2  192030.52  111473.76  58.05
878.4  192530.61  112093.92  58.22
879.6  192981.60  112631.40  58.36
880.8  193464.25  113188.83  58.51
882.0  193826.29  113710.62  58.67
883.1  194351.36  114307.57  58.81
884.3  194823.23  114869.61  58.96
885.5  195249.60  115428.81  59.12
886.7  195655.68  115927.68  59.25
887.8  196131.00  116490.90  59.39
889.0  196639.22  117068.07  59.53
890.2  197094.66  117603.99  59.67
891.4  197604.73  118163.91  59.80
892.5  198219.06  118800.24  59.93
893.7  198844.34  119437.40  60.07
894.9  199428.12  120066.60  60.21
896.0  200008.90  120707.25  60.35
897.2  200696.44  121348.55  60.46
898.4  201207.24  121888.43  60.58
899.5  201838.68  122541.38  60.71
900.7  202222.80  123052.80  60.85
901.9  202701.48  123579.80  60.97
903.0  203092.73  124036.76  61.07
904.2  203461.60  124517.13  61.20
905.4  203861.88  125049.16  61.34
906.5  204407.42  125575.40  61.43
907.7  204781.92  126012.23  61.53
908.8  205191.33  126483.59  61.64
910.0  205524.80  126939.28  61.76
911.2  205722.50  127302.53  61.88
912.3  205826.40  127644.62  62.02
913.5  206056.71  128013.72  62.13
914.6  206251.92  128338.56  62.22
915.8  206665.02  128769.86  62.31
916.9  206884.18  129126.85  62.42
918.1  207147.00  129510.53  62.52
919.2  207239.04  129814.38  62.64
920.4  207425.68  130123.47  62.73
921.5  207708.55  130459.92  62.81
922.7  207901.28  130756.16  62.89
923.8  208221.60  131186.48  63.00
925.0  208304.39  131494.44  63.13
926.1  208559.40  131856.48  63.22
927.3  208986.72  132255.20  63.28
928.4  209508.00  132747.33  63.36
929.6  210186.24  133403.31  63.47
930.7  210887.60  134067.27  63.57
931.8  211644.48  134716.55  63.65
933.0  212267.52  135316.56  63.75
934.1  212828.49  135772.35  63.79
935.3  213011.02  136073.14  63.88
936.4  213009.24  136278.75  63.98
937.6  212864.19  136401.95  64.08
938.7  212778.36  136486.98  64.15
939.9  212818.95  136639.31  64.20
941.0  213310.72  137128.32  64.29
942.1  213925.86  137648.16  64.34
943.3  214448.04  138138.02  64.42
944.4  214781.23  138537.91  64.50
945.6  215020.80  138792.94  64.55
946.7  215303.31  139128.08  64.62
947.9  215485.83  139375.18  64.68
949.0  215766.38  139667.09  64.73
950.1  216075.24  139955.64  64.77
951.3  216381.22  140250.22  64.82
952.4  216677.76  140574.33  64.88
953.6  216966.76  140900.63  64.94
954.7  217251.48  141079.13  64.94
955.8  217484.71  141285.00  64.96
957.0  217877.25  141563.60  64.97
958.1  218043.60  141928.38  65.09
959.3  218148.00  141899.10  65.05
960.4  218333.22  142195.96  65.13
961.6  218800.98  142509.01  65.13
962.7  219029.44  142630.83  65.12
963.9  219200.03  142757.46  65.13
965.0  219250.32  142848.54  65.15
966.2  219390.58  143044.97  65.20
967.3  219434.46  143146.37  65.23
968.5  219375.36  143269.12  65.31
969.6  219523.92  143226.80  65.24
970.8  219567.04  143157.34  65.20
971.9  219366.40  143117.33  65.24
973.1  219598.00  143222.56  65.22
974.2  219404.90  143303.62  65.31
975.4  219742.41  143379.15  65.25
976.5  219623.04  143310.57  65.25
977.7  219944.70  143427.54  65.21
978.8  219616.65  143286.12  65.24
980.0  219633.00  143319.33  65.25
981.2  219947.70  143551.30  65.27
982.3  220206.28  143369.43  65.11
983.5  219889.15  143305.93  65.17
984.6  220060.80  143379.12  65.15
985.8  220033.44  143387.05  65.17
987.0  220308.48  143375.36  65.08
988.1  220702.32  143501.92  65.02
989.3  220199.84  143420.67  65.13
990.2  233441.62  155243.13  66.50
994.0  233831.73  155941.80  66.69
997.9  233483.08  156277.29  66.93
1001.7  233866.46  156931.45  67.10
1005.6  234975.56  158230.71  67.34
1009.4  236384.34  159555.36  67.50
1013.3  237400.00  160714.29  67.70
1017.1  237916.28  161456.32  67.86
1021.0  238339.40  162159.30  68.04
1024.8  239528.94  163369.71  68.20
1028.6  241532.72  165139.68  68.37
1032.5  243110.00  166552.20  68.51
1036.3  243529.98  167177.49  68.65
1040.1  243617.57  167548.84  68.78
1044.0  244371.79  168392.33  68.91
1047.8  245092.05  169147.58  69.01
1051.6  245823.11  169993.37  69.15
1055.5  245361.00  169938.19  69.26
1059.3  244900.20  169886.31  69.37
1063.1  244477.57  169852.70  69.48
1067.0  244784.49  170301.88  69.57
1070.8  245682.03  171095.40  69.64
1074.6  246320.08  171781.66  69.74
1078.4  245873.67  171632.14  69.81
1082.3  244802.32  171067.21  69.88
1086.1  244105.16  170800.94  69.97
1089.9  243973.13  170887.77  70.04
1093.7  244366.27  171325.60  70.11
1097.5  244596.29  171575.05  70.15
1101.4  244630.81  171715.03  70.19
1105.2  244512.40  171695.83  70.22
1109.0  244869.83  172001.61  70.24
1112.8  245946.81  172646.69  70.20
1116.6  246670.04  173098.06  70.17
1120.4  247346.71  173418.80  70.11
1124.2  247807.32  173607.29  70.06
1128.1  248507.41  173856.31  69.96
1131.8  248482.73  173556.90  69.85
1135.7  248240.27  173092.26  69.73
1139.5  248047.40  172583.36  69.58
1143.3  247461.42  171716.79  69.39
1147.1  246697.78  170690.57  69.19
1150.9  245937.08  169636.50  68.98
1154.7  245951.33  169037.14  68.73
1158.5  245886.33  168394.93  68.48
1162.3  245758.41  167740.53  68.25
1166.1  245159.45  166768.10  68.02
1169.9  244843.57  166114.22  67.85
1173.7  244240.00  165317.14  67.69
1177.5  243619.98  164562.09  67.55
1181.2  243628.38  164283.04  67.43
1185.0  244172.53  164309.93  67.29
1188.8  244081.44  164077.00  67.22
1192.6  244074.35  163954.45  67.17
1196.4  244008.45  163748.18  67.11
1200.2  243301.33  163307.20  67.12
1204.0  242746.95  163017.90  67.16
1207.8  242307.37  162819.25  67.20
1211.6  241675.33  162461.36  67.22
1215.3  241147.62  162367.10  67.33
1219.1  241120.25  162601.88  67.44
1222.9  240853.33  162697.14  67.55
1226.7  240621.62  162919.53  67.71
1230.4  240067.53  162795.70  67.81
1234.2  239428.16  162630.65  67.92
1238.0  238678.95  162333.69  68.01
1241.8  237930.67  162064.41  68.11
1245.5  237296.71  161788.60  68.18
1249.3  237066.83  161879.04  68.28
1253.1  237388.47  162211.88  68.33
1256.8  237457.13  162368.24  68.38
1260.6  237248.17  162230.85  68.38
1264.4  237087.50  162178.27  68.40
1268.1  236788.93  161960.23  68.40
1271.9  236696.34  161944.42  68.42
1275.7  236834.43  162117.39  68.45
1279.4  237005.40  162306.06  68.48
1283.2  236489.86  162075.18  68.53
1286.9  236195.89  161987.18  68.58
1290.7  236062.93  161960.23  68.61
1294.4  235400.14  161510.44  68.61
1298.2  234363.73  160822.20  68.62
1302.0  233163.25  159959.09  68.60
1305.7  231855.86  159002.84  68.58
1309.5  230435.40  157898.49  68.52
1313.2  229645.67  157186.18  68.45
1317.0  229164.00  156696.43  68.38
1320.7  228425.61  155938.54  68.27
1324.4  227314.65  154874.48  68.13
1328.2  226708.00  154027.03  67.94
1331.9  225865.20  152896.43  67.69
1335.7  225040.69  151685.89  67.40
1339.4  223671.20  150124.14  67.12
1343.2  222631.93  148729.94  66.81
1346.9  222169.53  147646.49  66.46
1350.6  222568.34  147093.25  66.09
1354.4  223041.42  146605.88  65.73
1358.1  222688.80  145613.96  65.39
1361.8  221811.62  144274.73  65.04
1365.6  220775.35  142932.99  64.74
1369.3  219794.22  141561.43  64.41
1373.0  218507.18  140009.10  64.08
1376.7  216867.37  138200.08  63.73
1380.5  215331.56  136260.46  63.28
1384.2  214093.71  134294.76  62.73
1387.9  212914.07  132084.69  62.04
1391.6  211594.17  129485.32  61.20
1395.3  210375.65  126633.09  60.19
1399.1  209654.37  123808.38  59.05
1402.8  208658.00  120522.43  57.76
1406.5  207881.50  117175.97  56.37
1410.2  207372.22  113992.93  54.97
1413.9  207452.61  111271.34  53.64
1417.6  206996.51  108529.24  52.43
1421.3  206273.60  106023.94  51.40
1425.1  205442.13  103799.66  50.53
1428.8  205163.55  102189.60  49.81
1432.5  205046.74  100912.80  49.21
1436.2  204803.91  99822.13  48.74
1439.9  204119.12  98721.77  48.36
1443.6  203728.00  97950.86  48.08
1447.3  203176.07  97276.67  47.88
1451.0  202699.25  96731.04  47.72
1454.7  202159.20  96303.71  47.64
1458.4  201741.17  95932.20  47.55
1462.1  201084.50  95566.17  47.53
1465.8  200220.58  95206.14  47.55
1469.4  199674.70  95118.71  47.64
1473.1  200729.83  95821.86  47.74
1476.8  201022.47  96285.85  47.90
1480.5  199727.89  95992.91  48.06
1484.2  198455.20  95750.39  48.25
1487.9  197765.52  95839.40  48.46
1491.6  197149.33  95889.16  48.64
1495.3  197316.17  96318.16  48.81
1498.9  196935.43  96499.20  49.00
1502.6  195918.08  96376.70  49.19
1506.3  194605.60  96155.20  49.41
1510.0  193669.60  96095.03  49.62
1513.7  192937.31  96167.19  49.84
1517.3  192229.96  96232.91  50.06
1521.0  191345.70  96126.92  50.24
1524.7  190576.38  96108.38  50.43
1528.3  189788.72  96002.90  50.58
1532.0  188881.73  95845.37  50.74
1535.7  188039.13  95703.30  50.90
1539.3  187206.53  95476.05  51.00
1543.0  186610.86  95419.25  51.13
1546.7  186245.58  95452.50  51.25
1550.3  185741.87  95392.69  51.36
1554.0  184973.60  95173.65  51.45
1557.6  184241.02  94966.34  51.54
1561.3  183426.29  94690.39  51.62
1565.0  182580.53  94365.43  51.68
1568.6  181684.94  94011.90  51.74
1572.3  181038.78  93836.03  51.83
1575.9  180477.24  93683.71  51.91
1579.6  179914.39  93535.75  51.99
1583.2  179295.87  93402.57  52.09
1586.9  178573.33  93164.34  52.17
1590.5  178010.09  93139.57  52.32
1594.1  177297.63  92996.20  52.45
1597.8  176519.78  92866.03  52.61
1601.4  175816.85  92747.28  52.75
1605.1  174869.29  92497.30  52.90
1608.7  174052.75  92334.86  53.05
1612.3  173301.22  92156.99  53.18
1616.0  172522.15  91893.79  53.26
1619.6  171830.11  91706.64  53.37
1623.2  171093.27  91425.69  53.44
1626.9  170631.40  91305.34  53.51
1630.5  169964.85  91002.66  53.54
1634.1  169355.31  90750.16  53.59
1637.8  168561.24  90295.60  53.57
1641.4  167560.05  89662.63  53.51
1645.0  166647.73  89002.74  53.41
1648.6  165661.95  88201.39  53.24
1652.2  164935.69  87506.81  53.06
1655.8  164221.22  86777.00  52.84
1659.5  163535.75  86055.36  52.62
1663.1  162348.98  85159.22  52.45
1666.7  161123.17  84283.71  52.31
1670.3  159977.50  83483.60  52.18
1673.9  158890.41  82712.83  52.06
1677.5  158122.27  82076.26  51.91
1681.1  157705.73  81560.80  51.72
1684.7  157704.15  81200.25  51.49
1688.3  157559.97  80784.35  51.27
1691.9  157192.47  80247.64  51.05
1695.6  156843.57  79735.99  50.84
1699.2  156733.47  79382.10  50.65
1702.8  156655.48  79035.16  50.45
1706.3  156194.29  78450.97  50.23
1709.9  155254.49  77620.29  50.00
1713.5  154555.11  76899.70  49.76
1717.1  153847.79  76176.40  49.51
1720.7  153202.14  75450.09  49.25
1724.3  152863.72  74988.55  49.06
1727.9  152566.63  74673.98  48.95
1731.5  152465.83  74629.68  48.95
1735.1  152568.27  74834.74  49.05
1738.7  152302.00  74834.31  49.14
1742.2  151760.84  74686.09  49.21
1745.8  151190.67  74512.63  49.28
1749.4  151446.02  74691.68  49.32
1753.0  150989.42  74492.18  49.34
1756.5  149620.02  73845.35  49.36
1760.1  147663.48  72932.53  49.39
1763.7  145336.72  71889.13  49.46
1767.2  143494.33  71134.24  49.57
1770.8  142006.00  70543.61  49.68
1774.4  140550.24  69884.68  49.72
1777.9  139722.48  69647.31  49.85
1781.5  138869.67  69258.43  49.87
1785.1  137583.33  68667.86  49.91
1788.6  136258.12  68027.77  49.93
1792.2  135089.33  67444.93  49.93
1795.8  134663.89  67290.97  49.97
1799.3  134151.20  67032.90  49.97
1802.9  133411.33  66696.02  49.99
1806.4  132701.24  66417.60  50.05
1810.0  131851.02  66056.35  50.10
1813.5  131356.32  65862.31  50.14
1817.1  131137.07  65807.49  50.18
1820.6  130483.57  65577.06  50.26
1824.2  130364.00  65643.31  50.35
1827.7  129471.34  65294.86  50.43
1831.2  129108.00  65286.00  50.57
1834.8  129141.97  65370.39  50.62
1838.3  129093.50  65464.39  50.71
1841.8  128470.00  65253.90  50.79
1845.4  127642.55  64897.18  50.84
1848.9  126730.50  64446.11  50.85
1852.4  126136.87  64105.26  50.82
1856.0  125413.30  63611.64  50.72
1859.5  124634.83  63053.81  50.59
1863.0  123845.26  62372.69  50.36
1866.6  123422.49  61790.80  50.06
1870.1  123236.88  61170.97  49.64
1873.6  122716.50  60214.82  49.07
1877.1  121646.58  58752.75  48.30
1880.6  120255.76  57017.00  47.41
1884.2  119079.43  55126.73  46.29
1887.7  118152.20  53048.61  44.90
1891.2  117118.05  50624.78  43.23
1894.7  116272.68  48114.70  41.38
1898.2  115877.43  45631.30  39.38
1902.2  124940.40  46940.40  37.57
1904.9  124260.18  44720.05  35.99
1907.6  123440.20  42552.00  34.47
1910.4  122751.01  40629.81  33.10
1913.1  121642.07  38844.27  31.93
1915.8  120984.27  37440.20  30.95
1918.6  120532.93  36350.53  30.16
1921.3  120056.68  35500.47  29.57
1924.0  119250.25  34763.17  29.15
1926.7  118500.60  34264.90  28.92
1929.4  117760.27  33911.53  28.80
1932.2  117196.50  33741.38  28.79
1934.9  116664.60  33711.60  28.90
1937.6  116093.80  33732.47  29.06
1940.3  115536.25  33808.75  29.26
1943.0  115067.38  33960.63  29.51
1945.7  114409.99  34077.63  29.79
1948.4  113682.48  34210.09  30.09
1951.1  113080.05  34409.25  30.43
1953.8  112463.45  34599.95  30.77
1956.4  111984.25  34799.60  31.08
1959.1  111403.63  35018.37  31.43
1961.8  110616.45  35176.40  31.80
1964.5  109979.85  35354.48  32.15
1967.2  109262.81  35497.27  32.49
1969.9  108659.58  35677.50  32.83
1972.5  107882.84  35792.60  33.18
1975.2  107322.73  35997.93  33.54
1977.9  107000.40  36262.45  33.89
1980.6  106449.64  36446.55  34.24
1983.2  105623.78  36516.28  34.57
1985.9  104754.00  36558.00  34.90
1988.5  103870.13  36562.04  35.20
1991.2  103232.48  36644.40  35.50
1993.8  102650.35  36723.50  35.78
1996.5  102202.65  36844.50  36.05
1999.2  101592.19  36864.96  36.29
2001.8  101192.90  36923.30  36.49
2004.4  100688.75  36931.53  36.68
2007.1  100027.78  36852.67  36.84
2009.7  99463.95  36801.60  37.00
2012.4  99096.27  36818.40  37.15
2015.0  98635.83  36722.50  37.23
2017.6  98073.04  36523.63  37.24
2020.3  97564.13  36352.80  37.26
2022.9  97346.40  36265.20  37.25
2025.5  97143.28  36125.18  37.19
2028.1  96935.33  35947.87  37.08
2030.8  96522.05  35648.28  36.93
2033.4  96361.25  35426.65  36.76
2036.0  96028.43  35093.07  36.54
2038.6  95669.10  34728.15  36.30
2041.2  95359.93  34380.00  36.05
2043.8  95018.52  34022.84  35.81
2046.4  94652.07  33646.55  35.55
2049.0  94156.63  33240.37  35.30
2051.6  93920.65  32921.70  35.05
2054.2  93587.71  32595.21  34.83
2056.8  93234.17  32301.50  34.65
2059.4  92658.09  31939.13  34.47
2062.0  92173.33  31613.54  34.30
2064.6  91590.93  31296.33  34.17
2067.1  91004.18  30980.70  34.04
2069.7  90386.17  30634.85  33.89
2072.3  89969.22  30393.87  33.78
2074.9  89510.40  30160.55  33.70
2077.4  89208.48  29959.04  33.58
2080.0  88741.08  29725.34  33.50
2082.6  88279.79  29502.92  33.42
2085.1  87815.70  29258.75  33.32
2087.7  87470.50  29048.50  33.21
2090.3  87052.33  28796.85  33.08
2092.8  86326.66  28459.41  32.97
2095.4  85546.07  28110.55  32.86
2097.9  84909.18  27804.99  32.75
2100.5  84233.33  27499.33  32.65
2103.0  83670.57  27237.47  32.55
2105.6  83143.75  26963.68  32.43
2108.1  82661.78  26711.48  32.31
2110.7  82139.40  26464.67  32.22
2113.2  81637.13  26209.33  32.10
2115.7  81074.63  25950.83  32.01
2118.3  80484.95  25681.83  31.91
2120.8  80152.95  25491.75  31.80
2123.3  79768.89  25273.80  31.68
2125.8  79369.27  25079.60  31.60
2128.4  78959.73  24897.60  31.53
2130.9  78452.33  24660.50  31.43
2133.4  78101.68  24473.63  31.34
2135.9  77737.00  24321.33  31.29
2138.4  77292.88  24167.46  31.27
2140.9  76990.48  24069.08  31.26
2143.4  76687.99  23958.53  31.24
2145.9  76395.59  23842.78  31.21
2148.4  76115.38  23751.41  31.20
2150.9  75835.16  23678.31  31.22
2153.4  75536.67  23611.30  31.26
2155.9  75205.80  23541.52  31.30
2158.4  74927.13  23471.00  31.33
2160.9  74731.13  23409.75  31.33
2163.4  74427.60  23365.67  31.39
2165.9  73889.33  23243.33  31.46
2168.4  73418.70  23130.15  31.50
2170.8  73104.26  23055.82  31.54
2173.3  72774.68  22997.88  31.60
2175.8  72447.10  22951.41  31.68
2178.2  72066.33  22902.54  31.78
2180.7  71698.03  22850.74  31.87
2183.2  71288.68  22792.85  31.97
2185.6  70868.70  22724.10  32.07
2188.1  70402.50  22648.50  32.17
2190.6  69883.23  22544.60  32.26
2193.0  69265.08  22422.13  32.37
2195.5  68704.00  22316.80  32.48
2197.9  68139.27  22232.40  32.63
2200.4  67477.29  22110.83  32.77
2202.8  67040.98  22030.41  32.86
2205.3  66459.07  21907.97  32.96
2207.7  66112.15  21876.18  33.09
2210.1  65717.87  21822.50  33.21
2212.6  65380.49  21754.63  33.27
2215.0  65143.92  21737.83  33.37
2217.4  64840.72  21702.13  33.47
2219.9  64602.82  21669.28  33.54
2222.3  64385.93  21596.67  33.54
2224.7  64232.78  21531.83  33.52
2227.1  63994.73  21429.46  33.49
2229.5  63719.77  21298.33  33.42
2231.9  63282.00  21065.73  33.29
2234.4  62801.87  20807.93  33.13
2236.8  62396.74  20575.14  32.97
2239.2  62011.95  20327.45  32.78
2241.6  61618.90  20032.60  32.51
2244.0  61214.40  19735.20  32.24
2246.4  60798.38  19428.03  31.95
2248.8  60381.02  19110.76  31.65
2251.2  60073.50  18813.75  31.32
2253.6  59696.50  18494.75  30.98
2255.9  59400.10  18220.80  30.67
2258.3  59102.49  17949.27  30.37
2260.7  58743.73  17672.53  30.08
2263.1  58340.75  17414.50  29.85
2265.5  57940.58  17169.99  29.63
2267.9  57644.75  16950.50  29.41
2270.2  57232.27  16720.60  29.22
2272.6  56837.80  16519.90  29.06
2275.0  56411.25  16324.35  28.94
2277.3  56005.75  16151.25  28.84
2279.7  55644.38  15981.63  28.72
2282.1  55348.60  15818.13  28.58
2284.4  54939.32  15612.12  28.42
2286.8  54654.31  15411.44  28.20
2289.1  54290.83  15201.43  28.00
2291.5  54003.66  15015.88  27.81
2293.8  53583.57  14805.78  27.63
2296.2  53099.20  14583.80  27.47
2298.5  52566.78  14344.88  27.29
2300.8  52066.82  14140.35  27.16
2303.2  51485.23  13925.63  27.05
2305.5  50831.78  13718.23  26.99
2307.9  50181.48  13540.18  26.98
2310.2  49549.50  13398.00  27.04
2312.5  48974.67  13317.00  27.19
2314.8  48405.00  13238.38  27.35
2317.1  47807.08  13127.29  27.46
2319.5  47192.03  12978.00  27.50
2321.8  46646.60  12853.83  27.56
2324.1  46040.17  12702.08  27.59
2326.4  45526.25  12558.15  27.58
2328.7  45030.00  12405.42  27.55
2331.0  44587.60  12245.00  27.46
2333.3  44240.68  12129.49  27.42
2335.6  43847.53  12003.13  27.37
2337.9  43414.95  11837.55  27.27
2340.2  43011.25  11700.83  27.20
2342.5  42628.58  11554.65  27.11
2344.8  42155.29  11396.33  27.03
2347.1  41650.70  11270.00  27.06
2349.4  41100.45  11157.35  27.15
2351.7  40642.27  11069.47  27.24
2353.9  40191.31  10980.39  27.32
2356.2  39706.88  10887.50  27.42
2358.5  39234.69  10803.99  27.54
2360.8  38757.08  10697.77  27.60
2363.1  38313.15  10595.00  27.65
2365.3  37880.98  10471.57  27.64
2367.6  37366.67  10341.67  27.68
2369.8  36858.38  10225.88  27.74
2372.1  36309.65  10072.40  27.74
2374.4  35723.00  9903.07  27.72
2376.6  35137.67  9721.13  27.67
2378.9  34550.60  9557.10  27.66
2381.1  33973.33  9368.67  27.58
2383.4  33428.42  9222.23  27.59
2385.6  32934.92  9091.50  27.60
2387.9  32451.00  8961.00  27.61
2390.1  31998.75  8820.00  27.56
2392.3  31572.45  8696.03  27.54
2394.6  31110.57  8581.32  27.58
2396.8  30689.43  8461.48  27.57
2399.0  30254.25  8319.25  27.50
2401.3  29836.15  8133.03  27.26
2403.5  29393.00  7989.80  27.18
2405.7  28982.72  7860.49  27.12
2407.9  28566.30  7722.60  27.03
2410.1  28132.50  7570.20  26.91
2412.4  27769.75  7448.58  26.82
2414.6  27382.20  7322.60  26.74
2416.8  27002.80  7218.20  26.73
2419.0  26640.45  7083.64  26.59
2421.2  26179.50  6887.37  26.31
2423.4  25720.04  6703.38  26.06
2425.6  25469.85  6629.40  26.03
2427.8  25250.78  6562.73  25.99
2430.0  24937.69  6432.76  25.80
2432.2  24643.20  6278.40  25.48
2434.4  24332.63  6153.30  25.29
2436.5  24006.47  6026.03  25.10
2438.7  23738.50  5929.70  24.98
2440.9  23452.78  5806.13  24.76
2443.1  23185.35  5688.30  24.53
2445.3  22907.04  5566.77  24.30
2447.4  22603.20  5477.40  24.23
2449.6  22330.00  5390.00  24.14
2451.8  22066.20  5288.85  23.97
2453.9  21749.76  5164.66  23.75
2456.1  21425.27  5055.40  23.60
2458.3  21140.97  4967.49  23.50
2460.4  20848.75  4886.09  23.44
2462.6  20601.29  4813.08  23.36
2464.7  20340.56  4715.86  23.18
2466.9  20106.80  4620.33  22.98
2469.0  19854.37  4531.98  22.83
2471.2  19606.95  4461.95  22.76
2473.3  19347.74  4364.24  22.56
2475.4  19112.90  4304.05  22.52
2477.6  18862.57  4202.80  22.28
2479.7  18611.20  4083.20  21.94
2481.9  18328.74  4019.58  21.93
2484.0  18114.66  3995.68  22.06
2486.1  17856.00  3961.80  22.19
2488.2  17595.42  3868.08  21.98
2490.4  17352.71  3771.67  21.74
2492.5  17052.40  3720.23  21.82
2494.6  16725.00  3679.50  22.00
2496.7  16494.84  3634.75  22.04
2498.8  16275.90  3567.08  21.92
2500.9  16039.03  3513.85  21.91
2503.0  15973.30  3502.92  21.93
2505.1  15907.13  3549.00  22.31
2507.2  15912.30  3573.53  22.46
2509.4  15911.50  3592.14  22.58
2511.4  15931.83  3624.43  22.75
2513.5  16036.00  3713.60  23.16
2515.6  16095.53  3716.72  23.09
