# Supplementary material for: Using reflectance spectra and Pl@ntNet to identify herbarium specimens: a case study with Lithocarpus
Source: New Phytol. 2025 Jun 4;251(2):800–10. doi: 10.1111/nph.70258 (PMC13278665; doi:10.1111/nph.70258)
Supplement: Supplementary file 1 — Dataset S1 Original spectral data collected for this study. [file NPH-251-800-s003.zip › lithocarpus_spectra/gr021422_0088.sig]

/*** Spectra Vista SIG Data ***/
name= gr021422_0088.sig
instrument= HI: 1132003 (HR-1024i)
integration= 50.0, 9.0, 5.0, 150.0, 14.0, 5.0
scan method= Time-based, Time-based
scan coadds= 100, 425, 645, 33, 298, 645
scan time= 5, 5
scan settings= AI, AI
external data set1= 0,0,0,0,0,0,0,0,0,0,0,0,0,0,0,0,0,0,0,0,0,0,0,0,0,0,0,0,0,0,0,0
external data set2= 0,0,0,0,0,0,0,0,0,0,0,0,0,0,0,0,0,0,0,0,0,0,0,0,0,0,0,0,0,0,0,0
external data dark= 0,0,0,0,0,0,0,0,0,0,0,0,0,0,0,0
external data mask= 0
optic= LENS 4(1), LENS 4(1)
temp= 30.6, -5.0, -9.9, 30.6, -5.0, -9.9
battery= 7.46, 7.45
error= 0, 0
units= Radiance, Radiance
time= 14/02/2022 11:05:38, 14/02/2022 11:06:52
longitude=                 ,                 
latitude=                 ,                 
gpstime=                 ,                 
comm= 
memory slot= 0, 0
factors= 0.944, 0.929, 1.000 [Overlap: Remove @ 990,1900, Matching Type: None]
inclinometer x offset= 1, 1
inclinometer y offset= 90, 90
data= 
340.5  1236.90  180.83  14.62
341.9  1212.39  177.25  14.62
343.4  1200.48  177.12  14.75
344.9  1184.00  160.33  13.54
346.4  1212.44  166.41  13.73
347.8  1216.23  154.17  12.68
349.3  1209.92  143.28  11.84
350.8  1227.15  131.30  10.70
352.2  1258.18  121.92  9.69
353.7  1310.05  128.71  9.82
355.2  1362.40  122.27  8.97
356.6  1439.90  122.17  8.48
358.1  1480.64  118.98  8.04
359.6  1487.12  106.83  7.18
361.0  1563.37  114.89  7.35
362.5  1664.55  127.41  7.65
364.0  1758.12  135.89  7.73
365.5  1824.70  132.78  7.28
366.9  1871.44  121.41  6.49
368.4  1964.07  125.10  6.37
369.9  2121.90  132.89  6.26
371.3  2194.52  145.42  6.63
372.8  2254.92  135.47  6.01
374.2  2336.40  138.45  5.93
375.7  2464.68  144.21  5.85
377.2  2603.25  142.40  5.47
378.6  2655.21  149.71  5.64
380.1  2756.30  145.29  5.27
381.6  2875.08  151.32  5.26
383.0  3023.35  151.80  5.02
384.5  3159.52  165.62  5.24
386.0  3272.94  171.38  5.24
387.4  3386.05  168.70  4.98
388.9  3497.62  174.30  4.98
390.4  3644.80  170.85  4.69
391.8  3834.32  183.68  4.79
393.3  3986.96  193.17  4.84
394.7  4063.30  181.60  4.47
396.2  4176.52  173.12  4.15
397.7  4334.40  182.32  4.21
399.1  4539.39  198.83  4.38
400.6  4734.56  206.59  4.36
402.0  4867.20  202.80  4.17
403.5  4949.00  199.27  4.03
405.0  5098.04  208.15  4.08
406.4  5321.80  228.51  4.29
407.9  5548.24  234.89  4.23
409.3  5689.44  231.21  4.06
410.8  5778.18  228.42  3.95
412.2  5933.52  238.52  4.02
413.7  6168.54  249.94  4.05
415.1  6435.42  267.83  4.16
416.6  6633.36  266.43  4.02
418.0  6771.50  263.42  3.89
419.5  6910.00  274.10  3.97
420.9  7111.04  288.64  4.06
422.4  7395.32  304.98  4.12
423.8  7687.82  318.78  4.15
425.3  7976.55  328.00  4.11
426.7  8216.40  346.45  4.22
428.2  8378.24  350.61  4.18
429.6  8545.13  357.78  4.19
431.1  8747.76  369.27  4.22
432.5  9033.44  389.44  4.31
434.0  9344.50  403.33  4.32
435.4  9685.50  418.00  4.32
436.8  10026.00  432.60  4.31
438.3  10305.60  444.47  4.31
439.7  10509.43  457.10  4.35
441.2  10676.52  470.00  4.40
442.6  10916.85  482.85  4.42
444.0  11214.84  498.68  4.45
445.5  11587.62  517.66  4.47
446.9  11979.24  536.90  4.48
448.4  12331.90  553.00  4.48
449.8  12695.55  568.77  4.48
451.2  12977.75  590.33  4.55
452.7  13195.41  606.02  4.59
454.1  13444.28  620.39  4.61
455.5  13730.08  635.23  4.63
457.0  14094.08  650.17  4.61
458.4  14454.44  667.33  4.62
459.8  14843.52  687.36  4.63
461.2  15282.88  720.78  4.72
462.7  15695.13  744.26  4.74
464.1  16036.94  762.80  4.76
465.5  16315.92  781.32  4.79
467.0  16585.90  799.10  4.82
468.4  16887.84  815.40  4.83
469.8  17248.24  838.37  4.86
471.2  17688.63  862.86  4.88
472.7  18158.87  887.43  4.89
474.1  18644.00  920.40  4.94
475.5  19225.70  954.81  4.97
476.9  19778.07  983.71  4.97
478.4  20206.25  1008.33  4.99
479.8  20452.84  1033.42  5.05
481.2  20603.20  1051.23  5.10
482.6  20791.08  1066.05  5.13
484.0  21131.22  1086.76  5.14
485.4  21626.71  1116.82  5.16
486.9  22212.45  1148.55  5.17
488.3  22863.60  1191.36  5.21
489.7  23398.98  1226.69  5.24
491.1  23855.16  1262.24  5.29
492.5  24255.00  1289.68  5.32
493.9  24548.76  1315.32  5.36
495.3  24812.10  1335.70  5.38
496.8  25175.68  1365.91  5.43
498.2  25678.47  1402.75  5.46
499.6  26226.09  1439.01  5.49
501.0  26856.05  1485.32  5.53
502.4  27440.88  1529.08  5.57
503.8  27987.47  1570.47  5.61
505.2  28549.60  1613.75  5.65
506.6  29095.00  1659.68  5.70
508.0  29615.04  1698.48  5.74
509.4  30025.00  1736.67  5.78
510.8  30492.00  1782.00  5.84
512.2  30939.20  1826.75  5.90
513.6  31449.60  1870.40  5.95
515.0  32053.52  1922.61  6.00
516.4  32591.36  1970.45  6.05
517.8  33186.68  2025.89  6.10
519.2  33830.04  2083.80  6.16
520.7  34442.79  2141.73  6.22
522.0  34956.12  2199.28  6.29
523.4  35571.06  2262.33  6.36
524.8  36113.10  2318.48  6.42
526.2  36760.44  2384.56  6.49
527.6  37435.86  2457.18  6.56
529.0  38016.00  2527.07  6.65
530.4  38699.42  2604.64  6.73
531.8  39270.01  2671.93  6.80
533.2  39737.88  2742.48  6.90
534.6  40173.12  2819.57  7.02
536.0  40641.01  2911.09  7.16
537.4  41155.34  2993.33  7.27
538.8  41743.89  3077.37  7.37
540.2  42415.22  3166.79  7.47
541.6  43074.50  3250.66  7.55
543.0  43630.02  3338.91  7.65
544.3  44365.65  3440.85  7.76
545.7  45200.85  3555.40  7.87
547.1  45757.65  3640.95  7.96
548.5  46432.38  3736.14  8.05
549.9  47201.28  3841.25  8.14
551.3  48023.30  3958.85  8.24
552.7  48622.92  4063.06  8.36
554.1  49399.65  4179.68  8.46
555.4  50045.66  4279.25  8.55
556.8  50482.74  4370.52  8.66
558.2  50736.15  4450.05  8.77
559.6  50959.35  4526.00  8.88
561.0  51452.94  4623.08  8.99
562.3  51824.50  4709.25  9.09
563.7  52420.48  4818.99  9.19
565.1  53020.00  4928.00  9.29
566.5  53685.36  5045.57  9.40
567.9  54590.00  5188.35  9.50
569.2  55582.80  5338.20  9.60
570.6  56615.28  5504.26  9.72
572.0  57503.56  5655.10  9.83
573.4  58257.98  5792.96  9.94
574.8  59011.25  5935.83  10.06
576.1  59934.86  6097.21  10.17
577.5  60651.96  6243.52  10.29
578.9  61658.28  6423.20  10.42
580.3  62604.60  6595.68  10.54
581.6  63549.44  6775.95  10.66
583.0  64461.78  6951.48  10.78
584.4  65085.90  7108.43  10.92
585.8  65473.79  7237.16  11.05
587.1  65759.76  7358.93  11.19
588.5  66136.80  7488.50  11.32
589.9  66442.80  7610.90  11.45
591.2  66929.00  7758.85  11.59
592.6  67687.62  7942.51  11.73
594.0  68367.76  8116.74  11.87
595.3  69301.10  8328.18  12.02
596.7  70259.92  8544.04  12.16
598.1  71204.68  8758.91  12.30
599.5  72114.00  8982.27  12.46
600.8  73065.64  9210.04  12.61
602.2  73849.72  9421.14  12.76
603.5  74809.68  9659.52  12.91
604.9  75747.42  9898.86  13.07
606.3  76607.52  10128.80  13.22
607.6  77413.98  10357.82  13.38
609.0  78186.60  10587.60  13.54
610.4  78946.14  10816.26  13.70
611.7  79613.99  11034.69  13.86
613.1  80230.80  11255.40  14.03
614.5  80904.42  11489.22  14.20
615.8  81417.78  11697.54  14.37
617.2  82143.18  11943.06  14.54
618.5  82755.04  12176.40  14.71
619.9  83570.90  12437.30  14.88
621.2  84336.06  12702.39  15.06
622.6  85294.00  12992.83  15.23
624.0  86072.22  13252.86  15.40
625.3  86964.33  13521.54  15.55
626.7  87853.32  13790.91  15.70
628.0  88598.60  14046.41  15.85
629.4  89471.20  14321.07  16.01
630.8  90217.44  14573.76  16.15
632.1  90816.39  14794.92  16.29
633.5  91771.68  15081.73  16.43
634.8  92533.49  15332.81  16.57
636.2  93213.12  15570.44  16.70
637.5  94072.62  15843.13  16.84
638.9  94825.95  16085.05  16.96
640.2  95606.39  16334.73  17.09
641.6  96463.62  16585.06  17.19
642.9  97282.64  16818.92  17.29
644.3  98159.70  17084.55  17.40
645.6  98962.50  17337.67  17.52
647.0  99732.60  17579.13  17.63
648.3  100563.59  17826.69  17.73
649.7  101421.37  18080.41  17.83
651.0  102268.00  18316.11  17.91
652.4  102828.96  18514.08  18.00
653.7  103976.64  18801.21  18.08
655.0  104943.80  19058.09  18.16
656.4  105635.00  19252.33  18.23
657.7  106797.56  19540.69  18.30
659.1  107746.10  19781.30  18.36
660.4  108521.28  19986.77  18.42
661.8  109248.00  20181.33  18.47
663.1  110275.32  20433.40  18.53
664.5  110789.16  20596.58  18.59
665.8  110913.57  20694.67  18.66
667.1  110952.72  20788.29  18.74
668.5  111266.40  20935.60  18.82
669.8  111596.46  21098.05  18.91
671.2  111779.20  21229.87  18.99
672.5  112034.99  21400.74  19.10
673.8  112640.64  21647.92  19.22
675.2  113611.26  21979.58  19.35
676.5  114795.30  22359.08  19.48
677.8  116069.82  22772.06  19.62
679.2  117086.31  23151.35  19.77
680.5  117970.71  23530.92  19.95
681.9  118757.10  23913.63  20.14
683.2  119619.50  24326.87  20.34
684.5  120489.60  24750.37  20.54
685.9  121255.92  25174.50  20.76
687.2  122004.48  25597.44  20.98
688.5  122690.22  26013.36  21.20
689.9  123523.52  26464.96  21.43
691.2  124225.64  26891.20  21.65
692.5  124888.08  27298.11  21.86
693.8  125639.55  27746.25  22.08
695.2  126288.16  28172.51  22.31
696.5  127010.40  28630.95  22.54
697.8  127745.15  29109.63  22.79
699.2  128437.53  29595.54  23.04
700.5  129172.14  30115.32  23.31
701.8  129837.75  30632.35  23.59
703.1  130522.92  31180.76  23.89
704.5  131227.29  31760.10  24.20
705.8  131994.12  32366.04  24.52
707.1  132682.25  32965.75  24.85
708.4  133350.12  33571.30  25.18
709.8  134167.11  34224.41  25.51
711.1  134732.42  34829.28  25.85
712.4  135577.16  35515.18  26.20
713.7  136277.50  36162.57  26.54
715.0  137015.73  36834.44  26.88
716.3  137793.50  37523.58  27.23
717.7  138566.20  38215.97  27.58
719.0  139386.20  38940.63  27.94
720.3  140216.02  39677.59  28.30
721.6  141169.80  40458.27  28.66
722.9  142094.34  41256.81  29.03
724.2  143057.88  42076.44  29.41
725.6  143885.44  42898.55  29.81
726.9  144367.00  43629.92  30.22
728.2  144804.80  44363.95  30.64
729.5  145380.69  45153.42  31.06
730.8  145843.70  45930.54  31.49
732.1  146427.96  46771.20  31.94
733.4  146844.06  47563.27  32.39
734.7  147077.64  48311.04  32.85
736.0  147342.78  49072.56  33.31
737.3  147378.96  49754.07  33.76
738.6  147378.96  50440.41  34.22
740.0  147435.95  51146.53  34.69
741.2  147638.40  51891.84  35.15
742.6  148087.80  52724.28  35.60
743.9  148666.08  53601.20  36.05
745.2  149464.26  54547.92  36.50
746.5  150300.47  55526.97  36.94
747.8  151027.60  56459.73  37.38
749.1  151835.74  57420.74  37.82
750.4  152641.81  58364.42  38.24
751.7  153429.50  59315.06  38.66
753.0  154036.49  60185.40  39.07
754.2  154707.00  61096.06  39.49
755.5  155307.29  61968.54  39.90
756.8  155903.68  62832.99  40.30
758.1  156938.40  63885.80  40.71
759.4  157887.40  64912.80  41.11
760.7  158765.88  65924.60  41.52
762.0  159355.00  66832.50  41.94
763.3  159924.24  67719.96  42.35
764.6  160328.40  68547.68  42.75
765.9  160715.15  69395.32  43.18
767.2  161221.62  70292.53  43.60
768.4  161543.20  71110.43  44.02
769.7  162194.31  72071.04  44.44
771.0  162623.61  72936.36  44.85
772.3  162989.20  73780.85  45.27
773.6  163463.04  74673.55  45.68
774.8  163935.06  75569.72  46.10
776.1  164376.94  76453.35  46.51
777.4  164691.31  77262.47  46.91
778.7  165211.68  78160.65  47.31
780.0  165664.00  79029.33  47.70
781.2  166021.38  79846.04  48.09
782.5  166549.50  80741.44  48.48
783.8  167002.02  81604.62  48.86
785.0  167367.12  82399.90  49.23
786.3  167790.00  83240.50  49.61
787.6  168229.04  84087.92  49.98
788.9  168625.89  84892.73  50.34
790.1  169168.00  85768.47  50.70
791.4  169530.24  86560.96  51.06
792.7  170155.14  87479.69  51.41
793.9  170587.62  88300.80  51.76
795.2  171074.00  89132.67  52.10
796.5  171588.56  89976.33  52.44
797.7  172063.74  90817.00  52.78
799.0  172692.00  91728.00  53.12
800.2  173097.60  92517.33  53.45
801.5  173574.44  93327.42  53.77
802.8  174093.60  94187.75  54.10
804.0  174576.22  94997.93  54.42
805.3  175078.92  95831.95  54.74
806.5  175461.40  96586.30  55.05
807.8  175919.10  97382.60  55.36
809.0  176408.73  98198.21  55.67
810.3  176874.80  99010.64  55.98
811.5  177250.29  99757.98  56.28
812.8  177744.60  100551.80  56.57
814.0  178130.88  101310.03  56.87
815.3  178631.82  102107.15  57.16
816.5  179020.75  102851.75  57.45
817.8  179475.33  103637.31  57.74
819.0  179864.79  104365.43  58.02
820.2  180321.48  105138.70  58.31
821.5  180804.45  105929.63  58.59
822.7  181124.31  106609.37  58.86
824.0  181559.70  107357.04  59.13
825.2  182057.25  108138.90  59.40
826.4  182560.51  108917.31  59.66
827.7  182873.05  109581.17  59.92
828.9  183363.30  110357.70  60.19
830.1  183784.65  111073.75  60.44
831.4  184220.07  111813.77  60.70
832.6  184690.26  112577.53  60.95
833.8  185072.50  113245.67  61.19
835.0  185454.08  113946.42  61.44
836.3  185920.70  114680.58  61.68
837.5  186391.80  115416.00  61.92
838.7  186811.65  116138.25  62.17
839.9  187226.64  116847.36  62.41
841.2  187750.68  117577.65  62.62
842.4  188154.03  118259.10  62.85
843.6  188607.30  118964.77  63.08
844.8  189117.36  119709.75  63.30
846.0  189507.33  120378.87  63.52
847.2  189914.34  121031.33  63.73
848.5  190387.44  121774.51  63.96
849.7  190750.26  122419.53  64.18
850.9  191187.10  123052.80  64.36
852.1  191597.06  123708.93  64.57
853.3  191880.12  124312.00  64.79
854.5  192300.50  124960.78  64.98
855.7  192648.36  125561.42  65.18
856.9  193020.60  126166.68  65.36
858.1  193378.33  126781.14  65.56
859.3  193735.78  127397.20  65.76
860.5  194192.73  128040.24  65.93
861.7  194630.40  128670.67  66.11
862.9  195024.57  129272.04  66.29
864.1  195374.37  129860.57  66.47
865.3  195787.04  130490.51  66.65
866.5  196266.24  131172.48  66.83
867.7  196672.54  131779.52  67.00
868.9  197091.37  132393.54  67.17
870.1  197549.29  133058.91  67.35
871.3  198013.44  133673.55  67.51
872.5  198490.95  134331.15  67.68
873.7  198983.68  134996.88  67.84
874.9  199524.78  135686.97  68.01
876.0  200046.96  136350.84  68.16
877.2  200485.96  136955.12  68.31
878.4  201077.19  137646.45  68.45
879.6  201595.80  138287.80  68.60
880.8  202032.25  138922.58  68.76
882.0  202473.60  139511.94  68.90
883.1  203049.56  140158.01  69.03
884.3  203534.21  140776.03  69.17
885.5  204042.09  141409.94  69.30
886.7  204431.04  141979.20  69.45
887.8  204894.30  142588.20  69.59
889.0  205425.02  143241.08  69.73
890.2  205930.62  143826.13  69.84
891.4  206497.11  144484.46  69.97
892.5  207074.79  145175.16  70.11
893.7  207759.12  145929.33  70.24
894.9  208402.56  146617.44  70.35
896.0  209013.20  147353.83  70.50
897.2  209691.44  148057.70  70.61
898.4  210266.68  148713.63  70.73
899.5  210972.66  149423.50  70.83
900.7  211346.20  149958.03  70.95
901.9  211807.36  150527.59  71.07
903.0  212174.27  151074.39  71.20
904.2  212641.80  151611.20  71.30
905.4  213106.50  152142.70  71.39
906.5  213598.84  152715.85  71.50
907.7  213913.64  153228.33  71.63
908.8  214298.82  153750.10  71.75
910.0  214692.40  154228.88  71.84
911.2  214947.53  154602.26  71.93
912.3  215238.12  154956.20  71.99
913.5  215339.75  155282.65  72.11
914.6  215505.36  155645.28  72.22
915.8  215794.80  156082.35  72.33
916.9  216117.57  156498.93  72.41
918.1  216337.66  156844.41  72.50
919.2  216566.73  157169.16  72.57
920.4  216648.96  157498.95  72.70
921.5  216834.76  157871.80  72.81
922.7  217030.88  158229.49  72.91
923.8  217344.18  158622.94  72.98
925.0  217584.50  158932.81  73.04
926.1  217840.56  159308.80  73.13
927.3  218207.52  159754.88  73.21
928.4  218734.75  160390.75  73.33
929.6  219479.04  161093.97  73.40
930.7  220186.40  161848.87  73.51
931.8  221009.28  162596.34  73.57
933.0  221649.84  163244.40  73.65
934.1  222150.78  163820.46  73.74
935.3  222377.55  164193.41  73.84
936.4  222421.57  164431.51  73.93
937.6  222250.53  164453.82  73.99
938.7  222069.42  164512.83  74.08
939.9  222210.96  164770.94  74.15
941.0  222833.52  165356.62  74.21
942.1  223469.28  166069.44  74.31
943.3  223864.92  166602.68  74.42
944.4  224421.19  167043.95  74.43
945.6  224577.28  167263.29  74.48
946.7  224933.49  167560.04  74.49
947.9  225277.08  167965.63  74.56
949.0  225486.31  168344.90  74.66
950.1  225803.16  168754.68  74.74
951.3  226193.66  169123.61  74.77
952.4  226400.48  169366.31  74.81
953.6  226950.44  169633.42  74.74
954.7  227051.61  169929.98  74.84
955.8  227280.47  170169.93  74.87
957.0  227776.35  170581.55  74.89
958.1  228145.62  170767.48  74.85
959.3  228129.30  170882.60  74.91
960.4  228517.86  171229.26  74.93
961.6  228766.39  171419.65  74.93
962.7  228969.92  171510.93  74.91
963.9  228978.47  171665.95  74.97
965.0  229205.34  171674.12  74.90
966.2  229407.85  171818.85  74.90
967.3  229501.43  171648.21  74.79
968.5  229502.40  171852.80  74.88
969.6  229570.16  171781.65  74.83
970.8  229369.14  171770.13  74.89
971.9  229324.48  171644.59  74.85
973.1  229424.08  171509.76  74.76
974.2  229224.42  171432.45  74.79
975.4  229248.21  171685.31  74.89
976.5  229427.64  171634.97  74.81
977.7  229214.40  171742.26  74.93
978.8  229512.42  171526.68  74.74
980.0  229299.00  171183.67  74.66
981.2  229558.86  171399.02  74.66
982.3  229556.46  171483.57  74.70
983.5  229552.44  171375.49  74.66
984.6  229637.52  171294.24  74.59
985.8  229728.40  171207.37  74.53
987.0  229706.56  171351.04  74.60
988.1  230238.84  171505.99  74.49
989.3  230101.76  171554.69  74.56
990.2  245746.43  185759.41  75.59
994.0  246084.69  186547.20  75.81
997.9  245771.67  186884.89  76.04
1001.7  246077.14  187699.85  76.28
1005.6  247230.00  189068.57  76.47
1009.4  248661.31  190853.49  76.75
1013.3  249880.00  192342.86  76.97
1017.1  250676.24  193463.91  77.18
1021.0  251439.99  194604.71  77.40
1024.8  252916.67  196191.07  77.57
1028.6  255089.65  198441.04  77.79
1032.5  256891.60  200272.50  77.96
1036.3  257589.51  201177.63  78.10
1040.1  257827.03  201783.78  78.26
1044.0  258737.54  202954.68  78.44
1047.8  259586.25  203932.35  78.56
1051.6  260342.13  204989.71  78.74
1055.5  259868.80  204995.96  78.88
1059.3  259397.10  205009.17  79.03
1063.1  258921.23  204977.42  79.17
1067.0  259232.77  205545.06  79.29
1070.8  259982.80  206400.80  79.39
1074.6  260473.53  207137.41  79.52
1078.4  259928.33  206990.14  79.63
1082.3  258799.41  206357.00  79.74
1086.1  258152.67  206126.80  79.85
1089.9  257915.21  206228.61  79.96
1093.7  258345.50  206808.80  80.05
1097.5  258405.99  207069.40  80.13
1101.4  258351.66  207124.11  80.17
1105.2  258176.40  207004.37  80.18
1109.0  258588.30  207354.76  80.19
1112.8  259785.31  208124.96  80.11
1116.6  260709.69  208647.11  80.03
1120.4  261450.31  208984.40  79.93
1124.2  262062.73  209005.08  79.75
1128.1  262890.77  209146.42  79.56
1131.8  262958.73  208595.40  79.33
1135.7  262766.82  207820.24  79.09
1139.5  262578.00  206976.21  78.82
1143.3  261989.87  205683.20  78.51
1147.1  261152.89  204100.86  78.15
1150.9  260337.00  202273.50  77.70
1154.7  260338.58  200975.54  77.20
1158.5  260172.47  199655.66  76.74
1162.3  259972.40  198417.59  76.32
1166.1  259249.79  196952.73  75.97
1169.9  258865.27  195874.56  75.67
1173.7  258200.00  194644.29  75.39
1177.5  257575.33  193482.22  75.12
1181.2  257603.09  192864.29  74.87
1185.0  258184.47  192653.27  74.62
1188.8  258173.61  192183.00  74.44
1192.6  258234.02  191879.51  74.30
1196.4  258207.48  191539.73  74.18
1200.2  257500.44  190892.80  74.13
1204.0  256968.70  190501.65  74.13
1207.8  256511.12  190322.87  74.20
1211.6  255822.78  190093.36  74.31
1215.3  255276.60  190388.87  74.58
1219.1  255186.92  191245.13  74.94
1222.9  254826.67  192034.29  75.36
1226.7  254486.04  192983.41  75.83
1230.4  253824.64  193466.23  76.22
1234.2  253048.52  193759.30  76.57
1238.0  252250.00  193836.11  76.84
1241.8  251480.58  193856.75  77.09
1245.5  250859.42  193870.19  77.28
1249.3  250648.62  194181.12  77.47
1253.1  251023.89  194841.25  77.62
1256.8  251130.10  195250.81  77.75
1260.6  250926.17  195288.34  77.83
1264.4  250785.89  195433.05  77.93
1268.1  250502.27  195356.23  77.99
1271.9  250441.92  195498.75  78.06
1275.7  250676.33  195876.14  78.14
1279.4  250933.80  196292.31  78.22
1283.2  250418.00  196180.00  78.34
1286.9  250085.96  196143.42  78.43
1290.7  249840.80  196144.46  78.51
1294.4  249096.39  195686.14  78.56
1298.2  248031.74  194894.70  78.58
1302.0  246740.17  193919.57  78.59
1305.7  245248.67  192733.55  78.59
1309.5  243586.80  191267.10  78.52
1313.2  242617.75  190236.00  78.41
1317.0  241971.60  189379.54  78.27
1320.7  241078.79  188245.44  78.08
1324.4  239828.37  186648.90  77.83
1328.2  239187.20  185373.77  77.50
1331.9  238369.08  183695.36  77.06
1335.7  237543.75  181785.80  76.53
1339.4  236111.20  179278.17  75.93
1343.2  235079.36  176956.19  75.28
1346.9  234710.48  175106.44  74.61
1350.6  235283.84  174012.05  73.96
1354.4  235886.81  173104.63  73.38
1358.1  235651.40  171533.53  72.79
1361.8  234813.36  169456.66  72.17
1365.6  233728.10  167296.18  71.58
1369.3  232708.89  165167.43  70.98
1373.0  231381.58  162949.84  70.42
1376.7  229787.23  160515.30  69.85
1380.5  228123.16  157841.23  69.19
1384.2  226771.13  155062.24  68.38
1387.9  225481.87  152025.09  67.42
1391.6  224046.78  148660.88  66.35
1395.3  222749.95  145027.80  65.11
1399.1  221940.64  141344.77  63.69
1402.8  220856.00  137003.57  62.03
1406.5  220009.50  132476.74  60.21
1410.2  219369.28  128011.00  58.35
1413.9  219271.14  124083.66  56.59
1417.6  218670.05  120257.95  55.00
1421.3  217904.53  116868.86  53.63
1425.1  217009.60  113869.71  52.47
1428.8  216592.65  111577.79  51.52
1432.5  216357.63  109764.80  50.73
1436.2  216037.52  108277.26  50.12
1439.9  215338.37  106895.79  49.64
1443.6  214915.44  105868.86  49.26
1447.3  214395.31  105046.16  49.00
1451.0  213897.00  104413.02  48.81
1454.7  213349.51  103931.66  48.71
1458.4  212934.40  103627.65  48.67
1462.1  212271.35  103340.21  48.68
1465.8  211517.42  103129.96  48.76
1469.4  210957.16  103178.45  48.91
1473.1  211820.47  104006.96  49.10
1476.8  212076.58  104724.01  49.38
1480.5  210873.60  104697.13  49.65
1484.2  209776.08  104797.55  49.96
1487.9  209118.01  105150.42  50.28
1491.6  208434.42  105457.39  50.59
1495.3  208386.75  106070.25  50.90
1498.9  207884.93  106438.37  51.20
1502.6  206883.51  106526.36  51.49
1506.3  205612.09  106468.40  51.78
1510.0  204632.25  106550.07  52.07
1513.7  203820.71  106722.86  52.36
1517.3  203038.73  106869.46  52.64
1521.0  202093.74  106790.03  52.84
1524.7  201245.69  106796.49  53.07
1528.3  200376.77  106682.63  53.24
1532.0  199371.87  106525.37  53.43
1535.7  198471.78  106321.60  53.57
1539.3  197557.70  106061.42  53.69
1543.0  196882.58  105941.75  53.81
1546.7  196482.00  105978.32  53.94
1550.3  195937.78  105898.29  54.05
1554.0  195124.30  105654.15  54.15
1557.6  194337.06  105444.86  54.26
1561.3  193458.52  105169.54  54.36
1565.0  192584.13  104854.71  54.45
1568.6  191598.19  104484.16  54.53
1572.3  190918.12  104307.61  54.63
1575.9  190328.44  104171.20  54.73
1579.6  189770.47  104048.18  54.83
1583.2  189137.91  103930.09  54.95
1586.9  188377.99  103714.36  55.06
1590.5  187770.31  103689.63  55.22
1594.1  187023.40  103615.50  55.40
1597.8  186258.80  103498.85  55.57
1601.4  185531.53  103445.69  55.76
1605.1  184526.38  103235.48  55.95
1608.7  183687.75  103106.25  56.13
1612.3  182903.63  102948.38  56.29
1616.0  182070.20  102740.98  56.43
1619.6  181341.22  102567.14  56.56
1623.2  180517.33  102239.14  56.64
1626.9  179960.64  102048.06  56.71
1630.5  179226.10  101634.75  56.71
1634.1  178565.96  101260.55  56.71
1637.8  177758.93  100684.80  56.64
1641.4  176769.35  99853.62  56.49
1645.0  175831.28  98953.41  56.28
1648.6  174800.95  97812.41  55.96
1652.2  174005.65  96718.05  55.58
1655.8  173244.89  95581.57  55.17
1659.5  172510.20  94467.31  54.76
1663.1  171235.18  93210.47  54.43
1666.7  169931.83  92081.68  54.19
1670.3  168677.40  91110.14  54.01
1673.9  167538.40  90246.20  53.87
1677.5  166685.41  89498.92  53.69
1681.1  166206.13  88969.83  53.53
1684.7  166176.70  88590.47  53.31
1688.3  166046.69  88077.00  53.04
1691.9  165639.13  87267.86  52.69
1695.6  165272.33  86294.81  52.21
1699.2  165125.53  85311.77  51.66
1702.8  165044.06  84264.16  51.06
1706.3  164544.11  82951.67  50.41
1709.9  163559.73  81487.60  49.82
1713.5  162831.37  80222.04  49.27
1717.1  162102.50  79041.65  48.76
1720.7  161405.27  77965.36  48.30
1724.3  161051.54  77254.49  47.97
1727.9  160722.02  76927.58  47.86
1731.5  160661.33  77271.86  48.10
1735.1  160815.20  78154.29  48.60
1738.7  160582.13  78776.34  49.06
1742.2  160044.73  79044.69  49.39
1745.8  159455.07  78894.26  49.48
1749.4  159566.97  78933.94  49.47
1753.0  158944.45  78532.35  49.41
1756.5  157521.57  77782.19  49.38
1760.1  155570.28  76879.51  49.42
1763.7  153301.94  76029.63  49.59
1767.2  151500.73  75602.10  49.90
1770.8  149995.50  75374.36  50.25
1774.4  148486.02  75005.08  50.51
1777.9  147615.62  74966.16  50.78
1781.5  146681.67  74698.93  50.93
1785.1  145340.00  74148.75  51.02
1788.6  143949.66  73519.29  51.07
1792.2  142698.17  72937.29  51.11
1795.8  142206.93  72775.63  51.18
1799.3  141605.40  72515.06  51.21
1802.9  140811.48  72202.74  51.28
1806.4  140080.98  71944.57  51.36
1810.0  139190.61  71599.76  51.44
1813.5  138693.83  71447.78  51.51
1817.1  138419.60  71432.06  51.61
1820.6  137731.93  71237.01  51.72
1824.2  137633.02  71349.94  51.84
1827.7  136731.17  71085.11  51.99
1831.2  136388.00  71136.00  52.16
1834.8  136382.77  71318.19  52.29
1838.3  136213.00  71448.75  52.45
1841.8  135528.47  71272.37  52.59
1845.4  134567.88  70944.48  52.72
1848.9  133656.30  70563.34  52.79
1852.4  132973.83  70256.64  52.83
1856.0  132176.43  69781.99  52.79
1859.5  131412.23  69244.69  52.69
1863.0  130716.14  68631.75  52.50
1866.6  130375.64  68122.29  52.25
1870.1  130119.57  67517.89  51.89
1873.6  129495.75  66435.91  51.30
1877.1  128301.25  64832.63  50.53
1880.6  126931.38  62925.37  49.57
1884.2  125785.55  60813.68  48.35
1887.7  124892.20  58479.13  46.82
1891.2  123827.55  55768.73  45.04
1894.7  122933.70  52830.41  42.97
1898.2  122525.11  49925.05  40.75
1902.2  132930.72  50974.56  38.35
1904.9  132092.22  48251.70  36.53
1907.6  131123.20  45688.24  34.84
1910.4  130345.25  43349.95  33.26
1913.1  129154.88  41201.68  31.90
1915.8  128375.80  39545.80  30.80
1918.6  127815.68  38248.64  29.92
1921.3  127316.48  37287.62  29.29
1924.0  126506.94  36486.80  28.84
1926.7  125724.76  35921.36  28.57
1929.4  124974.00  35569.12  28.46
1932.2  124406.31  35455.65  28.50
1934.9  123786.00  35474.40  28.66
1937.6  123140.60  35546.20  28.87
1940.3  122544.50  35717.00  29.15
1943.0  121982.51  35984.07  29.50
1945.7  121203.39  36207.16  29.87
1948.4  120355.43  36426.84  30.27
1951.1  119681.46  36722.88  30.68
1953.8  119027.70  37026.00  31.11
1956.4  118491.20  37344.86  31.52
1959.1  117860.76  37625.80  31.92
1961.8  117038.88  37849.14  32.34
1964.5  116340.93  38109.60  32.76
1967.2  115531.55  38335.63  33.18
1969.9  114899.30  38609.80  33.60
1972.5  114144.17  38794.33  33.99
1975.2  113594.81  39063.27  34.39
1977.9  113224.04  39399.54  34.80
1980.6  112605.78  39640.58  35.20
1983.2  111720.80  39762.84  35.59
1985.9  110822.40  39852.00  35.96
1988.5  109936.94  39919.57  36.31
1991.2  109269.81  40051.26  36.65
1993.8  108645.90  40176.84  36.98
1996.5  108203.04  40322.04  37.27
1999.2  107566.92  40355.77  37.52
2001.8  107172.12  40457.64  37.75
2004.4  106667.26  40497.20  37.97
2007.1  106009.54  40401.90  38.11
2009.7  105393.78  40302.18  38.24
2012.4  104938.88  40244.48  38.35
2015.0  104458.40  40108.00  38.40
2017.6  103912.60  39879.85  38.38
2020.3  103373.60  39651.48  38.36
2022.9  103114.24  39495.04  38.30
2025.5  102867.33  39299.07  38.20
2028.1  102639.17  39044.49  38.04
2030.8  102234.81  38651.49  37.81
2033.4  102085.14  38336.22  37.55
2036.0  101657.84  37909.68  37.29
2038.6  101254.56  37467.54  37.00
2041.2  100932.04  37046.36  36.70
2043.8  100569.04  36601.24  36.39
2046.4  100169.82  36132.22  36.07
2049.0  99640.88  35640.60  35.77
2051.6  99389.61  35234.70  35.45
2054.2  99045.00  34805.25  35.14
2056.8  98644.70  34388.20  34.86
2059.4  98032.12  33935.97  34.62
2062.0  97518.25  33503.25  34.36
2064.6  96907.60  33045.18  34.10
2067.1  96285.51  32611.95  33.87
2069.7  95662.06  32187.12  33.65
2072.3  95203.86  31827.98  33.43
2074.9  94716.30  31476.27  33.23
2077.4  94383.64  31214.53  33.07
2080.0  93861.71  30902.93  32.92
2082.6  93391.45  30591.45  32.76
2085.1  92928.42  30258.15  32.56
2087.7  92547.00  29991.00  32.41
2090.3  92088.24  29706.63  32.26
2092.8  91334.13  29329.66  32.11
2095.4  90529.01  28938.91  31.97
2097.9  89843.25  28581.98  31.81
2100.5  89140.40  28226.40  31.67
2103.0  88549.56  27909.56  31.52
2105.6  87988.05  27612.51  31.38
2108.1  87451.29  27332.73  31.25
2110.7  86888.20  27060.74  31.14
2113.2  86373.75  26785.15  31.01
2115.7  85809.10  26484.75  30.86
2118.3  85177.95  26164.71  30.72
2120.8  84818.34  25925.94  30.57
2123.3  84430.75  25687.64  30.42
2125.8  84046.34  25443.18  30.27
2128.4  83577.39  25208.82  30.16
2130.9  82998.40  24967.60  30.08
2133.4  82629.12  24790.22  30.00
2135.9  82265.80  24627.20  29.94
2138.4  81814.37  24475.77  29.92
2140.9  81474.00  24398.16  29.95
2143.4  81126.38  24313.06  29.97
2145.9  80833.98  24269.20  30.02
2148.4  80534.27  24225.34  30.08
2150.9  80234.56  24196.10  30.16
2153.4  79942.16  24203.41  30.28
2155.9  79603.80  24225.65  30.43
2158.4  79284.45  24240.30  30.57
2160.9  79063.95  24269.70  30.70
2163.4  78758.20  24280.72  30.83
2165.9  78193.02  24207.32  30.96
2168.4  77711.40  24154.74  31.08
2170.8  77370.26  24151.49  31.22
2173.3  77001.65  24152.35  31.37
2175.8  76692.22  24151.49  31.49
2178.2  76302.90  24130.55  31.62
2180.7  75911.15  24095.33  31.74
2183.2  75490.52  24077.06  31.89
2185.6  75085.92  24055.92  32.04
2188.1  74571.84  23995.44  32.18
2190.6  73990.02  23916.88  32.32
2193.0  73357.35  23802.24  32.45
2195.5  72783.36  23700.48  32.56
2197.9  72191.28  23613.68  32.71
2200.4  71458.55  23479.35  32.86
2202.8  70980.82  23407.89  32.98
2205.3  70375.50  23282.06  33.08
2207.7  69993.04  23236.98  33.20
2210.1  69580.28  23174.48  33.31
2212.6  69214.30  23118.07  33.40
2215.0  68996.05  23096.10  33.47
2217.4  68705.71  22996.99  33.47
2219.9  68447.84  22919.30  33.48
2222.3  68200.88  22831.16  33.48
2224.7  68022.99  22741.29  33.43
2227.1  67757.64  22560.71  33.30
2229.5  67456.61  22336.96  33.11
2231.9  67008.96  22048.00  32.90
2234.4  66511.20  21699.60  32.63
2236.8  66108.98  21339.30  32.28
2239.2  65705.64  20978.10  31.93
2241.6  65272.41  20603.73  31.57
2244.0  64843.20  20226.24  31.19
2246.4  64426.77  19819.62  30.76
2248.8  64001.85  19404.77  30.32
2251.2  63675.30  19026.90  29.88
2253.6  63240.30  18609.30  29.43
2255.9  62905.56  18238.32  28.99
2258.3  62573.95  17882.03  28.58
2260.7  62191.04  17544.64  28.21
2263.1  61778.70  17199.90  27.84
2265.5  61360.09  16849.91  27.46
2267.9  61039.20  16573.50  27.15
2270.2  60612.72  16297.68  26.89
2272.6  60172.44  16039.56  26.66
2275.0  59746.68  15778.98  26.41
2277.3  59330.40  15505.20  26.13
2279.7  58941.00  15248.55  25.87
2282.1  58604.40  14994.52  25.59
2284.4  58197.04  14729.66  25.31
2286.8  57884.74  14421.30  24.91
2289.1  57476.40  14074.00  24.49
2291.5  57147.44  13736.66  24.04
2293.8  56703.00  13350.56  23.54
2296.2  56225.40  12982.20  23.09
2298.5  55690.77  12651.48  22.72
2300.8  55145.02  12372.22  22.44
2303.2  54484.72  12116.00  22.24
2305.5  53798.39  11881.91  22.09
2307.9  53129.51  11714.69  22.05
2310.2  52464.72  11642.40  22.19
2312.5  51814.40  11665.60  22.51
2314.8  51180.22  11755.50  22.97
2317.1  50551.25  11840.00  23.42
2319.5  49928.22  11847.06  23.73
2321.8  49377.36  11845.72  23.99
2324.1  48766.62  11753.14  24.10
2326.4  48274.38  11626.34  24.08
2328.7  47747.00  11466.50  24.02
2331.0  47238.84  11271.72  23.86
2333.3  46857.56  11108.31  23.71
2335.6  46448.08  10909.92  23.49
2337.9  45973.26  10713.42  23.30
2340.2  45524.00  10507.00  23.08
2342.5  45134.46  10318.35  22.86
2344.8  44636.70  10142.10  22.72
2347.1  44097.90  9978.78  22.63
2349.4  43540.56  9868.02  22.66
2351.7  43070.88  9828.32  22.82
2353.9  42578.35  9797.39  23.01
2356.2  42042.00  9740.25  23.17
2358.5  41542.04  9682.07  23.31
2360.8  41034.62  9632.86  23.47
2363.1  40567.44  9535.50  23.51
2365.3  40105.77  9414.50  23.47
2367.6  39560.00  9300.00  23.51
2369.8  39024.15  9175.65  23.51
2372.1  38440.74  9044.88  23.53
2374.4  37789.28  8881.92  23.50
2376.6  37171.68  8702.40  23.41
2378.9  36591.52  8536.64  23.33
2381.1  35984.00  8382.40  23.29
2383.4  35407.10  8273.86  23.37
2385.6  34913.45  8161.45  23.38
2387.9  34410.24  8028.36  23.33
2390.1  33925.50  7896.00  23.27
2392.3  33443.28  7781.67  23.27
2394.6  32969.12  7683.66  23.31
2396.8  32551.48  7596.76  23.34
2399.0  32089.30  7490.00  23.34
2401.3  31616.04  7357.60  23.27
2403.5  31132.92  7239.96  23.25
2405.7  30713.30  7148.22  23.27
2407.9  30293.82  7049.16  23.27
2410.1  29864.16  6919.20  23.17
2412.4  29470.40  6802.60  23.08
2414.6  29091.12  6689.04  22.99
2416.8  28678.32  6563.70  22.89
2419.0  28282.44  6456.26  22.83
2421.2  27902.28  6361.90  22.80
2423.4  27463.87  6241.27  22.73
2425.6  27100.53  6115.05  22.56
2427.8  26780.49  6000.75  22.41
2430.0  26461.29  5895.58  22.28
2432.2  26161.92  5794.56  22.15
2434.4  25820.64  5665.68  21.94
2436.5  25479.28  5555.28  21.80
2438.7  25188.42  5484.48  21.77
2440.9  24891.90  5371.41  21.58
2443.1  24626.52  5270.22  21.40
2445.3  24355.62  5180.75  21.27
2447.4  24027.12  5116.32  21.29
2449.6  23740.64  5051.20  21.28
2451.8  23461.38  4943.16  21.07
2453.9  23094.44  4838.36  20.95
2456.1  22746.16  4747.68  20.87
2458.3  22445.86  4664.57  20.78
2460.4  22157.41  4580.31  20.67
2462.6  21872.55  4493.65  20.54
2464.7  21585.72  4464.20  20.68
2466.9  21322.56  4408.80  20.68
2469.0  21071.98  4307.08  20.44
2471.2  20830.20  4221.96  20.27
2473.3  20534.53  4124.03  20.08
2475.4  20309.28  4056.02  19.97
2477.6  20053.36  3992.66  19.91
2479.7  19783.68  3901.44  19.72
2481.9  19481.28  3824.45  19.63
2484.0  19291.91  3748.97  19.43
2486.1  19033.38  3682.80  19.35
2488.2  18776.20  3629.60  19.33
2490.4  18505.50  3558.75  19.23
2492.5  18144.52  3487.12  19.22
2494.6  17882.37  3391.83  18.97
2496.7  17612.96  3406.28  19.34
2498.8  17380.08  3420.09  19.68
2500.9  17229.20  3377.83  19.61
2503.0  17174.30  3338.78  19.44
2505.1  17060.55  3396.90  19.91
2507.2  17045.04  3452.16  20.25
2509.4  17039.77  3500.53  20.54
2511.4  17053.05  3473.19  20.37
2513.5  17116.32  3511.04  20.51
2515.6  17250.48  3575.42  20.73
