# Supplementary material for: Using reflectance spectra and Pl@ntNet to identify herbarium specimens: a case study with Lithocarpus
Source: New Phytol. 2025 Jun 4;251(2):800–10. doi: 10.1111/nph.70258 (PMC13278665; doi:10.1111/nph.70258)
Supplement: Supplementary file 1 — Dataset S1 Original spectral data collected for this study. [file NPH-251-800-s003.zip › lithocarpus_spectra/gr021022_0036.sig]

/*** Spectra Vista SIG Data ***/
name= gr021022_0036.sig
instrument= HI: 1132003 (HR-1024i)
integration= 50.0, 9.0, 6.0, 100.0, 14.0, 6.0
scan method= Time-based, Time-based
scan coadds= 100, 425, 571, 50, 298, 571
scan time= 5, 5
scan settings= AI, AI
external data set1= 0,0,0,0,0,0,0,0,0,0,0,0,0,0,0,0,0,0,0,0,0,0,0,0,0,0,0,0,0,0,0,0
external data set2= 0,0,0,0,0,0,0,0,0,0,0,0,0,0,0,0,0,0,0,0,0,0,0,0,0,0,0,0,0,0,0,0
external data dark= 0,0,0,0,0,0,0,0,0,0,0,0,0,0,0,0
external data mask= 0
optic= LENS 4(1), LENS 4(1)
temp= 31.0, -5.1, -9.9, 31.2, -5.1, -9.9
battery= 7.44, 7.42
error= 0, 0
units= Radiance, Radiance
time= 10/02/2022 10:34:46, 10/02/2022 10:37:12
longitude=                 ,                 
latitude=                 ,                 
gpstime=                 ,                 
comm= 
memory slot= 0, 0
factors= 0.947, 0.935, 1.000 [Overlap: Remove @ 990,1900, Matching Type: None]
inclinometer x offset= 1, 1
inclinometer y offset= 90, 90
data= 
340.5  1171.80  184.45  15.74
341.9  1148.58  170.16  14.81
343.4  1102.08  137.76  12.50
344.9  1091.50  138.75  12.71
346.4  1123.29  151.56  13.49
347.8  1130.58  145.61  12.88
349.3  1130.32  143.28  12.68
350.8  1166.55  121.20  10.39
352.2  1185.03  117.04  9.88
353.7  1213.52  117.22  9.66
355.2  1257.60  104.80  8.33
356.6  1322.09  104.72  7.92
358.1  1361.66  112.37  8.25
359.6  1384.56  115.38  8.33
361.0  1452.58  110.79  7.63
362.5  1541.25  110.97  7.20
364.0  1630.72  121.03  7.42
365.5  1670.50  115.65  6.92
366.9  1733.28  131.88  7.61
368.4  1813.95  137.61  7.59
369.9  1916.14  122.17  6.38
371.3  2022.66  132.20  6.54
372.8  2071.38  124.55  6.01
374.2  2167.66  129.80  5.99
375.7  2268.03  144.21  6.36
377.2  2376.30  146.85  6.18
378.6  2443.85  138.71  5.68
380.1  2525.54  153.84  6.09
381.6  2660.71  138.71  5.21
383.0  2795.65  151.80  5.43
384.5  2930.20  159.25  5.43
386.0  3009.60  163.02  5.42
387.4  3133.00  168.70  5.38
388.9  3230.36  162.68  5.04
390.4  3371.44  165.16  4.90
391.8  3547.32  172.20  4.85
393.3  3674.03  185.44  5.05
394.7  3756.85  187.28  4.98
396.2  3851.92  194.76  5.06
397.7  3983.52  190.92  4.79
399.1  4185.54  192.09  4.59
400.6  4389.12  198.12  4.51
402.0  4512.30  212.94  4.72
403.5  4566.80  210.70  4.61
405.0  4687.96  214.36  4.57
406.4  4897.86  220.99  4.51
407.9  5120.08  227.46  4.44
409.3  5250.44  232.67  4.43
410.8  5329.80  241.11  4.52
412.2  5467.20  241.20  4.41
413.7  5689.28  247.36  4.35
415.1  5935.14  261.51  4.41
416.6  6117.93  268.92  4.40
418.0  6242.25  279.13  4.47
419.5  6371.02  279.86  4.39
420.9  6566.56  285.36  4.35
422.4  6821.11  296.57  4.35
423.8  7089.33  317.76  4.48
425.3  7361.55  329.03  4.47
426.7  7582.95  344.40  4.54
428.2  7727.68  355.68  4.60
429.6  7880.97  361.73  4.59
431.1  8070.44  375.97  4.66
432.5  8334.69  388.51  4.66
434.0  8618.50  404.25  4.69
435.4  8937.50  426.25  4.77
436.8  9251.77  448.39  4.85
438.3  9514.60  466.13  4.90
439.7  9707.14  469.43  4.84
441.2  9847.44  482.22  4.90
442.6  10067.70  499.50  4.96
444.0  10352.16  521.43  5.04
445.5  10691.67  543.00  5.08
446.9  11056.50  565.11  5.11
448.4  11380.74  583.42  5.13
449.8  11712.45  604.55  5.16
451.2  11977.25  623.88  5.21
452.7  12176.37  648.48  5.33
454.1  12403.88  667.59  5.38
455.5  12673.92  683.06  5.39
457.0  13007.28  700.70  5.39
458.4  13344.76  723.58  5.42
459.8  13703.04  751.68  5.49
461.2  14110.88  785.24  5.56
462.7  14483.22  808.94  5.59
464.1  14810.80  831.59  5.61
465.5  15067.44  850.68  5.65
467.0  15311.00  872.30  5.70
468.4  15601.32  893.92  5.73
469.8  15919.16  917.84  5.77
471.2  16329.33  951.51  5.83
472.7  16774.72  980.69  5.85
474.1  17222.10  1014.80  5.89
475.5  17760.60  1049.49  5.91
476.9  18268.90  1090.64  5.97
478.4  18668.75  1125.00  6.03
479.8  18899.54  1150.71  6.09
481.2  19042.16  1156.56  6.07
482.6  19219.95  1170.59  6.09
484.0  19507.14  1202.91  6.17
485.4  19954.45  1233.44  6.18
486.9  20510.10  1278.23  6.23
488.3  21123.28  1319.84  6.25
489.7  21640.98  1356.59  6.27
491.1  22050.00  1393.56  6.32
492.5  22402.80  1422.96  6.35
493.9  22680.54  1449.18  6.39
495.3  22931.10  1476.30  6.44
496.8  23274.16  1509.54  6.49
498.2  23734.53  1547.55  6.52
499.6  24218.91  1585.04  6.54
501.0  24805.89  1631.76  6.58
502.4  25351.08  1682.16  6.64
503.8  25877.04  1732.29  6.69
505.2  26405.84  1778.00  6.73
506.6  26898.96  1819.07  6.76
508.0  27377.28  1859.76  6.79
509.4  27750.00  1905.00  6.86
510.8  28185.30  1947.83  6.91
512.2  28596.80  1995.92  6.98
513.6  29064.00  2044.80  7.04
515.0  29622.72  2100.40  7.09
516.4  30122.88  2155.28  7.15
517.8  30676.84  2216.72  7.23
519.2  31275.12  2276.33  7.28
520.7  31843.08  2339.29  7.35
522.0  32318.76  2395.38  7.41
523.4  32889.78  2462.99  7.49
524.8  33384.36  2525.07  7.56
526.2  33981.12  2593.60  7.63
527.6  34615.14  2663.04  7.69
529.0  35160.40  2732.40  7.77
530.4  35795.96  2814.26  7.86
531.8  36317.79  2883.67  7.94
533.2  36742.68  2950.74  8.03
534.6  37143.20  3022.96  8.14
536.0  37592.82  3114.46  8.28
537.4  38075.20  3192.39  8.38
538.8  38616.31  3273.77  8.48
540.2  39216.38  3356.16  8.56
541.6  39815.16  3445.96  8.65
543.0  40340.30  3528.42  8.75
544.3  41029.20  3634.43  8.86
545.7  41803.50  3745.35  8.96
547.1  42321.15  3834.53  9.06
548.5  42937.14  3933.24  9.16
549.9  43640.99  4045.39  9.27
551.3  44398.90  4159.22  9.37
552.7  44961.26  4259.30  9.47
554.1  45671.46  4373.72  9.58
555.4  46248.84  4481.53  9.69
556.8  46657.38  4571.49  9.80
558.2  46885.95  4645.35  9.91
559.6  47085.90  4715.10  10.01
561.0  47525.94  4811.73  10.12
562.3  47866.00  4898.08  10.23
563.7  48406.40  5006.40  10.34
565.1  48972.00  5121.60  10.46
566.5  49599.48  5245.27  10.58
567.9  50451.76  5395.40  10.69
569.2  51382.80  5554.50  10.81
570.6  52349.86  5721.45  10.93
572.0  53175.29  5876.48  11.05
573.4  53871.16  6022.41  11.18
574.8  54578.50  6171.00  11.31
576.1  55435.22  6348.63  11.45
577.5  56104.48  6502.94  11.59
578.9  57031.80  6691.08  11.73
580.3  57911.52  6869.75  11.86
581.6  58793.44  7055.12  12.00
583.0  59653.62  7252.79  12.16
584.4  60220.35  7415.69  12.31
585.8  60583.59  7549.87  12.46
587.1  60836.38  7673.49  12.61
588.5  61184.70  7808.10  12.76
589.9  61465.20  7938.15  12.91
591.2  61909.96  8092.44  13.07
592.6  62597.26  8280.69  13.23
594.0  63227.10  8452.92  13.37
595.3  64085.32  8654.48  13.50
596.7  64978.88  8865.32  13.64
598.1  65852.76  9076.64  13.78
599.5  66700.40  9289.48  13.93
600.8  67584.32  9509.76  14.07
602.2  68315.59  9698.78  14.20
603.5  69205.92  9912.36  14.32
604.9  70083.72  10134.63  14.46
606.3  70889.28  10348.80  14.60
607.6  71630.76  10559.85  14.74
609.0  72354.60  10764.90  14.88
610.4  73049.34  10971.87  15.02
611.7  73668.70  11174.28  15.17
613.1  74242.35  11377.50  15.32
614.5  74861.28  11600.82  15.50
615.8  75324.42  11801.70  15.67
617.2  75994.02  12038.85  15.84
618.5  76561.20  12265.36  16.02
619.9  77321.78  12525.94  16.20
621.2  78027.11  12788.71  16.39
622.6  78925.00  13081.75  16.57
624.0  79643.43  13346.19  16.76
625.3  80473.55  13631.74  16.94
626.7  81293.96  13922.02  17.13
628.0  81987.76  14191.90  17.31
629.4  82796.00  14478.80  17.49
630.8  83472.00  14754.24  17.68
632.1  84018.06  14999.99  17.85
633.5  84901.96  15306.72  18.03
634.8  85603.72  15584.77  18.21
636.2  86234.94  15836.22  18.36
637.5  87040.36  16124.89  18.53
638.9  87722.13  16385.48  18.68
640.2  88466.31  16649.21  18.82
641.6  89276.28  16896.12  18.93
642.9  90027.21  17122.56  19.02
644.3  90834.06  17351.56  19.10
645.6  91578.50  17572.75  19.19
647.0  92295.36  17755.43  19.24
648.3  93073.18  17908.95  19.24
649.7  93872.82  18042.05  19.22
651.0  94667.00  18142.21  19.16
652.4  95191.20  18178.29  19.10
653.7  96240.96  18279.81  18.99
655.0  97160.80  18328.06  18.86
656.4  97828.00  18307.60  18.71
657.7  98879.34  18353.47  18.56
659.1  99753.50  18360.65  18.41
660.4  100469.60  18341.68  18.26
661.8  101160.00  18324.00  18.11
663.1  102080.28  18361.61  17.99
664.5  102536.28  18351.15  17.90
665.8  102636.81  18311.09  17.84
667.1  102641.31  18284.27  17.81
668.5  102925.20  18362.40  17.84
669.8  103182.94  18490.47  17.92
671.2  103342.72  18636.80  18.03
672.5  103566.32  18834.36  18.19
673.8  104139.00  19118.54  18.36
675.2  105056.70  19507.11  18.57
676.5  106172.88  19964.40  18.80
677.8  107356.22  20465.29  19.06
679.2  108305.03  20932.84  19.33
680.5  109127.34  21383.69  19.60
681.9  109863.60  21821.80  19.86
683.2  110672.10  22260.70  20.11
684.5  111465.20  22711.15  20.38
685.9  112181.72  23139.21  20.63
687.2  112872.96  23562.24  20.88
688.5  113513.54  23975.80  21.12
689.9  114286.76  24417.44  21.37
691.2  114941.44  24854.26  21.62
692.5  115549.52  25313.41  21.91
693.8  116239.80  25824.78  22.22
695.2  116833.07  26348.84  22.55
696.5  117510.80  26935.48  22.92
697.8  118194.25  27565.00  23.32
699.2  118841.58  28250.63  23.77
700.5  119526.48  29007.09  24.27
701.8  120128.40  29800.58  24.81
703.1  120758.04  30641.52  25.37
704.5  121414.95  31536.54  25.97
705.8  122136.00  32482.36  26.60
707.1  122771.50  33422.50  27.22
708.4  123387.18  34375.04  27.86
709.8  124153.56  35376.39  28.49
711.1  124674.96  36302.16  29.12
712.4  125469.16  37284.08  29.72
713.7  126111.74  38204.63  30.29
715.0  126799.74  39103.46  30.84
716.3  127520.25  39998.25  31.37
717.7  128220.99  40857.40  31.86
719.0  128983.70  41723.15  32.35
720.3  129756.52  42568.33  32.81
721.6  130654.40  43438.00  33.25
722.9  131516.82  44297.10  33.68
724.2  132413.40  45163.44  34.11
725.6  133176.76  45998.30  34.54
726.9  133617.75  46732.50  34.97
728.2  134032.64  47467.28  35.41
729.5  134548.31  48254.05  35.86
730.8  134984.62  49034.28  36.33
732.1  135530.92  49864.92  36.79
733.4  135908.34  50663.91  37.28
734.7  136114.92  51422.94  37.78
736.0  136350.66  52200.06  38.28
737.3  136364.04  52902.59  38.80
738.6  136355.67  53597.30  39.31
740.0  136405.60  54312.58  39.82
741.2  136572.80  55082.56  40.33
742.6  136992.60  55927.26  40.83
743.9  137525.60  56810.68  41.31
745.2  138235.74  57766.05  41.79
746.5  139036.35  58758.97  42.26
747.8  139711.60  59687.80  42.72
749.1  140473.10  60630.85  43.16
750.4  141210.34  61552.17  43.59
751.7  141939.84  62466.25  44.01
753.0  142496.81  63290.01  44.42
754.2  143139.42  64151.28  44.82
755.5  143712.31  64967.97  45.21
756.8  144256.48  65768.70  45.59
758.1  145214.88  66749.94  45.97
759.4  146071.00  67703.50  46.35
760.7  146900.32  68641.44  46.73
762.0  147463.75  69470.63  47.11
763.3  148008.42  70286.58  47.49
764.6  148367.04  71048.88  47.89
765.9  148722.15  71810.33  48.28
767.2  149193.66  72632.81  48.68
768.4  149494.80  73377.85  49.08
769.7  150100.27  74287.37  49.49
771.0  150489.18  75110.18  49.91
772.3  150815.50  75907.98  50.33
773.6  151266.56  76766.08  50.75
774.8  151698.54  77631.38  51.17
776.1  152130.68  78494.39  51.60
777.4  152427.58  79296.72  52.02
778.7  152907.22  80185.21  52.44
780.0  153333.44  81051.36  52.86
781.2  153656.70  81863.40  53.28
782.5  154128.00  82757.61  53.69
783.8  154577.16  83629.26  54.10
785.0  154890.36  84420.54  54.50
786.3  155284.50  85228.50  54.89
787.6  155716.40  86056.32  55.26
788.9  156089.61  86854.67  55.64
790.1  156578.50  87706.85  56.01
791.4  156922.56  88485.60  56.39
792.7  157521.63  89380.13  56.74
793.9  157909.50  90141.66  57.08
795.2  158366.50  90953.50  57.43
796.5  158844.18  91775.86  57.78
797.7  159298.14  92562.42  58.11
799.0  159900.00  93414.00  58.42
800.2  160268.80  94148.80  58.74
801.5  160703.82  94906.94  59.06
802.8  161179.65  95712.58  59.38
804.0  161619.64  96454.54  59.68
805.3  162107.24  97216.54  59.97
806.5  162479.30  97902.85  60.26
807.8  162885.10  98639.45  60.56
809.0  163296.45  99387.58  60.86
810.3  163759.78  100108.13  61.13
811.5  164110.35  100785.84  61.41
812.8  164561.10  101512.95  61.69
814.0  164937.06  102194.87  61.96
815.3  165394.99  102945.05  62.24
816.5  165745.75  103618.75  62.52
817.8  166167.00  104325.93  62.78
819.0  166543.16  105023.66  63.06
820.2  166983.18  105750.36  63.33
821.5  167408.05  106498.25  63.62
822.7  167666.55  107146.31  63.90
824.0  168075.63  107888.67  64.19
825.2  168552.15  108662.10  64.47
826.4  169023.36  109434.99  64.75
827.7  169325.65  110106.33  65.03
828.9  169785.90  110859.30  65.29
830.1  170145.94  111596.54  65.59
831.4  170552.64  112338.54  65.87
832.6  171009.50  113098.45  66.14
833.8  171370.80  113812.80  66.41
835.0  171717.42  114505.79  66.68
836.3  172141.90  115267.11  66.96
837.5  172575.90  116017.65  67.23
838.7  173009.25  116764.47  67.49
839.9  173385.36  117456.48  67.74
841.2  173821.30  118192.57  68.00
842.4  174207.06  118829.39  68.21
843.6  174580.00  119506.10  68.45
844.8  175081.95  120269.66  68.69
846.0  175434.90  120943.44  68.94
847.2  175830.90  121565.12  69.14
848.5  176291.84  122276.64  69.36
849.7  176617.38  122899.35  69.59
850.9  176998.90  123505.85  69.78
852.1  177331.58  124127.62  70.00
853.3  177599.40  124672.05  70.20
854.5  178021.90  125271.69  70.37
855.7  178317.60  125825.94  70.56
856.9  178671.12  126414.90  70.75
858.1  178996.40  127008.48  70.96
859.3  179349.10  127566.74  71.13
860.5  179756.34  128138.28  71.28
861.7  180122.40  128724.40  71.46
862.9  180422.19  129276.23  71.65
864.1  180786.62  129843.66  71.82
865.3  181197.88  130417.86  71.98
866.5  181647.36  131012.64  72.12
867.7  182009.97  131595.91  72.30
868.9  182367.22  132145.93  72.46
870.1  182819.62  132754.84  72.62
871.3  183276.42  133325.25  72.75
872.5  183722.85  133956.00  72.91
873.7  184159.84  134566.60  73.07
874.9  184626.48  135209.10  73.23
876.0  185144.40  135815.22  73.36
877.2  185559.52  136379.92  73.50
878.4  186106.14  137050.52  73.64
879.6  186572.40  137606.70  73.76
880.8  186978.75  138173.88  73.90
882.0  187378.47  138748.65  74.05
883.1  187881.12  139354.32  74.17
884.3  188336.33  139916.26  74.29
885.5  188835.15  140507.75  74.41
886.7  189192.96  140991.84  74.52
887.8  189646.80  141544.95  74.64
889.0  190098.68  142134.72  74.77
890.2  190566.60  142694.16  74.88
891.4  191085.88  143264.27  74.97
892.5  191636.64  143931.06  75.11
893.7  192235.70  144615.63  75.23
894.9  192828.24  145249.74  75.33
896.0  193450.65  145894.48  75.42
897.2  194040.14  146528.55  75.51
898.4  194558.78  147124.58  75.62
899.5  195155.28  147814.53  75.74
900.7  195587.60  148330.65  75.84
901.9  196005.98  148812.27  75.92
903.0  196378.60  149263.26  76.01
904.2  196724.20  149700.30  76.10
905.4  197138.52  150215.07  76.20
906.5  197615.53  150763.69  76.29
907.7  198005.44  151169.22  76.35
908.8  198308.25  151637.61  76.47
910.0  198659.76  152011.60  76.52
911.2  198879.52  152407.89  76.63
912.3  199097.46  152720.55  76.71
913.5  199228.32  153013.96  76.80
914.6  199447.92  153339.48  76.88
915.8  199702.41  153707.69  76.97
916.9  199947.42  154061.69  77.05
918.1  200099.24  154407.85  77.17
919.2  200279.52  154728.50  77.26
920.4  200459.16  154980.54  77.31
921.5  200726.75  155320.12  77.38
922.7  200851.20  155608.96  77.47
923.8  201057.54  155985.81  77.58
925.0  201226.34  156241.40  77.64
926.1  201465.18  156632.91  77.75
927.3  201881.28  157079.04  77.81
928.4  202380.75  157655.88  77.90
929.6  203089.92  158231.04  77.91
930.7  203712.60  158911.90  78.01
931.8  204445.29  159611.31  78.07
933.0  205096.32  160306.20  78.16
934.1  205577.82  160855.20  78.25
935.3  205753.51  161122.93  78.31
936.4  205744.69  161273.01  78.39
937.6  205599.42  161239.32  78.42
938.7  205581.06  161350.38  78.49
939.9  205625.07  161595.86  78.59
941.0  206168.62  162125.67  78.64
942.1  206681.22  162656.10  78.70
943.3  207171.36  163154.58  78.75
944.4  207624.29  163587.20  78.79
945.6  207853.44  163878.70  78.84
946.7  208042.46  164171.64  78.91
947.9  208357.80  164532.17  78.97
949.0  208536.68  164716.67  78.99
950.1  208985.40  165127.32  79.01
951.3  209275.66  165458.04  79.06
952.4  209559.34  165763.70  79.10
953.6  209924.70  166112.39  79.13
954.7  210107.46  166235.85  79.12
955.8  210326.27  166575.02  79.20
957.0  210792.60  166780.43  79.12
958.1  211142.22  167033.40  79.11
959.3  211150.80  167109.60  79.14
960.4  211543.46  167410.02  79.14
961.6  211792.34  167714.57  79.19
962.7  211912.96  167858.56  79.21
963.9  212099.02  167921.43  79.17
965.0  212173.86  167916.00  79.14
966.2  212217.72  167943.86  79.14
967.3  212298.38  167952.74  79.11
968.5  212273.28  168016.80  79.15
969.6  212328.64  168138.76  79.19
970.8  212425.51  167895.97  79.04
971.9  212294.72  167772.00  79.03
973.1  212302.88  167787.76  79.03
974.2  212040.26  167775.71  79.12
975.4  212454.63  167935.80  79.05
976.5  212433.00  167822.07  79.00
977.7  212360.40  167697.30  78.97
978.8  212151.42  167446.85  78.93
980.0  212115.00  167365.00  78.90
981.2  212369.67  167733.23  78.98
982.3  212382.66  167635.37  78.93
983.5  212395.17  167431.29  78.83
984.6  212521.68  167490.72  78.81
985.8  212656.84  167554.20  78.79
987.0  212658.88  167635.52  78.83
988.1  212755.22  167570.28  78.76
989.3  213127.04  167507.48  78.60
990.2  226676.88  180435.93  79.60
994.0  227030.53  181168.70  79.80
997.9  226747.50  181398.00  80.00
1001.7  227001.02  182119.93  80.23
1005.6  227914.44  183270.00  80.41
1009.4  229254.42  184751.17  80.59
1013.3  230400.00  186094.29  80.77
1017.1  231150.19  187104.95  80.95
1021.0  231947.16  188102.08  81.10
1024.8  233391.50  189557.43  81.22
1028.6  235385.58  191626.97  81.41
1032.5  237056.40  193317.30  81.55
1036.3  237716.60  194170.43  81.68
1040.1  237977.41  194692.40  81.81
1044.0  238853.62  195622.07  81.90
1047.8  239580.60  196474.28  82.01
1051.6  240276.18  197351.31  82.14
1055.5  239870.00  197267.27  82.24
1059.3  239456.70  197255.25  82.38
1063.1  239039.62  197153.43  82.48
1067.0  239305.10  197536.09  82.55
1070.8  239944.60  198326.80  82.66
1074.6  240413.53  198952.21  82.75
1078.4  239925.33  198755.36  82.84
1082.3  238883.56  198078.73  82.92
1086.1  238201.51  197790.91  83.04
1089.9  238047.09  197827.09  83.10
1093.7  238342.07  198302.10  83.20
1097.5  238438.94  198501.24  83.25
1101.4  238362.66  198573.26  83.31
1105.2  238241.60  198518.40  83.33
1109.0  238610.18  198890.36  83.35
1112.8  239654.43  199669.79  83.32
1116.6  240510.27  200279.11  83.27
1120.4  241237.42  200779.20  83.23
1124.2  241841.00  200997.39  83.11
1128.1  242600.77  201305.79  82.98
1131.8  242648.47  200953.20  82.82
1135.7  242517.02  200321.36  82.60
1139.5  242333.60  199588.63  82.36
1143.3  241793.37  198395.71  82.05
1147.1  241057.78  197024.00  81.73
1150.9  240350.00  195496.71  81.34
1154.7  240264.84  194461.43  80.94
1158.5  240116.93  193365.47  80.53
1162.3  239910.49  192330.34  80.17
1166.1  239264.08  190985.69  79.82
1169.9  238894.97  190008.34  79.54
1173.7  238300.00  188858.57  79.25
1177.5  237731.64  187728.48  78.97
1181.2  237783.00  187153.01  78.71
1185.0  238299.03  186952.52  78.45
1188.8  238250.83  186601.75  78.32
1192.6  238351.41  186432.17  78.22
1196.4  238335.88  186296.25  78.17
1200.2  237691.38  185875.20  78.20
1204.0  237215.30  185610.66  78.25
1207.8  236815.25  185475.15  78.32
1211.6  236215.22  185181.50  78.40
1215.3  235683.47  185182.39  78.57
1219.1  235581.50  185525.52  78.75
1222.9  235217.78  185828.57  79.00
1226.7  234921.02  186242.22  79.28
1230.4  234267.80  186309.04  79.53
1234.2  233588.44  186316.20  79.76
1238.0  232860.38  186225.36  79.97
1241.8  232158.50  186099.96  80.16
1245.5  231597.67  186010.14  80.32
1249.3  231398.20  186176.69  80.46
1253.1  231702.92  186681.25  80.57
1256.8  231817.44  186998.55  80.67
1260.6  231646.70  187008.27  80.73
1264.4  231510.88  187085.49  80.81
1268.1  231222.93  186924.26  80.84
1271.9  231185.59  187064.88  80.92
1275.7  231411.83  187416.06  80.99
1279.4  231663.00  187828.97  81.08
1283.2  231184.67  187731.07  81.20
1286.9  230853.56  187724.04  81.32
1290.7  230642.13  187753.97  81.40
1294.4  229931.38  187298.69  81.46
1298.2  228983.26  186645.03  81.51
1302.0  227831.17  185692.93  81.50
1305.7  226463.11  184613.20  81.52
1309.5  224939.77  183241.48  81.46
1313.2  223979.33  182275.39  81.38
1317.0  223329.60  181527.17  81.28
1320.7  222534.27  180490.99  81.11
1324.4  221417.73  179136.08  80.90
1328.2  220795.20  177986.57  80.61
1331.9  220003.54  176509.26  80.23
1335.7  219189.72  174888.48  79.79
1339.4  217907.33  172747.17  79.28
1343.2  216972.74  170737.45  78.69
1346.9  216559.47  169092.74  78.08
1350.6  216930.47  168078.15  77.48
1354.4  217413.00  167206.23  76.91
1358.1  217094.00  165733.29  76.34
1361.8  216310.89  163851.51  75.75
1365.6  215344.40  161928.16  75.19
1369.3  214445.33  160154.57  74.68
1373.0  213270.57  158351.84  74.25
1376.7  211799.00  156387.11  73.84
1380.5  210237.56  154259.26  73.37
1384.2  208977.82  152110.35  72.79
1387.9  207820.73  149798.57  72.08
1391.6  206520.42  147066.27  71.21
1395.3  205343.10  144075.79  70.16
1399.1  204584.86  141001.72  68.92
1402.8  203604.00  137386.29  67.48
1406.5  202840.80  133597.50  65.86
1410.2  202270.61  129834.82  64.19
1413.9  202197.11  126417.63  62.52
1417.6  201678.84  122943.91  60.96
1421.3  200997.07  119713.03  59.56
1425.1  200192.00  116748.00  58.32
1428.8  199810.05  114443.07  57.28
1432.5  199612.60  112633.80  56.43
1436.2  199338.91  111173.71  55.77
1439.9  198693.51  109811.27  55.27
1443.6  198306.67  108834.29  54.88
1447.3  197777.24  108019.94  54.62
1451.0  197341.25  107374.02  54.41
1454.7  196837.69  106851.09  54.28
1458.4  196481.83  106428.00  54.17
1462.1  195903.47  105991.30  54.10
1465.8  195203.67  105565.75  54.08
1469.4  194690.53  105324.68  54.10
1473.1  195473.89  105874.80  54.16
1476.8  195760.28  106305.69  54.30
1480.5  194648.98  105974.74  54.44
1484.2  193618.20  105730.40  54.61
1487.9  192992.31  105791.26  54.82
1491.6  192358.83  105848.09  55.03
1495.3  192335.00  106292.41  55.26
1498.9  191873.53  106546.07  55.53
1502.6  190978.38  106533.86  55.78
1506.3  189793.96  106384.80  56.05
1510.0  188881.45  106407.77  56.34
1513.7  188147.67  106517.09  56.61
1517.3  187431.33  106625.11  56.89
1521.0  186554.41  106502.45  57.09
1524.7  185756.06  106458.16  57.31
1528.3  184940.32  106254.83  57.45
1532.0  184052.00  106029.51  57.61
1535.7  183212.09  105774.90  57.73
1539.3  182360.03  105453.69  57.83
1543.0  181747.81  105301.25  57.94
1546.7  181371.67  105288.86  58.05
1550.3  180870.22  105186.17  58.16
1554.0  180106.50  104935.05  58.26
1557.6  179369.91  104716.98  58.38
1561.3  178568.95  104428.59  58.48
1565.0  177750.80  104099.49  58.56
1568.6  176861.66  103731.35  58.65
1572.3  176263.77  103559.10  58.75
1575.9  175703.02  103437.60  58.87
1579.6  175161.93  103325.78  58.99
1583.2  174608.62  103231.26  59.12
1586.9  173904.44  103061.55  59.26
1590.5  173357.91  103126.06  59.49
1594.1  172658.13  103144.19  59.74
1597.8  171966.32  103175.28  60.00
1601.4  171277.06  103279.36  60.30
1605.1  170374.36  103212.90  60.58
1608.7  169623.00  103257.32  60.87
1612.3  168887.39  103287.97  61.16
1616.0  168112.60  103240.32  61.41
1619.6  167431.22  103224.43  61.65
1623.2  166676.87  103045.89  61.82
1626.9  166147.11  103021.86  62.01
1630.5  165459.70  102794.75  62.13
1634.1  164844.69  102584.82  62.23
1637.8  164127.91  102212.40  62.28
1641.4  163224.88  101653.80  62.28
1645.0  162356.58  100999.62  62.21
1648.6  161408.80  100185.03  62.07
1652.2  160690.18  99431.80  61.88
1655.8  159976.89  98585.21  61.62
1659.5  159281.55  97701.49  61.34
1663.1  158126.55  96530.65  61.05
1666.7  156901.33  95351.04  60.77
1670.3  155759.37  94176.16  60.46
1673.9  154692.35  92975.79  60.10
1677.5  153895.04  91905.85  59.72
1681.1  153461.51  91060.34  59.34
1684.7  153449.95  90464.91  58.95
1688.3  153322.71  89819.70  58.58
1691.9  152945.00  88966.67  58.17
1695.6  152598.60  88095.73  57.73
1699.2  152464.03  87435.13  57.35
1702.8  152400.58  86828.01  56.97
1706.3  151927.43  86009.94  56.61
1709.9  151040.98  84986.97  56.27
1713.5  150349.94  84155.57  55.97
1717.1  149683.80  83414.10  55.73
1720.7  149045.73  82799.99  55.55
1724.3  148714.74  82557.43  55.51
1727.9  148428.08  82491.15  55.58
1731.5  148343.47  82666.96  55.73
1735.1  148482.40  83093.31  55.96
1738.7  148255.60  83200.09  56.12
1742.2  147797.32  83091.96  56.22
1745.8  147233.07  82876.80  56.29
1749.4  147340.79  82978.88  56.32
1753.0  146783.58  82680.68  56.33
1756.5  145468.73  82004.71  56.37
1760.1  143690.12  81102.46  56.44
1763.7  141573.25  80059.88  56.55
1767.2  139908.13  79361.06  56.72
1770.8  138500.50  78824.89  56.91
1774.4  137114.33  78224.15  57.05
1777.9  136296.78  78057.02  57.27
1781.5  135439.00  77714.79  57.38
1785.1  134225.00  77164.29  57.49
1788.6  132934.20  76538.54  57.58
1792.2  131740.50  75957.32  57.66
1795.8  131270.75  75867.12  57.79
1799.3  130710.80  75652.20  57.88
1802.9  129987.38  75350.57  57.97
1806.4  129291.47  75099.49  58.09
1810.0  128461.59  74723.94  58.17
1813.5  127960.24  74523.37  58.24
1817.1  127675.93  74475.94  58.33
1820.6  127034.43  74221.20  58.43
1824.2  126882.31  74297.23  58.56
1827.7  126044.60  73967.18  58.68
1831.2  125706.00  73989.00  58.86
1834.8  125650.87  74153.55  59.02
1838.3  125468.50  74301.11  59.22
1841.8  124837.40  74148.71  59.40
1845.4  124006.75  73829.00  59.54
1848.9  123165.75  73425.54  59.62
1852.4  122548.57  73104.49  59.65
1856.0  121854.53  72601.37  59.58
1859.5  121148.01  72058.72  59.48
1863.0  120456.04  71404.75  59.28
1866.6  120081.16  70843.09  59.00
1870.1  119828.95  70159.75  58.55
1873.6  119249.25  69086.25  57.93
1877.1  118228.83  67518.00  57.11
1880.6  117021.96  65636.41  56.09
1884.2  115981.17  63539.22  54.78
1887.7  115119.20  61194.39  53.16
1891.2  114136.05  58452.53  51.21
1894.7  113321.60  55540.59  49.01
1898.2  112852.90  52659.29  46.66
1902.2  121882.80  53820.00  44.16
1904.9  121168.22  51201.83  42.26
1907.6  120261.93  48698.40  40.49
1910.4  119538.53  46414.73  38.83
1913.1  118481.93  44253.40  37.35
1915.8  117825.87  42572.60  36.13
1918.6  117372.93  41248.53  35.14
1921.3  116912.98  40190.73  34.38
1924.0  116151.58  39246.55  33.79
1926.7  115453.60  38558.40  33.40
1929.4  114790.93  38094.80  33.19
1932.2  114262.47  37853.98  33.13
1934.9  113716.20  37744.20  33.19
1937.6  113135.33  37739.03  33.36
1940.3  112589.58  37860.42  33.63
1943.0  112134.27  38062.93  33.94
1945.7  111468.23  38229.95  34.30
1948.4  110730.18  38430.37  34.71
1951.1  110140.35  38726.55  35.16
1953.8  109529.20  38992.25  35.60
1956.4  109042.34  39293.35  36.03
1959.1  108497.87  39600.77  36.50
1961.8  107736.65  39817.40  36.96
1964.5  107124.00  40070.78  37.41
1967.2  106420.90  40265.29  37.84
1969.9  105837.33  40481.83  38.25
1972.5  105084.32  40641.00  38.67
1975.2  104548.59  40887.13  39.11
1977.9  104244.77  41220.18  39.54
1980.6  103721.86  41469.52  39.98
1983.2  102913.33  41590.15  40.41
1985.9  102072.00  41652.00  40.81
1988.5  101216.58  41699.51  41.20
1991.2  100595.93  41844.60  41.60
1993.8  100042.80  41993.05  41.98
1996.5  99643.50  42186.65  42.34
1999.2  99059.81  42268.99  42.67
2001.8  98667.50  42382.80  42.96
2004.4  98169.99  42418.60  43.21
2007.1  97523.53  42324.92  43.40
2009.7  96954.75  42238.20  43.56
2012.4  96587.73  42240.27  43.73
2015.0  96150.67  42093.67  43.78
2017.6  95608.33  41837.96  43.76
2020.3  95114.43  41570.10  43.71
2022.9  94908.67  41378.80  43.60
2025.5  94708.58  41126.35  43.42
2028.1  94494.58  40823.11  43.20
2030.8  94074.80  40360.80  42.90
2033.4  93916.50  39966.90  42.56
2036.0  93570.90  39498.80  42.21
2038.6  93198.95  39020.75  41.87
2041.2  92870.57  38543.80  41.50
2043.8  92544.94  38036.81  41.10
2046.4  92188.10  37508.47  40.69
2049.0  91699.10  36971.23  40.32
2051.6  91440.60  36526.13  39.95
2054.2  91120.63  36050.42  39.56
2056.8  90795.83  35618.92  39.23
2059.4  90248.56  35130.48  38.93
2062.0  89757.92  34681.25  38.64
2064.6  89182.52  34237.05  38.39
2067.1  88602.98  33786.45  38.13
2069.7  88001.07  33339.27  37.89
2072.3  87596.32  32961.27  37.63
2074.9  87140.55  32621.05  37.43
2077.4  86839.03  32360.96  37.27
2080.0  86378.12  32062.34  37.12
2082.6  85898.63  31740.17  36.95
2085.1  85435.55  31421.93  36.78
2087.7  85143.50  31193.50  36.64
2090.3  84752.18  30923.53  36.49
2092.8  84038.88  30542.12  36.34
2095.4  83277.03  30155.88  36.21
2097.9  82651.98  29826.94  36.09
2100.5  81991.33  29513.33  36.00
2103.0  81428.15  29239.85  35.91
2105.6  80891.03  28952.85  35.79
2108.1  80427.00  28709.70  35.70
2110.7  79938.13  28474.25  35.62
2113.2  79476.23  28258.77  35.56
2115.7  78926.54  28012.00  35.49
2118.3  78329.88  27750.45  35.43
2120.8  77988.15  27588.90  35.38
2123.3  77601.16  27435.38  35.35
2125.8  77217.47  27299.42  35.35
2128.4  76817.00  27139.13  35.33
2130.9  76318.67  26929.83  35.29
2133.4  75980.80  26804.75  35.28
2135.9  75646.50  26701.67  35.30
2138.4  75216.99  26574.99  35.33
2140.9  74910.82  26534.10  35.42
2143.4  74604.64  26480.48  35.49
2145.9  74312.24  26443.93  35.58
2148.4  74019.84  26425.65  35.70
2150.9  73751.81  26407.38  35.81
2153.4  73502.05  26383.01  35.89
2155.9  73190.05  26345.24  36.00
2158.4  72905.88  26313.00  36.09
2160.9  72697.63  26306.88  36.19
2163.4  72439.68  26289.43  36.29
2165.9  71913.65  26191.57  36.42
2168.4  71438.40  26106.75  36.54
2170.8  71132.78  26077.52  36.66
2173.3  70807.80  26045.93  36.78
2175.8  70506.33  26022.24  36.91
2178.2  70147.96  25969.46  37.02
2180.7  69813.04  25927.88  37.14
2183.2  69423.69  25884.47  37.28
2185.6  69022.80  25830.00  37.42
2188.1  68600.70  25773.30  37.57
2190.6  68086.20  25673.70  37.71
2193.0  67468.78  25521.38  37.83
2195.5  66912.00  25382.40  37.93
2197.9  66360.93  25265.27  38.07
2200.4  65717.58  25106.92  38.20
2202.8  65280.94  25005.88  38.31
2205.3  64721.40  24848.63  38.39
2207.7  64365.82  24777.78  38.50
2210.1  63978.83  24678.03  38.57
2212.6  63645.33  24573.41  38.61
2215.0  63425.21  24500.29  38.63
2217.4  63148.73  24386.93  38.62
2219.9  62926.82  24260.10  38.55
2222.3  62706.97  24125.57  38.47
2224.7  62558.78  23959.13  38.30
2227.1  62330.71  23680.78  37.99
2229.5  62051.78  23365.78  37.66
2231.9  61621.33  22980.80  37.29
2234.4  61125.53  22562.73  36.91
2236.8  60761.30  22174.88  36.50
2239.2  60417.50  21764.60  36.02
2241.6  60004.53  21302.58  35.50
2244.0  59601.60  20836.80  34.96
2246.4  59237.78  20367.28  34.38
2248.8  58845.78  19907.34  33.83
2251.2  58522.00  19451.75  33.24
2253.6  58130.50  18973.25  32.64
2255.9  57867.10  18563.90  32.08
2258.3  57560.43  18190.44  31.60
2260.7  57225.00  17839.67  31.17
2263.1  56840.00  17508.75  30.80
2265.5  56448.79  17206.20  30.48
2267.9  56136.75  16972.25  30.23
2270.2  55713.53  16742.40  30.05
2272.6  55319.40  16549.10  29.92
2275.0  54911.85  16368.45  29.81
2277.3  54530.75  16195.50  29.70
2279.7  54191.50  16033.25  29.59
2282.1  53884.23  15862.73  29.44
2284.4  53481.08  15657.22  29.28
2286.8  53180.43  15464.35  29.08
2289.1  52838.03  15269.53  28.90
2291.5  52551.74  15092.29  28.72
2293.8  52139.10  14867.25  28.51
2296.2  51705.50  14637.70  28.31
2298.5  51213.93  14422.63  28.16
2300.8  50706.72  14234.15  28.07
2303.2  50102.77  14057.67  28.06
2305.5  49461.51  13865.33  28.03
2307.9  48818.95  13679.53  28.02
2310.2  48209.70  13544.30  28.09
2312.5  47656.00  13447.33  28.22
2314.8  47129.57  13369.00  28.37
2317.1  46550.63  13266.04  28.50
2319.5  45940.58  13117.05  28.55
2321.8  45419.47  12985.87  28.59
2324.1  44844.22  12811.52  28.57
2326.4  44335.87  12636.98  28.50
2328.7  43826.67  12476.67  28.47
2331.0  43394.70  12316.10  28.38
2333.3  43064.83  12192.63  28.31
2335.6  42689.27  12074.53  28.28
2337.9  42230.40  11964.75  28.33
2340.2  41839.58  11819.58  28.25
2342.5  41479.45  11681.45  28.16
2344.8  41017.25  11579.38  28.23
2347.1  40547.85  11487.35  28.33
2349.4  40016.50  11385.55  28.45
2351.7  39576.80  11289.07  28.52
2353.9  39139.39  11206.96  28.63
2356.2  38658.75  11123.13  28.77
2358.5  38200.70  11040.10  28.90
2360.8  37742.50  10933.15  28.97
2363.1  37310.70  10815.05  28.99
2365.3  36881.72  10711.06  29.04
2367.6  36366.67  10575.00  29.08
2369.8  35903.63  10443.63  29.09
2372.1  35363.25  10309.00  29.15
2374.4  34746.40  10134.37  29.17
2376.6  34144.83  9954.23  29.15
2378.9  33592.30  9772.93  29.09
2381.1  33054.67  9628.67  29.13
2383.4  32539.32  9518.60  29.25
2385.6  32107.63  9370.17  29.18
2387.9  31650.60  9239.40  29.19
2390.1  31193.75  9117.50  29.23
2392.3  30747.60  8985.60  29.22
2394.6  30311.28  8836.03  29.15
2396.8  29902.52  8744.41  29.24
2399.0  29496.33  8604.58  29.17
2401.3  29060.72  8457.63  29.10
2403.5  28592.20  8317.40  29.09
2405.7  28190.29  8170.18  28.98
2407.9  27806.85  8033.70  28.89
2410.1  27416.40  7886.40  28.77
2412.4  27082.33  7749.92  28.62
2414.6  26696.00  7595.20  28.45
2416.8  26310.90  7451.95  28.32
2419.0  25951.63  7307.04  28.16
2421.2  25578.97  7121.95  27.84
2423.4  25168.56  6931.58  27.54
2425.6  24898.35  6838.95  27.47
2427.8  24612.60  6762.75  27.48
2430.0  24287.73  6633.48  27.31
2432.2  24000.00  6499.20  27.08
2434.4  23713.43  6346.80  26.76
2436.5  23420.47  6192.07  26.44
2438.7  23127.80  6097.15  26.36
2440.9  22867.20  5984.78  26.17
2443.1  22632.60  5849.10  25.84
2445.3  22368.65  5739.46  25.66
2447.4  22083.00  5630.40  25.50
2449.6  21796.13  5523.47  25.34
2451.8  21517.65  5423.40  25.20
2453.9  21209.39  5299.75  24.99
2456.1  20901.93  5181.00  24.79
2458.3  20643.16  5105.18  24.73
2460.4  20356.93  5035.78  24.74
2462.6  20083.29  4942.58  24.61
2464.7  19848.18  4847.16  24.42
2466.9  19628.07  4753.93  24.22
2469.0  19365.96  4656.92  24.05
2471.2  19117.65  4578.45  23.95
2473.3  18872.08  4495.05  23.82
2475.4  18638.73  4389.16  23.55
2477.6  18399.76  4315.38  23.45
2479.7  18176.00  4249.60  23.38
2481.9  17925.48  4162.67  23.22
2484.0  17685.59  4102.95  23.20
2486.1  17437.50  4003.65  22.96
2488.2  17217.33  3969.88  23.06
2490.4  17002.92  3923.75  23.08
2492.5  16685.17  3832.00  22.97
2494.6  16357.05  3729.68  22.80
2496.7  16148.68  3721.29  23.04
2498.8  15971.18  3710.48  23.23
2500.9  15812.33  3702.77  23.42
2503.0  15733.10  3683.07  23.41
2505.1  15653.63  3654.63  23.35
2507.2  15620.13  3685.90  23.60
2509.4  15549.88  3664.47  23.57
2511.4  15592.85  3702.65  23.75
2513.5  15642.13  3826.13  24.46
2515.6  15604.07  3870.30  24.80
