# Supplementary material for: Using reflectance spectra and Pl@ntNet to identify herbarium specimens: a case study with Lithocarpus
Source: New Phytol. 2025 Jun 4;251(2):800–10. doi: 10.1111/nph.70258 (PMC13278665; doi:10.1111/nph.70258)
Supplement: Supplementary file 1 — Dataset S1 Original spectral data collected for this study. [file NPH-251-800-s003.zip › lithocarpus_spectra/gr021022_0022.sig]

/*** Spectra Vista SIG Data ***/
name= gr021022_0022.sig
instrument= HI: 1132003 (HR-1024i)
integration= 70.0, 9.0, 6.0, 50.0, 9.0, 6.0
scan method= Time-based, Time-based
scan coadds= 71, 425, 571, 100, 425, 571
scan time= 5, 5
scan settings= AI, AI
external data set1= 0,0,0,0,0,0,0,0,0,0,0,0,0,0,0,0,0,0,0,0,0,0,0,0,0,0,0,0,0,0,0,0
external data set2= 0,0,0,0,0,0,0,0,0,0,0,0,0,0,0,0,0,0,0,0,0,0,0,0,0,0,0,0,0,0,0,0
external data dark= 0,0,0,0,0,0,0,0,0,0,0,0,0,0,0,0
external data mask= 0
optic= LENS 4(1), LENS 4(1)
temp= 29.8, -5.1, -9.8, 30.3, -5.0, -9.8
battery= 7.46, 7.46
error= 0, 0
units= Radiance, Radiance
time= 10/02/2022 10:22:54, 10/02/2022 10:27:12
longitude=                 ,                 
latitude=                 ,                 
gpstime=                 ,                 
comm= 
memory slot= 0, 0
factors= 0.941, 0.961, 1.000 [Overlap: Remove @ 990,1900, Matching Type: None]
inclinometer x offset= 1, 1
inclinometer y offset= 90, 90
data= 
340.5  1147.00  911.40  79.46
341.9  1139.46  935.88  82.13
343.4  1124.57  905.28  80.50
344.9  1136.43  851.00  74.88
346.4  1158.95  855.84  73.85
347.8  1137.92  856.50  75.27
349.3  1125.77  843.76  74.95
350.8  1157.89  863.55  74.58
352.2  1191.30  877.80  73.68
353.7  1221.40  882.56  72.26
355.2  1263.21  903.90  71.56
356.6  1337.05  916.30  68.53
358.1  1378.66  951.84  69.04
359.6  1410.20  961.50  68.18
361.0  1450.82  1009.42  69.58
362.5  1541.25  1072.71  69.60
364.0  1638.00  1121.12  68.44
365.5  1679.68  1169.35  69.62
366.9  1740.46  1193.20  68.56
368.4  1831.82  1251.00  68.29
369.9  1929.00  1324.58  68.67
371.3  2011.33  1374.88  68.36
372.8  2078.87  1428.99  68.74
374.2  2169.51  1492.70  68.80
375.7  2275.52  1573.20  69.14
377.2  2383.93  1628.70  68.32
378.6  2453.29  1677.67  68.38
380.1  2536.53  1730.70  68.23
381.6  2666.11  1841.06  69.05
383.0  2801.07  1922.80  68.65
384.5  2921.10  2012.92  68.91
386.0  3027.51  2081.64  68.76
387.4  3107.18  2132.85  68.64
388.9  3212.10  2219.42  69.10
390.4  3376.32  2300.78  68.14
391.8  3550.60  2433.76  68.55
393.3  3667.41  2515.03  68.58
394.7  3729.29  2553.75  68.48
396.2  3825.64  2618.44  68.44
397.7  3973.20  2734.80  68.83
399.1  4181.21  2861.13  68.43
400.6  4376.06  2997.20  68.49
402.0  4468.84  3062.28  68.53
403.5  4557.00  3126.20  68.60
405.0  4679.97  3215.40  68.71
406.4  4896.57  3355.44  68.53
407.9  5097.14  3505.56  68.78
409.3  5224.10  3608.58  69.08
410.8  5311.67  3663.18  68.96
412.2  5444.23  3762.72  69.11
413.7  5670.51  3919.11  69.11
415.1  5912.40  4093.20  69.23
416.6  6093.39  4220.55  69.26
418.0  6209.11  4313.75  69.47
419.5  6327.59  4408.58  69.67
420.9  6531.89  4546.08  69.60
422.4  6783.25  4726.19  69.67
423.8  7051.43  4929.83  69.91
425.3  7322.89  5122.95  69.96
426.7  7538.14  5282.85  70.08
428.2  7695.54  5405.12  70.24
429.6  7840.31  5520.83  70.42
431.1  8023.70  5653.90  70.46
432.5  8285.18  5852.73  70.64
434.0  8572.14  6061.00  70.71
435.4  8898.21  6303.00  70.83
436.8  9210.39  6539.18  71.00
438.3  9463.75  6740.45  71.22
439.7  9652.68  6896.28  71.44
441.2  9793.46  7016.16  71.64
442.6  10013.79  7176.15  71.66
444.0  10296.00  7403.76  71.91
445.5  10627.29  7661.73  72.09
446.9  10986.30  7944.30  72.31
448.4  11316.75  8189.93  72.37
449.8  11651.11  8458.05  72.59
451.2  11914.82  8676.75  72.82
452.7  12113.51  8841.33  72.99
454.1  12327.91  9022.58  73.19
455.5  12595.20  9241.40  73.37
457.0  12923.11  9518.08  73.65
458.4  13270.40  9792.64  73.79
459.8  13626.51  10080.00  73.97
461.2  14038.89  10407.36  74.13
462.7  14413.29  10716.15  74.35
464.1  14732.76  10986.70  74.57
465.5  14985.26  11217.96  74.86
467.0  15223.86  11431.40  75.09
468.4  15501.23  11681.36  75.36
469.8  15832.31  11955.76  75.51
471.2  16235.61  12304.62  75.79
472.7  16677.11  12669.39  75.97
474.1  17118.43  13044.90  76.20
475.5  17662.36  13496.86  76.42
476.9  18172.89  13936.91  76.69
478.4  18571.43  14287.50  76.93
479.8  18807.16  14524.94  77.23
481.2  18928.40  14662.40  77.46
482.6  19086.88  14835.69  77.73
484.0  19387.67  15113.64  77.95
485.4  19848.56  15524.74  78.22
486.9  20395.61  15999.75  78.45
488.3  20998.97  16515.52  78.65
489.7  21502.01  16970.56  78.93
491.1  21919.80  17369.52  79.24
492.5  22276.80  17704.68  79.48
493.9  22556.66  17983.80  79.73
495.3  22783.71  18222.90  79.98
496.8  23117.69  18542.60  80.21
498.2  23577.84  18972.42  80.47
499.6  24069.47  19434.60  80.74
501.0  24659.45  19973.37  81.00
502.4  25199.23  20469.72  81.23
503.8  25710.60  20940.78  81.45
505.2  26230.94  21447.76  81.77
506.6  26734.87  21919.92  81.99
508.0  27216.00  22367.52  82.19
509.4  27589.29  22740.00  82.42
510.8  28006.39  23146.20  82.65
512.2  28412.06  23555.76  82.91
513.6  28878.86  24004.80  83.12
515.0  29439.31  24529.84  83.32
516.4  29924.69  24995.68  83.53
517.8  30473.36  25515.18  83.73
519.2  31059.62  26070.15  83.94
520.7  31628.84  26603.25  84.11
522.0  32107.54  27061.80  84.28
523.4  32674.95  27593.37  84.45
524.8  33169.11  28067.04  84.62
526.2  33761.37  28632.24  84.81
527.6  34395.51  29214.60  84.94
529.0  34929.71  29730.80  85.12
530.4  35568.50  30314.62  85.23
531.8  36093.21  30806.37  85.35
533.2  36510.69  31210.92  85.48
534.6  36891.31  31603.04  85.67
536.0  37340.16  32049.41  85.83
537.4  37809.01  32503.11  85.97
538.8  38351.14  33034.51  86.14
540.2  38952.31  33609.67  86.28
541.6  39546.70  34177.50  86.42
543.0  40070.60  34676.60  86.54
544.3  40750.18  35317.65  86.67
545.7  41520.75  36039.75  86.80
547.1  42036.54  36531.30  86.90
548.5  42648.69  37124.88  87.05
549.9  43348.11  37793.51  87.19
551.3  44105.29  38520.30  87.34
552.7  44670.09  39060.68  87.44
554.1  45374.42  39737.16  87.58
555.4  45950.49  40304.00  87.71
556.8  46345.20  40720.68  87.86
558.2  46569.75  40980.45  88.00
559.6  46769.04  41203.65  88.10
561.0  47196.60  41640.06  88.23
562.3  47534.50  41996.50  88.35
563.7  48080.00  42528.64  88.45
565.1  48651.43  43080.40  88.55
566.5  49281.77  43673.23  88.62
567.9  50138.00  44464.88  88.68
569.2  51075.00  45334.80  88.76
570.6  52048.78  46228.27  88.82
572.0  52874.81  47007.61  88.90
573.4  53572.25  47669.83  88.98
574.8  54275.54  48343.75  89.07
576.1  55124.90  49164.17  89.19
577.5  55786.20  49813.00  89.29
578.9  56711.49  50691.48  89.38
580.3  57579.54  51519.69  89.48
581.6  58470.63  52362.40  89.55
583.0  59321.76  53175.96  89.64
584.4  59888.53  53731.32  89.72
585.8  60229.30  54091.60  89.81
587.1  60474.23  54354.52  89.88
588.5  60810.21  54702.60  89.96
589.9  61083.43  54998.40  90.04
591.2  61518.80  55422.80  90.09
592.6  62212.70  56079.98  90.14
594.0  62842.66  56683.07  90.20
595.3  63700.21  57489.04  90.25
596.7  64596.64  58337.42  90.31
598.1  65469.04  59152.80  90.35
599.5  66313.71  59953.60  90.41
600.8  67197.51  60782.20  90.45
602.2  67930.15  61468.19  90.49
603.5  68812.29  62301.84  90.54
604.9  69687.00  63120.24  90.58
606.3  70488.00  63872.16  90.61
607.6  71235.60  64581.96  90.66
609.0  71947.29  65264.40  90.71
610.4  72633.60  65918.58  90.75
611.7  73255.45  66500.19  90.78
613.1  73822.93  67032.90  90.80
614.5  74433.21  67624.02  90.85
615.8  74891.57  68076.00  90.90
617.2  75549.21  68695.38  90.93
618.5  76116.40  69227.56  90.95
619.9  76867.50  69925.88  90.97
621.2  77568.99  70588.61  91.00
622.6  78461.43  71423.00  91.03
624.0  79177.56  72105.66  91.07
625.3  79989.46  72875.26  91.11
626.7  80812.77  73643.22  91.13
628.0  81489.74  74281.60  91.15
629.4  82296.00  75034.40  91.18
630.8  82968.43  75688.80  91.23
632.1  83511.00  76204.80  91.25
633.5  84386.34  77036.96  91.29
634.8  85086.89  77687.28  91.30
636.2  85716.13  78279.00  91.32
637.5  86498.64  79033.68  91.37
638.9  87189.39  79684.53  91.39
640.2  87911.81  80367.83  91.42
641.6  88713.90  81112.50  91.43
642.9  89475.75  81809.91  91.43
644.3  90273.89  82565.26  91.46
645.6  91013.93  83258.50  91.48
647.0  91726.59  83925.18  91.49
648.3  92503.37  84662.31  91.52
649.7  93295.44  85417.09  91.56
651.0  94074.71  86140.06  91.57
652.4  94604.53  86640.84  91.58
653.7  95644.74  87630.75  91.62
655.0  96540.23  88480.04  91.65
656.4  97204.29  89088.60  91.65
657.7  98258.60  90075.43  91.67
659.1  99110.00  90906.20  91.72
660.4  99820.00  91586.88  91.75
661.8  100497.14  92240.00  91.78
663.1  101427.56  93104.76  91.79
664.5  101863.41  93543.60  91.83
665.8  101939.96  93662.01  91.88
667.1  101934.64  93693.78  91.92
668.5  102210.00  93979.20  91.95
669.8  102487.40  94258.24  91.97
671.2  102645.03  94432.00  92.00
672.5  102857.36  94645.00  92.02
673.8  103437.20  95166.40  92.00
675.2  104349.90  96007.38  92.01
676.5  105475.59  97031.70  91.99
677.8  106663.80  98129.14  92.00
679.2  107596.08  98982.65  91.99
680.5  108413.61  99751.98  92.01
681.9  109131.00  100438.80  92.04
683.2  109928.50  101185.70  92.05
684.5  110731.50  101940.30  92.06
685.9  111450.07  102607.67  92.07
687.2  112133.49  103272.96  92.10
688.5  112771.61  103869.60  92.11
689.9  113524.94  104576.32  92.12
691.2  114182.61  105193.03  92.13
692.5  114772.03  105763.74  92.15
693.8  115466.46  106424.80  92.17
695.2  116061.69  106987.46  92.18
696.5  116720.06  107607.28  92.19
697.8  117390.71  108248.50  92.21
699.2  118014.84  108860.31  92.24
700.5  118680.94  109497.06  92.26
701.8  119285.25  110080.95  92.28
703.1  119912.06  110671.08  92.29
704.5  120555.77  111289.14  92.31
705.8  121253.21  111958.00  92.33
707.1  121882.86  112570.75  92.36
708.4  122481.36  113163.96  92.39
709.8  123240.51  113872.50  92.40
711.1  123750.80  114350.36  92.40
712.4  124539.84  115094.02  92.42
713.7  125169.01  115707.72  92.44
715.0  125838.15  116352.39  92.46
716.3  126559.11  117051.25  92.49
717.7  127250.96  117708.57  92.50
719.0  128010.71  118427.90  92.51
720.3  128775.06  119150.22  92.53
721.6  129658.57  119983.60  92.54
722.9  130527.58  120812.31  92.56
724.2  131430.60  121655.52  92.56
725.6  132211.60  122383.82  92.57
726.9  132641.25  122806.50  92.59
728.2  133044.80  123189.92  92.59
729.5  133558.19  123668.35  92.60
730.8  133991.29  124085.44  92.61
732.1  134531.00  124609.52  92.63
733.4  134907.89  124972.62  92.64
734.7  135111.86  125168.76  92.64
736.0  135340.33  125391.90  92.65
737.3  135330.94  125399.34  92.66
738.6  135313.01  125407.71  92.68
740.0  135335.61  125450.40  92.70
741.2  135491.20  125607.04  92.70
742.6  135874.80  125980.20  92.72
743.9  136383.77  126484.00  92.74
745.2  137103.73  127163.40  92.75
746.5  137881.09  127903.59  92.76
747.8  138550.71  128551.40  92.78
749.1  139306.11  129274.66  92.80
750.4  140045.21  129968.16  92.80
751.7  140762.20  130664.94  92.83
753.0  141308.97  131180.96  92.83
754.2  141958.71  131797.02  92.84
755.5  142522.13  132318.69  92.84
756.8  143070.06  132854.04  92.86
758.1  144012.34  133738.44  92.87
759.4  144867.00  134564.20  92.89
760.7  145675.20  135329.88  92.90
762.0  146237.50  135852.50  92.90
763.3  146771.10  136357.20  92.90
764.6  147135.26  136698.72  92.91
765.9  147502.39  137069.25  92.93
767.2  147956.55  137517.87  92.94
768.4  148258.50  137801.30  92.95
769.7  148845.18  138364.64  92.96
771.0  149233.76  138744.09  92.97
772.3  149566.61  139081.25  92.99
773.6  150028.57  139513.76  92.99
774.8  150451.47  139919.46  93.00
776.1  150869.09  140317.32  93.01
777.4  151156.96  140600.80  93.02
778.7  151620.80  141074.12  93.04
780.0  152038.17  141479.04  93.05
781.2  152375.57  141803.04  93.06
782.5  152853.26  142254.06  93.07
783.8  153284.40  142675.56  93.08
785.0  153594.34  142984.50  93.09
786.3  153990.00  143367.00  93.10
787.6  154409.20  143778.32  93.12
788.9  154772.59  144134.91  93.13
790.1  155247.14  144599.40  93.14
791.4  155593.03  144944.16  93.16
792.7  156172.44  145514.76  93.18
793.9  156556.80  145889.10  93.19
795.2  156999.64  146326.00  93.20
796.5  157451.64  146764.42  93.21
797.7  157898.31  147206.28  93.23
799.0  158477.14  147768.00  93.24
800.2  158835.66  148120.96  93.25
801.5  159247.70  148548.92  93.28
802.8  159743.57  149018.70  93.29
804.0  160141.80  149427.46  93.31
805.3  160595.60  149859.08  93.31
806.5  160924.14  150191.50  93.33
807.8  161338.50  150622.50  93.36
809.0  161783.64  151047.53  93.36
810.3  162216.72  151466.16  93.37
811.5  162542.76  151776.03  93.38
812.8  162955.71  152181.30  93.39
814.0  163307.76  152544.60  93.41
815.3  163753.10  153000.90  93.43
816.5  164104.29  153341.00  93.44
817.8  164509.61  153711.96  93.44
819.0  164854.90  154056.98  93.45
820.2  165269.36  154477.56  93.47
821.5  165711.14  154888.05  93.47
822.7  165977.53  155176.86  93.49
824.0  166393.29  155558.16  93.49
825.2  166840.07  155979.00  93.49
826.4  167274.56  156416.37  93.51
827.7  167561.21  156738.70  93.54
828.9  168007.50  157149.00  93.54
830.1  168385.71  157512.37  93.54
831.4  168788.61  157852.66  93.52
832.6  169223.50  158275.32  93.53
833.8  169571.14  158610.30  93.54
835.0  169933.20  158989.46  93.56
836.3  170359.70  159387.20  93.56
837.5  170775.00  159799.50  93.57
838.7  171201.79  160184.52  93.56
839.9  171585.77  160554.96  93.57
841.2  172045.60  161016.53  93.59
842.4  172400.44  161380.65  93.61
843.6  172796.50  161750.40  93.61
844.8  173271.21  162180.09  93.60
846.0  173657.55  162533.43  93.59
847.2  174028.05  162914.01  93.61
848.5  174481.09  163336.80  93.61
849.7  174822.73  163684.05  93.63
850.9  175189.86  164004.10  93.62
852.1  175562.81  164367.04  93.62
853.3  175845.17  164683.08  93.65
854.5  176212.40  165009.95  93.64
855.7  176500.41  165293.88  93.65
856.9  176827.20  165598.20  93.65
858.1  177184.56  165930.62  93.65
859.3  177532.60  166270.30  93.66
860.5  177942.60  166618.98  93.64
861.7  178294.29  167003.20  93.67
862.9  178622.88  167325.21  93.68
864.1  178967.23  167670.33  93.69
865.3  179388.43  168044.56  93.68
866.5  179810.74  168428.16  93.67
867.7  180181.36  168816.28  93.69
868.9  180536.65  169155.28  93.70
870.1  180968.35  169565.60  93.70
871.3  181392.13  169950.68  93.69
872.5  181817.04  170409.60  93.73
873.7  182303.89  170779.52  93.68
874.9  182795.31  171274.23  93.70
876.0  183275.49  171720.72  93.70
877.2  183694.23  172099.84  93.69
878.4  184220.74  172588.59  93.69
879.6  184674.00  173019.00  93.69
880.8  185108.75  173412.75  93.68
882.0  185493.19  173789.84  93.69
883.1  185975.80  174269.20  93.71
884.3  186465.28  174652.06  93.66
885.5  186935.40  175130.13  93.68
886.7  187296.69  175443.84  93.67
887.8  187716.21  175811.70  93.66
889.0  188243.90  176301.72  93.66
890.2  188635.50  176686.23  93.67
891.4  189189.92  177179.00  93.65
892.5  189741.41  177657.48  93.63
893.7  190342.60  178226.76  93.63
894.9  190937.57  178755.48  93.62
896.0  191505.96  179306.10  93.63
897.2  192107.50  179828.04  93.61
898.4  192643.56  180239.02  93.56
899.5  193261.65  180823.10  93.56
900.7  193643.36  181186.20  93.57
901.9  194060.19  181505.44  93.53
903.0  194410.38  181824.85  93.53
904.2  194748.57  182146.20  93.53
905.4  195211.84  182491.20  93.48
906.5  195651.75  182974.33  93.52
907.7  195974.86  183212.88  93.49
908.8  196329.66  183534.81  93.48
910.0  196661.77  183778.40  93.45
911.2  196905.82  183894.26  93.39
912.3  197093.23  184056.30  93.39
913.5  197232.72  184232.64  93.41
914.6  197348.40  184343.04  93.41
915.8  197680.16  184624.44  93.40
916.9  197992.27  184855.28  93.36
918.1  198167.23  184956.08  93.33
919.2  198325.61  185103.90  93.33
920.4  198412.66  185250.56  93.37
921.5  198660.71  185366.79  93.31
922.7  198822.40  185584.48  93.34
923.8  199091.66  185750.16  93.30
925.0  199234.00  185916.78  93.32
926.1  199453.50  186209.94  93.36
927.3  199796.91  186477.12  93.33
928.4  200320.71  186966.00  93.33
929.6  200981.94  187601.92  93.34
930.7  201720.00  188157.20  93.28
931.8  202346.57  188876.31  93.34
933.0  203013.26  189439.20  93.31
934.1  203462.68  189918.81  93.34
935.3  203679.94  190121.95  93.34
936.4  203723.25  190078.53  93.30
937.6  203569.69  190041.24  93.35
938.7  203347.09  189943.29  93.41
939.9  203493.55  189971.72  93.36
941.0  204108.59  190524.02  93.34
942.1  204651.13  190868.40  93.27
943.3  205102.50  191405.22  93.32
944.4  205475.12  191849.81  93.37
945.6  205741.63  192100.18  93.37
946.7  206033.44  192374.31  93.37
947.9  206399.55  192456.81  93.24
949.0  206505.48  192711.67  93.32
950.1  206747.74  193074.48  93.39
951.3  207185.08  193457.33  93.37
952.4  207599.91  193673.11  93.29
953.6  207950.89  193879.50  93.23
954.7  208040.14  193896.03  93.20
955.8  208227.18  194219.78  93.27
957.0  208726.82  194585.25  93.22
958.1  209041.80  194838.96  93.21
959.3  209107.50  194995.50  93.25
960.4  209451.97  195205.60  93.20
961.6  209633.43  195365.84  93.19
962.7  209863.54  195307.84  93.06
963.9  209953.75  195568.80  93.15
965.0  210066.34  195742.08  93.18
966.2  210062.33  195769.61  93.20
967.3  210077.46  195350.19  92.99
968.5  210244.11  195438.72  92.96
969.6  210331.03  195630.16  93.01
970.8  210245.04  195761.94  93.11
971.9  210088.69  195409.28  93.01
973.1  210239.83  195330.56  92.91
974.2  210199.10  195316.39  92.92
975.4  210259.24  195185.76  92.83
976.5  209981.85  195274.95  93.00
977.7  210193.46  195506.40  93.01
978.8  209944.09  195137.64  92.95
980.0  210069.29  195110.00  92.88
981.2  210310.14  195365.31  92.89
982.3  210310.90  195208.86  92.82
983.5  210310.38  195237.90  92.83
984.6  210600.51  195405.84  92.79
985.8  210458.91  195585.28  92.93
987.0  210442.06  195611.20  92.95
988.1  210841.43  195498.66  92.72
989.3  210836.80  195680.80  92.81
990.2  226035.40  205449.62  90.89
994.0  226274.84  205763.29  90.94
997.9  225976.25  205615.25  90.99
1001.7  226167.36  205963.33  91.07
1005.6  227185.56  206958.89  91.10
1009.4  228579.40  208286.54  91.12
1013.3  229720.00  209400.00  91.15
1017.1  230451.52  210263.57  91.24
1021.0  231174.47  210979.19  91.26
1024.8  232582.17  212382.56  91.32
1028.6  234621.34  214352.39  91.36
1032.5  236348.00  215965.40  91.38
1036.3  236958.33  216674.70  91.44
1040.1  237136.06  216974.82  91.50
1044.0  238052.10  217890.73  91.53
1047.8  238849.80  218631.00  91.53
1051.6  239548.71  219361.51  91.57
1055.5  239089.70  219062.00  91.62
1059.3  238625.85  218742.75  91.67
1063.1  238176.46  218409.94  91.70
1067.0  238468.77  218742.97  91.73
1070.8  239145.36  219449.69  91.76
1074.6  239661.28  219991.33  91.79
1078.4  239150.67  219590.33  91.82
1082.3  238030.40  218754.42  91.90
1086.1  237331.78  218197.64  91.94
1089.9  237174.06  218152.51  91.98
1093.7  237518.24  218570.33  92.02
1097.5  237577.42  218775.97  92.09
1101.4  237523.61  218817.86  92.12
1105.2  237363.20  218746.00  92.16
1109.0  237722.80  219183.68  92.20
1112.8  238850.14  220280.53  92.23
1116.6  239719.96  221147.64  92.25
1120.4  240465.24  221751.29  92.22
1124.2  241021.20  222256.89  92.21
1128.1  241811.71  222851.83  92.16
1131.8  241858.87  222754.93  92.10
1135.7  241708.78  222310.91  91.97
1139.5  241520.40  221768.20  91.82
1143.3  241011.57  220771.63  91.60
1147.1  240201.33  219500.44  91.38
1150.9  239443.42  218212.50  91.13
1154.7  239431.11  217518.89  90.85
1158.5  239292.73  216764.60  90.59
1162.3  239078.04  215977.71  90.34
1166.1  238406.96  214804.58  90.10
1169.9  238085.63  213886.57  89.84
1173.7  237500.00  212720.00  89.57
1177.5  236907.28  211469.68  89.26
1181.2  236970.07  210743.29  88.93
1185.0  237512.06  210428.69  88.60
1188.8  237501.44  209664.39  88.28
1192.6  237557.58  209090.54  88.02
1196.4  237543.13  208510.87  87.78
1200.2  236872.53  207446.40  87.58
1204.0  236395.15  206573.10  87.38
1207.8  235954.42  205876.90  87.25
1211.6  235308.11  205042.00  87.14
1215.3  234799.30  204437.02  87.07
1219.1  234684.75  204283.17  87.05
1222.9  234364.44  204053.33  87.07
1226.7  234111.68  204060.37  87.16
1230.4  233456.53  203784.68  87.29
1234.2  232812.07  203596.63  87.45
1238.0  232036.37  203330.32  87.63
1241.8  231294.31  203036.78  87.78
1245.5  230701.38  202781.13  87.90
1249.3  230513.50  202792.90  87.97
1253.1  230876.53  203258.61  88.04
1256.8  230964.93  203455.06  88.09
1260.6  230799.97  203411.40  88.13
1264.4  230667.90  203319.76  88.14
1268.1  230432.40  203086.40  88.13
1271.9  230402.81  203130.83  88.16
1275.7  230587.34  203490.20  88.25
1279.4  230820.30  203965.20  88.37
1283.2  230335.19  203905.39  88.53
1286.9  230027.92  203980.00  88.68
1290.7  229835.47  204151.20  88.82
1294.4  229152.45  203788.43  88.93
1298.2  228164.14  203124.87  89.03
1302.0  226971.67  202173.50  89.07
1305.7  225604.81  200973.06  89.08
1309.5  224066.18  199574.08  89.07
1313.2  223119.83  198608.17  89.01
1317.0  222518.40  197854.80  88.92
1320.7  221710.41  196854.84  88.79
1324.4  220560.00  195486.62  88.63
1328.2  219974.40  194499.20  88.42
1331.9  219208.24  193243.17  88.16
1335.7  218445.83  191909.03  87.85
1339.4  217091.82  190014.09  87.53
1343.2  216122.47  188286.51  87.12
1346.9  215756.08  186956.83  86.65
1350.6  216257.69  186157.61  86.08
1354.4  216824.14  185313.22  85.47
1358.1  216529.27  183669.67  84.82
1361.8  215695.42  181601.13  84.19
1365.6  214713.20  179550.10  83.62
1369.3  213800.89  177828.00  83.17
1373.0  212619.18  176141.72  82.84
1376.7  211147.90  174328.83  82.56
1380.5  209570.93  172453.91  82.29
1384.2  208341.46  170783.34  81.97
1387.9  207184.07  169047.73  81.59
1391.6  205868.97  166957.69  81.10
1395.3  204677.95  164580.70  80.41
1399.1  203911.46  162148.30  79.52
1402.8  202907.33  159194.67  78.46
1406.5  202108.07  156097.47  77.23
1410.2  201545.44  152933.83  75.88
1413.9  201498.92  149984.86  74.43
1417.6  200969.82  146716.96  73.00
1421.3  200245.07  143519.20  71.67
1425.1  199419.20  140526.93  70.47
1428.8  199063.05  138195.00  69.42
1432.5  198874.93  136320.80  68.55
1436.2  198585.96  134681.89  67.82
1439.9  197921.82  132992.63  67.19
1443.6  197522.00  131657.56  66.65
1447.3  197004.31  130297.82  66.14
1451.0  196554.00  129050.25  65.66
1454.7  196069.16  127739.56  65.15
1458.4  195692.93  126452.67  64.62
1462.1  195090.30  124948.87  64.05
1465.8  194361.67  123364.69  63.47
1469.4  193849.97  121881.36  62.87
1473.1  194729.79  121252.87  62.27
1476.8  195030.41  120429.83  61.75
1480.5  193916.78  118988.31  61.36
1484.2  192823.55  117907.63  61.15
1487.9  192171.37  117312.96  61.05
1491.6  191536.58  116926.33  61.05
1495.3  191560.42  117057.42  61.11
1498.9  191155.53  117057.93  61.24
1502.6  190242.68  116882.88  61.44
1506.3  189013.69  116661.69  61.72
1510.0  188124.20  116639.80  62.00
1513.7  187377.06  116682.38  62.27
1517.3  186647.40  116592.27  62.47
1521.0  185753.89  116215.38  62.56
1524.7  184966.62  115759.63  62.58
1528.3  184156.02  115137.62  62.52
1532.0  183268.80  114465.87  62.46
1535.7  182433.53  113836.80  62.40
1539.3  181606.13  113276.47  62.37
1543.0  180976.83  112977.08  62.43
1546.7  180597.08  112934.25  62.53
1550.3  180119.82  112941.16  62.70
1554.0  179356.80  112835.80  62.91
1557.6  178626.86  112719.51  63.10
1561.3  177816.24  112518.55  63.28
1565.0  176991.33  112223.07  63.41
1568.6  176108.02  111897.98  63.54
1572.3  175499.30  111754.08  63.68
1575.9  174946.13  111577.07  63.78
1579.6  174424.48  111401.77  63.87
1583.2  173860.53  111219.78  63.97
1586.9  173169.09  111096.21  64.15
1590.5  172633.20  111301.60  64.47
1594.1  171947.89  111691.67  64.96
1597.8  171228.87  112244.57  65.55
1601.4  170547.87  112918.43  66.21
1605.1  169648.62  113497.07  66.90
1608.7  168871.00  114198.25  67.62
1612.3  168159.58  114876.77  68.31
1616.0  167359.75  115484.80  69.00
1619.6  166706.00  116106.89  69.65
1623.2  165977.00  116612.27  70.26
1626.9  165449.82  117156.56  70.81
1630.5  164790.50  117552.15  71.33
1634.1  164205.39  117903.49  71.80
1637.8  163477.69  118139.47  72.27
1641.4  162545.32  118197.73  72.72
1645.0  161672.82  118277.92  73.16
1648.6  160705.80  118232.88  73.57
1652.2  159990.64  118319.50  73.95
1655.8  159275.44  118353.89  74.31
1659.5  158576.50  118328.90  74.62
1663.1  157422.81  117894.16  74.89
1666.7  156207.83  117335.33  75.11
1670.3  155040.37  116741.63  75.30
1673.9  153996.67  116106.22  75.40
1677.5  153206.61  115499.79  75.39
1681.1  152792.00  115012.44  75.27
1684.7  152768.80  114755.85  75.12
1688.3  152651.10  114296.00  74.87
1691.9  152257.20  113547.33  74.58
1695.6  151925.77  112644.53  74.14
1699.2  151778.97  111824.90  73.68
1702.8  151697.49  111221.39  73.32
1706.3  151240.81  110656.53  73.17
1709.9  150334.67  110026.22  73.19
1713.5  149691.74  109590.30  73.21
1717.1  148999.98  109069.64  73.20
1720.7  148375.34  108456.73  73.10
1724.3  148029.36  108008.19  72.96
1727.9  147746.43  107553.76  72.80
1731.5  147666.67  107242.92  72.63
1735.1  147805.60  107109.87  72.47
1738.7  147581.20  106692.58  72.29
1742.2  147083.63  106135.73  72.16
1745.8  146547.60  105536.00  72.01
1749.4  146765.29  105406.02  71.82
1753.0  146314.93  104797.35  71.62
1756.5  145035.17  103565.58  71.41
1760.1  143210.92  101939.82  71.18
1763.7  141039.69  100127.42  70.99
1767.2  139296.53  98652.93  70.82
1770.8  137854.50  97470.00  70.70
1774.4  136450.57  96351.93  70.61
1777.9  135645.70  95739.30  70.58
1781.5  134777.67  95139.00  70.59
1785.1  133542.50  94282.50  70.60
1788.6  132242.19  93432.84  70.65
1792.2  131089.67  92690.50  70.71
1795.8  130684.88  92469.29  70.76
1799.3  130174.00  92134.40  70.78
1802.9  129435.13  91648.96  70.81
1806.4  128743.47  91162.84  70.81
1810.0  127913.31  90554.89  70.79
1813.5  127427.28  90169.58  70.76
1817.1  127148.40  89976.60  70.77
1820.6  126528.73  89560.77  70.78
1824.2  126377.33  89540.53  70.85
1827.7  125516.37  89068.27  70.96
1831.2  125202.00  89068.00  71.14
1834.8  125176.77  89317.57  71.35
1838.3  125048.00  89537.50  71.60
1841.8  124423.93  89397.40  71.85
1845.4  123573.92  89077.10  72.08
1848.9  122714.70  88682.25  72.27
1852.4  122076.03  88378.50  72.40
1856.0  121352.47  87891.20  72.43
1859.5  120649.89  87306.27  72.36
1863.0  119963.06  86656.25  72.24
1866.6  119603.82  86142.76  72.02
1870.1  119361.19  85549.15  71.67
1873.6  118766.25  84542.25  71.18
1877.1  117686.33  83002.50  70.53
1880.6  116378.98  81166.49  69.74
1884.2  115328.90  79250.40  68.72
1887.7  114422.73  77240.40  67.50
1891.2  113440.25  74922.75  66.05
1894.7  112647.07  72456.12  64.32
1898.2  112222.79  70131.37  62.49
1902.2  121648.80  73772.40  60.64
1904.9  120941.28  71455.63  59.08
1907.6  120051.80  69120.73  57.58
1910.4  119292.37  66957.33  56.13
1913.1  118205.13  64667.40  54.71
1915.8  117540.73  62871.90  53.49
1918.6  117035.87  61398.80  52.46
1921.3  116569.30  60083.93  51.54
1924.0  115841.72  58787.52  50.75
1926.7  115158.13  57800.67  50.19
1929.4  114459.07  57002.47  49.80
1932.2  113941.04  56430.69  49.53
1934.9  113396.40  56050.80  49.43
1937.6  112823.13  55779.73  49.44
1940.3  112277.92  55618.33  49.54
1943.0  111796.35  55594.05  49.73
1945.7  111084.23  55568.15  50.02
1948.4  110313.83  55570.11  50.37
1951.1  109703.70  55725.15  50.80
1953.8  109087.55  55889.90  51.23
1956.4  108604.95  56117.95  51.67
1959.1  108056.33  56331.30  52.13
1961.8  107308.25  56441.70  52.60
1964.5  106697.40  56625.23  53.07
1967.2  105995.50  56767.27  53.56
1969.9  105405.42  56959.75  54.04
1972.5  104650.58  57040.00  54.51
1975.2  104129.18  57262.36  54.99
1977.9  103841.65  57597.55  55.47
1980.6  103319.30  57800.17  55.94
1983.2  102518.43  57822.93  56.40
1985.9  101670.00  57786.00  56.84
1988.5  100792.49  57729.86  57.28
1991.2  100176.75  57803.63  57.70
1993.8  99613.25  57880.35  58.11
1996.5  99201.85  57989.25  58.46
1999.2  98623.61  57966.13  58.78
2001.8  98252.70  58011.00  59.04
2004.4  97782.02  57962.23  59.28
2007.1  97140.17  57770.88  59.47
2009.7  96561.15  57600.90  59.65
2012.4  96195.20  57493.87  59.77
2015.0  95756.00  57245.17  59.78
2017.6  95211.00  56855.92  59.72
2020.3  94721.73  56461.53  59.61
2022.9  94507.60  56180.67  59.45
2025.5  94313.25  55828.68  59.19
2028.1  94106.56  55398.77  58.87
2030.8  93685.75  54774.48  58.47
2033.4  93522.80  54235.35  57.99
2036.0  93188.90  53518.20  57.43
2038.6  92824.30  52730.40  56.81
2041.2  92494.93  51926.53  56.14
2043.8  92155.05  51050.24  55.40
2046.4  91805.10  50109.17  54.58
2049.0  91336.20  49106.10  53.76
2051.6  91061.53  48232.48  52.97
2054.2  90746.04  47326.67  52.15
2056.8  90423.67  46456.67  51.38
2059.4  89864.06  45505.58  50.64
2062.0  89376.88  44614.17  49.92
2064.6  88812.49  43721.38  49.23
2067.1  88224.53  42804.00  48.52
2069.7  87616.58  41876.10  47.79
2072.3  87220.28  41091.37  47.11
2074.9  86784.43  40332.78  46.47
2077.4  86475.49  39690.05  45.90
2080.0  86021.08  39034.39  45.38
2082.6  85551.92  38399.58  44.88
2085.1  85106.80  37799.68  44.41
2087.7  84779.50  37349.00  44.05
2090.3  84379.53  36930.90  43.77
2092.8  83680.02  36392.93  43.49
2095.4  82931.88  35844.47  43.22
2097.9  82308.63  35365.05  42.97
2100.5  81643.00  34928.33  42.78
2103.0  81087.05  34596.38  42.67
2105.6  80589.83  34343.08  42.61
2108.1  80128.20  34187.70  42.67
2110.7  79616.60  34070.17  42.79
2113.2  79129.50  34004.63  42.97
2115.7  78585.08  33959.58  43.21
2118.3  77990.25  33925.45  43.50
2120.8  77643.75  34040.25  43.84
2123.3  77256.29  34123.33  44.17
2125.8  76877.38  34237.12  44.53
2128.4  76489.73  34388.58  44.96
2130.9  76028.83  34490.17  45.36
2133.4  75684.00  34645.22  45.78
2135.9  75325.83  34810.83  46.21
2138.4  74879.20  34890.81  46.60
2140.9  74592.75  35017.92  46.95
2143.4  74293.97  35106.28  47.25
2145.9  74001.57  35191.56  47.56
2148.4  73733.53  35313.39  47.89
2150.9  73453.32  35435.23  48.24
2153.4  73167.01  35532.69  48.56
2155.9  72860.20  35599.37  48.86
2158.4  72605.75  35690.38  49.16
2160.9  72409.75  35794.50  49.43
2163.4  72127.73  35855.90  49.71
2165.9  71620.05  35794.73  49.98
2168.4  71155.50  35774.55  50.28
2170.8  70850.27  35842.77  50.59
2173.3  70526.82  35898.68  50.90
2175.8  70242.24  35959.46  51.19
2178.2  69893.42  35989.71  51.49
2180.7  69550.89  36026.90  51.80
2183.2  69167.10  36035.48  52.10
2185.6  68770.80  36029.70  52.39
2188.1  68317.20  36004.50  52.70
2190.6  67797.17  35953.23  53.03
2193.0  67177.83  35812.15  53.31
2195.5  66630.40  35680.00  53.55
2197.9  66089.33  35553.73  53.80
2200.4  65423.21  35357.71  54.04
2202.8  64975.43  35260.61  54.27
2205.3  64434.02  35100.87  54.48
2207.7  64090.43  35034.13  54.66
2210.1  63694.63  34922.77  54.83
2212.6  63364.14  34812.90  54.94
2215.0  63146.88  34756.88  55.04
2217.4  62855.08  34650.70  55.13
2219.9  62640.50  34567.50  55.18
2222.3  62449.20  34512.87  55.27
2224.7  62300.70  34463.48  55.32
2227.1  62072.02  34357.05  55.35
2229.5  61785.47  34186.65  55.33
2231.9  61352.80  33920.00  55.29
2234.4  60883.00  33562.33  55.13
2236.8  60518.48  33230.18  54.91
2239.2  60160.10  32847.10  54.60
2241.6  59746.23  32352.08  54.15
2244.0  59356.80  31816.80  53.60
2246.4  58977.68  31277.03  53.03
2248.8  58592.33  30610.53  52.24
2251.2  58275.50  29899.00  51.31
2253.6  57891.25  29130.50  50.32
2255.9  57604.30  28389.70  49.28
2258.3  57319.26  27610.88  48.17
2260.7  56963.40  26814.00  47.07
2263.1  56571.75  26034.75  46.02
2265.5  56180.85  25324.11  45.08
2267.9  55897.50  24773.25  44.32
2270.2  55495.53  24336.07  43.85
2272.6  55107.70  24068.10  43.67
2275.0  54713.40  23924.25  43.73
2277.3  54331.63  23872.88  43.94
2279.7  53962.88  23880.25  44.25
2282.1  53646.37  23898.17  44.55
2284.4  53278.13  23865.42  44.79
2286.8  52983.92  23823.87  44.96
2289.1  52626.17  23706.37  45.05
2291.5  52345.42  23574.54  45.04
2293.8  51916.28  23318.92  44.92
2296.2  51466.80  23007.60  44.70
2298.5  50980.68  22633.03  44.40
2300.8  50487.85  22277.50  44.12
2303.2  49908.60  21878.70  43.84
2305.5  49252.48  21421.19  43.49
2307.9  48602.18  20941.21  43.09
2310.2  48001.80  20474.30  42.65
2312.5  47479.67  20048.33  42.23
2314.8  46945.17  19653.97  41.87
2317.1  46342.50  19224.58  41.48
2319.5  45724.28  18794.93  41.10
2321.8  45202.00  18445.83  40.81
2324.1  44640.98  18072.13  40.48
2326.4  44146.67  17721.73  40.14
2328.7  43636.67  17377.08  39.82
2331.0  43197.20  17087.70  39.56
2333.3  42883.32  16864.49  39.33
2335.6  42506.80  16699.67  39.29
2337.9  42071.40  16512.15  39.25
2340.2  41673.33  16324.17  39.17
2342.5  41305.10  16174.93  39.16
2344.8  40850.13  16012.17  39.20
2347.1  40362.70  15834.35  39.23
2349.4  39861.65  15664.30  39.30
2351.7  39422.27  15526.53  39.39
2353.9  38977.56  15382.26  39.46
2356.2  38480.00  15242.50  39.61
2358.5  38005.30  15119.08  39.78
2360.8  37555.82  14991.48  39.92
2363.1  37123.25  14857.45  40.02
2365.3  36700.03  14716.35  40.10
2367.6  36200.00  14558.33  40.22
2369.8  35719.38  14421.75  40.38
2372.1  35219.60  14263.60  40.50
2374.4  34617.90  14092.17  40.71
2376.6  34015.33  13891.03  40.84
2378.9  33462.80  13752.90  41.10
2381.1  32907.33  13598.00  41.32
2383.4  32356.27  13414.95  41.46
2385.6  31916.04  13245.38  41.50
2387.9  31485.30  13067.40  41.50
2390.1  31036.25  12880.00  41.50
2392.3  30589.65  12732.53  41.62
2394.6  30161.97  12595.30  41.76
2396.8  29778.73  12466.75  41.86
2399.0  29353.67  12296.08  41.89
2401.3  28925.47  12127.42  41.93
2403.5  28501.20  11939.20  41.89
2405.7  28117.43  11758.86  41.82
2407.9  27751.95  11565.60  41.67
2410.1  27314.10  11364.60  41.61
2412.4  26941.08  11196.42  41.56
2414.6  26583.20  11016.80  41.44
2416.8  26236.10  10817.95  41.23
2419.0  25886.48  10611.50  40.99
2421.2  25466.37  10377.97  40.75
2423.4  25063.97  10164.41  40.55
2425.6  24784.05  10001.25  40.35
2427.8  24498.30  9791.70  39.97
2430.0  24192.14  9539.22  39.43
2432.2  23923.20  9331.20  39.00
2434.4  23616.68  9133.20  38.67
2436.5  23303.27  8907.20  38.22
2438.7  23068.70  8677.85  37.62
2440.9  22777.88  8475.95  37.21
2443.1  22512.00  8261.10  36.70
2445.3  22287.38  8075.88  36.24
2447.4  22032.00  7884.60  35.79
2449.6  21744.80  7679.47  35.32
2451.8  21445.20  7462.35  34.80
2453.9  21136.65  7274.17  34.41
2456.1  20828.67  7096.40  34.07
2458.3  20537.24  6905.77  33.63
2460.4  20260.71  6746.44  33.30
2462.6  20007.75  6572.13  32.85
2464.7  19760.65  6400.88  32.39
2466.9  19539.00  6223.53  31.85
2469.0  19297.81  6076.71  31.49
2471.2  19059.40  5918.20  31.05
2473.3  18800.73  5743.68  30.55
2475.4  18553.62  5592.83  30.14
2477.6  18299.69  5453.63  29.80
2479.7  18073.60  5350.40  29.60
2481.9  17808.41  5242.36  29.44
2484.0  17618.55  5148.80  29.22
2486.1  17381.70  5077.80  29.21
2488.2  17130.08  5016.88  29.29
2490.4  16896.46  4942.71  29.25
2492.5  16637.27  4869.83  29.27
2494.6  16323.60  4816.80  29.51
2496.7  16114.06  4794.41  29.75
2498.8  15917.40  4785.98  30.07
2500.9  15717.87  4817.38  30.65
2503.0  15613.00  4864.05  31.15
2505.1  15548.00  4879.88  31.39
2507.2  15575.18  4899.55  31.46
2509.4  15525.77  4990.43  32.14
2511.4  15540.70  5084.63  32.72
2513.5  15614.00  5148.40  32.97
2515.6  15788.37  5252.55  33.27
