# Supplementary material for: Using reflectance spectra and Pl@ntNet to identify herbarium specimens: a case study with Lithocarpus
Source: New Phytol. 2025 Jun 4;251(2):800–10. doi: 10.1111/nph.70258 (PMC13278665; doi:10.1111/nph.70258)
Supplement: Supplementary file 1 — Dataset S1 Original spectral data collected for this study. [file NPH-251-800-s003.zip › lithocarpus_spectra/gr021622_0149.sig]

/*** Spectra Vista SIG Data ***/
name= gr021622_0149.sig
instrument= HI: 1132003 (HR-1024i)
integration= 50.0, 9.0, 6.0, 150.0, 14.0, 6.0
scan method= Time-based, Time-based
scan coadds= 100, 425, 571, 33, 298, 571
scan time= 5, 5
scan settings= AI, AI
external data set1= 0,0,0,0,0,0,0,0,0,0,0,0,0,0,0,0,0,0,0,0,0,0,0,0,0,0,0,0,0,0,0,0
external data set2= 0,0,0,0,0,0,0,0,0,0,0,0,0,0,0,0,0,0,0,0,0,0,0,0,0,0,0,0,0,0,0,0
external data dark= 0,0,0,0,0,0,0,0,0,0,0,0,0,0,0,0
external data mask= 0
optic= LENS 4(1), LENS 4(1)
temp= 32.9, -5.1, -9.9, 32.8, -5.1, -9.9
battery= 7.46, 7.46
error= 0, 0
units= Radiance, Radiance
time= 16/02/2022 12:17:34, 16/02/2022 12:19:03
longitude=                 ,                 
latitude=                 ,                 
gpstime=                 ,                 
comm= 
memory slot= 0, 0
factors= 0.953, 0.918, 1.000 [Overlap: Remove @ 990,1900, Matching Type: None]
inclinometer x offset= 1, 1
inclinometer y offset= 90, 90
data= 
340.5  1150.10  108.50  9.43
341.9  1148.58  120.53  10.49
343.4  1161.12  98.40  8.47
344.9  1147.00  86.33  7.53
346.4  1176.78  83.21  7.07
347.8  1164.84  91.36  7.84
349.3  1146.24  95.52  8.33
350.8  1196.85  85.85  7.17
352.2  1214.29  73.15  6.02
353.7  1241.10  64.35  5.19
355.2  1270.70  69.87  5.50
356.6  1335.18  69.81  5.23
358.1  1401.32  79.32  5.66
359.6  1435.84  76.92  5.36
361.0  1501.82  69.76  4.64
362.5  1565.91  73.98  4.72
364.0  1643.46  76.44  4.65
365.5  1721.90  77.10  4.48
366.9  1783.52  75.36  4.23
368.4  1876.50  70.89  3.78
369.9  1967.58  77.16  3.92
371.3  2049.10  88.13  4.30
372.8  2123.82  87.40  4.12
374.2  2232.56  95.19  4.26
375.7  2333.58  78.66  3.37
377.2  2443.05  89.00  3.64
378.6  2523.11  96.87  3.84
380.1  2602.46  85.47  3.28
381.6  2723.76  100.88  3.70
383.0  2871.55  101.20  3.52
384.5  2981.16  106.17  3.56
386.0  3097.38  100.32  3.24
387.4  3205.30  104.43  3.26
388.9  3311.70  108.45  3.27
390.4  3451.17  106.31  3.08
391.8  3604.72  110.97  3.08
393.3  3743.57  115.90  3.10
394.7  3836.30  117.28  3.06
396.2  3938.48  119.02  3.02
397.7  4076.40  123.84  3.04
399.1  4276.53  121.32  2.84
400.6  4460.24  128.69  2.89
402.0  4583.28  131.82  2.88
403.5  4694.20  133.93  2.85
405.0  4827.76  136.69  2.83
406.4  5033.16  135.30  2.69
407.9  5227.12  142.72  2.73
409.3  5355.80  152.19  2.84
410.8  5473.62  149.46  2.73
412.2  5619.96  147.40  2.62
413.7  5843.88  154.60  2.65
415.1  6071.58  156.65  2.58
416.6  6267.33  161.85  2.58
418.0  6409.00  157.08  2.45
419.5  6550.68  163.54  2.50
420.9  6756.80  166.19  2.46
422.4  7004.10  178.78  2.55
423.8  7262.09  183.04  2.52
425.3  7521.45  190.65  2.53
426.7  7742.85  200.90  2.59
428.2  7916.16  202.67  2.56
429.6  8088.52  203.60  2.52
431.1  8305.78  210.47  2.53
432.5  8563.88  219.87  2.57
434.0  8838.50  229.17  2.59
435.4  9146.50  240.17  2.63
436.8  9457.86  245.08  2.59
438.3  9718.00  252.37  2.60
439.7  9929.05  261.74  2.64
441.2  10112.52  272.60  2.70
442.6  10356.30  277.50  2.68
444.0  10647.00  283.92  2.67
445.5  10974.03  289.60  2.64
446.9  11329.50  302.12  2.67
448.4  11640.65  317.05  2.72
449.8  11983.65  322.05  2.69
451.2  12259.00  329.67  2.69
452.7  12494.82  337.75  2.70
454.1  12739.12  352.58  2.77
455.5  13024.06  363.53  2.79
457.0  13361.92  373.71  2.80
458.4  13699.40  383.24  2.80
459.8  14054.40  391.68  2.79
461.2  14462.48  408.25  2.82
462.7  14823.51  421.88  2.85
464.1  15150.72  432.99  2.86
465.5  15446.88  444.72  2.88
467.0  15725.80  449.37  2.86
468.4  16042.24  459.04  2.86
469.8  16378.08  472.83  2.89
471.2  16796.22  494.47  2.94
472.7  17222.36  512.43  2.98
474.1  17658.70  523.13  2.96
475.5  18179.20  536.21  2.95
476.9  18666.05  551.94  2.96
478.4  19062.50  570.83  2.99
479.8  19324.32  581.17  3.01
481.2  19541.44  589.87  3.02
482.6  19772.64  602.37  3.05
484.0  20137.38  608.02  3.02
485.4  20600.82  624.63  3.03
486.9  21130.20  637.65  3.02
488.3  21695.60  665.76  3.07
489.7  22185.96  685.62  3.09
491.1  22608.60  701.68  3.10
492.5  22996.68  711.48  3.09
493.9  23320.74  725.56  3.11
495.3  23620.80  739.10  3.13
496.8  24008.08  758.01  3.16
498.2  24489.30  771.06  3.15
499.6  24978.24  785.88  3.15
501.0  25548.55  810.65  3.17
502.4  26078.64  834.20  3.20
503.8  26597.55  851.67  3.20
505.2  27122.12  873.76  3.22
506.6  27627.60  890.56  3.22
508.0  28118.16  908.88  3.23
509.4  28525.00  931.67  3.27
510.8  28982.25  953.70  3.29
512.2  29441.04  974.37  3.31
513.6  29942.40  993.60  3.32
515.0  30524.24  1016.37  3.33
516.4  31032.32  1044.00  3.36
517.8  31583.68  1071.72  3.39
519.2  32176.59  1097.77  3.41
520.7  32759.04  1125.49  3.44
522.0  33251.16  1148.48  3.45
523.4  33837.93  1176.00  3.48
524.8  34339.20  1203.04  3.50
526.2  34942.52  1233.80  3.53
527.6  35578.74  1262.90  3.55
529.0  36128.40  1289.20  3.57
530.4  36772.70  1323.13  3.60
531.8  37314.05  1351.20  3.62
533.2  37786.32  1382.16  3.66
534.6  38242.88  1418.29  3.71
536.0  38735.32  1456.31  3.76
537.4  39247.09  1484.69  3.78
538.8  39816.84  1518.01  3.81
540.2  40444.35  1557.18  3.85
541.6  41056.40  1595.67  3.89
543.0  41577.20  1631.84  3.92
544.3  42277.65  1674.75  3.96
545.7  43065.00  1719.70  3.99
547.1  43595.70  1755.95  4.03
548.5  44229.24  1797.26  4.06
549.9  44940.43  1839.41  4.09
551.3  45698.38  1881.45  4.12
552.7  46250.20  1925.23  4.16
554.1  46967.04  1973.57  4.20
555.4  47567.88  2021.31  4.25
556.8  47997.18  2060.52  4.29
558.2  48276.30  2090.95  4.33
559.6  48559.95  2123.50  4.37
561.0  49092.12  2162.16  4.40
562.3  49499.45  2202.20  4.45
563.7  50086.40  2250.45  4.49
565.1  50666.00  2298.27  4.54
566.5  51293.31  2347.51  4.58
567.9  52152.00  2409.73  4.62
569.2  53088.00  2476.60  4.67
570.6  54051.00  2547.52  4.71
572.0  54880.62  2611.77  4.76
573.4  55588.84  2674.75  4.81
574.8  56295.50  2735.58  4.86
576.1  57167.84  2805.81  4.91
577.5  57844.12  2870.33  4.96
578.9  58767.84  2948.16  5.02
580.3  59619.33  3024.53  5.07
581.6  60473.12  3096.43  5.12
583.0  61299.27  3168.87  5.17
584.4  61897.62  3233.92  5.22
585.8  62340.07  3293.40  5.28
587.1  62708.58  3346.35  5.34
588.5  63189.00  3403.40  5.39
589.9  63586.80  3452.70  5.43
591.2  64114.68  3506.89  5.47
592.6  64874.26  3577.42  5.51
594.0  65525.81  3640.04  5.56
595.3  66389.50  3714.80  5.60
596.7  67278.04  3785.08  5.63
598.1  68121.29  3851.30  5.65
599.5  68962.80  3915.43  5.68
600.8  69834.76  3984.41  5.71
602.2  70558.88  4047.12  5.74
603.5  71445.36  4117.68  5.76
604.9  72323.10  4179.48  5.78
606.3  73122.72  4245.12  5.81
607.6  73878.90  4312.94  5.84
609.0  74606.40  4384.80  5.88
610.4  75337.08  4453.54  5.91
611.7  76010.45  4512.69  5.94
613.1  76634.40  4582.45  5.98
614.5  77327.64  4657.44  6.02
615.8  77863.32  4733.70  6.08
617.2  78616.62  4821.12  6.13
618.5  79263.36  4898.36  6.18
619.9  80064.08  4991.54  6.23
621.2  80804.15  5080.22  6.29
622.6  81730.00  5182.83  6.34
624.0  82454.31  5275.89  6.40
625.3  83289.16  5377.76  6.46
626.7  84119.36  5480.91  6.52
628.0  84806.68  5574.83  6.57
629.4  85640.80  5674.67  6.63
630.8  86342.76  5767.84  6.68
632.1  86904.09  5853.33  6.74
633.5  87813.44  5962.15  6.79
634.8  88552.19  6046.96  6.83
636.2  89203.14  6130.40  6.87
637.5  90022.32  6226.11  6.92
638.9  90742.14  6309.91  6.95
640.2  91521.21  6383.34  6.97
641.6  92360.10  6451.92  6.99
642.9  93129.40  6501.65  6.98
644.3  93941.32  6565.51  6.99
645.6  94724.50  6617.00  6.99
647.0  95462.10  6635.70  6.95
648.3  96268.11  6647.77  6.91
649.7  97088.57  6657.17  6.86
651.0  97907.79  6649.72  6.79
652.4  98441.46  6619.86  6.72
653.7  99511.56  6626.52  6.66
655.0  100447.76  6600.47  6.57
656.4  101113.60  6568.73  6.50
657.7  102179.86  6553.10  6.41
659.1  103064.50  6534.73  6.34
660.4  103801.60  6517.65  6.28
661.8  104488.00  6493.33  6.21
663.1  105446.10  6495.87  6.16
664.5  105955.80  6493.80  6.13
665.8  106135.32  6484.57  6.11
667.1  106215.30  6489.54  6.11
668.5  106604.40  6529.60  6.13
669.8  106970.70  6583.89  6.15
671.2  107219.84  6653.23  6.21
672.5  107516.72  6743.11  6.27
673.8  108142.16  6864.11  6.35
675.2  109118.52  7025.06  6.44
676.5  110283.66  7207.62  6.54
677.8  111487.40  7403.97  6.64
679.2  112448.31  7593.44  6.75
680.5  113283.03  7776.82  6.86
681.9  114037.00  7956.67  6.98
683.2  114853.20  8146.60  7.09
684.5  115646.30  8323.70  7.20
685.9  116372.77  8489.76  7.30
687.2  117081.60  8655.36  7.39
688.5  117749.52  8816.66  7.49
689.9  118549.88  8994.83  7.59
691.2  119233.48  9164.98  7.69
692.5  119854.96  9330.98  7.79
693.8  120573.50  9518.03  7.89
695.2  121188.87  9717.94  8.02
696.5  121901.56  9938.43  8.15
697.8  122604.65  10181.67  8.30
699.2  123272.76  10450.57  8.48
700.5  123984.00  10745.28  8.67
701.8  124619.25  11059.30  8.87
703.1  125296.44  11419.20  9.11
704.5  125971.20  11809.80  9.38
705.8  126716.10  12228.14  9.65
707.1  127382.50  12673.00  9.95
708.4  128036.07  13139.32  10.26
709.8  128824.14  13635.78  10.58
711.1  129360.74  14124.73  10.92
712.4  130183.82  14656.60  11.26
713.7  130855.28  15171.63  11.59
715.0  131557.08  15703.56  11.94
716.3  132298.00  16244.83  12.28
717.7  133019.19  16784.01  12.62
719.0  133794.40  17337.50  12.96
720.3  134564.22  17912.05  13.31
721.6  135457.00  18512.33  13.67
722.9  136297.62  19118.22  14.03
724.2  137161.08  19741.68  14.39
725.6  137925.96  20373.05  14.77
726.9  138384.00  20989.58  15.17
728.2  138869.92  21643.63  15.59
729.5  139456.98  22328.24  16.01
730.8  139940.98  23022.75  16.45
732.1  140532.84  23759.12  16.91
733.4  140957.49  24493.17  17.38
734.7  141248.52  25229.16  17.86
736.0  141604.86  25990.22  18.35
737.3  141745.95  26728.20  18.86
738.6  141879.87  27475.92  19.37
740.0  142066.90  28231.35  19.87
741.2  142363.52  29020.16  20.38
742.6  142863.12  29846.64  20.89
743.9  143450.16  30707.73  21.41
745.2  144187.02  31592.20  21.91
746.5  144980.39  32492.44  22.41
747.8  145632.00  33354.87  22.90
749.1  146376.09  34235.70  23.39
750.4  147094.79  35095.46  23.86
751.7  147820.96  35958.53  24.33
753.0  148374.42  36774.44  24.78
754.2  149027.46  37605.06  25.23
755.5  149602.09  38406.62  25.67
756.8  150156.04  39200.99  26.11
758.1  151136.28  40092.28  26.53
759.4  152039.40  40973.27  26.95
760.7  152898.20  41834.71  27.36
762.0  153483.75  42630.00  27.77
763.3  154058.94  43406.16  28.18
764.6  154423.20  44130.64  28.58
765.9  154826.05  44863.37  28.98
767.2  155306.97  45628.59  29.38
768.4  155628.20  46340.23  29.78
769.7  156248.38  47138.57  30.17
771.0  156681.54  47885.73  30.56
772.3  157051.95  48613.77  30.95
773.6  157515.84  49386.93  31.35
774.8  157959.75  50140.51  31.74
776.1  158402.92  50899.42  32.13
777.4  158719.66  51618.36  32.52
778.7  159250.94  52386.43  32.90
780.0  159692.16  53151.36  33.28
781.2  160039.44  53874.20  33.66
782.5  160546.62  54654.60  34.04
783.8  160989.66  55404.00  34.41
785.0  161346.72  56124.66  34.79
786.3  161773.50  56864.50  35.15
787.6  162228.08  57612.05  35.51
788.9  162605.46  58337.50  35.88
790.1  163129.40  59110.70  36.24
791.4  163502.40  59814.72  36.58
792.7  164134.92  60627.42  36.94
793.9  164543.40  61353.18  37.29
795.2  165025.00  62096.17  37.63
796.5  165513.70  62839.63  37.97
797.7  165988.26  63583.72  38.31
799.0  166632.00  64396.00  38.65
800.2  167041.92  65096.53  38.97
801.5  167478.48  65829.79  39.31
802.8  167981.75  66565.20  39.63
804.0  168461.02  67288.43  39.94
805.3  168967.76  68041.03  40.27
806.5  169343.70  68726.97  40.58
807.8  169801.10  69443.73  40.90
809.0  170243.80  70165.99  41.22
810.3  170727.99  70886.82  41.52
811.5  171124.80  71556.65  41.82
812.8  171597.00  72271.90  42.12
814.0  171991.89  72952.38  42.42
815.3  172471.10  73667.10  42.71
816.5  172870.00  74330.17  43.00
817.8  173307.69  75024.65  43.29
819.0  173697.65  75686.71  43.57
820.2  174168.90  76375.26  43.85
821.5  174622.70  77081.47  44.14
822.7  174935.01  77699.52  44.42
824.0  175357.35  78375.15  44.69
825.2  175876.95  79079.50  44.96
826.4  176364.98  79777.83  45.23
827.7  176672.25  80396.97  45.51
828.9  177121.80  81088.20  45.78
830.1  177528.52  81734.06  46.04
831.4  177975.62  82397.42  46.30
832.6  178439.26  83084.72  46.56
833.8  178809.90  83724.57  46.82
835.0  179163.46  84357.89  47.08
836.3  179589.90  85031.33  47.35
837.5  180060.30  85698.90  47.59
838.7  180523.89  86360.85  47.84
839.9  180908.64  87006.96  48.09
841.2  181358.16  87680.12  48.35
842.4  181730.82  88337.48  48.61
843.6  182151.90  88981.67  48.85
844.8  182687.04  89674.11  49.09
846.0  183108.87  90310.29  49.32
847.2  183466.50  90934.34  49.56
848.5  183974.48  91617.81  49.80
849.7  184316.31  92249.03  50.05
850.9  184689.70  92878.93  50.29
852.1  185137.22  93525.62  50.52
853.3  185421.96  94113.28  50.76
854.5  185852.10  94730.07  50.97
855.7  186206.52  95336.12  51.20
856.9  186566.88  95962.64  51.44
858.1  186965.09  96597.43  51.67
859.3  187341.70  97227.15  51.90
860.5  187771.11  97860.26  52.12
861.7  188232.00  98464.27  52.31
862.9  188551.35  99097.14  52.56
864.1  188955.76  99704.10  52.77
865.3  189377.04  100354.96  52.99
866.5  189838.08  100984.32  53.19
867.7  190219.96  101597.53  53.41
868.9  190618.05  102220.09  53.63
870.1  191110.09  102875.16  53.83
871.3  191554.12  103511.96  54.04
872.5  192040.20  104172.75  54.25
873.7  192515.60  104794.00  54.43
874.9  193003.26  105449.98  54.64
876.0  193534.20  106100.16  54.82
877.2  193986.20  106766.71  55.04
878.4  194507.37  107433.03  55.23
879.6  194980.80  108064.60  55.42
880.8  195427.75  108686.67  55.61
882.0  195875.13  109261.42  55.78
883.1  196396.20  109943.21  55.98
884.3  196831.08  110565.61  56.17
885.5  197314.74  111162.94  56.34
886.7  197714.88  111745.92  56.52
887.8  198217.50  112350.00  56.68
889.0  198721.78  112989.73  56.86
890.2  199171.77  113603.63  57.04
891.4  199710.82  114241.45  57.20
892.5  200322.72  114920.91  57.37
893.7  200978.38  115651.20  57.54
894.9  201593.16  116283.60  57.68
896.0  202171.35  116996.82  57.87
897.2  202783.28  117714.57  58.05
898.4  203362.51  118369.38  58.21
899.5  204029.35  119088.29  58.37
900.7  204447.10  119634.67  58.52
901.9  204920.56  120200.17  58.66
903.0  205266.09  120737.91  58.82
904.2  205668.00  121286.33  58.97
905.4  206103.00  121874.24  59.13
906.5  206644.27  122484.48  59.27
907.7  206971.88  123023.41  59.44
908.8  207373.77  123559.68  59.58
910.0  207742.08  124082.40  59.73
911.2  207974.62  124559.56  59.89
912.3  208245.30  124976.50  60.01
913.5  208422.10  125410.30  60.17
914.6  208610.64  125813.52  60.31
915.8  208970.52  126341.40  60.46
916.9  209180.81  126752.10  60.59
918.1  209528.00  127240.64  60.73
919.2  209703.87  127687.86  60.89
920.4  209878.68  128079.31  61.03
921.5  210052.44  128498.37  61.17
922.7  210285.12  128896.43  61.30
923.8  210540.90  129399.76  61.46
925.0  210716.17  129781.73  61.59
926.1  211066.38  130220.72  61.70
927.3  211481.76  130754.56  61.83
928.4  211939.00  131366.08  61.98
929.6  212551.68  132070.40  62.14
930.7  213298.40  132785.33  62.25
931.8  214102.74  133545.95  62.37
933.0  214837.20  134240.88  62.48
934.1  215326.62  134777.16  62.59
935.3  215368.16  135184.05  62.77
936.4  215536.04  135457.54  62.85
937.6  215371.50  135587.61  62.96
938.7  215330.13  135767.25  63.05
939.9  215283.52  136084.23  63.21
941.0  215827.46  136697.53  63.34
942.1  216363.96  137230.20  63.43
943.3  216873.60  137757.54  63.52
944.4  217410.31  138221.45  63.58
945.6  217559.24  138593.85  63.70
946.7  217749.07  138949.74  63.81
947.9  217992.39  139296.85  63.90
949.0  218256.61  139613.54  63.97
950.1  218713.32  140038.08  64.03
951.3  219003.51  140419.40  64.12
952.4  219282.06  140863.69  64.24
953.6  219640.96  141108.62  64.25
954.7  219724.41  141414.96  64.36
955.8  220122.03  141693.16  64.37
957.0  220400.55  142113.55  64.48
958.1  220844.16  142461.82  64.51
959.3  220720.50  142550.80  64.58
960.4  221091.56  142867.87  64.62
961.6  221538.73  143202.58  64.64
962.7  221853.44  143459.20  64.66
963.9  221877.46  143611.14  64.73
965.0  221889.00  143728.10  64.77
966.2  221987.65  143951.88  64.85
967.3  221983.06  143995.90  64.87
968.5  222268.80  144145.92  64.85
969.6  222646.40  144177.12  64.76
970.8  222507.67  144324.25  64.86
971.9  222397.12  144368.11  64.91
973.1  222426.72  144463.23  64.95
974.2  222320.07  144377.63  64.94
975.4  222752.58  144488.16  64.86
976.5  222891.24  144726.79  64.93
977.7  222809.88  144832.04  65.00
978.8  222568.02  144848.61  65.08
980.0  222676.00  144691.67  64.98
981.2  223089.81  144783.50  64.90
982.3  223068.58  144895.99  64.96
983.5  223044.51  144752.14  64.90
984.6  223320.96  145077.12  64.96
985.8  222984.08  145073.13  65.06
987.0  223149.76  144978.13  64.97
988.1  223654.10  145091.34  64.87
989.3  223972.00  144992.40  64.74
990.2  236065.87  158654.66  67.21
994.0  236476.64  159585.30  67.48
997.9  236413.83  160045.39  67.70
1001.7  236955.91  161092.75  67.98
1005.6  237982.22  162389.29  68.24
1009.4  239253.19  163894.79  68.50
1013.3  240360.00  165214.29  68.74
1017.1  241078.69  166231.46  68.95
1021.0  241816.50  167307.21  69.19
1024.8  243137.22  168724.32  69.39
1028.6  244988.41  170586.66  69.63
1032.5  246491.00  172161.90  69.85
1036.3  247131.74  173047.29  70.02
1040.1  247388.06  173718.74  70.22
1044.0  248194.44  174773.68  70.42
1047.8  248898.30  175705.20  70.59
1051.6  249521.07  176696.46  70.81
1055.5  249175.80  176830.84  70.97
1059.3  248911.20  177087.70  71.14
1063.1  248649.54  177325.26  71.32
1067.0  248966.13  177958.60  71.48
1070.8  249706.80  178820.75  71.61
1074.6  250164.92  179590.73  71.79
1078.4  249830.00  179653.50  71.91
1082.3  248988.12  179362.63  72.04
1086.1  248480.18  179390.97  72.20
1089.9  248417.67  179646.45  72.32
1093.7  248820.06  180179.85  72.41
1097.5  248954.58  180517.86  72.51
1101.4  248850.71  180646.62  72.59
1105.2  248733.60  180621.00  72.62
1109.0  249066.92  180959.39  72.65
1112.8  250062.88  181588.49  72.62
1116.6  250877.29  182018.94  72.55
1120.4  251525.56  182354.00  72.50
1124.2  252042.96  182405.50  72.37
1128.1  252700.68  182392.61  72.18
1131.8  252693.93  181805.40  71.95
1135.7  252521.78  180956.26  71.66
1139.5  252306.00  180039.73  71.36
1143.3  251761.32  178752.99  71.00
1147.1  251063.56  177284.00  70.61
1150.9  250406.75  175640.73  70.14
1154.7  250376.53  174369.37  69.64
1158.5  250282.07  173122.76  69.17
1162.3  250066.31  172035.05  68.80
1166.1  249445.09  170746.13  68.45
1169.9  249052.10  169808.25  68.18
1173.7  248460.00  168788.57  67.93
1177.5  247839.95  167867.97  67.73
1181.2  247828.53  167493.30  67.58
1185.0  248280.14  167555.16  67.49
1188.8  248193.94  167519.75  67.50
1192.6  248228.10  167752.16  67.58
1196.4  248218.83  168119.63  67.73
1200.2  247569.78  168201.60  67.94
1204.0  247109.45  168481.00  68.18
1207.8  246749.27  168873.36  68.44
1211.6  246193.44  169032.93  68.66
1215.3  245727.60  169449.28  68.96
1219.1  245586.42  170050.93  69.24
1222.9  245244.44  170525.71  69.53
1226.7  244914.67  171085.86  69.86
1230.4  244296.51  171317.76  70.13
1234.2  243630.72  171408.30  70.36
1238.0  242899.93  171447.12  70.58
1241.8  242219.03  171445.93  70.78
1245.5  241642.87  171398.94  70.93
1249.3  241441.18  171642.33  71.09
1253.1  241702.22  172103.75  71.20
1256.8  241752.48  172391.10  71.31
1260.6  241546.97  172384.67  71.37
1264.4  241334.81  172412.11  71.44
1268.1  240967.47  172227.94  71.47
1271.9  240892.03  172340.83  71.54
1275.7  241147.14  172677.19  71.61
1279.4  241425.60  173059.01  71.68
1283.2  240961.61  172986.66  71.79
1286.9  240615.46  172956.31  71.88
1290.7  240370.53  172943.57  71.95
1294.4  239700.51  172547.64  71.98
1298.2  238796.60  171942.23  72.00
1302.0  237651.75  171101.89  72.00
1305.7  236293.14  170142.30  72.00
1309.5  234803.32  168946.48  71.95
1313.2  233815.83  168001.55  71.85
1317.0  233126.40  167296.63  71.76
1320.7  232342.81  166351.09  71.60
1324.4  231251.03  165035.99  71.37
1328.2  230599.20  163876.63  71.07
1331.9  229738.61  162345.35  70.67
1335.7  228946.11  160578.84  70.14
1339.4  227624.36  158343.43  69.56
1343.2  226674.21  156176.29  68.90
1346.9  226268.15  154404.25  68.24
1350.6  226605.01  153364.50  67.68
1354.4  227094.97  152645.13  67.22
1358.1  226812.67  151355.10  66.73
1361.8  226042.96  149574.89  66.17
1365.6  225009.65  147548.64  65.57
1369.3  223905.78  145580.00  65.02
1373.0  222594.29  143703.92  64.56
1376.7  221093.13  141827.64  64.15
1380.5  219519.96  139882.86  63.72
1384.2  218198.90  137856.27  63.18
1387.9  216937.80  135653.66  62.53
1391.6  215615.58  133189.96  61.77
1395.3  214416.75  130505.66  60.87
1399.1  213656.62  127818.80  59.82
1402.8  212673.33  124659.00  58.62
1406.5  211924.17  121407.24  57.29
1410.2  211354.28  118237.61  55.94
1413.9  211235.56  115408.82  54.64
1417.6  210706.21  112623.30  53.45
1421.3  210083.73  110116.97  52.42
1425.1  209306.13  107900.23  51.55
1428.8  208898.55  106191.39  50.83
1432.5  208673.61  104888.30  50.26
1436.2  208422.96  103827.19  49.82
1439.9  207763.89  102797.33  49.48
1443.6  207401.67  102047.43  49.20
1447.3  206865.07  101394.80  49.01
1451.0  206412.25  100840.18  48.85
1454.7  205850.49  100375.94  48.76
1458.4  205457.00  99989.40  48.67
1462.1  204825.07  99621.21  48.64
1465.8  204161.61  99310.89  48.64
1469.4  203617.05  99160.00  48.70
1473.1  204190.49  99595.51  48.78
1476.8  204389.32  99971.39  48.91
1480.5  203261.04  99668.86  49.03
1484.2  202290.25  99474.39  49.17
1487.9  201670.87  99480.88  49.33
1491.6  200974.58  99436.07  49.48
1495.3  200783.92  99688.88  49.65
1498.9  200250.20  99822.51  49.85
1502.6  199316.31  99769.93  50.06
1506.3  198199.56  99658.80  50.28
1510.0  197269.45  99637.46  50.51
1513.7  196529.54  99756.88  50.76
1517.3  195817.04  99859.87  51.00
1521.0  194912.68  99804.90  51.20
1524.7  194128.83  99776.17  51.40
1528.3  193294.30  99677.40  51.57
1532.0  192406.13  99529.97  51.73
1535.7  191536.64  99376.20  51.88
1539.3  190688.83  99153.24  52.00
1543.0  190050.58  99041.13  52.11
1546.7  189677.58  99099.00  52.25
1550.3  189184.18  99037.49  52.35
1554.0  188388.90  98822.70  52.46
1557.6  187637.82  98620.93  52.56
1561.3  186801.73  98349.77  52.65
1565.0  185950.67  98004.26  52.70
1568.6  185024.14  97664.15  52.78
1572.3  184367.18  97472.73  52.87
1575.9  183760.98  97321.77  52.96
1579.6  183203.65  97200.43  53.06
1583.2  182568.76  97077.06  53.17
1586.9  181853.22  96848.60  53.26
1590.5  181247.91  96844.11  53.43
1594.1  180505.19  96744.62  53.60
1597.8  179738.81  96643.58  53.77
1601.4  179004.11  96595.69  53.96
1605.1  178018.09  96395.25  54.15
1608.7  177213.50  96255.16  54.32
1612.3  176435.50  96118.86  54.48
1616.0  175629.15  95903.87  54.61
1619.6  174945.00  95719.14  54.71
1623.2  174134.07  95381.83  54.77
1626.9  173528.76  95123.26  54.82
1630.5  172773.10  94690.09  54.81
1634.1  172125.61  94304.36  54.79
1637.8  171398.58  93829.60  54.74
1641.4  170524.37  93180.14  54.64
1645.0  169689.27  92511.62  54.52
1648.6  168720.00  91643.58  54.32
1652.2  167975.09  90771.06  54.04
1655.8  167252.89  89750.07  53.66
1659.5  166571.05  88644.25  53.22
1663.1  165390.57  87290.89  52.78
1666.7  164128.33  86004.43  52.40
1670.3  162961.35  84785.51  52.03
1673.9  161877.02  83491.61  51.58
1677.5  161081.32  82316.96  51.10
1681.1  160646.80  81437.83  50.69
1684.7  160631.90  80908.33  50.37
1688.3  160490.63  80391.85  50.09
1691.9  160112.60  79696.89  49.78
1695.6  159755.10  78933.84  49.41
1699.2  159645.00  78312.56  49.05
1702.8  159552.69  77757.13  48.73
1706.3  159051.13  76969.13  48.39
1709.9  158091.91  76015.43  48.08
1713.5  157395.12  75191.51  47.77
1717.1  156705.19  74449.40  47.51
1720.7  156017.78  73867.28  47.35
1724.3  155654.19  73611.67  47.29
1727.9  155329.73  73547.18  47.35
1731.5  155234.58  73719.95  47.49
1735.1  155375.73  74117.66  47.70
1738.7  155112.00  74264.29  47.88
1742.2  154653.83  74276.44  48.03
1745.8  154036.00  74130.17  48.13
1749.4  153901.49  74157.29  48.18
1753.0  153116.37  73796.93  48.20
1756.5  151679.41  73148.56  48.23
1760.1  149879.78  72399.85  48.31
1763.7  147852.06  71570.63  48.41
1767.2  146228.00  71056.80  48.59
1770.8  144856.00  70684.07  48.80
1774.4  143439.53  70242.35  48.97
1777.9  142617.30  70194.65  49.22
1781.5  141742.33  69989.14  49.38
1785.1  140486.67  69587.14  49.53
1788.6  139173.64  69099.82  49.65
1792.2  137893.83  68624.04  49.77
1795.8  137324.71  68491.48  49.88
1799.3  136676.60  68279.91  49.96
1802.9  135939.41  68052.98  50.06
1806.4  135270.76  67858.06  50.16
1810.0  134430.47  67594.41  50.28
1813.5  133971.55  67479.78  50.37
1817.1  133710.40  67470.04  50.46
1820.6  133076.90  67294.22  50.57
1824.2  132981.91  67403.14  50.69
1827.7  132166.69  67123.36  50.79
1831.2  131880.00  67194.00  50.95
1834.8  131828.53  67328.36  51.07
1838.3  131660.00  67393.93  51.19
1841.8  130995.10  67209.43  51.31
1845.4  130138.56  66863.48  51.38
1848.9  129276.75  66466.48  51.41
1852.4  128632.43  66108.26  51.39
1856.0  127923.63  65624.12  51.30
1859.5  127200.88  65072.15  51.16
1863.0  126541.23  64462.35  50.94
1866.6  126270.58  63979.71  50.67
1870.1  126076.83  63361.79  50.26
1873.6  125459.25  62332.88  49.68
1877.1  124359.08  60845.25  48.93
1880.6  123111.33  59059.40  47.97
1884.2  122096.17  57105.36  46.77
1887.7  121275.07  54897.30  45.27
1891.2  120274.00  52302.15  43.49
1894.7  119448.61  49560.13  41.49
1898.2  118996.48  46887.02  39.40
1902.2  127670.40  47502.00  37.21
1904.9  126969.20  45032.08  35.47
1907.6  126093.13  42709.60  33.87
1910.4  125372.68  40642.12  32.42
1913.1  124237.07  38705.87  31.15
1915.8  123539.50  37209.90  30.12
1918.6  123018.80  35992.40  29.26
1921.3  122513.00  35025.38  28.59
1924.0  121719.50  34201.53  28.10
1926.7  120965.90  33572.40  27.75
1929.4  120188.13  33134.27  27.57
1932.2  119611.31  32884.25  27.49
1934.9  119051.40  32767.80  27.52
1937.6  118427.87  32714.10  27.62
1940.3  117845.42  32760.42  27.80
1943.0  117324.67  32906.33  28.05
1945.7  116622.83  33036.30  28.33
1948.4  115852.54  33188.14  28.65
1951.1  115232.55  33406.80  28.99
1953.8  114587.00  33650.10  29.37
1956.4  114075.34  33906.84  29.72
1959.1  113503.90  34153.20  30.09
1961.8  112716.80  34325.55  30.45
1964.5  112053.60  34542.75  30.83
1967.2  111313.00  34741.00  31.21
1969.9  110700.83  34967.50  31.59
1972.5  109914.89  35139.02  31.97
1975.2  109359.90  35380.79  32.35
1977.9  109040.05  35684.85  32.73
1980.6  108468.44  35911.81  33.11
1983.2  107622.22  36031.63  33.48
1985.9  106758.00  36120.00  33.83
1988.5  105863.32  36192.48  34.19
1991.2  105200.78  36322.43  34.53
1993.8  104598.45  36451.25  34.85
1996.5  104162.85  36644.85  35.18
1999.2  103555.09  36731.68  35.47
2001.8  103163.20  36862.30  35.73
2004.4  102647.10  36906.89  35.96
2007.1  101956.98  36852.67  36.15
2009.7  101364.30  36838.50  36.34
2012.4  101003.73  36904.27  36.54
2015.0  100553.67  36864.33  36.66
2017.6  99985.21  36709.88  36.72
2020.3  99471.53  36533.57  36.73
2022.9  99264.00  36434.40  36.70
2025.5  99057.15  36307.15  36.65
2028.1  98856.63  36135.62  36.55
2030.8  98435.93  35830.25  36.40
2033.4  98272.60  35579.05  36.20
2036.0  97912.97  35214.03  35.96
2038.6  97536.00  34823.40  35.70
2041.2  97212.63  34443.67  35.43
2043.8  96878.49  34061.19  35.16
2046.4  96503.23  33665.70  34.89
2049.0  96015.70  33259.47  34.64
2051.6  95777.48  32947.40  34.40
2054.2  95441.25  32608.13  34.17
2056.8  95082.17  32327.17  34.00
2059.4  94510.10  31977.58  33.84
2062.0  94007.50  31691.04  33.71
2064.6  93415.08  31406.68  33.62
2067.1  92792.03  31111.20  33.53
2069.7  92171.73  30817.32  33.43
2072.3  91758.62  30620.78  33.37
2074.9  91316.93  30419.55  33.31
2077.4  91019.66  30264.15  33.25
2080.0  90539.28  30043.43  33.18
2082.6  90046.04  29810.38  33.11
2085.1  89571.23  29594.08  33.04
2087.7  89219.00  29419.00  32.97
2090.3  88787.08  29208.05  32.90
2092.8  88056.91  28888.77  32.81
2095.4  87297.38  28545.18  32.70
2097.9  86638.65  28243.72  32.60
2100.5  85930.67  27942.67  32.52
2103.0  85344.48  27685.95  32.44
2105.6  84806.63  27421.75  32.33
2108.1  84317.63  27197.03  32.26
2110.7  83790.35  26946.97  32.16
2113.2  83277.92  26717.04  32.08
2115.7  82719.83  26453.71  31.98
2118.3  82121.33  26194.35  31.90
2120.8  81745.80  26039.10  31.85
2123.3  81339.27  25852.68  31.78
2125.8  80958.38  25667.02  31.70
2128.4  80522.00  25453.35  31.61
2130.9  79987.83  25209.33  31.52
2133.4  79635.15  25042.50  31.45
2135.9  79278.67  24882.50  31.39
2138.4  78828.29  24689.50  31.32
2140.9  78525.77  24576.77  31.30
2143.4  78217.00  24494.59  31.32
2145.9  77888.05  24397.13  31.32
2148.4  77595.65  24287.48  31.30
2150.9  77321.53  24183.92  31.28
2153.4  77041.31  24110.82  31.30
2155.9  76708.45  24030.18  31.33
2158.4  76415.50  23930.38  31.32
2160.9  76195.00  23850.75  31.30
2163.4  75913.95  23775.48  31.32
2165.9  75381.80  23616.45  31.33
2168.4  74900.85  23474.55  31.34
2170.8  74559.83  23405.89  31.39
2173.3  74197.93  23346.05  31.46
2175.8  73890.39  23307.63  31.54
2178.2  73519.08  23256.42  31.63
2180.7  73139.85  23194.03  31.71
2183.2  72740.61  23118.28  31.78
2185.6  72336.60  23058.00  31.88
2188.1  71851.50  22982.40  31.99
2190.6  71290.70  22890.18  32.11
2193.0  70650.25  22744.70  32.19
2195.5  70086.40  22636.80  32.30
2197.9  69536.07  22529.87  32.40
2200.4  68837.96  22372.50  32.50
2202.8  68369.32  22269.51  32.57
2205.3  67775.68  22128.52  32.65
2207.7  67415.18  22064.25  32.73
2210.1  67003.53  21991.67  32.82
2212.6  66635.57  21932.95  32.91
2215.0  66417.29  21870.04  32.93
2217.4  66120.19  21772.05  32.93
2219.9  65873.78  21690.23  32.93
2222.3  65660.83  21596.67  32.89
2224.7  65516.18  21469.05  32.77
2227.1  65267.21  21296.62  32.63
2229.5  64967.25  21095.08  32.47
2231.9  64525.73  20804.27  32.24
2234.4  64021.67  20472.67  31.98
2236.8  63632.25  20139.50  31.65
2239.2  63241.75  19769.75  31.26
2241.6  62831.48  19415.55  30.90
2244.0  62431.20  19065.60  30.54
2246.4  62026.63  18676.63  30.11
2248.8  61583.13  18263.48  29.66
2251.2  61277.00  17900.25  29.21
2253.6  60885.50  17516.00  28.77
2255.9  60626.50  17176.90  28.33
2258.3  60315.68  16860.33  27.95
2260.7  59935.47  16568.00  27.64
2263.1  59515.25  16261.75  27.32
2265.5  59092.00  15989.60  27.06
2267.9  58775.75  15797.75  26.88
2270.2  58351.33  15572.47  26.69
2272.6  57932.80  15366.50  26.52
2275.0  57506.40  15170.40  26.38
2277.3  57126.75  14986.00  26.23
2279.7  56765.38  14823.75  26.11
2282.1  56419.00  14658.53  25.98
2284.4  55999.17  14454.55  25.81
2286.8  55704.92  14255.02  25.59
2289.1  55350.17  14051.30  25.39
2291.5  55050.57  13869.63  25.19
2293.8  54620.82  13660.97  25.01
2296.2  54154.10  13436.50  24.81
2298.5  53600.85  13233.05  24.69
2300.8  53075.17  13046.02  24.58
2303.2  52471.60  12853.83  24.50
2305.5  51814.98  12688.59  24.49
2307.9  51164.68  12526.02  24.48
2310.2  50527.40  12404.70  24.55
2312.5  49948.33  12328.00  24.68
2314.8  49373.10  12270.28  24.85
2317.1  48762.92  12156.04  24.93
2319.5  48134.48  12027.83  24.99
2321.8  47586.37  11937.37  25.09
2324.1  46978.17  11810.98  25.14
2326.4  46464.37  11690.98  25.16
2328.7  45940.42  11542.50  25.12
2331.0  45488.20  11399.70  25.06
2333.3  45148.23  11292.98  25.01
2335.6  44736.07  11186.00  25.00
2337.9  44273.55  11050.50  24.96
2340.2  43890.00  10925.00  24.89
2342.5  43516.18  10793.85  24.80
2344.8  43038.67  10648.25  24.74
2347.1  42528.15  10537.45  24.78
2349.4  41988.80  10440.15  24.86
2351.7  41512.53  10378.13  25.00
2353.9  41049.03  10308.78  25.11
2356.2  40527.50  10237.50  25.26
2358.5  40040.72  10144.52  25.34
2360.8  39576.87  10048.43  25.39
2363.1  39144.45  9967.45  25.46
2365.3  38682.03  9860.45  25.49
2367.6  38150.00  9733.33  25.51
2369.8  37654.00  9614.50  25.53
2372.1  37103.95  9514.70  25.64
2374.4  36476.87  9363.37  25.67
2376.6  35845.60  9177.23  25.60
2378.9  35249.90  9030.47  25.62
2381.1  34649.33  8883.33  25.64
2383.4  34117.03  8751.53  25.65
2385.6  33657.71  8656.08  25.72
2387.9  33181.80  8552.10  25.77
2390.1  32690.00  8408.75  25.72
2392.3  32230.58  8292.38  25.73
2394.6  31795.67  8168.50  25.69
2396.8  31387.92  8054.76  25.66
2399.0  30923.00  7918.00  25.61
2401.3  30476.33  7799.42  25.59
2403.5  30048.20  7644.00  25.44
2405.7  29647.63  7523.48  25.38
2407.9  29234.25  7420.65  25.38
2410.1  28783.50  7291.20  25.33
2412.4  28410.08  7156.67  25.19
2414.6  28002.60  7031.20  25.11
2416.8  27601.20  6881.60  24.93
2419.0  27245.49  6739.23  24.74
2421.2  26855.10  6596.48  24.56
2423.4  26385.63  6465.67  24.50
2425.6  26079.45  6343.65  24.32
2427.8  25822.28  6238.88  24.16
2430.0  25511.19  6136.45  24.05
2432.2  25190.40  6028.80  23.93
2434.4  24884.10  5911.43  23.76
2436.5  24572.93  5772.10  23.49
2438.7  24290.10  5644.05  23.24
2440.9  23998.65  5528.23  23.04
2443.1  23718.00  5396.85  22.75
2445.3  23455.59  5272.18  22.48
2447.4  23154.00  5161.20  22.29
2449.6  22843.33  5082.00  22.25
2451.8  22573.35  4988.70  22.10
2453.9  22258.95  4852.91  21.80
2456.1  21938.13  4751.87  21.66
2458.3  21628.18  4692.11  21.69
2460.4  21329.88  4608.11  21.60
2462.6  21054.54  4521.71  21.48
2464.7  20811.05  4431.38  21.29
2466.9  20552.13  4375.40  21.29
2469.0  20285.98  4304.81  21.22
2471.2  20038.00  4228.95  21.10
2473.3  19775.84  4150.19  20.99
2475.4  19501.97  4048.73  20.76
2477.6  19250.33  3952.63  20.53
2479.7  19008.00  3878.40  20.40
2481.9  18745.01  3798.43  20.26
2484.0  18516.91  3754.33  20.28
2486.1  18274.50  3710.70  20.31
2488.2  18060.75  3679.04  20.37
2490.4  17854.58  3650.00  20.44
2492.5  17515.43  3544.60  20.24
2494.6  17193.30  3462.08  20.14
2496.7  16962.17  3409.74  20.10
2498.8  16741.95  3334.05  19.91
2500.9  16511.32  3343.83  20.25
2503.0  16393.65  3382.82  20.63
2505.1  16350.75  3401.13  20.80
2507.2  16361.80  3416.20  20.88
2509.4  16321.34  3471.60  21.27
2511.4  16296.88  3520.13  21.60
2513.5  16401.73  3601.07  21.96
2515.6  16587.00  3686.00  22.22
