# Supplementary material for: Using reflectance spectra and Pl@ntNet to identify herbarium specimens: a case study with Lithocarpus
Source: New Phytol. 2025 Jun 4;251(2):800–10. doi: 10.1111/nph.70258 (PMC13278665; doi:10.1111/nph.70258)
Supplement: Supplementary file 1 — Dataset S1 Original spectral data collected for this study. [file NPH-251-800-s003.zip › lithocarpus_spectra/gr020122_0020.sig]

/*** Spectra Vista SIG Data ***/
name= gr020122_0020.sig
instrument= HI: 1132003 (HR-1024i)
integration= 50.0, 9.0, 6.0, 50.0, 9.0, 6.0
scan method= Time-based, Time-based
scan coadds= 100, 425, 571, 100, 425, 571
scan time= 5, 5
scan settings= AI, AI
external data set1= 0,0,0,0,0,0,0,0,0,0,0,0,0,0,0,0,0,0,0,0,0,0,0,0,0,0,0,0,0,0,0,0
external data set2= 0,0,0,0,0,0,0,0,0,0,0,0,0,0,0,0,0,0,0,0,0,0,0,0,0,0,0,0,0,0,0,0
external data dark= 0,0,0,0,0,0,0,0,0,0,0,0,0,0,0,0
external data mask= 0
optic= LENS 4(1), LENS 4(1)
temp= 31.7, -5.0, -9.9, 32.4, -5.0, -9.9
battery= 7.45, 7.45
error= 0, 0
units= Radiance, Radiance
time= 01/02/2022 12:01:02, 01/02/2022 12:09:54
longitude=                 ,                 
latitude=                 ,                 
gpstime=                 ,                 
comm= 
memory slot= 0, 0
factors= 0.940, 0.962, 1.000 [Overlap: Remove @ 990,1900, Matching Type: None]
inclinometer x offset= 1, 1
inclinometer y offset= 90, 90
data= 
340.5  1215.20  802.90  66.07
341.9  1169.85  786.99  67.27
343.4  1161.12  787.20  67.80
344.9  1165.50  758.50  65.08
346.4  1212.44  748.86  61.76
347.8  1216.23  736.59  60.56
349.3  1194.00  716.40  60.00
350.8  1196.85  712.05  59.49
352.2  1228.92  716.87  58.33
353.7  1282.47  730.87  56.99
355.2  1323.10  720.50  54.46
356.6  1387.54  746.13  53.77
358.1  1440.98  779.98  54.13
359.6  1474.30  807.66  54.78
361.0  1526.44  824.77  54.03
362.5  1615.23  863.10  53.44
364.0  1707.16  904.54  52.99
365.5  1760.45  938.05  53.28
366.9  1821.20  967.12  53.10
368.4  1914.03  1013.31  52.94
369.9  2006.16  1054.52  52.56
371.3  2115.20  1110.48  52.50
372.8  2189.37  1140.57  52.10
374.2  2271.50  1207.14  53.14
375.7  2399.13  1284.78  53.55
377.2  2509.80  1321.65  52.66
378.6  2589.16  1360.63  52.55
380.1  2679.38  1410.20  52.63
381.6  2799.42  1475.37  52.70
383.0  2922.15  1555.95  53.25
384.5  3057.60  1630.72  53.33
386.0  3172.62  1717.98  54.15
387.4  3301.70  1783.40  54.01
388.9  3404.66  1824.34  53.58
390.4  3553.68  1902.13  53.53
391.8  3719.52  1986.04  53.40
393.3  3859.47  2086.20  54.05
394.7  3949.80  2133.80  54.02
396.2  4079.14  2196.46  53.85
397.7  4220.88  2260.08  53.55
399.1  4407.96  2375.85  53.90
400.6  4572.00  2479.04  54.22
402.0  4715.10  2575.56  54.62
403.5  4821.60  2636.20  54.67
405.0  4967.56  2721.44  54.78
406.4  5177.48  2841.30  54.88
407.9  5360.92  2970.36  55.41
409.3  5496.28  3064.22  55.75
410.8  5608.98  3147.12  56.11
412.2  5780.76  3232.08  55.91
413.7  5998.48  3378.01  56.31
415.1  6215.60  3524.70  56.71
416.6  6409.26  3660.30  57.11
418.0  6561.25  3748.25  57.13
419.5  6716.52  3848.87  57.30
420.9  6920.80  3988.48  57.63
422.4  7174.47  4164.60  58.05
423.8  7428.68  4331.34  58.31
425.3  7693.65  4495.65  58.43
426.7  7915.05  4643.25  58.66
428.2  8086.40  4778.88  59.10
429.6  8260.49  4910.04  59.44
431.1  8466.50  5062.68  59.80
432.5  8737.17  5243.42  60.01
434.0  9014.50  5428.50  60.22
435.4  9322.50  5648.50  60.59
436.8  9630.53  5859.64  60.84
438.3  9887.50  6045.50  61.14
439.7  10094.06  6213.48  61.56
441.2  10276.08  6361.92  61.91
442.6  10528.35  6543.45  62.15
444.0  10821.72  6754.02  62.41
445.5  11153.22  6988.41  62.66
446.9  11504.22  7245.42  62.98
448.4  11817.61  7482.09  63.31
449.8  12153.15  7734.85  63.64
451.2  12431.50  7935.00  63.83
452.7  12668.52  8129.16  64.17
454.1  12918.30  8334.76  64.52
455.5  13207.74  8558.34  64.80
457.0  13539.24  8808.80  65.06
458.4  13882.44  9066.20  65.31
459.8  14232.96  9325.44  65.52
461.2  14632.42  9633.84  65.84
462.7  15008.58  9928.11  66.15
464.1  15338.89  10191.53  66.44
465.5  15636.60  10410.12  66.58
467.0  15921.00  10644.50  66.86
468.4  16247.60  10896.16  67.06
469.8  16592.64  11175.00  67.35
471.2  17003.07  11494.95  67.61
472.7  17434.40  11833.01  67.87
474.1  17877.00  12159.90  68.02
475.5  18394.48  12552.02  68.24
476.9  18879.90  12922.65  68.45
478.4  19275.00  13250.00  68.74
479.8  19546.22  13478.84  68.96
481.2  19750.00  13663.84  69.18
482.6  19983.78  13885.56  69.48
484.0  20337.36  14174.34  69.70
485.4  20802.44  14534.43  69.87
486.9  21334.95  14952.60  70.09
488.3  21911.68  15394.24  70.26
489.7  22402.78  15780.98  70.44
491.1  22826.16  16128.84  70.66
492.5  23208.36  16452.24  70.89
493.9  23530.26  16726.68  71.09
495.3  23831.70  16974.60  71.23
496.8  24213.80  17297.16  71.44
498.2  24695.64  17685.51  71.61
499.6  25195.95  18096.48  71.82
501.0  25773.44  18540.35  71.94
502.4  26305.68  18973.32  72.13
503.8  26822.39  19387.34  72.28
505.2  27345.64  19817.08  72.47
506.6  27850.24  20234.94  72.66
508.0  28334.88  20633.76  72.82
509.4  28740.00  20965.00  72.95
510.8  29200.05  21364.20  73.16
512.2  29660.64  21745.28  73.31
513.6  30168.00  22166.40  73.48
515.0  30741.36  22646.56  73.67
516.4  31236.48  23065.44  73.84
517.8  31798.94  23522.88  73.97
519.2  32394.03  24009.00  74.12
520.7  32979.05  24497.44  74.28
522.0  33468.72  24912.84  74.44
523.4  34045.20  25397.19  74.60
524.8  34540.68  25824.48  74.77
526.2  35143.54  26324.88  74.91
527.6  35775.84  26858.16  75.07
529.0  36313.20  27319.60  75.23
530.4  36946.64  27857.16  75.40
531.8  37496.85  28311.15  75.50
533.2  37954.80  28716.48  75.66
534.6  38391.36  29120.64  75.85
536.0  38876.99  29577.04  76.08
537.4  39381.79  30033.61  76.26
538.8  39936.45  30535.99  76.46
540.2  40549.23  31070.70  76.62
541.6  41151.88  31586.52  76.76
543.0  41659.66  32033.54  76.89
544.3  42342.90  32629.35  77.06
545.7  43138.95  33307.95  77.21
547.1  43652.25  33782.10  77.39
548.5  44268.66  34330.44  77.55
549.9  44984.33  34961.96  77.72
551.3  45747.00  35625.20  77.87
552.7  46272.50  36094.78  78.00
554.1  46957.98  36706.59  78.17
555.4  47535.82  37235.40  78.33
556.8  47960.22  37634.52  78.47
558.2  48220.50  37911.45  78.62
559.6  48480.90  38190.45  78.77
561.0  48995.10  38674.02  78.93
562.3  49399.35  39070.85  79.09
563.7  49974.40  39603.20  79.25
565.1  50542.80  40119.20  79.38
566.5  51159.70  40673.47  79.50
567.9  52003.60  41390.88  79.59
569.2  52941.00  42176.40  79.67
570.6  53908.54  43010.35  79.78
572.0  54750.73  43735.22  79.88
573.4  55445.70  44356.56  80.00
574.8  56146.75  44977.75  80.11
576.1  57012.68  45729.10  80.21
577.5  57665.36  46325.00  80.33
578.9  58576.92  47121.72  80.44
580.3  59424.54  47863.98  80.55
581.6  60278.24  48599.36  80.63
583.0  61103.70  49317.03  80.71
584.4  61692.24  49858.44  80.82
585.8  62105.54  50264.27  80.93
587.1  62450.52  50625.30  81.06
588.5  62908.50  51066.30  81.18
589.9  63296.10  51448.80  81.28
591.2  63820.04  51932.84  81.37
592.6  64560.54  52603.76  81.48
594.0  65203.89  53192.25  81.58
595.3  66058.18  53954.96  81.68
596.7  66946.72  54728.04  81.75
598.1  67794.34  55475.87  81.83
599.5  68624.45  56216.60  81.92
600.8  69499.48  56992.52  82.00
602.2  70216.51  57640.80  82.09
603.5  71099.64  58421.52  82.17
604.9  71968.14  59189.58  82.24
606.3  72758.40  59901.60  82.33
607.6  73510.44  60576.96  82.41
609.0  74233.80  61236.00  82.49
610.4  74954.88  61889.10  82.57
611.7  75602.71  62483.40  82.65
613.1  76212.60  63053.55  82.73
614.5  76886.82  63678.96  82.82
615.8  77416.92  64181.16  82.90
617.2  78142.32  64845.18  82.98
618.5  78757.40  65413.40  83.06
619.9  79548.86  66130.98  83.13
621.2  80275.19  66792.22  83.20
622.6  81169.00  67589.50  83.27
624.0  81883.35  68235.21  83.33
625.3  82699.59  68957.65  83.38
626.7  83504.42  69671.04  83.43
628.0  84183.96  70283.96  83.49
629.4  85002.40  71008.00  83.54
630.8  85682.88  71622.36  83.59
632.1  86235.03  72105.39  83.61
633.5  87138.48  72889.96  83.65
634.8  87848.25  73527.11  83.70
636.2  88487.28  74106.06  83.75
637.5  89306.18  74836.63  83.80
638.9  90009.30  75476.61  83.85
640.2  90784.44  76168.84  83.90
641.6  91630.86  76897.74  83.92
642.9  92371.37  77542.01  83.95
644.3  93185.50  78256.44  83.98
645.6  93951.00  78968.50  84.05
647.0  94693.41  79654.68  84.12
648.3  95474.38  80366.83  84.18
649.7  96303.25  81131.68  84.25
651.0  97092.41  81855.86  84.31
652.4  97599.06  82344.60  84.37
653.7  98658.36  83314.98  84.45
655.0  99571.72  84172.24  84.53
656.4  100225.60  84781.80  84.59
657.7  101301.74  85790.81  84.69
659.1  102202.10  86663.50  84.80
660.4  102915.68  87384.64  84.91
661.8  103600.00  88064.00  85.00
663.1  104543.67  88999.11  85.13
664.5  105043.38  89540.46  85.24
665.8  105179.67  89781.24  85.36
667.1  105227.64  89977.50  85.51
668.5  105571.20  90451.20  85.68
669.8  105923.20  90914.62  85.83
671.2  106146.56  91270.40  85.99
672.5  106380.98  91632.82  86.14
673.8  106972.88  92291.92  86.28
675.2  107905.56  93230.34  86.40
676.5  109057.50  94359.30  86.52
677.8  110273.72  95530.62  86.63
679.2  111234.70  96485.86  86.74
680.5  112064.85  97338.75  86.86
681.9  112781.90  98128.80  87.01
683.2  113582.70  98975.80  87.14
684.5  114398.90  99807.40  87.25
685.9  115119.30  100592.89  87.38
687.2  115822.08  101337.60  87.49
688.5  116477.96  102031.20  87.60
689.9  117251.08  102842.04  87.71
691.2  117909.34  103556.88  87.83
692.5  118536.04  104209.84  87.91
693.8  119259.80  104960.10  88.01
695.2  119859.60  105598.11  88.10
696.5  120547.68  106305.76  88.19
697.8  121241.30  106996.90  88.25
699.2  121887.09  107659.89  88.33
700.5  122581.80  108367.92  88.40
701.8  123193.35  109000.50  88.48
703.1  123847.08  109638.96  88.53
704.5  124491.33  110304.99  88.60
705.8  125218.48  111012.90  88.66
707.1  125860.00  111664.50  88.72
708.4  126481.62  112289.13  88.78
709.8  127262.46  113026.59  88.81
711.1  127765.12  113541.72  88.87
712.4  128566.54  114314.26  88.91
713.7  129209.12  114942.40  88.96
715.0  129872.49  115607.70  89.02
716.3  130601.50  116297.25  89.05
717.7  131296.20  116967.03  89.09
719.0  132049.70  117683.30  89.12
720.3  132780.60  118386.86  89.16
721.6  133636.60  119184.40  89.19
722.9  134452.53  119960.73  89.22
724.2  135286.20  120755.88  89.26
725.6  136026.28  121433.98  89.27
726.9  136454.25  121868.75  89.31
728.2  136902.08  122311.84  89.34
729.5  137466.55  122859.49  89.37
730.8  137911.92  123307.50  89.41
732.1  138470.36  123846.24  89.44
733.4  138880.36  124250.14  89.47
734.7  139145.40  124539.48  89.50
736.0  139494.84  124891.50  89.53
737.3  139611.60  125031.06  89.56
738.6  139737.15  125181.72  89.58
740.0  139895.90  125358.55  89.61
741.2  140158.72  125656.96  89.65
742.6  140627.52  126112.68  89.68
743.9  141184.16  126648.80  89.70
745.2  141918.30  127327.80  89.72
746.5  142681.59  128034.95  89.73
747.8  143303.20  128633.40  89.76
749.1  144019.82  129282.87  89.77
750.4  144708.09  129943.47  89.80
751.7  145417.30  130615.38  89.82
753.0  145945.45  131114.64  89.84
754.2  146567.16  131688.60  89.85
755.5  147118.65  132209.62  89.87
756.8  147640.92  132710.56  89.89
758.1  148588.80  133593.60  89.91
759.4  149476.60  134409.40  89.92
760.7  150302.88  135173.64  89.93
762.0  150867.50  135703.75  89.95
763.3  151404.12  136198.44  89.96
764.6  151741.44  136565.52  90.00
765.9  152105.25  136926.05  90.02
767.2  152588.94  137373.39  90.03
768.4  152889.10  137664.80  90.04
769.7  153473.00  138217.60  90.06
771.0  153872.73  138614.31  90.08
772.3  154209.55  138959.70  90.11
773.6  154646.08  139381.60  90.13
774.8  155072.16  139814.63  90.16
776.1  155507.30  140211.50  90.16
777.4  155806.66  140493.99  90.17
778.7  156285.30  140966.10  90.20
780.0  156706.24  141379.84  90.22
781.2  157033.44  141732.90  90.26
782.5  157514.76  142162.80  90.25
783.8  157952.70  142583.22  90.27
785.0  158274.24  142911.84  90.29
786.3  158686.50  143304.00  90.31
787.6  159099.92  143735.76  90.34
788.9  159460.62  144091.83  90.36
790.1  159957.50  144555.80  90.37
791.4  160311.84  144911.04  90.39
792.7  160901.01  145481.19  90.42
793.9  161300.16  145877.76  90.44
795.2  161759.00  146314.50  90.45
796.5  162225.58  146764.42  90.47
797.7  162690.48  147194.46  90.48
799.0  163284.00  147780.00  90.50
800.2  163673.60  148157.44  90.52
801.5  164109.66  148561.26  90.53
802.8  164618.35  149018.70  90.52
804.0  165033.96  149478.42  90.57
805.3  165505.20  149936.60  90.59
806.5  165859.10  150270.10  90.60
807.8  166316.50  150675.70  90.60
809.0  166776.87  151088.00  90.59
810.3  167223.35  151534.61  90.62
811.5  167555.07  151901.04  90.66
812.8  168001.50  152322.30  90.67
814.0  168400.08  152673.39  90.66
815.3  168882.19  153117.14  90.67
816.5  169226.75  153473.75  90.69
817.8  169640.04  153891.60  90.72
819.0  170021.67  154239.26  90.72
820.2  170468.10  154678.02  90.74
821.5  170944.95  155091.50  90.73
822.7  171237.30  155383.17  90.74
824.0  171619.83  155767.59  90.76
825.2  172083.75  156207.90  90.77
826.4  172594.51  156648.91  90.76
827.7  172897.85  156957.75  90.78
828.9  173342.70  157371.30  90.79
830.1  173715.92  157720.33  90.79
831.4  174123.41  158081.33  90.79
832.6  174563.64  158507.50  90.80
833.8  174954.60  158863.70  90.80
835.0  175293.72  159209.54  90.82
836.3  175735.56  159610.64  90.82
837.5  176166.90  160026.30  90.84
838.7  176594.04  160414.56  90.84
839.9  176962.32  160788.24  90.86
841.2  177431.89  161213.83  90.86
842.4  177828.87  161580.75  90.86
843.6  178213.70  161933.10  90.86
844.8  178668.09  162365.58  90.88
846.0  179073.24  162763.44  90.89
847.2  179457.81  163104.90  90.89
848.5  179950.24  163530.48  90.88
849.7  180281.46  163902.15  90.91
850.9  180645.40  164203.00  90.90
852.1  181010.10  164568.91  90.92
853.3  181306.02  164842.26  90.92
854.5  181729.73  165217.22  90.91
855.7  182028.66  165503.94  90.92
856.9  182382.60  165858.24  90.94
858.1  182753.41  166217.78  90.95
859.3  183127.42  166536.72  90.94
860.5  183530.88  166888.59  90.93
861.7  183941.60  167276.00  90.94
862.9  184286.05  167651.38  90.97
864.1  184642.86  167949.40  90.96
865.3  185043.88  168326.60  90.97
866.5  185509.44  168713.28  90.95
867.7  185892.01  169078.58  90.96
868.9  186267.13  169473.64  90.98
870.1  186709.97  169860.73  90.98
871.3  187103.16  170249.22  90.99
872.5  187593.30  170656.65  90.97
873.7  188046.24  171112.64  90.99
874.9  188561.88  171499.11  90.95
876.0  189040.68  171976.68  90.97
877.2  189470.88  172358.68  90.97
878.4  190001.52  172821.15  90.96
879.6  190423.80  173224.80  90.97
880.8  190905.75  173621.00  90.95
882.0  191265.24  174000.75  90.97
883.1  191787.68  174452.32  90.96
884.3  192197.58  174837.40  90.97
885.5  192652.53  175255.29  90.97
886.7  193089.60  175570.56  90.93
887.8  193498.80  175972.20  90.94
889.0  194068.56  176399.34  90.90
890.2  194424.09  176818.11  90.94
891.4  194930.33  177245.86  90.93
892.5  195470.73  177725.34  90.92
893.7  196159.58  178295.60  90.89
894.9  196774.20  178825.32  90.88
896.0  197350.15  179377.00  90.89
897.2  197925.98  179935.98  90.91
898.4  198467.49  180348.61  90.87
899.5  199053.93  180860.23  90.86
900.7  199508.40  181186.20  90.82
901.9  199908.50  181581.96  90.83
903.0  200298.41  181863.66  90.80
904.2  200585.40  182225.00  90.85
905.4  201060.48  182531.22  90.78
906.5  201519.85  182933.66  90.78
907.7  201848.20  183171.56  90.75
908.8  202169.49  183492.84  90.76
910.0  202540.00  183821.04  90.76
911.2  202820.73  183980.88  90.71
912.3  202967.70  184100.28  90.70
913.5  203111.13  184188.01  90.68
914.6  203303.52  184297.68  90.65
915.8  203621.76  184624.44  90.67
916.9  203884.50  184855.28  90.67
918.1  204004.08  185051.32  90.71
919.2  204242.58  185103.90  90.63
920.4  204383.96  185299.62  90.66
921.5  204616.61  185516.40  90.67
922.7  204807.36  185635.20  90.64
923.8  205026.12  185904.78  90.67
925.0  205106.16  186021.64  90.70
926.1  205465.68  186209.94  90.63
927.3  205840.80  186531.36  90.62
928.4  206303.50  187021.25  90.65
929.6  206919.68  187601.92  90.66
930.7  207615.80  188214.60  90.66
931.8  208366.80  188876.31  90.65
933.0  208980.72  189439.20  90.65
934.1  209416.41  189857.88  90.66
935.3  209661.40  189997.89  90.62
936.4  209661.23  190204.87  90.72
937.6  209521.11  190041.24  90.70
938.7  209376.00  189877.86  90.69
939.9  209488.45  189905.11  90.65
941.0  210045.76  190319.96  90.61
942.1  210512.52  190798.74  90.64
943.3  211023.72  191262.54  90.64
944.4  211348.82  191630.72  90.67
945.6  211586.44  191801.54  90.65
946.7  211863.96  191915.73  90.58
947.9  212117.64  192221.82  90.62
949.0  212231.86  192470.68  90.69
950.1  212612.76  192662.28  90.62
951.3  212828.44  192949.79  90.66
952.4  213205.36  193152.25  90.59
953.6  213401.16  193433.80  90.64
954.7  213679.47  193529.67  90.57
955.8  213999.68  193654.64  90.49
957.0  214286.40  194002.95  90.53
958.1  214542.90  194238.84  90.54
959.3  214649.40  194275.20  90.51
960.4  214938.34  194462.97  90.47
961.6  215296.66  194599.27  90.39
962.7  215414.72  194743.04  90.40
963.9  215474.91  194870.34  90.44
965.0  215532.18  194902.50  90.43
966.2  215804.15  194780.25  90.26
967.3  215611.56  194713.04  90.31
968.5  215692.80  194781.12  90.30
969.6  215858.40  194951.36  90.31
970.8  215926.26  194921.76  90.27
971.9  215614.08  194832.00  90.36
973.1  215727.12  194735.04  90.27
974.2  215722.58  194549.24  90.18
975.4  215940.09  194393.61  90.02
976.5  215864.61  194621.31  90.16
977.7  216068.28  194832.24  90.17
978.8  215797.23  194790.42  90.27
980.0  215695.00  194573.00  90.21
981.2  215881.44  194625.99  90.15
982.3  215817.42  194636.40  90.19
983.5  215747.74  194449.06  90.13
984.6  215985.60  194794.56  90.19
985.8  216029.00  194742.24  90.15
987.0  216374.40  194736.96  90.00
988.1  216388.18  194817.48  90.03
989.3  216427.68  194737.76  89.98
990.2  232391.92  204399.92  87.95
994.0  232698.20  204845.67  88.03
997.9  232300.50  204638.33  88.09
1001.7  232542.41  204884.48  88.11
1005.6  233700.00  205911.11  88.11
1009.4  235203.06  207231.82  88.11
1013.3  236240.00  208240.00  88.15
1017.1  236776.34  208792.68  88.18
1021.0  237110.12  209258.20  88.25
1024.8  238348.67  210392.94  88.27
1028.6  240336.52  212325.50  88.35
1032.5  241983.00  213872.40  88.38
1036.3  242424.17  214399.90  88.44
1040.1  242371.12  214450.77  88.48
1044.0  243169.51  215208.72  88.50
1047.8  243965.40  216042.75  88.55
1051.6  244731.91  216754.76  88.57
1055.5  244233.90  216461.00  88.63
1059.3  243696.90  216078.30  88.67
1063.1  243125.28  215705.35  88.72
1067.0  243486.74  216060.96  88.74
1070.8  244397.53  216909.23  88.75
1074.6  245038.47  217567.42  88.79
1078.4  244573.33  217183.33  88.80
1082.3  243362.62  216301.59  88.88
1086.1  242655.60  215693.87  88.89
1089.9  242465.17  215639.23  88.94
1093.7  242924.58  216124.61  88.97
1097.5  243101.30  216343.43  88.99
1101.4  243174.82  216498.14  89.03
1105.2  242999.60  216403.60  89.06
1109.0  243358.88  216785.35  89.08
1112.8  244480.17  217749.39  89.07
1116.6  245228.89  218358.31  89.04
1120.4  245893.20  218844.27  89.00
1124.2  246372.67  219091.55  88.93
1128.1  247177.29  219560.34  88.83
1131.8  247100.93  219135.93  88.68
1135.7  246842.22  218488.13  88.51
1139.5  246613.60  217702.20  88.28
1143.3  246049.83  216558.60  88.01
1147.1  245235.56  215176.44  87.74
1150.9  244398.00  213742.83  87.46
1154.7  244476.27  213072.31  87.15
1158.5  244343.60  212284.33  86.88
1162.3  244239.20  211524.13  86.61
1166.1  243591.53  210330.79  86.35
1169.9  243346.30  209475.70  86.08
1173.7  242720.00  208280.00  85.81
1177.5  242108.64  207053.43  85.52
1181.2  242138.00  206310.87  85.20
1185.0  242694.56  206013.97  84.89
1188.8  242637.50  205277.72  84.60
1192.6  242652.84  204641.42  84.34
1196.4  242563.88  204036.23  84.12
1200.2  241820.44  202968.89  83.93
1204.0  241228.80  202088.45  83.77
1207.8  240740.65  201366.13  83.64
1211.6  240035.56  200523.89  83.54
1215.3  239503.07  199910.08  83.47
1219.1  239537.75  199834.58  83.43
1222.9  239306.67  199697.78  83.45
1226.7  239055.72  199679.35  83.53
1230.4  238479.51  199469.40  83.64
1234.2  237841.64  199242.17  83.77
1238.0  237014.10  198873.90  83.91
1241.8  236267.50  198520.14  84.02
1245.5  235588.69  198198.22  84.13
1249.3  235362.97  198205.57  84.21
1253.1  235768.75  198614.31  84.24
1256.8  235834.08  198766.24  84.28
1260.6  235619.83  198640.38  84.31
1264.4  235482.60  198521.27  84.30
1268.1  235191.73  198278.67  84.31
1271.9  235068.17  198246.30  84.34
1275.7  235169.60  198495.70  84.41
1279.4  235320.00  198861.30  84.51
1283.2  234742.83  198696.36  84.64
1286.9  234512.24  198815.74  84.78
1290.7  234401.20  198988.53  84.89
1294.4  233728.68  198644.23  84.99
1298.2  232661.26  197888.95  85.05
1302.0  231412.42  196889.17  85.08
1305.7  230074.47  195774.64  85.09
1309.5  228656.47  194475.53  85.05
1313.2  227926.67  193689.92  84.98
1317.0  227479.20  193112.40  84.89
1320.7  226715.72  192207.06  84.78
1324.4  225522.60  190830.35  84.62
1328.2  224990.40  189893.60  84.40
1331.9  224200.96  188677.56  84.16
1335.7  223381.25  187374.17  83.88
1339.4  221943.42  185466.58  83.56
1343.2  220875.63  183756.37  83.19
1346.9  220521.92  182463.33  82.74
1350.6  221155.51  181798.01  82.20
1354.4  221808.92  181067.94  81.63
1358.1  221519.93  179585.20  81.07
1361.8  220580.69  177600.60  80.52
1365.6  219526.10  175684.00  80.03
1369.3  218505.33  174038.67  79.65
1373.0  217204.41  172348.37  79.35
1376.7  215616.23  170498.83  79.08
1380.5  214036.04  168705.73  78.82
1384.2  212833.46  167102.40  78.51
1387.9  211615.27  165367.80  78.15
1391.6  210241.17  163312.11  77.68
1395.3  209020.25  161041.60  77.05
1399.1  208269.47  158781.33  76.24
1402.8  207214.00  156028.00  75.30
1406.5  206365.50  153103.37  74.19
1410.2  205858.28  150198.56  72.96
1413.9  205929.28  147560.22  71.66
1417.6  205426.53  144551.91  70.37
1421.3  204619.20  141589.07  69.20
1425.1  203749.33  138785.07  68.12
1428.8  203482.80  136713.45  67.19
1432.5  203374.70  135005.29  66.38
1436.2  203103.69  133455.30  65.71
1439.9  202409.52  131841.03  65.14
1443.6  201980.33  130504.33  64.61
1447.3  201442.82  129185.27  64.13
1451.0  200948.50  127910.50  63.65
1454.7  200412.53  126586.76  63.16
1458.4  199991.87  125252.17  62.63
1462.1  199295.53  123682.65  62.06
1465.8  198407.94  121996.44  61.49
1469.4  197887.03  120519.89  60.90
1473.1  199064.47  120071.76  60.32
1476.8  199397.90  119276.16  59.82
1480.5  198054.29  117756.36  59.46
1484.2  196716.18  116525.63  59.24
1487.9  195994.62  115870.44  59.12
1491.6  195385.67  115460.58  59.09
1495.3  195612.08  115687.00  59.14
1498.9  195260.10  115729.63  59.27
1502.6  194213.12  115493.22  59.47
1506.3  192855.91  115172.09  59.72
1510.0  191945.40  115171.90  60.00
1513.7  191218.26  115224.14  60.26
1517.3  190495.80  115166.93  60.46
1521.0  189626.96  114849.80  60.57
1524.7  188842.02  114419.99  60.59
1528.3  188041.87  113889.87  60.57
1532.0  187137.33  113255.47  60.52
1535.7  186302.36  112698.91  60.49
1539.3  185483.33  112175.53  60.48
1543.0  184879.14  111897.72  60.52
1546.7  184493.83  111885.58  60.64
1550.3  184002.84  111869.16  60.80
1554.0  183212.40  111729.10  60.98
1557.6  182471.85  111599.03  61.16
1561.3  181662.12  111377.72  61.31
1565.0  180824.27  111083.87  61.43
1568.6  179910.99  110750.13  61.56
1572.3  179286.38  110589.73  61.68
1575.9  178707.29  110435.91  61.80
1579.6  178158.56  110242.92  61.88
1583.2  177577.60  110074.27  61.99
1586.9  176845.84  109952.33  62.17
1590.5  176280.13  110156.09  62.49
1594.1  175579.30  110511.74  62.94
1597.8  174834.18  110968.67  63.47
1601.4  174123.25  111577.66  64.08
1605.1  173148.58  112092.40  64.74
1608.7  172384.25  112682.50  65.37
1612.3  171634.29  113280.28  66.00
1616.0  170825.25  113775.95  66.60
1619.6  170153.78  114323.56  67.19
1623.2  169428.07  114778.13  67.74
1626.9  168984.36  115305.13  68.23
1630.5  168387.45  115652.10  68.68
1634.1  167792.57  115950.08  69.10
1637.8  166965.24  116094.22  69.53
1641.4  165966.58  116041.87  69.92
1645.0  165032.66  116014.46  70.30
1648.6  164033.33  115889.55  70.65
1652.2  163307.44  115919.34  70.98
1655.8  162568.67  115857.22  71.27
1659.5  161886.65  115771.60  71.51
1663.1  160714.88  115270.04  71.72
1666.7  159468.50  114610.00  71.87
1670.3  158323.80  113925.55  71.96
1673.9  157271.16  113179.58  71.96
1677.5  156479.69  112504.50  71.90
1681.1  156055.87  111963.78  71.75
1684.7  156043.10  111636.90  71.54
1688.3  155911.47  111194.38  71.32
1691.9  155539.33  110506.53  71.05
1695.6  155216.53  109659.60  70.65
1699.2  155081.97  108950.07  70.25
1702.8  155006.86  108409.03  69.94
1706.3  154563.57  107860.99  69.78
1709.9  153622.67  107188.80  69.77
1713.5  152921.80  106652.78  69.74
1717.1  152235.92  106004.66  69.63
1720.7  151581.02  105360.76  69.51
1724.3  151235.95  104899.52  69.36
1727.9  150911.21  104437.67  69.20
1731.5  150829.19  104154.22  69.05
1735.1  150951.47  104039.20  68.92
1738.7  150665.96  103670.27  68.81
1742.2  150129.56  103153.53  68.71
1745.8  149599.87  102651.87  68.62
1749.4  150039.24  102745.93  68.48
1753.0  149727.67  102309.90  68.33
1756.5  148438.58  101170.19  68.16
1760.1  146385.62  99533.83  67.99
1763.7  143983.78  97697.83  67.85
1767.2  142039.47  96206.53  67.73
1770.8  140505.00  95047.50  67.65
1774.4  139027.51  93979.98  67.60
1777.9  138199.95  93395.40  67.58
1781.5  137340.33  92793.33  67.56
1785.1  136023.33  91931.67  67.59
1788.6  134681.24  91073.20  67.62
1792.2  133562.83  90394.83  67.68
1795.8  133272.46  90211.26  67.69
1799.3  132821.40  89950.60  67.72
1802.9  132085.93  89501.32  67.76
1806.4  131373.87  89031.73  67.77
1810.0  130555.06  88473.89  67.77
1813.5  130067.30  88136.89  67.76
1817.1  129876.13  88008.00  67.76
1820.6  129264.70  87615.77  67.78
1824.2  129141.42  87613.64  67.84
1827.7  128238.80  87144.96  67.96
1831.2  127946.00  87136.00  68.10
1834.8  128050.10  87449.90  68.29
1838.3  128006.00  87696.00  68.51
1841.8  127406.80  87566.33  68.73
1845.4  126531.61  87244.77  68.95
1848.9  125581.05  86805.30  69.12
1852.4  124955.53  86488.37  69.22
1856.0  124231.97  86015.83  69.24
1859.5  123442.37  85419.46  69.20
1863.0  122689.84  84730.56  69.06
1866.6  122276.89  84201.60  68.86
1870.1  122117.61  83694.83  68.54
1873.6  121543.50  82748.25  68.08
1877.1  120344.58  81230.33  67.50
1880.6  118837.42  79332.11  66.76
1884.2  117550.68  77375.13  65.82
1887.7  116602.00  75353.20  64.62
1891.2  115527.65  73009.30  63.20
1894.7  114783.09  70657.37  61.56
1898.2  114365.17  68335.55  59.75
1902.2  124332.00  72103.20  57.99
1904.9  123664.48  69867.10  56.50
1907.6  122796.67  67531.60  54.99
1910.4  122024.82  65320.33  53.53
1913.1  120903.93  63133.47  52.22
1915.8  120205.63  61336.57  51.03
1918.6  119711.33  59787.20  49.94
1921.3  119227.79  58446.38  49.02
1924.0  118436.85  57160.72  48.26
1926.7  117688.07  56083.27  47.65
1929.4  116956.80  55220.87  47.21
1932.2  116430.03  54642.25  46.93
1934.9  115861.20  54217.80  46.80
1937.6  115238.97  53921.40  46.79
1940.3  114643.75  53727.08  46.86
1943.0  114134.73  53681.44  47.03
1945.7  113440.25  53641.68  47.29
1948.4  112673.14  53614.53  47.58
1951.1  112034.55  53714.10  47.94
1953.8  111410.75  53869.20  48.35
1956.4  110911.74  54086.78  48.77
1959.1  110335.60  54254.90  49.17
1961.8  109545.45  54365.15  49.63
1964.5  108901.50  54551.48  50.09
1967.2  108169.77  54699.35  50.57
1969.9  107576.83  54877.08  51.01
1972.5  106801.46  54966.36  51.47
1975.2  106238.24  55189.24  51.95
1977.9  105899.35  55521.80  52.43
1980.6  105356.13  55715.28  52.88
1983.2  104528.83  55752.70  53.34
1985.9  103668.00  55740.00  53.77
1988.5  102797.80  55700.32  54.18
1991.2  102193.65  55774.58  54.58
1993.8  101627.90  55847.55  54.95
1996.5  101192.30  55968.55  55.31
1999.2  100580.45  55960.83  55.64
2001.8  100186.40  56016.30  55.91
2004.4  99691.10  55979.25  56.15
2007.1  99044.63  55792.22  56.33
2009.7  98473.80  55602.15  56.46
2012.4  98108.80  55506.67  56.58
2015.0  97636.83  55278.00  56.62
2017.6  97061.08  54881.67  56.54
2020.3  96573.03  54516.73  56.45
2022.9  96368.80  54244.27  56.29
2025.5  96158.10  53895.98  56.05
2028.1  95971.54  53471.20  55.72
2030.8  95568.25  52848.05  55.30
2033.4  95402.40  52304.95  54.83
2036.0  95041.60  51614.57  54.31
2038.6  94691.20  50850.80  53.70
2041.2  94379.47  50067.47  53.05
2043.8  94046.98  49235.01  52.35
2046.4  93675.42  48347.37  51.61
2049.0  93188.90  47393.47  50.86
2051.6  92944.05  46568.40  50.10
2054.2  92625.42  45725.00  49.37
2056.8  92278.08  44916.67  48.68
2059.4  91709.66  44063.70  48.05
2062.0  91223.96  43251.46  47.41
2064.6  90656.13  42397.08  46.77
2067.1  90064.58  41551.20  46.13
2069.7  89447.77  40703.10  45.50
2072.3  89035.62  39956.78  44.88
2074.9  88597.43  39244.98  44.30
2077.4  88306.14  38625.42  43.74
2080.0  87838.74  38015.20  43.28
2082.6  87350.88  37457.58  42.88
2085.1  86895.20  36918.63  42.49
2087.7  86586.50  36471.50  42.12
2090.3  86184.95  36037.83  41.81
2092.8  85474.35  35521.39  41.56
2095.4  84708.76  34987.98  41.30
2097.9  84063.53  34532.11  41.08
2100.5  83397.33  34111.33  40.90
2103.0  82843.08  33787.85  40.79
2105.6  82309.18  33552.43  40.76
2108.1  81833.85  33403.35  40.82
2110.7  81329.38  33303.43  40.95
2113.2  80850.78  33230.68  41.10
2115.7  80298.58  33183.54  41.33
2118.3  79682.20  33159.75  41.62
2120.8  79335.00  33240.75  41.90
2123.3  78955.99  33310.43  42.19
2125.8  78577.80  33427.10  42.54
2128.4  78163.15  33548.78  42.92
2130.9  77650.67  33608.33  43.28
2133.4  77291.67  33730.08  43.64
2135.9  76941.50  33855.00  44.00
2138.4  76488.32  33889.72  44.31
2140.9  76201.43  33978.08  44.59
2143.4  75896.08  34046.33  44.86
2145.9  75603.68  34113.33  45.12
2148.4  75329.55  34174.25  45.37
2150.9  75055.43  34241.26  45.62
2153.4  74763.03  34296.08  45.87
2155.9  74436.15  34341.05  46.13
2158.4  74143.13  34404.13  46.40
2160.9  73941.00  34465.38  46.61
2163.4  73663.02  34467.42  46.79
2165.9  73130.87  34375.67  47.01
2168.4  72668.40  34329.30  47.24
2170.8  72361.12  34362.63  47.49
2173.3  72041.68  34377.70  47.72
2175.8  71746.95  34405.62  47.95
2178.2  71377.21  34419.00  48.22
2180.7  70992.72  34447.76  48.52
2183.2  70594.00  34464.64  48.82
2185.6  70182.00  34461.00  49.10
2188.1  69722.10  34429.50  49.38
2190.6  69198.35  34350.98  49.64
2193.0  68575.65  34218.25  49.90
2195.5  68012.80  34118.40  50.16
2197.9  67453.80  33995.27  50.40
2200.4  66796.96  33794.25  50.59
2202.8  66343.61  33693.18  50.79
2205.3  65770.68  33516.92  50.96
2207.7  65433.77  33455.72  51.13
2210.1  65047.97  33386.73  51.33
2212.6  64694.66  33310.93  51.49
2215.0  64468.96  33267.79  51.60
2217.4  64176.51  33182.45  51.70
2219.9  63953.37  33121.95  51.79
2222.3  63765.90  33056.83  51.84
2224.7  63598.05  33005.70  51.90
2227.1  63337.51  32874.82  51.90
2229.5  63060.98  32700.88  51.86
2231.9  62646.00  32414.80  51.74
2234.4  62174.13  32057.20  51.56
2236.8  61775.42  31737.57  51.38
2239.2  61404.20  31352.75  51.06
2241.6  61001.85  30866.85  50.60
2244.0  60588.00  30326.40  50.05
2246.4  60177.03  29738.10  49.42
2248.8  59729.27  29082.53  48.69
2251.2  59435.50  28405.50  47.79
2253.6  59065.75  27658.75  46.83
2255.9  58794.20  26937.00  45.82
2258.3  58503.21  26200.38  44.78
2260.7  58162.40  25462.40  43.78
2263.1  57775.25  24744.25  42.83
2265.5  57375.73  24093.03  41.99
2267.9  57064.75  23584.25  41.33
2270.2  56650.93  23173.40  40.91
2272.6  56246.50  22914.70  40.74
2275.0  55823.25  22785.00  40.82
2277.3  55437.88  22751.88  41.04
2279.7  55098.63  22722.38  41.24
2282.1  54783.67  22708.83  41.45
2284.4  54360.53  22677.78  41.72
2286.8  54064.76  22667.44  41.93
2289.1  53708.20  22578.93  42.04
2291.5  53415.25  22451.22  42.03
2293.8  53022.68  22227.88  41.92
2296.2  52560.20  21945.00  41.75
2298.5  52053.63  21622.28  41.54
2300.8  51543.10  21284.78  41.30
2303.2  50957.10  20892.33  41.00
2305.5  50289.87  20453.48  40.67
2307.9  49631.83  20012.21  40.32
2310.2  49010.50  19596.50  39.98
2312.5  48445.67  19212.67  39.66
2314.8  47897.90  18831.85  39.32
2317.1  47306.04  18446.04  38.99
2319.5  46689.90  18045.60  38.65
2321.8  46157.30  17684.70  38.31
2324.1  45563.35  17329.55  38.03
2326.4  45037.48  17004.35  37.76
2328.7  44531.25  16680.42  37.46
2331.0  44074.10  16400.40  37.21
2333.3  43743.51  16185.81  37.00
2335.6  43379.47  16001.53  36.89
2337.9  42930.00  15820.50  36.85
2340.2  42552.08  15651.25  36.78
2342.5  42200.63  15501.30  36.73
2344.8  41717.58  15343.67  36.78
2347.1  41216.00  15182.30  36.84
2349.4  40684.80  15004.15  36.88
2351.7  40227.47  14851.47  36.92
2353.9  39778.63  14726.83  37.02
2356.2  39276.25  14600.63  37.17
2358.5  38778.76  14475.88  37.33
2360.8  38310.67  14350.27  37.46
2363.1  37881.20  14221.75  37.54
2365.3  37468.06  14096.98  37.62
2367.6  36958.33  13941.67  37.72
2369.8  36448.00  13802.00  37.87
2372.1  35912.50  13655.20  38.02
2374.4  35311.80  13501.07  38.23
2376.6  34697.37  13321.23  38.39
2378.9  34136.20  13165.83  38.57
2381.1  33557.33  12991.33  38.71
2383.4  33001.30  12822.22  38.85
2385.6  32551.75  12661.92  38.90
2387.9  32111.70  12501.90  38.93
2390.1  31631.25  12337.50  39.00
2392.3  31168.80  12179.70  39.08
2394.6  30750.45  12033.17  39.13
2396.8  30379.97  11900.88  39.17
2399.0  29924.33  11752.17  39.27
2401.3  29466.47  11586.42  39.32
2403.5  29029.00  11411.40  39.31
2405.7  28636.60  11239.68  39.25
2407.9  28218.60  11034.90  39.11
2410.1  27797.70  10834.50  38.98
2412.4  27449.58  10659.67  38.83
2414.6  27081.40  10481.00  38.70
2416.8  26703.60  10322.40  38.66
2419.0  26361.20  10136.78  38.45
2421.2  25982.45  9908.80  38.14
2423.4  25558.40  9679.48  37.87
2425.6  25250.78  9525.00  37.72
2427.8  24955.50  9324.98  37.37
2430.0  24670.06  9109.09  36.92
2432.2  24374.40  8899.20  36.51
2434.4  24071.40  8678.48  36.05
2436.5  23772.07  8487.23  35.70
2438.7  23502.10  8303.55  35.33
2440.9  23204.65  8078.95  34.82
2443.1  22944.15  7859.10  34.25
2445.3  22703.88  7689.86  33.87
2447.4  22409.40  7507.20  33.50
2449.6  22114.40  7330.40  33.15
2451.8  21828.15  7131.15  32.67
2453.9  21531.53  6920.85  32.14
2456.1  21226.40  6730.07  31.71
2458.3  20939.73  6566.83  31.36
2460.4  20656.30  6415.00  31.06
2462.6  20396.25  6291.54  30.85
2464.7  20176.43  6116.39  30.31
2466.9  19917.53  5934.07  29.79
2469.0  19649.92  5770.03  29.36
2471.2  19408.90  5626.95  28.99
2473.3  19169.37  5482.06  28.60
2475.4  18906.21  5361.83  28.36
2477.6  18637.42  5240.99  28.12
2479.7  18406.40  5132.80  27.89
2481.9  18133.62  4995.20  27.55
2484.0  17873.31  4920.86  27.53
2486.1  17646.75  4840.65  27.43
2488.2  17464.54  4798.75  27.48
2490.4  17261.46  4760.21  27.58
2492.5  16924.67  4678.23  27.64
2494.6  16607.93  4599.38  27.69
2496.7  16390.99  4586.71  27.98
2498.8  16204.20  4535.03  27.99
2500.9  16020.13  4477.33  27.95
2503.0  15913.25  4523.77  28.43
2505.1  15864.88  4584.13  28.89
2507.2  15867.35  4652.33  29.32
2509.4  15839.18  4677.02  29.53
2511.4  15801.45  4771.73  30.20
2513.5  15867.20  4895.20  30.85
2515.6  15972.67  5006.82  31.35
