# Supplementary material for: Using reflectance spectra and Pl@ntNet to identify herbarium specimens: a case study with Lithocarpus
Source: New Phytol. 2025 Jun 4;251(2):800–10. doi: 10.1111/nph.70258 (PMC13278665; doi:10.1111/nph.70258)
Supplement: Supplementary file 1 — Dataset S1 Original spectral data collected for this study. [file NPH-251-800-s003.zip › lithocarpus_spectra/gr021522_0392.sig]

/*** Spectra Vista SIG Data ***/
name= gr021522_0392.sig
instrument= HI: 1132003 (HR-1024i)
integration= 50.0, 9.0, 5.0, 70.0, 9.0, 5.0
scan method= Time-based, Time-based
scan coadds= 100, 425, 645, 71, 425, 645
scan time= 5, 5
scan settings= AI, AI
external data set1= 0,0,0,0,0,0,0,0,0,0,0,0,0,0,0,0,0,0,0,0,0,0,0,0,0,0,0,0,0,0,0,0
external data set2= 0,0,0,0,0,0,0,0,0,0,0,0,0,0,0,0,0,0,0,0,0,0,0,0,0,0,0,0,0,0,0,0
external data dark= 0,0,0,0,0,0,0,0,0,0,0,0,0,0,0,0
external data mask= 0
optic= LENS 4(1), LENS 4(1)
temp= 32.7, -5.0, -9.9, 32.7, -5.1, -9.9
battery= 7.44, 7.45
error= 0, 0
units= Radiance, Radiance
time= 15/02/2022 16:22:29, 15/02/2022 16:22:53
longitude=                 ,                 
latitude=                 ,                 
gpstime=                 ,                 
comm= 
memory slot= 0, 0
factors= 0.948, 0.940, 1.000 [Overlap: Remove @ 990,1900, Matching Type: None]
inclinometer x offset= 1, 1
inclinometer y offset= 90, 90
data= 
340.5  1215.20  217.00  17.86
341.9  1254.93  212.70  16.95
343.4  1180.80  196.80  16.67
344.9  1184.00  171.79  14.51
346.4  1176.78  165.56  14.07
347.8  1233.36  159.06  12.90
349.3  1225.84  159.20  12.99
350.8  1242.30  151.50  12.20
352.2  1258.18  156.75  12.46
353.7  1296.26  137.90  10.64
355.2  1323.10  131.00  9.90
356.6  1400.63  140.25  10.01
358.1  1454.20  141.64  9.74
359.6  1499.94  164.83  10.99
361.0  1563.37  140.69  9.00
362.5  1639.89  149.72  9.13
364.0  1719.90  154.70  8.99
365.5  1799.00  165.21  9.18
366.9  1858.88  170.46  9.17
368.4  1939.05  169.78  8.76
369.9  2044.74  165.34  8.09
371.3  2128.42  179.41  8.43
372.8  2215.59  196.65  8.88
374.2  2336.40  194.70  8.33
375.7  2425.35  196.65  8.11
377.2  2523.15  200.25  7.94
378.6  2615.58  198.15  7.58
380.1  2705.02  210.61  7.79
381.6  2837.25  216.17  7.62
383.0  2972.75  225.89  7.60
384.5  3083.08  227.50  7.38
386.0  3210.24  241.84  7.53
387.4  3337.85  249.61  7.48
388.9  3439.52  273.90  7.96
390.4  3576.46  252.21  7.05
391.8  3742.48  270.60  7.23
393.3  3871.06  273.19  7.06
394.7  3983.85  275.64  6.92
396.2  4100.78  293.69  7.16
397.7  4251.84  287.49  6.76
399.1  4407.96  296.08  6.72
400.6  4592.32  304.80  6.64
402.0  4735.38  318.69  6.73
403.5  4860.80  322.00  6.62
405.0  5004.84  332.86  6.65
406.4  5204.54  328.59  6.31
407.9  5387.68  344.06  6.39
409.3  5548.96  351.20  6.33
410.8  5702.04  368.61  6.46
412.2  5869.20  379.03  6.46
413.7  6075.78  386.50  6.36
415.1  6291.40  395.24  6.28
416.6  6483.96  405.51  6.25
418.0  6655.50  419.46  6.30
419.5  6827.08  429.41  6.29
420.9  7025.76  449.83  6.40
422.4  7275.43  464.24  6.38
423.8  7515.06  484.79  6.45
425.3  7779.75  505.18  6.49
426.7  8001.15  518.36  6.48
428.2  8189.76  542.86  6.63
429.6  8396.88  563.35  6.71
431.1  8615.74  590.40  6.85
432.5  8893.69  614.90  6.91
434.0  9163.00  636.43  6.95
435.4  9465.50  663.93  7.01
436.8  9753.07  696.25  7.14
438.3  10028.75  722.39  7.20
439.7  10276.14  747.83  7.28
441.2  10496.04  765.43  7.29
442.6  10767.00  792.86  7.36
444.0  11067.42  815.10  7.36
445.5  11386.71  857.16  7.53
446.9  11733.54  893.10  7.61
448.4  12044.34  928.25  7.71
449.8  12379.15  952.43  7.69
451.2  12673.00  981.61  7.75
452.7  12940.65  1013.25  7.83
454.1  13218.86  1048.66  7.93
455.5  13523.44  1086.50  8.03
457.0  13853.84  1119.49  8.08
458.4  14185.60  1144.00  8.06
459.8  14549.76  1180.80  8.12
461.2  14948.86  1222.23  8.18
462.7  15319.02  1275.02  8.32
464.1  15660.60  1313.72  8.39
465.5  15979.32  1350.77  8.45
467.0  16305.30  1385.57  8.50
468.4  16652.28  1423.71  8.55
469.8  16997.92  1472.97  8.67
471.2  17404.95  1519.71  8.73
472.7  17840.81  1573.47  8.82
474.1  18272.30  1630.93  8.93
475.5  18759.26  1678.67  8.95
476.9  19222.06  1736.99  9.04
478.4  19612.50  1781.25  9.08
479.8  19939.30  1825.01  9.15
481.2  20224.00  1864.40  9.22
482.6  20542.68  1889.61  9.20
484.0  20937.30  1930.54  9.22
485.4  21401.37  1986.55  9.28
486.9  21896.55  2039.14  9.31
488.3  22431.44  2094.06  9.34
489.7  22912.60  2138.90  9.34
491.1  23337.72  2188.20  9.38
492.5  23761.08  2234.40  9.40
493.9  24147.18  2282.27  9.45
495.3  24498.60  2316.64  9.46
496.8  24919.92  2370.94  9.51
498.2  25412.40  2416.35  9.51
499.6  25907.49  2472.94  9.55
501.0  26469.03  2540.29  9.60
502.4  26991.96  2598.43  9.63
503.8  27502.02  2660.85  9.68
505.2  28016.20  2721.43  9.71
506.6  28528.28  2775.77  9.73
508.0  29040.48  2840.40  9.78
509.4  29480.00  2900.00  9.84
510.8  29977.20  2959.39  9.87
512.2  30470.72  3029.09  9.94
513.6  31012.80  3099.43  9.99
515.0  31605.12  3169.14  10.03
516.4  32108.80  3238.06  10.08
517.8  32673.72  3313.96  10.14
519.2  33286.44  3397.50  10.21
520.7  33881.54  3479.75  10.27
522.0  34383.36  3542.49  10.30
523.4  34971.30  3616.20  10.34
524.8  35486.76  3688.59  10.39
526.2  36096.20  3764.44  10.43
527.6  36739.44  3851.27  10.48
529.0  37285.60  3922.29  10.52
530.4  37945.68  4001.26  10.54
531.8  38511.39  4077.09  10.59
533.2  39026.52  4148.49  10.63
534.6  39537.44  4238.97  10.72
536.0  40083.47  4331.71  10.81
537.4  40630.01  4425.86  10.89
538.8  41216.72  4509.11  10.94
540.2  41851.49  4610.35  11.02
541.6  42462.56  4715.10  11.10
543.0  43005.06  4814.30  11.19
544.3  43726.20  4934.14  11.28
545.7  44526.60  5064.64  11.37
547.1  45052.95  5170.29  11.48
548.5  45696.54  5293.54  11.58
549.9  46424.25  5418.51  11.67
551.3  47183.50  5559.73  11.78
552.7  47722.00  5667.39  11.88
554.1  48439.29  5804.87  11.98
555.4  49051.80  5927.83  12.08
556.8  49521.78  6029.10  12.17
558.2  49861.95  6121.39  12.28
559.6  50224.65  6214.39  12.37
561.0  50838.48  6342.60  12.48
562.3  51292.15  6451.25  12.58
563.7  51923.20  6579.20  12.67
565.1  52531.60  6700.57  12.76
566.5  53163.85  6834.43  12.86
567.9  54017.60  6992.97  12.95
569.2  54940.20  7164.00  13.04
570.6  55915.55  7341.48  13.13
572.0  56761.93  7506.09  13.22
573.4  57474.92  7656.19  13.32
574.8  58199.50  7807.86  13.42
576.1  59072.86  7979.66  13.51
577.5  59736.36  8122.06  13.60
578.9  60650.40  8302.80  13.69
580.3  61476.63  8480.81  13.80
581.6  62282.72  8646.97  13.88
583.0  63097.56  8817.69  13.97
584.4  63736.26  8980.14  14.09
585.8  64256.23  9124.57  14.20
587.1  64747.76  9274.26  14.32
588.5  65356.50  9431.36  14.43
589.9  65881.80  9588.00  14.55
591.2  66481.96  9764.49  14.69
592.6  67287.88  9982.66  14.84
594.0  67960.33  10189.34  14.99
595.3  68819.18  10434.43  15.16
596.7  69682.62  10692.60  15.34
598.1  70510.54  10958.21  15.54
599.5  71336.30  11236.25  15.75
600.8  72196.96  11538.86  15.98
602.2  72904.37  11829.65  16.23
603.5  73777.68  12166.54  16.49
604.9  74651.22  12520.54  16.77
606.3  75451.20  12883.20  17.07
607.6  76212.48  13266.09  17.41
609.0  76960.80  13665.86  17.76
610.4  77723.10  14090.70  18.13
611.7  78429.34  14534.59  18.53
613.1  79109.70  15000.86  18.96
614.5  79872.12  15508.41  19.42
615.8  80491.50  16010.61  19.89
617.2  81317.34  16568.61  20.38
618.5  82026.68  17120.83  20.87
619.9  82872.86  17728.00  21.39
621.2  83636.29  18332.56  21.92
622.6  84573.50  18971.07  22.43
624.0  85292.64  19560.09  22.93
625.3  86115.79  20186.28  23.44
626.7  86950.30  20810.61  23.93
628.0  87647.84  21402.03  24.42
629.4  88491.20  22020.00  24.88
630.8  89207.88  22600.29  25.33
632.1  89773.11  23125.50  25.76
633.5  90696.32  23729.83  26.16
634.8  91448.73  24266.97  26.54
636.2  92118.96  24759.94  26.88
637.5  92969.06  25282.93  27.19
638.9  93714.87  25746.49  27.47
640.2  94498.24  26189.14  27.71
641.6  95332.68  26600.49  27.90
642.9  96123.30  26967.85  28.06
644.3  96971.06  27316.57  28.17
645.6  97766.50  27615.71  28.25
647.0  98530.29  27828.64  28.24
648.3  99342.98  27999.71  28.18
649.7  100182.46  28114.84  28.06
651.0  100996.56  28177.99  27.90
652.4  101544.30  28125.13  27.70
653.7  102639.96  28160.68  27.44
655.0  103560.96  28101.54  27.14
656.4  104206.80  27929.71  26.80
657.7  105291.13  27857.60  26.46
659.1  106167.60  27703.50  26.09
660.4  106874.88  27524.00  25.75
661.8  107576.00  27337.14  25.41
663.1  108584.28  27264.54  25.11
664.5  109136.94  27131.87  24.86
665.8  109342.98  27019.37  24.71
667.1  109504.71  26987.27  24.64
668.5  109989.60  27168.00  24.70
669.8  110481.92  27480.41  24.87
671.2  110830.72  27925.49  25.20
672.5  111220.22  28558.10  25.68
673.8  111909.84  29411.80  26.28
675.2  112917.00  30489.30  27.00
676.5  114095.76  31765.63  27.84
677.8  115315.16  33170.59  28.77
679.2  116274.66  34602.79  29.76
680.5  117107.19  36099.32  30.83
681.9  117840.80  37587.00  31.90
683.2  118649.30  39099.50  32.95
684.5  119457.80  40579.00  33.97
685.9  120187.01  41959.94  34.91
687.2  120898.56  43271.31  35.79
688.5  121556.54  44466.30  36.58
689.9  122354.60  45643.54  37.30
691.2  123046.09  46703.66  37.96
692.5  123675.28  47672.79  38.55
693.8  124424.00  48627.39  39.08
695.2  125056.52  49512.36  39.59
696.5  125746.28  50372.46  40.06
697.8  126471.20  51229.39  40.51
699.2  127155.60  52039.37  40.93
700.5  127895.40  52867.16  41.34
701.8  128544.15  53639.25  41.73
703.1  129219.96  54424.20  42.12
704.5  129915.09  55211.34  42.50
705.8  130670.98  56004.96  42.86
707.1  131370.00  56751.96  43.20
708.4  132034.26  57483.66  43.54
709.8  132836.79  58278.96  43.87
711.1  133382.28  58935.83  44.19
712.4  134219.80  59714.56  44.49
713.7  134898.48  60410.77  44.78
715.0  135627.57  61119.32  45.06
716.3  136372.50  61821.79  45.33
717.7  137090.39  62506.42  45.60
719.0  137845.90  63197.14  45.85
720.3  138601.22  63863.24  46.08
721.6  139453.00  64575.57  46.31
722.9  140241.78  65261.12  46.53
724.2  141069.60  65955.60  46.75
725.6  141809.58  66620.11  46.98
726.9  142305.50  67164.82  47.20
728.2  142836.96  67737.60  47.42
729.5  143469.56  68362.26  47.65
730.8  143983.06  68937.63  47.88
732.1  144600.96  69565.20  48.11
733.4  145087.12  70142.72  48.35
734.7  145496.16  70693.46  48.59
736.0  145983.36  71301.04  48.84
737.3  146249.01  71814.60  49.10
738.6  146533.59  72346.69  49.37
740.0  146868.15  72925.32  49.65
741.2  147288.96  73554.74  49.94
742.6  147864.24  74277.51  50.23
743.9  148484.80  75031.09  50.53
745.2  149225.88  75852.99  50.83
746.5  149963.86  76698.99  51.14
747.8  150560.20  77484.14  51.46
749.1  151269.25  78288.21  51.75
750.4  151958.72  79102.06  52.05
751.7  152661.32  79921.40  52.35
753.0  153174.33  80655.78  52.66
754.2  153806.28  81446.06  52.95
755.5  154367.61  82198.03  53.25
756.8  154933.08  82941.09  53.53
758.1  155950.08  83934.17  53.82
759.4  156855.40  84888.14  54.12
760.7  157732.96  85839.00  54.42
762.0  158313.75  86643.75  54.73
763.3  158892.30  87425.10  55.02
764.6  159289.44  88127.66  55.33
765.9  159676.95  88835.14  55.63
767.2  160183.17  89629.20  55.95
768.4  160487.60  90330.50  56.29
769.7  161137.46  91217.31  56.61
771.0  161576.10  91998.13  56.94
772.3  161960.70  92745.32  57.26
773.6  162443.52  93570.63  57.60
774.8  162896.29  94381.04  57.94
776.1  163337.98  95203.64  58.29
777.4  163681.47  95948.67  58.62
778.7  164210.04  96811.17  58.96
780.0  164662.08  97641.14  59.30
781.2  165009.36  98403.56  59.64
782.5  165525.36  99263.36  59.97
783.8  165996.54  100086.30  60.29
785.0  166360.26  100849.11  60.62
786.3  166792.50  101647.50  60.94
787.6  167260.80  102463.20  61.26
788.9  167645.82  103207.37  61.56
790.1  168176.10  104056.07  61.87
791.4  168547.68  104785.37  62.17
792.7  169203.99  105689.55  62.46
793.9  169623.72  106458.30  62.76
795.2  170096.50  107237.50  63.05
796.5  170609.12  108046.56  63.33
797.7  171106.32  108836.87  63.61
799.0  171756.00  109697.14  63.87
800.2  172161.28  110412.80  64.13
801.5  172624.26  111165.77  64.40
802.8  173164.90  111972.89  64.66
804.0  173633.46  112721.70  64.92
805.3  174148.68  113483.74  65.16
806.5  174531.30  114166.50  65.41
807.8  175001.40  114883.50  65.65
809.0  175477.92  115647.84  65.90
810.3  175957.57  116384.56  66.14
811.5  176347.44  117053.01  66.38
812.8  176856.30  117785.36  66.60
814.0  177257.97  118466.36  66.83
815.3  177774.55  119218.65  67.06
816.5  178165.25  119896.43  67.30
817.8  178622.04  120615.43  67.53
819.0  179044.53  121303.00  67.75
820.2  179519.64  122027.27  67.97
821.5  179990.65  122763.07  68.21
822.7  180330.81  123389.25  68.42
824.0  180754.20  124116.04  68.67
825.2  181272.45  124855.61  68.88
826.4  181779.84  125583.46  69.09
827.7  182097.95  126206.50  69.31
828.9  182593.80  126943.07  69.52
830.1  182987.47  127623.07  69.74
831.4  183410.93  128319.05  69.96
832.6  183904.42  129064.01  70.18
833.8  184276.10  129699.43  70.38
835.0  184628.78  130318.80  70.58
836.3  185101.42  131005.00  70.77
837.5  185560.20  131719.50  70.98
838.7  186006.51  132409.93  71.19
839.9  186410.16  133052.91  71.38
841.2  186902.29  133727.12  71.55
842.4  187253.58  134367.15  71.76
843.6  187673.50  135009.50  71.94
844.8  188210.52  135731.57  72.12
846.0  188629.11  136348.14  72.28
847.2  189002.31  136956.00  72.46
848.5  189505.12  137651.14  72.64
849.7  189921.48  138244.24  72.79
850.9  190303.10  138851.14  72.96
852.1  190722.29  139482.56  73.13
853.3  191084.22  140013.43  73.27
854.5  191517.48  140647.50  73.44
855.7  191901.48  141240.34  73.60
856.9  192287.76  141840.00  73.76
858.1  192708.29  142451.87  73.92
859.3  193130.28  143019.10  74.05
860.5  193604.49  143646.11  74.20
861.7  194035.20  144265.14  74.35
862.9  194447.50  144823.06  74.48
864.1  194790.86  145388.22  74.64
865.3  195248.60  146019.80  74.79
866.5  195747.84  146651.66  74.92
867.7  196200.40  147243.98  75.05
868.9  196613.83  147791.05  75.17
870.1  197066.35  148427.39  75.32
871.3  197470.64  149037.37  75.47
872.5  197996.85  149661.32  75.59
873.7  198484.00  150260.91  75.70
874.9  199046.91  150910.54  75.82
876.0  199563.48  151524.26  75.93
877.2  199997.04  152140.40  76.07
878.4  200524.86  152762.85  76.18
879.6  201007.80  153384.00  76.31
880.8  201496.75  153956.25  76.41
882.0  201901.13  154502.34  76.52
883.1  202408.64  155150.60  76.65
884.3  202916.41  155707.66  76.73
885.5  203385.00  156360.60  76.88
886.7  203765.76  156838.63  76.97
887.8  204220.20  157404.64  77.08
889.0  204806.76  158028.19  77.16
890.2  205205.28  158609.25  77.29
891.4  205728.22  159246.19  77.41
892.5  206362.26  159883.01  77.48
893.7  207036.30  160569.30  77.56
894.9  207634.32  161280.51  77.68
896.0  208268.75  161955.86  77.76
897.2  208899.88  162629.60  77.85
898.4  209499.55  163289.10  77.94
899.5  210155.80  163955.47  78.02
900.7  210592.20  164506.64  78.12
901.9  211042.16  164982.59  78.18
903.0  211398.07  165496.93  78.29
904.2  211814.40  165986.57  78.36
905.4  212306.10  166511.79  78.43
906.5  212826.11  167037.50  78.49
907.7  213211.20  167523.09  78.57
908.8  213669.27  168059.87  78.65
910.0  214052.80  168488.91  78.71
911.2  214254.57  168909.00  78.84
912.3  214534.44  169197.34  78.87
913.5  214714.93  169530.24  78.96
914.6  214915.68  169840.80  79.03
915.8  215287.59  170277.64  79.09
916.9  215555.13  170673.76  79.18
918.1  215813.84  171057.84  79.26
919.2  216035.10  171433.41  79.35
920.4  216207.42  171710.00  79.42
921.5  216385.93  172051.50  79.51
922.7  216675.84  172339.31  79.54
923.8  216983.40  172769.44  79.62
925.0  217165.06  173056.45  79.69
926.1  217520.52  173507.40  79.77
927.3  217827.84  173994.17  79.88
928.4  218403.25  174511.07  79.90
929.6  219028.48  175195.43  79.99
930.7  219842.00  175931.00  80.03
931.8  220658.10  176718.79  80.09
933.0  221410.80  177401.83  80.12
934.1  221846.13  177959.12  80.22
935.3  222005.37  178247.64  80.29
936.4  221979.38  178319.89  80.33
937.6  221800.50  178358.83  80.41
938.7  221611.41  178390.22  80.50
939.9  221678.08  178514.80  80.53
941.0  222221.34  178941.19  80.52
942.1  222772.68  179523.77  80.59
943.3  223151.52  180133.50  80.72
944.4  223617.86  180540.59  80.74
945.6  223830.68  180677.20  80.72
946.7  224016.33  180975.32  80.79
947.9  224258.79  181110.15  80.76
949.0  224281.36  181316.29  80.84
950.1  224649.00  181721.31  80.89
951.3  225093.99  182110.19  80.90
952.4  225445.57  182363.01  80.89
953.6  225702.48  182545.99  80.88
954.7  225677.76  182656.63  80.94
955.8  225961.81  182997.71  80.99
957.0  226417.65  183424.50  81.01
958.1  226545.30  183608.14  81.05
959.3  226688.70  183456.00  80.93
960.4  227138.69  183763.04  80.90
961.6  227342.76  184133.24  80.99
962.7  227614.40  184366.86  81.00
963.9  227814.37  184509.85  80.99
965.0  228005.94  184621.93  80.97
966.2  228294.82  184621.64  80.87
967.3  228227.13  184500.44  80.84
968.5  228450.24  184785.60  80.89
969.6  228619.84  184924.51  80.89
970.8  228668.99  184739.58  80.79
971.9  228458.56  184626.51  80.81
973.1  228828.56  184717.54  80.72
974.2  228764.13  184773.56  80.77
975.4  228772.92  184797.28  80.78
976.5  229100.82  185003.46  80.75
977.7  229382.94  185153.23  80.72
978.8  229338.81  184770.64  80.57
980.0  229120.00  184753.57  80.64
981.2  229558.86  184962.02  80.57
982.3  229556.46  184959.10  80.57
983.5  229552.44  184954.81  80.57
984.6  229637.52  184839.43  80.49
985.8  229517.64  184866.63  80.55
987.0  229925.12  184683.20  80.32
988.1  230011.78  185053.90  80.45
989.3  229866.00  185071.60  80.51
990.2  243647.03  196935.38  80.83
994.0  244141.49  197936.51  81.07
997.9  244280.58  198622.58  81.31
1001.7  245047.33  199735.39  81.51
1005.6  246136.67  201127.78  81.71
1009.4  247226.89  202633.23  81.96
1013.3  248200.00  203880.00  82.14
1017.1  248947.94  205041.91  82.36
1021.0  249648.76  206097.20  82.55
1024.8  250859.61  207526.56  82.73
1028.6  252431.43  209301.77  82.91
1032.5  253736.00  210813.40  83.08
1036.3  254335.28  211682.78  83.23
1040.1  254586.28  212300.65  83.39
1044.0  255284.83  213266.57  83.54
1047.8  255871.35  214154.85  83.70
1051.6  256432.00  214966.40  83.83
1055.5  256169.60  215102.70  83.97
1059.3  255987.75  215304.75  84.11
1063.1  255928.92  215561.49  84.23
1067.0  256348.88  216176.31  84.33
1070.8  257071.27  217109.04  84.45
1074.6  257575.97  217873.89  84.59
1078.4  257438.33  218013.33  84.69
1082.3  256773.16  217767.96  84.81
1086.1  256465.91  217749.60  84.90
1089.9  256513.07  218073.14  85.01
1093.7  256981.04  218647.57  85.08
1097.5  257113.71  219004.02  85.18
1101.4  257043.73  219113.99  85.24
1105.2  256932.00  219136.40  85.29
1109.0  257221.25  219495.47  85.33
1112.8  258034.80  220209.57  85.34
1116.6  258733.91  220729.24  85.31
1120.4  259383.60  221069.96  85.23
1124.2  259831.06  221186.59  85.13
1128.1  260275.61  221251.18  85.01
1131.8  260239.00  220780.93  84.84
1135.7  259970.73  220039.09  84.64
1139.5  259710.40  219221.60  84.41
1143.3  259123.27  217926.75  84.10
1147.1  258541.78  216555.11  83.76
1150.9  258038.92  214986.75  83.32
1154.7  257987.02  213735.02  82.85
1158.5  257868.93  212495.67  82.40
1162.3  257662.37  211295.21  82.00
1166.1  257033.81  209891.78  81.66
1169.9  256619.37  208808.00  81.37
1173.7  256020.00  207660.00  81.11
1177.5  255357.39  206503.85  80.87
1181.2  255338.49  205885.04  80.63
1185.0  255670.00  205610.89  80.42
1188.8  255541.61  205076.67  80.25
1192.6  255464.86  204807.57  80.17
1196.4  255476.90  204617.58  80.09
1200.2  254800.00  204031.64  80.08
1204.0  254368.65  203711.30  80.09
1207.8  254031.92  203552.65  80.13
1211.6  253537.56  203315.00  80.19
1215.3  253136.92  203340.65  80.33
1219.1  252989.00  203755.67  80.54
1222.9  252640.00  204035.56  80.76
1226.7  252304.33  204429.85  81.03
1230.4  251667.00  204561.43  81.28
1234.2  250989.43  204592.42  81.51
1238.0  250282.45  204541.12  81.72
1241.8  249638.06  204487.97  81.91
1245.5  249066.84  204472.24  82.10
1249.3  248862.83  204611.45  82.22
1253.1  249007.50  204994.03  82.32
1256.8  248982.43  205176.47  82.41
1260.6  248711.63  205137.43  82.48
1264.4  248386.64  205021.92  82.54
1268.1  247904.80  204748.13  82.59
1271.9  247827.44  204805.98  82.64
1275.7  248091.88  205202.60  82.71
1279.4  248421.60  205714.20  82.81
1283.2  247981.78  205652.42  82.93
1286.9  247592.87  205615.08  83.05
1290.7  247307.87  205667.73  83.16
1294.4  246662.22  205297.62  83.23
1298.2  245831.37  204698.86  83.27
1302.0  244750.58  203812.92  83.27
1305.7  243467.28  202673.47  83.24
1309.5  241903.17  201194.18  83.17
1313.2  240994.25  200183.92  83.07
1317.0  240286.80  199290.00  82.94
1320.7  239524.34  198207.21  82.75
1324.4  238526.45  196757.90  82.49
1328.2  237773.60  195335.20  82.15
1331.9  236778.48  193552.46  81.74
1335.7  235884.31  191665.83  81.25
1339.4  234715.16  189419.73  80.70
1343.2  233838.80  187241.09  80.07
1346.9  233444.13  185350.07  79.40
1350.6  233803.73  184125.82  78.75
1354.4  234380.42  183081.03  78.11
1358.1  234298.67  181568.33  77.49
1361.8  233633.71  179562.40  76.86
1365.6  232478.85  177248.85  76.24
1369.3  231059.11  174889.33  75.69
1373.0  229529.61  172578.27  75.19
1376.7  228038.20  170294.57  74.68
1380.5  226513.20  167762.40  74.06
1384.2  225136.54  164943.74  73.26
1387.9  223750.13  161789.73  72.31
1391.6  222393.11  158225.83  71.15
1395.3  221206.30  154314.80  69.76
1399.1  220441.39  150154.26  68.12
1402.8  219437.33  145400.67  66.26
1406.5  218670.37  140457.40  64.23
1410.2  218058.89  135555.28  62.16
1413.9  217862.06  131108.22  60.18
1417.6  217315.31  126839.01  58.37
1421.3  216713.87  123089.87  56.80
1425.1  216003.73  119784.00  55.45
1428.8  215559.30  117117.15  54.33
1432.5  215324.90  114965.35  53.39
1436.2  215078.11  113186.22  52.63
1439.9  214459.82  111480.17  51.98
1443.6  214095.11  110210.00  51.48
1447.3  213528.69  109030.44  51.06
1451.0  213004.00  108123.50  50.76
1454.7  212394.67  107361.78  50.55
1458.4  211962.57  106810.20  50.39
1462.1  211295.55  106269.27  50.29
1465.8  210663.72  105869.81  50.26
1469.4  210045.57  105638.41  50.29
1473.1  210426.76  106087.40  50.42
1476.8  210499.11  106515.07  50.60
1480.5  209339.47  106354.96  50.81
1484.2  208417.12  106379.45  51.04
1487.9  207769.31  106558.59  51.29
1491.6  207052.08  106713.75  51.54
1495.3  206718.42  107107.00  51.81
1498.9  206089.93  107376.90  52.10
1502.6  205166.88  107517.30  52.40
1506.3  204087.02  107570.40  52.71
1510.0  203152.70  107692.60  53.01
1513.7  202409.90  107921.12  53.32
1517.3  201696.54  108111.53  53.60
1521.0  200787.02  108151.41  53.86
1524.7  199977.82  108176.29  54.09
1528.3  199164.67  108138.33  54.30
1532.0  198256.40  107998.53  54.47
1535.7  197417.73  107835.93  54.62
1539.3  196552.50  107628.20  54.76
1543.0  195933.69  107520.97  54.88
1546.7  195552.50  107559.83  55.00
1550.3  195056.36  107521.60  55.12
1554.0  194243.70  107314.20  55.25
1557.6  193452.48  107105.35  55.37
1561.3  192599.96  106826.17  55.47
1565.0  191706.00  106515.20  55.56
1568.6  190740.21  106147.14  55.65
1572.3  190036.03  105920.57  55.74
1575.9  189385.24  105766.49  55.85
1579.6  188775.49  105642.64  55.96
1583.2  188144.36  105503.91  56.08
1586.9  187339.17  105318.46  56.22
1590.5  186694.93  105281.82  56.39
1594.1  185912.21  105219.28  56.60
1597.8  185076.54  105197.83  56.84
1601.4  184308.37  105203.14  57.08
1605.1  183273.88  105069.07  57.33
1608.7  182407.00  105009.75  57.57
1612.3  181612.35  105004.36  57.82
1616.0  180779.60  104921.00  58.04
1619.6  180033.44  104883.78  58.26
1623.2  179190.00  104714.53  58.44
1626.9  178505.96  104605.36  58.60
1630.5  177708.45  104371.30  58.73
1634.1  177038.74  104134.87  58.82
1637.8  176316.62  103810.93  58.88
1641.4  175480.52  103329.28  58.88
1645.0  174652.39  102740.17  58.83
1648.6  173699.58  101923.28  58.68
1652.2  172968.39  101120.36  58.46
1655.8  172270.00  100235.22  58.18
1659.5  171566.15  99340.35  57.90
1663.1  170364.45  98213.32  57.65
1666.7  169104.50  97150.83  57.45
1670.3  167934.43  96214.18  57.29
1673.9  166842.72  95307.86  57.12
1677.5  166021.13  94508.61  56.93
1681.1  165596.40  93922.84  56.72
1684.7  165579.20  93568.50  56.51
1688.3  165460.56  93097.51  56.27
1691.9  165059.93  92370.33  55.96
1695.6  164721.83  91603.20  55.61
1699.2  164599.50  90905.90  55.23
1702.8  164522.80  90213.58  54.83
1706.3  164016.88  89346.72  54.47
1709.9  163036.09  88228.00  54.12
1713.5  162282.87  87321.20  53.81
1717.1  161540.79  86491.30  53.54
1720.7  160820.20  85797.59  53.35
1724.3  160439.59  85439.68  53.25
1727.9  160076.89  85242.07  53.25
1731.5  159984.53  85351.33  53.35
1735.1  160075.73  85702.93  53.54
1738.7  159795.33  85798.67  53.69
1742.2  159305.56  85668.16  53.78
1745.8  158627.33  85334.13  53.80
1749.4  158364.81  85148.42  53.77
1753.0  157394.30  84561.28  53.73
1756.5  155874.06  83687.06  53.69
1760.1  154082.77  82662.00  53.65
1763.7  152063.33  81634.00  53.68
1767.2  150472.13  80898.00  53.76
1770.8  149093.00  80332.00  53.88
1774.4  147646.57  79728.76  54.00
1777.9  146794.25  79422.15  54.10
1781.5  145917.00  79050.00  54.17
1785.1  144690.00  78498.33  54.25
1788.6  143393.78  77879.61  54.31
1792.2  142023.67  77248.00  54.39
1795.8  141340.33  76992.64  54.47
1799.3  140629.40  76713.60  54.55
1802.9  139915.61  76468.22  54.65
1806.4  139277.24  76245.07  54.74
1810.0  138530.17  75962.93  54.83
1813.5  138185.66  75878.79  54.91
1817.1  137995.00  75913.33  55.01
1820.6  137446.67  75738.30  55.10
1824.2  137420.40  75906.13  55.24
1827.7  136676.99  75686.36  55.38
1831.2  136486.00  75810.00  55.54
1834.8  136540.80  76042.77  55.69
1838.3  136314.50  76168.50  55.88
1841.8  135661.37  75989.27  56.01
1845.4  134712.16  75601.56  56.12
1848.9  133874.55  75223.50  56.19
1852.4  133224.87  74837.47  56.17
1856.0  132471.77  74276.33  56.07
1859.5  131668.84  73630.70  55.92
1863.0  131116.68  72945.31  55.63
1866.6  131028.00  72395.56  55.25
1870.1  130988.26  71683.54  54.73
1873.6  130323.75  70380.00  54.00
1877.1  129024.58  68481.58  53.08
1880.6  127650.00  66245.62  51.90
1884.2  126662.03  63922.13  50.47
1887.7  125858.27  61334.00  48.73
1891.2  124920.95  58273.25  46.65
1894.7  124114.13  54974.47  44.29
1898.2  123690.81  51700.62  41.80
1902.2  132312.96  51536.16  38.95
1904.9  131615.66  48592.10  36.92
1907.6  130744.96  45798.56  35.03
1910.4  130064.62  43290.87  33.28
1913.1  128905.76  40994.08  31.80
1915.8  128125.76  39164.16  30.57
1918.6  127524.96  37730.40  29.59
1921.3  127013.23  36608.34  28.82
1924.0  126193.20  35673.40  28.27
1926.7  125325.88  35001.72  27.93
1929.4  124460.48  34563.04  27.77
1932.2  123832.69  34347.97  27.74
1934.9  123186.96  34276.32  27.82
1937.6  122525.12  34288.48  27.98
1940.3  121907.00  34416.50  28.23
1943.0  121349.93  34637.81  28.54
1945.7  120594.21  34848.22  28.90
1948.4  119787.68  35071.81  29.28
1951.1  119150.10  35357.58  29.67
1953.8  118519.50  35653.86  30.08
1956.4  117973.52  35978.76  30.50
1959.1  117295.12  36279.72  30.93
1961.8  116460.54  36521.10  31.36
1964.5  115779.24  36787.14  31.77
1967.2  114964.35  37016.89  32.20
1969.9  114324.20  37289.20  32.62
1972.5  113559.51  37510.93  33.03
1975.2  113005.23  37812.21  33.46
1977.9  112624.78  38150.48  33.87
1980.6  112000.14  38393.25  34.28
1983.2  111110.50  38549.42  34.69
1985.9  110217.60  38678.40  35.09
1988.5  109326.26  38792.72  35.48
1991.2  108635.58  38986.92  35.89
1993.8  107999.76  39196.74  36.29
1996.5  107535.12  39414.54  36.65
1999.2  106905.35  39526.99  36.97
2001.8  106513.32  39689.04  37.26
2004.4  105994.77  39795.15  37.54
2007.1  105326.90  39786.04  37.77
2009.7  104707.44  39778.20  37.99
2012.4  104291.20  39788.16  38.15
2015.0  103844.20  39701.00  38.23
2017.6  103309.15  39507.35  38.24
2020.3  102760.24  39292.44  38.24
2022.9  102535.20  39141.60  38.17
2025.5  102325.17  38937.63  38.05
2028.1  102128.49  38691.52  37.89
2030.8  101730.30  38305.11  37.65
2033.4  101566.98  38008.56  37.42
2036.0  101168.88  37596.44  37.16
2038.6  100782.12  37170.36  36.88
2041.2  100450.72  36748.40  36.58
2043.8  100101.17  36317.45  36.28
2046.4  99710.22  35871.78  35.98
2049.0  99205.40  35388.48  35.67
2051.6  98980.98  34995.69  35.36
2054.2  98657.50  34572.75  35.04
2056.8  98282.80  34172.60  34.77
2059.4  97686.07  33712.96  34.51
2062.0  97192.75  33317.25  34.28
2064.6  96588.21  32904.96  34.07
2067.1  95980.14  32494.50  33.86
2069.7  95372.72  32093.28  33.65
2072.3  94962.68  31742.40  33.43
2074.9  94459.89  31390.80  33.23
2077.4  94103.20  31105.47  33.05
2080.0  93596.85  30778.29  32.88
2082.6  93148.10  30450.15  32.69
2085.1  92699.61  30100.35  32.47
2087.7  92328.60  29835.00  32.31
2090.3  91856.94  29544.72  32.16
2092.8  91088.05  29152.79  32.01
2095.4  90283.57  28739.49  31.83
2097.9  89621.98  28383.60  31.67
2100.5  88935.20  28021.20  31.51
2103.0  88322.16  27720.06  31.39
2105.6  87747.09  27416.73  31.25
2108.1  87234.66  27138.51  31.11
2110.7  86695.28  26838.14  30.96
2113.2  86180.57  26554.82  30.81
2115.7  85607.95  26246.35  30.66
2118.3  84985.29  25972.05  30.56
2120.8  84611.70  25770.96  30.46
2123.3  84201.66  25562.01  30.36
2125.8  83831.16  25354.14  30.24
2128.4  83399.55  25134.72  30.14
2130.9  82850.40  24893.60  30.05
2133.4  82465.88  24723.44  29.98
2135.9  82080.80  24568.00  29.93
2138.4  81593.27  24409.44  29.92
2140.9  81261.14  24295.40  29.90
2143.4  80899.77  24188.79  29.90
2145.9  80578.13  24093.76  29.90
2148.4  80271.11  24049.90  29.96
2150.9  79986.02  23998.73  30.00
2153.4  79700.93  23925.63  30.02
2155.9  79361.91  23866.48  30.07
2158.4  79041.90  23828.70  30.15
2160.9  78806.70  23799.30  30.20
2163.4  78479.28  23752.24  30.27
2165.9  77914.10  23620.12  30.32
2168.4  77438.34  23520.06  30.37
2170.8  77090.20  23473.45  30.45
2173.3  76708.45  23441.34  30.56
2175.8  76390.05  23429.23  30.67
2178.2  76012.35  23400.45  30.79
2180.7  75611.55  23361.31  30.90
2183.2  75175.10  23303.53  31.00
2185.6  74745.72  23262.12  31.12
2188.1  74254.32  23201.64  31.25
2190.6  73673.34  23140.26  31.41
2193.0  73015.80  23028.06  31.54
2195.5  72468.48  22932.48  31.64
2197.9  71880.88  22853.20  31.79
2200.4  71144.55  22725.75  31.94
2202.8  70646.08  22666.68  32.08
2205.3  70022.62  22568.28  32.23
2207.7  69630.34  22551.88  32.39
2210.1  69206.76  22524.88  32.55
2212.6  68860.41  22484.36  32.65
2215.0  68628.65  22453.15  32.72
2217.4  68319.77  22418.08  32.81
2219.9  68062.36  22408.12  32.92
2222.3  67824.68  22371.36  32.98
2224.7  67646.34  22306.05  32.97
2227.1  67388.48  22174.77  32.91
2229.5  67094.98  22025.79  32.83
2231.9  66635.84  21802.08  32.72
2234.4  66134.56  21502.72  32.51
2236.8  65731.90  21210.75  32.27
2239.2  65336.70  20918.04  32.02
2241.6  64893.57  20603.73  31.75
2244.0  64488.96  20278.08  31.44
2246.4  64097.31  19958.34  31.14
2248.8  63689.01  19604.64  30.78
2251.2  63353.40  19261.80  30.40
2253.6  62909.70  18905.10  30.05
2255.9  62607.72  18597.48  29.70
2258.3  62284.54  18311.76  29.40
2260.7  61877.12  18041.68  29.16
2263.1  61448.10  17782.80  28.94
2265.5  61055.94  17536.42  28.72
2267.9  60734.70  17330.40  28.53
2270.2  60298.80  17099.92  28.36
2272.6  59892.12  16906.80  28.23
2275.0  59473.26  16696.26  28.07
2277.3  59064.90  16514.10  27.96
2279.7  58666.65  16328.25  27.83
2282.1  58336.80  16145.20  27.68
2284.4  57962.52  15911.28  27.45
2286.8  57639.85  15718.31  27.27
2289.1  57231.24  15517.72  27.11
2291.5  56927.36  15332.24  26.93
2293.8  56509.38  15111.58  26.74
2296.2  56022.12  14876.40  26.55
2298.5  55476.18  14620.11  26.35
2300.8  54919.90  14417.06  26.25
2303.2  54279.68  14175.72  26.12
2305.5  53584.72  13944.29  26.02
2307.9  52915.84  13758.49  26.00
2310.2  52270.68  13610.52  26.04
2312.5  51676.40  13468.80  26.06
2314.8  51051.14  13369.00  26.19
2317.1  50403.25  13264.50  26.32
2319.5  49779.90  13126.32  26.37
2321.8  49237.56  13010.72  26.42
2324.1  48654.06  12859.98  26.43
2326.4  48132.48  12723.70  26.43
2328.7  47604.50  12559.00  26.38
2331.0  47115.60  12409.32  26.34
2333.3  46734.45  12292.06  26.30
2335.6  46333.84  12185.60  26.30
2337.9  45839.70  12029.94  26.24
2340.2  45410.00  11875.00  26.15
2342.5  45029.85  11735.34  26.06
2344.8  44550.75  11603.25  26.05
2347.1  44030.28  11485.74  26.09
2349.4  43472.10  11364.36  26.14
2351.7  42973.28  11272.80  26.23
2353.9  42471.54  11185.92  26.34
2356.2  41954.25  11105.25  26.47
2358.5  41463.88  11020.56  26.58
2360.8  40966.44  10947.76  26.72
2363.1  40489.20  10846.02  26.79
2365.3  40006.67  10732.53  26.83
2367.6  39450.00  10600.00  26.87
2369.8  38953.80  10472.10  26.88
2372.1  38390.04  10342.80  26.94
2374.4  37748.16  10187.48  26.99
2376.6  37109.52  10038.84  27.05
2378.9  36529.36  9862.72  27.00
2381.1  35921.60  9703.20  27.01
2383.4  35344.34  9549.98  27.02
2385.6  34850.75  9394.55  26.96
2387.9  34347.60  9260.28  26.96
2390.1  33862.50  9145.50  27.01
2392.3  33380.10  8982.09  26.91
2394.6  32905.88  8821.98  26.81
2396.8  32487.82  8700.20  26.78
2399.0  32035.80  8549.30  26.69
2401.3  31583.58  8407.14  26.62
2403.5  31100.16  8277.36  26.62
2405.7  30658.65  8110.06  26.45
2407.9  30227.94  7927.56  26.23
2410.1  29786.04  7756.20  26.04
2412.4  29425.20  7627.50  25.92
2414.6  29046.00  7489.92  25.79
2416.8  28622.22  7349.10  25.68
2419.0  28215.42  7193.48  25.49
2421.2  27812.20  7003.72  25.18
2423.4  27395.41  6823.18  24.91
2425.6  27043.38  6709.41  24.81
2427.8  26723.34  6595.11  24.68
2430.0  26392.47  6469.08  24.51
2432.2  26092.80  6312.96  24.19
2434.4  25774.20  6188.13  24.01
2436.5  25432.40  6059.24  23.82
2438.7  25129.32  5933.64  23.61
2440.9  24808.53  5812.08  23.43
2443.1  24554.16  5716.44  23.28
2445.3  24319.05  5570.83  22.91
2447.4  24002.64  5471.28  22.79
2449.6  23703.68  5371.52  22.66
2451.8  23362.02  5241.24  22.43
2453.9  23032.09  5125.17  22.25
2456.1  22708.48  5024.00  22.12
2458.3  22433.15  4918.77  21.93
2460.4  22106.09  4824.08  21.82
2462.6  21794.85  4739.70  21.75
2464.7  21533.20  4661.15  21.65
2466.9  21295.84  4569.12  21.46
2469.0  21017.46  4470.64  21.27
2471.2  20774.28  4403.70  21.20
2473.3  20505.99  4338.08  21.16
2475.4  20236.33  4260.28  21.05
2477.6  19948.29  4157.77  20.84
2479.7  19737.60  4085.76  20.70
2481.9  19450.06  4011.77  20.63
2484.0  19227.55  3925.96  20.42
2486.1  18983.16  3833.46  20.19
2488.2  18741.30  3769.20  20.11
2490.4  18523.75  3759.50  20.30
2492.5  18221.16  3736.20  20.50
2494.6  17882.37  3652.74  20.43
2496.7  17612.96  3572.44  20.28
2498.8  17380.08  3549.15  20.42
2500.9  17206.53  3536.52  20.55
2503.0  17078.22  3458.88  20.25
2505.1  16959.15  3472.95  20.48
2507.2  16964.13  3533.07  20.83
2509.4  16924.05  3587.32  21.20
2511.4  16959.18  3567.06  21.03
2513.5  17048.80  3612.32  21.19
2515.6  17103.04  3722.86  21.77
