# Supplementary material for: Using reflectance spectra and Pl@ntNet to identify herbarium specimens: a case study with Lithocarpus
Source: New Phytol. 2025 Jun 4;251(2):800–10. doi: 10.1111/nph.70258 (PMC13278665; doi:10.1111/nph.70258)
Supplement: Supplementary file 1 — Dataset S1 Original spectral data collected for this study. [file NPH-251-800-s003.zip › lithocarpus_spectra/gr021722_0247.sig]

/*** Spectra Vista SIG Data ***/
name= gr021722_0247.sig
instrument= HI: 1132003 (HR-1024i)
integration= 50.0, 9.0, 6.0, 50.0, 9.0, 6.0
scan method= Time-based, Time-based
scan coadds= 100, 425, 571, 100, 425, 571
scan time= 5, 5
scan settings= AI, AI
external data set1= 0,0,0,0,0,0,0,0,0,0,0,0,0,0,0,0,0,0,0,0,0,0,0,0,0,0,0,0,0,0,0,0
external data set2= 0,0,0,0,0,0,0,0,0,0,0,0,0,0,0,0,0,0,0,0,0,0,0,0,0,0,0,0,0,0,0,0
external data dark= 0,0,0,0,0,0,0,0,0,0,0,0,0,0,0,0
external data mask= 0
optic= LENS 4(1), LENS 4(1)
temp= 30.2, -5.0, -9.8, 30.2, -5.1, -9.9
battery= 7.44, 7.44
error= 0, 0
units= Radiance, Radiance
time= 17/02/2022 14:34:28, 17/02/2022 14:38:04
longitude=                 ,                 
latitude=                 ,                 
gpstime=                 ,                 
comm= 
memory slot= 0, 0
factors= 0.939, 0.949, 1.000 [Overlap: Remove @ 990,1900, Matching Type: None]
inclinometer x offset= 1, 1
inclinometer y offset= 90, 90
data= 
340.5  1171.80  651.00  55.56
341.9  1191.12  680.64  57.14
343.4  1161.12  649.44  55.93
344.9  1165.50  610.50  52.38
346.4  1176.78  570.56  48.48
347.8  1164.84  548.16  47.06
349.3  1162.16  573.12  49.32
350.8  1212.00  590.85  48.75
352.2  1243.55  570.57  45.88
353.7  1268.68  551.60  43.48
355.2  1283.80  563.30  43.88
356.6  1348.27  589.05  43.69
358.1  1388.10  608.12  43.81
359.6  1435.84  615.36  42.86
361.0  1489.51  627.81  42.15
362.5  1578.24  665.82  42.19
364.0  1668.94  726.18  43.51
365.5  1721.90  732.45  42.54
366.9  1770.96  753.60  42.55
368.4  1863.99  800.64  42.95
369.9  1967.58  823.04  41.83
371.3  2049.10  898.96  43.87
372.8  2110.71  930.81  44.10
374.2  2219.58  960.52  43.27
375.7  2333.58  1009.47  43.26
377.2  2429.70  1041.30  42.86
378.6  2496.69  1083.22  43.39
380.1  2589.64  1115.34  43.07
381.6  2711.15  1172.73  43.26
383.0  2846.25  1227.05  43.11
384.5  2981.16  1286.74  43.16
386.0  3084.84  1341.78  43.50
387.4  3181.20  1397.80  43.94
388.9  3276.84  1452.50  44.33
390.4  3428.39  1514.87  44.19
391.8  3604.72  1584.24  43.95
393.3  3720.39  1634.19  43.93
394.7  3802.25  1679.80  44.18
396.2  3906.02  1731.20  44.32
397.7  4066.08  1795.68  44.16
399.1  4256.31  1870.35  43.94
400.6  4439.92  1971.04  44.39
402.0  4563.00  2028.00  44.44
403.5  4645.20  2077.60  44.73
405.0  4781.16  2134.28  44.64
406.4  4988.06  2236.96  44.85
407.9  5200.36  2337.04  44.94
409.3  5320.68  2414.50  45.38
410.8  5431.32  2478.78  45.64
412.2  5571.72  2548.68  45.74
413.7  5789.77  2659.12  45.93
415.1  6033.68  2781.86  46.11
416.6  6215.04  2875.95  46.27
418.0  6343.75  2965.25  46.74
419.5  6481.58  3040.40  46.91
420.9  6678.08  3148.80  47.15
422.4  6934.69  3281.20  47.32
423.8  7188.05  3418.18  47.55
425.3  7453.80  3567.00  47.85
426.7  7662.90  3696.15  48.23
428.2  7831.04  3800.00  48.52
429.6  8011.43  3907.87  48.78
431.1  8202.46  4035.22  49.20
432.5  8468.85  4186.91  49.44
434.0  8750.50  4350.50  49.72
435.4  9064.00  4537.50  50.06
436.8  9368.74  4734.50  50.54
438.3  9616.30  4892.90  50.88
439.7  9832.32  5024.27  51.10
441.2  10005.36  5154.96  51.52
442.6  10256.40  5316.90  51.84
444.0  10532.34  5503.68  52.26
445.5  10865.43  5701.50  52.47
446.9  11214.84  5929.56  52.87
448.4  11530.05  6138.30  53.24
449.8  11876.30  6361.90  53.57
451.2  12138.25  6555.00  54.00
452.7  12355.86  6704.82  54.26
454.1  12600.40  6878.20  54.59
455.5  12880.56  7077.42  54.95
457.0  13218.92  7304.44  55.26
458.4  13550.68  7521.80  55.51
459.8  13904.64  7758.72  55.80
461.2  14310.12  8016.48  56.02
462.7  14674.26  8268.45  56.35
464.1  14998.97  8498.00  56.66
465.5  15275.52  8708.76  57.01
467.0  15548.90  8899.90  57.24
468.4  15861.04  9126.44  57.54
469.8  16199.28  9339.32  57.65
471.2  16601.19  9627.39  57.99
472.7  17022.10  9918.76  58.27
474.1  17458.10  10218.80  58.53
475.5  17981.86  10572.64  58.80
476.9  18464.42  10912.46  59.10
478.4  18850.00  11193.75  59.38
479.8  19115.10  11392.98  59.60
481.2  19307.60  11559.28  59.87
482.6  19542.87  11736.90  60.06
484.0  19882.86  11998.80  60.35
485.4  20333.97  12334.40  60.66
486.9  20861.10  12700.35  60.88
488.3  21432.80  13099.12  61.12
489.7  21928.12  13454.56  61.36
491.1  22332.24  13759.20  61.61
492.5  22720.32  14064.96  61.90
493.9  23023.92  14317.20  62.18
495.3  23318.70  14557.80  62.43
496.8  23685.60  14850.76  62.70
498.2  24163.50  15198.57  62.90
499.6  24649.02  15574.23  63.18
501.0  25213.83  15993.34  63.43
502.4  25743.24  16403.64  63.72
503.8  26260.29  16801.68  63.98
505.2  26781.76  17200.88  64.23
506.6  27278.46  17593.62  64.50
508.0  27760.32  17962.56  64.71
509.4  28155.00  18295.00  64.98
510.8  28606.05  18666.45  65.25
512.2  29050.64  19027.12  65.50
513.6  29544.00  19425.60  65.75
515.0  30113.60  19875.92  66.00
516.4  30610.08  20276.80  66.24
517.8  31166.90  20719.92  66.48
519.2  31755.30  21191.34  66.73
520.7  32323.51  21655.27  67.00
522.0  32816.04  22053.48  67.20
523.4  33388.11  22517.46  67.44
524.8  33892.44  22938.06  67.68
526.2  34488.04  23414.46  67.89
527.6  35114.46  23919.18  68.12
529.0  35653.20  24362.80  68.33
530.4  36291.02  24882.34  68.56
531.8  36843.34  25331.51  68.75
533.2  37294.92  25721.28  68.97
534.6  37723.20  26100.00  69.19
536.0  38205.20  26528.85  69.44
537.4  38690.33  26966.94  69.70
538.8  39254.23  27439.42  69.90
540.2  39880.62  27963.63  70.12
541.6  40479.18  28453.04  70.29
543.0  40995.64  28900.06  70.50
544.3  41694.75  29479.95  70.70
545.7  42469.05  30115.05  70.91
547.1  42982.35  30550.05  71.08
548.5  43611.66  31076.10  71.26
549.9  44317.05  31669.46  71.46
551.3  45066.32  32296.94  71.67
552.7  45603.50  32767.62  71.85
554.1  46310.19  33354.39  72.02
555.4  46903.78  33873.68  72.22
556.8  47331.90  34266.54  72.40
558.2  47606.70  34549.50  72.57
559.6  47862.45  34828.50  72.77
561.0  48362.16  35287.56  72.97
562.3  48757.80  35653.80  73.12
563.7  49333.76  36158.08  73.29
565.1  49909.20  36665.20  73.46
566.5  50526.13  37190.99  73.61
567.9  51367.60  37888.64  73.76
569.2  52294.20  38640.00  73.89
570.6  53259.09  39419.52  74.01
572.0  54084.52  40106.68  74.16
573.4  54788.94  40702.28  74.29
574.8  55488.00  41301.50  74.43
576.1  56348.94  42026.81  74.58
577.5  57020.08  42601.56  74.71
578.9  57933.12  43361.04  74.85
580.3  58781.28  44067.84  74.97
581.6  59624.00  44785.28  75.11
583.0  60454.98  45472.41  75.22
584.4  61041.87  45990.45  75.34
585.8  61461.83  46377.06  75.46
587.1  61807.90  46703.80  75.56
588.5  62250.60  47124.00  75.70
589.9  62622.90  47470.80  75.80
591.2  63139.32  47909.48  75.88
592.6  63867.32  48530.46  75.99
594.0  64519.81  49082.74  76.07
595.3  65375.46  49788.36  76.16
596.7  66243.92  50516.26  76.26
598.1  67085.11  51200.37  76.32
599.5  67912.40  51878.65  76.39
600.8  68788.28  52588.16  76.45
602.2  69496.00  53195.10  76.54
603.5  70372.08  53916.84  76.62
604.9  71237.34  54632.52  76.69
606.3  72029.76  55292.16  76.76
607.6  72778.86  55920.48  76.84
609.0  73499.40  56532.60  76.92
610.4  74217.78  57149.82  77.00
611.7  74858.86  57711.74  77.09
613.1  75463.35  58236.15  77.17
614.5  76139.10  58813.20  77.24
615.8  76663.62  59287.50  77.33
617.2  77389.02  59923.62  77.43
618.5  78006.80  60465.00  77.51
619.9  78795.42  61139.44  77.59
621.2  79514.81  61756.08  77.67
622.6  80410.00  62524.00  77.76
624.0  81114.75  63151.47  77.85
625.3  81939.21  63860.90  77.94
626.7  82767.60  64552.08  77.99
628.0  83438.92  65146.52  78.08
629.4  84263.20  65844.80  78.14
630.8  84949.68  66450.48  78.22
632.1  85492.26  66945.69  78.31
633.5  86389.16  67713.36  78.38
634.8  87103.92  68334.11  78.45
636.2  87742.32  68879.70  78.50
637.5  88543.08  69577.11  78.58
638.9  89252.82  70198.98  78.65
640.2  89993.76  70855.71  78.73
641.6  90802.74  71533.50  78.78
642.9  91581.49  72184.84  78.82
644.3  92410.30  72907.56  78.90
645.6  93158.00  73567.00  78.97
647.0  93878.73  74201.58  79.04
648.3  94660.64  74890.76  79.11
649.7  95484.08  75607.36  79.18
651.0  96263.21  76265.67  79.23
652.4  96805.80  76749.66  79.28
653.7  97876.26  77655.42  79.34
655.0  98760.84  78409.20  79.39
656.4  99411.60  78935.80  79.40
657.7  100499.32  79825.65  79.43
659.1  101362.80  80557.40  79.47
660.4  102021.92  81104.80  79.50
661.8  102696.00  81624.00  79.48
663.1  103657.50  82373.16  79.47
664.5  104155.62  82734.30  79.43
665.8  104290.50  82834.08  79.43
667.1  104365.53  82879.74  79.41
668.5  104714.40  83151.60  79.41
669.8  105085.20  83439.66  79.40
671.2  105339.52  83649.28  79.41
672.5  105623.82  83913.08  79.45
673.8  106250.20  84439.88  79.47
675.2  107163.42  85194.48  79.50
676.5  108302.94  86122.02  79.52
677.8  109487.94  87120.44  79.57
679.2  110430.78  87936.48  79.63
680.5  111255.30  88703.55  79.73
681.9  111988.80  89404.70  79.83
683.2  112781.90  90190.10  79.97
684.5  113567.30  90990.90  80.12
685.9  114281.09  91772.46  80.30
687.2  114969.60  92536.32  80.49
688.5  115604.72  93252.84  80.67
689.9  116380.12  94094.24  80.85
691.2  117049.41  94851.04  81.04
692.5  117641.60  95538.32  81.21
693.8  118353.80  96307.80  81.37
695.2  118958.40  96984.14  81.53
696.5  119642.60  97718.72  81.68
697.8  120347.30  98451.75  81.81
699.2  120990.48  99130.98  81.93
700.5  121674.06  99836.64  82.05
701.8  122304.00  100474.50  82.15
703.1  122954.04  101125.80  82.25
704.5  123623.82  101797.56  82.34
705.8  124346.08  102514.27  82.44
707.1  124997.25  103174.75  82.54
708.4  125621.25  103808.34  82.64
709.8  126394.86  104560.26  82.73
711.1  126934.82  105115.98  82.81
712.4  127736.24  105895.74  82.90
713.7  128393.26  106559.98  82.99
715.0  129077.19  107264.28  83.10
716.3  129804.00  107996.00  83.20
717.7  130518.31  108708.31  83.29
719.0  131283.20  109448.90  83.37
720.3  132039.26  110188.08  83.45
721.6  132918.80  111007.40  83.52
722.9  133742.88  111825.90  83.61
724.2  134605.80  112644.00  83.68
725.6  135352.20  113375.66  83.76
726.9  135795.50  113847.50  83.84
728.2  136251.36  114315.04  83.90
729.5  136816.29  114881.91  83.97
730.8  137278.34  115351.66  84.03
732.1  137837.00  115913.00  84.09
733.4  138256.40  116335.70  84.14
734.7  138524.40  116640.36  84.20
736.0  138844.32  117010.20  84.27
737.3  138958.74  117171.63  84.32
738.6  139059.18  117313.92  84.36
740.0  139211.20  117517.90  84.42
741.2  139476.48  117811.20  84.47
742.6  139948.56  118288.08  84.52
743.9  140508.48  118812.56  84.56
745.2  141244.26  119494.14  84.60
746.5  142000.16  120202.61  84.65
747.8  142639.00  120818.80  84.70
749.1  143363.02  121499.79  84.75
750.4  144074.38  122166.12  84.79
751.7  144797.80  122817.94  84.82
753.0  145331.99  123322.04  84.86
754.2  145958.34  123915.72  84.90
755.5  146506.18  124465.65  84.96
756.8  147050.12  124979.52  84.99
758.1  148026.48  125840.40  85.01
759.4  148909.00  126652.20  85.05
760.7  149730.00  127405.04  85.09
762.0  150290.00  127951.25  85.14
763.3  150830.82  128454.48  85.16
764.6  151208.64  128831.04  85.20
765.9  151577.20  129202.20  85.24
767.2  152047.14  129661.77  85.28
768.4  152334.00  129966.20  85.32
769.7  152939.98  130534.76  85.35
771.0  153344.34  130938.75  85.39
772.3  153704.65  131292.70  85.42
773.6  154164.64  131716.32  85.44
774.8  154576.60  132133.45  85.48
776.1  154997.44  132563.60  85.53
777.4  155301.74  132871.64  85.56
778.7  155823.76  133335.96  85.57
780.0  156249.92  133741.44  85.59
781.2  156562.50  134077.62  85.64
782.5  157048.32  134557.80  85.68
783.8  157501.26  134990.82  85.71
785.0  157827.90  135313.68  85.73
786.3  158245.50  135702.00  85.75
787.6  158653.04  136128.16  85.80
788.9  159008.28  136488.21  85.84
790.1  159521.50  136958.50  85.86
791.4  159892.32  137315.52  85.88
792.7  160509.36  137871.99  85.90
793.9  160903.26  138257.28  85.93
795.2  161345.00  138701.50  85.97
796.5  161805.82  139138.78  85.99
797.7  162276.78  139582.38  86.02
799.0  162888.00  140148.00  86.04
800.2  163272.32  140496.64  86.05
801.5  163702.44  140910.46  86.08
802.8  164216.75  141400.85  86.11
804.0  164639.02  141821.68  86.14
805.3  165104.68  142262.12  86.16
806.5  165479.20  142619.70  86.19
807.8  165890.90  143014.90  86.21
809.0  166372.17  143439.17  86.22
810.3  166840.03  143881.90  86.24
811.5  167207.82  144233.76  86.26
812.8  167649.00  144651.90  86.28
814.0  168013.71  144988.92  86.30
815.3  168504.41  145445.30  86.32
816.5  168858.00  145789.00  86.34
817.8  169295.73  146197.02  86.36
819.0  169657.11  146568.31  86.39
820.2  170098.02  146968.02  86.40
821.5  170553.70  147391.70  86.42
822.7  170824.68  147670.35  86.45
824.0  171281.52  148099.23  86.47
825.2  171756.75  148507.05  86.46
826.4  172229.09  148925.26  86.47
827.7  172527.15  149206.75  86.48
828.9  172983.60  149642.10  86.51
830.1  173351.99  150008.48  86.53
831.4  173771.61  150412.09  86.56
832.6  174224.30  150809.84  86.56
833.8  174592.60  151153.10  86.57
835.0  174926.92  151506.74  86.61
836.3  175363.16  151901.96  86.62
837.5  175807.80  152296.20  86.63
838.7  176248.98  152689.05  86.63
839.9  176612.40  153031.68  86.65
841.2  177076.75  153459.94  86.66
842.4  177448.68  153856.89  86.71
843.6  177828.00  154198.80  86.71
844.8  178297.11  154636.83  86.73
846.0  178717.77  155005.83  86.73
847.2  179097.24  155363.25  86.75
848.5  179562.88  155826.32  86.78
849.7  179932.50  156159.60  86.79
850.9  180313.90  156490.10  86.79
852.1  180718.51  156852.99  86.79
853.3  181033.14  157178.88  86.82
854.5  181407.31  157525.20  86.84
855.7  181725.24  157801.74  86.84
856.9  182098.92  158175.24  86.86
858.1  182466.25  158536.25  86.89
859.3  182836.78  158907.42  86.91
860.5  183261.27  159265.98  86.91
861.7  183668.80  159662.40  86.93
862.9  184060.24  159998.93  86.93
864.1  184389.16  160313.03  86.94
865.3  184813.12  160685.88  86.95
866.5  185250.24  161092.80  86.96
867.7  185682.17  161471.88  86.96
868.9  186028.36  161833.00  86.99
870.1  186468.50  162267.84  87.02
871.3  186913.18  162650.02  87.02
872.5  187401.15  163053.00  87.01
873.7  187851.92  163478.64  87.03
874.9  188337.00  163965.63  87.06
876.0  188813.16  164411.64  87.08
877.2  189269.56  164823.56  87.08
878.4  189798.03  165233.88  87.06
879.6  190247.40  165669.00  87.08
880.8  190697.50  166094.25  87.10
882.0  191084.46  166438.12  87.10
883.1  191574.04  166913.88  87.13
884.3  192043.13  167300.24  87.12
885.5  192527.37  167745.69  87.13
886.7  192867.84  168062.40  87.14
887.8  193306.20  168460.80  87.15
889.0  193840.78  168915.14  87.14
890.2  194358.15  169300.95  87.11
891.4  194796.61  169757.54  87.15
892.5  195368.94  170294.67  87.17
893.7  195987.48  170826.46  87.16
894.9  196599.60  171352.44  87.16
896.0  197208.35  171861.60  87.15
897.2  197818.04  172416.16  87.16
898.4  198321.37  172859.96  87.16
899.5  198942.54  173434.23  87.18
900.7  199357.60  173721.60  87.14
901.9  199755.46  174083.00  87.15
903.0  200143.17  174373.33  87.12
904.2  200506.60  174778.40  87.17
905.4  200940.42  175127.52  87.15
906.5  201438.51  175531.72  87.14
907.7  201848.20  175775.28  87.08
908.8  202169.49  176064.15  87.09
910.0  202497.36  176401.68  87.11
911.2  202777.42  176618.18  87.10
912.3  203011.68  176799.60  87.09
913.5  203155.76  176913.32  87.08
914.6  203303.52  177085.44  87.10
915.8  203621.76  177339.06  87.09
916.9  203837.63  177590.43  87.12
918.1  204099.32  177765.46  87.10
919.2  204290.91  177951.06  87.11
920.4  204433.02  178087.80  87.11
921.5  204666.48  178285.25  87.11
922.7  204908.80  178432.96  87.08
923.8  205180.74  178740.72  87.11
925.0  205263.45  178943.59  87.18
926.1  205465.68  179169.06  87.20
927.3  205895.04  179480.16  87.17
928.4  206469.25  179838.75  87.10
929.6  207144.96  180449.28  87.11
930.7  207788.00  181097.00  87.15
931.8  208483.86  181735.65  87.17
933.0  209100.24  182327.76  87.20
934.1  209599.20  182668.14  87.15
935.3  209847.49  182926.47  87.17
936.4  209850.74  183003.49  87.21
937.6  209649.69  182905.05  87.24
938.7  209506.86  182745.99  87.23
939.9  209621.67  182711.23  87.16
941.0  210045.76  183245.88  87.24
942.1  210582.18  183763.08  87.26
943.3  211095.06  184271.22  87.29
944.4  211494.88  184473.78  87.22
945.6  211735.76  184559.52  87.17
946.7  212016.82  184731.31  87.13
947.9  212195.97  185093.79  87.23
949.0  212231.86  185240.98  87.28
950.1  212695.20  185407.56  87.17
951.3  213082.21  185759.64  87.18
952.4  213378.98  185947.02  87.14
953.6  213579.44  186302.60  87.23
954.7  213771.06  186385.65  87.19
955.8  214093.87  186496.20  87.11
957.0  214480.50  186918.30  87.15
958.1  214642.92  187037.40  87.14
959.3  214752.30  187072.20  87.11
960.4  215044.43  187354.94  87.12
961.6  215406.17  187481.12  87.04
962.7  215640.64  187513.60  86.96
963.9  215707.73  187652.92  86.99
965.0  215772.06  187945.98  87.10
966.2  215804.15  187978.40  87.11
967.3  215993.85  187704.39  86.90
968.5  216218.88  187810.56  86.86
969.6  216129.92  187620.32  86.81
970.8  216206.32  187780.23  86.85
971.9  216191.36  187616.00  86.78
973.1  216173.76  187737.68  86.85
974.2  216029.44  187644.89  86.86
975.4  216256.95  187739.55  86.81
976.5  216354.84  187594.68  86.71
977.7  216573.90  187753.56  86.69
978.8  216318.06  187672.41  86.76
980.0  216411.00  187592.00  86.68
981.2  216620.76  187787.28  86.69
982.3  216771.52  187766.88  86.62
983.5  216733.79  187546.71  86.53
984.6  216596.88  187662.96  86.64
985.8  216872.04  187576.40  86.49
987.0  216811.52  187961.60  86.69
988.1  217296.42  188005.68  86.52
989.3  217370.72  187900.72  86.44
990.2  232741.82  199151.42  85.57
994.0  233076.04  199717.78  85.69
997.9  233020.33  199856.58  85.77
1001.7  233474.15  200372.90  85.82
1005.6  234565.56  201492.22  85.90
1009.4  235835.89  202844.18  86.01
1013.3  237040.00  204000.00  86.06
1017.1  237695.64  204821.28  86.17
1021.0  238374.52  205570.37  86.24
1024.8  239697.56  206818.39  86.28
1028.6  241532.72  208537.53  86.34
1032.5  243077.80  210008.40  86.40
1036.3  243656.36  210640.16  86.45
1040.1  243866.86  210960.72  86.51
1044.0  244710.90  211786.83  86.55
1047.8  245427.00  212541.00  86.60
1051.6  246126.22  213268.98  86.65
1055.5  245678.90  213021.90  86.71
1059.3  245415.90  212840.85  86.73
1063.1  245081.79  212713.04  86.79
1067.0  245418.94  213090.55  86.83
1070.8  246138.74  213826.43  86.87
1074.6  246682.28  214391.25  86.91
1078.4  246316.33  214195.33  86.96
1082.3  245442.19  213582.16  87.02
1086.1  244922.18  213242.80  87.07
1089.9  244925.53  213364.06  87.11
1093.7  245318.81  213833.36  87.17
1097.5  245407.14  214062.93  87.23
1101.4  245297.11  214030.37  87.25
1105.2  245098.00  213939.20  87.29
1109.0  245445.43  214267.10  87.30
1112.8  246467.23  215170.93  87.30
1116.6  247344.13  215778.18  87.24
1120.4  247982.62  216300.62  87.22
1124.2  248467.72  216563.83  87.16
1128.1  249161.20  216922.64  87.06
1131.8  249140.73  216657.47  86.96
1135.7  248917.44  216172.62  86.85
1139.5  248710.80  215669.20  86.71
1143.3  248156.35  214712.68  86.52
1147.1  247470.67  213588.89  86.31
1150.9  246780.42  212372.42  86.06
1154.7  246763.69  211704.13  85.79
1158.5  246647.13  210910.67  85.51
1162.3  246445.18  210129.79  85.26
1166.1  245786.62  208992.84  85.03
1169.9  245430.33  208140.30  84.81
1173.7  244840.00  207040.00  84.56
1177.5  244228.44  205934.64  84.32
1181.2  244247.76  205323.73  84.06
1185.0  244709.97  205054.25  83.79
1188.8  244611.50  204382.11  83.55
1192.6  244683.57  203902.97  83.33
1196.4  244642.65  203454.88  83.16
1200.2  243945.96  202515.91  83.02
1204.0  243479.85  201791.80  82.88
1207.8  243099.33  201211.18  82.77
1211.6  242530.11  200523.89  82.68
1215.3  242067.15  200069.23  82.65
1219.1  241946.67  200028.00  82.67
1222.9  241617.78  199928.89  82.75
1226.7  241325.40  199960.86  82.86
1230.4  240706.19  199814.62  83.01
1234.2  240035.76  199647.23  83.17
1238.0  239284.35  199428.85  83.34
1241.8  238599.19  199172.36  83.48
1245.5  238040.80  198993.04  83.60
1249.3  237820.47  199041.12  83.69
1253.1  238099.17  199473.75  83.78
1256.8  238129.31  199667.94  83.85
1260.6  237932.07  199601.10  83.89
1264.4  237703.52  199493.93  83.93
1268.1  237369.73  199262.80  83.95
1271.9  237306.91  199326.53  84.00
1275.7  237547.93  199716.58  84.07
1279.4  237800.40  200181.00  84.18
1283.2  237323.31  200090.78  84.31
1286.9  236989.14  200110.86  84.44
1290.7  236756.67  200182.40  84.55
1294.4  236065.48  199828.86  84.65
1298.2  235166.79  199205.96  84.71
1302.0  234038.67  198337.58  84.75
1305.7  232730.36  197199.75  84.73
1309.5  231213.68  195841.50  84.70
1313.2  230234.58  194851.83  84.63
1317.0  229538.40  194079.60  84.55
1320.7  228752.04  193108.63  84.42
1324.4  227636.30  191779.98  84.25
1328.2  227012.00  190775.20  84.04
1331.9  226233.39  189487.59  83.76
1335.7  225484.17  188160.97  83.45
1339.4  224196.44  186295.91  83.09
1343.2  223259.18  184648.46  82.71
1346.9  222945.68  183362.03  82.25
1350.6  223510.23  182672.62  81.73
1354.4  224178.06  182012.86  81.19
1358.1  224054.67  180688.40  80.64
1361.8  223311.82  178870.00  80.10
1365.6  222248.15  176946.40  79.62
1369.3  221070.22  175160.00  79.23
1373.0  219746.08  173446.78  78.93
1376.7  218310.00  171711.67  78.65
1380.5  216740.27  169938.36  78.41
1384.2  215403.88  168175.49  78.07
1387.9  214060.07  166220.93  77.65
1391.6  212721.67  163988.61  77.09
1395.3  211542.80  161593.80  76.39
1399.1  210797.87  159175.20  75.51
1402.8  209760.00  156256.00  74.49
1406.5  208967.97  153217.07  73.32
1410.2  208339.11  150020.44  72.01
1413.9  208176.19  147014.36  70.62
1417.6  207604.24  143792.24  69.26
1421.3  206950.40  140724.27  68.00
1425.1  206153.60  137840.53  66.86
1428.8  205761.15  135505.80  65.86
1432.5  205526.23  133616.02  65.01
1436.2  205265.40  131973.68  64.29
1439.9  204641.49  130262.02  63.65
1443.6  204251.11  128923.11  63.12
1447.3  203703.07  127615.98  62.65
1451.0  203228.00  126394.75  62.19
1454.7  202683.20  125154.49  61.75
1458.4  202267.10  123983.07  61.30
1462.1  201653.72  122625.53  60.81
1465.8  200969.03  121283.08  60.35
1469.4  200420.55  120022.66  59.89
1473.1  201036.92  119516.63  59.45
1476.8  201222.59  118887.67  59.08
1480.5  200111.42  117675.00  58.80
1484.2  199100.13  116790.52  58.66
1487.9  198480.91  116304.37  58.60
1491.6  197804.75  115949.17  58.62
1495.3  197637.92  116008.75  58.70
1498.9  197126.90  116004.87  58.85
1502.6  196186.67  115843.56  59.05
1506.3  195066.67  115644.98  59.28
1510.0  194158.90  115626.25  59.55
1513.7  193411.53  115686.51  59.81
1517.3  192693.19  115689.56  60.04
1521.0  191804.82  115438.41  60.19
1524.7  191030.91  115161.58  60.28
1528.3  190240.28  114757.35  60.32
1532.0  189332.67  114264.13  60.35
1535.7  188506.27  113788.89  60.36
1539.3  187625.37  113360.23  60.42
1543.0  187014.14  113119.42  60.49
1546.7  186626.92  113136.83  60.62
1550.3  186146.84  113131.73  60.78
1554.0  185366.30  112954.80  60.94
1557.6  184606.64  112813.86  61.11
1561.3  183790.88  112577.36  61.25
1565.0  182924.67  112318.00  61.40
1568.6  182009.59  111990.74  61.53
1572.3  181379.86  111848.17  61.67
1575.9  180768.36  111705.16  61.79
1579.6  180230.44  111565.65  61.90
1583.2  179623.16  111430.18  62.04
1586.9  178888.48  111317.98  62.23
1590.5  178302.31  111488.62  62.53
1594.1  177561.11  111783.31  62.95
1597.8  176824.12  112221.16  63.46
1601.4  176110.88  112789.06  64.04
1605.1  175150.23  113239.54  64.65
1608.7  174334.75  113798.75  65.28
1612.3  173559.47  114360.26  65.89
1616.0  172749.20  114839.50  66.48
1619.6  172079.78  115346.00  67.03
1623.2  171262.20  115707.27  67.56
1626.9  170655.44  116086.58  68.02
1630.5  169940.95  116333.25  68.46
1634.1  169296.11  116589.38  68.87
1637.8  168584.89  116756.27  69.26
1641.4  167724.08  116768.30  69.62
1645.0  166895.30  116733.58  69.94
1648.6  165954.87  116569.12  70.24
1652.2  165225.16  116510.33  70.52
1655.8  164506.56  116392.22  70.75
1659.5  163798.65  116249.60  70.97
1663.1  162611.39  115699.44  71.15
1666.7  161403.00  115035.83  71.27
1670.3  160253.12  114344.97  71.35
1673.9  159166.28  113575.39  71.36
1677.5  158375.90  112878.91  71.27
1681.1  157932.89  112334.40  71.13
1684.7  157931.20  112019.30  70.93
1688.3  157816.40  111585.13  70.71
1691.9  157433.80  110916.80  70.45
1695.6  157088.23  110161.17  70.13
1699.2  156953.67  109525.03  69.78
1702.8  156873.68  109015.14  69.49
1706.3  156402.73  108425.01  69.32
1709.9  155461.51  107700.27  69.28
1713.5  154786.70  107128.14  69.21
1717.1  154079.80  106517.52  69.13
1720.7  153397.17  105872.69  69.02
1724.3  153059.54  105438.03  68.89
1727.9  152724.87  105021.93  68.77
1731.5  152638.11  104794.11  68.66
1735.1  152768.80  104703.47  68.54
1738.7  152501.82  104357.16  68.43
1742.2  152053.97  103867.22  68.31
1745.8  151449.33  103311.47  68.22
1749.4  151458.81  103129.60  68.09
1753.0  150773.12  102454.10  67.95
1756.5  149414.08  101278.58  67.78
1760.1  147583.62  99803.38  67.62
1763.7  145489.17  98145.64  67.46
1767.2  143818.67  96818.13  67.32
1770.8  142424.00  95731.50  67.22
1774.4  140989.49  94673.02  67.15
1777.9  140163.22  94066.52  67.11
1781.5  139293.33  93475.33  67.11
1785.1  138049.17  92646.67  67.11
1788.6  136745.93  91810.59  67.14
1792.2  135539.00  91045.67  67.17
1795.8  135030.06  90784.92  67.23
1799.3  134431.80  90450.80  67.28
1802.9  133730.41  90016.75  67.31
1806.4  133066.58  89604.09  67.34
1810.0  132274.69  89084.48  67.35
1813.5  131876.89  88806.19  67.34
1817.1  131664.60  88715.67  67.38
1820.6  131080.03  88367.83  67.42
1824.2  131015.16  88397.69  67.47
1827.7  130229.83  88011.80  67.58
1831.2  130004.00  88074.00  67.75
1834.8  130061.43  88369.37  67.94
1838.3  129905.50  88551.50  68.17
1841.8  129237.87  88378.50  68.38
1845.4  128306.23  88009.44  68.59
1848.9  127472.55  87634.65  68.75
1852.4  126801.37  87271.00  68.82
1856.0  126048.27  86813.23  68.87
1859.5  125314.08  86204.37  68.79
1863.0  124723.38  85639.48  68.66
1866.6  124552.18  85267.64  68.46
1870.1  124473.09  84780.69  68.11
1873.6  123803.25  83731.50  67.63
1877.1  122550.75  82080.25  66.98
1880.6  121144.58  80164.20  66.17
1884.2  120078.22  78251.62  65.17
1887.7  119253.07  76229.40  63.92
1891.2  118310.85  73854.20  62.42
1894.7  117537.43  71388.11  60.74
1898.2  117137.66  68934.16  58.85
1902.2  126250.80  71853.60  56.91
1904.9  125536.68  69427.42  55.30
1907.6  124648.47  66953.73  53.71
1910.4  123895.68  64655.68  52.19
1913.1  122726.20  62314.60  50.78
1915.8  121982.23  60393.43  49.51
1918.6  121470.40  58744.40  48.36
1921.3  120956.32  57304.14  47.38
1924.0  120121.75  55940.62  46.57
1926.7  119387.00  54818.30  45.92
1929.4  118633.60  53910.87  45.44
1932.2  118045.39  53282.38  45.14
1934.9  117452.40  52821.60  44.97
1937.6  116814.83  52471.90  44.92
1940.3  116223.33  52282.08  44.98
1943.0  115695.91  52255.43  45.17
1945.7  114956.69  52216.36  45.42
1948.4  114149.29  52214.08  45.74
1951.1  113492.10  52330.35  46.11
1953.8  112832.50  52483.75  46.51
1956.4  112301.81  52708.69  46.93
1959.1  111713.90  52942.23  47.39
1961.8  110908.00  53103.75  47.88
1964.5  110258.33  53330.93  48.37
1967.2  109528.68  53505.87  48.85
1969.9  108925.83  53729.25  49.33
1972.5  108150.22  53873.09  49.81
1975.2  107598.35  54140.70  50.32
1977.9  107271.15  54492.95  50.80
1980.6  106726.03  54723.90  51.28
1983.2  105887.05  54807.33  51.76
1985.9  105018.00  54828.00  52.21
1988.5  104142.75  54809.74  52.63
1991.2  103518.00  54936.23  53.07
1993.8  102940.75  55048.95  53.48
1996.5  102499.10  55200.20  53.85
1999.2  101889.05  55221.71  54.20
2001.8  101497.90  55308.70  54.49
2004.4  100984.35  55320.31  54.78
2007.1  100293.67  55155.33  54.99
2009.7  99697.65  54987.15  55.15
2012.4  99347.73  54911.73  55.27
2015.0  98907.17  54704.50  55.31
2017.6  98364.83  54353.96  55.26
2020.3  97875.80  53986.90  55.16
2022.9  97659.73  53724.13  55.01
2025.5  97475.85  53393.98  54.78
2028.1  97279.53  52976.79  54.46
2030.8  96860.90  52339.78  54.04
2033.4  96691.45  51796.95  53.57
2036.0  96308.57  51117.97  53.08
2038.6  95954.85  50368.20  52.49
2041.2  95659.17  49609.07  51.86
2043.8  95318.93  48819.55  51.22
2046.4  94952.08  47977.13  50.53
2049.0  94494.07  47075.13  49.82
2051.6  94261.18  46304.98  49.12
2054.2  93930.00  45486.04  48.43
2056.8  93574.25  44717.75  47.79
2059.4  92997.73  43871.45  47.17
2062.0  92496.25  43064.17  46.56
2064.6  91922.00  42260.75  45.97
2067.1  91323.90  41459.85  45.40
2069.7  90705.48  40631.42  44.79
2072.3  90293.38  39943.82  44.24
2074.9  89847.10  39283.83  43.72
2077.4  89546.05  38735.78  43.26
2080.0  89072.16  38177.49  42.86
2082.6  88606.88  37647.29  42.49
2085.1  88144.45  37161.90  42.16
2087.7  87821.50  36783.50  41.88
2090.3  87399.28  36384.78  41.63
2092.8  86679.12  35899.48  41.42
2095.4  85897.61  35403.44  41.22
2097.9  85239.82  34970.83  41.03
2100.5  84562.67  34580.00  40.89
2103.0  84005.35  34280.55  40.81
2105.6  83482.60  34048.15  40.78
2108.1  82991.70  33870.23  40.81
2110.7  82473.30  33736.27  40.91
2113.2  81971.48  33651.71  41.05
2115.7  81403.67  33599.50  41.28
2118.3  80799.88  33536.43  41.51
2120.8  80435.85  33603.60  41.78
2123.3  80052.18  33673.77  42.06
2125.8  79678.43  33761.00  42.37
2128.4  79262.30  33863.70  42.72
2130.9  78742.17  33910.50  43.07
2133.4  78367.57  34026.88  43.42
2135.9  77989.83  34138.67  43.77
2138.4  77532.40  34190.66  44.10
2140.9  77235.15  34271.68  44.37
2143.4  76925.57  34332.63  44.63
2145.9  76620.98  34399.64  44.90
2148.4  76328.58  34460.56  45.15
2150.9  76030.09  34521.48  45.41
2153.4  75749.88  34564.12  45.63
2155.9  75444.03  34579.28  45.83
2158.4  75166.00  34587.88  46.02
2160.9  74957.75  34649.13  46.22
2163.4  74666.15  34687.62  46.46
2165.9  74121.77  34601.98  46.68
2168.4  73652.40  34550.70  46.91
2170.8  73325.36  34565.30  47.14
2173.3  72970.15  34567.06  47.37
2175.8  72674.34  34589.87  47.60
2178.2  72320.88  34592.83  47.83
2180.7  71941.45  34603.80  48.10
2183.2  71532.75  34614.84  48.39
2185.6  71127.00  34618.50  48.67
2188.1  70673.40  34561.80  48.90
2190.6  70134.57  34476.65  49.16
2193.0  69499.10  34332.10  49.40
2195.5  68928.00  34201.60  49.62
2197.9  68372.07  34066.40  49.83
2200.4  67699.71  33872.75  50.03
2202.8  67240.23  33752.95  50.20
2205.3  66659.57  33577.07  50.37
2207.7  66286.78  33529.60  50.58
2210.1  65873.50  33427.33  50.74
2212.6  65510.80  33352.08  50.91
2215.0  65276.13  33309.54  51.03
2217.4  65001.53  33224.40  51.11
2219.9  64791.37  33163.85  51.19
2222.3  64581.00  33126.50  51.29
2224.7  64414.13  33061.50  51.33
2227.1  64155.53  32909.78  51.30
2229.5  63866.94  32721.91  51.23
2231.9  63451.60  32443.07  51.13
2234.4  62973.07  32085.73  50.95
2236.8  62589.57  31709.00  50.66
2239.2  62205.00  31331.30  50.37
2241.6  61783.93  30881.20  49.98
2244.0  61394.40  30398.40  49.51
2246.4  61000.68  29832.03  48.90
2248.8  60554.82  29191.16  48.21
2251.2  60240.25  28565.00  47.42
2253.6  59863.25  27898.00  46.60
2255.9  59589.90  27236.30  45.71
2258.3  59277.89  26558.48  44.80
2260.7  58918.13  25869.33  43.91
2263.1  58514.75  25193.75  43.06
2265.5  58107.13  24570.98  42.29
2267.9  57789.75  24077.25  41.66
2270.2  57392.13  23645.73  41.20
2272.6  57013.00  23360.00  40.97
2275.0  56595.00  23218.65  41.03
2277.3  56197.50  23150.13  41.19
2279.7  55836.13  23105.88  41.38
2282.1  55512.13  23110.23  41.63
2284.4  55089.65  23076.17  41.89
2286.8  54782.80  23045.36  42.07
2289.1  54442.17  22919.43  42.10
2291.5  54156.49  22787.45  42.08
2293.8  53752.60  22565.95  41.98
2296.2  53268.60  22314.60  41.89
2298.5  52745.60  21987.70  41.69
2300.8  52238.78  21628.72  41.40
2303.2  51640.57  21218.53  41.09
2305.5  50986.62  20786.38  40.77
2307.9  50336.32  20352.84  40.43
2310.2  49703.50  19896.80  40.03
2312.5  49151.00  19481.00  39.64
2314.8  48597.08  19100.77  39.30
2317.1  47992.08  18708.13  38.98
2319.5  47354.25  18323.70  38.69
2321.8  46809.70  17979.83  38.41
2324.1  46212.13  17626.58  38.14
2326.4  45707.57  17280.27  37.81
2328.7  45204.17  16965.42  37.53
2331.0  44761.40  16684.80  37.27
2333.3  44422.19  16485.69  37.11
2335.6  44045.87  16318.87  37.05
2337.9  43573.95  16146.45  37.06
2340.2  43177.50  16007.50  37.07
2342.5  42810.85  15857.93  37.04
2344.8  42338.33  15693.83  37.07
2347.1  41835.85  15536.50  37.14
2349.4  41296.05  15354.60  37.18
2351.7  40829.33  15201.20  37.23
2353.9  40353.14  15042.41  37.28
2356.2  39853.13  14885.00  37.35
2358.5  39381.24  14752.70  37.46
2360.8  38927.53  14626.23  37.57
2363.1  38476.15  14498.85  37.68
2365.3  38021.37  14361.24  37.77
2367.6  37516.67  14216.67  37.89
2369.8  37017.50  14078.38  38.03
2372.1  36470.20  13883.35  38.07
2374.4  35868.63  13672.40  38.12
2376.6  35249.90  13502.53  38.31
2378.9  34628.30  13364.40  38.59
2381.1  34060.00  13190.67  38.73
2383.4  33541.73  13013.98  38.80
2385.6  33091.67  12853.50  38.84
2387.9  32642.40  12667.20  38.81
2390.1  32191.25  12503.75  38.84
2392.3  31739.18  12355.20  38.93
2394.6  31295.02  12208.83  39.01
2396.8  30875.10  12068.88  39.09
2399.0  30441.50  11921.58  39.16
2401.3  29998.45  11748.72  39.16
2403.5  29547.70  11538.80  39.05
2405.7  29146.67  11348.98  38.94
2407.9  28749.30  11163.00  38.83
2410.1  28318.50  10936.80  38.62
2412.4  27939.25  10744.42  38.46
2414.6  27570.20  10546.80  38.25
2416.8  27189.80  10369.15  38.14
2419.0  26817.31  10201.93  38.04
2421.2  26423.47  9993.25  37.82
2423.4  26014.80  9765.06  37.54
2425.6  25698.45  9591.68  37.32
2427.8  25384.13  9401.18  37.04
2430.0  25042.83  9185.56  36.68
2432.2  24758.40  8976.00  36.25
2434.4  24487.43  8765.55  35.80
2436.5  24182.27  8555.60  35.38
2438.7  23886.25  8362.65  35.01
2440.9  23631.43  8168.28  34.57
2443.1  23386.35  7959.60  34.04
2445.3  23140.68  7760.97  33.54
2447.4  22827.60  7599.00  33.29
2449.6  22525.07  7412.53  32.91
2451.8  22231.80  7213.95  32.45
2453.9  21905.63  7014.38  32.02
2456.1  21582.27  6855.67  31.77
2458.3  21299.84  6683.34  31.38
2460.4  21019.82  6511.23  30.98
2462.6  20741.58  6345.50  30.59
2464.7  20482.80  6214.87  30.34
2466.9  20251.53  6067.67  29.96
2469.0  20002.03  5917.69  29.59
2471.2  19746.75  5731.80  29.03
2473.3  19502.33  5577.19  28.60
2475.4  19246.64  5446.93  28.30
2477.6  18962.63  5328.55  28.10
2479.7  18713.60  5209.60  27.84
2481.9  18471.83  5112.28  27.68
2484.0  18288.97  5028.13  27.49
2486.1  18051.30  4938.30  27.36
2488.2  17828.08  4886.00  27.41
2490.4  17580.83  4836.25  27.51
2492.5  17259.97  4758.07  27.57
2494.6  16942.43  4666.28  27.54
2496.7  16685.23  4638.63  27.80
2498.8  16508.93  4606.73  27.90
2500.9  16341.29  4609.57  28.21
2503.0  16233.52  4663.88  28.73
2505.1  16139.50  4668.63  28.93
2507.2  16159.53  4697.28  29.07
2509.4  16224.91  4773.45  29.42
2511.4  16244.73  4849.95  29.86
2513.5  16232.93  4895.20  30.16
2515.6  16310.55  4945.38  30.32
