# Supplementary material for: Using reflectance spectra and Pl@ntNet to identify herbarium specimens: a case study with Lithocarpus
Source: New Phytol. 2025 Jun 4;251(2):800–10. doi: 10.1111/nph.70258 (PMC13278665; doi:10.1111/nph.70258)
Supplement: Supplementary file 1 — Dataset S1 Original spectral data collected for this study. [file NPH-251-800-s003.zip › lithocarpus_spectra/gr020222_0210.sig]

/*** Spectra Vista SIG Data ***/
name= gr020222_0210.sig
instrument= HI: 1132003 (HR-1024i)
integration= 50.0, 9.0, 6.0, 50.0, 14.0, 6.0
scan method= Time-based, Time-based
scan coadds= 100, 425, 571, 100, 298, 571
scan time= 5, 5
scan settings= AI, AI
external data set1= 0,0,0,0,0,0,0,0,0,0,0,0,0,0,0,0,0,0,0,0,0,0,0,0,0,0,0,0,0,0,0,0
external data set2= 0,0,0,0,0,0,0,0,0,0,0,0,0,0,0,0,0,0,0,0,0,0,0,0,0,0,0,0,0,0,0,0
external data dark= 0,0,0,0,0,0,0,0,0,0,0,0,0,0,0,0
external data mask= 0
optic= LENS 4(1), LENS 4(1)
temp= 35.7, -5.0, -10.1, 35.6, -5.0, -9.9
battery= 7.44, 7.43
error= 0, 0
units= Radiance, Radiance
time= 02/02/2022 14:20:51, 02/02/2022 14:22:58
longitude=                 ,                 
latitude=                 ,                 
gpstime=                 ,                 
comm= 
memory slot= 0, 0
factors= 0.968, 0.981, 1.000 [Overlap: Remove @ 990,1900, Matching Type: None]
inclinometer x offset= 1, 1
inclinometer y offset= 90, 90
data= 
340.5  1215.20  759.50  62.50
341.9  1254.93  765.72  61.02
343.4  1239.84  747.84  60.32
344.9  1221.00  684.50  56.06
346.4  1212.44  659.71  54.41
347.8  1233.36  668.07  54.17
349.3  1241.76  636.80  51.28
350.8  1257.45  666.60  53.01
352.2  1287.44  672.98  52.27
353.7  1323.84  675.71  51.04
355.2  1336.20  668.10  50.00
356.6  1387.54  667.59  48.11
358.1  1454.20  687.44  47.27
359.6  1525.58  730.74  47.90
361.0  1575.68  738.60  46.88
362.5  1652.22  776.79  47.01
364.0  1707.16  789.88  46.27
365.5  1773.30  822.40  46.38
366.9  1871.44  866.64  46.31
368.4  1951.56  900.72  46.15
369.9  2044.74  964.50  47.17
371.3  2128.42  991.50  46.58
372.8  2202.48  1009.47  45.83
374.2  2297.46  1051.38  45.76
375.7  2412.24  1127.46  46.74
377.2  2523.15  1174.80  46.56
378.6  2602.37  1215.32  46.70
380.1  2679.38  1230.72  45.93
381.6  2799.42  1261.00  45.05
383.0  2947.45  1340.90  45.49
384.5  3083.08  1426.88  46.28
386.0  3197.70  1492.26  46.67
387.4  3301.70  1554.45  47.08
388.9  3404.66  1580.32  46.42
390.4  3530.90  1628.77  46.13
391.8  3696.56  1699.04  45.96
393.3  3824.70  1784.86  46.67
394.7  3938.45  1827.35  46.40
396.2  4079.14  1893.50  46.42
397.7  4210.56  1940.16  46.08
399.1  4367.52  2011.89  46.06
400.6  4521.20  2113.28  46.74
402.0  4674.54  2180.10  46.64
403.5  4821.60  2244.20  46.54
405.0  4967.56  2320.68  46.72
406.4  5132.38  2417.36  47.10
407.9  5325.24  2506.52  47.07
409.3  5469.94  2590.10  47.35
410.8  5608.98  2656.44  47.36
412.2  5788.80  2749.68  47.50
413.7  5983.02  2844.64  47.55
415.1  6192.86  2963.78  47.86
416.6  6386.85  3055.23  47.84
418.0  6554.00  3153.75  48.12
419.5  6723.43  3261.52  48.51
420.9  6927.36  3371.84  48.67
422.4  7161.85  3502.05  48.90
423.8  7379.32  3621.79  49.08
425.3  7619.85  3763.80  49.39
426.7  7835.10  3886.80  49.61
428.2  8043.84  4012.80  49.89
429.6  8254.56  4139.14  50.14
431.1  8466.50  4276.30  50.51
432.5  8714.81  4427.28  50.80
434.0  8970.50  4581.50  51.07
435.4  9267.50  4752.00  51.28
436.8  9546.98  4935.02  51.69
438.3  9802.75  5096.30  51.99
439.7  10042.85  5268.94  52.46
441.2  10270.44  5420.04  52.77
442.6  10545.00  5583.30  52.95
444.0  10821.72  5760.30  53.23
445.5  11131.50  5962.14  53.56
446.9  11455.08  6180.72  53.96
448.4  11745.72  6376.09  54.28
449.8  12079.70  6576.60  54.44
451.2  12374.00  6767.75  54.69
452.7  12627.99  6948.00  55.02
454.1  12906.74  7132.52  55.26
455.5  13207.74  7335.72  55.54
457.0  13539.24  7550.40  55.77
458.4  13859.56  7756.32  55.96
459.8  14186.88  7977.60  56.23
461.2  14562.10  8215.72  56.42
462.7  14919.03  8459.49  56.70
464.1  15259.98  8686.17  56.92
465.5  15593.76  8916.84  57.18
467.0  15914.90  9125.60  57.34
468.4  16259.68  9355.96  57.54
469.8  16592.64  9589.64  57.79
471.2  16985.34  9851.97  58.00
472.7  17399.06  10124.91  58.19
474.1  17812.10  10401.70  58.40
475.5  18274.88  10704.20  58.57
476.9  18708.82  11010.22  58.85
478.4  19100.00  11281.25  59.06
479.8  19432.10  11526.12  59.31
481.2  19737.36  11748.88  59.53
482.6  20058.30  11997.72  59.81
484.0  20458.56  12271.50  59.98
485.4  20897.32  12577.53  60.19
486.9  21364.20  12905.10  60.41
488.3  21864.96  13250.96  60.60
489.7  22320.74  13565.90  60.78
491.1  22749.72  13894.44  61.08
492.5  23173.08  14206.08  61.30
493.9  23565.18  14497.62  61.52
495.3  23922.90  14780.10  61.78
496.8  24336.12  15095.40  62.03
498.2  24820.53  15448.35  62.24
499.6  25286.22  15807.87  62.52
501.0  25825.74  16202.54  62.74
502.4  26326.32  16589.40  63.01
503.8  26801.95  16960.09  63.28
505.2  27310.08  17348.20  63.52
506.6  27804.70  17740.36  63.80
508.0  28299.60  18128.88  64.06
509.4  28735.00  18475.00  64.29
510.8  29229.75  18879.30  64.59
512.2  29714.32  19271.12  64.85
513.6  30240.00  19684.80  65.10
515.0  30826.32  20135.52  65.32
516.4  31306.08  20541.28  65.61
517.8  31849.32  20976.40  65.86
519.2  32430.27  21445.02  66.13
520.7  33005.99  21911.20  66.39
522.0  33486.48  22315.44  66.64
523.4  34058.43  22777.65  66.88
524.8  34558.20  23200.86  67.14
526.2  35143.54  23689.77  67.41
527.6  35753.94  24186.36  67.65
529.0  36269.20  24631.20  67.91
530.4  36906.50  25154.40  68.16
531.8  37460.29  25619.42  68.39
533.2  37987.56  26067.60  68.62
534.6  38488.80  26522.24  68.91
536.0  39023.23  27004.13  69.20
537.4  39547.92  27474.31  69.47
538.8  40113.65  27957.73  69.70
540.2  40741.51  28479.29  69.90
541.6  41312.46  28973.84  70.13
543.0  41798.54  29407.84  70.36
544.3  42499.50  30001.95  70.59
545.7  43273.80  30645.75  70.82
547.1  43756.65  31080.75  71.03
548.5  44391.30  31623.60  71.24
549.9  45094.08  32226.99  71.47
551.3  45808.88  32836.18  71.68
552.7  46281.42  33267.14  71.88
554.1  46962.51  33848.16  72.07
555.4  47563.30  34372.90  72.27
556.8  48015.66  34793.22  72.46
558.2  48346.05  35121.45  72.65
559.6  48699.45  35465.55  72.83
561.0  49313.88  36012.90  73.03
562.3  49772.45  36445.50  73.22
563.7  50377.60  36982.40  73.41
565.1  50956.40  37496.80  73.59
566.5  51556.22  38027.13  73.76
567.9  52385.20  38719.68  73.91
569.2  53293.80  39471.60  74.06
570.6  54243.74  40265.90  74.23
572.0  55064.98  40965.63  74.40
573.4  55740.40  41552.70  74.55
574.8  56427.25  42143.00  74.69
576.1  57279.90  42858.64  74.82
577.5  57913.88  43421.24  74.98
578.9  58781.16  44160.24  75.13
580.3  59555.91  44824.35  75.26
581.6  60310.72  45476.64  75.40
583.0  61098.93  46144.98  75.53
584.4  61726.47  46704.39  75.66
585.8  62260.23  47185.44  75.79
587.1  62764.24  47639.90  75.90
588.5  63387.90  48184.80  76.02
589.9  63903.00  48648.90  76.13
591.2  64505.84  49179.48  76.24
592.6  65284.12  49830.88  76.33
594.0  65928.21  50390.54  76.43
595.3  66755.96  51088.54  76.53
596.7  67579.24  51786.32  76.63
598.1  68362.73  52447.81  76.72
599.5  69139.55  53115.90  76.82
600.8  69971.92  53822.60  76.92
602.2  70650.86  54406.17  77.01
603.5  71496.96  55124.28  77.10
604.9  72333.54  55833.12  77.19
606.3  73091.04  56490.72  77.29
607.6  73825.50  57116.64  77.37
609.0  74547.00  57742.20  77.46
610.4  75298.86  58378.32  77.53
611.7  75993.92  58990.06  77.62
613.1  76656.60  59568.15  77.71
614.5  77411.34  60219.36  77.79
615.8  78036.30  60766.20  77.87
617.2  78845.40  61474.86  77.97
618.5  79524.68  62071.84  78.05
619.9  80346.62  62779.28  78.14
621.2  81085.16  63425.61  78.22
622.6  81994.00  64185.00  78.28
624.0  82679.40  64782.00  78.35
625.3  83476.50  65475.33  78.44
626.7  84263.40  66147.60  78.50
628.0  84923.44  66731.12  78.58
629.4  85741.60  67412.80  78.62
630.8  86427.36  67995.84  78.67
632.1  86966.46  68487.93  78.75
633.5  87870.64  69257.76  78.82
634.8  88592.58  69874.70  78.87
636.2  89220.60  70416.18  78.92
637.5  90051.67  71120.92  78.98
638.9  90777.60  71753.31  79.04
640.2  91563.14  72443.06  79.12
641.6  92403.36  73165.02  79.18
642.9  93154.88  73796.45  79.22
644.3  93967.16  74496.72  79.28
645.6  94724.50  75166.00  79.35
647.0  95488.38  75830.94  79.41
648.3  96261.44  76511.57  79.48
649.7  97095.34  77252.47  79.56
651.0  97880.15  77937.89  79.63
652.4  98378.28  78399.36  79.69
653.7  99454.68  79319.16  79.75
655.0  100346.40  80096.12  79.82
656.4  100965.60  80645.20  79.87
657.7  102020.89  81574.32  79.96
659.1  102879.70  82351.50  80.05
660.4  103566.40  82962.88  80.11
661.8  104224.00  83568.00  80.18
663.1  105218.46  84430.05  80.24
664.5  105750.30  84937.26  80.32
665.8  105944.19  85169.19  80.39
667.1  106081.38  85348.89  80.46
668.5  106545.60  85789.20  80.52
669.8  107012.60  86263.72  80.61
671.2  107344.64  86611.20  80.69
672.5  107681.32  86958.18  80.76
673.8  108320.80  87541.72  80.82
675.2  109302.06  88402.44  80.88
676.5  110456.58  89407.50  80.94
677.8  111681.90  90473.62  81.01
679.2  112641.56  91322.22  81.07
680.5  113460.36  92057.40  81.14
681.9  114175.60  92700.30  81.19
683.2  114945.60  93401.00  81.26
684.5  115723.30  94101.70  81.32
685.9  116441.98  94756.18  81.38
687.2  117143.04  95400.96  81.44
688.5  117780.16  95987.46  81.50
689.9  118549.88  96684.20  81.56
691.2  119218.26  97286.24  81.60
692.5  119839.80  97850.22  81.65
693.8  120565.95  98512.40  81.71
695.2  121181.36  99086.94  81.77
696.5  121871.64  99700.92  81.81
697.8  122567.40  100329.15  81.86
699.2  123220.89  100924.20  81.91
700.5  123917.58  101556.18  81.95
701.8  124560.45  102135.60  82.00
703.1  125208.60  102736.20  82.05
704.5  125883.72  103350.33  82.10
705.8  126607.05  103997.35  82.14
707.1  127288.25  104595.75  82.17
708.4  127913.16  105189.27  82.23
709.8  128686.77  105883.35  82.28
711.1  129216.34  106372.26  82.32
712.4  130024.98  107094.26  82.36
713.7  130667.56  107679.08  82.41
715.0  131361.87  108290.94  82.44
716.3  132087.75  108931.25  82.47
717.7  132764.74  109544.36  82.51
719.0  133509.70  110200.80  82.54
720.3  134211.90  110841.34  82.59
721.6  135013.00  111562.40  82.63
722.9  135744.84  112214.34  82.67
724.2  136526.04  112893.48  82.69
725.6  137244.22  113528.86  82.72
726.9  137733.00  113987.00  82.76
728.2  138274.08  114471.84  82.79
729.5  138893.95  115032.58  82.82
730.8  139363.54  115463.94  82.85
732.1  139948.20  115994.20  82.88
733.4  140423.84  116442.43  82.92
734.7  140826.24  116822.52  82.96
736.0  141346.32  117293.76  82.98
737.3  141645.51  117573.39  83.01
738.6  141955.20  117849.60  83.02
740.0  142284.00  118160.85  83.05
741.2  142696.32  118535.04  83.07
742.6  143252.28  119049.84  83.11
743.9  143853.92  119562.40  83.11
745.2  144556.92  120184.62  83.14
746.5  145267.74  120801.94  83.16
747.8  145845.20  121302.60  83.17
749.1  146491.03  121893.87  83.21
750.4  147144.17  122470.63  83.23
751.7  147820.96  123082.26  83.26
753.0  148308.10  123529.29  83.29
754.2  148927.38  124065.84  83.31
755.5  149476.24  124549.55  83.32
756.8  150029.44  125030.16  83.34
758.1  150991.44  125857.44  83.35
759.4  151876.00  126652.20  83.39
760.7  152715.92  127379.00  83.41
762.0  153300.00  127890.00  83.42
763.3  153856.08  128375.10  83.44
764.6  154218.96  128724.48  83.47
765.9  154620.20  129076.90  83.48
767.2  155108.31  129517.29  83.50
768.4  155418.90  129775.10  83.50
769.7  156027.82  130323.39  83.53
771.0  156459.06  130725.54  83.55
772.3  156818.20  131049.60  83.57
773.6  157279.84  131470.88  83.59
774.8  157731.03  131857.08  83.60
776.1  158172.04  132255.76  83.62
777.4  158486.62  132551.21  83.64
778.7  159005.44  133021.72  83.66
780.0  159454.08  133424.00  83.68
781.2  159808.98  133736.94  83.69
782.5  160313.40  134192.76  83.71
783.8  160763.94  134600.94  83.73
785.0  161107.98  134908.86  83.74
786.3  161532.00  135303.00  83.76
787.6  161983.36  135713.20  83.78
788.9  162368.52  136057.41  83.80
790.1  162911.40  136511.60  83.79
791.4  163270.56  136829.76  83.81
792.7  163899.93  137379.63  83.82
793.9  164305.26  137746.98  83.84
795.2  164783.50  138184.00  83.86
796.5  165280.50  138614.08  83.87
797.7  165751.86  139026.84  83.88
799.0  166392.00  139584.00  83.89
800.2  166798.72  139949.44  83.90
801.5  167256.36  140342.82  83.91
802.8  167780.95  140811.00  83.93
804.0  168218.96  141210.16  83.94
805.3  168722.28  141629.04  83.94
806.5  169107.90  141964.70  83.95
807.8  169575.00  142376.50  83.96
809.0  170041.45  142805.14  83.98
810.3  170522.64  143211.09  83.98
811.5  170888.67  143511.48  83.98
812.8  171385.50  143932.80  83.98
814.0  171791.55  144302.04  84.00
815.3  172296.74  144704.27  83.99
816.5  172663.50  145051.50  84.01
817.8  173113.08  145448.52  84.02
819.0  173515.37  145808.81  84.03
820.2  173983.86  146197.02  84.03
821.5  174481.85  146609.20  84.03
822.7  174776.31  146860.98  84.03
824.0  175164.03  147261.51  84.07
825.2  175664.40  147689.55  84.07
826.4  176165.66  148094.76  84.07
827.7  176486.90  148381.10  84.07
828.9  176985.00  148770.00  84.06
830.1  177355.22  149107.32  84.07
831.4  177782.13  149479.82  84.08
832.6  178224.94  149863.26  84.09
833.8  178592.70  150157.60  84.08
835.0  178961.72  150479.70  84.08
836.3  179403.70  150840.62  84.08
837.5  179852.40  151237.80  84.09
838.7  180274.68  151596.36  84.09
839.9  180655.92  151943.04  84.11
841.2  181121.40  152295.87  84.08
842.4  181510.71  152676.30  84.11
843.6  181908.30  152980.80  84.10
844.8  182377.89  153420.84  84.12
846.0  182753.40  153751.23  84.13
847.2  183148.35  154111.86  84.15
848.5  183673.20  154492.08  84.11
849.7  184054.59  154851.00  84.13
850.9  184424.50  155186.20  84.15
852.1  184823.20  155507.19  84.14
853.3  185126.34  155791.74  84.15
854.5  185552.71  156166.43  84.16
855.7  185973.12  156471.36  84.14
856.9  186354.12  156827.76  84.16
858.1  186749.72  157172.24  84.16
859.3  187123.72  157526.88  84.18
860.5  187575.03  157868.91  84.16
861.7  188033.60  158273.60  84.17
862.9  188425.90  158568.80  84.15
864.1  188778.17  158917.68  84.18
865.3  189197.56  159275.68  84.18
866.5  189682.56  159667.20  84.18
867.7  190088.81  160003.00  84.17
868.9  190485.40  160373.85  84.19
870.1  190922.28  160738.53  84.19
871.3  191391.28  161103.04  84.17
872.5  191848.05  161543.25  84.20
873.7  192321.28  161924.08  84.19
874.9  192806.49  162363.36  84.21
876.0  193278.24  162790.56  84.23
877.2  193756.12  163097.96  84.18
878.4  194274.81  163547.82  84.18
879.6  194686.80  163905.00  84.19
880.8  195130.25  164279.50  84.19
882.0  195543.70  164600.19  84.18
883.1  196060.48  165082.68  84.20
884.3  196491.29  165508.62  84.23
885.5  196970.55  165868.29  84.21
886.7  197366.40  166161.60  84.19
887.8  197832.30  166566.90  84.20
889.0  198363.84  166897.66  84.14
890.2  198809.10  167322.75  84.16
891.4  199276.23  167751.74  84.18
892.5  199881.63  168258.87  84.18
893.7  200496.50  168726.84  84.15
894.9  201139.20  169292.16  84.17
896.0  201781.40  169734.60  84.12
897.2  202351.52  170293.34  84.16
898.4  202887.62  170741.22  84.16
899.5  203546.66  171280.69  84.15
900.7  204032.40  171610.40  84.11
901.9  204423.18  171940.44  84.11
903.0  204800.37  172238.78  84.10
904.2  205195.20  172532.60  84.08
905.4  205662.78  172966.44  84.10
906.5  206156.23  173416.88  84.12
907.7  206558.68  173709.28  84.10
908.8  206912.10  173965.65  84.08
910.0  207315.68  174227.04  84.04
911.2  207628.14  174495.99  84.04
912.3  207849.48  174688.56  84.05
913.5  208020.43  174860.34  84.06
914.6  208247.76  174998.88  84.03
915.8  208601.64  175264.11  84.02
916.9  208946.46  175434.41  83.96
918.1  209194.66  175765.42  84.02
919.2  209413.89  176017.86  84.05
920.4  209486.20  176125.40  84.07
921.5  209803.09  176240.58  84.00
922.7  210082.24  176454.88  83.99
923.8  210386.28  176730.66  84.00
925.0  210558.88  176951.25  84.04
926.1  210799.68  177195.48  84.06
927.3  211156.32  177527.52  84.07
928.4  211773.25  177905.00  84.01
929.6  212439.04  178478.08  84.01
930.7  213241.00  179088.00  83.98
931.8  213927.15  179862.69  84.08
933.0  214598.16  180475.20  84.10
934.1  215082.90  180779.31  84.05
935.3  215244.10  180817.45  84.01
936.4  215346.53  180855.71  83.98
937.6  215178.63  180976.35  84.11
938.7  215002.98  180783.09  84.08
939.9  215017.08  180779.54  84.08
941.0  215487.36  181069.24  84.03
942.1  216015.66  181533.96  84.04
943.3  216516.90  182131.02  84.12
944.4  216972.13  182355.91  84.05
945.6  217111.28  182469.04  84.04
946.7  217290.49  182667.70  84.07
947.9  217679.07  182822.22  83.99
949.0  217774.63  183072.07  84.06
950.1  218136.24  183346.56  84.05
951.3  218495.97  183644.89  84.05
952.4  218761.20  183863.58  84.05
953.6  219016.98  183984.96  84.00
954.7  219174.87  184095.90  83.99
955.8  219368.51  184329.83  84.03
957.0  219915.30  184783.20  84.02
958.1  220244.04  184836.96  83.92
959.3  220206.00  184808.40  83.93
960.4  220667.20  185020.96  83.85
961.6  220881.67  185509.94  83.99
962.7  221288.64  185593.28  83.87
963.9  221528.23  185790.36  83.87
965.0  221769.06  185787.06  83.78
966.2  221863.98  185999.68  83.84
967.3  221855.63  185920.37  83.80
968.5  222005.76  186100.80  83.83
969.6  222239.12  186262.72  83.81
970.8  222647.70  186239.90  83.65
971.9  222252.80  186317.12  83.83
973.1  222575.60  186397.76  83.75
974.2  222473.50  186264.02  83.72
975.4  222752.58  186472.11  83.71
976.5  222891.24  186614.22  83.72
977.7  223146.96  187079.40  83.84
978.8  222915.24  186630.75  83.72
980.0  223213.00  186518.00  83.56
981.2  223459.47  186678.30  83.54
982.3  223450.22  186812.78  83.60
983.5  223241.72  187152.29  83.83
984.6  223728.48  186847.92  83.52
985.8  223827.12  187154.88  83.62
987.0  223805.44  187087.36  83.59
988.1  223881.16  187097.44  83.57
989.3  223972.00  186957.68  83.47
990.2  232566.87  191832.68  82.48
994.0  233076.04  192480.90  82.58
997.9  233226.00  192702.32  82.62
1001.7  233817.42  193248.25  82.65
1005.6  234930.00  194222.86  82.67
1009.4  236004.64  195220.04  82.72
1013.3  236880.00  196122.86  82.79
1017.1  237438.24  196631.58  82.81
1021.0  237953.06  197268.98  82.90
1024.8  239023.11  198185.50  82.91
1028.6  240602.34  199679.96  82.99
1032.5  241886.40  200914.20  83.06
1036.3  242360.98  201380.73  83.09
1040.1  242526.93  201603.49  83.13
1044.0  243077.03  202181.78  83.18
1047.8  243600.00  202659.98  83.19
1051.6  244156.00  203352.91  83.29
1055.5  243887.10  203175.26  83.31
1059.3  243725.55  203148.96  83.35
1063.1  243585.63  203146.28  83.40
1067.0  243977.00  203542.82  83.43
1070.8  244768.61  204308.90  83.47
1074.6  245372.81  204970.21  83.53
1078.4  245209.67  204927.00  83.57
1082.3  244535.71  204403.12  83.59
1086.1  244078.80  204212.26  83.67
1089.9  244105.41  204340.82  83.71
1093.7  244443.50  204773.15  83.77
1097.5  244697.65  205049.53  83.80
1101.4  244704.84  205204.54  83.86
1105.2  244634.40  205200.51  83.88
1109.0  244941.78  205520.04  83.91
1112.8  245639.29  206117.61  83.91
1116.6  246228.40  206659.71  83.93
1120.4  246756.22  207174.00  83.96
1124.2  247124.16  207438.68  83.94
1128.1  247583.09  207726.12  83.90
1131.8  247517.67  207495.60  83.83
1135.7  247279.11  207033.84  83.72
1139.5  246977.40  206480.96  83.60
1143.3  246419.02  205557.56  83.42
1147.1  245904.00  204638.00  83.22
1150.9  245346.75  203615.30  82.99
1154.7  245331.38  203064.46  82.77
1158.5  245231.20  202495.07  82.57
1162.3  245071.64  201842.51  82.36
1166.1  244469.57  200836.69  82.15
1169.9  244135.40  200062.86  81.95
1173.7  243580.00  199092.86  81.74
1177.5  242952.63  197999.41  81.50
1181.2  242892.87  197343.71  81.25
1185.0  243232.00  196984.36  80.99
1188.8  243057.89  196307.25  80.77
1192.6  243003.61  195748.44  80.55
1196.4  242951.45  195243.00  80.36
1200.2  242290.84  194409.60  80.24
1204.0  241839.55  193810.92  80.14
1207.8  241532.62  193289.06  80.03
1211.6  241012.44  192571.71  79.90
1215.3  240581.75  192150.89  79.87
1219.1  240487.25  192013.77  79.84
1222.9  240195.56  191840.00  79.87
1226.7  239953.03  191874.96  79.96
1230.4  239394.35  191679.71  80.07
1234.2  238769.92  191491.65  80.20
1238.0  238073.55  191273.97  80.34
1241.8  237425.19  191037.05  80.46
1245.5  236840.11  190782.70  80.55
1249.3  236624.48  190768.70  80.62
1253.1  236760.42  190995.00  80.67
1256.8  236719.38  191108.87  80.73
1260.6  236466.57  190923.25  80.74
1264.4  236179.68  190795.51  80.78
1268.1  235724.13  190409.06  80.78
1271.9  235663.08  190436.41  80.81
1275.7  235867.24  190718.55  80.86
1279.4  236130.90  191120.27  80.94
1283.2  235640.39  191028.21  81.07
1286.9  235305.50  191054.33  81.19
1290.7  235094.93  191176.54  81.32
1294.4  234523.84  190908.21  81.40
1298.2  233689.17  190372.35  81.46
1302.0  232606.17  189560.68  81.49
1305.7  231402.42  188631.73  81.52
1309.5  229990.67  187438.08  81.50
1313.2  229152.25  186634.29  81.45
1317.0  228633.60  186060.09  81.38
1320.7  227990.37  185297.55  81.27
1324.4  227084.90  184246.37  81.14
1328.2  226282.40  183224.06  80.97
1331.9  225305.54  181924.88  80.75
1335.7  224396.94  180599.46  80.48
1339.4  223298.00  179073.80  80.19
1343.2  222381.03  177547.59  79.84
1346.9  221774.65  176148.12  79.43
1350.6  221855.20  175179.80  78.96
1354.4  222137.58  174328.32  78.48
1358.1  221756.33  172875.94  77.96
1361.8  220978.18  171088.74  77.42
1365.6  219881.15  169240.50  76.97
1369.3  218711.56  167504.00  76.59
1373.0  217383.22  165831.80  76.29
1376.7  215909.87  164126.44  76.02
1380.5  214337.91  162361.14  75.75
1384.2  213020.62  160741.41  75.46
1387.9  211882.67  159113.91  75.10
1391.6  210629.53  157189.61  74.63
1395.3  209509.70  155112.62  74.04
1399.1  208841.22  153147.32  73.33
1402.8  207936.00  150716.14  72.48
1406.5  207287.73  148175.46  71.48
1410.2  206812.44  145472.25  70.34
1413.9  206843.28  143016.52  69.14
1417.6  206439.42  140329.43  67.98
1421.3  205872.53  137769.09  66.92
1425.1  205160.00  135303.09  65.95
1428.8  204852.30  133331.50  65.09
1432.5  204727.09  131728.83  64.34
1436.2  204524.59  130340.25  63.73
1439.9  203905.42  128853.47  63.19
1443.6  203537.78  127612.79  62.70
1447.3  203023.82  126412.24  62.26
1451.0  202558.25  125223.11  61.82
1454.7  202007.82  124015.83  61.39
1458.4  201558.23  122752.35  60.90
1462.1  200887.02  121322.81  60.39
1465.8  200115.33  119774.50  59.85
1469.4  199520.79  118354.22  59.32
1473.1  200186.52  117666.51  58.78
1476.8  200386.77  116885.55  58.33
1480.5  199193.27  115478.40  57.97
1484.2  198132.73  114377.78  57.73
1487.9  197437.14  113767.82  57.62
1491.6  196779.92  113317.29  57.59
1495.3  196684.58  113386.23  57.65
1498.9  196205.47  113346.56  57.77
1502.6  195299.16  113170.18  57.95
1506.3  194132.71  112905.60  58.16
1510.0  193238.55  112871.03  58.41
1513.7  192522.37  112919.09  58.65
1517.3  191849.87  112894.04  58.84
1521.0  190992.53  112541.60  58.92
1524.7  190253.43  112171.30  58.96
1528.3  189503.52  111648.16  58.92
1532.0  188644.40  111094.89  58.89
1535.7  187847.49  110541.20  58.85
1539.3  187027.03  110030.94  58.83
1543.0  186456.67  109769.50  58.87
1546.7  186114.50  109778.04  58.98
1550.3  185622.76  109765.14  59.13
1554.0  184866.50  109616.85  59.30
1557.6  184123.07  109493.73  59.47
1561.3  183320.44  109259.88  59.60
1565.0  182450.00  108951.26  59.72
1568.6  181545.81  108598.54  59.82
1572.3  180874.13  108420.64  59.94
1575.9  180290.93  108243.43  60.04
1579.6  179703.69  108051.48  60.13
1583.2  179073.78  107845.03  60.22
1586.9  178328.21  107638.73  60.36
1590.5  177706.18  107807.46  60.67
1594.1  176976.88  108078.26  61.07
1597.8  176180.32  108472.88  61.57
1601.4  175452.26  109033.06  62.14
1605.1  174483.01  109466.18  62.74
1608.7  173665.00  110032.88  63.36
1612.3  172902.09  110562.73  63.95
1616.0  172080.00  111022.33  64.52
1619.6  171414.00  111516.93  65.06
1623.2  170598.53  111850.24  65.56
1626.9  170042.31  112280.69  66.03
1630.5  169331.50  112504.98  66.44
1634.1  168704.17  112790.79  66.86
1637.8  167993.78  112958.80  67.24
1641.4  167126.53  112944.48  67.58
1645.0  166305.86  112981.34  67.94
1648.6  165380.75  112876.69  68.25
1652.2  164658.29  112899.75  68.57
1655.8  163971.56  112854.43  68.83
1659.5  163308.70  112712.40  69.02
1663.1  162146.21  112219.09  69.21
1666.7  160928.50  111588.32  69.34
1670.3  159797.75  110931.43  69.42
1673.9  158758.47  110247.79  69.44
1677.5  157989.41  109631.71  69.39
1681.1  157598.13  109129.46  69.25
1684.7  157620.50  108848.28  69.06
1688.3  157511.12  108479.15  68.87
1691.9  157144.20  107801.01  68.60
1695.6  156794.63  107009.34  68.25
1699.2  156696.77  106333.01  67.86
1702.8  156619.11  105811.41  67.56
1706.3  156145.25  105242.37  67.40
1709.9  155205.78  104581.89  67.38
1713.5  154494.17  104120.97  67.39
1717.1  153786.73  103557.20  67.34
1720.7  153092.44  102953.45  67.25
1724.3  152729.09  102541.78  67.14
1727.9  152384.05  102124.08  67.02
1731.5  152293.56  101834.63  66.87
1735.1  152380.27  101729.49  66.76
1738.7  152114.67  101328.60  66.61
1742.2  151582.42  100854.07  66.53
1745.8  150957.87  100320.17  66.46
1749.4  150870.52  100087.67  66.34
1753.0  150100.18  99397.58  66.22
1756.5  148677.04  98211.95  66.06
1760.1  146854.83  96781.29  65.90
1763.7  144793.64  95170.25  65.73
1767.2  143142.20  93926.27  65.62
1770.8  141778.00  92883.54  65.51
1774.4  140374.54  91809.53  65.40
1777.9  139592.27  91341.27  65.43
1781.5  138756.00  90787.93  65.43
1785.1  137583.33  90034.29  65.44
1788.6  136303.50  89228.11  65.46
1792.2  135006.50  88425.43  65.50
1795.8  134383.17  88115.39  65.57
1799.3  133712.00  87706.67  65.59
1802.9  133043.16  87294.95  65.61
1806.4  132408.98  86897.14  65.63
1810.0  131614.26  86387.54  65.64
1813.5  131170.41  86060.83  65.61
1817.1  130931.20  85898.79  65.61
1820.6  130327.97  85524.43  65.62
1824.2  130217.82  85548.17  65.70
1827.7  129444.26  85138.44  65.77
1831.2  129122.00  85140.00  65.94
1834.8  129084.50  85319.53  66.10
1838.3  128919.50  85514.79  66.33
1841.8  128307.57  85359.77  66.53
1845.4  127541.56  85098.13  66.72
1848.9  126715.95  84752.71  66.88
1852.4  126151.63  84505.41  66.99
1856.0  125457.60  84049.76  66.99
1859.5  124755.58  83528.34  66.95
1863.0  124060.94  82922.60  66.84
1866.6  123708.89  82472.97  66.67
1870.1  123520.88  81983.71  66.37
1873.6  123027.00  81118.13  65.94
1877.1  122026.33  79805.63  65.40
1880.6  120842.00  78170.43  64.69
1884.2  119854.00  76498.65  63.83
1887.7  119028.40  74698.46  62.76
1891.2  118087.20  72606.38  61.49
1894.7  117228.27  70392.37  60.05
1898.2  116728.08  68234.28  58.46
1902.2  123661.20  70153.20  56.73
1904.9  123082.97  68179.28  55.39
1907.6  122350.13  66165.73  54.08
1910.4  121717.11  64224.88  52.77
1913.1  120707.87  62176.20  51.51
1915.8  120095.97  60546.97  50.42
1918.6  119648.13  59155.20  49.44
1921.3  119167.14  57920.75  48.60
1924.0  118359.38  56695.92  47.90
1926.7  117595.73  55667.77  47.34
1929.4  116860.73  54845.33  46.93
1932.2  116273.43  54287.86  46.69
1934.9  115689.60  53874.60  46.57
1937.6  115112.60  53586.90  46.55
1940.3  114594.17  53415.42  46.61
1943.0  114168.53  53384.08  46.76
1945.7  113544.38  53355.32  46.99
1948.4  112830.85  53355.88  47.29
1951.1  112243.65  53468.10  47.64
1953.8  111670.90  53627.20  48.02
1956.4  111223.31  53817.15  48.39
1959.1  110663.77  53974.47  48.77
1961.8  109890.55  54061.70  49.20
1964.5  109257.00  54219.68  49.63
1967.2  108536.08  54321.22  50.05
1969.9  107920.00  54462.92  50.47
1972.5  107157.96  54508.85  50.87
1975.2  106615.72  54679.95  51.29
1977.9  106278.40  54956.23  51.71
1980.6  105710.62  55108.43  52.13
1983.2  104875.87  55106.50  52.54
1985.9  104004.00  55038.00  52.92
1988.5  103112.83  54936.97  53.28
1991.2  102473.10  54972.68  53.65
1993.8  101900.15  55006.60  53.98
1996.5  101458.50  55097.35  54.31
1999.2  100847.02  55064.19  54.60
2001.8  100448.70  55076.90  54.83
2004.4  99925.12  55018.55  55.06
2007.1  99261.05  54809.07  55.22
2009.7  98719.80  54593.55  55.30
2012.4  98384.80  54482.40  55.38
2015.0  97926.67  54254.33  55.40
2017.6  97371.50  53900.75  55.36
2020.3  96897.17  53550.57  55.27
2022.9  96700.93  53304.27  55.12
2025.5  96490.68  52998.65  54.93
2028.1  96284.46  52620.07  54.65
2030.8  95894.55  52044.85  54.27
2033.4  95726.25  51549.30  53.85
2036.0  95379.03  50895.13  53.36
2038.6  95040.45  50184.05  52.80
2041.2  94748.73  49449.90  52.19
2043.8  94424.09  48678.93  51.55
2046.4  94077.57  47843.08  50.85
2049.0  93615.47  46947.80  50.15
2051.6  93374.53  46163.63  49.44
2054.2  93038.75  45337.50  48.73
2056.8  92695.17  44563.75  48.08
2059.4  92158.24  43717.65  47.44
2062.0  91669.58  42915.63  46.82
2064.6  91104.05  42098.46  46.21
2067.1  90521.33  41264.10  45.58
2069.7  89930.00  40422.88  44.95
2072.3  89541.32  39703.93  44.34
2074.9  89089.53  39005.40  43.78
2077.4  88780.03  38404.70  43.26
2080.0  88319.13  37813.96  42.82
2082.6  87848.04  37274.42  42.43
2085.1  87381.75  36727.95  42.03
2087.7  87074.00  36309.00  41.70
2090.3  86666.83  35896.48  41.42
2092.8  85954.98  35354.78  41.13
2095.4  85188.13  34821.80  40.88
2097.9  84546.76  34373.15  40.66
2100.5  83866.00  33965.67  40.50
2103.0  83278.93  33642.57  40.40
2105.6  82742.15  33389.28  40.35
2108.1  82282.05  33235.28  40.39
2110.7  81768.40  33124.12  40.51
2113.2  81278.01  33063.50  40.68
2115.7  80720.75  33003.50  40.89
2118.3  80108.28  32968.33  41.15
2120.8  79747.05  33043.95  41.44
2123.3  79368.60  33113.36  41.72
2125.8  79004.45  33216.87  42.04
2128.4  78576.88  33338.83  42.43
2130.9  78063.83  33398.67  42.78
2133.4  77724.50  33501.30  43.10
2135.9  77379.33  33602.17  43.43
2138.4  76942.80  33637.91  43.72
2140.9  76611.25  33721.18  44.02
2143.4  76273.76  33790.48  44.30
2145.9  75987.45  33857.48  44.56
2148.4  75701.14  33912.31  44.80
2150.9  75408.74  33954.95  45.03
2153.4  75122.43  34009.78  45.27
2155.9  74802.65  34053.96  45.53
2158.4  74522.88  34097.88  45.75
2160.9  74302.38  34159.13  45.97
2163.4  73993.32  34179.93  46.19
2165.9  73455.05  34094.30  46.42
2168.4  73000.50  34027.95  46.61
2170.8  72686.63  34037.12  46.83
2173.3  72347.10  34053.96  47.07
2175.8  72029.47  34098.53  47.34
2178.2  71662.79  34127.21  47.62
2180.7  71292.32  34129.43  47.87
2183.2  70888.14  34101.66  48.11
2185.6  70490.70  34101.90  48.38
2188.1  70024.50  34070.40  48.65
2190.6  69487.38  33992.83  48.92
2193.0  68866.60  33838.75  49.14
2195.5  68326.40  33689.60  49.31
2197.9  67764.20  33562.00  49.53
2200.4  67091.33  33355.96  49.72
2202.8  66629.20  33228.26  49.87
2205.3  66044.70  33035.72  50.02
2207.7  65695.72  32965.40  50.18
2210.1  65291.57  32872.47  50.35
2212.6  64941.56  32803.41  50.51
2215.0  64705.54  32773.75  50.65
2217.4  64393.25  32693.03  50.77
2219.9  64169.85  32626.13  50.84
2222.3  63988.83  32569.17  50.90
2224.7  63842.18  32524.43  50.95
2227.1  63589.21  32392.39  50.94
2229.5  63299.27  32217.31  50.90
2231.9  62879.20  31969.60  50.84
2234.4  62381.00  31636.33  50.71
2236.8  61989.67  31301.93  50.50
2239.2  61625.85  30909.45  50.16
2241.6  61231.45  30493.75  49.80
2244.0  60825.60  30016.80  49.35
2246.4  60437.13  29456.33  48.74
2248.8  60011.69  28807.35  48.00
2251.2  59682.00  28195.25  47.24
2253.6  59319.50  27499.25  46.36
2255.9  59049.70  26805.60  45.39
2258.3  58751.69  26098.06  44.42
2260.7  58394.93  25389.73  43.48
2263.1  58007.25  24686.25  42.56
2265.5  57614.70  24042.33  41.73
2267.9  57304.00  23577.00  41.14
2270.2  56876.20  23180.67  40.76
2272.6  56480.10  22929.30  40.60
2275.0  56095.20  22770.30  40.59
2277.3  55718.13  22692.88  40.73
2279.7  55371.50  22692.88  40.98
2282.1  55036.40  22716.27  41.27
2284.4  54631.13  22655.23  41.47
2286.8  54351.98  22629.65  41.64
2289.1  54018.43  22533.53  41.71
2291.5  53728.56  22405.37  41.70
2293.8  53306.97  22166.42  41.58
2296.2  52837.40  21906.50  41.46
2298.5  52333.53  21606.73  41.29
2300.8  51840.13  21269.15  41.03
2303.2  51236.70  20853.50  40.70
2305.5  50568.57  20430.26  40.40
2307.9  49910.53  20004.47  40.08
2310.2  49303.10  19588.80  39.73
2312.5  48744.67  19220.33  39.43
2314.8  48189.87  18854.90  39.13
2317.1  47575.83  18446.04  38.77
2319.5  46944.83  18037.88  38.42
2321.8  46421.37  17700.23  38.13
2324.1  45860.38  17345.18  37.82
2326.4  45352.82  17012.23  37.51
2328.7  44832.08  16696.25  37.24
2331.0  44366.40  16416.20  37.00
2333.3  44035.50  16209.48  36.81
2335.6  43665.07  16017.40  36.68
2337.9  43200.30  15828.45  36.64
2340.2  42789.58  15675.00  36.63
2342.5  42454.23  15540.93  36.61
2344.8  41988.17  15391.42  36.66
2347.1  41481.65  15230.60  36.72
2349.4  40945.60  15053.05  36.76
2351.7  40495.87  14924.67  36.85
2353.9  40045.66  14783.48  36.92
2356.2  39552.50  14633.13  37.00
2358.5  39063.72  14508.45  37.14
2360.8  38610.98  14382.73  37.25
2363.1  38190.90  14262.50  37.35
2365.3  37724.07  14113.49  37.41
2367.6  37191.67  13950.00  37.51
2369.8  36699.25  13810.38  37.63
2372.1  36157.55  13663.65  37.79
2374.4  35543.10  13475.37  37.91
2376.6  34956.37  13303.97  38.06
2378.9  34386.57  13157.20  38.26
2381.1  33791.33  13000.00  38.47
2383.4  33236.65  12839.65  38.63
2385.6  32795.58  12679.33  38.66
2387.9  32337.90  12501.90  38.66
2390.1  31867.50  12337.50  38.71
2392.3  31405.73  12179.70  38.78
2394.6  30970.03  12033.17  38.85
2396.8  30574.48  11927.41  39.01
2399.0  30129.42  11787.83  39.12
2401.3  29700.90  11613.47  39.10
2403.5  29247.40  11429.60  39.08
2405.7  28846.09  11257.90  39.03
2407.9  28456.50  11062.35  38.87
2410.1  28039.50  10843.80  38.67
2412.4  27647.33  10669.08  38.59
2414.6  27222.40  10499.80  38.57
2416.8  26862.55  10303.70  38.36
2419.0  26528.75  10118.16  38.14
2421.2  26132.58  9908.80  37.92
2423.4  25701.03  9679.48  37.66
2425.6  25393.65  9515.48  37.47
2427.8  25117.43  9344.03  37.20
2430.0  24803.88  9137.77  36.84
2432.2  24489.60  8956.80  36.57
2434.4  24187.50  8736.53  36.12
2436.5  23879.50  8516.53  35.66
2438.7  23610.45  8303.55  35.17
2440.9  23323.75  8098.80  34.72
2443.1  23064.75  7919.40  34.34
2445.3  22815.62  7720.33  33.84
2447.4  22542.00  7558.20  33.53
2449.6  22268.40  7381.73  33.15
2451.8  21973.05  7162.20  32.60
2453.9  21645.84  6993.59  32.31
2456.1  21341.53  6813.80  31.93
2458.3  21045.64  6651.57  31.61
2460.4  20731.14  6500.53  31.36
2462.6  20493.38  6345.50  30.96
2464.7  20242.08  6149.22  30.38
2466.9  20006.60  5978.60  29.88
2469.0  19763.50  5849.54  29.60
2471.2  19537.05  5685.20  29.10
2473.3  19300.18  5541.52  28.71
2475.4  19039.95  5398.30  28.35
2477.6  18749.99  5278.52  28.15
2479.7  18521.60  5158.40  27.85
2481.9  18276.71  5021.22  27.47
2484.0  18047.62  4961.08  27.49
2486.1  17772.30  4924.35  27.71
2488.2  17537.25  4842.38  27.61
2490.4  17307.08  4745.00  27.42
2492.5  16972.57  4662.27  27.47
2494.6  16658.10  4565.93  27.41
2496.7  16408.30  4569.40  27.85
2498.8  16222.13  4570.88  28.18
2500.9  16076.81  4590.68  28.55
2503.0  15953.28  4623.85  28.98
2505.1  15843.75  4689.75  29.60
2507.2  15912.30  4719.75  29.66
2509.4  15863.28  4725.23  29.79
2511.4  15801.45  4745.65  30.03
2513.5  15839.07  4838.93  30.55
2515.6  16003.38  5006.82  31.29
