# Supplementary material for: Using reflectance spectra and Pl@ntNet to identify herbarium specimens: a case study with Lithocarpus
Source: New Phytol. 2025 Jun 4;251(2):800–10. doi: 10.1111/nph.70258 (PMC13278665; doi:10.1111/nph.70258)
Supplement: Supplementary file 1 — Dataset S1 Original spectral data collected for this study. [file NPH-251-800-s003.zip › lithocarpus_spectra/gr021522_0379.sig]

/*** Spectra Vista SIG Data ***/
name= gr021522_0379.sig
instrument= HI: 1132003 (HR-1024i)
integration= 50.0, 9.0, 5.0, 330.0, 9.0, 5.0
scan method= Time-based, Time-based
scan coadds= 100, 425, 645, 15, 425, 645
scan time= 5, 5
scan settings= AI, AI
external data set1= 0,0,0,0,0,0,0,0,0,0,0,0,0,0,0,0,0,0,0,0,0,0,0,0,0,0,0,0,0,0,0,0
external data set2= 0,0,0,0,0,0,0,0,0,0,0,0,0,0,0,0,0,0,0,0,0,0,0,0,0,0,0,0,0,0,0,0
external data dark= 0,0,0,0,0,0,0,0,0,0,0,0,0,0,0,0
external data mask= 0
optic= LENS 4(1), LENS 4(1)
temp= 32.7, -5.0, -9.9, 32.7, -5.1, -9.9
battery= 7.45, 7.45
error= 0, 0
units= Radiance, Radiance
time= 15/02/2022 16:11:34, 15/02/2022 16:13:16
longitude=                 ,                 
latitude=                 ,                 
gpstime=                 ,                 
comm= 
memory slot= 0, 0
factors= 0.949, 0.956, 1.000 [Overlap: Remove @ 990,1900, Matching Type: None]
inclinometer x offset= 1, 1
inclinometer y offset= 90, 90
data= 
340.5  1215.20  660.86  54.38
341.9  1233.66  650.99  52.77
343.4  1220.16  623.20  51.08
344.9  1184.00  608.26  51.37
346.4  1212.44  594.33  49.02
347.8  1199.10  581.38  48.48
349.3  1178.08  562.02  47.71
350.8  1196.85  550.91  46.03
352.2  1258.18  558.60  44.40
353.7  1282.47  545.33  42.52
355.2  1323.10  547.82  41.40
356.6  1374.45  559.30  40.69
358.1  1414.54  578.88  40.92
359.6  1474.30  586.61  39.79
361.0  1538.75  593.12  38.55
362.5  1615.23  612.76  37.94
364.0  1694.42  644.72  38.05
365.5  1760.45  669.76  38.04
366.9  1833.76  688.90  37.57
368.4  1914.03  707.00  36.94
369.9  2019.02  742.37  36.77
371.3  2101.98  787.19  37.45
372.8  2189.37  812.42  37.11
374.2  2258.52  847.63  37.53
375.7  2386.02  881.95  36.96
377.2  2483.10  920.34  37.06
378.6  2575.95  946.72  36.75
380.1  2653.74  969.27  36.52
381.6  2761.59  1014.53  36.74
383.0  2922.15  1065.67  36.47
384.5  3044.86  1115.72  36.64
386.0  3160.08  1174.20  37.16
387.4  3277.60  1221.43  37.27
388.9  3393.04  1244.75  36.69
390.4  3530.90  1283.96  36.36
391.8  3662.12  1342.81  36.67
393.3  3801.52  1394.31  36.68
394.7  3915.75  1432.51  36.58
396.2  4025.04  1475.45  36.66
397.7  4169.28  1521.42  36.49
399.1  4327.08  1585.43  36.64
400.6  4500.88  1650.23  36.66
402.0  4664.40  1705.36  36.56
403.5  4782.40  1761.03  36.82
405.0  4911.64  1811.75  36.89
406.4  5105.32  1886.00  36.94
407.9  5316.32  1961.05  36.89
409.3  5443.60  2024.72  37.19
410.8  5583.60  2088.08  37.40
412.2  5748.60  2156.18  37.51
413.7  5959.83  2244.04  37.65
415.1  6170.12  2331.42  37.79
416.6  6349.50  2417.56  38.07
418.0  6532.25  2489.17  38.11
419.5  6709.61  2564.03  38.21
420.9  6901.12  2655.81  38.48
422.4  7130.30  2759.19  38.70
423.8  7379.32  2867.18  38.85
425.3  7632.15  2987.41  39.14
426.7  7847.40  3092.70  39.41
428.2  8043.84  3188.32  39.64
429.6  8248.63  3288.45  39.87
431.1  8466.50  3392.69  40.07
432.5  8725.99  3520.85  40.35
434.0  8998.00  3650.83  40.57
435.4  9295.00  3792.50  40.80
436.8  9585.97  3940.35  41.11
438.3  9847.95  4077.42  41.40
439.7  10076.99  4201.98  41.70
441.2  10287.36  4323.15  42.02
442.6  10567.20  4467.75  42.28
444.0  10854.48  4619.49  42.56
445.5  11174.94  4785.80  42.83
446.9  11520.60  4965.29  43.10
448.4  11823.14  5132.85  43.41
449.8  12153.15  5315.28  43.74
451.2  12443.00  5482.54  44.06
452.7  12697.47  5634.72  44.38
454.1  12970.32  5792.26  44.66
455.5  13276.62  5965.25  44.93
457.0  13607.88  6159.40  45.26
458.4  13939.64  6349.20  45.55
459.8  14284.80  6550.69  45.86
461.2  14673.44  6773.63  46.16
462.7  15038.43  6984.00  46.44
464.1  15375.31  7189.27  46.76
465.5  15685.56  7384.80  47.08
467.0  16006.40  7582.48  47.37
468.4  16338.20  7785.19  47.65
469.8  16676.08  7997.24  47.96
471.2  17085.81  8239.08  48.22
472.7  17510.97  8491.42  48.49
474.1  17947.80  8744.52  48.72
475.5  18418.40  9035.24  49.06
476.9  18867.68  9313.12  49.36
478.4  19256.25  9562.50  49.66
479.8  19577.92  9777.05  49.94
481.2  19857.44  9973.15  50.22
482.6  20163.87  10185.34  50.51
484.0  20543.40  10434.22  50.79
485.4  20998.13  10718.03  51.04
486.9  21498.75  11027.25  51.29
488.3  22028.48  11352.61  51.54
489.7  22496.54  11653.41  51.80
491.1  22920.24  11936.40  52.08
492.5  23325.96  12217.93  52.38
493.9  23699.04  12475.08  52.64
495.3  24054.00  12720.50  52.88
496.8  24464.00  13007.03  53.17
498.2  24950.85  13333.12  53.44
499.6  25434.90  13657.96  53.70
501.0  25987.87  14021.95  53.96
502.4  26496.60  14365.13  54.21
503.8  26996.13  14706.73  54.48
505.2  27523.44  15061.43  54.72
506.6  28022.28  15407.70  54.98
508.0  28521.36  15753.05  55.23
509.4  28940.00  16059.09  55.49
510.8  29432.70  16407.00  55.74
512.2  29914.40  16753.19  56.00
513.6  30446.40  17119.27  56.23
515.0  31038.72  17518.35  56.44
516.4  31533.44  17871.03  56.67
517.8  32082.90  18263.79  56.93
519.2  32679.42  18676.64  57.15
520.7  33261.92  19081.82  57.37
522.0  33757.32  19438.45  57.58
523.4  34345.08  19844.33  57.78
524.8  34851.66  20213.70  58.00
526.2  35458.18  20636.33  58.20
527.6  36078.06  20784.43  57.61
529.0  36612.40  20878.67  57.03
530.4  37263.30  21162.70  56.79
531.8  37821.32  21686.73  57.34
533.2  38333.88  22210.15  57.94
534.6  38827.52  22018.91  56.71
536.0  39356.84  21685.34  55.10
537.4  39898.14  21305.73  53.40
538.8  40485.77  21021.69  51.92
540.2  41108.59  20739.62  50.45
541.6  41707.40  20595.93  49.38
543.0  42232.54  20594.62  48.76
544.3  42934.50  20640.75  48.07
545.7  43730.55  20640.75  47.20
547.1  44248.20  20641.41  46.65
548.5  44886.24  20785.75  46.31
549.9  45594.54  20832.55  45.69
551.3  46334.86  20974.24  45.27
552.7  46861.22  21163.38  45.16
554.1  47569.53  21497.60  45.19
555.4  48172.44  21734.18  45.12
556.8  48625.50  21923.30  45.09
558.2  48955.20  22066.36  45.07
559.6  49308.60  22066.36  44.75
561.0  49914.48  21924.00  43.92
562.3  50368.50  21591.13  42.87
563.7  50986.88  21258.96  41.69
565.1  51576.80  20881.33  40.49
566.5  52198.41  20452.91  39.18
567.9  53038.16  20119.44  37.93
569.2  53961.60  19929.64  36.93
570.6  54930.90  19883.45  36.20
572.0  55756.33  19882.82  35.66
573.4  56451.89  19979.64  35.39
574.8  57158.25  20167.54  35.28
576.1  58029.84  20451.60  35.24
577.5  58681.24  20689.52  35.26
578.9  59589.24  21069.15  35.36
580.3  60398.49  21496.22  35.59
581.6  61196.96  22016.80  35.98
583.0  61995.69  22635.10  36.51
584.4  62626.23  23206.01  37.05
585.8  63138.47  23679.82  37.50
587.1  63614.32  24011.23  37.75
588.5  64209.00  24202.59  37.69
589.9  64713.90  24201.82  37.40
591.2  65303.40  24106.91  36.92
592.6  66098.78  24011.23  36.33
594.0  66758.16  23868.87  35.75
595.3  67609.36  23820.66  35.23
596.7  68462.76  23820.66  34.79
598.1  69273.16  23870.40  34.46
599.5  70068.75  23963.02  34.20
600.8  70932.04  24104.60  33.98
602.2  71626.87  24248.50  33.85
603.5  72498.00  24484.98  33.77
604.9  73351.44  24768.11  33.77
606.3  74136.48  25053.60  33.79
607.6  74877.48  25337.49  33.84
609.0  75621.60  25623.00  33.88
610.4  76374.48  25909.35  33.92
611.7  77068.37  26144.95  33.92
613.1  77738.85  26333.07  33.87
614.5  78477.12  26475.41  33.74
615.8  79090.92  26477.10  33.48
617.2  79905.60  26475.41  33.13
618.5  80586.64  26381.36  32.74
619.9  81426.92  26288.14  32.28
621.2  82176.14  26145.78  31.82
622.6  83099.50  26097.50  31.41
624.0  83804.85  26049.22  31.08
625.3  84622.58  26144.12  30.89
626.7  85437.88  26287.30  30.77
628.0  86118.84  26382.20  30.63
629.4  86951.20  26572.00  30.56
630.8  87651.24  26760.95  30.53
632.1  88213.86  26902.43  30.50
633.5  89123.32  27139.67  30.45
634.8  89861.98  27377.78  30.47
636.2  90524.28  27615.02  30.51
637.5  91354.81  27852.26  30.49
638.9  92077.80  28042.05  30.45
640.2  92856.98  28423.46  30.61
641.6  93694.98  29323.16  31.30
642.9  94467.10  30224.68  31.99
644.3  95304.38  30651.72  32.16
645.6  96083.00  30841.52  32.10
647.0  96828.66  31175.65  32.20
648.3  97628.79  31649.15  32.42
649.7  98456.11  32121.60  32.63
651.0  99262.15  32784.81  33.03
652.4  99810.36  33308.84  33.37
653.7  100890.90  33738.03  33.44
655.0  101779.92  34353.80  33.75
656.4  102423.40  35110.76  34.28
657.7  103497.04  35918.50  34.70
659.1  104381.20  36534.17  35.00
660.4  105079.52  37199.61  35.40
661.8  105760.00  37960.00  35.89
663.1  106730.64  38574.39  36.14
664.5  107262.78  39000.16  36.36
665.8  107464.92  39430.95  36.69
667.1  107629.83  39713.11  36.90
668.5  108108.00  39859.27  36.87
669.8  108588.04  39761.83  36.62
671.2  108917.12  39473.36  36.24
672.5  109269.71  39048.86  35.74
673.8  109961.04  38528.17  35.04
675.2  110953.92  37863.89  34.13
676.5  112130.76  37294.51  33.26
677.8  113331.26  36912.56  32.57
679.2  114272.59  36677.68  32.10
680.5  115102.59  36579.28  31.78
681.9  115815.70  36536.50  31.55
683.2  116616.50  36534.17  31.33
684.5  117417.30  36534.17  31.11
685.9  118141.47  36487.88  30.88
687.2  118832.64  36438.11  30.66
688.5  119473.02  36345.54  30.42
689.9  120253.60  36250.64  30.15
691.2  120938.12  36104.84  29.85
692.5  121560.46  35963.65  29.58
693.8  122287.35  35822.46  29.29
695.2  122916.17  35633.81  28.99
696.5  123607.00  35489.20  28.71
697.8  124333.05  35345.73  28.43
699.2  124991.88  35155.96  28.13
700.5  125710.92  35015.86  27.85
701.8  126346.50  34873.52  27.60
703.1  127016.64  34730.07  27.34
704.5  127720.80  34588.84  27.08
705.8  128460.90  34495.05  26.85
707.1  129144.25  34399.05  26.64
708.4  129785.73  34306.35  26.43
709.8  130581.03  34303.06  26.27
711.1  131122.42  34257.81  26.13
712.4  131952.72  34256.71  25.96
713.7  132631.40  34258.90  25.83
715.0  133321.20  34301.97  25.73
716.3  134052.50  34397.95  25.66
717.7  134771.26  34491.74  25.59
719.0  135539.10  34637.39  25.56
720.3  136274.44  34826.08  25.56
721.6  137099.80  35111.88  25.61
722.9  137881.26  35444.02  25.71
724.2  138703.32  35868.76  25.86
725.6  139434.98  36343.22  26.06
726.9  139926.25  36770.23  26.28
728.2  140437.92  37197.24  26.49
729.5  141066.77  37623.04  26.67
730.8  141561.02  38050.04  26.88
732.1  142181.20  38525.71  27.10
733.4  142656.96  38955.21  27.31
734.7  143037.00  39284.84  27.46
736.0  143498.04  39570.77  27.58
737.3  143779.86  39713.11  27.62
738.6  144072.81  39714.38  27.57
740.0  144396.55  39620.75  27.44
741.2  144801.28  39475.88  27.26
742.6  145355.40  39287.35  27.03
743.9  145971.60  39096.30  26.78
745.2  146702.34  39001.41  26.59
746.5  147443.39  38955.21  26.42
747.8  148026.40  38906.52  26.28
749.1  148707.73  38955.21  26.20
750.4  149382.73  39050.10  26.14
751.7  150084.20  39191.20  26.11
753.0  150604.43  39337.31  26.12
754.2  151229.22  39573.30  26.17
755.5  151783.49  39811.82  26.23
756.8  152333.56  40046.52  26.29
758.1  153308.88  40424.82  26.37
759.4  154223.80  40803.09  26.46
760.7  155094.24  41185.28  26.56
762.0  155680.00  41517.42  26.67
763.3  156237.48  41850.90  26.79
764.6  156616.56  42132.91  26.90
765.9  157000.90  42466.39  27.05
767.2  157501.26  42847.35  27.20
768.4  157830.40  43178.12  27.36
769.7  158453.98  43606.55  27.52
771.0  158869.26  43983.34  27.69
772.3  159239.85  44358.67  27.86
773.6  159715.36  44785.65  28.04
774.8  160170.71  45218.41  28.23
776.1  160615.52  45646.90  28.42
777.4  160923.83  46069.54  28.63
778.7  161450.62  46594.41  28.86
780.0  161904.32  47068.90  29.07
781.2  162253.86  47543.38  29.30
782.5  162767.28  48112.76  29.56
783.8  163236.60  48680.59  29.82
785.0  163588.80  49251.53  30.11
786.3  164010.00  49819.32  30.38
787.6  164462.48  50485.19  30.70
788.9  164867.16  51105.28  31.00
790.1  165385.70  51718.85  31.27
791.4  165754.56  52381.45  31.60
792.7  166361.73  53091.46  31.91
793.9  166800.06  53806.58  32.26
795.2  167267.50  54564.02  32.62
796.5  167775.74  55326.70  32.98
797.7  168245.88  56084.11  33.33
799.0  168900.00  56934.55  33.71
800.2  169303.68  57695.52  34.08
801.5  169761.38  58551.43  34.49
802.8  170303.50  59544.05  34.96
804.0  170766.96  60451.30  35.40
805.3  171267.52  61305.40  35.80
806.5  171623.10  62157.52  36.22
807.8  172088.70  63104.47  36.67
809.0  172591.06  64008.01  37.09
810.3  173096.36  64956.98  37.53
811.5  173458.32  65905.95  38.00
812.8  173923.50  66902.36  38.47
814.0  174310.11  67900.95  38.95
815.3  174824.96  68942.65  39.44
816.5  175215.25  69986.52  39.94
817.8  175687.92  71034.92  40.43
819.0  176082.48  72071.95  40.93
820.2  176559.00  73163.23  41.44
821.5  177032.80  74254.51  41.94
822.7  177315.51  75300.75  42.47
824.0  177789.96  76439.51  42.99
825.2  178264.05  77580.75  43.52
826.4  178756.82  78816.97  44.09
827.7  179081.80  79950.70  44.64
828.9  179567.10  81136.91  45.18
830.1  179972.05  82228.22  45.69
831.4  180420.63  83461.88  46.26
832.6  180850.36  84742.99  46.86
833.8  181235.30  85887.24  47.39
835.0  181584.34  87026.08  47.93
836.3  182047.74  88346.26  48.53
837.5  182498.40  89677.64  49.14
838.7  182920.14  90958.75  49.73
839.9  183319.20  92248.69  50.32
841.2  183784.95  93618.85  50.94
842.4  184172.04  94947.45  51.55
843.6  184587.90  96326.58  52.18
844.8  185077.80  97788.20  52.84
846.0  185492.61  99224.29  53.49
847.2  185884.44  100641.45  54.14
848.5  186406.24  102115.66  54.78
849.7  186780.84  103485.15  55.40
850.9  187164.90  104864.50  56.03
852.1  187582.09  106426.95  56.74
853.3  187923.36  107901.30  57.42
854.5  188362.37  109270.37  58.01
855.7  188703.90  110744.76  58.69
856.9  189143.64  112161.05  59.30
858.1  189549.53  113540.60  59.90
859.3  189933.24  114931.24  60.51
860.5  190393.68  116307.38  61.09
861.7  190860.80  117676.00  61.66
862.9  191210.89  119059.65  62.27
864.1  191619.61  120376.81  62.82
865.3  192069.24  121661.80  63.34
866.5  192507.84  122990.40  63.89
867.7  192921.65  124469.30  64.52
868.9  193350.64  125888.87  65.11
870.1  193793.09  127304.28  65.69
871.3  194268.12  128779.30  66.29
872.5  194730.30  130262.73  66.89
873.7  195263.84  131733.82  67.46
874.9  195758.04  133390.47  68.14
876.0  196236.00  134943.49  68.77
877.2  196660.88  136457.48  69.39
878.4  197181.81  137928.34  69.95
879.6  197656.20  139511.91  70.58
880.8  198135.00  141172.77  71.25
882.0  198526.57  142962.28  72.01
883.1  199020.92  144808.15  72.76
884.3  199549.40  146559.01  73.44
885.5  200068.26  148466.31  74.21
886.7  200439.36  150321.60  75.00
887.8  200913.90  152314.50  75.81
889.0  201422.60  154397.37  76.65
890.2  201809.37  156442.65  77.52
891.4  202351.79  158625.35  78.39
892.5  202969.26  160997.85  79.32
893.7  203663.14  163322.90  80.19
894.9  204282.00  165690.11  81.11
896.0  204865.55  167995.40  82.00
897.2  205481.78  168549.95  82.03
898.4  206029.20  169023.20  82.04
899.5  206702.71  169616.59  82.06
900.7  207123.80  169975.59  82.06
901.9  207598.76  170338.16  82.05
903.0  207905.17  170687.56  82.10
904.2  208347.20  171025.85  82.09
905.4  208824.36  171455.38  82.11
906.5  209328.49  171873.88  82.11
907.7  209657.68  172204.23  82.14
908.8  210059.85  172528.50  82.13
910.0  210471.04  172879.36  82.14
911.2  210746.46  173128.44  82.15
912.3  210972.06  173334.51  82.16
913.5  211189.16  173495.74  82.15
914.6  211422.96  173708.18  82.16
915.8  211737.12  174037.30  82.19
916.9  211946.14  174292.49  82.23
918.1  212289.96  174541.73  82.22
919.2  212507.01  174742.24  82.23
920.4  212724.16  174928.63  82.23
921.5  212895.03  175134.37  82.26
922.7  213125.44  175345.19  82.27
923.8  213530.22  175657.69  82.26
925.0  213652.25  175839.10  82.30
926.1  213946.74  176086.65  82.30
927.3  214302.24  176427.93  82.33
928.4  214812.00  176917.20  82.36
929.6  215536.64  177510.40  82.36
930.7  216283.20  178131.33  82.36
931.8  217029.24  178773.68  82.37
933.0  217705.68  179397.71  82.40
934.1  218190.33  179798.89  82.40
935.3  218345.60  179962.19  82.42
936.4  218378.69  179967.50  82.41
937.6  218200.26  179826.92  82.41
938.7  218012.76  179714.40  82.43
939.9  218081.14  179786.45  82.44
941.0  218548.26  180232.39  82.47
942.1  219080.70  180672.71  82.47
943.3  219584.52  181073.89  82.46
944.4  220039.39  181402.09  82.44
945.6  220172.34  181570.86  82.47
946.7  220424.12  181741.28  82.45
947.9  220577.28  181962.96  82.49
949.0  220827.17  182093.50  82.46
950.1  221104.08  182379.76  82.49
951.3  221456.62  182663.13  82.48
952.4  221799.55  182866.58  82.45
953.6  221958.60  183196.21  82.54
954.7  222105.75  183263.26  82.51
955.8  222194.21  183484.97  82.58
957.0  222632.70  183792.11  82.55
958.1  223144.62  184097.42  82.50
959.3  223190.10  184159.82  82.51
960.4  223425.54  184468.01  82.56
961.6  223838.44  184756.64  82.54
962.7  223886.72  184980.56  82.62
963.9  224205.66  185144.81  82.58
965.0  224287.80  185161.92  82.56
966.2  224708.39  185373.83  82.50
967.3  224659.09  185391.34  82.52
968.5  224767.68  185522.91  82.54
969.6  224954.32  185744.36  82.57
970.8  225028.21  185815.57  82.57
971.9  224850.56  185757.33  82.61
973.1  225255.44  185942.10  82.55
974.2  225081.81  185882.77  82.58
975.4  225445.89  186155.25  82.57
976.5  225178.98  186262.64  82.72
977.7  225506.52  186415.45  82.67
978.8  225519.39  186262.49  82.59
980.0  225719.00  186241.36  82.51
981.2  226047.09  186566.28  82.53
982.3  225740.06  186714.48  82.71
983.5  225411.03  186662.25  82.81
984.6  225969.84  186810.87  82.67
985.8  226356.24  186810.00  82.53
987.0  226209.60  186901.92  82.62
988.1  226151.76  187083.68  82.72
989.3  226329.60  187071.99  82.65
990.2  239506.55  196352.22  81.98
994.0  239985.20  196964.91  82.07
997.9  240218.67  197234.33  82.11
1001.7  240928.06  198019.03  82.19
1005.6  241945.56  199032.22  82.26
1009.4  243092.38  200059.71  82.30
1013.3  244040.00  201000.00  82.36
1017.1  244755.91  201769.18  82.44
1021.0  245434.09  202444.49  82.48
1024.8  246678.06  203614.78  82.54
1028.6  248211.50  205015.39  82.60
1032.5  249517.80  206208.80  82.64
1036.3  250070.03  206848.83  82.72
1040.1  250348.37  207190.23  82.76
1044.0  251061.42  207902.53  82.81
1047.8  251638.80  208521.60  82.87
1051.6  252188.44  209116.36  82.92
1055.5  251892.40  209033.70  82.99
1059.3  251747.55  209030.40  83.03
1063.1  251699.40  209058.97  83.06
1067.0  252080.73  209485.69  83.10
1070.8  252789.60  210258.38  83.18
1074.6  253313.22  210797.17  83.22
1078.4  253177.67  210820.00  83.27
1082.3  252480.72  210409.49  83.34
1086.1  252196.31  210264.62  83.37
1089.9  252280.18  210453.94  83.42
1093.7  252681.72  210924.23  83.47
1097.5  252831.43  211224.98  83.54
1101.4  252725.12  211266.46  83.60
1105.2  252613.20  211304.00  83.65
1109.0  252928.23  211628.93  83.67
1112.8  253753.14  212426.89  83.71
1116.6  254480.18  213128.31  83.75
1120.4  255068.49  213666.13  83.77
1124.2  255504.33  214036.12  83.77
1128.1  255969.62  214375.12  83.75
1131.8  255940.07  214200.93  83.69
1135.7  255667.38  213857.11  83.65
1139.5  255430.40  213358.00  83.53
1143.3  254845.08  212475.87  83.37
1147.1  254280.44  211625.33  83.23
1150.9  253780.08  210706.83  83.03
1154.7  253690.09  210143.56  82.83
1158.5  253600.00  209515.87  82.62
1162.3  253396.09  208839.50  82.42
1166.1  252769.07  207843.03  82.23
1169.9  252370.37  207047.70  82.04
1173.7  251740.00  206060.00  81.85
1177.5  251157.04  204992.51  81.62
1181.2  251118.98  204336.60  81.37
1185.0  251447.22  203998.56  81.13
1188.8  251282.89  203303.72  80.91
1192.6  251255.72  202758.38  80.70
1196.4  251248.90  202362.65  80.54
1200.2  250583.82  201488.00  80.41
1204.0  250180.65  200866.95  80.29
1207.8  249848.27  200350.35  80.19
1211.6  249368.33  199756.33  80.10
1215.3  248963.65  199344.22  80.07
1219.1  248804.17  199236.75  80.08
1222.9  248444.44  199075.56  80.13
1226.7  248134.45  199045.95  80.22
1230.4  247507.07  198865.26  80.35
1234.2  246837.50  198685.20  80.49
1238.0  246162.37  198470.30  80.63
1241.8  245512.75  198275.56  80.76
1245.5  244974.36  198096.76  80.86
1249.3  244767.00  198140.03  80.95
1253.1  244908.61  198415.97  81.02
1256.8  244867.42  198520.33  81.07
1260.6  244608.23  198412.42  81.11
1264.4  244317.66  198261.89  81.15
1268.1  243855.33  197923.73  81.16
1271.9  243788.31  197948.84  81.20
1275.7  244032.86  198337.14  81.27
1279.4  244351.20  198829.50  81.37
1283.2  243894.69  198792.53  81.51
1286.9  243545.64  198783.37  81.62
1290.7  243258.40  198843.33  81.74
1294.4  242621.51  198546.86  81.83
1298.2  241816.09  198001.38  81.88
1302.0  240755.50  197223.42  81.92
1305.7  239451.06  196195.69  81.94
1309.5  237948.22  194920.27  81.92
1313.2  236999.17  194056.00  81.88
1317.0  236293.20  193346.40  81.82
1320.7  235560.51  192517.94  81.73
1324.4  234590.07  191412.38  81.59
1328.2  233867.20  190410.40  81.42
1331.9  232890.35  189148.85  81.22
1335.7  232007.50  187874.86  80.98
1339.4  230844.93  186309.73  80.71
1343.2  229991.67  184857.54  80.38
1346.9  229577.00  183620.75  79.98
1350.6  229941.99  182807.18  79.50
1354.4  230532.28  182095.03  78.99
1358.1  230450.60  180819.73  78.46
1361.8  229787.04  179126.44  77.95
1365.6  228639.05  177235.70  77.52
1369.3  227256.89  175327.56  77.15
1373.0  225749.03  173485.09  76.85
1376.7  224297.57  171711.67  76.56
1380.5  222802.76  169825.16  76.22
1384.2  221418.17  167888.50  75.82
1387.9  220057.47  165711.60  75.30
1391.6  218709.94  163349.69  74.69
1395.3  217554.25  160978.85  73.99
1399.1  216807.60  158857.56  73.27
1402.8  215827.33  156357.33  72.45
1406.5  215057.23  153646.60  71.44
1410.2  214471.22  150529.33  70.19
1413.9  214269.53  147649.08  68.91
1417.6  213719.56  144881.09  67.79
1421.3  213129.33  142554.13  66.89
1425.1  212421.87  140232.53  66.02
1428.8  212023.50  138145.20  65.16
1432.5  211771.81  136382.27  64.40
1436.2  211519.79  134864.06  63.76
1439.9  210898.16  133277.57  63.20
1443.6  210540.33  132002.33  62.70
1447.3  209980.22  130719.42  62.25
1451.0  209467.25  129543.75  61.84
1454.7  208878.04  128310.13  61.43
1458.4  208441.10  127138.67  61.00
1462.1  207787.32  125785.27  60.54
1465.8  207155.39  124405.50  60.05
1469.4  206576.77  123088.93  59.59
1473.1  206954.29  122386.73  59.14
1476.8  207038.07  121642.37  58.75
1480.5  205887.67  120371.36  58.46
1484.2  204985.15  119450.87  58.27
1487.9  204333.07  118919.67  58.20
1491.6  203608.17  118499.33  58.20
1495.3  203286.42  118451.67  58.27
1498.9  202691.40  118350.33  58.39
1502.6  201792.00  118167.43  58.56
1506.3  200717.69  117997.60  58.79
1510.0  199785.85  117909.65  59.02
1513.7  199054.78  117939.07  59.25
1517.3  198382.64  117910.70  59.44
1521.0  197490.80  117616.27  59.56
1524.7  196700.47  117278.69  59.62
1528.3  195884.87  116836.93  59.65
1532.0  194993.07  116305.20  59.65
1535.7  194147.80  115801.16  59.65
1539.3  193297.57  115334.73  59.67
1543.0  192707.47  115112.08  59.73
1546.7  192335.00  115103.08  59.85
1550.3  191840.36  115097.07  60.00
1554.0  191054.50  114954.00  60.17
1557.6  190291.57  114818.92  60.34
1561.3  189447.98  114612.03  60.50
1565.0  188561.33  114311.60  60.62
1568.6  187609.71  113973.39  60.75
1572.3  186942.86  113765.23  60.86
1575.9  186299.47  113591.56  60.97
1579.6  185708.64  113391.72  61.06
1583.2  185058.49  113183.51  61.16
1586.9  184269.37  113010.46  61.33
1590.5  183632.44  113136.76  61.61
1594.1  182865.03  113387.09  62.01
1597.8  182044.80  113754.59  62.49
1601.4  181274.01  114270.96  63.04
1605.1  180288.97  114702.74  63.62
1608.7  179422.50  115244.00  64.23
1612.3  178642.41  115792.40  64.82
1616.0  177816.00  116261.55  65.38
1619.6  177120.67  116748.89  65.91
1623.2  176281.93  117082.87  66.42
1626.9  175620.62  117457.11  66.88
1630.5  174828.50  117671.65  67.31
1634.1  174161.89  117950.85  67.72
1637.8  173467.47  118115.82  68.09
1641.4  172645.08  118209.45  68.47
1645.0  171823.06  118266.13  68.83
1648.6  170887.58  118186.02  69.16
1652.2  170158.16  118210.95  69.47
1655.8  169464.22  118199.33  69.75
1659.5  168793.75  118125.75  69.98
1663.1  167597.21  117631.74  70.19
1666.7  166354.83  117006.83  70.34
1670.3  165190.25  116334.20  70.42
1673.9  164107.99  115614.45  70.45
1677.5  163303.63  114992.52  70.42
1681.1  162882.49  114474.44  70.28
1684.7  162902.40  114182.25  70.09
1688.3  162774.11  113734.29  69.87
1691.9  162381.13  113028.47  69.61
1695.6  162030.50  112253.07  69.28
1699.2  161908.17  111543.53  68.89
1702.8  161843.79  110991.07  68.58
1706.3  161343.96  110411.31  68.43
1709.9  160369.16  109697.42  68.40
1713.5  159625.69  109175.88  68.39
1717.1  158903.19  108617.83  68.35
1720.7  158187.40  108005.74  68.28
1724.3  157808.23  107579.83  68.17
1727.9  157472.04  107152.07  68.05
1731.5  157363.44  106849.14  67.90
1735.1  157456.27  106721.33  67.78
1738.7  157222.62  106367.87  67.65
1742.2  156705.69  105855.36  67.55
1745.8  156053.60  105212.67  67.42
1749.4  155794.24  104843.31  67.30
1753.0  154858.78  104004.25  67.16
1756.5  153359.44  102763.51  67.01
1760.1  151606.90  101320.85  66.83
1763.7  149624.22  99774.89  66.68
1767.2  148044.27  98541.73  66.56
1770.8  146680.00  97489.00  66.46
1774.4  145245.33  96430.02  66.39
1777.9  144420.30  95849.48  66.37
1781.5  143550.67  95273.33  66.37
1785.1  142350.00  94488.33  66.38
1788.6  141068.17  93693.77  66.42
1792.2  139751.67  92879.83  66.46
1795.8  139057.89  92505.91  66.52
1799.3  138360.20  92097.80  66.56
1802.9  137657.52  91685.77  66.60
1806.4  137048.71  91296.80  66.62
1810.0  136274.71  90804.12  66.63
1813.5  135917.48  90578.60  66.64
1817.1  135717.60  90452.67  66.65
1820.6  135177.50  90144.27  66.69
1824.2  135174.58  90191.69  66.72
1827.7  134455.70  89867.39  66.84
1831.2  134274.00  89922.00  66.97
1834.8  134328.33  90237.03  67.18
1838.3  134081.50  90364.00  67.39
1841.8  133446.37  90194.80  67.59
1845.4  132519.14  89827.34  67.78
1848.9  131692.05  89511.60  67.97
1852.4  131039.40  89190.67  68.06
1856.0  130301.07  88732.90  68.10
1859.5  129510.33  88166.65  68.08
1863.0  128990.72  87642.21  67.94
1866.6  128880.00  87336.09  67.77
1870.1  128833.24  86919.01  67.47
1873.6  128184.75  85939.50  67.04
1877.1  126908.83  84376.83  66.49
1880.6  125550.87  82565.91  65.76
1884.2  124562.55  80779.15  64.85
1887.7  123768.87  78902.93  63.75
1891.2  122833.55  76687.10  62.43
1894.7  122034.32  74311.09  60.89
1898.2  121611.44  71990.19  59.20
1902.2  129954.24  74655.36  57.45
1904.9  129249.88  72369.04  55.99
1907.6  128444.00  70005.92  54.50
1910.4  127760.50  67809.07  53.08
1913.1  126608.32  65546.24  51.77
1915.8  125849.08  63668.08  50.59
1918.6  125312.96  62087.68  49.55
1921.3  124829.83  60662.13  48.60
1924.0  123997.02  59285.24  47.81
1926.7  123132.04  58125.68  47.21
1929.4  122249.20  57189.36  46.78
1932.2  121637.11  56541.13  46.48
1934.9  121024.80  56057.04  46.32
1937.6  120384.32  55696.48  46.27
1940.3  119782.00  55479.50  46.32
1943.0  119233.22  55399.41  46.46
1945.7  118477.70  55302.61  46.68
1948.4  117705.93  55261.00  46.95
1951.1  117083.70  55357.38  47.28
1953.8  116435.88  55495.44  47.66
1956.4  115902.80  55686.55  48.05
1959.1  115276.00  55876.64  48.47
1961.8  114475.62  55991.88  48.91
1964.5  113788.44  56161.89  49.36
1967.2  112993.33  56266.24  49.80
1969.9  112364.60  56452.10  50.24
1972.5  111605.89  56562.29  50.68
1975.2  111063.93  56779.43  51.12
1977.9  110697.04  57081.32  51.57
1980.6  110075.07  57240.19  52.00
1983.2  109179.08  57253.32  52.44
1985.9  108316.80  57232.80  52.84
1988.5  107457.87  57207.63  53.24
1991.2  106791.21  57277.53  53.64
1993.8  106162.98  57339.48  54.01
1996.5  105720.12  57448.38  54.34
1999.2  105095.12  57440.27  54.66
2001.8  104690.64  57535.20  54.96
2004.4  104184.22  57538.54  55.23
2007.1  103531.26  57371.44  55.41
2009.7  102943.62  57195.00  55.56
2012.4  102524.80  57084.16  55.68
2015.0  102068.20  56883.80  55.73
2017.6  101558.40  56560.40  55.69
2020.3  101054.80  56189.76  55.60
2022.9  100798.08  55911.20  55.47
2025.5  100570.68  55586.46  55.27
2028.1  100371.15  55213.52  55.01
2030.8  99983.34  54675.33  54.68
2033.4  99814.38  54185.82  54.29
2036.0  99434.60  53533.48  53.84
2038.6  99052.38  52829.46  53.33
2041.2  98739.36  52104.80  52.77
2043.8  98398.43  51319.97  52.16
2046.4  98032.68  50494.72  51.51
2049.0  97516.96  49575.96  50.84
2051.6  97284.78  48781.17  50.14
2054.2  96968.00  47972.50  49.47
2056.8  96588.80  47177.90  48.84
2059.4  96001.96  46301.49  48.23
2062.0  95503.25  45477.00  47.62
2064.6  94905.57  44628.91  47.02
2067.1  94328.01  43777.53  46.41
2069.7  93730.52  42923.98  45.80
2072.3  93305.54  42214.28  45.24
2074.9  92820.42  41530.65  44.74
2077.4  92490.67  40952.03  44.28
2080.0  91999.90  40328.83  43.84
2082.6  91546.70  39791.65  43.47
2085.1  91105.83  39292.20  43.13
2087.7  90737.40  38883.00  42.85
2090.3  90276.39  38465.19  42.61
2092.8  89519.29  37950.15  42.39
2095.4  88726.56  37429.60  42.19
2097.9  88073.09  36974.98  41.98
2100.5  87400.00  36563.60  41.83
2103.0  86806.16  36247.56  41.76
2105.6  86233.56  35978.34  41.72
2108.1  85718.25  35773.83  41.73
2110.7  85181.60  35645.68  41.85
2113.2  84679.71  35574.84  42.01
2115.7  84117.95  35499.25  42.20
2118.3  83525.52  35442.03  42.43
2120.8  83172.60  35512.56  42.70
2123.3  82760.61  35568.07  42.98
2125.8  82369.42  35638.26  43.27
2128.4  81939.78  35716.20  43.59
2130.9  81385.20  35749.40  43.93
2133.4  81004.14  35846.02  44.25
2135.9  80615.60  35934.40  44.57
2138.4  80163.49  35943.49  44.84
2140.9  79844.52  35988.02  45.07
2143.4  79518.18  36023.68  45.30
2145.9  79203.85  36074.85  45.55
2148.4  78889.52  36118.71  45.78
2150.9  78582.50  36140.64  45.99
2153.4  78304.72  36162.57  46.18
2155.9  77969.21  36166.22  46.39
2158.4  77682.15  36191.40  46.59
2160.9  77446.95  36264.90  46.83
2163.4  77121.38  36288.96  47.05
2165.9  76556.20  36193.54  47.28
2168.4  76095.18  36125.10  47.47
2170.8  75741.49  36157.22  47.74
2173.3  75381.72  36173.55  47.99
2175.8  75070.82  36208.81  48.23
2178.2  74693.70  36214.45  48.48
2180.7  74293.31  36199.17  48.72
2183.2  73890.89  36175.67  48.96
2185.6  73490.76  36136.80  49.17
2188.1  72969.12  36053.64  49.41
2190.6  72391.54  35928.10  49.63
2193.0  71755.86  35756.49  49.83
2195.5  71208.96  35619.84  50.02
2197.9  70623.76  35447.68  50.19
2200.4  69880.70  35152.30  50.30
2202.8  69402.76  34948.45  50.36
2205.3  68803.58  34710.56  50.45
2207.7  68445.52  34641.88  50.61
2210.1  68045.60  34599.32  50.85
2212.6  67691.75  34582.46  51.09
2215.0  67451.30  34627.45  51.34
2217.4  67120.00  34608.75  51.56
2219.9  66880.78  34609.40  51.75
2222.3  66654.28  34568.60  51.86
2224.7  66474.54  34542.99  51.96
2227.1  66213.88  34432.56  52.00
2229.5  65925.99  34262.34  51.97
2231.9  65482.56  33979.36  51.89
2234.4  64996.08  33615.12  51.72
2236.8  64574.95  33268.74  51.52
2239.2  64186.98  32904.30  51.26
2241.6  63774.27  32459.70  50.90
2244.0  63383.04  31933.44  50.38
2246.4  62970.21  31368.06  49.81
2248.8  62533.24  30736.53  49.15
2251.2  62222.40  30119.40  48.41
2253.6  61804.80  29406.00  47.58
2255.9  61503.96  28724.04  46.70
2258.3  61188.29  28002.61  45.76
2260.7  60795.84  27293.60  44.89
2263.1  60369.30  26587.20  44.04
2265.5  59969.69  25939.65  43.25
2267.9  59664.60  25430.10  42.62
2270.2  59234.96  24991.52  42.19
2272.6  58849.68  24694.44  41.96
2275.0  58458.96  24546.06  41.99
2277.3  58056.00  24479.10  42.16
2279.7  57657.75  24399.45  42.32
2282.1  57319.92  24351.60  42.48
2284.4  56934.24  24326.94  42.73
2286.8  56633.08  24298.53  42.91
2289.1  56223.36  24161.88  42.97
2291.5  55909.49  24016.23  42.96
2293.8  55485.96  23787.60  42.87
2296.2  55024.20  23488.08  42.69
2298.5  54505.86  23138.40  42.45
2300.8  53963.14  22802.78  42.26
2303.2  53338.36  22386.64  41.97
2305.5  52665.01  21924.40  41.63
2307.9  52005.42  21469.19  41.28
2310.2  51365.16  21030.24  40.94
2312.5  50756.40  20644.80  40.67
2314.8  50147.58  20228.68  40.34
2317.1  49533.75  19795.00  39.96
2319.5  48917.79  19411.38  39.68
2321.8  48370.80  19078.04  39.44
2324.1  47781.72  18713.10  39.16
2326.4  47290.54  18380.78  38.87
2328.7  46759.00  18069.00  38.64
2331.0  46271.88  17765.52  38.39
2333.3  45891.62  17519.50  38.18
2335.6  45505.60  17316.88  38.05
2337.9  45028.80  17162.46  38.11
2340.2  44593.00  16995.50  38.11
2342.5  44231.01  16832.70  38.06
2344.8  43739.00  16664.75  38.10
2347.1  43228.50  16499.28  38.17
2349.4  42689.70  16313.04  38.21
2351.7  42192.48  16133.28  38.24
2353.9  41733.58  15982.66  38.30
2356.2  41242.50  15834.00  38.39
2358.5  40740.90  15700.39  38.54
2360.8  40245.68  15545.04  38.63
2363.1  39775.26  15403.50  38.73
2365.3  39322.88  15261.40  38.81
2367.6  38790.00  15070.00  38.85
2369.8  38290.50  14884.05  38.87
2372.1  37730.94  14713.14  38.99
2374.4  37110.80  14515.36  39.11
2376.6  36519.00  14327.88  39.23
2378.9  35907.76  14151.76  39.41
2381.1  35297.60  13936.00  39.48
2383.4  34727.20  13754.90  39.61
2385.6  34234.20  13605.90  39.74
2387.9  33731.64  13425.84  39.80
2390.1  33253.50  13240.50  39.82
2392.3  32758.83  13057.20  39.86
2394.6  32305.10  12932.58  40.03
2396.8  31904.27  12774.44  40.04
2399.0  31458.00  12593.90  40.03
2401.3  31020.94  12410.54  40.01
2403.5  30554.16  12241.32  40.06
2405.7  30101.22  12044.86  40.01
2407.9  29689.92  11825.46  39.83
2410.1  29272.68  11617.56  39.69
2412.4  28871.50  11424.30  39.57
2414.6  28482.00  11201.04  39.33
2416.8  28094.88  11006.82  39.18
2419.0  27701.60  10834.90  39.11
2421.2  27294.24  10640.70  38.99
2423.4  26859.14  10394.51  38.70
2425.6  26551.89  10195.56  38.40
2427.8  26254.71  9989.82  38.05
2430.0  25922.20  9772.44  37.70
2432.2  25632.00  9550.08  37.26
2434.4  25321.41  9322.83  36.82
2436.5  24998.76  9118.16  36.47
2438.7  24703.80  8900.46  36.03
2440.9  24403.59  8670.48  35.53
2443.1  24107.94  8490.24  35.22
2445.3  23868.02  8301.39  34.78
2447.4  23562.00  8078.40  34.29
2449.6  23260.16  7884.80  33.90
2451.8  22952.16  7725.24  33.66
2453.9  22608.11  7544.35  33.37
2456.1  22294.00  7360.16  33.01
2458.3  22001.01  7219.28  32.81
2460.4  21721.19  7030.84  32.37
2462.6  21406.35  6850.55  32.00
2464.7  21126.17  6683.17  31.63
2466.9  20895.04  6519.68  31.20
2469.0  20663.08  6365.21  30.80
2471.2  20424.78  6193.14  30.32
2473.3  20134.97  6064.75  30.12
2475.4  19871.58  5923.54  29.81
2477.6  19618.07  5778.85  29.46
2479.7  19384.32  5652.48  29.16
2481.9  19091.03  5510.33  28.86
2484.0  18873.57  5406.24  28.64
2486.1  18648.36  5306.58  28.46
2488.2  18427.20  5252.45  28.50
2490.4  18158.75  5237.75  28.84
2492.5  17857.12  5154.04  28.86
2494.6  17501.04  5077.71  29.01
2496.7  17218.33  5047.11  29.31
2498.8  16992.90  5011.83  29.49
2500.9  16866.48  4964.73  29.44
2503.0  16814.00  4972.14  29.57
2505.1  16731.00  4993.95  29.85
2507.2  16694.43  5016.42  30.05
2509.4  16634.75  5091.68  30.61
2511.4  16646.28  5256.72  31.58
2513.5  16744.96  5300.32  31.65
2515.6  16808.16  5344.70  31.80
