# Supplementary material for: Using reflectance spectra and Pl@ntNet to identify herbarium specimens: a case study with Lithocarpus
Source: New Phytol. 2025 Jun 4;251(2):800–10. doi: 10.1111/nph.70258 (PMC13278665; doi:10.1111/nph.70258)
Supplement: Supplementary file 1 — Dataset S1 Original spectral data collected for this study. [file NPH-251-800-s003.zip › lithocarpus_spectra/gr020822_0116.sig]

/*** Spectra Vista SIG Data ***/
name= gr020822_0116.sig
instrument= HI: 1132003 (HR-1024i)
integration= 50.0, 9.0, 6.0, 200.0, 14.0, 6.0
scan method= Time-based, Time-based
scan coadds= 100, 425, 571, 25, 298, 571
scan time= 5, 5
scan settings= AI, AI
external data set1= 0,0,0,0,0,0,0,0,0,0,0,0,0,0,0,0,0,0,0,0,0,0,0,0,0,0,0,0,0,0,0,0
external data set2= 0,0,0,0,0,0,0,0,0,0,0,0,0,0,0,0,0,0,0,0,0,0,0,0,0,0,0,0,0,0,0,0
external data dark= 0,0,0,0,0,0,0,0,0,0,0,0,0,0,0,0
external data mask= 0
optic= LENS 4(1), LENS 4(1)
temp= 33.5, -5.0, -9.9, 33.6, -5.1, -9.9
battery= 7.44, 7.43
error= 0, 0
units= Radiance, Radiance
time= 08/02/2022 11:18:53, 08/02/2022 11:20:36
longitude=                 ,                 
latitude=                 ,                 
gpstime=                 ,                 
comm= 
memory slot= 0, 0
factors= 0.962, 0.940, 1.000 [Overlap: Remove @ 990,1900, Matching Type: None]
inclinometer x offset= 1, 1
inclinometer y offset= 90, 90
data= 
340.5  1215.20  135.63  11.16
341.9  1212.39  143.57  11.84
343.4  1161.12  132.84  11.44
344.9  1147.00  124.88  10.89
346.4  1176.78  115.90  9.85
347.8  1181.97  115.63  9.78
349.3  1162.16  107.46  9.25
350.8  1181.70  109.84  9.29
352.2  1228.92  109.73  8.93
353.7  1241.10  93.08  7.50
355.2  1283.80  81.88  6.38
356.6  1335.18  81.81  6.13
358.1  1388.10  89.24  6.43
359.6  1435.84  92.95  6.47
361.0  1477.20  92.33  6.25
362.5  1553.58  89.39  5.75
364.0  1656.20  92.37  5.58
365.5  1696.20  102.80  6.06
366.9  1758.40  94.20  5.36
368.4  1838.97  93.83  5.10
369.9  1929.00  102.88  5.33
371.3  2022.66  99.15  4.90
372.8  2084.49  108.16  5.19
374.2  2180.64  107.09  4.91
375.7  2281.14  111.44  4.89
377.2  2416.35  110.14  4.56
378.6  2457.06  112.29  4.57
380.1  2551.18  118.59  4.65
381.6  2673.32  116.64  4.36
383.0  2795.65  120.18  4.30
384.5  2917.46  127.40  4.37
386.0  3047.22  122.27  4.01
387.4  3120.95  132.55  4.25
388.9  3230.36  130.73  4.05
390.4  3348.66  133.83  4.00
391.8  3512.88  134.89  3.84
393.3  3650.85  141.98  3.89
394.7  3745.50  144.71  3.86
396.2  3841.10  143.37  3.73
397.7  3973.20  141.90  3.57
399.1  4155.21  144.07  3.47
400.6  4348.48  144.78  3.33
402.0  4471.74  147.03  3.29
403.5  4566.80  149.45  3.27
405.0  4687.96  156.11  3.33
406.4  4879.82  160.11  3.28
407.9  5075.48  158.33  3.12
409.3  5206.54  164.63  3.16
410.8  5329.80  164.97  3.10
412.2  5467.20  172.86  3.16
413.7  5681.55  175.86  3.10
415.1  5897.24  180.03  3.05
416.6  6080.58  184.88  3.04
418.0  6227.75  186.69  3.00
419.5  6377.93  193.48  3.03
420.9  6560.00  200.08  3.05
422.4  6795.87  205.08  3.02
423.8  7033.80  214.41  3.05
425.3  7300.05  222.94  3.05
426.7  7521.45  232.16  3.09
428.2  7685.12  237.12  3.09
429.6  7851.32  249.06  3.17
431.1  8047.48  256.87  3.19
432.5  8312.33  268.32  3.23
434.0  8580.00  277.75  3.24
435.4  8882.50  288.75  3.25
436.8  9173.79  302.17  3.29
438.3  9424.20  314.99  3.34
439.7  9633.17  324.33  3.37
441.2  9819.24  332.76  3.39
442.6  10062.15  345.49  3.43
444.0  10335.78  354.90  3.43
445.5  10659.09  370.60  3.48
446.9  10990.98  386.30  3.51
448.4  11292.26  405.07  3.59
449.8  11633.35  420.93  3.62
451.2  11908.25  434.13  3.65
452.7  12130.05  440.04  3.63
454.1  12369.20  458.07  3.70
455.5  12650.96  474.99  3.75
457.0  12978.68  491.92  3.79
458.4  13304.72  510.51  3.84
459.8  13651.20  525.60  3.85
461.2  14046.42  543.52  3.87
462.7  14405.61  565.66  3.93
464.1  14725.82  585.76  3.98
465.5  15006.24  601.29  4.01
467.0  15280.50  617.63  4.04
468.4  15595.28  637.22  4.09
469.8  15937.04  657.09  4.12
471.2  16329.33  678.17  4.15
472.7  16757.05  699.44  4.17
474.1  17174.90  727.18  4.23
475.5  17670.90  750.49  4.25
476.9  18146.70  774.44  4.27
478.4  18531.25  793.75  4.28
479.8  18804.44  816.28  4.34
481.2  19016.88  835.82  4.40
482.6  19257.21  849.22  4.41
484.0  19604.10  868.10  4.43
485.4  20055.26  893.95  4.46
486.9  20568.60  919.91  4.47
488.3  21123.28  956.30  4.53
489.7  21594.10  981.55  4.55
491.1  22008.84  1002.54  4.56
492.5  22391.04  1027.53  4.59
493.9  22715.46  1051.97  4.63
495.3  23016.60  1073.03  4.66
496.8  23385.36  1091.15  4.67
498.2  23853.99  1117.22  4.68
499.6  24335.73  1142.98  4.70
501.0  24900.03  1178.06  4.73
502.4  25423.32  1211.31  4.76
503.8  25912.81  1240.45  4.79
505.2  26431.24  1268.73  4.80
506.6  26934.38  1299.16  4.82
508.0  27412.56  1333.08  4.86
509.4  27805.00  1365.00  4.91
510.8  28254.60  1399.61  4.95
512.2  28709.04  1434.72  5.00
513.6  29203.20  1468.80  5.03
515.0  29773.76  1508.04  5.06
516.4  30257.44  1547.44  5.11
517.8  30805.08  1592.70  5.17
519.2  31383.84  1637.60  5.22
520.7  31959.82  1682.63  5.26
522.0  32438.64  1723.83  5.31
523.4  33008.85  1769.51  5.36
524.8  33507.00  1811.13  5.41
526.2  34103.48  1860.53  5.46
527.6  34715.88  1909.68  5.50
529.0  35244.00  1954.70  5.55
530.4  35876.24  2002.54  5.58
531.8  36413.76  2047.36  5.62
533.2  36887.76  2093.13  5.67
534.6  37338.08  2139.04  5.73
536.0  37812.18  2195.89  5.81
537.4  38308.68  2249.49  5.87
538.8  38864.39  2302.49  5.92
540.2  39487.32  2363.08  5.98
541.6  40071.22  2424.98  6.05
543.0  40583.34  2487.91  6.13
544.3  41268.45  2559.98  6.20
545.7  42034.05  2641.54  6.28
547.1  42547.35  2705.70  6.36
548.5  43164.90  2778.02  6.44
549.9  43873.66  2855.70  6.51
551.3  44602.22  2939.30  6.59
552.7  45130.74  3008.27  6.67
554.1  45830.01  3089.46  6.74
555.4  46432.04  3160.20  6.81
556.8  46856.04  3224.76  6.88
558.2  47127.75  3280.58  6.96
559.6  47392.80  3335.21  7.04
561.0  47923.26  3403.79  7.10
562.3  48325.55  3464.83  7.17
563.7  48899.20  3538.08  7.24
565.1  49478.00  3613.50  7.30
566.5  50090.82  3693.67  7.37
567.9  50930.88  3788.44  7.44
569.2  51840.60  3891.30  7.51
570.6  52794.00  4000.40  7.58
572.0  53623.62  4108.30  7.66
573.4  54317.42  4203.69  7.74
574.8  55007.75  4301.00  7.82
576.1  55866.22  4410.21  7.89
577.5  56518.68  4507.15  7.97
578.9  57422.52  4624.26  8.05
580.3  58264.86  4737.25  8.13
581.6  59099.68  4851.12  8.21
583.0  59920.74  4965.57  8.29
584.4  60508.86  5058.71  8.36
585.8  60937.88  5140.95  8.44
587.1  61312.02  5211.80  8.50
588.5  61776.30  5293.80  8.57
589.9  62174.10  5361.38  8.62
591.2  62687.20  5441.95  8.68
592.6  63422.04  5540.70  8.74
594.0  64067.11  5624.80  8.78
595.3  64923.66  5721.55  8.81
596.7  65782.08  5821.95  8.85
598.1  66627.38  5914.02  8.88
599.5  67442.75  6005.71  8.90
600.8  68305.68  6096.00  8.92
602.2  69020.77  6171.60  8.94
603.5  69892.20  6262.95  8.96
604.9  70751.88  6357.96  8.99
606.3  71538.72  6446.88  9.01
607.6  72282.24  6536.16  9.04
609.0  73013.40  6629.85  9.08
610.4  73731.84  6729.45  9.13
611.7  74390.51  6833.78  9.19
613.1  75002.70  6941.66  9.26
614.5  75681.54  7061.49  9.33
615.8  76217.22  7173.09  9.41
617.2  76959.36  7308.41  9.50
618.5  77589.80  7439.28  9.59
619.9  78379.92  7588.42  9.68
621.2  79107.07  7741.55  9.79
622.6  80014.00  7913.13  9.89
624.0  80735.94  8067.56  9.99
625.3  81553.51  8233.32  10.10
626.7  82379.80  8397.26  10.19
628.0  83049.72  8549.89  10.29
629.4  83876.80  8712.20  10.39
630.8  84571.80  8859.03  10.48
632.1  85123.71  8985.53  10.56
633.5  86023.08  9133.41  10.62
634.8  86740.41  9265.18  10.68
636.2  87381.48  9383.30  10.74
637.5  88196.75  9503.53  10.78
638.9  88904.13  9605.23  10.80
640.2  89664.31  9703.80  10.82
641.6  90493.74  9790.67  10.82
642.9  91262.99  9849.61  10.79
644.3  92087.30  9901.57  10.75
645.6  92839.50  9936.88  10.70
647.0  93563.37  9932.20  10.62
648.3  94347.15  9906.62  10.50
649.7  95179.43  9860.51  10.36
651.0  95966.08  9798.38  10.21
652.4  96496.92  9701.64  10.05
653.7  97556.31  9635.83  9.88
655.0  98464.00  9540.51  9.69
656.4  99115.60  9407.25  9.49
657.7  100166.24  9305.42  9.29
659.1  101039.40  9186.10  9.09
660.4  101739.68  9070.88  8.92
661.8  102424.00  8962.00  8.75
663.1  103405.47  8908.45  8.62
664.5  103900.80  8840.61  8.51
665.8  104049.51  8787.83  8.45
667.1  104114.43  8759.21  8.41
668.5  104496.00  8805.30  8.43
669.8  104875.70  8899.56  8.49
671.2  105131.52  9023.04  8.58
672.5  105409.84  9203.20  8.73
673.8  106014.72  9457.77  8.92
675.2  106947.96  9787.47  9.15
676.5  108106.44  10174.77  9.41
677.8  109332.34  10615.81  9.71
679.2  110291.64  11069.36  10.04
680.5  111131.94  11538.02  10.38
681.9  111865.60  12025.48  10.75
683.2  112666.40  12525.98  11.12
684.5  113459.50  13024.55  11.48
685.9  114196.50  13513.25  11.83
687.2  114908.16  13989.12  12.17
688.5  115574.08  14448.68  12.50
689.9  116349.56  14913.28  12.82
691.2  117018.97  15356.98  13.12
692.5  117634.02  15785.35  13.42
693.8  118361.35  16224.95  13.71
695.2  118973.42  16653.43  14.00
696.5  119672.52  17110.50  14.30
697.8  120384.55  17576.41  14.60
699.2  121042.35  18056.32  14.92
700.5  121747.86  18555.17  15.24
701.8  122377.50  19062.23  15.58
703.1  123041.88  19590.15  15.92
704.5  123718.59  20144.09  16.28
705.8  124447.86  20726.77  16.65
707.1  125106.00  21307.75  17.03
708.4  125751.39  21905.09  17.42
709.8  126546.69  22530.49  17.80
711.1  127093.66  23123.86  18.19
712.4  127902.30  23773.66  18.59
713.7  128552.10  24403.60  18.98
715.0  129236.25  25044.72  19.38
716.3  129985.25  25695.81  19.77
717.7  130707.33  26333.76  20.15
719.0  131480.30  26991.75  20.53
720.3  132222.76  27651.62  20.91
721.6  133096.40  28338.30  21.29
722.9  133937.10  29015.35  21.66
724.2  134787.24  29705.13  22.04
725.6  135543.70  30371.90  22.41
726.9  136004.75  30978.69  22.78
728.2  136478.72  31597.16  23.15
729.5  137054.19  32249.33  23.53
730.8  137526.96  32882.00  23.91
732.1  138104.96  33549.81  24.29
733.4  138527.33  34188.49  24.68
734.7  138830.76  34807.05  25.07
736.0  139194.60  35451.26  25.47
737.3  139343.76  36053.78  25.87
738.6  139486.05  36666.88  26.29
740.0  139653.75  37295.28  26.71
741.2  139959.04  37964.16  27.13
742.6  140437.08  38696.58  27.55
743.9  141019.36  39463.42  27.98
745.2  141753.90  40282.11  28.42
746.5  142542.02  41117.73  28.85
747.8  143172.00  41928.65  29.29
749.1  143896.67  42770.00  29.72
750.4  144634.02  43610.77  30.15
751.7  145342.96  44451.19  30.58
753.0  145879.13  45234.39  31.01
754.2  146525.46  46045.14  31.42
755.5  147093.48  46828.79  31.84
756.8  147649.36  47603.71  32.24
758.1  148614.36  48502.23  32.64
759.4  149519.60  49379.05  33.03
760.7  150372.32  50231.16  33.40
762.0  150946.25  50981.88  33.77
763.3  151483.50  51729.30  34.15
764.6  151874.64  52400.88  34.50
765.9  152257.40  53069.03  34.85
767.2  152751.48  53773.65  35.20
768.4  153062.00  54397.53  35.54
769.7  153684.37  55133.11  35.87
771.0  154085.94  55793.81  36.21
772.3  154452.65  56436.60  36.54
773.6  154929.28  57112.00  36.86
774.8  155386.65  57766.10  37.18
776.1  155815.14  58424.67  37.50
777.4  156127.09  59014.95  37.80
778.7  156629.00  59690.87  38.11
780.0  157073.28  60333.44  38.41
781.2  157434.24  60944.15  38.71
782.5  157930.50  61610.64  39.01
783.8  158393.88  62244.86  39.30
785.0  158730.96  62832.74  39.58
786.3  159148.50  63443.63  39.86
787.6  159589.36  64071.42  40.15
788.9  159977.58  64673.85  40.43
790.1  160491.60  65323.70  40.70
791.4  160863.84  65911.56  40.97
792.7  161482.89  66586.10  41.23
793.9  161912.52  67178.16  41.49
795.2  162380.00  67789.63  41.75
796.5  162878.54  68420.88  42.01
797.7  163340.58  69028.80  42.26
799.0  163956.00  69696.00  42.51
800.2  164330.24  70260.48  42.76
801.5  164813.04  70859.37  42.99
802.8  165346.25  71484.80  43.23
804.0  165811.10  72076.55  43.47
805.3  166293.32  72671.77  43.70
806.5  166645.10  73219.18  43.94
807.8  167114.50  73798.38  44.16
809.0  167586.27  74383.86  44.39
810.3  168044.75  74969.86  44.61
811.5  168416.25  75502.57  44.83
812.8  168889.80  76083.60  45.05
814.0  169258.68  76622.90  45.27
815.3  169783.05  77208.79  45.47
816.5  170141.25  77747.25  45.70
817.8  170613.09  78296.84  45.89
819.0  170993.83  78828.51  46.10
820.2  171454.98  79386.02  46.30
821.5  171915.25  79951.94  46.51
822.7  172205.37  80421.23  46.70
824.0  172634.76  80964.83  46.90
825.2  173130.15  81533.36  47.09
826.4  173624.33  82099.08  47.29
827.7  173892.00  82586.06  47.49
828.9  174351.60  83118.83  47.67
830.1  174773.05  83634.58  47.85
831.4  175213.99  84159.36  48.03
832.6  175688.82  84709.98  48.22
833.8  176004.40  85201.23  48.41
835.0  176357.44  85693.65  48.59
836.3  176815.52  86201.29  48.75
837.5  177282.00  86741.55  48.93
838.7  177705.90  87266.63  49.11
839.9  178109.28  87776.46  49.28
841.2  178536.77  88296.68  49.46
842.4  178909.41  88784.37  49.63
843.6  179330.20  89284.48  49.79
844.8  179842.86  89818.38  49.94
846.0  180244.20  90331.20  50.12
847.2  180645.57  90805.31  50.27
848.5  181090.80  91330.88  50.43
849.7  181459.20  91798.29  50.59
850.9  181860.90  92261.98  50.73
852.1  182243.75  92742.44  50.89
853.3  182556.72  93182.84  51.04
854.5  182950.32  93686.04  51.21
855.7  183265.68  94130.22  51.36
856.9  183611.88  94571.82  51.51
858.1  184021.70  95043.98  51.65
859.3  184459.52  95493.41  51.77
860.5  184829.91  96005.67  51.94
861.7  185231.20  96484.40  52.09
862.9  185590.73  96922.67  52.22
864.1  185962.10  97370.06  52.36
865.3  186377.16  97835.83  52.49
866.5  186831.36  98327.52  52.63
867.7  187255.97  98788.74  52.76
868.9  187646.69  99262.00  52.90
870.1  188078.30  99740.53  53.03
871.3  188514.44  100214.45  53.16
872.5  189020.70  100707.19  53.28
873.7  189489.76  101192.14  53.40
874.9  189995.49  101701.98  53.53
876.0  190462.68  102213.36  53.67
877.2  190908.88  102658.82  53.77
878.4  191455.02  103140.36  53.87
879.6  191893.80  103605.60  53.99
880.8  192363.50  104087.81  54.11
882.0  192771.74  104543.57  54.23
883.1  193344.20  105034.58  54.33
884.3  193742.08  105481.63  54.44
885.5  194248.32  105947.94  54.54
886.7  194610.24  106302.24  54.62
887.8  195103.80  106796.70  54.74
889.0  195565.40  107284.38  54.86
890.2  196039.62  107754.20  54.97
891.4  196601.83  108229.63  55.05
892.5  197167.23  108728.69  55.15
893.7  197811.74  109274.90  55.24
894.9  198415.44  109788.48  55.33
896.0  198980.85  110338.13  55.45
897.2  199653.02  110872.37  55.53
898.4  200147.87  111334.31  55.63
899.5  200836.17  111891.26  55.71
900.7  201242.60  112298.88  55.80
901.9  201668.46  112733.09  55.90
903.0  202083.67  113131.15  55.98
904.2  202437.20  113511.40  56.07
905.4  202941.42  113946.95  56.15
906.5  203350.00  114384.38  56.25
907.7  203748.92  114786.96  56.34
908.8  204184.05  115176.17  56.41
910.0  204544.08  115565.06  56.50
911.2  204812.99  115865.08  56.57
912.3  204990.78  116162.18  56.67
913.5  205164.11  116417.36  56.74
914.6  205344.72  116722.62  56.84
915.8  205742.82  117073.29  56.90
916.9  206040.52  117374.20  56.97
918.1  206194.60  117657.12  57.06
919.2  206369.10  117949.37  57.15
920.4  206493.54  118222.34  57.25
921.5  206810.89  118578.39  57.34
922.7  207039.04  118849.64  57.40
923.8  207345.42  119147.60  57.46
925.0  207465.51  119409.33  57.56
926.1  207759.30  119721.63  57.63
927.3  208118.88  120141.60  57.73
928.4  208679.25  120569.31  57.78
929.6  209397.76  121059.84  57.81
930.7  210084.00  121601.90  57.88
931.8  210766.53  122239.91  58.00
933.0  211490.64  122776.92  58.05
934.1  211975.47  123170.00  58.11
935.3  212142.60  123424.19  58.18
936.4  212188.03  123607.90  58.25
937.6  212157.00  123645.74  58.28
938.7  211993.20  123711.77  58.36
939.9  211953.02  123844.64  58.43
941.0  212494.48  124272.54  58.48
942.1  213159.60  124726.23  58.51
943.3  213734.64  125112.53  58.54
944.4  214123.96  125465.54  58.59
945.6  214274.20  125708.78  58.67
946.7  214539.01  125975.75  58.72
947.9  214780.86  126287.54  58.80
949.0  215043.41  126479.59  58.82
950.1  215415.72  126751.50  58.84
951.3  215704.50  126948.44  58.85
952.4  215983.28  127220.06  58.90
953.6  216431.92  127447.92  58.89
954.7  216610.35  127607.77  58.91
955.8  217013.76  127792.28  58.89
957.0  217392.00  128057.48  58.91
958.1  217543.50  128275.65  58.97
959.3  217530.60  128419.20  59.04
960.4  217908.86  128660.65  59.04
961.6  218362.94  128838.52  59.00
962.7  218690.56  128943.84  58.96
963.9  218850.80  129011.38  58.95
965.0  218770.56  129175.38  59.05
966.2  218895.90  129327.90  59.08
967.3  219052.17  129309.59  59.03
968.5  219243.84  129317.04  58.98
969.6  219523.92  129379.28  58.94
970.8  219286.98  129457.74  59.04
971.9  219222.08  129455.04  59.05
973.1  219449.12  129413.94  58.97
974.2  219251.47  129379.85  59.01
975.4  219742.41  129476.92  58.92
976.5  219623.04  129502.43  58.97
977.7  219776.16  129607.26  58.97
978.8  219616.65  129426.26  58.93
980.0  219633.00  129417.00  58.92
981.2  220132.53  129565.83  58.86
982.3  220206.28  129614.49  58.86
983.5  220086.36  129616.27  58.89
984.6  220264.56  129693.24  58.88
985.8  220244.20  129617.40  58.85
987.0  220308.48  129606.08  58.83
988.1  220929.38  129708.03  58.71
989.3  220671.36  129668.00  58.76
990.2  231050.63  138560.40  59.97
994.0  231456.71  139216.40  60.15
997.9  231426.42  139552.18  60.30
1001.7  231904.91  140317.78  60.51
1005.6  232925.56  141332.86  60.68
1009.4  234106.14  142468.86  60.86
1013.3  235120.00  143460.00  61.02
1017.1  235893.81  144317.84  61.18
1021.0  236583.29  145157.64  61.36
1024.8  237910.28  146308.68  61.50
1028.6  239738.42  147773.42  61.64
1032.5  241242.40  149060.70  61.79
1036.3  241887.07  149730.59  61.90
1040.1  242121.83  150180.98  62.03
1044.0  242861.23  150972.44  62.16
1047.8  243539.10  151608.38  62.25
1051.6  244125.69  152300.34  62.39
1055.5  243771.50  152344.29  62.49
1059.3  243496.35  152444.60  62.61
1063.1  243269.14  152540.05  62.70
1067.0  243573.26  152967.65  62.80
1070.8  244254.81  153589.50  62.88
1074.6  244759.86  154121.70  62.97
1078.4  244462.67  154113.21  63.04
1082.3  243575.91  153756.53  63.12
1086.1  243050.93  153603.94  63.20
1089.9  242941.37  153727.56  63.28
1093.7  243259.26  154130.15  63.36
1097.5  243430.71  154357.27  63.41
1101.4  243396.92  154407.09  63.44
1105.2  243316.80  154410.17  63.46
1109.0  243670.67  154641.11  63.46
1112.8  244551.13  155112.86  63.43
1116.6  245275.38  155465.49  63.38
1120.4  245984.04  155738.20  63.31
1124.2  246486.53  155805.92  63.21
1128.1  247109.66  155870.68  63.08
1131.8  247144.80  155466.60  62.91
1135.7  246929.60  154892.71  62.73
1139.5  246720.60  154217.57  62.51
1143.3  246180.13  153232.80  62.24
1147.1  245548.89  152105.43  61.95
1150.9  244904.00  150810.59  61.58
1154.7  244839.69  149810.89  61.19
1158.5  244724.00  148872.26  60.83
1162.3  244509.74  148047.27  60.55
1166.1  243884.21  147092.98  60.31
1169.9  243528.40  146408.40  60.12
1173.7  242940.00  145684.29  59.97
1177.5  242324.54  144966.56  59.82
1181.2  242331.56  144722.87  59.72
1185.0  242752.14  144776.84  59.64
1188.8  242692.33  144701.25  59.62
1192.6  242689.77  144799.73  59.66
1196.4  242704.82  144914.70  59.71
1200.2  242046.93  144816.00  59.83
1204.0  241630.15  144867.41  59.95
1207.8  241257.15  145000.00  60.10
1211.6  240698.44  144955.86  60.22
1215.3  240245.77  145076.59  60.39
1219.1  240118.00  145420.45  60.56
1222.9  239768.89  145634.29  60.74
1226.7  239477.98  145953.46  60.95
1230.4  238841.99  145984.61  61.12
1234.2  238196.08  145986.75  61.29
1238.0  237484.97  145933.83  61.45
1241.8  236821.89  145827.57  61.58
1245.5  236282.04  145742.37  61.68
1249.3  236051.07  145880.71  61.80
1253.1  236330.69  146178.75  61.85
1256.8  236342.31  146401.22  61.94
1260.6  236140.90  146351.11  61.98
1264.4  235920.30  146358.54  62.04
1268.1  235562.80  146164.54  62.05
1271.9  235537.83  146264.26  62.10
1275.7  235772.11  146512.13  62.14
1279.4  236067.30  146810.38  62.19
1283.2  235608.33  146712.55  62.27
1286.9  235256.93  146657.46  62.34
1290.7  235014.27  146620.89  62.39
1294.4  234345.34  146258.64  62.41
1298.2  233448.25  145727.05  62.42
1302.0  232287.83  145020.16  62.43
1305.7  230981.36  144188.39  62.42
1309.5  229498.28  143164.43  62.38
1313.2  228579.25  142390.50  62.29
1317.0  227978.40  141793.97  62.20
1320.7  227259.78  140999.21  62.04
1324.4  226211.85  139976.83  61.88
1328.2  225492.00  138969.26  61.63
1331.9  224569.16  137672.11  61.30
1335.7  223724.58  136263.48  60.91
1339.4  222537.78  134520.83  60.45
1343.2  221614.39  132851.55  59.95
1346.9  221107.43  131417.37  59.44
1350.6  221303.52  130485.25  58.96
1354.4  221671.97  129773.45  58.54
1358.1  221336.07  128652.26  58.13
1361.8  220567.87  127187.29  57.66
1365.6  219565.55  125628.53  57.22
1369.3  218505.33  124078.57  56.79
1373.0  217255.50  122544.91  56.41
1376.7  215794.97  120956.87  56.05
1380.5  214199.56  119110.66  55.61
1384.2  212933.28  117249.22  55.06
1387.9  211755.33  115230.30  54.42
1391.6  210479.19  112870.80  53.63
1395.3  209308.90  110223.06  52.66
1399.1  208561.69  107489.00  51.54
1402.8  207606.67  104277.43  50.23
1406.5  206858.20  100981.84  48.82
1410.2  206316.28  97750.29  47.38
1413.9  206272.03  94925.43  46.02
1417.6  205793.70  92209.97  44.81
1421.3  205158.13  89837.14  43.79
1425.1  204387.20  87775.89  42.95
1428.8  204018.15  86214.47  42.26
1432.5  203792.71  84971.30  41.69
1436.2  203553.03  83911.17  41.22
1439.9  202908.15  82869.81  40.84
1443.6  202551.00  82030.79  40.50
1447.3  202028.38  81308.57  40.25
1451.0  201559.50  80672.14  40.02
1454.7  201041.33  80172.00  39.88
1458.4  200655.00  79791.60  39.77
1462.1  200015.77  79428.13  39.71
1465.8  199331.81  79140.48  39.70
1469.4  198774.94  79044.88  39.77
1473.1  199454.23  79512.40  39.86
1476.8  199645.12  79946.84  40.04
1480.5  198530.80  79839.69  40.22
1484.2  197533.87  79825.31  40.41
1487.9  196909.39  79991.82  40.62
1491.6  196243.67  80123.41  40.83
1495.3  196124.50  80506.45  41.05
1498.9  195643.03  80767.31  41.28
1502.6  194738.62  80821.90  41.50
1506.3  193600.71  80826.00  41.75
1510.0  192702.65  80884.29  41.97
1513.7  191953.30  81061.51  42.23
1517.3  191255.98  81213.46  42.46
1521.0  190392.15  81195.54  42.65
1524.7  189631.46  81229.61  42.84
1528.3  188802.40  81152.13  42.98
1532.0  187920.53  81061.20  43.14
1535.7  187080.91  80934.70  43.26
1539.3  186249.20  80751.92  43.36
1543.0  185650.11  80672.50  43.45
1546.7  185304.17  80705.63  43.55
1550.3  184812.80  80652.69  43.64
1554.0  184033.50  80478.00  43.73
1557.6  183285.67  80325.22  43.83
1561.3  182473.64  80120.89  43.91
1565.0  181654.93  79855.89  43.96
1568.6  180722.61  79574.33  44.03
1572.3  180086.13  79425.30  44.10
1575.9  179487.47  79311.14  44.19
1579.6  178954.53  79193.10  44.25
1583.2  178337.38  79087.86  44.35
1586.9  177639.55  78900.05  44.42
1590.5  177028.22  78869.94  44.55
1594.1  176335.37  78797.86  44.69
1597.8  175583.33  78696.45  44.82
1601.4  174875.96  78654.11  44.98
1605.1  173944.56  78470.70  45.11
1608.7  173148.00  78368.30  45.26
1612.3  172409.06  78271.56  45.40
1616.0  171625.90  78088.98  45.50
1619.6  170938.44  77972.43  45.61
1623.2  170164.13  77726.57  45.68
1626.9  169597.49  77571.67  45.74
1630.5  168889.35  77274.68  45.75
1634.1  168230.61  77005.21  45.77
1637.8  167520.89  76638.40  45.75
1641.4  166634.43  76112.30  45.68
1645.0  165787.14  75550.78  45.57
1648.6  164853.50  74846.90  45.40
1652.2  164115.54  74186.17  45.20
1655.8  163424.67  73432.57  44.93
1659.5  162735.10  72703.80  44.68
1663.1  161549.82  71794.15  44.44
1666.7  160332.33  70956.00  44.26
1670.3  159198.58  70210.35  44.10
1673.9  158110.77  69458.11  43.93
1677.5  157325.13  68791.57  43.73
1681.1  156892.76  68279.89  43.52
1684.7  156891.55  67963.92  43.32
1688.3  156754.03  67612.05  43.13
1691.9  156384.00  67091.53  42.90
1695.6  156036.17  66539.72  42.64
1699.2  155926.07  66067.86  42.37
1702.8  155843.29  65608.06  42.10
1706.3  155372.80  64972.50  41.82
1709.9  154438.58  64155.14  41.54
1713.5  153738.46  63508.46  41.31
1717.1  153041.86  62925.60  41.12
1720.7  152373.30  62466.31  41.00
1724.3  152019.24  62274.09  40.96
1727.9  151702.41  62208.75  41.01
1731.5  151604.44  62336.43  41.12
1735.1  151741.07  62652.34  41.29
1738.7  151515.20  62711.17  41.39
1742.2  151021.67  62642.59  41.48
1745.8  150427.60  62423.66  41.50
1749.4  150333.39  62367.76  41.49
1753.0  149571.45  62000.85  41.45
1756.5  148178.45  61386.82  41.43
1760.1  146395.60  60668.00  41.44
1763.7  144374.42  59896.38  41.49
1767.2  142780.80  59374.84  41.58
1770.8  141417.00  58964.46  41.70
1774.4  140042.66  58483.00  41.76
1777.9  139231.67  58339.93  41.90
1781.5  138384.00  58058.57  41.95
1785.1  137193.33  57622.50  42.00
1788.6  135895.10  57117.66  42.03
1792.2  134639.67  56619.96  42.05
1795.8  134029.21  56439.36  42.11
1799.3  133382.60  56201.91  42.14
1802.9  132650.45  55950.81  42.18
1806.4  132007.11  55747.26  42.23
1810.0  131190.58  55474.20  42.29
1813.5  130736.60  55328.80  42.32
1817.1  130442.27  55277.96  42.38
1820.6  129796.33  55074.06  42.43
1824.2  129646.40  55127.06  42.52
1827.7  128861.84  54881.12  42.59
1831.2  128506.00  54882.00  42.71
1834.8  128438.00  54924.79  42.76
1838.3  128238.00  54977.79  42.87
1841.8  127613.53  54792.77  42.94
1845.4  126791.31  54518.45  43.00
1848.9  125973.90  54185.24  43.01
1852.4  125354.23  53890.95  42.99
1856.0  124660.20  53454.28  42.88
1859.5  123970.67  53000.91  42.75
1863.0  123290.66  52469.12  42.56
1866.6  122913.33  51971.37  42.28
1870.1  122668.89  51398.22  41.90
1873.6  122112.75  50533.88  41.38
1877.1  121140.25  49324.88  40.72
1880.6  119972.09  47862.67  39.89
1884.2  119018.28  46242.50  38.85
1887.7  118174.67  44397.34  37.57
1891.2  117217.45  42158.03  35.97
1894.7  116328.89  39767.35  34.19
1898.2  115845.93  37327.33  32.22
1902.2  123645.60  37471.20  30.31
1904.9  122955.32  35302.32  28.71
1907.6  122153.13  33214.20  27.19
1910.4  121470.94  31349.33  25.81
1913.1  120408.00  29686.80  24.66
1915.8  119712.13  28447.53  23.76
1918.6  119205.73  27502.53  23.07
1921.3  118722.38  26797.19  22.57
1924.0  117962.37  26222.47  22.23
1926.7  117254.10  25862.57  22.06
1929.4  116520.13  25684.73  22.04
1932.2  115968.49  25681.03  22.14
1934.9  115408.80  25755.60  22.32
1937.6  114807.83  25912.60  22.57
1940.3  114261.25  26137.50  22.88
1943.0  113830.61  26425.08  23.21
1945.7  113205.95  26671.15  23.56
1948.4  112490.20  26898.73  23.91
1951.1  111930.00  27183.00  24.29
1953.8  111350.25  27473.05  24.67
1956.4  110881.78  27765.38  25.04
1959.1  110323.67  28001.57  25.38
1961.8  109569.25  28208.95  25.75
1964.5  108937.05  28463.70  26.13
1967.2  108228.85  28655.42  26.48
1969.9  107630.08  28855.58  26.81
1972.5  106872.76  28995.33  27.13
1975.2  106346.09  29197.39  27.46
1977.9  106049.77  29445.57  27.77
1980.6  105524.36  29651.13  28.10
1983.2  104702.35  29773.07  28.44
1985.9  103842.00  29832.00  28.73
1988.5  102985.61  29879.70  29.01
1991.2  102345.53  30004.43  29.32
1993.8  101748.90  30141.10  29.62
1996.5  101319.35  30298.40  29.90
1999.2  100725.85  30364.37  30.15
2001.8  100345.00  30463.40  30.36
2004.4  99845.06  30508.38  30.56
2007.1  99174.48  30465.28  30.72
2009.7  98615.25  30405.60  30.83
2012.4  98268.27  30378.40  30.91
2015.0  97815.67  30266.00  30.94
2017.6  97247.33  30091.79  30.94
2020.3  96760.03  29913.77  30.92
2022.9  96563.07  29791.73  30.85
2025.5  96365.18  29643.10  30.76
2028.1  96153.03  29445.46  30.62
2030.8  95737.68  29122.28  30.42
2033.4  95554.80  28860.75  30.20
2036.0  95200.77  28560.87  30.00
2038.6  94843.60  28225.75  29.76
2041.2  94525.90  27911.47  29.53
2043.8  94193.99  27605.61  29.31
2046.4  93828.62  27269.60  29.06
2049.0  93348.07  26911.90  28.83
2051.6  93104.68  26605.93  28.58
2054.2  92748.13  26272.50  28.33
2056.8  92393.58  25987.50  28.13
2059.4  91831.42  25652.56  27.93
2062.0  91346.67  25336.04  27.74
2064.6  90753.50  25012.39  27.56
2067.1  90149.40  24671.03  27.37
2069.7  89532.48  24339.75  27.19
2072.3  89126.38  24079.10  27.02
2074.9  88681.60  23808.58  26.85
2077.4  88377.55  23577.73  26.68
2080.0  87916.64  23318.07  26.52
2082.6  87442.46  23072.46  26.39
2085.1  86974.10  22795.53  26.21
2087.7  86645.00  22568.00  26.05
2090.3  86229.93  22333.30  25.90
2092.8  85493.58  22044.67  25.79
2095.4  84721.54  21718.88  25.64
2097.9  84082.60  21402.15  25.45
2100.5  83422.67  21109.00  25.30
2103.0  82862.03  20851.32  25.16
2105.6  82328.00  20607.10  25.03
2108.1  81840.08  20374.43  24.90
2110.7  81317.02  20108.20  24.73
2113.2  80832.21  19875.25  24.59
2115.7  80304.79  19649.38  24.47
2118.3  79719.25  19395.68  24.33
2120.8  79347.30  19200.30  24.20
2123.3  78962.15  19016.93  24.08
2125.8  78596.35  18840.62  23.97
2128.4  78187.85  18679.38  23.89
2130.9  77687.67  18506.17  23.82
2133.4  77334.95  18364.50  23.75
2135.9  76972.33  18241.00  23.70
2138.4  76537.45  18099.49  23.65
2140.9  76238.13  18007.47  23.62
2143.4  75920.44  17927.78  23.61
2145.9  75615.86  17848.58  23.60
2148.4  75329.55  17781.58  23.61
2150.9  75061.52  17738.93  23.63
2153.4  74787.39  17690.20  23.65
2155.9  74485.02  17646.98  23.69
2158.4  74216.63  17603.25  23.72
2160.9  74014.50  17578.75  23.75
2163.4  73711.95  17524.25  23.77
2165.9  73167.57  17426.38  23.82
2168.4  72717.60  17343.00  23.85
2170.8  72410.25  17313.36  23.91
2173.3  72072.23  17280.48  23.98
2175.8  71777.66  17258.08  24.04
2178.2  71408.25  17221.92  24.12
2180.7  71042.65  17183.31  24.19
2183.2  70656.58  17160.35  24.29
2185.6  70245.00  17129.70  24.39
2188.1  69791.40  17085.60  24.48
2190.6  69267.47  17034.12  24.59
2193.0  68651.55  16963.65  24.71
2195.5  68096.00  16896.00  24.81
2197.9  67544.33  16819.80  24.90
2200.4  66868.92  16727.04  25.01
2202.8  66416.67  16677.23  25.11
2205.3  65850.88  16608.08  25.22
2207.7  65494.22  16617.03  25.37
2210.1  65108.87  16585.10  25.47
2212.6  64756.38  16556.02  25.57
2215.0  64524.63  16546.92  25.64
2217.4  64232.44  16507.33  25.70
2219.9  64016.22  16480.67  25.74
2222.3  63835.57  16455.27  25.78
2224.7  63674.78  16412.18  25.78
2227.1  63400.43  16325.54  25.75
2229.5  63103.03  16203.27  25.68
2231.9  62695.47  16027.20  25.56
2234.4  62216.93  15800.33  25.40
2236.8  61832.55  15611.68  25.25
2239.2  61461.40  15422.55  25.09
2241.6  61037.73  15182.30  24.87
2244.0  60631.20  14940.00  24.64
2246.4  60256.50  14695.65  24.39
2248.8  59852.38  14425.40  24.10
2251.2  59537.00  14159.25  23.78
2253.6  59123.75  13891.00  23.49
2255.9  58823.40  13687.50  23.27
2258.3  58510.52  13491.18  23.06
2260.7  58162.40  13305.27  22.88
2263.1  57753.50  13122.50  22.72
2265.5  57354.00  12926.38  22.54
2267.9  57050.25  12767.25  22.38
2270.2  56636.40  12614.93  22.27
2272.6  56231.90  12461.10  22.16
2275.0  55823.25  12311.25  22.05
2277.3  55460.00  12190.88  21.98
2279.7  55120.75  12072.88  21.90
2282.1  54798.53  11952.80  21.81
2284.4  54383.08  11793.65  21.69
2286.8  54102.55  11639.83  21.51
2289.1  53753.60  11501.33  21.40
2291.5  53461.10  11363.16  21.26
2293.8  53015.00  11186.93  21.10
2296.2  52560.20  11018.70  20.96
2298.5  52069.18  10846.13  20.83
2300.8  51574.37  10685.38  20.72
2303.2  50972.63  10531.60  20.66
2305.5  50305.35  10373.83  20.62
2307.9  49662.79  10226.74  20.59
2310.2  49056.70  10110.10  20.61
2312.5  48499.33  10035.67  20.69
2314.8  47944.00  9965.28  20.79
2317.1  47344.58  9889.79  20.89
2319.5  46720.80  9787.58  20.95
2321.8  46188.37  9700.57  21.00
2324.1  45594.62  9583.23  21.02
2326.4  45061.13  9475.77  21.03
2328.7  44547.08  9373.33  21.04
2331.0  44105.70  9258.80  20.99
2333.3  43790.86  9146.44  20.89
2335.6  43395.33  9067.80  20.90
2337.9  42945.90  8975.55  20.90
2340.2  42560.00  8866.67  20.83
2342.5  42216.48  8772.98  20.78
2344.8  41749.42  8666.63  20.76
2347.1  41248.20  8581.30  20.80
2349.4  40709.25  8508.60  20.90
2351.7  40251.87  8434.27  20.95
2353.9  39802.91  8382.97  21.06
2356.2  39308.75  8336.25  21.21
2358.5  38827.61  8263.79  21.28
2360.8  38391.83  8197.83  21.35
2363.1  37970.85  8150.00  21.46
2365.3  37509.35  8060.13  21.49
2367.6  36991.67  7941.67  21.47
2369.8  36523.38  7847.38  21.49
2372.1  35988.55  7757.10  21.55
2374.4  35363.20  7632.90  21.58
2376.6  34731.90  7502.37  21.60
2378.9  34170.73  7390.13  21.63
2381.1  33618.00  7288.67  21.68
2383.4  33088.47  7173.82  21.68
2385.6  32621.42  7062.46  21.65
2387.9  32181.30  6933.90  21.55
2390.1  31718.75  6833.75  21.54
2392.3  31256.55  6747.98  21.59
2394.6  30803.15  6657.77  21.61
2396.8  30415.33  6551.68  21.54
2399.0  29986.75  6437.83  21.47
2401.3  29556.63  6320.68  21.38
2403.5  29092.70  6188.00  21.27
2405.7  28700.36  6093.48  21.23
2407.9  28310.10  5965.80  21.07
2410.1  27872.10  5849.70  20.99
2412.4  27506.08  5763.00  20.95
2414.6  27109.60  5640.00  20.80
2416.8  26731.65  5525.85  20.67
2419.0  26398.43  5426.76  20.56
2421.2  26010.60  5320.35  20.45
2423.4  25567.91  5210.57  20.38
2425.6  25279.35  5105.40  20.20
2427.8  25012.65  4991.10  19.95
2430.0  24708.29  4846.08  19.61
2432.2  24393.60  4761.60  19.52
2434.4  24100.43  4682.70  19.43
2436.5  23801.37  4570.80  19.20
2438.7  23521.80  4481.75  19.05
2440.9  23234.43  4376.93  18.84
2443.1  22974.30  4281.30  18.64
2445.3  22693.72  4195.39  18.49
2447.4  22399.20  4100.40  18.31
2449.6  22145.20  4034.80  18.22
2451.8  21848.85  3943.35  18.05
2453.9  21521.14  3844.92  17.87
2456.1  21215.93  3768.00  17.76
2458.3  20918.54  3707.08  17.72
2460.4  20634.92  3635.17  17.62
2462.6  20374.67  3572.04  17.53
2464.7  20132.67  3512.28  17.45
2466.9  19861.87  3451.33  17.38
2469.0  19615.84  3350.71  17.08
2471.2  19362.30  3308.60  17.09
2473.3  19121.80  3246.43  16.98
2475.4  18906.21  3173.33  16.78
2477.6  18637.42  3102.07  16.64
2479.7  18419.20  3033.60  16.47
2481.9  18159.63  2965.90  16.33
2484.0  17913.53  2923.02  16.32
2486.1  17632.80  2887.65  16.38
2488.2  17391.83  2864.71  16.47
2490.4  17200.63  2813.54  16.36
2492.5  16940.63  2698.37  15.93
2494.6  16624.65  2642.55  15.90
2496.7  16390.99  2648.18  16.16
2498.8  16186.28  2581.20  15.95
2500.9  15982.35  2550.38  15.96
2503.0  15893.23  2562.13  16.12
2505.1  15822.63  2556.13  16.15
2507.2  15799.93  2562.15  16.22
2509.4  15766.85  2603.70  16.51
2511.4  15801.45  2581.43  16.34
2513.5  15867.20  2588.27  16.31
2515.6  16034.10  2703.07  16.86
