# Supplementary material for: Using reflectance spectra and Pl@ntNet to identify herbarium specimens: a case study with Lithocarpus
Source: New Phytol. 2025 Jun 4;251(2):800–10. doi: 10.1111/nph.70258 (PMC13278665; doi:10.1111/nph.70258)
Supplement: Supplementary file 1 — Dataset S1 Original spectral data collected for this study. [file NPH-251-800-s003.zip › lithocarpus_spectra/gr021422_0077.sig]

/*** Spectra Vista SIG Data ***/
name= gr021422_0077.sig
instrument= HI: 1132003 (HR-1024i)
integration= 50.0, 9.0, 5.0, 100.0, 14.0, 5.0
scan method= Time-based, Time-based
scan coadds= 100, 425, 645, 50, 298, 645
scan time= 5, 5
scan settings= AI, AI
external data set1= 0,0,0,0,0,0,0,0,0,0,0,0,0,0,0,0,0,0,0,0,0,0,0,0,0,0,0,0,0,0,0,0
external data set2= 0,0,0,0,0,0,0,0,0,0,0,0,0,0,0,0,0,0,0,0,0,0,0,0,0,0,0,0,0,0,0,0
external data dark= 0,0,0,0,0,0,0,0,0,0,0,0,0,0,0,0
external data mask= 0
optic= LENS 4(1), LENS 4(1)
temp= 30.2, -5.1, -9.9, 30.2, -5.0, -9.9
battery= 7.47, 7.46
error= 0, 0
units= Radiance, Radiance
time= 14/02/2022 10:58:04, 14/02/2022 10:59:28
longitude=                 ,                 
latitude=                 ,                 
gpstime=                 ,                 
comm= 
memory slot= 0, 0
factors= 0.941, 0.925, 1.000 [Overlap: Remove @ 990,1900, Matching Type: None]
inclinometer x offset= 1, 1
inclinometer y offset= 90, 90
data= 
340.5  1193.50  151.90  12.73
341.9  1233.66  148.89  12.07
343.4  1220.16  137.76  11.29
344.9  1221.00  148.00  12.12
346.4  1230.27  142.64  11.59
347.8  1216.23  137.04  11.27
349.3  1209.92  119.40  9.87
350.8  1257.45  121.20  9.64
352.2  1302.07  131.67  10.11
353.7  1323.84  110.32  8.33
355.2  1349.30  104.80  7.77
356.6  1439.90  111.27  7.73
358.1  1493.86  112.37  7.52
359.6  1538.40  115.38  7.50
361.0  1600.30  110.79  6.92
362.5  1689.21  104.81  6.20
364.0  1783.60  114.66  6.43
365.5  1824.70  115.65  6.34
366.9  1884.00  125.60  6.67
368.4  1989.09  125.10  6.29
369.9  2096.18  115.74  5.52
371.3  2181.30  118.98  5.45
372.8  2254.92  131.10  5.81
374.2  2375.34  142.78  6.01
375.7  2504.01  144.21  5.76
377.2  2616.60  133.50  5.10
378.6  2668.42  132.10  4.95
380.1  2756.30  147.43  5.35
381.6  2887.69  163.93  5.68
383.0  3073.95  158.13  5.14
384.5  3210.48  152.88  4.76
386.0  3310.56  156.75  4.73
387.4  3422.20  174.73  5.11
388.9  3544.10  180.11  5.08
390.4  3690.36  182.24  4.94
391.8  3880.24  189.42  4.88
393.3  4021.73  179.65  4.47
394.7  4097.35  187.28  4.57
396.2  4219.80  194.76  4.62
397.7  4375.68  206.40  4.72
399.1  4610.16  212.31  4.61
400.6  4795.52  213.36  4.45
402.0  4917.90  223.08  4.54
403.5  5007.80  225.40  4.50
405.0  5135.32  228.34  4.45
406.4  5375.92  239.03  4.45
407.9  5610.68  245.30  4.37
409.3  5742.12  254.62  4.43
410.8  5828.94  262.26  4.50
412.2  5989.80  269.34  4.50
413.7  6230.38  282.15  4.53
415.1  6496.06  291.83  4.49
416.6  6708.06  298.80  4.45
418.0  6829.50  308.13  4.51
419.5  6965.28  317.86  4.56
420.9  7183.20  331.28  4.61
422.4  7464.73  350.21  4.69
423.8  7761.86  364.03  4.69
425.3  8056.50  375.15  4.66
426.7  8290.20  390.53  4.71
428.2  8463.36  404.32  4.78
429.6  8628.15  418.07  4.85
431.1  8833.86  433.37  4.91
432.5  9122.88  450.00  4.93
434.0  9432.50  467.50  4.96
435.4  9784.50  481.25  4.92
436.8  10126.26  509.66  5.03
438.3  10407.30  531.10  5.10
439.7  10611.85  543.40  5.12
441.2  10778.04  555.54  5.15
442.6  11022.30  571.65  5.19
444.0  11324.04  589.68  5.21
445.5  11696.22  619.02  5.29
446.9  12088.44  641.55  5.31
448.4  12436.97  663.60  5.34
449.8  12819.85  689.30  5.38
451.2  13110.00  710.13  5.42
452.7  13334.37  729.54  5.47
454.1  13565.66  748.51  5.52
455.5  13856.36  769.16  5.55
457.0  14219.92  792.22  5.57
458.4  14591.72  820.82  5.63
459.8  14987.52  849.60  5.67
461.2  15429.38  881.93  5.72
462.7  15844.38  910.43  5.75
464.1  16188.69  934.78  5.77
465.5  16468.92  960.84  5.83
467.0  16738.40  988.20  5.90
468.4  17050.92  1014.72  5.95
469.8  17415.12  1043.00  5.99
471.2  17860.02  1078.58  6.04
472.7  18335.57  1113.21  6.07
474.1  18821.00  1150.50  6.11
475.5  19411.08  1196.00  6.16
476.9  19967.48  1237.28  6.20
478.4  20406.25  1275.00  6.25
479.8  20649.38  1302.87  6.31
481.2  20799.12  1320.88  6.35
482.6  20983.59  1341.36  6.39
484.0  21319.08  1372.59  6.44
485.4  21822.40  1411.34  6.47
486.9  22423.05  1459.58  6.51
488.3  23079.68  1512.56  6.55
489.7  23633.38  1564.62  6.62
491.1  24084.48  1605.24  6.67
492.5  24484.32  1646.40  6.72
493.9  24781.56  1679.07  6.78
495.3  25045.80  1710.00  6.83
496.8  25414.76  1748.62  6.88
498.2  25917.39  1791.90  6.91
499.6  26459.73  1842.57  6.96
501.0  27101.86  1901.11  7.01
502.4  27688.56  1960.80  7.08
503.8  28253.19  2015.90  7.14
505.2  28834.08  2072.64  7.19
506.6  29383.42  2127.73  7.24
508.0  29902.32  2182.32  7.30
509.4  30310.00  2227.50  7.35
510.8  30769.20  2279.48  7.41
512.2  31232.00  2332.64  7.47
513.6  31752.00  2390.40  7.53
515.0  32360.32  2456.76  7.59
516.4  32888.32  2514.88  7.65
517.8  33502.70  2580.83  7.70
519.2  34142.61  2650.05  7.76
520.7  34775.05  2725.43  7.84
522.0  35302.44  2788.32  7.90
523.4  35915.04  2857.68  7.96
524.8  36454.74  2923.65  8.02
526.2  37105.67  2995.64  8.07
527.6  37795.02  3072.57  8.13
529.0  38385.60  3152.60  8.21
530.4  39082.98  3240.19  8.29
531.8  39644.75  3310.97  8.35
533.2  40102.92  3385.98  8.44
534.6  40535.04  3459.12  8.53
536.0  41029.46  3548.61  8.65
537.4  41536.99  3627.92  8.73
538.8  42133.73  3716.77  8.82
540.2  42817.26  3806.27  8.89
541.6  43473.78  3901.66  8.97
543.0  44037.98  3984.12  9.05
544.3  44783.25  4084.65  9.12
545.7  45622.80  4197.75  9.20
547.1  46188.30  4282.58  9.27
548.5  46874.76  4380.00  9.34
549.9  47653.45  4488.78  9.42
551.3  48487.40  4603.43  9.49
552.7  49095.68  4700.84  9.57
554.1  49879.83  4813.13  9.65
555.4  50535.72  4918.92  9.73
556.8  50981.70  5003.46  9.81
558.2  51238.35  5073.15  9.90
559.6  51447.60  5138.25  9.99
561.0  51933.42  5236.77  10.08
562.3  52315.90  5312.13  10.15
563.7  52913.28  5416.32  10.24
565.1  53530.40  5526.40  10.32
566.5  54189.63  5639.64  10.41
567.9  55098.80  5777.00  10.48
569.2  56103.60  5932.50  10.57
570.6  57151.60  6096.45  10.67
572.0  58052.45  6247.29  10.76
573.4  58813.70  6380.26  10.85
574.8  59572.25  6511.00  10.93
576.1  60503.78  6669.73  11.02
577.5  61231.84  6812.50  11.13
578.9  62248.80  6990.78  11.23
580.3  63198.03  7157.40  11.33
581.6  64166.56  7328.88  11.42
583.0  65096.19  7498.44  11.52
584.4  65711.82  7640.63  11.63
585.8  66102.53  7756.96  11.73
587.1  66382.14  7860.71  11.84
588.5  66764.10  7973.85  11.94
589.9  67070.10  8078.40  12.04
591.2  67548.76  8206.74  12.15
592.6  68310.00  8379.36  12.27
594.0  69006.57  8540.94  12.38
595.3  69943.66  8729.78  12.48
596.7  70927.58  8920.54  12.58
598.1  71868.64  9119.39  12.69
599.5  72785.65  9322.30  12.81
600.8  73741.28  9527.54  12.92
602.2  74544.68  9716.67  13.03
603.5  75516.60  9925.26  13.14
604.9  76473.00  10139.85  13.26
606.3  77352.00  10346.16  13.38
607.6  78161.58  10549.17  13.50
609.0  78937.20  10751.40  13.62
610.4  79694.16  10944.57  13.73
611.7  80379.88  11132.96  13.85
613.1  80996.70  11319.23  13.97
614.5  81663.30  11525.49  14.11
615.8  82176.66  11706.84  14.25
617.2  82907.64  11921.67  14.38
618.5  83522.32  12120.80  14.51
619.9  84346.50  12351.43  14.64
621.2  85118.48  12579.33  14.78
622.6  86086.00  12839.75  14.92
624.0  86873.76  13077.18  15.05
625.3  87768.79  13320.43  15.18
626.7  88673.24  13564.69  15.30
628.0  89427.04  13788.80  15.42
629.4  90305.60  14036.40  15.54
630.8  91046.52  14266.38  15.67
632.1  91649.88  14464.17  15.78
633.5  92629.68  14723.28  15.89
634.8  93404.76  14944.30  16.00
636.2  94091.94  15152.37  16.10
637.5  94953.12  15397.01  16.22
638.9  95700.63  15614.22  16.32
640.2  96498.90  15822.59  16.40
641.6  97365.90  16027.83  16.46
642.9  98187.18  16221.21  16.52
644.3  99064.10  16434.24  16.59
645.6  99859.50  16643.25  16.67
647.0  100639.26  16825.77  16.72
648.3  101490.72  17011.84  16.76
649.7  102362.40  17192.42  16.80
651.0  103207.76  17351.01  16.81
652.4  103790.70  17469.27  16.83
653.7  104936.49  17686.13  16.85
655.0  105899.48  17861.08  16.87
656.4  106611.80  17963.50  16.85
657.7  107781.66  18149.08  16.84
659.1  108747.10  18299.05  16.83
660.4  109516.96  18424.00  16.82
661.8  110256.00  18552.00  16.83
663.1  111299.70  18727.46  16.83
664.5  111824.88  18827.91  16.84
665.8  111952.32  18876.17  16.86
667.1  111965.49  18920.39  16.90
668.5  112291.20  19034.40  16.95
669.8  112610.44  19165.06  17.02
671.2  112810.88  19277.44  17.09
672.5  113071.97  19410.46  17.17
673.8  113680.00  19621.98  17.26
675.2  114656.64  19910.10  17.36
676.5  115832.82  20255.22  17.49
677.8  117120.12  20632.56  17.62
679.2  118137.59  20971.49  17.75
680.5  119034.69  21314.30  17.91
681.9  119835.10  21648.55  18.07
683.2  120689.80  22010.45  18.24
684.5  121559.90  22380.05  18.41
685.9  122347.90  22747.02  18.59
687.2  123102.72  23112.96  18.78
688.5  123800.92  23458.75  18.95
689.9  124623.68  23840.62  19.13
691.2  125344.31  24203.61  19.31
692.5  126002.34  24566.78  19.50
693.8  126764.50  24956.53  19.69
695.2  127414.66  25350.01  19.90
696.5  128139.88  25783.56  20.12
697.8  128885.00  26246.35  20.36
699.2  129578.67  26735.28  20.63
700.5  130316.04  27269.10  20.93
701.8  130977.00  27830.78  21.25
703.1  131679.48  28434.54  21.59
704.5  132400.98  29065.23  21.95
705.8  133164.59  29741.57  22.33
707.1  133856.75  30424.63  22.73
708.4  134535.84  31136.00  23.14
709.8  135367.29  31877.07  23.55
711.1  135938.16  32569.42  23.96
712.4  136790.12  33334.74  24.37
713.7  137483.24  34071.18  24.78
715.0  138223.14  34816.07  25.19
716.3  139018.75  35579.38  25.59
717.7  139787.56  36335.46  25.99
719.0  140627.20  37124.15  26.40
720.3  141449.14  37925.78  26.81
721.6  142420.40  38779.70  27.23
722.9  143364.24  39650.76  27.66
724.2  144335.52  40548.06  28.09
725.6  145172.32  41429.11  28.54
726.9  145661.25  42245.25  29.00
728.2  146106.24  43069.04  29.48
729.5  146665.35  43959.96  29.97
730.8  147134.92  44839.82  30.48
732.1  147727.16  45780.56  30.99
733.4  148141.24  46669.75  31.50
734.7  148377.60  47527.20  32.03
736.0  148635.48  48405.36  32.57
737.3  148651.20  49198.86  33.10
738.6  148651.20  49985.64  33.63
740.0  148680.10  50788.88  34.16
741.2  148886.40  51638.08  34.68
742.6  149338.08  52565.58  35.20
743.9  149935.04  53555.88  35.72
745.2  150713.70  54601.35  36.23
746.5  151564.81  55667.91  36.73
747.8  152290.40  56686.60  37.22
749.1  153124.71  57724.51  37.70
750.4  153942.15  58758.09  38.17
751.7  154734.58  59777.62  38.63
753.0  155329.73  60715.96  39.09
754.2  156016.38  61686.81  39.54
755.5  156632.91  62606.18  39.97
756.8  157237.20  63527.88  40.40
758.1  158276.04  64632.72  40.84
759.4  159229.00  65704.00  41.26
760.7  160111.28  66766.56  41.70
762.0  160720.00  67703.13  42.12
763.3  161300.16  68628.42  42.55
764.6  161695.92  69490.44  42.98
765.9  162093.45  70355.95  43.40
767.2  162594.18  71287.34  43.84
768.4  162908.20  72117.50  44.27
769.7  163554.43  73101.86  44.70
771.0  163986.30  73983.87  45.12
772.3  164373.00  74851.43  45.54
773.6  164860.16  75770.16  45.96
774.8  165316.91  76668.85  46.38
776.1  165762.22  77551.63  46.78
777.4  166070.13  78374.27  47.19
778.7  166606.12  79286.68  47.59
780.0  167062.72  80158.56  47.98
781.2  167424.18  80991.66  48.38
782.5  167948.82  81885.57  48.76
783.8  168397.38  82757.16  49.14
785.0  168758.04  83553.81  49.51
786.3  169197.00  84393.75  49.88
787.6  169654.80  85237.04  50.24
788.9  170036.76  86057.69  50.61
790.1  170563.20  86916.60  50.96
791.4  170921.28  87707.28  51.31
792.7  171576.27  88630.40  51.66
793.9  172016.46  89432.91  51.99
795.2  172511.50  90269.25  52.33
796.5  172987.76  91105.41  52.67
797.7  173470.32  91930.05  52.99
799.0  174120.00  92844.00  53.32
800.2  174544.64  93625.92  53.64
801.5  175030.56  94419.51  53.94
802.8  175561.95  95248.23  54.25
804.0  176015.84  96053.23  54.57
805.3  176525.96  96861.24  54.87
806.5  176889.30  97621.20  55.19
807.8  177382.10  98406.70  55.48
809.0  177865.65  99198.72  55.77
810.3  178339.63  99991.76  56.07
811.5  178694.85  100716.39  56.36
812.8  179168.70  101520.00  56.66
814.0  179590.50  102244.95  56.93
815.3  180113.88  103039.50  57.21
816.5  180481.00  103758.88  57.49
817.8  180912.45  104505.57  57.77
819.0  181307.84  105236.32  58.04
820.2  181770.96  105989.37  58.31
821.5  182275.55  106772.13  58.58
822.7  182584.35  107431.97  58.84
824.0  183025.71  108178.65  59.11
825.2  183545.10  108940.05  59.35
826.4  184022.19  109700.75  59.61
827.7  184355.85  110359.08  59.86
828.9  184851.00  111132.90  60.12
830.1  185240.37  111821.83  60.37
831.4  185680.04  112540.82  60.61
832.6  186172.64  113277.05  60.85
833.8  186574.80  113948.55  61.07
835.0  186957.96  114625.00  61.31
836.3  187447.54  115360.21  61.54
837.5  187922.70  116074.35  61.77
838.7  188364.42  116802.81  62.01
839.9  188781.84  117466.20  62.22
841.2  189289.62  118202.43  62.45
842.4  189714.81  118869.41  62.66
843.6  190129.80  119577.15  62.89
844.8  190621.89  120310.88  63.11
846.0  191054.67  120974.81  63.32
847.2  191462.67  121639.35  63.53
848.5  192001.44  122362.72  63.73
849.7  192364.20  123008.40  63.95
850.9  192734.10  123638.45  64.15
852.1  193144.73  124295.85  64.35
853.3  193449.18  124865.34  64.55
854.5  193889.57  125501.99  64.73
855.7  194212.14  126106.02  64.93
856.9  194557.20  126698.58  65.12
858.1  194957.71  127319.57  65.31
859.3  195334.30  127917.93  65.49
860.5  195785.88  128554.95  65.66
861.7  196192.80  129195.60  65.85
862.9  196555.06  129803.12  66.04
864.1  196921.94  130414.49  66.23
865.3  197376.72  131020.40  66.38
866.5  197873.28  131686.56  66.55
867.7  198246.34  132304.12  66.74
868.9  198683.17  132902.04  66.89
870.1  199132.26  133573.16  67.08
871.3  199587.56  134193.73  67.24
872.5  200083.05  134861.85  67.40
873.7  200593.76  135496.56  67.55
874.9  201155.16  136178.90  67.70
876.0  201696.48  136881.72  67.87
877.2  202154.04  137487.18  68.01
878.4  202705.11  138155.18  68.16
879.6  203212.80  138812.10  68.31
880.8  203638.75  139453.13  68.48
882.0  204130.75  140044.24  68.61
883.1  204636.60  140697.20  68.75
884.3  205171.38  141321.75  68.88
885.5  205637.88  141978.38  69.04
886.7  206015.04  142512.48  69.18
887.8  206563.50  143149.95  69.30
889.0  207117.10  143777.99  69.42
890.2  207546.15  144359.15  69.56
891.4  208135.18  145036.06  69.68
892.5  208771.29  145746.32  69.81
893.7  209445.70  146422.68  69.91
894.9  210078.72  147152.88  70.05
896.0  210714.80  147861.95  70.17
897.2  211382.50  148543.43  70.27
898.4  211947.06  149206.79  70.40
899.5  212643.51  149930.94  70.51
900.7  213005.00  150498.40  70.65
901.9  213529.06  151050.48  70.74
903.0  213843.10  151533.65  70.86
904.2  214296.60  152044.60  70.95
905.4  214787.34  152616.27  71.05
906.5  215266.31  153183.56  71.16
907.7  215649.08  153669.08  71.26
908.8  216103.53  154197.78  71.35
910.0  216398.00  154676.60  71.48
911.2  216636.62  155071.46  71.58
912.3  216821.40  155425.32  71.68
913.5  217035.69  155758.70  71.77
914.6  217229.04  156083.76  71.85
915.8  217546.98  156520.40  71.95
916.9  217758.02  156897.33  72.05
918.1  218004.36  157288.86  72.15
919.2  218209.95  157628.30  72.24
920.4  218366.06  157924.14  72.32
921.5  218530.34  158262.45  72.42
922.7  218704.64  158652.16  72.54
923.8  219045.00  159103.98  72.64
925.0  219209.83  159413.42  72.72
926.1  219547.44  159753.30  72.76
927.3  219834.72  160197.84  72.87
928.4  220447.50  160805.13  72.94
929.6  221112.32  161525.76  73.05
930.7  221908.40  162269.80  73.12
931.8  222648.12  163006.05  73.21
933.0  223263.36  163682.64  73.31
934.1  223856.82  164236.82  73.37
935.3  224114.39  164565.59  73.43
936.4  224127.16  164747.36  73.51
937.6  224050.65  164807.42  73.56
938.7  223901.46  164916.32  73.66
939.9  223876.21  165059.58  73.73
941.0  224466.00  165662.71  73.80
942.1  225141.12  166243.59  73.84
943.3  225719.76  166757.25  73.88
944.4  226246.94  167238.70  73.92
945.6  226369.12  167537.04  74.01
946.7  226614.95  167878.50  74.08
947.9  226922.01  168213.68  74.13
949.0  227173.24  168532.34  74.19
950.1  227699.28  168878.34  74.17
951.3  227885.46  169264.59  74.28
952.4  228223.49  169626.74  74.32
953.6  228554.96  169856.27  74.32
954.7  228791.82  170082.63  74.34
955.8  229258.46  170342.62  74.30
957.0  229620.30  170710.95  74.34
958.1  229745.94  170984.19  74.42
959.3  229672.80  170968.35  74.44
960.4  230215.30  171176.22  74.35
961.6  230737.57  171547.42  74.35
962.7  230777.28  171642.72  74.38
963.9  230957.44  171762.96  74.37
965.0  230884.50  171814.05  74.42
966.2  231015.56  171901.30  74.41
967.3  230903.16  171775.64  74.39
968.5  231212.16  171830.88  74.32
969.6  231199.28  171940.04  74.37
970.8  231189.53  171886.83  74.35
971.9  230912.00  171668.64  74.34
973.1  231061.76  171584.20  74.26
974.2  231065.58  171381.31  74.17
975.4  231149.37  171579.69  74.23
976.5  230898.33  171662.21  74.35
977.7  231236.88  171657.99  74.23
978.8  231074.91  171439.88  74.19
980.0  230910.00  171303.00  74.19
981.2  231222.33  171337.41  74.10
982.3  231273.84  171260.95  74.05
983.5  231130.12  171276.89  74.10
984.6  231471.36  171464.04  74.08
985.8  231203.72  171347.88  74.11
987.0  231455.04  171351.04  74.03
988.1  231601.20  171430.30  74.02
989.3  231987.84  171161.76  73.78
990.2  248254.05  186396.73  75.08
994.0  248567.67  187137.10  75.29
997.9  248239.67  187446.80  75.51
1001.7  248480.05  188204.25  75.74
1005.6  249598.89  189625.00  75.97
1009.4  251108.27  191368.80  76.21
1013.3  252320.00  192857.14  76.43
1017.1  253139.98  193983.98  76.63
1021.0  253898.54  195124.01  76.85
1024.8  255412.11  196754.71  77.03
1028.6  257614.96  198996.41  77.25
1032.5  259467.60  200893.50  77.43
1036.3  260148.66  201868.19  77.60
1040.1  260382.24  202484.90  77.76
1044.0  261327.07  203628.48  77.92
1047.8  262204.95  204695.78  78.07
1051.6  262948.89  205749.66  78.25
1055.5  262469.80  205739.10  78.39
1059.3  261975.60  205764.30  78.54
1063.1  261539.50  205735.78  78.66
1067.0  261799.43  206286.63  78.80
1070.8  262580.34  207189.85  78.91
1074.6  263064.61  207925.48  79.04
1078.4  262529.00  207808.29  79.16
1082.3  261358.87  207162.55  79.26
1086.1  260656.44  206906.17  79.38
1089.9  260481.40  207095.98  79.51
1093.7  260868.46  207652.85  79.60
1097.5  260939.88  207916.44  79.68
1101.4  260893.47  208012.51  79.73
1105.2  260665.20  207961.20  79.78
1109.0  261106.55  208326.09  79.79
1112.8  262340.11  209235.08  79.76
1116.6  263266.58  209887.37  79.72
1120.4  264062.09  210342.20  79.66
1124.2  264658.77  210512.93  79.54
1128.1  265505.92  210827.59  79.41
1131.8  265546.87  210386.10  79.23
1135.7  265388.16  209716.03  79.02
1139.5  265167.40  208943.49  78.80
1143.3  264574.15  207679.59  78.50
1147.1  263743.11  206155.43  78.17
1150.9  262930.25  204496.29  77.78
1154.7  262903.91  203353.06  77.35
1158.5  262771.87  202169.01  76.94
1162.3  262552.98  200986.28  76.55
1166.1  261800.27  199506.20  76.21
1169.9  261434.90  198397.95  75.89
1173.7  260760.00  197177.14  75.62
1177.5  260107.31  196005.79  75.36
1181.2  260158.02  195427.51  75.12
1185.0  260737.33  195256.86  74.89
1188.8  260695.94  194803.25  74.72
1192.6  260800.12  194573.52  74.61
1196.4  260744.28  194325.68  74.53
1200.2  260061.51  193760.00  74.51
1204.0  259481.50  193463.16  74.56
1207.8  259041.97  193344.40  74.64
1211.6  258334.78  193121.21  74.76
1215.3  257805.32  193333.15  74.99
1219.1  257683.75  193991.89  75.28
1222.9  257297.78  194514.29  75.60
1226.7  256984.46  195132.44  75.93
1230.4  256292.98  195352.63  76.22
1234.2  255546.43  195462.75  76.49
1238.0  254722.05  195414.47  76.72
1241.8  253942.72  195334.73  76.92
1245.5  253294.62  195305.21  77.11
1249.3  253106.12  195581.89  77.27
1253.1  253470.00  196222.50  77.41
1256.8  253572.87  196631.45  77.54
1260.6  253384.95  196659.63  77.61
1264.4  253217.56  196777.41  77.71
1268.1  252954.53  196673.40  77.75
1271.9  252899.84  196817.17  77.82
1275.7  253133.94  197160.44  77.89
1279.4  253414.20  197569.99  77.96
1283.2  252870.25  197406.13  78.07
1286.9  252530.48  197361.06  78.15
1290.7  252293.07  197347.54  78.22
1294.4  251530.56  196854.54  78.26
1298.2  250424.84  196102.73  78.31
1302.0  249175.42  195106.50  78.30
1305.7  247645.44  193878.73  78.29
1309.5  245937.53  192349.44  78.21
1313.2  244989.33  191320.61  78.09
1317.0  244296.00  190452.60  77.96
1320.7  243394.91  189284.70  77.77
1324.4  242125.87  187692.62  77.52
1328.2  241512.80  186438.86  77.20
1331.9  240681.34  184822.04  76.79
1335.7  239861.25  183054.91  76.32
1339.4  238391.87  180691.00  75.80
1343.2  237351.40  178569.11  75.23
1346.9  237011.70  176857.16  74.62
1350.6  237571.29  175819.90  74.01
1354.4  238269.64  174935.77  73.42
1358.1  237989.13  173407.84  72.86
1361.8  237147.00  171484.40  72.31
1365.6  236081.95  169511.01  71.80
1369.3  235028.89  167578.57  71.30
1373.0  233693.35  165454.10  70.80
1376.7  232136.30  163108.76  70.26
1380.5  230399.73  160444.83  69.64
1384.2  229029.61  157661.18  68.84
1387.9  227710.20  154587.21  67.89
1391.6  226289.25  151101.11  66.77
1395.3  224958.75  147351.34  65.50
1399.1  224138.71  143541.92  64.04
1402.8  223047.33  139185.86  62.40
1406.5  222157.17  134734.50  60.65
1410.2  221506.61  130382.79  58.86
1413.9  221391.11  126572.68  57.17
1417.6  220759.13  122886.94  55.67
1421.3  219985.07  119568.00  54.35
1425.1  219082.67  116653.37  53.25
1428.8  218671.80  114403.05  52.32
1432.5  218447.69  112617.99  51.55
1436.2  218102.08  111181.52  50.98
1439.9  217404.13  109826.54  50.52
1443.6  216984.11  108826.64  50.15
1447.3  216421.33  107997.36  49.90
1451.0  215929.75  107328.70  49.71
1454.7  215387.29  106813.66  49.59
1458.4  214980.97  106405.95  49.50
1462.1  214304.27  106065.98  49.49
1465.8  213552.25  105746.18  49.52
1469.4  213005.29  105697.60  49.62
1473.1  213875.60  106444.26  49.77
1476.8  214136.72  107047.34  49.99
1480.5  212907.49  106908.67  50.21
1484.2  211768.47  106877.96  50.47
1487.9  211100.00  107110.63  50.74
1491.6  210436.42  107288.30  50.98
1495.3  210400.67  107839.88  51.25
1498.9  209895.33  108138.49  51.52
1502.6  208857.06  108155.41  51.78
1506.3  207562.76  108056.80  52.06
1510.0  206577.80  108115.33  52.34
1513.7  205765.02  108262.39  52.61
1517.3  204998.57  108411.87  52.88
1521.0  204012.61  108341.44  53.11
1524.7  203147.51  108357.41  53.34
1528.3  202278.10  108248.68  53.51
1532.0  201270.53  108119.74  53.72
1535.7  200364.27  107954.00  53.88
1539.3  199412.53  107707.69  54.01
1543.0  198744.78  107649.75  54.16
1546.7  198341.00  107701.98  54.30
1550.3  197795.91  107636.46  54.42
1554.0  196968.80  107421.30  54.54
1557.6  196176.99  107219.08  54.65
1561.3  195293.25  106953.86  54.77
1565.0  194411.60  106632.17  54.85
1568.6  193418.52  106273.02  54.94
1572.3  192741.09  106084.38  55.04
1575.9  192110.04  105975.26  55.16
1579.6  191538.01  105861.70  55.27
1583.2  190902.93  105748.54  55.39
1586.9  190163.84  105522.73  55.49
1590.5  189547.02  105538.14  55.68
1594.1  188787.56  105449.21  55.86
1597.8  188026.34  105357.53  56.03
1601.4  187272.17  105328.31  56.24
1605.1  186282.21  105101.68  56.42
1608.7  185438.50  104979.54  56.61
1612.3  184629.24  104842.53  56.79
1616.0  183779.05  104638.47  56.94
1619.6  183053.22  104462.57  57.07
1623.2  182218.73  104131.89  57.15
1626.9  181655.78  103933.83  57.21
1630.5  180934.95  103547.60  57.23
1634.1  180247.08  103186.06  57.25
1637.8  179437.69  102706.40  57.24
1641.4  178433.12  102037.94  57.19
1645.0  177493.51  101333.08  57.09
1648.6  176441.28  100411.00  56.91
1652.2  175645.96  99532.60  56.67
1655.8  174873.67  98592.86  56.38
1659.5  174123.45  97670.76  56.09
1663.1  172845.43  96507.65  55.83
1666.7  171513.50  95343.21  55.59
1670.3  170271.18  94268.60  55.36
1673.9  169109.67  93237.96  55.13
1677.5  168243.44  92348.41  54.89
1681.1  167748.40  91613.71  54.61
1684.7  167742.15  91033.39  54.27
1688.3  167597.50  90369.20  53.92
1691.9  167183.67  89486.40  53.53
1695.6  166813.73  88606.91  53.12
1699.2  166666.93  87859.80  52.72
1702.8  166595.70  87100.76  52.28
1706.3  166064.49  86120.29  51.86
1709.9  165081.96  84947.83  51.46
1713.5  164342.79  83967.51  51.09
1717.1  163616.68  83084.40  50.78
1720.7  162904.50  82306.34  50.52
1724.3  162556.92  81904.39  50.39
1727.9  162231.38  81794.73  50.42
1731.5  162150.31  82057.84  50.61
1735.1  162294.13  82642.11  50.92
1738.7  162043.33  82846.83  51.13
1742.2  161523.09  82764.24  51.24
1745.8  160942.40  82477.71  51.25
1749.4  161063.27  82502.04  51.22
1753.0  160458.55  82163.10  51.21
1756.5  159039.02  81482.12  51.23
1760.1  157057.80  80614.70  51.33
1763.7  154759.69  79686.25  51.49
1767.2  152927.80  79087.03  51.72
1770.8  151411.00  78635.57  51.94
1774.4  149862.34  78061.00  52.09
1777.9  148977.88  77908.92  52.30
1781.5  148045.67  77568.64  52.40
1785.1  146694.17  76941.43  52.45
1788.6  145299.64  76283.29  52.50
1792.2  144035.33  75653.04  52.52
1795.8  143549.54  75521.88  52.61
1799.3  142947.40  75252.21  52.64
1802.9  142149.15  74916.66  52.70
1806.4  141396.18  74645.43  52.79
1810.0  140511.49  74283.35  52.87
1813.5  140007.64  74117.01  52.94
1817.1  139732.00  74095.46  53.03
1820.6  139054.53  73887.77  53.14
1824.2  138922.04  74006.77  53.27
1827.7  138044.98  73705.96  53.39
1831.2  137704.00  73773.00  53.57
1834.8  137718.87  73922.66  53.68
1838.3  137532.50  74040.11  53.83
1841.8  136827.93  73825.95  53.96
1845.4  135851.96  73448.73  54.07
1848.9  134922.15  73004.63  54.11
1852.4  134229.00  72639.34  54.12
1856.0  133446.37  72098.25  54.03
1859.5  132649.98  71495.91  53.90
1863.0  131933.18  70820.44  53.68
1866.6  131616.71  70229.37  53.36
1870.1  131405.90  69547.61  52.93
1873.6  130755.00  68376.54  52.29
1877.1  129512.83  66681.00  51.49
1880.6  128103.87  64676.00  50.49
1884.2  126947.40  62530.24  49.26
1887.7  126038.00  60140.06  47.72
1891.2  124945.80  57366.23  45.91
1894.7  124114.13  54402.32  43.83
1898.2  123659.31  51504.83  41.65
1902.2  134390.88  52696.80  39.21
1904.9  133538.92  49987.74  37.43
1907.6  132541.60  47343.04  35.72
1910.4  131733.63  44945.11  34.12
1913.1  130511.20  42696.40  32.71
1915.8  129704.96  40953.92  31.57
1918.6  129130.24  39601.12  30.67
1921.3  128675.04  38573.40  29.98
1924.0  127889.72  37706.90  29.48
1926.7  127087.60  37106.92  29.20
1929.4  126294.48  36690.48  29.05
1932.2  125701.90  36484.21  29.02
1934.9  125087.04  36438.48  29.13
1937.6  124416.16  36500.64  29.34
1940.3  123802.50  36643.50  29.60
1943.0  123255.78  36851.84  29.90
1945.7  122484.23  37035.02  30.24
1948.4  121634.76  37214.12  30.59
1951.1  120943.44  37483.02  30.99
1953.8  120254.64  37744.74  31.39
1956.4  119713.50  38049.48  31.78
1959.1  119056.48  38327.48  32.19
1961.8  118224.12  38548.86  32.61
1964.5  117528.30  38785.05  33.00
1967.2  116715.58  39002.09  33.42
1969.9  116099.20  39241.70  33.80
1972.5  115320.62  39421.77  34.18
1975.2  114745.21  39703.18  34.60
1977.9  114357.58  40034.90  35.01
1980.6  113737.75  40282.27  35.42
1983.2  112848.06  40416.22  35.81
1985.9  111967.20  40492.80  36.16
1988.5  111063.79  40559.33  36.52
1991.2  110370.60  40700.07  36.88
1993.8  109713.12  40830.24  37.22
1996.5  109263.00  41004.48  37.53
1999.2  108642.88  41075.50  37.81
2001.8  108255.48  41211.60  38.07
2004.4  107716.64  41265.76  38.31
2007.1  107018.66  41210.68  38.51
2009.7  106397.46  41143.50  38.67
2012.4  105984.00  41127.68  38.81
2015.0  105531.40  41010.80  38.86
2017.6  104977.95  40826.00  38.89
2020.3  104435.76  40593.96  38.87
2022.9  104174.56  40450.08  38.83
2025.5  103929.06  40277.97  38.76
2028.1  103705.59  40073.36  38.64
2030.8  103289.01  39728.28  38.46
2033.4  103106.22  39448.74  38.26
2036.0  102689.24  39048.04  38.03
2038.6  102275.64  38633.40  37.77
2041.2  101948.16  38222.92  37.49
2043.8  101581.48  37805.43  37.22
2046.4  101180.94  37350.16  36.91
2049.0  100657.00  36863.00  36.62
2051.6  100391.91  36483.72  36.34
2054.2  100029.25  36091.75  36.08
2056.8  99638.00  35704.90  35.83
2059.4  99024.13  35274.03  35.62
2062.0  98494.75  34890.50  35.42
2064.6  97865.77  34462.96  35.21
2067.1  97240.77  34060.50  35.03
2069.7  96616.10  33665.10  34.84
2072.3  96191.92  33345.08  34.67
2074.9  95687.55  32991.42  34.48
2077.4  95326.23  32725.79  34.33
2080.0  94812.09  32429.77  34.20
2082.6  94333.45  32145.75  34.08
2085.1  93859.44  31859.82  33.94
2087.7  93483.00  31613.40  33.82
2090.3  93036.57  31341.15  33.69
2092.8  92272.31  30959.94  33.55
2095.4  91441.74  30572.62  33.43
2097.9  90781.74  30207.17  33.27
2100.5  90090.40  29852.80  33.14
2103.0  89466.74  29531.68  33.01
2105.6  88846.47  29246.52  32.92
2108.1  88295.40  28976.13  32.82
2110.7  87771.18  28678.30  32.67
2113.2  87272.78  28375.17  32.51
2115.7  86710.55  28064.15  32.37
2118.3  86067.15  27765.27  32.26
2120.8  85674.42  27556.92  32.16
2123.3  85265.82  27313.44  32.03
2125.8  84877.38  27097.84  31.93
2128.4  84414.72  26868.66  31.83
2130.9  83864.20  26617.80  31.74
2133.4  83475.00  26430.04  31.66
2135.9  83072.40  26277.40  31.63
2138.4  82632.44  26134.02  31.63
2140.9  82310.76  26012.96  31.60
2143.4  81952.41  25899.33  31.60
2145.9  81630.77  25811.61  31.62
2148.4  81331.06  25753.13  31.66
2150.9  81031.35  25709.27  31.73
2153.4  80724.33  25694.65  31.83
2155.9  80388.11  25655.00  31.91
2158.4  80107.65  25607.40  31.97
2160.9  79887.15  25592.70  32.04
2163.4  79565.60  25543.20  32.10
2165.9  78978.40  25425.76  32.19
2168.4  78486.30  25342.92  32.29
2170.8  78151.48  25308.58  32.38
2173.3  77800.62  25281.17  32.49
2175.8  77488.18  25271.73  32.61
2178.2  77092.60  25218.25  32.71
2180.7  76712.58  25166.40  32.81
2183.2  76294.09  25113.44  32.92
2185.6  75857.04  25061.40  33.04
2188.1  75342.96  25000.92  33.18
2190.6  74759.10  24927.24  33.34
2193.0  74101.17  24804.12  33.47
2195.5  73536.00  24683.52  33.57
2197.9  72936.24  24583.68  33.71
2200.4  72196.45  24429.20  33.84
2202.8  71698.12  24348.35  33.96
2205.3  71081.26  24212.38  34.06
2207.7  70726.50  24180.00  34.19
2210.1  70311.08  24116.40  34.30
2212.6  69930.31  24048.06  34.39
2215.0  69689.10  24022.95  34.47
2217.4  69385.30  23936.67  34.50
2219.9  69143.38  23841.10  34.48
2222.3  68894.76  23734.04  34.45
2224.7  68709.33  23628.51  34.39
2227.1  68462.40  23441.66  34.24
2229.5  68163.05  23203.19  34.04
2231.9  67695.84  22912.96  33.85
2234.4  67178.88  22572.72  33.60
2236.8  66786.01  22230.58  33.29
2239.2  66392.04  21879.00  32.95
2241.6  65943.99  21507.78  32.62
2244.0  65508.48  21116.16  32.23
2246.4  65085.69  20686.62  31.78
2248.8  64627.53  20256.39  31.34
2251.2  64293.00  19853.40  30.88
2253.6  63849.30  19418.40  30.41
2255.9  63536.28  19044.24  29.97
2258.3  63222.93  18706.41  29.59
2260.7  62845.04  18381.76  29.25
2263.1  62431.20  18052.50  28.92
2265.5  62003.15  17736.29  28.61
2267.9  61656.90  17460.90  28.32
2270.2  61188.24  17160.96  28.05
2272.6  60785.64  16915.56  27.83
2275.0  60372.90  16660.98  27.60
2277.3  59941.05  16416.75  27.39
2279.7  59533.95  16204.35  27.22
2282.1  59219.88  15957.88  26.95
2284.4  58810.40  15658.72  26.63
2286.8  58483.36  15400.86  26.33
2289.1  58057.52  15118.20  26.04
2291.5  57725.15  14864.57  25.75
2293.8  57293.08  14567.60  25.43
2296.2  56807.52  14257.32  25.10
2298.5  56241.24  13985.67  24.87
2300.8  55689.06  13779.22  24.74
2303.2  55053.24  13579.24  24.67
2305.5  54365.08  13414.76  24.68
2307.9  53659.04  13303.28  24.79
2310.2  52972.92  13203.96  24.93
2312.5  52357.20  13128.40  25.07
2314.8  51742.64  13101.62  25.32
2317.1  51106.25  13051.75  25.54
2319.5  50447.34  12978.00  25.73
2321.8  49871.32  12889.56  25.85
2324.1  49245.00  12747.42  25.89
2326.4  48719.00  12619.64  25.90
2328.7  48184.00  12435.50  25.81
2331.0  47703.36  12257.64  25.70
2333.3  47350.00  12112.13  25.58
2335.6  46952.64  11938.08  25.43
2337.9  46450.26  11753.28  25.30
2340.2  45980.00  11561.50  25.14
2342.5  45590.94  11402.49  25.01
2344.8  45095.10  11269.00  24.99
2347.1  44571.24  11137.98  24.99
2349.4  44000.22  11051.40  25.12
2351.7  43510.08  10999.52  25.28
2353.9  43015.30  10952.88  25.46
2356.2  42480.75  10890.75  25.64
2358.5  41952.38  10815.39  25.78
2360.8  41443.70  10704.26  25.83
2363.1  40948.86  10601.52  25.89
2365.3  40492.26  10504.60  25.94
2367.6  39940.00  10370.00  25.96
2369.8  39426.15  10261.05  26.03
2372.1  38866.62  10140.00  26.09
2374.4  38231.32  9961.32  26.06
2376.6  37575.72  9790.20  26.05
2378.9  36964.48  9634.80  26.07
2381.1  36368.80  9484.80  26.08
2383.4  35783.66  9298.94  25.99
2385.6  35279.20  9164.65  25.98
2387.9  34775.64  9030.60  25.97
2390.1  34282.50  8893.50  25.94
2392.3  33780.24  8771.49  25.97
2394.6  33306.40  8674.42  26.04
2396.8  32848.56  8572.88  26.10
2399.0  32399.60  8410.20  25.96
2401.3  31951.46  8255.66  25.84
2403.5  31482.36  8135.40  25.84
2405.7  31052.13  8000.76  25.77
2407.9  30612.24  7828.74  25.57
2410.1  30165.48  7678.08  25.45
2412.4  29775.50  7548.40  25.35
2414.6  29373.12  7433.52  25.31
2416.8  28970.04  7304.22  25.21
2419.0  28572.86  7182.31  25.14
2421.2  28150.00  7026.24  24.96
2423.4  27692.07  6857.41  24.76
2425.6  27386.28  6766.56  24.71
2427.8  27077.67  6675.12  24.65
2430.0  26736.57  6537.90  24.45
2432.2  26415.36  6405.12  24.25
2434.4  26099.28  6281.01  24.07
2436.5  25772.28  6153.00  23.87
2438.7  25483.92  6028.20  23.65
2440.9  25153.92  5919.27  23.53
2443.1  24867.72  5764.68  23.18
2445.3  24587.23  5668.35  23.05
2447.4  24284.16  5581.44  22.98
2449.6  23974.72  5482.40  22.87
2451.8  23684.94  5377.86  22.71
2453.9  23331.37  5287.28  22.66
2456.1  22997.36  5187.28  22.56
2458.3  22674.64  5071.29  22.37
2460.4  22362.69  4965.21  22.20
2462.6  22092.70  4895.10  22.16
2464.7  21848.32  4818.71  22.06
2466.9  21603.12  4729.44  21.89
2469.0  21330.95  4661.46  21.85
2471.2  21081.84  4599.42  21.82
2473.3  20791.39  4495.05  21.62
2475.4  20542.72  4362.41  21.24
2477.6  20293.52  4262.84  21.01
2479.7  20029.44  4193.28  20.94
2481.9  19731.04  4136.65  20.97
2484.0  19517.17  4070.77  20.86
2486.1  19234.26  4000.86  20.80
2488.2  18968.15  3926.25  20.70
2490.4  18706.25  3869.00  20.68
2492.5  18355.28  3832.00  20.88
2494.6  18063.00  3793.23  21.00
2496.7  17882.97  3738.60  20.91
2498.8  17659.71  3678.21  20.83
2500.9  17455.90  3581.86  20.52
2503.0  17366.46  3578.98  20.61
2505.1  17263.35  3574.35  20.70
2507.2  17260.80  3613.98  20.94
2509.4  17213.35  3645.18  21.18
2511.4  17240.79  3723.51  21.60
2513.5  17251.36  3781.12  21.92
2515.6  17287.34  3722.86  21.54
