# Supplementary material for: Using reflectance spectra and Pl@ntNet to identify herbarium specimens: a case study with Lithocarpus
Source: New Phytol. 2025 Jun 4;251(2):800–10. doi: 10.1111/nph.70258 (PMC13278665; doi:10.1111/nph.70258)
Supplement: Supplementary file 1 — Dataset S1 Original spectral data collected for this study. [file NPH-251-800-s003.zip › lithocarpus_spectra/gr021422_0063.sig]

/*** Spectra Vista SIG Data ***/
name= gr021422_0063.sig
instrument= HI: 1132003 (HR-1024i)
integration= 50.0, 9.0, 6.0, 100.0, 14.0, 6.0
scan method= Time-based, Time-based
scan coadds= 100, 425, 571, 50, 298, 571
scan time= 5, 5
scan settings= AI, AI
external data set1= 0,0,0,0,0,0,0,0,0,0,0,0,0,0,0,0,0,0,0,0,0,0,0,0,0,0,0,0,0,0,0,0
external data set2= 0,0,0,0,0,0,0,0,0,0,0,0,0,0,0,0,0,0,0,0,0,0,0,0,0,0,0,0,0,0,0,0
external data dark= 0,0,0,0,0,0,0,0,0,0,0,0,0,0,0,0
external data mask= 0
optic= LENS 4(1), LENS 4(1)
temp= 29.7, -5.1, -9.9, 29.8, -5.0, -9.9
battery= 7.48, 7.47
error= 0, 0
units= Radiance, Radiance
time= 14/02/2022 10:49:35, 14/02/2022 10:50:52
longitude=                 ,                 
latitude=                 ,                 
gpstime=                 ,                 
comm= 
memory slot= 0, 0
factors= 0.941, 0.911, 1.000 [Overlap: Remove @ 990,1900, Matching Type: None]
inclinometer x offset= 1, 1
inclinometer y offset= 90, 90
data= 
340.5  1215.20  141.05  11.61
341.9  1233.66  127.62  10.34
343.4  1220.16  137.76  11.29
344.9  1221.00  129.50  10.61
346.4  1194.61  124.81  10.45
347.8  1233.36  119.91  9.72
349.3  1225.84  103.48  8.44
350.8  1257.45  106.05  8.43
352.2  1272.81  109.73  8.62
353.7  1282.47  96.53  7.53
355.2  1310.00  91.70  7.00
356.6  1400.63  98.18  7.01
358.1  1467.42  99.15  6.76
359.6  1499.94  102.56  6.84
361.0  1538.75  92.33  6.00
362.5  1627.56  92.48  5.68
364.0  1719.90  95.55  5.56
365.5  1773.30  109.23  6.16
366.9  1846.32  100.48  5.44
368.4  1926.54  100.08  5.19
369.9  2044.74  102.88  5.03
371.3  2141.64  112.37  5.25
372.8  2202.48  124.55  5.65
374.2  2310.44  116.82  5.06
375.7  2399.13  124.55  5.19
377.2  2536.50  120.15  4.74
378.6  2602.37  105.68  4.06
380.1  2679.38  108.97  4.07
381.6  2786.81  119.80  4.30
383.0  2960.10  132.83  4.49
384.5  3108.56  133.77  4.30
386.0  3210.24  131.67  4.10
387.4  3301.70  138.58  4.20
388.9  3393.04  139.44  4.11
390.4  3542.29  142.38  4.02
391.8  3753.96  137.76  3.67
393.3  3882.65  144.88  3.73
394.7  3949.80  147.55  3.74
396.2  4046.68  151.48  3.74
397.7  4200.24  149.64  3.56
399.1  4407.96  151.65  3.44
400.6  4622.80  157.48  3.41
402.0  4745.52  167.31  3.53
403.5  4811.80  171.50  3.56
405.0  4939.60  163.10  3.30
406.4  5159.44  166.87  3.23
407.9  5387.68  173.94  3.23
409.3  5522.62  188.77  3.42
410.8  5600.52  198.81  3.55
412.2  5740.56  201.00  3.50
413.7  5983.02  208.71  3.49
415.1  6238.34  216.03  3.46
416.6  6431.67  231.57  3.60
418.0  6554.00  242.88  3.71
419.5  6688.88  252.22  3.77
420.9  6881.44  262.40  3.81
422.4  7155.54  274.49  3.84
423.8  7441.02  289.99  3.90
425.3  7730.55  304.43  3.94
426.7  7964.25  325.95  4.09
428.2  8116.80  337.44  4.16
429.6  8266.42  349.87  4.23
431.1  8466.50  358.75  4.24
432.5  8748.35  371.74  4.25
434.0  9042.00  396.00  4.38
435.4  9383.00  412.50  4.40
436.8  9708.51  431.68  4.45
438.3  9977.90  454.83  4.56
439.7  10173.72  469.43  4.61
441.2  10332.48  482.22  4.67
442.6  10561.65  499.50  4.73
444.0  10849.02  518.70  4.78
445.5  11196.66  537.57  4.80
446.9  11580.66  562.38  4.86
448.4  11922.68  588.95  4.94
449.8  12288.75  610.20  4.97
451.2  12558.00  629.63  5.01
452.7  12766.95  648.48  5.08
454.1  12987.66  670.48  5.16
455.5  13265.14  688.80  5.19
457.0  13619.32  712.14  5.23
458.4  13979.68  737.88  5.28
459.8  14348.16  768.96  5.36
461.2  14773.06  796.96  5.39
462.7  15175.74  829.83  5.47
464.1  15502.78  858.91  5.54
465.5  15777.36  884.34  5.61
467.0  16024.70  905.85  5.65
468.4  16320.08  924.12  5.66
469.8  16664.16  947.64  5.69
471.2  17091.72  984.02  5.76
472.7  17563.98  1024.86  5.84
474.1  18018.60  1064.95  5.91
475.5  18585.84  1100.32  5.92
476.9  19124.30  1142.57  5.97
478.4  19543.75  1175.00  6.01
479.8  19787.14  1210.94  6.12
481.2  19914.32  1232.40  6.19
482.6  20083.14  1248.21  6.22
484.0  20391.90  1275.63  6.26
485.4  20879.53  1313.50  6.29
486.9  21451.95  1357.20  6.33
488.3  22081.04  1410.36  6.39
489.7  22613.74  1462.07  6.47
491.1  23061.36  1502.34  6.51
492.5  23431.80  1534.68  6.55
493.9  23710.68  1571.40  6.63
495.3  23957.10  1598.85  6.67
496.8  24313.88  1637.42  6.73
498.2  24798.81  1686.02  6.80
499.6  25318.08  1736.37  6.86
501.0  25925.11  1788.66  6.90
502.4  26491.44  1852.44  6.99
503.8  27021.68  1898.37  7.03
505.2  27579.32  1960.88  7.11
506.6  28103.24  2013.88  7.17
508.0  28607.04  2066.40  7.22
509.4  28990.00  2112.50  7.29
510.8  29427.75  2163.15  7.35
512.2  29860.72  2213.08  7.41
513.6  30360.00  2272.80  7.49
515.0  30944.32  2341.12  7.57
516.4  31454.56  2398.88  7.63
517.8  32027.94  2461.75  7.69
519.2  32647.71  2532.27  7.76
520.7  33243.96  2599.71  7.82
522.0  33744.00  2664.00  7.89
523.4  34340.67  2736.41  7.97
524.8  34856.04  2801.01  8.04
526.2  35475.66  2877.65  8.11
527.6  36135.00  2958.69  8.19
529.0  36709.20  3033.80  8.26
530.4  37374.80  3115.31  8.34
531.8  37926.43  3189.86  8.41
533.2  38357.28  3259.62  8.50
534.6  38762.56  3343.12  8.62
536.0  39228.88  3434.36  8.75
537.4  39714.05  3513.43  8.85
538.8  40286.42  3601.59  8.94
540.2  40920.68  3697.02  9.03
541.6  41546.82  3786.65  9.11
543.0  42084.98  3875.62  9.21
544.3  42799.65  3986.78  9.31
545.7  43608.75  4099.88  9.40
547.1  44143.80  4189.05  9.49
548.5  44785.50  4285.83  9.57
549.9  45519.91  4405.37  9.68
551.3  46312.76  4526.08  9.77
552.7  46896.90  4625.02  9.86
554.1  47642.01  4747.44  9.96
555.4  48264.04  4857.09  10.06
556.8  48685.56  4950.33  10.17
558.2  48922.65  5026.65  10.27
559.6  49122.60  5096.40  10.37
561.0  49572.60  5197.50  10.48
562.3  49936.25  5284.83  10.58
563.7  50494.08  5396.16  10.69
565.1  51084.00  5506.60  10.78
566.5  51724.31  5626.71  10.88
567.9  52609.92  5774.88  10.98
569.2  53575.20  5938.80  11.08
570.6  54574.75  6104.83  11.19
572.0  55442.08  6259.86  11.29
573.4  56178.24  6403.41  11.40
574.8  56903.25  6551.38  11.51
576.1  57797.10  6719.29  11.63
577.5  58489.40  6864.82  11.74
578.9  59460.48  7052.94  11.86
580.3  60371.31  7229.88  11.98
581.6  61303.68  7417.04  12.10
583.0  62191.26  7601.00  12.22
584.4  62787.60  7750.65  12.34
585.8  63158.43  7869.23  12.46
587.1  63416.98  7979.62  12.58
588.5  63765.30  8109.00  12.72
589.9  64045.80  8228.85  12.85
591.2  64495.68  8364.22  12.97
592.6  65218.34  8536.22  13.09
594.0  65877.91  8706.93  13.22
595.3  66776.04  8910.50  13.34
596.7  67704.74  9123.85  13.48
598.1  68614.23  9333.17  13.60
599.5  69503.15  9539.45  13.73
600.8  70424.04  9758.68  13.86
602.2  71182.30  9961.95  13.99
603.5  72111.00  10188.42  14.13
604.9  73027.80  10416.51  14.26
606.3  73861.92  10631.28  14.39
607.6  74637.18  10845.54  14.53
609.0  75378.60  11064.60  14.68
610.4  76101.48  11272.17  14.81
611.7  76748.79  11480.09  14.96
613.1  77333.70  11679.98  15.10
614.5  77980.50  11893.77  15.25
615.8  78460.38  12086.28  15.40
617.2  79146.72  12309.48  15.55
618.5  79747.08  12526.68  15.71
619.9  80529.44  12783.55  15.87
621.2  81244.95  13031.15  16.04
622.6  82170.00  13304.50  16.19
624.0  82926.45  13546.58  16.34
625.3  83796.08  13805.31  16.47
626.7  84651.20  14077.14  16.63
628.0  85357.12  14319.78  16.78
629.4  86189.60  14576.80  16.91
630.8  86912.40  14807.82  17.04
632.1  87476.76  15025.50  17.18
633.5  88402.60  15309.58  17.32
634.8  89134.96  15553.04  17.45
636.2  89779.32  15783.84  17.58
637.5  90609.32  16048.58  17.71
638.9  91327.23  16299.78  17.85
640.2  92096.25  16550.37  17.97
641.6  92922.48  16794.15  18.07
642.9  93709.07  17039.75  18.18
644.3  94561.48  17319.26  18.32
645.6  95329.00  17579.25  18.44
647.0  96066.54  17830.98  18.56
648.3  96868.41  18092.38  18.68
649.7  97697.87  18356.86  18.79
651.0  98522.78  18605.18  18.88
652.4  99073.26  18820.62  19.00
653.7  100179.90  19136.57  19.10
655.0  101106.60  19410.44  19.20
656.4  101779.60  19621.10  19.28
657.7  102891.44  19931.81  19.37
659.1  103811.40  20208.65  19.47
660.4  104546.40  20450.64  19.56
661.8  105256.00  20676.00  19.64
663.1  106226.58  20963.21  19.73
664.5  106703.82  21158.28  19.83
665.8  106808.43  21294.38  19.94
667.1  106826.31  21410.46  20.04
668.5  107125.20  21592.20  20.16
669.8  107406.46  21775.43  20.27
671.2  107569.28  21952.32  20.41
672.5  107788.31  22138.70  20.54
673.8  108377.64  22386.84  20.66
675.2  109310.04  22711.08  20.78
676.5  110448.72  23096.61  20.91
677.8  111681.90  23515.05  21.06
679.2  112664.75  23885.70  21.20
680.5  113529.75  24232.53  21.34
681.9  114291.10  24570.70  21.50
683.2  115115.00  24932.60  21.66
684.5  115938.90  25298.35  21.82
685.9  116680.37  25661.53  21.99
687.2  117396.48  26008.32  22.15
688.5  118071.24  26354.23  22.32
689.9  118847.84  26724.72  22.49
691.2  119537.88  27076.38  22.65
692.5  120150.58  27416.86  22.82
693.8  120890.60  27795.33  22.99
695.2  121511.80  28158.75  23.17
696.5  122200.76  28554.90  23.37
697.8  122902.65  28965.60  23.57
699.2  123554.34  29373.24  23.77
700.5  124271.82  29815.20  23.99
701.8  124905.90  30245.25  24.21
703.1  125567.28  30711.06  24.46
704.5  126240.93  31190.27  24.71
705.8  126977.82  31693.57  24.96
707.1  127636.25  32190.00  25.22
708.4  128289.12  32690.45  25.48
709.8  129069.96  33236.31  25.75
711.1  129606.22  33713.79  26.01
712.4  130422.08  34276.95  26.28
713.7  131086.32  34804.01  26.55
715.0  131788.44  35343.86  26.82
716.3  132537.25  35905.63  27.09
717.7  133273.64  36462.69  27.36
719.0  134079.10  37051.15  27.63
720.3  134857.82  37635.85  27.91
721.6  135790.00  38269.10  28.18
722.9  136701.00  38918.70  28.47
724.2  137637.36  39584.16  28.76
725.6  138439.18  40218.83  29.05
726.9  138872.25  40768.88  29.36
728.2  139308.96  41328.56  29.67
729.5  139837.62  41925.91  29.98
730.8  140285.84  42514.02  30.31
732.1  140857.64  43137.50  30.62
733.4  141236.63  43726.46  30.96
734.7  141455.52  44256.60  31.29
736.0  141688.26  44823.33  31.64
737.3  141678.99  45302.63  31.98
738.6  141670.62  45783.90  32.32
740.0  141716.20  46284.05  32.66
741.2  141880.96  46816.64  33.00
742.6  142291.80  47436.12  33.34
743.9  142840.40  48101.00  33.67
745.2  143578.74  48835.02  34.01
746.5  144413.90  49604.82  34.35
747.8  145131.80  50331.60  34.68
749.1  145908.12  51074.41  35.00
750.4  146658.60  51828.43  35.34
751.7  147424.48  52570.77  35.66
753.0  148001.37  53250.82  35.98
754.2  148668.84  53955.63  36.29
755.5  149258.10  54639.88  36.61
756.8  149818.44  55315.76  36.92
758.1  150804.00  56146.80  37.23
759.4  151712.60  56957.80  37.54
760.7  152559.68  57752.38  37.86
762.0  153133.75  58445.63  38.17
763.3  153670.86  59133.69  38.48
764.6  154059.12  59762.40  38.79
765.9  154441.20  60385.65  39.10
767.2  154918.68  61051.83  39.41
768.4  155209.60  61647.95  39.72
769.7  155825.64  62377.13  40.03
771.0  156236.58  63026.73  40.34
772.3  156584.45  63654.80  40.65
773.6  157034.40  64333.60  40.97
774.8  157473.72  64999.37  41.28
776.1  157902.68  65651.69  41.58
777.4  158205.03  66265.90  41.89
778.7  158710.84  66947.85  42.18
780.0  159136.64  67609.76  42.49
781.2  159488.34  68241.21  42.79
782.5  159968.64  68931.72  43.09
783.8  160394.58  69603.84  43.40
785.0  160734.30  70220.70  43.69
786.3  161154.00  70864.50  43.97
787.6  161600.32  71522.08  44.26
788.9  161959.26  72159.00  44.55
790.1  162464.50  72855.60  44.84
791.4  162817.92  73482.24  45.13
792.7  163429.95  74217.68  45.41
793.9  163828.98  74866.68  45.70
795.2  164289.00  75526.25  45.97
796.5  164767.46  76215.59  46.26
797.7  165243.60  76883.19  46.53
799.0  165852.00  77628.00  46.81
800.2  166227.20  78261.76  47.08
801.5  166676.38  78926.64  47.35
802.8  167203.65  79610.93  47.61
804.0  167645.66  80268.37  47.88
805.3  168115.04  80950.26  48.15
806.5  168479.10  81573.70  48.42
807.8  168910.00  82227.25  48.68
809.0  169366.95  82902.80  48.95
810.3  169824.45  83563.76  49.21
811.5  170208.06  84194.24  49.47
812.8  170638.20  84846.75  49.72
814.0  171018.81  85459.32  49.97
815.3  171512.12  86126.58  50.22
816.5  171867.00  86752.13  50.48
817.8  172289.73  87409.83  50.73
819.0  172649.54  88033.65  50.99
820.2  173089.50  88680.42  51.23
821.5  173574.15  89322.38  51.46
822.7  173855.85  89911.49  51.72
824.0  174294.09  90546.26  51.95
825.2  174765.15  91216.65  52.19
826.4  175252.11  91886.52  52.43
827.7  175543.30  92472.80  52.68
828.9  176010.30  93109.50  52.90
830.1  176384.74  93720.64  53.13
831.4  176832.27  94352.76  53.36
832.6  177278.36  95015.20  53.60
833.8  177651.50  95631.35  53.83
835.0  178026.38  96239.15  54.06
836.3  178454.08  96842.62  54.27
837.5  178926.30  97495.65  54.49
838.7  179354.52  98131.23  54.71
839.9  179742.24  98774.64  54.95
841.2  180194.09  99429.34  55.18
842.4  180610.26  100009.98  55.37
843.6  181015.10  100627.10  55.59
844.8  181512.27  101287.85  55.80
846.0  181917.00  101925.80  56.03
847.2  182299.95  102529.14  56.24
848.5  182790.88  103177.64  56.45
849.7  183116.76  103717.46  56.64
850.9  183496.30  104278.85  56.83
852.1  183881.14  104893.90  57.04
853.3  184171.26  105456.75  57.26
854.5  184585.45  106053.15  57.45
855.7  184899.48  106570.44  57.64
856.9  185219.40  107136.48  57.84
858.1  185577.15  107720.90  58.05
859.3  185985.38  108287.62  58.22
860.5  186374.04  108885.68  58.42
861.7  186744.00  109467.20  58.62
862.9  187121.22  110007.11  58.79
864.1  187484.30  110549.78  58.96
865.3  187915.56  111136.58  59.14
866.5  188334.72  111767.04  59.34
867.7  188751.08  112343.09  59.52
868.9  189105.84  112898.42  59.70
870.1  189580.78  113531.15  59.89
871.3  190007.14  114082.99  60.04
872.5  190475.55  114713.55  60.22
873.7  190933.28  115328.92  60.40
874.9  191485.32  115981.86  60.57
876.0  191941.56  116604.00  60.75
877.2  192433.16  117182.62  60.90
878.4  192937.59  117820.71  61.07
879.6  193422.60  118423.20  61.23
880.8  193880.75  119029.75  61.39
882.0  194278.24  119585.97  61.55
883.1  194809.16  120187.76  61.70
884.3  195286.58  120764.46  61.84
885.5  195812.82  121389.56  61.99
886.7  196130.88  121920.48  62.16
887.8  196612.50  122509.65  62.31
889.0  197192.40  123115.09  62.43
890.2  197589.21  123653.99  62.58
891.4  198106.18  124276.03  62.73
892.5  198694.08  124896.33  62.86
893.7  199360.64  125598.58  63.00
894.9  199917.00  126253.26  63.15
896.0  200576.10  126928.73  63.28
897.2  201200.16  127567.09  63.40
898.4  201718.66  128183.77  63.55
899.5  202358.50  128859.67  63.68
900.7  202826.00  129348.70  63.77
901.9  203237.12  129873.57  63.90
903.0  203597.26  130382.20  64.04
904.2  203934.40  130886.80  64.18
905.4  204422.16  131425.68  64.29
906.5  204895.46  131953.82  64.40
907.7  205277.76  132430.60  64.51
908.8  205611.03  132877.02  64.63
910.0  205908.56  133335.28  64.75
911.2  206198.91  133762.94  64.87
912.3  206442.12  134117.01  64.97
913.5  206592.27  134447.88  65.08
914.6  206705.52  134787.24  65.21
915.8  206987.79  135217.58  65.33
916.9  207259.14  135618.35  65.43
918.1  207480.34  135907.48  65.50
919.2  207625.68  136266.44  65.63
920.4  207818.16  136607.57  65.73
921.5  208057.64  136992.89  65.84
922.7  208154.88  137299.04  65.96
923.8  208479.30  137714.88  66.06
925.0  208566.54  138021.98  66.18
926.1  208879.44  138417.30  66.27
927.3  209203.68  138827.28  66.36
928.4  209784.25  139423.38  66.46
929.6  210467.84  140011.52  66.52
930.7  211117.20  140716.10  66.65
931.8  211820.07  141437.75  66.77
933.0  212506.56  142139.16  66.89
934.1  212950.35  142667.60  67.00
935.3  213197.11  142948.14  67.05
936.4  213198.75  143206.39  67.17
937.6  213185.64  143270.27  67.20
938.7  213040.08  143389.85  67.31
939.9  213085.39  143611.16  67.40
941.0  213582.80  144168.39  67.50
942.1  214204.50  144753.48  67.58
943.3  214733.40  145283.91  67.66
944.4  215146.38  145767.88  67.75
945.6  215394.10  146109.62  67.83
946.7  215685.46  146363.45  67.86
947.9  216034.14  146633.76  67.88
949.0  216168.03  146963.74  67.99
950.1  216487.44  147402.72  68.09
951.3  216888.76  147694.14  68.10
952.4  217198.62  148054.46  68.17
953.6  217412.46  148373.53  68.25
954.7  217709.43  148558.98  68.24
955.8  217955.66  148914.39  68.32
957.0  218362.50  149311.43  68.38
958.1  218743.74  149579.91  68.38
959.3  218765.40  149719.50  68.44
960.4  218969.76  149958.22  68.48
961.6  219348.53  150192.97  68.47
962.7  219594.24  150349.76  68.47
963.9  219782.08  150576.34  68.51
965.0  219730.08  150584.67  68.53
966.2  219885.26  150815.57  68.59
967.3  219944.18  150685.98  68.51
968.5  220032.96  150787.68  68.53
969.6  220202.72  150829.36  68.50
970.8  220127.16  150812.31  68.51
971.9  219799.36  150814.40  68.61
973.1  219895.76  150964.32  68.65
974.2  219711.76  150821.69  68.65
975.4  219900.84  150983.79  68.66
976.5  220113.27  150909.14  68.56
977.7  219944.70  151011.84  68.66
978.8  219963.87  150867.09  68.59
980.0  219633.00  150897.00  68.70
981.2  220132.53  151006.11  68.60
982.3  220015.46  150843.21  68.56
983.5  220086.36  150767.05  68.50
984.6  220468.32  150986.16  68.48
985.8  220244.20  151220.30  68.66
987.0  220308.48  151024.96  68.55
988.1  220475.26  150994.90  68.49
989.3  220671.36  150886.40  68.38
990.2  236649.03  166939.79  70.54
994.0  236962.44  167670.40  70.76
997.9  236568.08  167978.25  71.01
1001.7  236808.79  168753.33  71.26
1005.6  237891.11  170091.43  71.50
1009.4  239337.57  171678.64  71.73
1013.3  240560.00  173108.57  71.96
1017.1  241299.32  174103.34  72.15
1021.0  241956.99  175119.40  72.38
1024.8  243474.44  176637.00  72.55
1028.6  245586.51  178746.46  72.78
1032.5  247328.20  180504.00  72.98
1036.3  248016.39  181394.99  73.14
1040.1  248167.09  182032.08  73.35
1044.0  249088.44  183176.45  73.54
1047.8  249964.05  184142.03  73.67
1051.6  250703.20  185250.69  73.89
1055.5  250245.10  185284.09  74.04
1059.3  249770.70  185375.73  74.22
1063.1  249282.53  185408.20  74.38
1067.0  249514.07  186004.65  74.55
1070.8  250249.14  186894.75  74.68
1074.6  250777.86  187686.38  74.84
1078.4  250245.00  187621.50  74.98
1082.3  249068.10  187109.58  75.12
1086.1  248374.76  186998.31  75.29
1089.9  248232.48  187214.63  75.42
1093.7  248639.84  187792.85  75.53
1097.5  248701.19  188141.25  75.65
1101.4  248603.93  188309.07  75.75
1105.2  248392.00  188354.06  75.83
1109.0  248803.10  188807.08  75.89
1112.8  250015.57  189739.52  75.89
1116.6  250923.78  190491.54  75.92
1120.4  251661.82  191011.80  75.90
1124.2  252247.91  191306.19  75.84
1128.1  253106.48  191754.99  75.76
1131.8  253110.67  191492.10  75.66
1135.7  252936.82  191024.99  75.52
1139.5  252755.40  190467.64  75.36
1143.3  252195.65  189488.78  75.14
1147.1  251335.11  188268.57  74.91
1150.9  250533.25  186971.52  74.63
1154.7  250547.56  186147.00  74.30
1158.5  250430.00  185227.63  73.96
1162.3  250211.99  184316.58  73.66
1166.1  249486.90  183043.07  73.37
1169.9  249153.27  182086.99  73.08
1173.7  248500.00  180977.14  72.83
1177.5  247879.21  179930.64  72.59
1181.2  247925.31  179413.56  72.37
1185.0  248491.28  179289.82  72.15
1188.8  248449.83  178976.00  72.04
1192.6  248560.40  178777.40  71.93
1196.4  248535.93  178583.93  71.85
1200.2  247831.11  178102.40  71.86
1204.0  247301.40  177859.13  71.92
1207.8  246835.35  177816.19  72.04
1211.6  246123.67  177724.00  72.21
1215.3  245603.82  178009.28  72.48
1219.1  245516.08  178743.38  72.80
1222.9  245173.33  179405.71  73.18
1226.7  244879.48  180134.44  73.56
1230.4  244210.20  180461.22  73.90
1234.2  243529.46  180674.20  74.19
1238.0  242698.13  180679.47  74.45
1241.8  241941.83  180670.21  74.68
1245.5  241321.56  180683.14  74.87
1249.3  241097.13  180963.28  75.06
1253.1  241487.36  181613.13  75.21
1256.8  241621.32  182024.00  75.33
1260.6  241449.27  182088.38  75.41
1264.4  241318.60  182249.94  75.52
1268.1  241032.00  182184.51  75.59
1271.9  240985.97  182374.92  75.68
1275.7  241194.71  182737.54  75.76
1279.4  241457.40  183147.56  75.85
1283.2  240913.53  183042.95  75.98
1286.9  240566.89  183061.64  76.10
1290.7  240354.40  183097.20  76.18
1294.4  239619.37  182687.69  76.24
1298.2  238571.74  181998.78  76.29
1302.0  237381.17  181129.39  76.30
1305.7  235936.86  180063.71  76.32
1309.5  234310.93  178707.92  76.27
1313.2  233402.00  177834.64  76.19
1317.0  232752.00  177154.71  76.11
1320.7  231876.48  176194.06  75.99
1324.4  230653.68  174813.49  75.79
1328.2  230052.00  173843.49  75.57
1331.9  229296.77  172532.76  75.24
1335.7  228545.56  171071.96  74.85
1339.4  227099.11  169024.06  74.43
1343.2  226088.78  167180.05  73.94
1346.9  225777.95  165757.63  73.42
1350.6  226376.27  165042.00  72.91
1354.4  227067.58  164406.70  72.40
1358.1  226825.80  163166.66  71.93
1361.8  225978.84  161477.57  71.46
1365.6  224957.05  159738.69  71.01
1369.3  223957.33  158058.29  70.58
1373.0  222683.69  156217.05  70.15
1376.7  221182.50  154130.14  69.68
1380.5  219557.69  151971.00  69.22
1384.2  218248.81  149671.84  68.58
1387.9  216950.53  147211.89  67.86
1391.6  215578.00  144432.75  67.00
1395.3  214316.35  141477.94  66.01
1399.1  213516.86  138526.86  64.88
1402.8  212445.33  135049.29  63.57
1406.5  211595.70  131485.93  62.14
1410.2  210959.89  128043.71  60.70
1413.9  210880.11  125079.27  59.31
1417.6  210313.72  122162.54  58.09
1421.3  209544.80  119479.37  57.02
1425.1  208643.73  117102.86  56.13
1428.8  208276.05  115339.47  55.38
1432.5  208046.59  114024.83  54.81
1436.2  207742.87  113000.59  54.39
1439.9  207063.43  112039.86  54.11
1443.6  206664.56  111409.93  53.91
1447.3  206127.27  110895.86  53.80
1451.0  205648.50  110516.30  53.74
1454.7  205116.89  110212.17  53.73
1458.4  204713.83  109978.05  53.72
1462.1  204069.98  109687.89  53.75
1465.8  203319.61  109384.82  53.80
1469.4  202800.17  109312.69  53.90
1473.1  203682.61  110020.50  54.02
1476.8  203965.52  110581.53  54.22
1480.5  202772.91  110315.64  54.40
1484.2  201656.83  110150.34  54.62
1487.9  201002.38  110254.51  54.85
1491.6  200354.92  110352.59  55.08
1495.3  200366.83  110812.23  55.30
1498.9  199903.17  111061.78  55.56
1502.6  198919.27  111008.12  55.81
1506.3  197667.56  110808.00  56.06
1510.0  196721.90  110759.05  56.30
1513.7  195948.62  110846.06  56.57
1517.3  195199.40  110901.11  56.81
1521.0  194276.98  110785.86  57.02
1524.7  193435.09  110725.71  57.24
1528.3  192581.30  110540.46  57.40
1532.0  191634.80  110316.77  57.57
1535.7  190758.09  110102.30  57.72
1539.3  189887.07  109807.84  57.83
1543.0  189255.89  109662.75  57.94
1546.7  188867.25  109663.13  58.06
1550.3  188338.49  109573.71  58.18
1554.0  187532.10  109310.85  58.29
1557.6  186776.82  109076.71  58.40
1561.3  185943.17  108760.88  58.49
1565.0  185096.27  108409.63  58.57
1568.6  184154.56  108017.16  58.66
1572.3  183520.38  107808.23  58.74
1575.9  182910.93  107659.54  58.86
1579.6  182372.56  107524.73  58.96
1583.2  181773.91  107371.63  59.07
1586.9  181059.51  107128.49  59.17
1590.5  180476.44  107108.63  59.35
1594.1  179749.12  106988.34  59.52
1597.8  179013.06  106877.58  59.70
1601.4  178321.97  106817.77  59.90
1605.1  177374.28  106591.63  60.09
1608.7  176555.50  106429.82  60.28
1612.3  175813.34  106291.45  60.46
1616.0  174983.85  106044.30  60.60
1619.6  174291.11  105845.93  60.73
1623.2  173506.60  105489.39  60.80
1626.9  172987.76  105278.60  60.86
1630.5  172283.15  104868.93  60.87
1634.1  171640.21  104525.55  60.90
1637.8  170854.76  104006.00  60.87
1641.4  169891.67  103258.15  60.78
1645.0  168981.93  102447.13  60.63
1648.6  168005.28  101427.84  60.37
1652.2  167239.37  100509.55  60.10
1655.8  166480.11  99487.07  59.76
1659.5  165770.40  98423.61  59.37
1663.1  164543.69  97082.74  59.00
1666.7  163288.83  95695.18  58.60
1670.3  162098.55  94330.23  58.19
1673.9  160989.43  92960.37  57.74
1677.5  160175.49  91727.27  57.27
1681.1  159714.27  90660.69  56.76
1684.7  159687.85  89834.98  56.26
1688.3  159550.38  88956.20  55.75
1691.9  159147.27  87865.16  55.21
1695.6  158800.90  86727.34  54.61
1699.2  158666.33  85720.71  54.03
1702.8  158582.91  84747.32  53.44
1706.3  158082.51  83582.24  52.87
1709.9  157129.87  82246.97  52.34
1713.5  156444.39  81178.00  51.89
1717.1  155764.93  80187.75  51.48
1720.7  155091.42  79422.80  51.21
1724.3  154748.51  79095.57  51.11
1727.9  154453.33  79165.53  51.26
1731.5  154348.58  79716.27  51.65
1735.1  154498.40  80547.26  52.13
1738.7  154237.78  80976.17  52.50
1742.2  153761.72  81002.78  52.68
1745.8  153195.33  80756.66  52.71
1749.4  153389.93  80808.42  52.68
1753.0  152876.03  80525.40  52.67
1756.5  151538.51  79963.13  52.77
1760.1  149600.25  79215.61  52.95
1763.7  147366.14  78424.50  53.22
1767.2  145579.33  77967.09  53.56
1770.8  144096.00  77670.64  53.90
1774.4  142639.12  77226.43  54.14
1777.9  141785.92  77149.08  54.41
1781.5  140874.33  76871.14  54.57
1785.1  139576.67  76279.82  54.65
1788.6  138220.71  75641.51  54.73
1792.2  137041.83  75059.68  54.77
1795.8  136616.78  74964.78  54.87
1799.3  136066.60  74750.27  54.94
1802.9  135313.52  74443.30  55.02
1806.4  134613.16  74175.71  55.10
1810.0  133757.57  73826.74  55.19
1813.5  133277.46  73654.87  55.26
1817.1  133002.73  73657.07  55.38
1820.6  132376.70  73437.64  55.48
1824.2  132237.73  73528.37  55.60
1827.7  131394.66  73209.66  55.72
1831.2  131082.00  73278.00  55.90
1834.8  131081.47  73460.87  56.04
1838.3  130964.00  73611.32  56.21
1841.8  130301.07  73427.25  56.35
1845.4  129373.88  73059.18  56.47
1848.9  128476.50  72649.19  56.55
1852.4  127805.50  72316.59  56.58
1856.0  127052.40  71813.46  56.52
1859.5  126295.22  71272.73  56.43
1863.0  125586.09  70661.98  56.27
1866.6  125284.09  70147.54  55.99
1870.1  125057.79  69547.61  55.61
1873.6  124407.00  68476.34  55.04
1877.1  123219.83  66925.13  54.31
1880.6  121806.47  65004.24  53.37
1884.2  120669.33  62975.76  52.19
1887.7  119769.80  60703.33  50.68
1891.2  118758.15  58069.13  48.90
1894.7  117930.91  55341.85  46.93
1898.2  117515.72  52659.29  44.81
1902.2  127483.20  54319.20  42.61
1904.9  126728.08  51882.63  40.94
1907.6  125777.93  49552.07  39.40
1910.4  124954.20  47436.32  37.96
1913.1  123741.13  45452.87  36.73
1915.8  123002.13  43965.37  35.74
1918.6  122523.73  42796.93  34.93
1921.3  122058.13  41868.72  34.30
1924.0  121274.07  41067.02  33.86
1926.7  120522.70  40525.10  33.62
1929.4  119760.20  40173.33  33.54
1932.2  119232.19  40054.50  33.59
1934.9  118669.20  40037.40  33.74
1937.6  118041.33  40095.40  33.97
1940.3  117434.58  40219.17  34.25
1943.0  116898.89  40421.59  34.58
1945.7  116134.70  40592.48  34.95
1948.4  115322.64  40758.14  35.34
1951.1  114660.60  40989.75  35.75
1953.8  114000.15  41242.85  36.18
1956.4  113482.17  41504.28  36.57
1959.1  112901.27  41748.77  36.98
1961.8  112103.95  41911.80  37.39
1964.5  111443.33  42126.75  37.80
1967.2  110698.53  42303.67  38.22
1969.9  110091.42  42517.17  38.62
1972.5  109308.84  42643.34  39.01
1975.2  108760.73  42864.38  39.41
1977.9  108456.43  43187.63  39.82
1980.6  107903.66  43404.20  40.22
1983.2  107053.80  43480.88  40.62
1985.9  106176.00  43494.00  40.96
1988.5  105281.72  43468.54  41.29
1991.2  104654.03  43563.83  41.63
1993.8  104072.10  43644.70  41.94
1996.5  103624.40  43777.80  42.25
1999.2  102997.73  43801.75  42.53
2001.8  102608.10  43865.10  42.75
2004.4  102105.17  43853.49  42.95
2007.1  101419.03  43734.72  43.12
2009.7  100816.95  43652.70  43.30
2012.4  100457.87  43644.80  43.45
2015.0  100017.17  43518.17  43.51
2017.6  99457.50  43259.67  43.50
2020.3  98947.93  43028.70  43.49
2022.9  98725.07  42895.33  43.45
2025.5  98498.68  42713.93  43.36
2028.1  98280.87  42487.83  43.23
2030.8  97858.63  42092.70  43.01
2033.4  97682.05  41776.65  42.77
2036.0  97320.87  41389.70  42.53
2038.6  96951.80  40976.55  42.26
2041.2  96626.90  40568.40  41.98
2043.8  96316.03  40139.67  41.67
2046.4  95941.50  39723.48  41.40
2049.0  95429.97  39250.50  41.13
2051.6  95160.68  38864.83  40.84
2054.2  94834.17  38465.83  40.56
2056.8  94479.00  38108.58  40.34
2059.4  93894.90  37681.00  40.13
2062.0  93393.96  37271.04  39.91
2064.6  92798.38  36846.70  39.71
2067.1  92178.68  36422.55  39.51
2069.7  91539.62  36017.62  39.35
2072.3  91116.77  35710.20  39.19
2074.9  90656.48  35392.35  39.04
2077.4  90351.02  35139.39  38.89
2080.0  89877.13  34834.28  38.76
2082.6  89378.79  34533.46  38.64
2085.1  88907.15  34236.03  38.51
2087.7  88588.50  34027.50  38.41
2090.3  88189.55  33776.23  38.30
2092.8  87454.53  33413.05  38.21
2095.4  86658.22  33044.92  38.13
2097.9  86002.82  32713.63  38.04
2100.5  85335.33  32369.67  37.93
2103.0  84757.03  32076.03  37.84
2105.6  84210.50  31795.43  37.76
2108.1  83726.25  31548.30  37.68
2110.7  83209.12  31287.67  37.60
2113.2  82708.28  31020.25  37.51
2115.7  82142.46  30725.04  37.40
2118.3  81510.00  30418.05  37.32
2120.8  81130.80  30221.10  37.25
2123.3  80748.07  30021.88  37.18
2125.8  80383.33  29816.03  37.09
2128.4  79972.43  29609.13  37.02
2130.9  79439.00  29359.50  36.96
2133.4  79066.28  29191.52  36.92
2135.9  78699.00  29051.17  36.91
2138.4  78250.98  28878.12  36.90
2140.9  77963.03  28778.92  36.91
2143.4  77638.29  28685.66  36.95
2145.9  77339.80  28612.56  37.00
2148.4  77041.31  28576.01  37.09
2150.9  76755.00  28521.18  37.16
2153.4  76474.78  28460.27  37.22
2155.9  76152.59  28391.53  37.28
2158.4  75882.63  28364.88  37.38
2160.9  75686.63  28346.50  37.45
2163.4  75387.92  28301.82  37.54
2165.9  74831.30  28161.13  37.63
2168.4  74365.80  28037.85  37.70
2170.8  74062.36  27969.15  37.76
2173.3  73739.80  27902.87  37.84
2175.8  73435.91  27846.32  37.92
2178.2  73047.25  27757.46  38.00
2180.7  72671.73  27681.79  38.09
2183.2  72258.72  27586.73  38.18
2185.6  71838.90  27499.50  38.28
2188.1  71372.70  27386.10  38.37
2190.6  70838.30  27231.97  38.44
2193.0  70207.50  27020.40  38.49
2195.5  69651.20  26848.00  38.55
2197.9  69076.93  26662.07  38.60
2200.4  68393.13  26434.88  38.65
2202.8  67924.33  26287.72  38.70
2205.3  67347.95  26085.05  38.73
2207.7  67005.47  25959.92  38.74
2210.1  66584.00  25801.30  38.75
2212.6  66210.35  25670.74  38.77
2215.0  65992.83  25544.04  38.71
2217.4  65693.70  25351.78  38.59
2219.9  65468.75  25167.93  38.44
2222.3  65249.80  24961.57  38.26
2224.7  65083.73  24726.38  37.99
2227.1  64826.73  24428.88  37.68
2229.5  64560.77  24059.61  37.27
2231.9  64130.00  23595.60  36.79
2234.4  63636.47  23062.07  36.24
2236.8  63253.74  22553.38  35.66
2239.2  62877.10  22043.45  35.06
2241.6  62458.38  21496.30  34.42
2244.0  62056.80  20952.00  33.76
2246.4  61658.15  20403.40  33.09
2248.8  61235.53  19849.41  32.41
2251.2  60914.50  19328.50  31.73
2253.6  60486.75  18799.25  31.08
2255.9  60195.80  18344.90  30.48
2258.3  59899.10  17934.65  29.94
2260.7  59543.07  17556.27  29.48
2263.1  59138.25  17168.00  29.03
2265.5  58729.92  16815.15  28.63
2267.9  58413.25  16530.00  28.30
2270.2  58002.53  16262.80  28.04
2272.6  57597.00  15994.30  27.77
2275.0  57160.95  15751.05  27.56
2277.3  56765.38  15531.75  27.36
2279.7  56396.63  15288.38  27.11
2282.1  56077.07  15045.07  26.83
2284.4  55675.95  14762.73  26.52
2286.8  55364.79  14504.44  26.20
2289.1  54979.40  14232.90  25.89
2291.5  54668.48  13953.68  25.52
2293.8  54252.02  13645.60  25.15
2296.2  53807.60  13374.90  24.86
2298.5  53305.40  13131.98  24.64
2300.8  52762.50  12928.77  24.50
2303.2  52122.10  12752.87  24.47
2305.5  51458.86  12618.92  24.52
2307.9  50793.08  12526.02  24.66
2310.2  50157.80  12481.70  24.88
2312.5  49595.67  12512.00  25.23
2314.8  49035.03  12531.52  25.56
2317.1  48423.75  12518.33  25.85
2319.5  47817.75  12444.98  26.03
2321.8  47267.93  12341.23  26.11
2324.1  46657.68  12170.55  26.08
2326.4  46141.15  12022.08  26.06
2328.7  45631.67  11851.25  25.97
2331.0  45164.30  11668.30  25.84
2333.3  44824.67  11506.05  25.67
2335.6  44426.67  11336.73  25.52
2337.9  43971.45  11145.90  25.35
2340.2  43581.25  10996.25  25.23
2342.5  43222.95  10849.33  25.10
2344.8  42728.29  10703.96  25.05
2347.1  42206.15  10609.90  25.14
2349.4  41670.95  10537.95  25.29
2351.7  41195.33  10500.13  25.49
2353.9  40733.45  10486.80  25.74
2356.2  40243.13  10448.75  25.96
2358.5  39747.62  10388.77  26.14
2360.8  39276.55  10308.17  26.25
2363.1  38826.60  10228.25  26.34
2365.3  38368.22  10116.46  26.37
2367.6  37833.33  9958.33  26.32
2369.8  37344.13  9823.88  26.31
2372.1  36808.20  9692.15  26.33
2374.4  36168.47  9534.70  26.36
2376.6  35517.53  9367.17  26.37
2378.9  34930.47  9220.40  26.40
2381.1  34415.33  9048.00  26.29
2383.4  33864.25  8864.85  26.18
2385.6  33379.04  8778.00  26.30
2387.9  32929.50  8682.60  26.37
2390.1  32471.25  8557.50  26.35
2392.3  31993.65  8450.33  26.41
2394.6  31540.95  8344.17  26.46
2396.8  31140.35  8213.91  26.38
2399.0  30700.08  8087.42  26.34
2401.3  30250.92  7979.75  26.38
2403.5  29793.40  7871.50  26.42
2405.7  29401.70  7760.30  26.39
2407.9  29005.50  7640.25  26.34
2410.1  28569.60  7477.20  26.17
2412.4  28202.92  7382.67  26.18
2414.6  27805.20  7275.60  26.17
2416.8  27404.85  7152.75  26.10
2419.0  27050.02  7037.10  26.02
2421.2  26620.52  6868.60  25.80
2423.4  26166.93  6693.87  25.58
2425.6  25908.00  6600.83  25.48
2427.8  25622.25  6524.63  25.46
2430.0  25300.91  6432.76  25.43
2432.2  25008.00  6355.20  25.41
2434.4  24709.95  6259.73  25.33
2436.5  24397.13  6153.00  25.22
2438.7  24102.95  6038.05  25.05
2440.9  23810.08  5915.30  24.84
2443.1  23567.25  5778.75  24.52
2445.3  23313.38  5698.83  24.44
2447.4  23031.60  5599.80  24.31
2449.6  22750.93  5482.40  24.10
2451.8  22449.15  5392.35  24.02
2453.9  22123.86  5320.53  24.05
2456.1  21802.07  5201.93  23.86
2458.3  21501.08  5105.18  23.74
2460.4  21201.58  5025.08  23.70
2462.6  20925.04  4942.58  23.62
2464.7  20679.75  4879.98  23.60
2466.9  20440.80  4798.47  23.47
2469.0  20172.40  4736.43  23.48
2471.2  19898.20  4694.95  23.59
2473.3  19645.03  4602.08  23.43
2475.4  19404.70  4510.74  23.25
2477.6  19150.26  4415.44  23.06
2479.7  18918.40  4326.40  22.87
2481.9  18640.94  4266.73  22.89
2484.0  18436.46  4196.81  22.76
2486.1  18218.70  4115.25  22.59
2488.2  17973.50  4071.67  22.65
2490.4  17687.29  4030.21  22.79
2492.5  17387.70  3959.73  22.77
2494.6  17126.40  3880.20  22.66
2496.7  16875.63  3842.45  22.77
2498.8  16616.48  3800.10  22.87
2500.9  16492.43  3797.23  23.02
2503.0  16413.67  3823.18  23.29
2505.1  16329.63  3802.50  23.29
2507.2  16316.85  3820.75  23.42
2509.4  16249.02  3857.33  23.74
2511.4  16244.73  3963.40  24.40
2513.5  16289.20  4079.33  25.04
2515.6  16402.70  4177.47  25.47
