# Supplementary material for: Using reflectance spectra and Pl@ntNet to identify herbarium specimens: a case study with Lithocarpus
Source: New Phytol. 2025 Jun 4;251(2):800–10. doi: 10.1111/nph.70258 (PMC13278665; doi:10.1111/nph.70258)
Supplement: Supplementary file 1 — Dataset S1 Original spectral data collected for this study. [file NPH-251-800-s003.zip › lithocarpus_spectra/gr020822_0102.sig]

/*** Spectra Vista SIG Data ***/
name= gr020822_0102.sig
instrument= HI: 1132003 (HR-1024i)
integration= 50.0, 9.0, 6.0, 100.0, 14.0, 6.0
scan method= Time-based, Time-based
scan coadds= 100, 425, 571, 50, 298, 571
scan time= 5, 5
scan settings= AI, AI
external data set1= 0,0,0,0,0,0,0,0,0,0,0,0,0,0,0,0,0,0,0,0,0,0,0,0,0,0,0,0,0,0,0,0
external data set2= 0,0,0,0,0,0,0,0,0,0,0,0,0,0,0,0,0,0,0,0,0,0,0,0,0,0,0,0,0,0,0,0
external data dark= 0,0,0,0,0,0,0,0,0,0,0,0,0,0,0,0
external data mask= 0
optic= LENS 4(1), LENS 4(1)
temp= 33.1, -5.0, -9.9, 33.2, -5.0, -9.9
battery= 7.44, 7.43
error= 0, 0
units= Radiance, Radiance
time= 08/02/2022 11:09:17, 08/02/2022 11:10:33
longitude=                 ,                 
latitude=                 ,                 
gpstime=                 ,                 
comm= 
memory slot= 0, 0
factors= 0.957, 0.941, 1.000 [Overlap: Remove @ 990,1900, Matching Type: None]
inclinometer x offset= 1, 1
inclinometer y offset= 90, 90
data= 
340.5  1128.40  206.15  18.27
341.9  1148.58  212.70  18.52
343.4  1121.76  216.48  19.30
344.9  1147.00  212.75  18.55
346.4  1141.12  205.05  17.97
347.8  1130.58  188.43  16.67
349.3  1146.24  183.08  15.97
350.8  1166.55  181.80  15.58
352.2  1185.03  160.93  13.58
353.7  1227.31  158.59  12.92
355.2  1270.70  157.20  12.37
356.6  1309.00  157.08  12.00
358.1  1361.66  165.25  12.14
359.6  1384.56  160.25  11.57
361.0  1464.89  160.03  10.92
362.5  1541.25  147.96  9.60
364.0  1630.72  152.88  9.38
365.5  1683.35  167.05  9.92
366.9  1733.28  175.84  10.14
368.4  1826.46  175.14  9.59
369.9  1929.00  173.61  9.00
371.3  2009.44  178.47  8.88
372.8  2071.38  176.99  8.54
374.2  2167.66  188.21  8.68
375.7  2294.25  196.65  8.57
377.2  2389.65  200.25  8.38
378.6  2457.06  191.55  7.80
380.1  2551.18  192.30  7.54
381.6  2660.71  201.76  7.58
383.0  2795.65  215.05  7.69
384.5  2930.20  229.32  7.83
386.0  3034.68  225.72  7.44
387.4  3133.00  222.93  7.12
388.9  3230.36  226.59  7.01
390.4  3360.05  239.19  7.12
391.8  3512.88  252.56  7.19
393.3  3650.85  254.98  6.98
394.7  3768.20  255.38  6.78
396.2  3862.74  265.09  6.86
397.7  3983.52  268.32  6.74
399.1  4165.32  272.97  6.55
400.6  4338.32  284.48  6.56
402.0  4481.88  314.34  7.01
403.5  4576.60  303.80  6.64
405.0  4706.60  316.88  6.73
406.4  4897.86  324.72  6.63
407.9  5102.24  330.04  6.47
409.3  5215.32  351.20  6.73
410.8  5355.18  368.01  6.87
412.2  5491.32  377.88  6.88
413.7  5697.01  390.37  6.85
415.1  5927.56  405.53  6.84
416.6  6110.46  418.32  6.85
418.0  6256.75  431.38  6.89
419.5  6398.66  449.15  7.02
420.9  6599.36  469.04  7.11
422.4  6833.73  489.03  7.16
423.8  7076.99  512.11  7.24
425.3  7343.10  541.20  7.37
426.7  7558.35  568.88  7.53
428.2  7721.60  598.88  7.76
429.6  7898.76  622.65  7.88
431.1  8093.40  651.49  8.05
432.5  8362.64  684.78  8.19
434.0  8635.00  723.25  8.38
435.4  8932.00  761.75  8.53
436.8  9229.49  804.87  8.72
438.3  9475.05  839.03  8.86
439.7  9690.07  876.26  9.04
441.2  9875.64  913.68  9.25
442.6  10117.65  951.83  9.41
444.0  10401.30  990.99  9.53
445.5  10718.82  1037.13  9.68
446.9  11056.50  1081.08  9.78
448.4  11364.15  1136.42  10.00
449.8  11706.80  1192.15  10.18
451.2  11983.00  1236.25  10.32
452.7  12199.53  1270.91  10.42
454.1  12438.56  1312.06  10.55
455.5  12719.84  1371.86  10.79
457.0  13053.04  1432.86  10.98
458.4  13384.80  1490.06  11.13
459.8  13737.60  1549.44  11.28
461.2  14128.46  1614.43  11.43
462.7  14489.19  1677.57  11.58
464.1  14816.87  1745.13  11.78
465.5  15104.16  1808.46  11.97
467.0  15384.20  1863.55  12.11
468.4  15691.92  1920.72  12.24
469.8  16026.44  1987.66  12.40
471.2  16429.80  2065.55  12.57
472.7  16851.29  2149.85  12.76
474.1  17287.00  2230.20  12.90
475.5  17796.48  2314.26  13.00
476.9  18262.79  2401.23  13.15
478.4  18650.00  2481.25  13.30
479.8  18924.90  2548.68  13.47
481.2  19130.64  2603.84  13.61
482.6  19362.78  2648.57  13.68
484.0  19707.12  2720.94  13.81
485.4  20162.00  2804.89  13.91
486.9  20691.45  2901.60  14.02
488.3  21251.76  2995.92  14.10
489.7  21740.60  3085.29  14.19
491.1  22144.08  3163.44  14.29
492.5  22532.16  3234.00  14.35
493.9  22843.50  3291.21  14.41
495.3  23142.00  3345.90  14.46
496.8  23524.36  3413.84  14.51
498.2  23995.17  3494.21  14.56
499.6  24484.41  3576.29  14.61
501.0  25046.47  3668.85  14.65
502.4  25567.80  3761.64  14.71
503.8  26071.22  3847.83  14.76
505.2  26588.72  3942.08  14.83
506.6  27096.30  4035.35  14.89
508.0  27578.88  4130.28  14.98
509.4  27970.00  4212.50  15.06
510.8  28417.95  4313.93  15.18
512.2  28865.20  4411.52  15.28
513.6  29366.40  4519.20  15.39
515.0  29938.96  4644.48  15.51
516.4  30433.76  4758.32  15.64
517.8  30983.70  4886.86  15.77
519.2  31574.10  5014.71  15.88
520.7  32143.91  5143.30  16.00
522.0  32625.12  5259.18  16.12
523.4  33202.89  5389.02  16.23
524.8  33699.72  5499.09  16.32
526.2  34300.13  5624.19  16.40
527.6  34917.36  5748.75  16.46
529.0  35459.60  5863.00  16.53
530.4  36094.78  5985.32  16.58
531.8  36623.98  6084.96  16.61
533.2  37103.04  6175.26  16.64
534.6  37556.16  6275.60  16.71
536.0  38045.25  6388.86  16.79
537.4  38528.69  6501.52  16.87
538.8  39085.89  6625.07  16.95
540.2  39701.45  6769.13  17.05
541.6  40296.90  6911.45  17.15
543.0  40817.70  7048.16  17.27
544.3  41512.05  7225.35  17.41
545.7  42286.35  7425.45  17.56
547.1  42786.60  7566.83  17.69
548.5  43414.56  7741.65  17.83
549.9  44119.50  7926.15  17.97
551.3  44867.42  8128.38  18.12
552.7  45402.80  8295.60  18.27
554.1  46101.81  8486.96  18.41
555.4  46702.26  8656.20  18.53
556.8  47133.24  8798.79  18.67
558.2  47411.40  8911.73  18.80
559.6  47667.15  9025.65  18.93
561.0  48191.22  9191.49  19.07
562.3  48589.45  9329.78  19.20
563.7  49172.48  9508.80  19.34
565.1  49750.80  9686.60  19.47
566.5  50362.35  9872.06  19.60
567.9  51206.48  10112.40  19.75
569.2  52126.20  10367.70  19.89
570.6  53099.87  10636.32  20.03
572.0  53929.49  10875.15  20.17
573.4  54624.75  11097.56  20.32
574.8  55318.00  11324.13  20.47
576.1  56180.85  11583.13  20.62
577.5  56850.04  11800.34  20.76
578.9  57768.84  12063.48  20.88
580.3  58609.14  12319.34  21.02
581.6  59433.76  12574.40  21.16
583.0  60268.95  12821.76  21.27
584.4  60870.72  13024.52  21.40
585.8  61307.14  13183.58  21.50
587.1  61661.16  13317.92  21.60
588.5  62118.00  13458.90  21.67
589.9  62505.60  13583.85  21.73
591.2  63022.48  13726.16  21.78
592.6  63771.18  13912.47  21.82
594.0  64414.18  14056.34  21.82
595.3  65265.02  14229.19  21.80
596.7  66143.52  14402.38  21.77
598.1  66989.54  14554.31  21.73
599.5  67821.50  14690.45  21.66
600.8  68691.76  14833.60  21.59
602.2  69398.91  14933.98  21.52
603.5  70279.20  15069.78  21.44
604.9  71153.82  15203.25  21.37
606.3  71945.28  15325.20  21.30
607.6  72682.74  15451.29  21.26
609.0  73423.80  15579.00  21.22
610.4  74141.34  15724.80  21.21
611.7  74803.76  15868.80  21.21
613.1  75418.95  16022.85  21.25
614.5  76100.04  16195.95  21.28
615.8  76635.72  16349.40  21.33
617.2  77377.86  16567.02  21.41
618.5  78012.36  16755.06  21.48
619.9  78800.96  16991.18  21.56
621.2  79525.83  17221.51  21.66
622.6  80437.50  17492.75  21.75
624.0  81158.67  17724.47  21.84
625.3  81977.78  17995.66  21.95
626.7  82811.92  18259.84  22.05
628.0  83500.08  18487.00  22.14
629.4  84319.20  18748.80  22.24
630.8  85000.44  18970.14  22.32
632.1  85571.64  19158.93  22.39
633.5  86480.68  19399.38  22.43
634.8  87202.01  19600.69  22.48
636.2  87847.08  19773.45  22.51
637.5  88654.61  19963.87  22.52
638.9  89365.11  20117.64  22.51
640.2  90137.52  20261.18  22.48
641.6  90963.42  20381.64  22.41
642.9  91734.37  20454.07  22.30
644.3  92565.34  20516.96  22.16
645.6  93327.00  20523.75  21.99
647.0  94049.55  20462.27  21.76
648.3  94840.73  20370.18  21.48
649.7  95673.64  20252.46  21.17
651.0  96477.42  20077.01  20.81
652.4  97002.36  19831.50  20.44
653.7  98068.23  19666.26  20.05
655.0  98985.28  19435.78  19.64
656.4  99633.60  19143.80  19.21
657.7  100696.14  18928.79  18.80
659.1  101578.40  18691.75  18.40
660.4  102280.64  18443.60  18.03
661.8  102960.00  18212.00  17.69
663.1  103925.79  18085.19  17.40
664.5  104443.32  17940.15  17.18
665.8  104597.97  17804.18  17.02
667.1  104650.11  17719.29  16.93
668.5  105033.60  17761.80  16.91
669.8  105395.26  17887.11  16.97
671.2  105639.04  18075.20  17.11
672.5  105920.10  18357.02  17.33
673.8  106526.28  18769.38  17.62
675.2  107458.68  19279.68  17.94
676.5  108617.34  19885.80  18.31
677.8  109845.82  20550.87  18.71
679.2  110817.28  21211.12  19.14
680.5  111656.22  21884.84  19.60
681.9  112404.60  22545.60  20.06
683.2  113197.70  23203.95  20.50
684.5  114006.20  23846.90  20.92
685.9  114750.18  24450.36  21.31
687.2  115468.80  25036.80  21.68
688.5  116117.94  25584.40  22.03
689.9  116892.00  26132.62  22.36
691.2  117566.89  26650.22  22.67
692.5  118187.36  27136.40  22.96
693.8  118935.15  27651.88  23.25
695.2  119551.69  28158.75  23.55
696.5  120248.48  28693.28  23.86
697.8  120950.75  29256.15  24.19
699.2  121605.51  29843.78  24.54
700.5  122323.50  30464.64  24.90
701.8  122965.50  31116.23  25.30
703.1  123627.48  31805.40  25.73
704.5  124294.50  32535.27  26.18
705.8  125029.46  33300.24  26.63
707.1  125693.25  34075.00  27.11
708.4  126337.02  34877.52  27.61
709.8  127132.32  35730.66  28.11
711.1  127678.48  36529.59  28.61
712.4  128479.90  37410.43  29.12
713.7  129136.92  38244.34  29.62
715.0  129850.80  39096.23  30.11
716.3  130587.00  39958.38  30.60
717.7  131303.47  40810.15  31.08
719.0  132064.30  41683.00  31.56
720.3  132831.98  42549.98  32.03
721.6  133718.00  43452.80  32.50
722.9  134557.11  44360.60  32.97
724.2  135414.72  45280.62  33.44
725.6  136179.48  46170.65  33.90
726.9  136655.75  46972.75  34.37
728.2  137121.60  47784.80  34.85
729.5  137688.59  48642.62  35.33
730.8  138168.56  49467.36  35.80
732.1  138730.20  50344.00  36.29
733.4  139159.50  51177.04  36.78
734.7  139460.04  51973.56  37.27
736.0  139811.76  52800.54  37.77
737.3  139929.66  53534.52  38.26
738.6  140055.21  54283.64  38.76
740.0  140238.25  55059.90  39.26
741.2  140516.48  55885.44  39.77
742.6  141008.40  56804.94  40.28
743.9  141579.68  57774.76  40.81
745.2  142312.86  58826.43  41.34
746.5  143092.09  59904.27  41.86
747.8  143746.00  60942.40  42.40
749.1  144487.79  62022.45  42.93
750.4  145201.89  63103.53  43.46
751.7  145921.16  64188.46  43.99
753.0  146476.01  65188.42  44.50
754.2  147134.28  66227.94  45.01
755.5  147705.95  67220.68  45.51
756.8  148257.04  68207.86  46.01
758.1  149210.76  69369.84  46.49
759.4  150121.60  70502.80  46.96
760.7  150979.92  71583.96  47.41
762.0  151576.25  72537.50  47.86
763.3  152118.54  73461.78  48.29
764.6  152478.48  74303.40  48.73
765.9  152857.05  75144.20  49.16
767.2  153356.49  76023.57  49.57
768.4  153671.70  76794.90  49.97
769.7  154300.10  77710.64  50.36
771.0  154707.03  78535.44  50.76
772.3  155060.40  79330.08  51.16
773.6  155533.44  80155.04  51.54
774.8  156006.10  80966.88  51.90
776.1  156450.06  81760.38  52.26
777.4  156738.82  82491.31  52.63
778.7  157247.66  83317.79  52.99
780.0  157688.32  84101.76  53.33
781.2  158045.46  84824.31  53.67
782.5  158538.90  85632.30  54.01
783.8  158999.22  86399.46  54.34
785.0  159343.38  87108.96  54.67
786.3  159757.50  87853.50  54.99
787.6  160206.48  88604.60  55.31
788.9  160602.24  89310.23  55.61
790.1  161123.80  90077.60  55.91
791.4  161493.12  90765.36  56.20
792.7  162087.15  91590.15  56.51
793.9  162490.86  92290.59  56.80
795.2  162966.50  93029.25  57.08
796.5  163461.54  93752.23  57.35
797.7  163943.40  94483.17  57.63
799.0  164568.00  95298.00  57.91
800.2  164950.40  95966.72  58.18
801.5  165393.02  96665.39  58.45
802.8  165936.10  97400.55  58.70
804.0  166384.40  98085.26  58.95
805.3  166874.72  98792.78  59.20
806.5  167234.60  99429.00  59.45
807.8  167699.70  100115.75  59.70
809.0  168166.34  100810.77  59.95
810.3  168633.42  101490.82  60.18
811.5  168999.63  102091.50  60.41
812.8  169482.00  102753.75  60.63
814.0  169874.01  103389.75  60.86
815.3  170378.78  104085.66  61.09
816.5  170731.25  104688.13  61.32
817.8  171166.98  105328.92  61.54
819.0  171571.05  105935.06  61.74
820.2  172025.52  106575.33  61.95
821.5  172509.95  107249.45  62.17
822.7  172808.43  107781.11  62.37
824.0  173214.72  108404.19  62.58
825.2  173686.05  109070.85  62.80
826.4  174189.07  109709.05  62.98
827.7  174498.60  110241.13  63.18
828.9  174967.20  110910.60  63.39
830.1  175344.94  111492.56  63.58
831.4  175776.87  112074.69  63.76
832.6  176224.62  112696.60  63.95
833.8  176619.80  113287.90  64.14
835.0  176981.00  113854.72  64.33
836.3  177411.36  114466.45  64.52
837.5  177867.90  115082.10  64.70
838.7  178300.17  115671.78  64.87
839.9  178692.48  116241.48  65.05
841.2  179128.67  116850.93  65.23
842.4  179529.72  117418.68  65.40
843.6  179939.20  118014.05  65.59
844.8  180419.94  118641.47  65.76
846.0  180850.59  119207.91  65.92
847.2  181218.24  119751.66  66.08
848.5  181714.88  120382.88  66.25
849.7  182069.88  120936.45  66.42
850.9  182413.40  121450.55  66.58
852.1  182849.36  122019.20  66.73
853.3  183147.96  122545.86  66.91
854.5  183549.10  123083.84  67.06
855.7  183849.18  123596.97  67.23
856.9  184226.52  124133.64  67.38
858.1  184619.95  124663.34  67.52
859.3  185016.58  125205.29  67.67
860.5  185418.15  125748.56  67.82
861.7  185826.40  126331.20  67.98
862.9  186192.89  126842.50  68.12
864.1  186545.61  127332.03  68.26
865.3  186992.52  127892.32  68.39
866.5  187401.60  128472.48  68.55
867.7  187806.80  129025.37  68.70
868.9  188256.88  129545.99  68.81
870.1  188695.39  130098.67  68.95
871.3  189111.52  130624.82  69.07
872.5  189597.15  131252.18  69.23
873.7  190044.96  131846.12  69.38
874.9  190585.80  132440.27  69.49
876.0  191088.36  133013.88  69.61
877.2  191512.84  133561.44  69.74
878.4  192036.42  134158.05  69.86
879.6  192511.20  134740.20  69.99
880.8  192958.50  135273.25  70.10
882.0  193374.34  135826.04  70.24
883.1  193863.04  136409.14  70.36
884.3  194359.88  136950.82  70.46
885.5  194842.83  137535.20  70.59
886.7  195180.48  137998.08  70.70
887.8  195681.60  138559.65  70.81
889.0  196216.20  139141.04  70.91
890.2  196600.11  139660.92  71.04
891.4  197136.71  140238.85  71.14
892.5  197744.04  140877.36  71.24
893.7  198396.88  141517.83  71.33
894.9  198974.16  142141.86  71.44
896.0  199583.50  142757.15  71.53
897.2  200192.72  143416.28  71.64
898.4  200732.35  144019.53  71.75
899.5  201467.38  144714.18  71.83
900.7  201845.80  145201.55  71.94
901.9  202280.62  145655.82  72.01
903.0  202627.01  146100.25  72.10
904.2  203028.20  146607.40  72.21
905.4  203501.70  147153.54  72.31
906.5  203960.05  147672.77  72.40
907.7  204368.72  148111.54  72.47
908.8  204771.63  148510.85  72.53
910.0  205098.40  148984.16  72.64
911.2  205376.02  149332.88  72.71
912.3  205474.56  149685.93  72.85
913.5  205699.67  149979.12  72.91
914.6  205979.76  150255.00  72.95
915.8  206296.14  150710.54  73.06
916.9  206509.22  151062.01  73.15
918.1  206718.42  151431.60  73.26
919.2  206949.06  151756.20  73.33
920.4  207180.38  152012.41  73.37
921.5  207359.46  152327.92  73.46
922.7  207546.24  152667.20  73.56
923.8  207809.28  153022.26  73.64
925.0  207937.38  153331.54  73.74
926.1  208346.04  153752.55  73.80
927.3  208661.28  154177.20  73.89
928.4  209121.25  154617.13  73.94
929.6  209848.32  155274.24  73.99
930.7  210600.60  155984.50  74.07
931.8  211351.83  156772.61  74.18
933.0  211968.72  157348.08  74.23
934.1  212462.91  157839.17  74.29
935.3  212638.84  158145.49  74.37
936.4  212693.39  158335.61  74.44
937.6  212607.03  158410.56  74.51
938.7  212516.64  158471.46  74.57
939.9  212485.90  158598.41  74.64
941.0  213106.66  159098.78  74.66
942.1  213647.22  159695.55  74.75
943.3  214091.34  160229.64  74.84
944.4  214489.11  160666.00  74.91
945.6  214722.16  160929.63  74.95
946.7  214997.59  161190.87  74.97
947.9  215329.17  161477.30  74.99
949.0  215525.39  161744.46  75.05
950.1  215827.92  162159.48  75.13
951.3  216127.45  162497.39  75.19
952.4  216504.14  162768.75  75.18
953.6  216877.62  163037.06  75.17
954.7  217068.30  163167.59  75.17
955.8  217296.33  163419.65  75.21
957.0  217780.20  163771.88  75.20
958.1  218043.60  164082.81  75.25
959.3  217942.20  164074.05  75.28
960.4  218333.22  164439.50  75.32
961.6  218800.98  164757.80  75.30
962.7  219029.44  164978.08  75.32
963.9  219083.62  165127.59  75.37
965.0  219250.32  165037.44  75.27
966.2  219266.91  165223.12  75.35
967.3  219179.60  165213.00  75.38
968.5  219506.88  165386.40  75.34
969.6  219523.92  165423.56  75.36
970.8  219707.07  165515.46  75.33
971.9  219655.04  165390.72  75.30
973.1  219746.88  165405.68  75.27
974.2  219251.47  165320.83  75.40
975.4  219583.98  165559.35  75.40
976.5  219786.45  165452.63  75.28
977.7  220281.78  165674.82  75.21
978.8  220311.09  165537.14  75.14
980.0  219812.00  165485.50  75.29
981.2  219762.87  165515.27  75.32
982.3  219824.64  165440.94  75.26
983.5  220283.57  165459.19  75.11
984.6  220468.32  165758.76  75.18
985.8  220454.96  165868.12  75.24
987.0  220527.04  165449.92  75.02
988.1  220475.26  165640.27  75.13
989.3  220671.36  165503.52  75.00
990.2  232275.28  177061.90  76.23
994.0  232698.20  177906.90  76.45
997.9  232609.00  178290.96  76.65
1001.7  233032.80  179125.05  76.87
1005.6  234064.44  180312.14  77.04
1009.4  235287.43  181713.57  77.23
1013.3  236400.00  182905.71  77.37
1017.1  237070.52  183913.64  77.58
1021.0  237777.44  184895.92  77.76
1024.8  239158.00  186218.93  77.86
1028.6  240967.84  188123.81  78.07
1032.5  242498.20  189674.10  78.22
1036.3  243150.84  190494.19  78.34
1040.1  243368.28  191046.55  78.50
1044.0  244094.34  191995.40  78.66
1047.8  244787.55  192774.60  78.75
1051.6  245429.07  193610.06  78.89
1055.5  245072.00  193625.87  79.01
1059.3  244756.95  193737.44  79.16
1063.1  244506.34  193805.58  79.26
1067.0  244784.49  194310.25  79.38
1070.8  245482.22  195115.55  79.48
1074.6  246013.61  195799.93  79.59
1078.4  245680.00  195749.57  79.68
1082.3  244802.32  195285.02  79.77
1086.1  244184.22  195097.00  79.90
1089.9  244131.87  195276.01  79.99
1093.7  244443.50  195786.50  80.09
1097.5  244596.29  196090.42  80.17
1101.4  244556.78  196209.49  80.23
1105.2  244488.00  196275.34  80.28
1109.0  244845.85  196685.60  80.33
1112.8  245781.22  197403.92  80.32
1116.6  246530.58  198052.63  80.34
1120.4  247210.44  198589.20  80.33
1124.2  247716.23  198860.06  80.28
1128.1  248349.60  199175.34  80.20
1131.8  248373.07  198951.00  80.10
1135.7  248174.73  198425.57  79.95
1139.5  247940.40  197786.44  79.77
1143.3  247396.27  196748.35  79.53
1147.1  246760.44  195573.71  79.26
1150.9  246105.75  194331.11  78.96
1154.7  246058.22  193471.94  78.63
1158.5  245907.47  192577.50  78.31
1162.3  245716.79  191688.17  78.01
1166.1  245054.92  190501.88  77.74
1169.9  244701.93  189670.16  77.51
1173.7  244120.00  188704.29  77.30
1177.5  243521.84  187753.71  77.10
1181.2  243531.60  187314.77  76.92
1185.0  243980.58  187186.96  76.72
1188.8  243880.39  186848.50  76.61
1192.6  243889.74  186598.32  76.51
1196.4  243885.13  186386.85  76.42
1200.2  243249.07  185886.40  76.42
1204.0  242816.75  185588.23  76.43
1207.8  242427.88  185419.81  76.48
1211.6  241867.22  185091.79  76.53
1215.3  241395.18  185091.45  76.68
1219.1  241243.33  185378.57  76.84
1222.9  240924.44  185611.43  77.04
1226.7  240639.22  185959.45  77.28
1230.4  239998.49  185987.24  77.50
1234.2  239360.64  185958.15  77.69
1238.0  238611.68  185836.18  77.88
1241.8  237930.67  185722.61  78.06
1245.5  237347.44  185618.77  78.21
1249.3  237148.75  185776.47  78.34
1253.1  237421.53  186192.50  78.42
1256.8  237457.13  186439.96  78.52
1260.6  237248.17  186411.60  78.57
1264.4  237038.87  186408.09  78.64
1268.1  236708.27  186187.89  78.66
1271.9  236665.03  186289.93  78.71
1275.7  236913.71  186610.83  78.77
1279.4  237164.40  187001.04  78.85
1283.2  236682.19  186886.18  78.96
1286.9  236357.78  186839.44  79.05
1290.7  236127.47  186820.54  79.12
1294.4  235465.06  186401.53  79.16
1298.2  234524.34  185736.43  79.20
1302.0  233370.17  184843.66  79.21
1305.7  232050.19  183780.34  79.20
1309.5  230578.35  182496.10  79.15
1313.2  229645.67  181538.68  79.05
1317.0  229039.20  180845.23  78.96
1320.7  228285.71  179891.41  78.80
1324.4  227253.38  178624.06  78.60
1328.2  226540.80  177498.00  78.35
1331.9  225629.56  176054.80  78.03
1335.7  224783.19  174529.82  77.64
1339.4  223574.44  172702.74  77.25
1343.2  222631.93  170988.35  76.80
1346.9  222142.30  169530.42  76.32
1350.6  222379.97  168597.15  75.81
1354.4  222753.83  167804.88  75.33
1358.1  222413.00  166476.26  74.85
1361.8  221632.11  164840.66  74.38
1365.6  220604.40  163162.38  73.96
1369.3  219588.00  161513.43  73.55
1373.0  218315.59  159764.08  73.18
1376.7  216867.37  157815.15  72.77
1380.5  215256.09  155658.09  72.31
1384.2  213968.93  153449.93  71.72
1387.9  212799.47  151034.61  70.98
1391.6  211493.94  148225.98  70.09
1395.3  210287.80  145148.82  69.02
1399.1  209540.02  142120.71  67.83
1402.8  208569.33  138575.14  66.44
1406.5  207830.97  134978.14  64.95
1410.2  207283.17  131478.71  63.43
1413.9  207236.81  128408.84  61.96
1417.6  206743.28  125361.28  60.64
1421.3  206098.13  122581.37  59.48
1425.1  205307.20  120123.09  58.51
1428.8  204951.90  118284.78  57.71
1432.5  204727.09  116909.63  57.11
1436.2  204476.01  115826.77  56.65
1439.9  203810.44  114772.16  56.31
1443.6  203454.56  114039.07  56.05
1447.3  202918.42  113365.23  55.87
1451.0  202452.50  112805.04  55.72
1454.7  201926.31  112285.71  55.61
1458.4  201546.80  111844.95  55.49
1462.1  200898.63  111360.69  55.43
1465.8  200220.58  110903.43  55.39
1469.4  199651.02  110621.73  55.41
1473.1  200340.07  111091.09  55.45
1476.8  200551.58  111444.26  55.57
1480.5  199414.09  111025.43  55.68
1484.2  198397.62  110705.60  55.80
1487.9  197753.79  110639.02  55.95
1491.6  197077.83  110559.43  56.10
1495.3  197006.33  110873.52  56.28
1498.9  196540.53  110977.16  56.47
1502.6  195637.81  110872.99  56.67
1506.3  194451.91  110633.20  56.89
1510.0  193529.80  110534.37  57.11
1513.7  192795.04  110617.41  57.38
1517.3  192099.30  110656.77  57.60
1521.0  191239.75  110551.26  57.81
1524.7  190444.81  110471.97  58.01
1528.3  189622.35  110265.45  58.15
1532.0  188751.20  110049.77  58.30
1535.7  187919.36  109794.30  58.43
1539.3  187050.97  109477.05  58.53
1543.0  186456.67  109334.88  58.64
1546.7  186078.75  109326.05  58.75
1550.3  185587.02  109213.83  58.85
1554.0  184830.80  108936.00  58.94
1557.6  184075.89  108690.02  59.05
1561.3  183261.63  108345.04  59.12
1565.0  182390.67  107959.54  59.19
1568.6  181499.43  107525.22  59.24
1572.3  180838.84  107294.10  59.33
1575.9  180256.00  107090.63  59.41
1579.6  179715.39  106922.73  59.50
1583.2  179108.84  106755.46  59.60
1586.9  178374.90  106483.18  59.70
1590.5  177811.38  106454.89  59.87
1594.1  177091.43  106355.01  60.06
1597.8  176332.49  106253.00  60.26
1601.4  175628.67  106205.35  60.47
1605.1  174693.71  105982.10  60.67
1608.7  173900.00  105863.30  60.88
1612.3  173148.61  105763.20  61.08
1616.0  172366.80  105583.37  61.26
1619.6  171687.44  105456.14  61.42
1623.2  170900.20  105202.37  61.56
1626.9  170318.82  105108.57  61.71
1630.5  169618.30  104830.52  61.80
1634.1  168988.30  104639.71  61.92
1637.8  168230.22  104287.20  61.99
1641.4  167360.87  103777.86  62.01
1645.0  166518.06  103258.04  62.01
1648.6  165544.78  102580.25  61.97
1652.2  164827.14  101998.23  61.88
1655.8  164114.22  101321.36  61.74
1659.5  163428.20  100597.66  61.55
1663.1  162229.71  99567.13  61.37
1666.7  161001.50  98456.14  61.15
1670.3  159833.70  97365.44  60.92
1673.9  158770.46  96306.82  60.66
1677.5  157965.26  95376.49  60.38
1681.1  157514.44  94603.46  60.06
1684.7  157524.90  94067.84  59.72
1688.3  157401.22  93469.95  59.38
1691.9  157035.60  92705.61  59.03
1695.6  156672.30  91957.09  58.69
1699.2  156574.43  91375.14  58.36
1702.8  156497.89  90802.37  58.02
1706.3  156010.38  89974.66  57.67
1709.9  155059.64  88909.09  57.34
1713.5  154360.09  88034.25  57.03
1717.1  153652.41  87205.65  56.76
1720.7  153007.12  86435.76  56.49
1724.3  152631.18  86050.75  56.38
1727.9  152335.36  85840.25  56.35
1731.5  152244.33  85949.91  56.46
1735.1  152355.20  86332.29  56.67
1738.7  152102.18  86435.60  56.83
1742.2  151620.66  86303.56  56.92
1745.8  151022.53  86002.97  56.95
1749.4  150972.83  85946.81  56.93
1753.0  150256.40  85461.68  56.88
1756.5  148861.30  84652.50  56.87
1760.1  147084.45  83631.10  56.86
1763.7  145022.31  82522.13  56.90
1767.2  143383.13  81726.04  57.00
1770.8  142006.00  81084.54  57.10
1774.4  140579.52  80307.45  57.13
1777.9  139792.60  80046.76  57.26
1781.5  138931.67  79621.29  57.31
1785.1  137713.33  78995.89  57.36
1788.6  136416.94  78303.41  57.40
1792.2  135172.17  77646.11  57.44
1795.8  134590.66  77405.02  57.51
1799.3  133956.00  77087.44  57.55
1802.9  133239.52  76739.08  57.59
1806.4  132567.29  76446.00  57.67
1810.0  131738.87  76045.71  57.72
1813.5  131281.96  75830.10  57.76
1817.1  130995.53  75758.01  57.83
1820.6  130327.97  75479.89  57.92
1824.2  130204.53  75535.94  58.01
1827.7  129390.08  75168.76  58.09
1831.2  129052.00  75168.00  58.25
1834.8  128983.93  75252.60  58.34
1838.3  128789.00  75307.82  58.47
1841.8  128159.90  75050.53  58.56
1845.4  127353.99  74673.03  58.63
1848.9  126512.25  74229.94  58.67
1852.4  125900.60  73844.94  58.65
1856.0  125191.80  73322.83  58.57
1859.5  124483.88  72728.27  58.42
1863.0  123799.04  72038.58  58.19
1866.6  123438.40  71467.03  57.90
1870.1  123203.47  70814.85  57.48
1873.6  122630.25  69762.70  56.89
1877.1  121610.42  68296.88  56.16
1880.6  120425.96  66511.73  55.23
1884.2  119425.95  64613.71  54.10
1887.7  118601.53  62494.24  52.69
1891.2  117590.20  60018.08  51.04
1894.7  116722.37  57347.38  49.13
1898.2  116192.49  54745.40  47.12
1902.2  124285.20  55770.00  44.87
1904.9  123607.75  53485.35  43.27
1907.6  122770.40  51193.73  41.70
1910.4  122074.05  49097.94  40.22
1913.1  120984.67  47182.87  39.00
1915.8  120315.30  45741.97  38.02
1918.6  119816.67  44598.13  37.22
1921.3  119308.66  43657.89  36.59
1924.0  118514.32  42819.70  36.13
1926.7  117808.10  42233.27  35.85
1929.4  117079.07  41815.20  35.72
1932.2  116528.93  41620.42  35.72
1934.9  115993.80  41542.80  35.81
1937.6  115417.37  41544.90  36.00
1940.3  114877.50  41621.67  36.23
1943.0  114411.83  41800.29  36.53
1945.7  113752.65  41959.23  36.89
1948.4  113020.10  42114.43  37.26
1951.1  112428.15  42336.60  37.66
1953.8  111846.35  42549.65  38.04
1956.4  111391.08  42792.48  38.42
1959.1  110848.73  43007.73  38.80
1961.8  110092.85  43167.25  39.21
1964.5  109464.38  43353.23  39.60
1967.2  108719.24  43503.06  40.01
1969.9  108127.08  43688.67  40.40
1972.5  107377.80  43790.08  40.78
1975.2  106849.39  43990.82  41.17
1977.9  106525.08  44258.60  41.55
1980.6  105962.97  44419.61  41.92
1983.2  105127.17  44462.15  42.29
1985.9  104292.00  44466.00  42.64
1988.5  103427.87  44443.93  42.97
1991.2  102782.93  44523.68  43.32
1993.8  102202.65  44606.65  43.65
1996.5  101785.20  44739.75  43.96
1999.2  101180.23  44752.91  44.23
2001.8  100796.40  44816.70  44.46
2004.4  100306.93  44801.88  44.66
2007.1  99625.87  44668.40  44.84
2009.7  99045.75  44538.30  44.97
2012.4  98685.33  44491.20  45.08
2015.0  98253.50  44344.50  45.13
2017.6  97700.54  44079.17  45.12
2020.3  97196.37  43839.03  45.10
2022.9  96976.67  43697.47  45.06
2025.5  96773.05  43485.75  44.94
2028.1  96591.12  43220.05  44.75
2030.8  96183.20  42789.23  44.49
2033.4  96005.65  42468.80  44.24
2036.0  95633.70  42070.93  43.99
2038.6  95262.70  41630.60  43.70
2041.2  94946.10  41224.17  43.42
2043.8  94603.06  40798.01  43.13
2046.4  94211.62  40342.67  42.82
2049.0  93736.43  39861.70  42.53
2051.6  93496.60  39494.48  42.24
2054.2  93142.08  39111.67  41.99
2056.8  92797.83  38737.42  41.74
2059.4  92235.14  38302.61  41.53
2062.0  91747.08  37910.42  41.32
2064.6  91175.46  37515.34  41.15
2067.1  90573.53  37101.15  40.96
2069.7  89969.10  36701.87  40.79
2072.3  89560.77  36410.40  40.65
2074.9  89096.00  36111.08  40.53
2077.4  88767.05  35866.46  40.41
2080.0  88280.18  35574.33  40.30
2082.6  87795.71  35285.75  40.19
2085.1  87348.88  34992.15  40.06
2087.7  87035.00  34768.50  39.95
2090.3  86621.85  34508.68  39.84
2092.8  85890.89  34130.78  39.74
2095.4  85105.04  33767.18  39.68
2097.9  84464.10  33444.83  39.60
2100.5  83796.33  33098.00  39.50
2103.0  83222.08  32777.18  39.39
2105.6  82685.68  32504.50  39.31
2108.1  82188.68  32282.85  39.28
2110.7  81681.83  32042.03  39.23
2113.2  81197.52  31800.40  39.16
2115.7  80652.46  31519.71  39.08
2118.3  80040.35  31245.50  39.04
2120.8  79679.40  31082.10  39.01
2123.3  79282.38  30908.68  38.99
2125.8  78917.88  30731.17  38.94
2128.4  78546.00  30553.90  38.90
2130.9  78063.83  30346.17  38.87
2133.4  77687.40  30199.40  38.87
2135.9  77311.50  30056.33  38.88
2138.4  76862.96  29885.35  38.88
2140.9  76568.43  29794.28  38.91
2143.4  76249.39  29690.78  38.94
2145.9  75950.90  29581.13  38.95
2148.4  75664.59  29471.48  38.95
2150.9  75390.47  29349.65  38.93
2153.4  75122.43  29258.28  38.95
2155.9  74814.87  29155.08  38.97
2158.4  74529.00  29057.00  38.99
2160.9  74308.50  28989.63  39.01
2163.4  74017.78  28882.90  39.02
2165.9  73491.75  28687.17  39.03
2168.4  73049.70  28542.15  39.07
2170.8  72741.90  28460.48  39.13
2173.3  72402.08  28348.78  39.15
2175.8  72097.03  28251.67  39.19
2178.2  71731.08  28161.00  39.26
2180.7  71360.98  28062.53  39.32
2183.2  70969.50  27943.46  39.37
2185.6  70572.60  27839.70  39.45
2188.1  70112.70  27720.00  39.54
2190.6  69594.20  27583.83  39.64
2193.0  68980.45  27399.90  39.72
2195.5  68428.80  27238.40  39.81
2197.9  67861.20  27056.53  39.87
2200.4  67189.46  26840.46  39.95
2202.8  66722.18  26706.14  40.03
2205.3  66151.63  26526.15  40.10
2207.7  65796.47  26450.23  40.20
2210.1  65406.60  26349.40  40.29
2212.6  65065.01  26226.27  40.31
2215.0  64830.79  26142.46  40.32
2217.4  64540.08  26036.97  40.34
2219.9  64309.52  25957.05  40.36
2222.3  64121.20  25860.27  40.33
2224.7  63974.70  25751.70  40.25
2227.1  63715.06  25568.53  40.13
2229.5  63411.40  25349.14  39.98
2231.9  62978.13  25030.13  39.74
2234.4  62480.87  24681.33  39.50
2236.8  62103.93  24353.08  39.21
2239.2  61733.10  24009.70  38.89
2241.6  61324.73  23648.80  38.56
2244.0  60912.00  23277.60  38.22
2246.4  60523.83  22888.80  37.82
2248.8  60120.32  22463.65  37.36
2251.2  59798.00  22069.00  36.91
2253.6  59384.75  21670.25  36.49
2255.9  59093.50  21330.60  36.10
2258.3  58795.54  21004.15  35.72
2260.7  58453.07  20680.93  35.38
2263.1  58050.75  20358.00  35.07
2265.5  57650.91  20052.18  34.78
2267.9  57333.00  19807.00  34.55
2270.2  56912.53  19554.60  34.36
2272.6  56509.30  19330.40  34.21
2275.0  56095.20  19124.70  34.09
2277.3  55710.75  18953.75  34.02
2279.7  55356.75  18769.38  33.91
2282.1  55051.27  18575.90  33.74
2284.4  54638.65  18340.67  33.57
2286.8  54321.74  18155.12  33.42
2289.1  53980.60  17963.27  33.28
2291.5  53705.63  17774.52  33.10
2293.8  53283.92  17502.63  32.85
2296.2  52806.60  17232.60  32.63
2298.5  52294.65  16965.05  32.44
2300.8  51793.23  16712.03  32.27
2303.2  51182.33  16434.27  32.11
2305.5  50514.38  16172.34  32.02
2307.9  49864.08  15963.32  32.01
2310.2  49249.20  15792.70  32.07
2312.5  48706.33  15655.33  32.14
2314.8  48143.77  15535.70  32.27
2317.1  47514.17  15385.83  32.38
2319.5  46898.48  15241.43  32.50
2321.8  46390.30  15129.47  32.61
2324.1  45805.67  14945.47  32.63
2326.4  45258.22  14765.48  32.62
2328.7  44745.00  14614.17  32.66
2331.0  44326.90  14433.30  32.56
2333.3  44003.93  14260.24  32.41
2335.6  43609.53  14105.47  32.34
2337.9  43160.55  13936.35  32.29
2340.2  42765.83  13775.00  32.21
2342.5  42398.75  13607.23  32.09
2344.8  41924.50  13425.71  32.02
2347.1  41409.20  13282.50  32.08
2349.4  40872.25  13137.80  32.14
2351.7  40430.80  13045.87  32.27
2353.9  39989.02  12954.76  32.40
2356.2  39511.88  12845.63  32.51
2358.5  39031.15  12725.43  32.60
2360.8  38554.17  12605.18  32.69
2363.1  38109.40  12485.80  32.76
2365.3  37666.26  12354.47  32.80
2367.6  37175.00  12208.33  32.84
2369.8  36690.88  12068.38  32.89
2372.1  36123.75  11914.50  32.98
2374.4  35491.70  11727.77  33.04
2376.6  34895.93  11525.50  33.03
2378.9  34317.50  11326.93  33.01
2381.1  33756.67  11119.33  32.94
2383.4  33227.93  10948.13  32.95
2385.6  32760.75  10824.46  33.04
2387.9  32320.50  10674.90  33.03
2390.1  31885.00  10535.00  33.04
2392.3  31432.05  10372.05  33.00
2394.6  30961.25  10215.02  32.99
2396.8  30530.28  10070.66  32.99
2399.0  30120.50  9924.25  32.95
2401.3  29718.93  9774.07  32.89
2403.5  29256.50  9618.70  32.88
2405.7  28836.98  9445.34  32.75
2407.9  28438.20  9268.95  32.59
2410.1  28020.90  9123.30  32.56
2412.4  27685.00  9011.75  32.55
2414.6  27297.60  8826.60  32.33
2416.8  26890.60  8620.70  32.06
2419.0  26510.13  8470.58  31.95
2421.2  26113.82  8313.63  31.84
2423.4  25691.52  8120.12  31.61
2425.6  25412.70  7991.48  31.45
2427.8  25136.48  7848.60  31.22
2430.0  24813.43  7694.46  31.01
2432.2  24489.60  7555.20  30.85
2434.4  24187.50  7411.05  30.64
2436.5  23879.50  7266.40  30.43
2438.7  23620.30  7121.55  30.15
2440.9  23333.68  7007.05  30.03
2443.1  23084.85  6894.30  29.87
2445.3  22815.62  6765.45  29.65
2447.4  22521.60  6630.00  29.44
2449.6  22258.13  6498.80  29.20
2451.8  21962.70  6375.60  29.03
2453.9  21625.06  6266.18  28.98
2456.1  21320.60  6143.93  28.82
2458.3  21056.23  6026.66  28.62
2460.4  20763.22  5923.18  28.53
2462.6  20482.58  5816.71  28.40
2464.7  20209.26  5711.55  28.26
2466.9  19995.47  5611.20  28.06
2469.0  19752.14  5520.15  27.95
2471.2  19502.10  5440.55  27.90
2473.3  19216.93  5363.14  27.91
2475.4  18967.00  5252.40  27.69
2477.6  18699.96  5128.42  27.42
2479.7  18470.40  5030.40  27.23
2481.9  18224.68  4943.17  27.12
2484.0  17993.98  4867.23  27.05
2486.1  17744.40  4798.80  27.04
2488.2  17508.17  4711.50  26.91
2490.4  17276.67  4638.54  26.85
2492.5  16988.53  4566.47  26.88
2494.6  16708.28  4482.30  26.83
2496.7  16442.92  4413.63  26.84
2498.8  16257.98  4391.63  27.01
2500.9  16095.70  4382.87  27.23
2503.0  16013.33  4443.70  27.75
2505.1  15864.88  4415.13  27.83
2507.2  15822.40  4405.10  27.84
2509.4  15839.18  4435.93  28.01
2511.4  15853.60  4458.83  28.13
2513.5  15895.33  4529.47  28.50
2515.6  15941.95  4761.08  29.87
