# Supplementary material for: Using reflectance spectra and Pl@ntNet to identify herbarium specimens: a case study with Lithocarpus
Source: New Phytol. 2025 Jun 4;251(2):800–10. doi: 10.1111/nph.70258 (PMC13278665; doi:10.1111/nph.70258)
Supplement: Supplementary file 1 — Dataset S1 Original spectral data collected for this study. [file NPH-251-800-s003.zip › lithocarpus_spectra/gr020222_0204.sig]

/*** Spectra Vista SIG Data ***/
name= gr020222_0204.sig
instrument= HI: 1132003 (HR-1024i)
integration= 50.0, 9.0, 6.0, 100.0, 14.0, 6.0
scan method= Time-based, Time-based
scan coadds= 100, 425, 571, 50, 298, 571
scan time= 5, 5
scan settings= AI, AI
external data set1= 0,0,0,0,0,0,0,0,0,0,0,0,0,0,0,0,0,0,0,0,0,0,0,0,0,0,0,0,0,0,0,0
external data set2= 0,0,0,0,0,0,0,0,0,0,0,0,0,0,0,0,0,0,0,0,0,0,0,0,0,0,0,0,0,0,0,0
external data dark= 0,0,0,0,0,0,0,0,0,0,0,0,0,0,0,0
external data mask= 0
optic= LENS 4(1), LENS 4(1)
temp= 35.7, -5.0, -10.1, 35.6, -5.0, -9.9
battery= 7.44, 7.43
error= 0, 0
units= Radiance, Radiance
time= 02/02/2022 14:14:27, 02/02/2022 14:17:21
longitude=                 ,                 
latitude=                 ,                 
gpstime=                 ,                 
comm= 
memory slot= 0, 0
factors= 0.969, 0.954, 1.000 [Overlap: Remove @ 990,1900, Matching Type: None]
inclinometer x offset= 1, 1
inclinometer y offset= 90, 90
data= 
340.5  1236.90  65.10  5.26
341.9  1276.20  53.18  4.17
343.4  1239.84  59.04  4.76
344.9  1202.50  64.75  5.38
346.4  1230.27  53.49  4.35
347.8  1233.36  59.96  4.86
349.3  1241.76  55.72  4.49
350.8  1257.45  53.03  4.22
352.2  1287.44  43.89  3.41
353.7  1310.05  48.27  3.68
355.2  1349.30  32.75  2.43
356.6  1400.63  45.82  3.27
358.1  1454.20  46.27  3.18
359.6  1512.76  44.87  2.97
361.0  1563.37  49.24  3.15
362.5  1627.56  36.99  2.27
364.0  1719.90  44.59  2.59
365.5  1786.15  51.40  2.88
366.9  1858.88  43.96  2.36
368.4  1939.05  43.79  2.26
369.9  2044.74  51.44  2.52
371.3  2141.64  59.49  2.78
372.8  2202.48  52.44  2.38
374.2  2297.46  58.41  2.54
375.7  2412.24  59.00  2.45
377.2  2523.15  60.08  2.38
378.6  2615.58  52.84  2.02
380.1  2692.20  64.10  2.38
381.6  2786.81  50.44  1.81
383.0  2934.80  63.25  2.16
384.5  3057.60  70.07  2.29
386.0  3210.24  75.24  2.34
387.4  3337.85  78.33  2.35
388.9  3416.28  69.72  2.04
390.4  3519.51  74.04  2.10
391.8  3673.60  74.62  2.03
393.3  3836.29  81.13  2.11
394.7  3961.15  85.13  2.15
396.2  4068.32  75.74  1.86
397.7  4200.24  72.24  1.72
399.1  4357.41  85.94  1.97
400.6  4521.20  81.28  1.80
402.0  4674.54  81.12  1.74
403.5  4811.80  88.20  1.83
405.0  4967.56  83.88  1.69
406.4  5141.40  99.22  1.93
407.9  5307.40  98.12  1.85
409.3  5469.94  100.97  1.85
410.8  5617.44  105.75  1.88
412.2  5788.80  100.50  1.74
413.7  5983.02  112.09  1.87
415.1  6185.28  109.91  1.78
416.6  6364.44  119.52  1.88
418.0  6546.75  116.00  1.77
419.5  6716.52  114.02  1.70
420.9  6927.36  124.64  1.80
422.4  7155.54  132.51  1.85
423.8  7379.32  135.74  1.84
425.3  7613.70  132.23  1.74
426.7  7828.95  141.45  1.81
428.2  8025.60  142.88  1.78
429.6  8242.70  148.25  1.80
431.1  8460.76  152.11  1.80
432.5  8714.81  156.52  1.80
434.0  8970.50  165.00  1.84
435.4  9256.50  162.25  1.75
436.8  9535.84  175.46  1.84
438.3  9797.10  177.98  1.82
439.7  10037.16  190.62  1.90
441.2  10259.16  191.76  1.87
442.6  10533.90  197.03  1.87
444.0  10816.26  202.02  1.87
445.5  11126.07  206.34  1.85
446.9  11449.62  212.94  1.86
448.4  11740.19  221.20  1.88
449.8  12074.05  228.83  1.90
451.2  12356.75  232.88  1.88
452.7  12616.41  237.39  1.88
454.1  12895.18  245.65  1.90
455.5  13202.00  252.56  1.91
457.0  13539.24  260.26  1.92
458.4  13853.84  265.98  1.92
459.8  14175.36  270.72  1.91
461.2  14556.24  281.28  1.93
462.7  14913.06  295.52  1.98
464.1  15253.91  303.50  1.99
465.5  15581.52  309.06  1.98
467.0  15902.70  314.15  1.98
468.4  16247.60  317.10  1.95
469.8  16586.68  324.82  1.96
471.2  16991.25  336.87  1.98
472.7  17404.95  344.57  1.98
474.1  17806.20  354.00  1.99
475.5  18268.90  367.77  2.01
476.9  18702.71  378.82  2.03
478.4  19093.75  384.38  2.01
479.8  19425.76  389.91  2.01
481.2  19731.04  404.48  2.05
482.6  20045.88  412.97  2.06
484.0  20440.38  421.17  2.06
485.4  20891.39  429.93  2.06
486.9  21358.35  444.60  2.08
488.3  21859.12  461.36  2.11
489.7  22314.88  471.73  2.11
491.1  22743.84  482.16  2.12
492.5  23173.08  488.04  2.11
493.9  23547.72  500.52  2.13
495.3  23911.50  510.15  2.13
496.8  24330.56  522.64  2.15
498.2  24809.67  532.14  2.14
499.6  25280.91  546.93  2.16
501.0  25815.28  562.23  2.18
502.4  26310.84  575.34  2.19
503.8  26801.95  587.65  2.19
505.2  27305.00  607.06  2.22
506.6  27804.70  619.85  2.23
508.0  28294.56  635.04  2.24
509.4  28720.00  650.00  2.26
510.8  29219.85  660.83  2.26
512.2  29709.44  673.44  2.27
513.6  30235.20  691.20  2.29
515.0  30812.16  710.36  2.31
516.4  31296.80  728.48  2.33
517.8  31844.74  748.83  2.35
519.2  32425.74  767.84  2.37
520.7  32992.52  785.75  2.38
522.0  33477.60  803.64  2.40
523.4  34049.61  820.26  2.41
524.8  34545.06  838.77  2.43
526.2  35139.17  865.26  2.46
527.6  35745.18  889.14  2.49
529.0  36269.20  908.60  2.51
530.4  36902.04  934.37  2.53
531.8  37455.72  957.42  2.56
533.2  37978.20  980.46  2.58
534.6  38484.16  1009.20  2.62
536.0  39018.66  1032.82  2.65
537.4  39547.92  1064.13  2.69
538.8  40100.36  1092.00  2.72
540.2  40719.66  1118.72  2.75
541.6  41299.44  1141.42  2.76
543.0  41789.86  1167.46  2.79
544.3  42490.80  1202.78  2.83
545.7  43269.45  1233.23  2.85
547.1  43752.30  1261.50  2.88
548.5  44382.54  1289.91  2.91
549.9  45094.08  1321.39  2.93
551.3  45800.04  1359.15  2.97
552.7  46276.96  1382.60  2.99
554.1  46962.51  1413.36  3.01
555.4  47563.30  1447.28  3.04
556.8  48015.66  1476.09  3.07
558.2  48341.40  1501.95  3.11
559.6  48694.80  1527.53  3.14
561.0  49300.02  1559.25  3.16
562.3  49767.90  1585.68  3.19
563.7  50377.60  1624.00  3.22
565.1  50956.40  1656.60  3.25
566.5  51551.91  1693.83  3.29
567.9  52376.72  1742.64  3.33
569.2  53285.40  1789.20  3.36
570.6  54239.55  1837.32  3.39
572.0  55060.79  1887.60  3.43
573.4  55744.61  1928.18  3.46
574.8  56427.25  1974.13  3.50
576.1  57271.28  2025.70  3.54
577.5  57909.52  2073.18  3.58
578.9  58781.16  2124.54  3.61
580.3  59555.91  2172.14  3.65
581.6  60320.00  2224.88  3.69
583.0  61113.24  2280.06  3.73
584.4  61736.25  2332.53  3.78
585.8  62270.21  2382.73  3.83
587.1  62764.24  2423.74  3.86
588.5  63387.90  2483.70  3.92
589.9  63908.10  2532.15  3.96
591.2  64495.68  2580.64  4.00
592.6  65279.06  2643.85  4.05
594.0  65918.15  2703.63  4.10
595.3  66750.94  2768.53  4.15
596.7  67574.22  2843.83  4.21
598.1  68357.70  2912.37  4.26
599.5  69139.55  2984.55  4.32
600.8  69977.00  3058.16  4.37
602.2  70661.08  3124.77  4.42
603.5  71507.28  3199.20  4.47
604.9  72333.54  3278.16  4.53
606.3  73096.32  3358.08  4.59
607.6  73825.50  3444.30  4.67
609.0  74563.20  3518.10  4.72
610.4  75304.32  3592.68  4.77
611.7  75999.43  3669.66  4.83
613.1  76662.15  3754.58  4.90
614.5  77405.76  3841.83  4.96
615.8  78030.72  3928.32  5.03
617.2  78845.40  4020.39  5.10
618.5  79535.80  4100.50  5.16
619.9  80357.70  4199.32  5.23
621.2  81090.67  4295.05  5.30
622.6  81988.50  4394.50  5.36
624.0  82673.91  4485.33  5.43
625.3  83482.01  4576.06  5.48
626.7  84280.02  4664.68  5.53
628.0  84934.56  4753.80  5.60
629.4  85752.80  4846.80  5.65
630.8  86438.64  4935.00  5.71
632.1  86983.47  5015.12  5.77
633.5  87887.80  5116.54  5.82
634.8  88598.35  5210.31  5.88
636.2  89238.06  5290.38  5.93
637.5  90063.41  5382.79  5.98
638.9  90789.42  5472.66  6.03
640.2  91581.11  5570.70  6.08
641.6  92421.90  5663.97  6.13
642.9  93167.62  5745.74  6.17
644.3  93980.08  5839.84  6.21
645.6  94737.50  5937.75  6.27
647.0  95501.52  6031.26  6.32
648.3  96281.45  6123.06  6.36
649.7  97122.42  6214.86  6.40
651.0  97887.06  6298.47  6.43
652.4  98399.34  6367.14  6.47
653.7  99476.01  6480.77  6.51
655.0  100368.12  6577.54  6.55
656.4  100973.00  6652.60  6.59
657.7  102043.60  6741.09  6.61
659.1  102918.20  6826.05  6.63
660.4  103582.08  6907.04  6.67
661.8  104240.00  6976.00  6.69
663.1  105242.85  7064.97  6.71
664.5  105766.74  7134.96  6.75
665.8  105969.12  7175.69  6.77
667.1  106106.49  7223.31  6.81
668.5  106562.40  7295.40  6.85
669.8  107037.74  7370.21  6.89
671.2  107377.92  7446.40  6.93
672.5  107714.24  7518.11  6.98
673.8  108345.16  7616.56  7.03
675.2  109310.04  7744.59  7.08
676.5  110480.16  7887.51  7.14
677.8  111720.80  8048.41  7.20
679.2  112672.48  8182.21  7.26
680.5  113483.49  8319.09  7.33
681.9  114183.30  8450.75  7.40
683.2  114968.70  8597.05  7.48
684.5  115754.10  8754.90  7.56
685.9  116472.74  8893.49  7.64
687.2  117181.44  9039.36  7.71
688.5  117810.80  9180.51  7.79
689.9  118588.08  9336.08  7.87
691.2  119248.70  9493.48  7.96
692.5  119862.54  9645.55  8.05
693.8  120588.60  9799.90  8.13
695.2  121203.89  9935.73  8.20
696.5  121894.08  10090.52  8.28
697.8  122604.65  10254.93  8.36
699.2  123257.94  10425.87  8.46
700.5  123961.86  10597.68  8.55
701.8  124589.85  10764.08  8.64
703.1  125259.84  10928.76  8.72
704.5  125934.75  11106.32  8.82
705.8  126657.94  11304.85  8.93
707.1  127310.00  11494.88  9.03
708.4  127949.31  11687.30  9.13
709.8  128715.69  11886.12  9.23
711.1  129245.22  12064.62  9.33
712.4  130068.30  12288.44  9.45
713.7  130718.10  12494.21  9.56
715.0  131412.48  12706.73  9.67
716.3  132124.00  12915.88  9.78
717.7  132808.36  13111.45  9.87
719.0  133546.20  13322.50  9.98
720.3  134255.94  13549.64  10.09
721.6  135057.40  13789.90  10.21
722.9  135804.60  14021.19  10.32
724.2  136578.96  14250.60  10.43
725.6  137313.16  14469.74  10.54
726.9  137795.00  14686.25  10.66
728.2  138313.28  14907.76  10.78
729.5  138925.67  15134.41  10.89
730.8  139403.64  15354.29  11.01
732.1  140013.16  15590.40  11.13
733.4  140489.52  15808.36  11.25
734.7  140892.48  16030.08  11.38
736.0  141379.68  16263.00  11.50
737.3  141678.99  16476.35  11.63
738.6  141988.68  16681.41  11.75
740.0  142325.75  16887.88  11.87
741.2  142729.60  17110.08  11.99
742.6  143277.12  17359.02  12.12
743.9  143878.64  17608.88  12.24
745.2  144581.58  17870.28  12.36
746.5  145300.58  18127.68  12.48
747.8  145869.80  18368.00  12.59
749.1  146532.08  18612.07  12.70
750.4  147193.55  18871.39  12.82
751.7  147862.26  19130.16  12.94
753.0  148357.84  19357.15  13.05
754.2  148977.42  19594.83  13.15
755.5  149518.19  19833.96  13.27
756.8  150071.64  20074.54  13.38
758.1  151034.04  20375.58  13.49
759.4  151936.20  20665.80  13.60
760.7  152776.68  20940.50  13.71
762.0  153352.50  21188.13  13.82
763.3  153900.18  21441.42  13.93
764.6  154290.00  21667.20  14.04
765.9  154664.95  21896.18  14.16
767.2  155153.46  22146.08  14.27
768.4  155464.40  22372.35  14.39
769.7  156073.77  22639.57  14.51
771.0  156505.41  22878.36  14.62
772.3  156874.30  23113.20  14.73
773.6  157345.92  23359.28  14.85
774.8  157797.74  23601.05  14.96
776.1  158229.76  23843.17  15.07
777.4  158544.88  24071.09  15.18
778.7  159084.00  24324.14  15.29
780.0  159513.60  24566.88  15.40
781.2  159859.08  24804.51  15.52
782.5  160353.96  25040.73  15.62
783.8  160825.50  25280.64  15.72
785.0  161170.26  25493.28  15.82
786.3  161605.50  25730.25  15.92
787.6  162047.20  25972.24  16.03
788.9  162433.14  26192.64  16.13
790.1  162955.00  26437.95  16.22
791.4  163314.72  26656.08  16.32
792.7  163955.88  26917.55  16.42
793.9  164361.96  27142.29  16.51
795.2  164852.50  27375.75  16.61
796.5  165338.80  27610.88  16.70
797.7  165810.96  27847.92  16.79
799.0  166464.00  28122.00  16.89
800.2  166835.20  28338.88  16.99
801.5  167305.72  28560.93  17.07
802.8  167831.15  28808.53  17.17
804.0  168308.14  29034.46  17.25
805.3  168799.80  29270.26  17.34
806.5  169173.40  29494.65  17.43
807.8  169641.50  29718.85  17.52
809.0  170108.90  29934.31  17.60
810.3  170591.09  30165.92  17.68
811.5  170972.01  30391.32  17.78
812.8  171456.00  30618.15  17.86
814.0  171863.10  30830.90  17.94
815.3  172354.86  31065.14  18.02
816.5  172737.25  31284.75  18.11
817.8  173202.90  31504.37  18.19
819.0  173606.51  31724.32  18.27
820.2  174045.54  31942.53  18.35
821.5  174513.15  32168.58  18.43
822.7  174839.79  32366.87  18.51
824.0  175276.80  32598.59  18.60
825.2  175778.85  32814.45  18.67
826.4  176265.32  33028.99  18.74
827.7  176554.30  33219.78  18.82
828.9  177036.30  33447.60  18.89
830.1  177441.87  33663.53  18.97
831.4  177870.08  33878.34  19.05
832.6  178314.24  34094.74  19.12
833.8  178665.10  34290.45  19.19
835.0  179035.08  34488.37  19.26
836.3  179478.18  34698.37  19.33
837.5  179928.00  34917.75  19.41
838.7  180370.53  35119.44  19.47
839.9  180714.24  35322.48  19.55
841.2  181180.59  35533.73  19.61
842.4  181590.75  35727.86  19.67
843.6  182009.80  35931.00  19.74
844.8  182460.33  36160.25  19.82
846.0  182857.95  36362.49  19.89
847.2  183233.19  36555.44  19.95
848.5  183716.24  36756.16  20.01
849.7  184098.21  36957.05  20.07
850.9  184512.90  37161.15  20.14
852.1  184890.49  37345.95  20.20
853.3  185217.30  37521.00  20.26
854.5  185644.83  37723.14  20.32
855.7  185996.46  37927.50  20.39
856.9  186425.04  38119.50  20.45
858.1  186845.44  38335.86  20.52
859.3  187220.60  38521.91  20.58
860.5  187624.05  38689.04  20.62
861.7  188058.40  38874.00  20.67
862.9  188501.17  39077.68  20.73
864.1  188854.28  39285.45  20.80
865.3  189274.48  39485.60  20.86
866.5  189760.32  39670.56  20.91
867.7  190167.50  39830.26  20.94
868.9  190564.99  40033.77  21.01
870.1  191029.60  40231.59  21.06
871.3  191445.56  40425.03  21.12
872.5  191902.95  40626.00  21.17
873.7  192349.04  40821.08  21.22
874.9  192862.71  41012.49  21.27
876.0  193392.00  41209.56  21.31
877.2  193756.12  41428.78  21.38
878.4  194332.95  41628.24  21.42
879.6  194804.40  41806.80  21.46
880.8  195279.00  42007.00  21.51
882.0  195603.96  42182.00  21.57
883.1  196091.00  42361.76  21.60
884.3  196614.85  42566.42  21.65
885.5  197095.71  42757.79  21.69
886.7  197461.44  42942.24  21.75
887.8  197928.60  43126.35  21.79
889.0  198396.38  43343.28  21.85
890.2  198875.04  43520.40  21.88
891.4  199376.52  43726.44  21.93
892.5  199949.49  43939.35  21.98
893.7  200565.34  44160.86  22.02
894.9  201209.04  44418.24  22.08
896.0  201781.40  44649.28  22.13
897.2  202423.48  44849.07  22.16
898.4  202960.68  45059.76  22.20
899.5  203695.18  45261.47  22.22
900.7  204107.80  45447.35  22.27
901.9  204537.96  45644.18  22.32
903.0  204839.18  45815.21  22.37
904.2  205234.60  45999.50  22.41
905.4  205742.82  46203.09  22.46
906.5  206318.91  46363.80  22.47
907.7  206682.64  46546.98  22.52
908.8  207038.01  46691.63  22.55
910.0  207400.96  46882.68  22.60
911.2  207671.45  47034.66  22.65
912.3  207981.42  47168.55  22.68
913.5  208198.95  47263.17  22.70
914.6  208338.48  47355.84  22.73
915.8  208647.75  47516.36  22.77
916.9  209040.20  47666.79  22.80
918.1  209289.90  47834.29  22.86
919.2  209510.55  47967.53  22.90
920.4  209584.32  48054.27  22.93
921.5  209852.96  48174.42  22.96
922.7  210132.96  48285.44  22.98
923.8  210437.82  48396.06  23.00
925.0  210611.31  48550.18  23.05
926.1  210906.36  48699.42  23.09
927.3  211319.04  48870.24  23.13
928.4  211773.25  49089.63  23.18
929.6  212495.36  49280.00  23.19
930.7  213355.80  49507.50  23.20
931.8  214044.21  49750.50  23.24
933.0  214657.92  50019.12  23.30
934.1  215143.83  50145.39  23.31
935.3  215244.10  50306.33  23.37
936.4  215283.36  50314.91  23.37
937.6  215242.92  50242.64  23.34
938.7  215199.27  50315.67  23.38
939.9  215216.91  50423.77  23.43
941.0  215555.38  50640.89  23.49
942.1  216015.66  50782.14  23.51
943.3  216588.24  50936.76  23.52
944.4  217118.19  51011.46  23.49
945.6  217335.26  51179.43  23.55
946.7  217443.35  51322.75  23.60
947.9  217679.07  51384.48  23.61
949.0  217774.63  51571.86  23.68
950.1  218136.24  51607.44  23.66
951.3  218580.56  51684.49  23.65
952.4  218848.01  51782.17  23.66
953.6  219016.98  51924.05  23.71
954.7  219174.87  51977.33  23.72
955.8  219556.89  52087.07  23.72
957.0  220012.35  52212.90  23.73
958.1  220344.06  52260.45  23.72
959.3  220308.90  52376.10  23.77
960.4  220667.20  52514.55  23.80
961.6  221100.69  52674.31  23.82
962.7  221288.64  52639.36  23.79
963.9  221644.64  52675.53  23.77
965.0  221889.00  52653.66  23.73
966.2  221863.98  52868.93  23.83
967.3  221855.63  52883.45  23.84
968.5  222268.80  52871.04  23.79
969.6  222510.64  52878.52  23.76
970.8  222507.67  53001.36  23.82
971.9  222397.12  52965.44  23.82
973.1  222426.72  53001.28  23.83
974.2  222320.07  53010.07  23.84
975.4  222911.01  52994.84  23.77
976.5  223218.06  53026.55  23.76
977.7  223315.50  53174.37  23.81
978.8  223088.85  53124.66  23.81
980.0  222855.00  53073.50  23.82
981.2  223459.47  53138.63  23.78
982.3  223641.04  53143.37  23.76
983.5  223833.35  53246.70  23.79
984.6  223932.24  53283.24  23.79
985.8  223827.12  53216.90  23.78
987.0  223805.44  53219.36  23.78
988.1  224108.22  53359.10  23.81
989.3  224207.76  53281.76  23.76
990.2  232625.18  56046.48  24.09
994.0  233130.02  56318.10  24.16
997.9  233277.42  56587.71  24.26
1001.7  233915.50  56902.63  24.33
1005.6  234930.00  57370.71  24.42
1009.4  236004.64  57822.89  24.50
1013.3  236920.00  58268.57  24.59
1017.1  237475.01  58578.15  24.67
1021.0  238058.42  58884.91  24.74
1024.8  239090.56  59334.25  24.82
1028.6  240668.79  59895.44  24.89
1032.5  242015.20  60381.90  24.95
1036.3  242455.77  60668.10  25.02
1040.1  242620.41  60877.68  25.09
1044.0  243169.51  61157.91  25.15
1047.8  243691.35  61426.35  25.21
1051.6  244277.24  61769.71  25.29
1055.5  243944.90  61829.49  25.35
1059.3  243782.85  61957.67  25.42
1063.1  243671.95  62037.02  25.46
1067.0  244063.52  62273.46  25.52
1070.8  244854.24  62573.50  25.56
1074.6  245456.39  62920.34  25.63
1078.4  245320.33  62979.21  25.67
1082.3  244589.03  62952.60  25.74
1086.1  244184.22  62976.60  25.79
1089.9  244131.87  63113.51  25.85
1093.7  244520.73  63287.20  25.88
1097.5  244748.33  63495.64  25.94
1101.4  244778.88  63584.06  25.98
1105.2  244707.60  63636.94  26.01
1109.0  244989.75  63783.68  26.04
1112.8  245686.60  63976.45  26.04
1116.6  246321.38  64164.63  26.05
1120.4  246847.07  64298.40  26.05
1124.2  247215.24  64368.94  26.04
1128.1  247673.27  64435.24  26.02
1131.8  247605.40  64380.60  26.00
1135.7  247344.64  64217.99  25.96
1139.5  247084.40  64067.01  25.93
1143.3  246505.88  63800.46  25.88
1147.1  245945.78  63530.57  25.83
1150.9  245410.00  63200.30  25.75
1154.7  245395.51  62997.26  25.67
1158.5  245294.60  62752.41  25.58
1162.3  245134.08  62518.06  25.50
1166.1  244553.19  62183.58  25.43
1169.9  244196.10  61953.02  25.37
1173.7  243640.00  61675.71  25.31
1177.5  243031.14  61398.49  25.26
1181.2  242989.64  61243.74  25.20
1185.0  243347.17  61165.84  25.14
1188.8  243131.00  61053.00  25.11
1192.6  243095.91  60953.31  25.07
1196.4  243021.92  60860.55  25.04
1200.2  242377.96  60692.80  25.04
1204.0  241961.70  60576.43  25.04
1207.8  241601.48  60563.31  25.07
1211.6  241099.67  60489.86  25.09
1215.3  240687.85  60590.68  25.17
1219.1  240575.17  60790.61  25.27
1222.9  240302.22  61005.71  25.39
1226.7  240041.01  61247.52  25.52
1230.4  239480.66  61385.44  25.63
1234.2  238854.31  61476.10  25.74
1238.0  238157.63  61512.96  25.83
1241.8  237506.72  61540.66  25.91
1245.5  236958.49  61554.03  25.98
1249.3  236722.78  61655.16  26.05
1253.1  236843.06  61816.25  26.10
1256.8  236817.75  61949.92  26.16
1260.6  236564.27  61948.78  26.19
1264.4  236276.94  61976.24  26.23
1268.1  235837.07  61927.80  26.26
1271.9  235741.36  61996.00  26.30
1275.7  235978.23  62145.85  26.34
1279.4  236210.40  62299.61  26.37
1283.2  235752.58  62285.09  26.42
1286.9  235402.63  62297.16  26.46
1290.7  235224.00  62332.29  26.50
1294.4  234653.67  62248.60  26.53
1298.2  233785.53  62073.90  26.55
1302.0  232717.58  61802.14  26.56
1305.7  231483.39  61516.91  26.58
1309.5  230085.97  61141.76  26.57
1313.2  229263.67  60881.25  26.56
1317.0  228742.80  60672.86  26.52
1320.7  228099.18  60406.82  26.48
1324.4  227161.48  60023.83  26.42
1328.2  226388.80  59644.80  26.35
1331.9  225379.18  59117.30  26.23
1335.7  224497.08  58590.45  26.10
1339.4  223394.76  57970.40  25.95
1343.2  222464.67  57375.45  25.79
1346.9  221897.20  56836.94  25.61
1350.6  222003.21  56449.90  25.43
1354.4  222274.53  56131.57  25.25
1358.1  221900.80  55646.87  25.08
1361.8  221106.40  55062.29  24.90
1365.6  220025.80  54449.45  24.75
1369.3  218853.33  53807.43  24.59
1373.0  217510.94  53131.53  24.43
1376.7  215986.47  52386.19  24.25
1380.5  214451.11  51578.77  24.05
1384.2  213182.83  50719.49  23.79
1387.9  212010.00  49793.70  23.49
1391.6  210754.81  48724.11  23.12
1395.3  209622.65  47568.09  22.69
1399.1  208955.57  46401.60  22.21
1402.8  208050.00  45038.14  21.65
1406.5  207388.80  43628.31  21.04
1410.2  206914.22  42250.50  20.42
1413.9  206932.14  41040.23  19.83
1417.6  206540.71  39858.08  19.30
1421.3  205960.27  38811.26  18.84
1425.1  205282.67  37867.20  18.45
1428.8  204939.45  37168.59  18.14
1432.5  204800.86  36609.34  17.88
1436.2  204609.60  36162.69  17.67
1439.9  203988.52  35748.96  17.52
1443.6  203632.89  35447.57  17.41
1447.3  203105.80  35203.60  17.33
1451.0  202640.50  35025.91  17.28
1454.7  202089.33  34875.94  17.26
1458.4  201661.13  34765.50  17.24
1462.1  200968.33  34650.86  17.24
1465.8  200232.28  34552.07  17.26
1469.4  199615.51  34514.59  17.29
1473.1  200292.82  34737.32  17.34
1476.8  200469.17  34895.39  17.41
1480.5  199297.87  34831.80  17.48
1484.2  198190.32  34796.79  17.56
1487.9  197530.96  34854.12  17.64
1491.6  196839.50  34902.21  17.73
1495.3  196768.00  35040.11  17.81
1498.9  196277.27  35140.97  17.90
1502.6  195369.22  35148.44  17.99
1506.3  194215.47  35119.60  18.08
1510.0  193308.45  35139.73  18.18
1513.7  192605.36  35188.14  18.27
1517.3  191933.01  35238.82  18.36
1521.0  191086.71  35243.51  18.44
1524.7  190337.16  35247.69  18.52
1528.3  189610.47  35217.11  18.57
1532.0  188739.33  35190.60  18.65
1535.7  187955.29  35150.50  18.70
1539.3  187134.73  35079.43  18.75
1543.0  186551.56  35059.75  18.79
1546.7  186197.92  35093.73  18.85
1550.3  185694.22  35085.03  18.89
1554.0  184937.90  35014.05  18.93
1557.6  184205.63  34946.10  18.97
1561.3  183402.77  34862.45  19.01
1565.0  182556.80  34763.40  19.04
1568.6  181650.16  34644.20  19.07
1572.3  180979.98  34582.71  19.11
1575.9  180384.09  34539.09  19.15
1579.6  179797.33  34479.55  19.18
1583.2  179155.60  34445.49  19.23
1586.9  178409.92  34366.36  19.26
1590.5  177799.69  34377.86  19.34
1594.1  177068.52  34361.76  19.41
1597.8  176273.96  34329.05  19.47
1601.4  175546.34  34325.64  19.55
1605.1  174588.36  34268.85  19.63
1608.7  173770.75  34225.23  19.70
1612.3  173007.74  34200.41  19.77
1616.0  172223.40  34139.44  19.82
1619.6  171497.22  34102.43  19.89
1623.2  170707.13  34007.31  19.92
1626.9  170138.49  33967.07  19.96
1630.5  169415.15  33862.89  19.99
1634.1  168810.72  33768.74  20.00
1637.8  168088.36  33622.40  20.00
1641.4  167220.27  33405.05  19.98
1645.0  166400.17  33156.25  19.93
1648.6  165462.77  32832.61  19.84
1652.2  164754.78  32526.23  19.74
1655.8  164066.67  32214.64  19.64
1659.5  163392.35  31880.89  19.51
1663.1  162229.71  31499.56  19.42
1666.7  161025.83  31129.29  19.33
1670.3  159917.58  30829.69  19.28
1673.9  158842.43  30542.14  19.23
1677.5  158086.03  30319.54  19.18
1681.1  157669.87  30151.06  19.12
1684.7  157704.15  30029.50  19.04
1688.3  157596.60  29869.25  18.95
1691.9  157204.53  29624.53  18.84
1695.6  156868.03  29365.24  18.72
1699.2  156770.17  29105.72  18.57
1702.8  156691.84  28841.36  18.41
1706.3  156218.82  28493.95  18.24
1709.9  155278.84  28065.43  18.07
1713.5  154579.49  27699.25  17.92
1717.1  153860.00  27341.55  17.77
1720.7  153177.77  27001.87  17.63
1724.3  152802.53  26766.45  17.52
1727.9  152481.43  26651.95  17.48
1731.5  152367.39  26706.57  17.53
1735.1  152480.53  26918.91  17.65
1738.7  152189.60  27040.23  17.77
1742.2  151697.12  27061.01  17.84
1745.8  151061.33  26996.49  17.87
1749.4  150960.04  26982.73  17.87
1753.0  150184.30  26798.03  17.84
1756.5  148763.75  26554.50  17.85
1760.1  146944.68  26255.45  17.87
1763.7  144869.86  25945.50  17.91
1767.2  143234.87  25764.64  17.99
1770.8  141873.00  25643.89  18.08
1774.4  140481.91  25489.05  18.14
1777.9  139672.40  25448.06  18.22
1781.5  138838.67  25355.79  18.26
1785.1  137659.17  25175.89  18.29
1788.6  136382.91  24963.45  18.30
1792.2  135089.33  24746.04  18.32
1795.8  134444.19  24653.48  18.34
1799.3  133809.60  24555.99  18.35
1802.9  133116.79  24472.56  18.38
1806.4  132494.22  24386.00  18.41
1810.0  131713.94  24272.46  18.43
1813.5  131294.35  24222.29  18.45
1817.1  131034.13  24210.47  18.48
1820.6  130418.73  24148.56  18.52
1824.2  130324.13  24193.37  18.56
1827.7  129552.61  24101.37  18.60
1831.2  129220.00  24102.00  18.65
1834.8  129185.07  24160.63  18.70
1838.3  129006.50  24198.43  18.76
1841.8  128396.17  24140.34  18.80
1845.4  127613.69  24068.63  18.86
1848.9  126803.25  23945.14  18.88
1852.4  126240.23  23846.06  18.89
1856.0  125531.43  23675.19  18.86
1859.5  124831.06  23492.35  18.82
1863.0  124168.78  23293.20  18.76
1866.6  123804.36  23096.11  18.66
1870.1  123637.82  22863.94  18.49
1873.6  123113.25  22500.16  18.28
1877.1  122134.83  21971.25  17.99
1880.6  120917.64  21335.79  17.64
1884.2  119935.53  20638.13  17.21
1887.7  119095.80  19830.04  16.65
1891.2  118161.75  18914.40  16.01
1894.7  117284.48  17887.18  15.25
1898.2  116791.09  16911.73  14.48
1902.2  123786.00  16598.40  13.41
1904.9  123210.62  15814.42  12.84
1907.6  122468.33  15011.40  12.26
1910.4  121827.88  14277.67  11.72
1913.1  120823.20  13643.93  11.29
1915.8  120183.70  13127.10  10.92
1918.6  119690.27  12724.27  10.63
1921.3  119207.58  12382.71  10.39
1924.0  118446.53  12104.17  10.22
1926.7  117688.07  11911.00  10.12
1929.4  116948.07  11781.27  10.07
1932.2  116372.33  11727.89  10.08
1934.9  115775.40  11715.60  10.12
1937.6  115172.07  11707.50  10.17
1940.3  114643.75  11758.33  10.26
1943.0  114215.83  11854.12  10.38
1945.7  113589.94  11929.78  10.50
1948.4  112900.24  11985.83  10.62
1951.1  112323.60  12066.30  10.74
1953.8  111749.55  12172.60  10.89
1956.4  111301.20  12282.92  11.04
1959.1  110741.33  12362.93  11.16
1961.8  109956.00  12411.70  11.29
1964.5  109316.25  12489.90  11.43
1967.2  108577.44  12549.30  11.56
1969.9  107979.17  12614.33  11.68
1972.5  107223.32  12649.81  11.80
1975.2  106687.62  12738.28  11.94
1977.9  106356.62  12851.60  12.08
1980.6  105782.72  12917.92  12.21
1983.2  104941.68  12941.95  12.33
1985.9  104094.00  12966.00  12.46
1988.5  103215.83  12976.95  12.57
1991.2  102570.30  13012.65  12.69
1993.8  101984.85  13068.00  12.81
1996.5  101543.20  13122.45  12.92
1999.2  100919.72  13146.58  13.03
2001.8  100521.90  13157.70  13.09
2004.4  100011.33  13154.20  13.15
2007.1  99335.25  13127.22  13.22
2009.7  98775.15  13111.80  13.27
2012.4  98440.00  13106.93  13.31
2015.0  98013.00  13079.50  13.34
2017.6  97446.00  13000.25  13.34
2020.3  96940.80  12915.47  13.32
2022.9  96757.33  12865.47  13.30
2025.5  96559.70  12807.28  13.26
2028.1  96365.82  12723.19  13.20
2030.8  95976.13  12587.65  13.12
2033.4  95834.20  12471.40  13.01
2036.0  95474.53  12332.23  12.92
2038.6  95129.35  12198.35  12.82
2041.2  94837.87  12071.20  12.73
2043.8  94526.36  11926.85  12.62
2046.4  94160.55  11777.25  12.51
2049.0  93679.13  11619.17  12.40
2051.6  93425.93  11494.33  12.30
2054.2  93109.79  11366.67  12.21
2056.8  92772.17  11235.58  12.11
2059.4  92215.92  11080.01  12.02
2062.0  91734.17  10946.88  11.93
2064.6  91168.97  10821.61  11.87
2067.1  90599.63  10694.48  11.80
2069.7  90001.68  10570.03  11.74
2072.3  89593.18  10464.10  11.68
2074.9  89160.75  10366.48  11.63
2077.4  88857.93  10276.31  11.56
2080.0  88377.55  10185.43  11.52
2082.6  87887.29  10093.79  11.48
2085.1  87427.78  10007.15  11.45
2087.7  87113.00  9912.50  11.38
2090.3  86711.80  9830.25  11.34
2092.8  85987.02  9721.44  11.31
2095.4  85232.88  9593.89  11.26
2097.9  84603.98  9467.56  11.19
2100.5  83935.67  9354.33  11.14
2103.0  83373.68  9272.87  11.12
2105.6  82836.28  9186.60  11.09
2108.1  82344.30  9100.95  11.05
2110.7  81824.05  8996.75  11.00
2113.2  81327.54  8903.62  10.95
2115.7  80758.00  8797.21  10.89
2118.3  80163.85  8700.58  10.85
2120.8  79820.85  8646.90  10.83
2123.3  79442.50  8578.56  10.80
2125.8  79047.73  8508.27  10.76
2128.4  78632.45  8447.40  10.74
2130.9  78119.33  8368.17  10.71
2133.4  77767.78  8322.77  10.70
2135.9  77410.17  8288.00  10.71
2138.4  76967.37  8235.98  10.70
2140.9  76666.30  8171.87  10.66
2143.4  76352.95  8126.28  10.64
2145.9  76060.55  8114.10  10.67
2148.4  75762.06  8083.64  10.67
2150.9  75475.75  8059.28  10.68
2153.4  75195.53  8071.46  10.73
2155.9  74882.06  8044.68  10.74
2158.4  74578.00  8029.88  10.77
2160.9  74345.25  8036.00  10.81
2163.4  74048.37  8025.07  10.84
2165.9  73516.22  7988.37  10.87
2168.4  73049.70  7970.40  10.91
2170.8  72717.33  7965.74  10.95
2173.3  72389.86  7946.94  10.98
2175.8  72084.74  7935.03  11.01
2178.2  71712.46  7934.25  11.06
2180.7  71329.77  7926.92  11.11
2183.2  70938.21  7904.28  11.14
2185.6  70547.40  7900.20  11.20
2188.1  70087.50  7881.30  11.24
2190.6  69550.22  7854.17  11.29
2193.0  68929.85  7817.70  11.34
2195.5  68390.40  7788.80  11.39
2197.9  67835.33  7766.47  11.45
2200.4  67163.29  7719.17  11.49
2202.8  66708.90  7691.05  11.53
2205.3  66124.90  7645.73  11.56
2207.7  65756.17  7636.85  11.61
2210.1  65352.47  7619.27  11.66
2212.6  65017.00  7592.18  11.68
2215.0  64782.08  7570.67  11.69
2217.4  64498.13  7551.00  11.71
2219.9  64267.62  7535.02  11.72
2222.3  64051.53  7510.07  11.73
2224.7  63904.95  7477.20  11.70
2227.1  63659.13  7439.13  11.69
2229.5  63369.35  7386.78  11.66
2231.9  62935.73  7314.00  11.62
2234.4  62452.33  7197.53  11.52
2236.8  62046.80  7084.53  11.42
2239.2  61654.45  6971.25  11.31
2241.6  61267.33  6859.30  11.20
2244.0  60897.60  6739.20  11.07
2246.4  60494.93  6625.33  10.95
2248.8  60069.63  6510.26  10.84
2251.2  59754.50  6387.25  10.69
2253.6  59377.50  6264.00  10.55
2255.9  59078.90  6139.30  10.39
2258.3  58766.31  6014.76  10.24
2260.7  58431.27  5907.80  10.11
2263.1  58065.25  5814.50  10.01
2265.5  57672.63  5691.95  9.87
2267.9  57362.00  5597.00  9.76
2270.2  56934.33  5508.13  9.67
2272.6  56538.50  5445.80  9.63
2275.0  56131.95  5372.85  9.57
2277.3  55755.00  5280.50  9.47
2279.7  55423.13  5214.13  9.41
2282.1  55103.30  5158.73  9.36
2284.4  54683.75  5066.23  9.26
2286.8  54404.88  4973.38  9.14
2289.1  54078.97  4880.50  9.02
2291.5  53774.41  4783.68  8.90
2293.8  53337.70  4679.15  8.77
2296.2  52875.90  4573.80  8.65
2298.5  52387.95  4462.85  8.52
2300.8  51902.67  4353.88  8.39
2303.2  51283.30  4271.67  8.33
2305.5  50615.02  4203.73  8.31
2307.9  49964.72  4172.76  8.35
2310.2  49341.60  4142.60  8.40
2312.5  48783.00  4132.33  8.47
2314.8  48228.28  4141.32  8.59
2317.1  47629.79  4139.38  8.69
2319.5  47006.63  4109.70  8.74
2321.8  46475.73  4100.80  8.82
2324.1  45883.83  4056.85  8.84
2326.4  45376.47  4004.73  8.83
2328.7  44871.67  3934.58  8.77
2331.0  44421.70  3878.90  8.73
2333.3  44067.07  3851.13  8.74
2335.6  43680.93  3784.20  8.66
2337.9  43232.10  3704.70  8.57
2340.2  42845.00  3649.58  8.52
2342.5  42493.85  3597.95  8.47
2344.8  42027.96  3533.50  8.41
2347.1  41521.90  3493.70  8.41
2349.4  40970.05  3447.45  8.41
2351.7  40504.00  3432.27  8.47
2353.9  40061.84  3406.59  8.50
2356.2  39560.63  3388.13  8.56
2358.5  39080.00  3370.65  8.63
2360.8  38635.33  3352.18  8.68
2363.1  38199.05  3308.90  8.66
2365.3  37740.58  3278.56  8.69
2367.6  37216.67  3241.67  8.71
2369.8  36724.38  3182.50  8.67
2372.1  36174.45  3134.95  8.67
2374.4  35577.37  3109.70  8.74
2376.6  35008.17  3056.20  8.73
2378.9  34421.10  2995.77  8.70
2381.1  33826.00  2938.00  8.69
2383.4  33280.23  2885.22  8.67
2385.6  32821.71  2830.21  8.62
2387.9  32372.70  2792.70  8.63
2390.1  31911.25  2738.75  8.58
2392.3  31440.83  2702.70  8.60
2394.6  31005.17  2661.35  8.58
2396.8  30592.17  2634.82  8.61
2399.0  30147.25  2603.67  8.64
2401.3  29709.92  2560.73  8.62
2403.5  29256.50  2502.50  8.55
2405.7  28846.09  2477.47  8.59
2407.9  28465.65  2443.05  8.58
2410.1  28067.40  2380.80  8.48
2412.4  27694.42  2344.75  8.47
2414.6  27278.80  2312.40  8.48
2416.8  26918.65  2262.70  8.41
2419.0  26575.29  2215.38  8.34
2421.2  26123.20  2158.17  8.26
2423.4  25672.50  2101.34  8.19
2425.6  25412.70  2114.55  8.32
2427.8  25165.05  2095.50  8.33
2430.0  24861.23  2035.93  8.19
2432.2  24556.80  2016.00  8.21
2434.4  24255.23  1983.38  8.18
2436.5  23908.80  1914.27  8.01
2438.7  23630.15  1871.50  7.92
2440.9  23363.45  1836.13  7.86
2443.1  23135.10  1819.05  7.86
2445.3  22876.57  1798.03  7.86
2447.4  22562.40  1764.60  7.82
2449.6  22268.40  1735.07  7.79
2451.8  21983.40  1687.05  7.67
2453.9  21666.63  1641.88  7.58
2456.1  21341.53  1622.33  7.60
2458.3  21045.64  1588.75  7.55
2460.4  20773.91  1539.60  7.41
2462.6  20514.96  1532.42  7.47
2464.7  20274.91  1531.83  7.56
2466.9  20040.00  1491.87  7.44
2469.0  19786.22  1431.15  7.23
2471.2  19537.05  1421.30  7.27
2473.3  19252.61  1427.00  7.41
2475.4  19027.79  1398.21  7.35
2477.6  18775.01  1363.41  7.26
2479.7  18534.40  1331.20  7.18
2481.9  18263.70  1300.83  7.12
2484.0  18047.62  1287.20  7.13
2486.1  17786.25  1269.45  7.14
2488.2  17551.79  1250.58  7.13
2490.4  17337.50  1216.67  7.02
2492.5  17052.40  1213.47  7.12
2494.6  16708.28  1220.93  7.31
2496.7  16408.30  1211.58  7.38
2498.8  16132.50  1218.90  7.56
2500.9  16001.24  1190.18  7.44
2503.0  15953.28  1180.98  7.40
2505.1  15822.63  1204.13  7.61
2507.2  15844.88  1191.18  7.52
2509.4  15887.39  1133.09  7.13
2511.4  15879.68  1121.23  7.06
2513.5  15951.60  1125.33  7.05
2515.6  16003.38  1167.23  7.29
