# Supplementary material for: Using reflectance spectra and Pl@ntNet to identify herbarium specimens: a case study with Lithocarpus
Source: New Phytol. 2025 Jun 4;251(2):800–10. doi: 10.1111/nph.70258 (PMC13278665; doi:10.1111/nph.70258)
Supplement: Supplementary file 1 — Dataset S1 Original spectral data collected for this study. [file NPH-251-800-s003.zip › lithocarpus_spectra/gr021522_0345.sig]

/*** Spectra Vista SIG Data ***/
name= gr021522_0345.sig
instrument= HI: 1132003 (HR-1024i)
integration= 50.0, 9.0, 6.0, 150.0, 14.0, 6.0
scan method= Time-based, Time-based
scan coadds= 100, 425, 571, 33, 298, 571
scan time= 5, 5
scan settings= AI, AI
external data set1= 0,0,0,0,0,0,0,0,0,0,0,0,0,0,0,0,0,0,0,0,0,0,0,0,0,0,0,0,0,0,0,0
external data set2= 0,0,0,0,0,0,0,0,0,0,0,0,0,0,0,0,0,0,0,0,0,0,0,0,0,0,0,0,0,0,0,0
external data dark= 0,0,0,0,0,0,0,0,0,0,0,0,0,0,0,0
external data mask= 0
optic= LENS 4(1), LENS 4(1)
temp= 32.8, -5.1, -9.9, 32.9, -5.0, -9.9
battery= 7.46, 7.45
error= 0, 0
units= Radiance, Radiance
time= 15/02/2022 15:43:25, 15/02/2022 15:44:24
longitude=                 ,                 
latitude=                 ,                 
gpstime=                 ,                 
comm= 
memory slot= 0, 0
factors= 0.951, 0.942, 1.000 [Overlap: Remove @ 990,1900, Matching Type: None]
inclinometer x offset= 1, 1
inclinometer y offset= 90, 90
data= 
340.5  1171.80  217.00  18.52
341.9  1191.12  212.70  17.86
343.4  1180.80  177.12  15.00
344.9  1202.50  172.67  14.36
346.4  1194.61  160.47  13.43
347.8  1199.10  171.30  14.29
349.3  1178.08  159.20  13.51
350.8  1196.85  146.45  12.24
352.2  1214.29  146.30  12.05
353.7  1268.68  142.50  11.23
355.2  1310.00  126.63  9.67
356.6  1387.54  130.90  9.43
358.1  1414.54  132.20  9.35
359.6  1461.48  128.20  8.77
361.0  1501.82  114.89  7.65
362.5  1615.23  119.19  7.38
364.0  1707.16  131.65  7.71
365.5  1760.45  132.78  7.54
366.9  1821.20  125.60  6.90
368.4  1901.52  120.93  6.36
369.9  2006.16  124.31  6.20
371.3  2101.98  136.61  6.50
372.8  2189.37  144.21  6.59
374.2  2284.48  138.45  6.06
375.7  2386.02  135.47  5.68
377.2  2483.10  129.05  5.20
378.6  2562.74  140.91  5.50
380.1  2653.74  149.57  5.64
381.6  2774.20  142.91  5.15
383.0  2909.50  151.80  5.22
384.5  3032.12  148.63  4.90
386.0  3147.54  167.20  5.31
387.4  3265.55  164.68  5.04
388.9  3358.18  166.55  4.96
390.4  3496.73  159.46  4.56
391.8  3650.64  168.37  4.61
393.3  3789.93  173.85  4.59
394.7  3893.05  185.38  4.76
396.2  4003.40  183.94  4.59
397.7  4158.96  182.32  4.38
399.1  4327.08  181.98  4.21
400.6  4500.88  189.65  4.21
402.0  4633.98  202.80  4.38
403.5  4762.80  215.60  4.53
405.0  4911.64  217.47  4.43
406.4  5105.32  210.47  4.12
407.9  5289.56  223.00  4.22
409.3  5426.04  234.13  4.31
410.8  5558.22  242.52  4.36
412.2  5732.52  246.56  4.30
413.7  5944.37  242.21  4.07
415.1  6154.96  252.67  4.11
416.6  6342.03  266.43  4.20
418.0  6496.00  273.08  4.20
419.5  6668.15  285.61  4.28
420.9  6874.88  293.01  4.26
422.4  7111.37  304.98  4.29
423.8  7348.47  314.67  4.28
425.3  7595.25  336.20  4.43
426.7  7816.65  350.55  4.48
428.2  8013.44  364.80  4.55
429.6  8207.12  377.54  4.60
431.1  8426.32  390.32  4.63
432.5  8681.27  406.21  4.68
434.0  8943.00  425.33  4.76
435.4  9245.50  445.50  4.82
436.8  9546.98  466.02  4.88
438.3  9808.40  478.37  4.88
439.7  10031.47  491.24  4.90
441.2  10242.24  509.48  4.97
442.6  10506.15  525.40  5.00
444.0  10799.88  546.00  5.06
445.5  11120.64  562.91  5.06
446.9  11460.54  584.22  5.10
448.4  11756.78  602.77  5.13
449.8  12091.00  629.03  5.20
451.2  12379.75  645.92  5.22
452.7  12627.99  667.78  5.29
454.1  12900.96  680.11  5.27
455.5  13196.26  700.28  5.31
457.0  13539.24  722.63  5.34
458.4  13853.84  741.69  5.35
459.8  14198.40  768.00  5.41
461.2  14585.54  793.05  5.44
462.7  14960.82  817.89  5.47
464.1  15290.33  843.73  5.52
465.5  15587.64  867.00  5.56
467.0  15896.60  888.57  5.59
468.4  16247.60  910.03  5.60
469.8  16574.76  933.73  5.63
471.2  16979.43  965.30  5.69
472.7  17399.06  993.45  5.71
474.1  17823.90  1022.67  5.74
475.5  18316.74  1052.48  5.75
476.9  18757.70  1085.54  5.79
478.4  19150.00  1108.33  5.79
479.8  19457.46  1134.86  5.83
481.2  19731.04  1156.56  5.86
482.6  20033.46  1179.90  5.89
484.0  20422.20  1207.96  5.91
485.4  20861.74  1239.37  5.94
486.9  21358.35  1271.40  5.95
488.3  21894.16  1314.00  6.00
489.7  22355.90  1349.75  6.04
491.1  22779.12  1377.88  6.05
492.5  23178.96  1413.16  6.10
493.9  23547.72  1447.24  6.15
495.3  23883.00  1480.10  6.20
496.8  24297.20  1514.17  6.23
498.2  24777.09  1560.22  6.30
499.6  25259.67  1601.85  6.34
501.0  25815.28  1647.45  6.38
502.4  26321.16  1694.20  6.44
503.8  26817.28  1747.62  6.52
505.2  27330.40  1801.71  6.59
506.6  27830.00  1855.33  6.67
508.0  28324.80  1908.48  6.74
509.4  28750.00  1956.67  6.81
510.8  29229.75  2014.65  6.89
512.2  29704.56  2075.63  6.99
513.6  30220.80  2136.00  7.07
515.0  30802.72  2202.67  7.15
516.4  31301.44  2267.41  7.24
517.8  31858.48  2338.85  7.34
519.2  32448.39  2411.47  7.43
520.7  33028.44  2485.96  7.53
522.0  33513.12  2554.48  7.62
523.4  34093.71  2625.42  7.70
524.8  34602.00  2695.16  7.79
526.2  35200.35  2774.95  7.88
527.6  35819.64  2851.38  7.96
529.0  36348.40  2927.47  8.05
530.4  36991.24  3011.99  8.14
531.8  37551.69  3084.75  8.21
533.2  38057.76  3159.00  8.30
534.6  38539.84  3243.36  8.42
536.0  39064.36  3337.62  8.54
537.4  39592.82  3424.37  8.65
538.8  40166.81  3514.47  8.75
540.2  40789.58  3611.08  8.85
541.6  41390.58  3706.36  8.95
543.0  41911.38  3797.50  9.06
544.3  42608.25  3910.65  9.18
545.7  43391.25  4032.45  9.29
547.1  43904.55  4129.60  9.41
548.5  44535.84  4232.54  9.50
549.9  45243.34  4346.10  9.61
551.3  45976.84  4465.67  9.71
552.7  46495.50  4568.53  9.83
554.1  47202.60  4685.53  9.93
555.4  47806.04  4789.15  10.02
556.8  48251.28  4883.34  10.12
558.2  48573.90  4964.65  10.22
559.6  48908.70  5049.90  10.33
561.0  49494.06  5152.84  10.41
562.3  49945.35  5246.15  10.50
563.7  50552.32  5359.57  10.60
565.1  51136.80  5473.60  10.70
566.5  51754.48  5590.07  10.80
567.9  52592.96  5736.72  10.91
569.2  53508.00  5887.00  11.00
570.6  54465.81  6047.57  11.10
572.0  55291.24  6206.79  11.23
573.4  55984.58  6352.89  11.35
574.8  56690.75  6503.92  11.47
576.1  57551.43  6669.01  11.59
577.5  58197.28  6820.49  11.72
578.9  59100.84  7001.88  11.85
580.3  59904.72  7181.56  11.99
581.6  60695.84  7360.59  12.13
583.0  61504.38  7546.14  12.27
584.4  62117.67  7714.79  12.42
585.8  62609.53  7870.89  12.57
587.1  63072.90  8021.79  12.72
588.5  63658.20  8192.30  12.87
589.9  64147.80  8350.40  13.02
591.2  64734.44  8520.85  13.16
592.6  65501.70  8718.38  13.31
594.0  66149.53  8889.69  13.44
595.3  67001.94  9092.89  13.57
596.7  67855.34  9293.69  13.70
598.1  68664.53  9486.58  13.82
599.5  69457.70  9674.12  13.93
600.8  70302.12  9865.36  14.03
602.2  71003.45  10027.52  14.12
603.5  71868.48  10215.08  14.21
604.9  72719.82  10399.98  14.30
606.3  73492.32  10574.08  14.39
607.6  74231.34  10740.52  14.47
609.0  74968.20  10917.00  14.56
610.4  75708.36  11098.36  14.66
611.7  76401.66  11278.97  14.76
613.1  77039.55  11466.30  14.88
614.5  77779.62  11671.50  15.01
615.8  78382.26  11868.66  15.14
617.2  79174.62  12097.44  15.28
618.5  79863.84  12315.40  15.42
619.9  80690.10  12562.87  15.57
621.2  81426.78  12812.59  15.74
622.6  82335.00  13086.33  15.89
624.0  83047.23  13337.04  16.06
625.3  83862.20  13606.03  16.22
626.7  84673.36  13885.09  16.40
628.0  85346.00  14140.93  16.57
629.4  86161.60  14421.87  16.74
630.8  86856.00  14680.92  16.90
632.1  87408.72  14915.88  17.06
633.5  88322.52  15198.04  17.21
634.8  89048.41  15450.14  17.35
636.2  89692.02  15677.14  17.48
637.5  90521.27  15919.44  17.59
638.9  91244.49  16128.39  17.68
640.2  92018.38  16336.73  17.75
641.6  92842.14  16531.50  17.81
642.9  93619.89  16689.40  17.83
644.3  94432.28  16845.53  17.84
645.6  95205.50  16954.17  17.81
647.0  95948.28  17003.16  17.72
648.3  96748.35  17032.96  17.61
649.7  97569.24  17017.52  17.44
651.0  98370.76  16957.14  17.24
652.4  98897.76  16803.54  16.99
653.7  99959.49  16713.24  16.72
655.0  100860.44  16560.29  16.42
656.4  101513.20  16336.73  16.09
657.7  102558.36  16164.47  15.76
659.1  103426.40  15962.10  15.43
660.4  104123.04  15740.11  15.12
661.8  104800.00  15538.67  14.83
663.1  105763.17  15400.93  14.56
664.5  106284.60  15250.84  14.35
665.8  106484.34  15093.73  14.17
667.1  106642.17  14990.67  14.06
668.5  107091.60  14991.20  14.00
669.8  107557.30  15072.83  14.01
671.2  107877.12  15208.96  14.10
672.5  108224.50  15425.76  14.25
673.8  108889.20  15755.51  14.47
675.2  109884.60  16188.76  14.73
676.5  111038.22  16715.60  15.05
677.8  112234.28  17302.72  15.42
679.2  113167.20  17894.95  15.81
680.5  113976.93  18493.72  16.23
681.9  114699.20  19093.43  16.65
683.2  115500.00  19714.57  17.07
684.5  116285.40  20338.27  17.49
685.9  116995.66  20924.49  17.88
687.2  117688.32  21493.76  18.26
688.5  118331.68  22045.48  18.63
689.9  119115.24  22614.40  18.99
691.2  119781.40  23154.69  19.33
692.5  120385.56  23690.03  19.68
693.8  121117.10  24263.18  20.03
695.2  121729.59  24855.60  20.42
696.5  122425.16  25479.37  20.81
697.8  123118.70  26154.47  21.24
699.2  123791.46  26863.72  21.70
700.5  124500.60  27650.40  22.21
701.8  125133.75  28483.70  22.76
703.1  125794.20  29397.12  23.37
704.5  126466.92  30377.43  24.02
705.8  127217.73  31430.63  24.71
707.1  127890.00  32513.83  25.42
708.4  128527.71  33643.60  26.18
709.8  129301.32  34829.32  26.94
711.1  129837.26  35955.60  27.69
712.4  130667.56  37151.71  28.43
713.7  131339.02  38280.44  29.15
715.0  132041.49  39396.27  29.84
716.3  132769.25  40469.50  30.48
717.7  133469.93  41494.74  31.09
719.0  134217.80  42503.03  31.67
720.3  134953.24  43457.69  32.20
721.6  135790.00  44424.67  32.72
722.9  136574.01  45350.37  33.21
724.2  137380.32  46284.84  33.69
725.6  138102.14  47208.58  34.18
726.9  138577.75  48057.75  34.68
728.2  139081.60  48950.35  35.20
729.5  139710.74  49911.42  35.72
730.8  140205.64  50876.21  36.29
732.1  140808.92  51911.16  36.87
733.4  141269.47  52932.61  37.47
734.7  141645.96  53955.24  38.09
736.0  142096.92  55046.78  38.74
737.3  142356.96  56070.63  39.39
738.6  142633.17  57111.30  40.04
740.0  142926.95  58174.45  40.70
741.2  143312.00  59263.36  41.35
742.6  143873.28  60424.68  42.00
743.9  144480.16  61588.51  42.63
745.2  145189.86  62784.36  43.24
746.5  145932.75  63969.58  43.83
747.8  146525.80  65080.67  44.42
749.1  147213.51  66199.97  44.97
750.4  147884.87  67291.22  45.50
751.7  148572.62  68376.28  46.02
753.0  149087.36  69373.48  46.53
754.2  149711.34  70403.50  47.03
755.5  150256.51  71384.92  47.51
756.8  150805.92  72356.12  47.98
758.1  151783.80  73524.76  48.44
759.4  152684.40  74668.07  48.90
760.7  153540.52  75793.76  49.36
762.0  154122.50  76775.42  49.81
763.3  154676.34  77739.48  50.26
764.6  155053.68  78620.56  50.71
765.9  155425.70  79502.85  51.15
767.2  155911.98  80442.25  51.59
768.4  156237.90  81284.23  52.03
769.7  156873.30  82281.13  52.45
771.0  157284.09  83173.53  52.88
772.3  157631.65  84031.57  53.31
773.6  158110.56  84941.12  53.72
774.8  158560.14  85843.06  54.14
776.1  159018.60  86717.89  54.53
777.4  159331.39  87519.47  54.93
778.7  159830.32  88412.73  55.32
780.0  160277.44  89273.39  55.70
781.2  160630.62  90079.80  56.08
782.5  161144.88  90952.42  56.44
783.8  161605.26  91789.38  56.80
785.0  161938.38  92544.62  57.15
786.3  162351.00  93352.00  57.50
787.6  162802.64  94160.45  57.84
788.9  163197.81  94937.55  58.17
790.1  163739.80  95771.03  58.49
791.4  164098.56  96511.68  58.81
792.7  164705.61  97401.49  59.14
793.9  165133.08  98162.82  59.44
795.2  165600.00  98957.50  59.76
796.5  166096.70  99766.85  60.07
797.7  166579.26  100548.80  60.36
799.0  167196.00  101428.00  60.66
800.2  167601.28  102172.37  60.96
801.5  168058.46  102936.17  61.25
802.8  168609.25  103742.48  61.53
804.0  169059.80  104501.97  61.81
805.3  169536.24  105276.47  62.10
806.5  169893.90  105983.37  62.38
807.8  170373.00  106741.37  62.65
809.0  170864.34  107506.31  62.92
810.3  171330.35  108260.52  63.19
811.5  171708.18  108967.05  63.46
812.8  172175.10  109740.30  63.74
814.0  172564.29  110444.58  64.00
815.3  173081.36  111217.46  64.26
816.5  173474.75  111908.25  64.51
817.8  173906.49  112669.21  64.79
819.0  174305.25  113388.29  65.05
820.2  174754.86  114149.12  65.32
821.5  175233.05  114917.95  65.58
822.7  175569.81  115575.92  65.83
824.0  176001.75  116346.42  66.11
825.2  176465.55  117153.20  66.39
826.4  176962.94  117947.61  66.65
827.7  177295.70  118612.77  66.90
828.9  177754.50  119397.90  67.17
830.1  178135.07  120131.56  67.44
831.4  178556.09  120872.62  67.69
832.6  179010.78  121650.41  67.96
833.8  179407.20  122356.00  68.20
835.0  179787.02  123061.40  68.45
836.3  180204.36  123810.59  68.71
837.5  180646.20  124557.30  68.95
838.7  181079.82  125282.34  69.19
839.9  181491.84  125977.68  69.41
841.2  181930.33  126732.37  69.66
842.4  182311.11  127423.68  69.89
843.6  182700.00  128113.30  70.12
844.8  183181.68  128846.85  70.34
846.0  183589.80  129516.54  70.55
847.2  183996.75  130208.19  70.77
848.5  184469.44  130956.37  70.99
849.7  184861.56  131587.00  71.18
850.9  185242.20  132209.57  71.37
852.1  185675.54  132875.32  71.56
853.3  185990.46  133498.96  71.78
854.5  186450.88  134157.43  71.95
855.7  186813.36  134765.16  72.14
856.9  187205.16  135402.04  72.33
858.1  187587.27  136034.07  72.52
859.3  187947.20  136641.17  72.70
860.5  188432.88  137313.19  72.87
861.7  188852.00  137945.87  73.04
862.9  189228.78  138538.62  73.21
864.1  189640.75  139137.54  73.37
865.3  190043.68  139789.28  73.56
866.5  190512.00  140443.20  73.72
867.7  190928.17  141056.20  73.88
868.9  191307.83  141661.36  74.05
870.1  191807.67  142288.43  74.18
871.3  192232.62  142910.19  74.34
872.5  192726.45  143572.65  74.50
873.7  193181.84  144203.95  74.65
874.9  193706.01  144860.20  74.78
876.0  194188.32  145546.44  74.95
877.2  194618.92  146129.56  75.08
878.4  195146.91  146803.50  75.23
879.6  195598.20  147411.60  75.36
880.8  196082.25  148006.25  75.48
882.0  196507.86  148540.90  75.59
883.1  197037.12  149191.93  75.72
884.3  197510.66  149795.91  75.84
885.5  197971.83  150411.03  75.98
886.7  198316.80  150955.20  76.12
887.8  198795.30  151544.10  76.23
889.0  199274.96  152157.04  76.36
890.2  199765.23  152684.07  76.43
891.4  200279.13  153298.84  76.54
892.5  200831.67  153974.34  76.67
893.7  201494.68  154729.37  76.79
894.9  202116.96  155394.00  76.88
896.0  202738.55  156062.72  76.98
897.2  203358.96  156764.86  77.09
898.4  203873.93  157383.42  77.20
899.5  204512.04  158087.16  77.30
900.7  204937.20  158591.33  77.39
901.9  205417.94  159097.83  77.45
903.0  205809.43  159560.85  77.53
904.2  206180.20  160082.20  77.64
905.4  206623.26  160626.94  77.74
906.5  207132.31  161161.65  77.81
907.7  207550.36  161588.75  77.86
908.8  207961.35  162116.12  77.95
910.0  208339.04  162600.53  78.05
911.2  208537.65  162989.97  78.16
912.3  208773.06  163312.40  78.22
913.5  208957.66  163628.46  78.31
914.6  209200.32  164006.64  78.40
915.8  209523.84  164428.26  78.48
916.9  209790.12  164810.54  78.56
918.1  209956.58  165209.65  78.69
919.2  210283.83  165562.47  78.73
920.4  210467.40  165888.21  78.82
921.5  210700.75  166233.33  78.90
922.7  210944.48  166547.57  78.95
923.8  211159.38  167006.78  79.09
925.0  211345.33  167321.61  79.17
926.1  211653.12  167718.74  79.24
927.3  212132.64  168180.16  79.28
928.4  212657.25  168751.92  79.35
929.6  213227.52  169466.88  79.48
930.7  214044.60  170248.40  79.54
931.8  214805.10  170966.13  79.59
933.0  215434.80  171650.64  79.68
934.1  215874.99  172147.56  79.74
935.3  216050.49  172422.72  79.81
936.4  216041.40  172601.50  79.89
937.6  215885.82  172640.08  79.97
938.7  215722.71  172604.34  80.01
939.9  215749.79  172830.75  80.11
941.0  216303.60  173382.98  80.16
942.1  216781.92  173917.80  80.23
943.3  217230.30  174378.74  80.27
944.4  217702.43  174809.48  80.30
945.6  217857.88  175052.81  80.35
946.7  218054.79  175355.90  80.42
947.9  218305.71  175641.97  80.46
949.0  218497.60  175869.15  80.49
950.1  218795.76  176174.28  80.52
951.3  219172.69  176454.74  80.51
952.4  219455.68  176774.10  80.55
953.6  219551.82  177061.75  80.65
954.7  219724.41  177165.59  80.63
955.8  219933.65  177391.17  80.66
957.0  220594.65  177730.90  80.57
958.1  220944.18  178035.60  80.58
959.3  220823.40  178051.30  80.63
960.4  220985.47  178301.93  80.68
961.6  221429.22  178464.80  80.60
962.7  221740.48  178702.72  80.59
963.9  221993.87  178883.37  80.58
965.0  222128.88  178990.46  80.58
966.2  222358.66  179115.38  80.55
967.3  222110.49  178911.72  80.55
968.5  222400.32  178954.88  80.47
969.6  222782.16  179022.19  80.36
970.8  222787.73  179145.05  80.41
971.9  222541.44  179101.12  80.48
973.1  222724.48  179152.27  80.44
974.2  222626.93  178899.38  80.36
975.4  223069.44  178973.09  80.23
976.5  223218.06  179097.36  80.23
977.7  223484.04  179270.38  80.22
978.8  223088.85  178991.91  80.23
980.0  223034.00  178940.33  80.23
981.2  223459.47  178977.05  80.09
982.3  223641.04  178925.55  80.01
983.5  223438.93  179132.42  80.17
984.6  223524.72  179240.88  80.19
985.8  223616.36  179146.00  80.11
987.0  223805.44  178854.93  79.92
988.1  224335.28  178847.59  79.72
989.3  224207.76  179099.01  79.88
990.2  236649.03  190333.10  80.43
994.0  237178.36  191266.40  80.64
997.9  237339.33  191942.09  80.87
1001.7  238034.77  192996.05  81.08
1005.6  239075.56  194281.43  81.26
1009.4  240181.34  195708.23  81.48
1013.3  241160.00  197048.57  81.71
1017.1  241850.91  198049.94  81.89
1021.0  242554.07  199075.26  82.07
1024.8  243777.94  200396.71  82.20
1028.6  245320.68  202200.52  82.42
1032.5  246619.80  203646.60  82.58
1036.3  247226.53  204427.34  82.69
1040.1  247512.71  205008.95  82.83
1044.0  248194.44  205927.35  82.97
1047.8  248715.60  206692.43  83.10
1051.6  249308.89  207503.37  83.23
1055.5  249002.40  207578.38  83.36
1059.3  248853.90  207716.59  83.47
1063.1  248793.41  207936.85  83.58
1067.0  249168.00  208492.81  83.68
1070.8  249820.98  209318.45  83.79
1074.6  250359.94  210021.04  83.89
1078.4  250189.67  210120.43  83.98
1082.3  249521.34  209784.86  84.07
1086.1  249218.13  209803.40  84.18
1089.9  249264.24  210021.21  84.26
1093.7  249618.13  210598.75  84.37
1097.5  249790.77  210864.80  84.42
1101.4  249689.76  210947.41  84.48
1105.2  249587.60  210894.43  84.50
1109.0  249906.33  211162.97  84.50
1112.8  250701.58  211653.01  84.42
1116.6  251458.40  212069.03  84.34
1120.4  252047.91  212327.80  84.24
1124.2  252475.63  212255.00  84.07
1128.1  252948.67  212160.94  83.88
1131.8  252913.27  211542.30  83.64
1135.7  252674.69  210699.03  83.39
1139.5  252413.00  209782.67  83.11
1143.3  251869.90  208475.35  82.77
1147.1  251314.22  207082.00  82.40
1150.9  250765.17  205526.36  81.96
1154.7  250739.96  204260.09  81.46
1158.5  250599.07  202956.99  80.99
1162.3  250399.29  201708.72  80.55
1166.1  249779.58  200205.04  80.15
1169.9  249375.83  199048.31  79.82
1173.7  248780.00  197781.43  79.50
1177.5  248173.62  196485.27  79.17
1181.2  248118.87  195713.70  78.88
1185.0  248472.08  195318.55  78.61
1188.8  248321.89  194721.00  78.41
1192.6  248301.94  194371.76  78.28
1196.4  248289.30  194133.15  78.19
1200.2  247656.89  193592.00  78.17
1204.0  247231.60  193328.55  78.20
1207.8  246904.22  193200.51  78.25
1211.6  246402.78  192964.21  78.31
1215.3  246028.22  193048.95  78.47
1219.1  245850.17  193449.32  78.69
1222.9  245493.33  193817.14  78.95
1226.7  245196.18  194318.07  79.25
1230.4  244555.42  194487.10  79.53
1234.2  243883.89  194627.30  79.80
1238.0  243202.63  194636.10  80.03
1241.8  242594.06  194642.91  80.23
1245.5  242031.82  194587.70  80.40
1249.3  241834.38  194791.98  80.55
1253.1  241966.67  195160.00  80.66
1256.8  241949.21  195408.90  80.76
1260.6  241693.52  195330.21  80.82
1264.4  241399.66  195307.99  80.91
1268.1  240919.07  195024.34  80.95
1271.9  240876.38  195116.31  81.00
1275.7  241163.00  195509.19  81.07
1279.4  241457.40  196006.11  81.18
1283.2  241009.69  196015.14  81.33
1286.9  240664.02  196028.94  81.45
1290.7  240370.53  196040.74  81.56
1294.4  239732.96  195707.00  81.64
1298.2  238925.09  195163.15  81.68
1302.0  237874.58  194318.63  81.69
1305.7  236600.83  193233.27  81.67
1309.5  235057.45  191798.06  81.60
1313.2  234134.17  190798.77  81.49
1317.0  233454.00  189921.09  81.35
1320.7  232715.88  188865.00  81.16
1324.4  231741.17  187466.15  80.89
1328.2  231009.60  186067.54  80.55
1331.9  230077.34  184301.31  80.10
1335.7  229203.61  182337.59  79.55
1339.4  228052.84  180077.89  78.96
1343.2  227217.83  177861.22  78.28
1346.9  226812.82  175911.77  77.56
1350.6  227156.69  174582.95  76.86
1354.4  227724.92  173456.77  76.17
1358.1  227626.93  171862.80  75.50
1361.8  226966.16  169786.37  74.81
1365.6  225864.40  167456.80  74.14
1369.3  224485.78  165092.86  73.54
1373.0  223041.32  162834.89  73.01
1376.7  221565.50  160679.44  72.52
1380.5  220085.96  158245.51  71.90
1384.2  218735.44  155631.76  71.15
1387.9  217396.20  152696.31  70.24
1391.6  216066.58  149345.43  69.12
1395.3  214906.20  145624.82  67.76
1399.1  214164.84  141728.66  66.18
1402.8  213192.67  137199.00  64.35
1406.5  212454.77  132476.74  62.36
1410.2  211850.44  127741.11  60.30
1413.9  211679.86  123349.20  58.27
1417.6  211162.01  119077.75  56.39
1421.3  210547.47  115257.43  54.74
1425.1  209821.33  111819.43  53.29
1428.8  209421.45  109096.68  52.09
1432.5  209153.09  106927.42  51.12
1436.2  208933.02  105193.44  50.35
1439.9  208333.76  103629.24  49.74
1443.6  207960.44  102498.36  49.29
1447.3  207415.49  101590.54  48.98
1451.0  206905.75  100885.50  48.76
1454.7  206327.91  100331.03  48.63
1458.4  205902.90  99915.90  48.53
1462.1  205266.50  99509.20  48.48
1465.8  204652.78  99190.61  48.47
1469.4  204055.09  99015.39  48.52
1473.1  204473.96  99405.69  48.62
1476.8  204542.36  99842.74  48.81
1480.5  203423.76  99691.27  49.01
1484.2  202520.58  99689.09  49.22
1487.9  201881.97  99880.46  49.47
1491.6  201177.17  100025.95  49.72
1495.3  200867.33  100408.98  49.99
1498.9  200274.13  100707.19  50.28
1502.6  199386.38  100843.45  50.58
1506.3  198329.60  100905.20  50.88
1510.0  197397.60  101052.93  51.19
1513.7  196671.81  101304.03  51.51
1517.3  195971.46  101524.46  51.81
1521.0  195077.49  101568.21  52.07
1524.7  194320.21  101629.29  52.30
1528.3  193531.97  101602.50  52.50
1532.0  192631.60  101490.51  52.69
1535.7  191800.16  101378.20  52.86
1539.3  190952.10  101176.46  52.99
1543.0  190358.97  101130.38  53.13
1546.7  190011.25  101205.70  53.26
1550.3  189493.87  101181.49  53.40
1554.0  188734.00  101018.25  53.52
1557.6  187968.06  100872.83  53.66
1561.3  187131.04  100640.67  53.78
1565.0  186271.07  100353.86  53.88
1568.6  185314.01  100034.38  53.98
1572.3  184661.21  99869.48  54.08
1575.9  184028.80  99754.63  54.21
1579.6  183426.06  99653.58  54.33
1583.2  182790.84  99571.80  54.47
1586.9  182016.63  99399.81  54.61
1590.5  181411.56  99466.60  54.83
1594.1  180642.66  99506.23  55.08
1597.8  179855.86  99525.65  55.34
1601.4  179098.20  99650.21  55.64
1605.1  178100.03  99600.90  55.92
1608.7  177272.25  99646.71  56.21
1612.3  176494.19  99695.87  56.49
1616.0  175665.00  99683.49  56.75
1619.6  174968.78  99685.79  56.97
1623.2  174122.00  99524.14  57.16
1626.9  173480.67  99435.80  57.32
1630.5  172713.35  99153.42  57.41
1634.1  172054.57  98924.06  57.50
1637.8  171339.47  98549.20  57.52
1641.4  170536.08  97978.11  57.45
1645.0  169736.42  97301.28  57.32
1648.6  168813.73  96358.70  57.08
1652.2  168095.71  95415.45  56.76
1655.8  167395.56  94381.64  56.38
1659.5  166714.45  93330.35  55.98
1663.1  165545.63  92129.30  55.65
1666.7  164310.83  91017.96  55.39
1670.3  163177.05  90031.64  55.17
1673.9  162092.92  89105.01  54.97
1677.5  161310.80  88334.28  54.76
1681.1  160862.00  87793.91  54.58
1684.7  160870.90  87484.24  54.38
1688.3  160771.49  87080.05  54.16
1691.9  160390.13  86430.09  53.89
1695.6  160036.47  85689.26  53.54
1699.2  159926.37  85067.98  53.19
1702.8  159843.62  84466.78  52.84
1706.3  159357.66  83621.65  52.47
1709.9  158408.53  82560.11  52.12
1713.5  157663.28  81695.16  51.82
1717.1  156949.41  80925.65  51.56
1720.7  156249.37  80237.71  51.35
1724.3  155886.73  79929.56  51.27
1727.9  155536.66  79807.18  51.31
1731.5  155431.47  79945.68  51.43
1735.1  155551.20  80313.60  51.63
1738.7  155311.82  80398.11  51.77
1742.2  154819.51  80290.00  51.86
1745.8  154152.40  80016.69  51.91
1749.4  153888.70  79904.06  51.92
1753.0  152960.15  79467.08  51.95
1756.5  151495.15  78764.66  51.99
1760.1  149750.00  77976.96  52.07
1763.7  147794.89  77113.75  52.18
1767.2  146228.00  76555.24  52.35
1770.8  144903.50  76131.64  52.54
1774.4  143498.09  75569.83  52.66
1777.9  142677.40  75449.11  52.88
1781.5  141814.67  75163.93  53.00
1785.1  140616.67  74664.11  53.10
1788.6  139355.16  74095.43  53.17
1792.2  138035.83  73507.82  53.25
1795.8  137373.53  73340.57  53.39
1799.3  136676.60  73079.74  53.47
1802.9  135976.22  72849.66  53.58
1806.4  135368.18  72672.63  53.69
1810.0  134604.92  72392.83  53.78
1813.5  134256.62  72300.34  53.85
1817.1  134070.67  72317.10  53.94
1820.6  133517.77  72170.61  54.05
1824.2  133473.60  72315.29  54.18
1827.7  132762.64  72112.56  54.32
1831.2  132566.00  72252.00  54.50
1834.8  132604.33  72491.12  54.67
1838.3  132370.50  72632.57  54.87
1841.8  131733.43  72506.44  55.04
1845.4  130816.66  72215.15  55.20
1848.9  130018.80  71882.20  55.29
1852.4  129356.00  71576.14  55.33
1856.0  128647.20  71101.50  55.27
1859.5  127895.23  70544.96  55.16
1863.0  127326.92  69958.83  54.94
1866.6  127225.24  69503.14  54.63
1870.1  127145.98  68849.56  54.15
1873.6  126494.25  67600.29  53.44
1877.1  125281.33  65809.13  52.53
1880.6  123924.51  63679.11  51.39
1884.2  122972.65  61390.23  49.92
1887.7  122173.73  58796.87  48.13
1891.2  121292.85  55768.73  45.98
1894.7  120516.62  52487.13  43.55
1898.2  120067.67  49216.18  40.99
1902.2  127998.00  48906.00  38.21
1904.9  127337.97  46039.10  36.16
1907.6  126487.13  43287.47  34.22
1910.4  125754.24  40777.51  32.43
1913.1  124629.20  38417.53  30.83
1915.8  123934.30  36562.87  29.50
1918.6  123429.60  35086.53  28.43
1921.3  122917.33  33893.24  27.57
1924.0  122097.15  32894.28  26.94
1926.7  121279.83  32187.40  26.54
1929.4  120458.87  31745.67  26.35
1932.2  119833.83  31540.86  26.32
1934.9  119223.00  31496.40  26.42
1937.6  118569.10  31554.50  26.61
1940.3  117972.92  31719.17  26.89
1943.0  117459.83  31993.95  27.24
1945.7  116746.48  32255.30  27.63
1948.4  115978.71  32519.46  28.04
1951.1  115337.10  32853.30  28.48
1953.8  114701.95  33196.35  28.94
1956.4  114195.18  33553.33  29.38
1959.1  113593.40  33908.57  29.85
1961.8  112800.10  34200.60  30.32
1964.5  112142.48  34507.20  30.77
1967.2  111383.90  34782.36  31.23
1969.9  110748.17  35068.08  31.66
1972.5  109962.43  35299.44  32.10
1975.2  109401.84  35620.46  32.56
1977.9  109070.13  36009.75  33.02
1980.6  108480.46  36302.35  33.46
1983.2  107616.23  36492.35  33.91
1985.9  106752.00  36654.00  34.34
1988.5  105869.38  36774.08  34.74
1991.2  105194.70  36990.68  35.16
1993.8  104586.35  37201.45  35.57
1996.5  104144.70  37431.35  35.94
1999.2  103518.74  37573.78  36.30
2001.8  103132.70  37740.70  36.59
2004.4  102628.63  37836.80  36.87
2007.1  101944.62  37817.27  37.10
2009.7  101370.45  37785.60  37.27
2012.4  101009.87  37793.60  37.42
2015.0  100547.50  37715.33  37.51
2017.6  99979.00  37504.54  37.51
2020.3  99490.23  37275.33  37.47
2022.9  99289.07  37117.47  37.38
2025.5  99088.53  36922.10  37.26
2028.1  98894.18  36655.06  37.06
2030.8  98473.58  36219.30  36.78
2033.4  98291.65  35858.45  36.48
2036.0  97925.70  35436.87  36.19
2038.6  97567.75  34988.50  35.86
2041.2  97282.67  34539.17  35.50
2043.8  96942.41  34073.98  35.15
2046.4  96560.68  33601.87  34.80
2049.0  96085.73  33100.30  34.45
2051.6  95841.73  32683.98  34.10
2054.2  95505.83  32240.00  33.76
2056.8  95172.00  31826.67  33.44
2059.4  94606.23  31368.79  33.16
2062.0  94123.75  30948.33  32.88
2064.6  93544.92  30536.80  32.64
2067.1  92935.58  30119.40  32.41
2069.7  92295.55  29702.97  32.18
2072.3  91881.80  29382.47  31.98
2074.9  91439.95  29046.85  31.77
2077.4  91123.53  28751.59  31.55
2080.0  90662.62  28439.99  31.37
2082.6  90176.88  28122.63  31.19
2085.1  89696.15  27805.68  31.00
2087.7  89368.50  27560.00  30.84
2090.3  88966.98  27312.68  30.70
2092.8  88229.93  26940.63  30.53
2095.4  87425.22  26557.38  30.38
2097.9  86772.18  26215.41  30.21
2100.5  86101.67  25878.00  30.06
2103.0  85515.03  25569.87  29.90
2105.6  84950.95  25281.98  29.76
2108.1  84460.80  25005.83  29.61
2110.7  83932.57  24727.15  29.46
2113.2  83420.33  24481.85  29.35
2115.7  82850.21  24218.71  29.23
2118.3  82226.30  23934.30  29.11
2120.8  81856.50  23708.25  28.96
2123.3  81462.43  23463.25  28.80
2125.8  81075.87  23255.52  28.68
2128.4  80682.55  23082.15  28.61
2130.9  80166.67  22872.17  28.53
2133.4  79783.55  22711.38  28.47
2135.9  79402.00  22588.50  28.45
2138.4  78957.27  22460.08  28.45
2140.9  78641.98  22405.35  28.49
2143.4  78296.19  22344.23  28.54
2145.9  77991.61  22301.59  28.59
2148.4  77699.21  22295.50  28.69
2150.9  77406.81  22301.59  28.81
2153.4  77114.41  22319.87  28.94
2155.9  76787.86  22338.18  29.09
2158.4  76501.25  22350.13  29.22
2160.9  76293.00  22405.25  29.37
2163.4  75999.58  22442.05  29.53
2165.9  75436.85  22411.47  29.71
2168.4  74950.05  22386.00  29.87
2170.8  74627.39  22404.80  30.02
2173.3  74289.55  22417.58  30.18
2175.8  73957.95  22441.65  30.34
2178.2  73568.75  22449.33  30.51
2180.7  73177.30  22457.52  30.69
2183.2  72765.64  22429.87  30.82
2185.6  72336.60  22428.00  31.01
2188.1  71876.70  22421.70  31.19
2190.6  71347.25  22393.80  31.39
2193.0  70707.18  22327.25  31.58
2195.5  70118.40  22259.20  31.75
2197.9  69542.53  22193.60  31.91
2200.4  68851.04  22084.67  32.08
2202.8  68382.60  22037.05  32.23
2205.3  67795.73  21961.43  32.39
2207.7  67435.33  21956.78  32.56
2210.1  67023.83  21890.17  32.66
2212.6  66663.00  21830.08  32.75
2215.0  66438.17  21807.42  32.82
2217.4  66127.18  21744.08  32.88
2219.9  65873.78  21690.23  32.93
2222.3  65653.87  21617.57  32.93
2224.7  65488.28  21510.90  32.85
2227.1  65239.24  21324.58  32.69
2229.5  64953.23  21102.09  32.49
2231.9  64504.53  20797.20  32.24
2234.4  63986.00  20437.00  31.94
2236.8  63596.54  20075.23  31.57
2239.2  63234.60  19726.85  31.20
2241.6  62845.83  19343.80  30.78
2244.0  62445.60  18943.20  30.34
2246.4  62026.63  18532.13  29.88
2248.8  61590.38  18104.17  29.39
2251.2  61277.00  17697.25  28.88
2253.6  60885.50  17291.25  28.40
2255.9  60597.30  16943.30  27.96
2258.3  60286.44  16604.53  27.54
2260.7  59928.20  16299.13  27.20
2263.1  59508.00  15993.50  26.88
2265.5  59084.76  15721.66  26.61
2267.9  58775.75  15515.00  26.40
2270.2  58373.13  15296.33  26.20
2272.6  57976.60  15111.00  26.06
2275.0  57543.15  14935.20  25.95
2277.3  57163.63  14742.63  25.79
2279.7  56817.00  14587.75  25.67
2282.1  56500.77  14442.97  25.56
2284.4  56081.85  14251.60  25.41
2286.8  55772.94  14058.50  25.21
2289.1  55410.70  13854.57  25.00
2291.5  55119.34  13648.02  24.76
2293.8  54689.97  13415.10  24.53
2296.2  54231.10  13197.80  24.34
2298.5  53709.70  12968.70  24.15
2300.8  53176.78  12772.43  24.02
2303.2  52549.27  12582.00  23.94
2305.5  51907.88  12417.63  23.92
2307.9  51257.58  12286.03  23.97
2310.2  50596.70  12142.90  24.00
2312.5  50009.67  12075.00  24.15
2314.8  49434.57  12024.42  24.32
2317.1  48816.88  11924.79  24.43
2319.5  48196.28  11796.08  24.48
2321.8  47656.27  11688.83  24.53
2324.1  47071.97  11529.58  24.49
2326.4  46551.08  11359.88  24.40
2328.7  46027.50  11178.33  24.29
2331.0  45575.10  11020.50  24.18
2333.3  45227.14  10945.74  24.20
2335.6  44839.20  10844.87  24.19
2337.9  44361.00  10708.65  24.14
2340.2  43953.33  10560.83  24.03
2342.5  43579.58  10437.23  23.95
2344.8  43094.38  10306.04  23.92
2347.1  42576.45  10223.50  24.01
2349.4  42037.70  10130.45  24.10
2351.7  41569.47  10052.80  24.18
2353.9  41097.58  9960.84  24.24
2356.2  40584.38  9880.00  24.34
2358.5  40105.85  9810.71  24.46
2360.8  39633.68  9740.00  24.58
2363.1  39177.05  9641.45  24.61
2365.3  38739.84  9530.12  24.60
2367.6  38216.67  9400.00  24.60
2369.8  37712.63  9279.50  24.61
2372.1  37154.65  9142.90  24.61
2374.4  36528.27  8969.30  24.55
2376.6  35906.03  8823.27  24.57
2378.9  35336.23  8702.40  24.63
2381.1  34770.67  8562.67  24.63
2383.4  34204.20  8420.30  24.62
2385.6  33727.38  8299.04  24.61
2387.9  33225.30  8169.30  24.59
2390.1  32760.00  8058.75  24.60
2392.3  32292.00  7932.60  24.57
2394.6  31857.15  7799.60  24.48
2396.8  31449.81  7674.57  24.40
2399.0  31003.25  7552.42  24.36
2401.3  30539.45  7420.72  24.30
2403.5  30102.80  7280.00  24.18
2405.7  29702.28  7168.26  24.13
2407.9  29280.00  7045.50  24.06
2410.1  28820.70  6900.60  23.94
2412.4  28438.33  6770.58  23.81
2414.6  28040.20  6664.60  23.77
2416.8  27657.30  6554.35  23.70
2419.0  27292.03  6432.06  23.57
2421.2  26873.87  6277.45  23.36
2423.4  26395.13  6113.86  23.16
2425.6  26117.55  6029.33  23.09
2427.8  25850.85  5943.60  22.99
2430.0  25501.63  5811.47  22.79
2432.2  25190.40  5673.60  22.52
2434.4  24913.13  5553.45  22.29
2436.5  24582.70  5449.80  22.17
2438.7  24309.80  5348.55  22.00
2440.9  24058.20  5230.48  21.74
2443.1  23788.35  5115.45  21.50
2445.3  23506.38  4987.74  21.22
2447.4  23215.20  4875.60  21.00
2449.6  22935.73  4784.27  20.86
2451.8  22635.45  4678.20  20.67
2453.9  22290.13  4572.33  20.51
2456.1  21990.47  4448.33  20.23
2458.3  21681.14  4374.36  20.18
2460.4  21351.26  4298.05  20.13
2462.6  21086.92  4230.33  20.06
2464.7  20843.88  4157.83  19.95
2466.9  20585.53  4097.07  19.90
2469.0  20320.06  4020.85  19.79
2471.2  20072.95  3961.00  19.73
2473.3  19799.63  3864.79  19.52
2475.4  19611.39  3769.08  19.22
2477.6  19387.92  3689.96  19.03
2479.7  19123.20  3609.60  18.88
2481.9  18862.08  3499.24  18.55
2484.0  18637.58  3432.53  18.42
2486.1  18330.30  3375.90  18.42
2488.2  18046.21  3344.58  18.53
2490.4  17808.96  3285.00  18.45
2492.5  17515.43  3241.23  18.51
2494.6  17260.20  3177.75  18.41
2496.7  17031.40  3098.19  18.19
2498.8  16777.80  3065.18  18.27
2500.9  16549.10  3041.56  18.38
2503.0  16473.72  3082.57  18.71
2505.1  16435.25  3105.38  18.89
2507.2  16474.18  3191.45  19.37
2509.4  16417.78  3206.41  19.53
2511.4  16401.18  3181.15  19.40
2513.5  16458.00  3150.93  19.15
2515.6  16556.28  3255.97  19.67
