# Supplementary material for: Using reflectance spectra and Pl@ntNet to identify herbarium specimens: a case study with Lithocarpus
Source: New Phytol. 2025 Jun 4;251(2):800–10. doi: 10.1111/nph.70258 (PMC13278665; doi:10.1111/nph.70258)
Supplement: Supplementary file 1 — Dataset S1 Original spectral data collected for this study. [file NPH-251-800-s003.zip › lithocarpus_spectra/gr022422_0206.sig]

/*** Spectra Vista SIG Data ***/
name= gr022422_0206.sig
instrument= HI: 1132003 (HR-1024i)
integration= 50.0, 9.0, 5.0, 50.0, 9.0, 5.0
scan method= Time-based, Time-based
scan coadds= 100, 425, 645, 100, 425, 645
scan time= 5, 5
scan settings= AI, AI
external data set1= 0,0,0,0,0,0,0,0,0,0,0,0,0,0,0,0,0,0,0,0,0,0,0,0,0,0,0,0,0,0,0,0
external data set2= 0,0,0,0,0,0,0,0,0,0,0,0,0,0,0,0,0,0,0,0,0,0,0,0,0,0,0,0,0,0,0,0
external data dark= 0,0,0,0,0,0,0,0,0,0,0,0,0,0,0,0
external data mask= 0
optic= LENS 4(1), LENS 4(1)
temp= 34.4, -5.1, -9.9, 34.4, -5.0, -10.1
battery= 7.44, 7.44
error= 0, 0
units= Radiance, Radiance
time= 24/02/2022 13:24:41, 24/02/2022 13:25:46
longitude=                 ,                 
latitude=                 ,                 
gpstime=                 ,                 
comm= 
memory slot= 0, 0
factors= 0.968, 0.986, 1.000 [Overlap: Remove @ 990,1900, Matching Type: None]
inclinometer x offset= 0, 0
inclinometer y offset= 90, 90
data= 
340.5  1215.20  824.60  67.86
341.9  1254.93  829.53  66.10
343.4  1220.16  767.52  62.90
344.9  1202.50  721.50  60.00
346.4  1176.78  713.20  60.61
347.8  1216.23  719.46  59.15
349.3  1225.84  684.56  55.84
350.8  1227.15  666.60  54.32
352.2  1258.18  672.98  53.49
353.7  1268.68  675.71  53.26
355.2  1310.00  668.10  51.00
356.6  1374.45  693.77  50.48
358.1  1440.98  727.10  50.46
359.6  1474.30  743.56  50.43
361.0  1514.13  763.22  50.41
362.5  1602.90  826.11  51.54
364.0  1681.68  866.32  51.52
365.5  1760.45  912.35  51.82
366.9  1821.20  942.00  51.72
368.4  1901.52  1000.80  52.63
369.9  2006.16  1093.10  54.49
371.3  2101.98  1150.14  54.72
372.8  2176.26  1206.12  55.42
374.2  2284.48  1246.08  54.55
375.7  2386.02  1311.00  54.95
377.2  2483.10  1388.40  55.91
378.6  2562.74  1453.10  56.70
380.1  2628.10  1512.76  57.56
381.6  2761.59  1588.86  57.53
383.0  2909.50  1682.45  57.83
384.5  3044.86  1745.38  57.32
386.0  3147.54  1830.84  58.17
387.4  3265.55  1928.00  59.04
388.9  3358.18  1963.78  58.48
390.4  3485.34  2050.20  58.82
391.8  3662.12  2135.28  58.31
393.3  3813.11  2202.10  57.75
394.7  3881.70  2281.35  58.77
396.2  3981.76  2347.94  58.97
397.7  4148.64  2425.20  58.46
399.1  4337.19  2537.61  58.51
400.6  4511.04  2641.60  58.56
402.0  4633.98  2717.52  58.64
403.5  4733.40  2793.00  59.01
405.0  4893.00  2889.20  59.05
406.4  5096.30  3021.70  59.29
407.9  5307.40  3122.00  58.82
409.3  5417.26  3222.26  59.48
410.8  5541.30  3307.86  59.69
412.2  5700.36  3400.92  59.66
413.7  5928.91  3540.34  59.71
415.1  6170.12  3691.46  59.83
416.6  6342.03  3802.23  59.95
418.0  6488.75  3915.00  60.34
419.5  6647.42  4007.80  60.29
420.9  6855.20  4145.92  60.48
422.4  7105.06  4309.73  60.66
423.8  7354.64  4479.42  60.91
425.3  7613.70  4655.55  61.15
426.7  7841.25  4803.15  61.25
428.2  8013.44  4924.80  61.46
429.6  8201.19  5052.36  61.61
431.1  8420.58  5206.18  61.83
432.5  8686.86  5383.17  61.97
434.0  8965.00  5582.50  62.27
435.4  9273.00  5786.00  62.40
436.8  9580.40  5998.89  62.62
438.3  9842.30  6181.10  62.80
439.7  10065.61  6350.04  63.09
441.2  10259.16  6502.92  63.39
442.6  10517.25  6682.20  63.54
444.0  10799.88  6890.52  63.80
445.5  11136.93  7118.73  63.92
446.9  11498.76  7376.46  64.15
448.4  11817.61  7609.28  64.39
449.8  12158.80  7864.80  64.68
451.2  12437.25  8078.75  64.96
452.7  12668.52  8262.33  65.22
454.1  12929.86  8456.14  65.40
455.5  13236.44  8684.62  65.61
457.0  13579.28  8946.08  65.88
458.4  13916.76  9197.76  66.09
459.8  14273.28  9463.68  66.30
461.2  14673.44  9768.62  66.57
462.7  15044.40  10053.48  66.83
464.1  15369.24  10319.00  67.14
465.5  15679.44  10563.12  67.37
467.0  15975.90  10815.30  67.70
468.4  16295.92  11077.36  67.98
469.8  16628.40  11341.88  68.21
471.2  17038.53  11666.34  68.47
472.7  17493.30  12015.60  68.69
474.1  17936.00  12366.40  68.95
475.5  18448.30  12767.30  69.21
476.9  18922.67  13154.83  69.52
478.4  19325.00  13487.50  69.79
479.8  19609.62  13745.12  70.09
481.2  19838.48  13967.20  70.40
482.6  20107.98  14208.48  70.66
484.0  20482.80  14525.82  70.92
485.4  20938.83  14902.09  71.17
486.9  21463.65  15332.85  71.44
488.3  22034.32  15797.20  71.69
489.7  22519.98  16214.62  72.00
491.1  22955.52  16587.48  72.26
492.5  23355.36  16934.40  72.51
493.9  23687.40  17250.48  72.83
495.3  24002.70  17550.30  73.12
496.8  24408.40  17908.76  73.37
498.2  24885.69  18342.54  73.71
499.6  25392.42  18770.85  73.92
501.0  25966.95  19267.32  74.20
502.4  26496.60  19737.00  74.49
503.8  27011.46  20194.72  74.76
505.2  27538.68  20665.44  75.04
506.6  28057.70  21135.62  75.33
508.0  28551.60  21581.28  75.59
509.4  28965.00  21970.00  75.85
510.8  29447.55  22418.55  76.13
512.2  29914.40  22843.28  76.36
513.6  30432.00  23313.60  76.61
515.0  31019.84  23845.44  76.87
516.4  31524.16  24304.32  77.10
517.8  32096.64  24814.44  77.31
519.2  32702.07  25363.47  77.56
520.7  33293.35  25893.83  77.77
522.0  33788.40  26355.84  78.00
523.4  34380.36  26878.95  78.18
524.8  34891.08  27357.48  78.41
526.2  35510.62  27915.56  78.61
527.6  36152.52  28491.90  78.81
529.0  36691.60  28987.20  79.00
530.4  37343.58  29574.26  79.20
531.8  37894.44  30079.74  79.38
533.2  38390.04  30537.00  79.54
534.6  38873.92  30999.84  79.74
536.0  39397.97  31491.87  79.93
537.4  39920.59  31986.76  80.13
538.8  40499.06  32520.63  80.30
540.2  41147.92  33120.23  80.49
541.6  41759.48  33669.72  80.63
543.0  42280.28  34151.46  80.77
544.3  42995.40  34795.65  80.93
545.7  43791.45  35504.70  81.08
547.1  44313.45  35987.55  81.21
548.5  44973.84  36581.76  81.34
549.9  45717.46  37257.93  81.50
551.3  46476.30  37945.70  81.65
552.7  47003.94  38431.82  81.76
554.1  47728.08  39084.84  81.89
555.4  48355.64  39653.64  82.00
556.8  48801.06  40083.12  82.14
558.2  49104.00  40385.25  82.24
559.6  49420.20  40706.10  82.37
561.0  49988.40  41233.50  82.49
562.3  50427.65  41646.15  82.59
563.7  51036.16  42206.08  82.70
565.1  51634.00  42759.20  82.81
566.5  52267.37  43337.05  82.91
567.9  53122.96  44091.76  83.00
569.2  54058.20  44906.40  83.07
570.6  55027.27  45758.99  83.16
572.0  55865.27  46509.00  83.25
573.4  56573.98  47156.21  83.35
574.8  57298.50  47812.50  83.44
576.1  58185.00  48603.87  83.53
577.5  58855.64  49215.68  83.62
578.9  59789.04  50047.68  83.71
580.3  60638.58  50817.54  83.80
581.6  61480.00  51573.60  83.89
583.0  62320.05  52331.67  83.97
584.4  62939.19  52904.91  84.06
585.8  63407.93  53343.10  84.13
587.1  63816.72  53742.26  84.21
588.5  64331.40  54233.40  84.30
589.9  64770.00  54646.50  84.37
591.2  65328.80  55163.72  84.44
592.6  66103.84  55867.46  84.51
594.0  66773.25  56476.84  84.58
595.3  67644.50  57263.14  84.65
596.7  68533.04  58051.28  84.71
598.1  69373.76  58820.82  84.79
599.5  70210.15  59574.85  84.85
600.8  71094.60  60375.80  84.92
602.2  71826.16  61028.73  84.97
603.5  72725.04  61837.44  85.03
604.9  73596.78  62634.78  85.11
606.3  74395.20  63370.56  85.18
607.6  75155.16  64058.64  85.24
609.0  75907.80  64746.00  85.30
610.4  76658.40  65432.64  85.36
611.7  77343.87  66064.90  85.42
613.1  77988.60  66672.15  85.49
614.5  78705.90  67328.28  85.54
615.8  79280.64  67869.54  85.61
617.2  80073.00  68589.36  85.66
618.5  80736.76  69205.32  85.72
619.9  81565.42  69975.74  85.79
621.2  82319.40  70687.79  85.87
622.6  83259.00  71538.50  85.92
624.0  83997.00  72220.95  85.98
625.3  84854.00  73001.99  86.03
626.7  85703.80  73781.72  86.09
628.0  86396.84  74437.28  86.16
629.4  87248.00  75224.80  86.22
630.8  87967.08  75886.20  86.27
632.1  88537.05  76408.92  86.30
633.5  89460.80  77265.76  86.37
634.8  90213.95  77964.24  86.42
636.2  90873.48  78575.82  86.47
637.5  91712.88  79344.79  86.51
638.9  92444.22  80045.04  86.59
640.2  93234.35  80781.14  86.64
641.6  94090.50  81563.64  86.69
642.9  94868.41  82268.55  86.72
644.3  95698.44  83030.38  86.76
645.6  96479.50  83759.00  86.82
647.0  97242.57  84470.49  86.87
648.3  98042.33  85229.26  86.93
649.7  98923.24  86039.93  86.98
651.0  99725.12  86782.69  87.02
652.4  100259.64  87293.70  87.07
653.7  101367.27  88306.20  87.12
655.0  102279.48  89153.36  87.17
656.4  102934.00  89747.20  87.19
657.7  104049.65  90771.87  87.24
659.1  104966.40  91630.00  87.29
660.4  105651.84  92276.80  87.34
661.8  106344.00  92904.00  87.36
663.1  107332.26  93828.33  87.42
664.5  107846.40  94324.50  87.46
665.8  108030.00  94534.56  87.51
667.1  108148.77  94698.18  87.56
668.5  108595.20  95113.20  87.59
669.8  109040.56  95573.90  87.65
671.2  109341.44  95896.32  87.70
672.5  109697.67  96258.08  87.75
673.8  110358.92  96879.72  87.79
675.2  111321.00  97770.96  87.83
676.5  112492.32  98839.50  87.86
677.8  113735.82  99973.00  87.90
679.2  114697.74  100876.50  87.95
680.5  115549.77  101671.77  87.99
681.9  116300.80  102371.50  88.02
683.2  117124.70  103141.50  88.06
684.5  117940.90  103919.20  88.11
685.9  118672.08  104630.14  88.17
687.2  119393.28  105308.16  88.20
688.5  120062.84  105945.46  88.24
689.9  120880.08  106723.16  88.29
691.2  121562.14  107377.10  88.33
692.5  122197.18  107984.68  88.37
693.8  122921.55  108697.35  88.43
695.2  123562.03  109308.05  88.46
696.5  124280.20  109978.44  88.49
697.8  125018.45  110677.20  88.53
699.2  125688.42  111335.25  88.58
700.5  126419.40  112035.78  88.62
701.8  127074.15  112675.50  88.67
703.1  127755.96  113328.24  88.71
704.5  128471.67  114001.02  88.74
705.8  129216.98  114727.87  88.79
707.1  129898.25  115391.00  88.83
708.4  130566.57  116027.04  88.86
709.8  131376.33  116800.65  88.91
711.1  131938.28  117353.88  88.95
712.4  132790.24  118148.08  88.97
713.7  133476.14  118805.10  89.01
715.0  134196.03  119482.98  89.04
716.3  134966.00  120219.50  89.07
717.7  135694.55  120914.64  89.11
719.0  136480.80  121661.80  89.14
720.3  137250.66  122372.48  89.16
721.6  138135.80  123210.00  89.19
722.9  138979.35  124002.00  89.22
724.2  139852.44  124815.60  89.25
725.6  140622.28  125539.74  89.27
726.9  141112.00  126007.25  89.30
728.2  141621.76  126482.72  89.31
729.5  142240.41  127078.25  89.34
730.8  142756.00  127558.10  89.35
732.1  143358.60  128125.48  89.37
733.4  143839.20  128560.39  89.38
734.7  144171.36  128886.48  89.40
736.0  144573.90  129278.34  89.42
737.3  144775.89  129483.90  89.44
738.6  144976.77  129668.04  89.44
740.0  145231.55  129917.65  89.46
741.2  145583.36  130241.28  89.46
742.6  146117.16  130749.48  89.48
743.9  146721.44  131304.40  89.49
745.2  147466.80  131988.54  89.50
746.5  148272.60  132731.07  89.52
747.8  148936.60  133323.80  89.52
749.1  149676.51  134003.62  89.53
750.4  150403.25  134667.49  89.54
751.7  151124.96  135340.10  89.56
753.0  151673.84  135856.52  89.57
754.2  152338.44  136442.40  89.57
755.5  152932.92  136991.92  89.58
756.8  153515.16  137529.80  89.59
758.1  154518.72  138441.48  89.60
759.4  155445.00  139277.00  89.60
760.7  156326.80  140077.84  89.61
762.0  156931.25  140630.00  89.61
763.3  157525.20  141181.74  89.62
764.6  157921.92  141556.08  89.64
765.9  158316.55  141938.05  89.65
767.2  158828.67  142421.16  89.67
768.4  159159.00  142715.30  89.67
769.7  159814.10  143336.43  89.69
771.0  160269.03  143768.43  89.70
772.3  160642.35  144130.25  89.72
773.6  161121.92  144583.04  89.74
774.8  161600.21  145037.07  89.75
776.1  162077.76  145473.64  89.76
777.4  162419.17  145805.36  89.77
778.7  162953.08  146308.18  89.79
780.0  163382.40  146736.64  89.81
781.2  163776.90  147103.62  89.82
782.5  164318.70  147618.12  89.84
783.8  164796.12  148072.32  89.85
785.0  165145.80  148454.76  89.89
786.3  165585.00  148890.00  89.92
787.6  166069.12  149332.40  89.92
788.9  166471.89  149713.77  89.93
790.1  167031.60  150223.80  89.94
791.4  167421.60  150618.72  89.96
792.7  168040.23  151232.85  90.00
793.9  168455.70  151638.48  90.02
795.2  168969.50  152099.00  90.02
796.5  169501.42  152594.42  90.03
797.7  170007.06  153080.82  90.04
799.0  170664.00  153720.00  90.07
800.2  171030.40  154115.84  90.11
801.5  171513.66  154558.50  90.11
802.8  172073.05  155067.80  90.12
804.0  172563.30  155542.66  90.14
805.3  173102.16  156034.84  90.14
806.5  173444.00  156400.90  90.17
807.8  173937.40  156846.90  90.17
809.0  174452.68  157333.87  90.19
810.3  174930.82  157818.32  90.22
811.5  175333.47  158193.21  90.22
812.8  175827.00  158667.30  90.24
814.0  176227.65  159041.34  90.25
815.3  176757.45  159495.81  90.23
816.5  177147.50  159875.25  90.25
817.8  177604.08  160328.70  90.27
819.0  177996.42  160740.58  90.31
820.2  178486.50  161185.26  90.31
821.5  178989.05  161648.85  90.31
822.7  179315.13  161953.35  90.32
824.0  179739.27  162372.69  90.34
825.2  180258.75  162862.35  90.35
826.4  180766.63  163342.74  90.36
827.7  181086.95  163630.35  90.36
828.9  181584.90  164108.70  90.38
830.1  181999.66  164479.03  90.37
831.4  182408.30  164871.07  90.39
832.6  182904.26  165330.02  90.39
833.8  183280.60  165705.50  90.41
835.0  183656.76  166050.36  90.41
836.3  184114.56  166462.80  90.41
837.5  184577.40  166887.00  90.42
838.7  185028.84  167296.59  90.42
839.9  185438.16  167689.44  90.43
841.2  185915.79  168139.06  90.44
842.4  186313.11  168524.22  90.45
843.6  186719.40  168936.60  90.48
844.8  187241.85  169393.59  90.47
846.0  187688.16  169768.29  90.45
847.2  188069.07  170146.62  90.47
848.5  188536.72  170610.56  90.49
849.7  188940.03  170968.59  90.49
850.9  189352.80  171319.20  90.48
852.1  189780.23  171724.08  90.49
853.3  190060.92  172028.10  90.51
854.5  190504.16  172448.64  90.52
855.7  190874.52  172786.02  90.52
856.9  191294.88  173163.00  90.52
858.1  191703.23  173516.43  90.51
859.3  192064.60  173875.38  90.53
860.5  192501.54  174266.10  90.53
861.7  192968.80  174716.00  90.54
862.9  193368.63  175078.02  90.54
864.1  193725.32  175458.92  90.57
865.3  194146.08  175787.84  90.54
866.5  194659.20  176230.08  90.53
867.7  195020.05  176685.28  90.60
868.9  195473.04  177061.22  90.58
870.1  195993.15  177507.28  90.57
871.3  196412.18  177848.42  90.55
872.5  196898.85  178315.20  90.56
873.7  197401.36  178774.40  90.56
874.9  197950.62  179257.47  90.56
876.0  198454.32  179712.36  90.56
877.2  198904.16  180123.88  90.56
878.4  199420.20  180611.91  90.57
879.6  199949.40  181074.60  90.56
880.8  200455.50  181504.75  90.55
882.0  200846.58  181864.68  90.55
883.1  201370.96  182326.48  90.54
884.3  201835.26  182776.13  90.56
885.5  202352.43  183202.95  90.54
886.7  202752.00  183585.60  90.55
887.8  203257.20  184029.30  90.54
889.0  203798.02  184469.26  90.52
890.2  204249.15  184895.76  90.52
891.4  204725.32  185335.92  90.53
892.5  205412.22  185902.47  90.50
893.7  206141.38  186453.14  90.45
894.9  206761.32  187066.44  90.47
896.0  207382.50  187601.40  90.46
897.2  208000.38  188211.38  90.49
898.4  208549.77  188640.92  90.45
899.5  209264.68  189214.48  90.42
900.7  209725.10  189593.30  90.40
901.9  210123.92  189999.16  90.42
903.0  210544.25  190324.24  90.40
904.2  210987.00  190656.60  90.36
905.4  211425.66  191055.48  90.37
906.5  211972.04  191474.36  90.33
907.7  212343.48  191807.44  90.33
908.8  212787.90  192138.66  90.30
910.0  213200.00  192519.60  90.30
911.2  213518.30  192686.19  90.24
912.3  213698.82  192896.28  90.27
913.5  213866.96  192980.12  90.23
914.6  214099.20  193188.24  90.23
915.8  214457.61  193523.67  90.24
916.9  214758.34  193760.58  90.22
918.1  215004.30  193956.26  90.21
919.2  215261.82  194093.28  90.17
920.4  215471.52  194277.60  90.16
921.5  215637.88  194493.00  90.19
922.7  215864.32  194714.08  90.20
923.8  216261.84  195027.36  90.18
925.0  216431.04  195144.46  90.16
926.1  216773.76  195491.10  90.18
927.3  217176.96  195860.64  90.18
928.4  217685.00  196303.25  90.18
929.6  218408.96  196894.72  90.15
930.7  219210.60  197570.80  90.13
931.8  220014.27  198358.17  90.16
933.0  220693.68  199060.56  90.20
934.1  221114.97  199423.89  90.19
935.3  221323.04  199674.57  90.22
936.4  221347.68  199680.37  90.21
937.6  221286.18  199491.87  90.15
938.7  221153.40  199365.21  90.15
939.9  221211.81  199430.34  90.15
941.0  221813.22  199978.80  90.16
942.1  222354.72  200481.48  90.16
943.3  222937.50  200964.78  90.14
944.4  223398.77  201270.68  90.09
945.6  223532.04  201432.68  90.11
946.7  223787.04  201698.77  90.13
947.9  224180.46  201934.74  90.08
949.0  224281.36  202110.28  90.11
950.1  224649.00  202307.76  90.06
951.3  225009.40  202593.05  90.04
952.4  225358.76  202961.78  90.06
953.6  225791.62  203328.34  90.05
954.7  225952.53  203421.39  90.03
955.8  226244.38  203638.78  90.01
957.0  226611.75  203902.05  89.98
958.1  226845.36  204240.84  90.04
959.3  226997.40  204256.50  89.98
960.4  227456.96  204541.52  89.93
961.6  227780.80  204783.70  89.90
962.7  228066.24  204909.44  89.85
963.9  228163.60  205230.83  89.95
965.0  228365.76  205097.40  89.81
966.2  228665.83  205415.87  89.83
967.3  228609.42  205289.73  89.80
968.5  228581.76  205434.24  89.87
969.6  228755.60  205540.64  89.85
970.8  228949.05  205424.01  89.72
971.9  228891.52  205223.04  89.66
973.1  229275.20  205454.40  89.61
974.2  229070.99  205442.77  89.69
975.4  229089.78  205642.14  89.76
976.5  229427.64  205733.19  89.67
977.7  229720.02  205787.34  89.58
978.8  229686.03  205554.24  89.49
980.0  229657.00  205671.00  89.56
981.2  229558.86  205715.79  89.61
982.3  229365.64  205703.96  89.68
983.5  229749.65  205492.82  89.44
984.6  230248.80  206001.36  89.47
985.8  230149.92  206123.28  89.56
987.0  230362.24  205883.52  89.37
988.1  230465.90  206397.54  89.56
989.3  230573.28  206525.76  89.57
990.2  239331.60  210173.27  87.82
994.0  239715.31  210783.22  87.93
997.9  239910.17  211065.42  87.98
1001.7  240682.87  211700.88  87.96
1005.6  241672.22  212744.44  88.03
1009.4  242754.87  213771.10  88.06
1013.3  243760.00  214760.00  88.10
1017.1  244572.05  215595.54  88.15
1021.0  245504.33  216493.38  88.18
1024.8  246880.39  217845.56  88.24
1028.6  248577.01  219403.02  88.26
1032.5  250033.00  220795.40  88.31
1036.3  250701.92  221477.06  88.34
1040.1  251158.56  221960.59  88.37
1044.0  251924.60  222730.69  88.41
1047.8  252491.40  223320.30  88.45
1051.6  253006.84  223877.87  88.49
1055.5  252730.50  223714.90  88.52
1059.3  252521.10  223670.55  88.57
1063.1  252505.02  223704.03  88.59
1067.0  252830.54  224049.33  88.62
1070.8  253474.67  224673.32  88.64
1074.6  253870.44  225145.64  88.69
1078.4  253620.33  224985.33  88.71
1082.3  252933.96  224513.22  88.76
1086.1  252591.64  224312.13  88.80
1089.9  252624.10  224422.48  88.84
1093.7  252939.17  224800.49  88.88
1097.5  253084.82  225034.67  88.92
1101.4  252947.22  224987.30  88.95
1105.2  252857.20  225016.80  88.99
1109.0  253240.02  225419.35  89.01
1112.8  254107.98  226241.73  89.03
1116.6  254852.09  226912.27  89.04
1120.4  255545.42  227474.49  89.02
1124.2  256096.41  227881.63  88.98
1128.1  256578.32  228172.32  88.93
1131.8  256641.93  228018.93  88.85
1135.7  256453.78  227531.73  88.72
1139.5  256243.60  226904.20  88.55
1143.3  255648.60  225831.62  88.34
1147.1  255074.22  224701.78  88.09
1150.9  254581.25  223567.67  87.82
1154.7  254481.07  222713.69  87.52
1158.5  254318.53  221878.87  87.24
1162.3  254062.04  220972.38  86.98
1166.1  253458.96  219759.20  86.70
1169.9  252997.60  218742.57  86.46
1173.7  252440.00  217560.00  86.18
1177.5  251804.76  216278.48  85.89
1181.2  251796.42  215485.40  85.58
1185.0  252176.61  214977.78  85.25
1188.8  252050.56  214124.17  84.95
1192.6  252068.01  213502.75  84.70
1196.4  252094.50  213003.12  84.49
1200.2  251454.93  212011.02  84.31
1204.0  251105.50  211319.50  84.16
1207.8  250795.18  210714.78  84.02
1211.6  250292.89  209978.78  83.89
1215.3  249918.55  209459.08  83.81
1219.1  249718.50  209206.50  83.78
1222.9  249333.33  208960.00  83.81
1226.7  248978.98  208863.65  83.89
1230.4  248318.34  208635.05  84.02
1234.2  247613.88  208423.68  84.17
1238.0  246919.12  208223.97  84.33
1241.8  246295.42  208042.58  84.47
1245.5  245803.00  207888.29  84.58
1249.3  245635.32  207937.27  84.65
1253.1  245768.06  208167.36  84.70
1256.8  245769.12  208291.42  84.75
1260.6  245568.95  208198.70  84.78
1264.4  245306.53  207988.56  84.79
1268.1  244871.73  207619.87  84.79
1271.9  244852.89  207655.29  84.81
1275.7  245158.60  208072.46  84.87
1279.4  245527.80  208623.90  84.97
1283.2  245080.75  208617.56  85.12
1286.9  244695.06  208642.40  85.27
1290.7  244371.60  208733.07  85.42
1294.4  243708.77  208445.81  85.53
1298.2  242892.18  207927.14  85.60
1302.0  241758.25  207044.00  85.64
1305.7  240438.92  205912.36  85.64
1309.5  238869.45  204497.92  85.61
1313.2  237858.67  203478.67  85.55
1317.0  237104.40  202612.80  85.45
1320.7  236337.73  201658.08  85.33
1324.4  235325.27  200387.95  85.15
1328.2  234566.40  199272.00  84.95
1331.9  233597.28  197794.06  84.67
1335.7  232694.17  196358.06  84.38
1339.4  231591.33  194630.71  84.04
1343.2  230772.24  192969.98  83.62
1346.9  230285.07  191504.80  83.16
1350.6  230453.30  190369.20  82.61
1354.4  230819.86  189298.31  82.01
1358.1  230581.93  187635.93  81.37
1361.8  229940.91  185652.96  80.74
1365.6  228888.90  183521.40  80.18
1369.3  227682.22  181488.44  79.71
1373.0  226336.55  179641.31  79.37
1376.7  224846.53  177814.13  79.08
1380.5  223305.87  175887.64  78.77
1384.2  221904.80  174040.04  78.43
1387.9  220617.73  172167.40  78.04
1391.6  219323.81  170039.53  77.53
1395.3  218169.20  167617.80  76.83
1399.1  217417.47  165134.11  75.95
1402.8  216473.33  162146.00  74.90
1406.5  215789.97  159041.03  73.70
1410.2  215196.39  155796.33  72.40
1413.9  215005.81  152663.39  71.00
1417.6  214466.56  149337.81  69.63
1421.3  213906.40  146188.80  68.34
1425.1  213243.73  143237.87  67.17
1428.8  212770.50  140784.60  66.17
1432.5  212509.47  138816.57  65.32
1436.2  212284.89  137122.92  64.59
1439.9  211669.85  135438.31  63.99
1443.6  211325.00  134035.33  63.43
1447.3  210788.29  132640.04  62.93
1451.0  210313.25  131329.75  62.44
1454.7  209763.02  129963.64  61.96
1458.4  209390.07  128602.13  61.42
1462.1  208774.73  127051.48  60.86
1465.8  208196.19  125481.39  60.27
1469.4  207630.43  123917.65  59.68
1473.1  207922.80  122894.61  59.11
1476.8  208015.17  121877.82  58.59
1480.5  206956.91  120429.47  58.19
1484.2  206171.37  119416.32  57.92
1487.9  205576.22  118790.66  57.78
1491.6  204883.25  118284.83  57.73
1495.3  204501.92  118177.58  57.79
1498.9  203864.13  118063.13  57.91
1502.6  202959.78  117933.88  58.11
1506.3  201959.02  117843.91  58.35
1510.0  201044.05  117874.70  58.63
1513.7  200287.76  117962.78  58.90
1517.3  199570.42  117922.58  59.09
1521.0  198656.25  117616.27  59.21
1524.7  197860.70  117183.01  59.23
1528.3  197037.55  116646.80  59.20
1532.0  196120.40  116008.53  59.15
1535.7  195261.73  115417.87  59.11
1539.3  194386.53  114856.07  59.09
1543.0  193774.97  114566.47  59.12
1546.7  193395.58  114554.92  59.23
1550.3  192888.53  114561.07  59.39
1554.0  192101.70  114454.20  59.58
1557.6  191329.48  114323.55  59.75
1561.3  190482.96  114118.06  59.91
1565.0  189617.47  113825.07  60.03
1568.6  188664.80  113498.02  60.16
1572.3  187966.08  113341.83  60.30
1575.9  187347.47  113172.36  60.41
1579.6  186773.84  112993.73  60.50
1583.2  186145.56  112786.09  60.59
1586.9  185366.56  112636.94  60.76
1590.5  184777.96  112832.84  61.06
1594.1  184022.04  113169.43  61.50
1597.8  183227.06  113684.36  62.05
1601.4  182508.92  114376.81  62.67
1605.1  181518.05  114960.26  63.33
1608.7  180679.75  115667.00  64.02
1612.3  179898.47  116355.87  64.68
1616.0  179082.70  116978.55  65.32
1619.6  178392.78  117640.56  65.94
1623.2  177548.93  118096.47  66.51
1626.9  176822.84  118575.18  67.06
1630.5  176011.55  118890.55  67.55
1634.1  175322.11  119229.45  68.01
1637.8  174626.04  119510.84  68.44
1641.4  173816.75  119685.75  68.86
1645.0  173001.94  119810.48  69.25
1648.6  172059.25  119802.92  69.63
1652.2  171328.08  119875.38  69.97
1655.8  170629.33  119899.44  70.27
1659.5  169917.05  119858.50  70.54
1663.1  168718.42  119373.20  70.75
1666.7  167437.67  118758.83  70.93
1670.3  166256.77  118107.73  71.04
1673.9  165151.51  117389.63  71.08
1677.5  164318.17  116731.72  71.04
1681.1  163874.80  116184.09  70.90
1684.7  163882.30  115855.25  70.69
1688.3  163763.21  115407.21  70.47
1691.9  163382.67  114681.60  70.19
1695.6  163021.40  113806.70  69.81
1699.2  162899.07  113011.53  69.38
1702.8  162825.69  112385.12  69.02
1706.3  162312.59  111772.29  68.86
1709.9  161367.73  111073.51  68.83
1713.5  160637.37  110541.03  68.81
1717.1  159904.50  109961.06  68.77
1720.7  159211.27  109273.39  68.63
1724.3  158824.06  108779.24  68.49
1727.9  158506.68  108296.26  68.32
1731.5  158421.72  107981.25  68.16
1735.1  158534.13  107824.27  68.01
1738.7  158309.16  107466.89  67.88
1742.2  157852.69  106964.12  67.76
1745.8  157204.67  106363.73  67.66
1749.4  156842.93  105930.37  67.54
1753.0  155784.07  105013.65  67.41
1756.5  154269.91  103728.17  67.24
1760.1  152555.32  102299.22  67.06
1763.7  150662.75  100737.19  66.86
1767.2  149156.27  99514.73  66.72
1770.8  147858.00  98458.00  66.59
1774.4  146445.95  97406.13  66.51
1777.9  145632.32  96811.08  66.48
1781.5  144759.67  96234.33  66.48
1785.1  143552.50  95441.67  66.49
1788.6  142259.33  94646.70  66.53
1792.2  140899.50  93791.00  66.57
1795.8  140144.19  93372.50  66.63
1799.3  139385.00  92927.40  66.67
1802.9  138651.57  92471.19  66.69
1806.4  137974.22  92039.64  66.71
1810.0  137184.37  91477.02  66.68
1813.5  136735.51  91173.53  66.68
1817.1  136451.00  90980.20  66.68
1820.6  135812.87  90585.13  66.70
1824.2  135692.84  90590.36  66.76
1827.7  134943.30  90219.54  66.86
1831.2  134638.00  90244.00  67.03
1834.8  134586.93  90481.27  67.23
1838.3  134270.00  90610.50  67.48
1841.8  133623.57  90475.37  67.71
1845.4  132749.98  90159.18  67.92
1848.9  131968.50  89860.80  68.09
1852.4  131319.97  89559.83  68.20
1856.0  130611.17  89102.07  68.22
1859.5  129887.69  88544.01  68.17
1863.0  129298.83  87981.13  68.04
1866.6  129070.93  87527.02  67.81
1870.1  128900.07  86969.12  67.47
1873.6  128271.00  85922.25  66.98
1877.1  127234.33  84376.83  66.32
1880.6  126118.20  82622.64  65.51
1884.2  125275.97  80799.53  64.50
1887.7  124510.27  78768.13  63.26
1891.2  123603.90  76388.90  61.80
1894.7  122765.07  73805.19  60.12
1898.2  122241.56  71265.57  58.30
1902.2  129748.32  73101.60  56.34
1904.9  129113.72  70718.10  54.77
1907.6  128239.12  68335.36  53.29
1910.4  127612.80  66125.29  51.82
1913.1  126580.64  63802.40  50.40
1915.8  125901.72  61904.64  49.17
1918.6  125376.16  60267.52  48.07
1921.3  124878.35  58842.63  47.12
1924.0  124101.60  57472.52  46.31
1926.7  123287.16  56330.72  45.69
1929.4  122469.28  55418.24  45.25
1932.2  121904.14  54800.49  44.95
1934.9  121314.96  54316.08  44.77
1937.6  120705.44  53957.08  44.70
1940.3  120190.00  53754.00  44.72
1943.0  119711.71  53712.53  44.87
1945.7  119008.78  53678.13  45.10
1948.4  118273.68  53686.44  45.39
1951.1  117688.86  53822.34  45.73
1953.8  117118.32  54007.14  46.11
1956.4  116643.37  54248.55  46.51
1959.1  116034.96  54451.80  46.93
1961.8  115232.46  54571.02  47.36
1964.5  114549.21  54761.22  47.81
1967.2  113766.14  54919.14  48.27
1969.9  113166.90  55145.70  48.73
1972.5  112418.71  55286.02  49.18
1975.2  111869.21  55513.99  49.62
1977.9  111491.24  55846.70  50.09
1980.6  110868.17  56043.33  50.55
1983.2  109983.24  56090.16  51.00
1985.9  109108.80  56109.60  51.43
1988.5  108235.76  56109.86  51.84
1991.2  107571.24  56213.19  52.26
1993.8  106939.80  56323.08  52.67
1996.5  106504.20  56468.28  53.02
1999.2  105873.01  56480.63  53.35
2001.8  105488.52  56590.92  53.65
2004.4  104982.34  56585.23  53.90
2007.1  104280.68  56429.10  54.11
2009.7  103681.62  56265.12  54.27
2012.4  103282.88  56186.24  54.40
2015.0  102837.80  56018.00  54.47
2017.6  102310.85  55711.10  54.45
2020.3  101787.84  55329.56  54.36
2022.9  101535.04  55046.40  54.21
2025.5  101293.56  54712.98  54.01
2028.1  101062.07  54289.79  53.72
2030.8  100668.57  53666.31  53.31
2033.4  100530.66  53141.88  52.86
2036.0  100160.40  52448.60  52.36
2038.6  99768.66  51686.46  51.81
2041.2  99449.88  50890.04  51.17
2043.8  99088.73  50039.08  50.50
2046.4  98699.10  49146.56  49.79
2049.0  98204.56  48177.84  49.06
2051.6  97963.26  47331.69  48.32
2054.2  97626.75  46469.00  47.60
2056.8  97251.00  45630.20  46.92
2059.4  96655.61  44740.42  46.29
2062.0  96169.75  43927.00  45.68
2064.6  95575.51  43055.33  45.05
2067.1  94977.90  42195.87  44.43
2069.7  94348.30  41336.52  43.81
2072.3  93912.38  40564.92  43.19
2074.9  93434.25  39829.02  42.63
2077.4  93098.29  39191.49  42.10
2080.0  92607.52  38560.50  41.64
2082.6  92143.30  37978.30  41.22
2085.1  91681.80  37422.27  40.82
2087.7  91314.60  36948.60  40.46
2090.3  90846.93  36499.14  40.18
2092.8  90103.73  35966.13  39.92
2095.4  89309.48  35420.06  39.66
2097.9  88637.71  34945.40  39.42
2100.5  87932.00  34496.40  39.23
2103.0  87344.34  34132.74  39.08
2105.6  86790.78  33854.88  39.01
2108.1  86271.03  33689.70  39.05
2110.7  85723.26  33582.92  39.18
2113.2  85222.10  33531.59  39.35
2115.7  84669.25  33480.30  39.54
2118.3  84066.45  33448.74  39.79
2120.8  83667.06  33534.72  40.08
2123.3  83255.74  33639.28  40.40
2125.8  82903.66  33768.42  40.73
2128.4  82458.48  33856.29  41.06
2130.9  81918.00  33906.80  41.39
2133.4  81545.80  34057.80  41.77
2135.9  81155.80  34195.40  42.14
2138.4  80679.39  34248.39  42.45
2140.9  80358.32  34329.18  42.72
2143.4  80022.57  34386.24  42.97
2145.9  79722.86  34452.03  43.21
2148.4  79437.77  34532.44  43.47
2150.9  79138.06  34620.16  43.75
2153.4  78823.73  34693.26  44.01
2155.9  78489.64  34714.88  44.23
2158.4  78189.30  34758.15  44.45
2160.9  77976.15  34809.60  44.64
2163.4  77642.52  34820.96  44.85
2165.9  77062.66  34732.88  45.07
2168.4  76582.26  34708.14  45.32
2170.8  76235.28  34734.81  45.56
2173.3  75887.49  34773.52  45.82
2175.8  75571.98  34830.62  46.09
2178.2  75185.40  34851.10  46.35
2180.7  74802.63  34910.89  46.67
2183.2  74394.06  34944.03  46.97
2185.6  73974.60  34957.44  47.26
2188.1  73468.08  34927.20  47.54
2190.6  72896.72  34842.34  47.80
2193.0  72279.57  34716.66  48.03
2195.5  71731.20  34636.80  48.29
2197.9  71135.92  34532.00  48.54
2200.4  70398.80  34343.75  48.78
2202.8  69920.81  34278.97  49.03
2205.3  69324.88  34117.08  49.21
2207.7  68961.36  34037.38  49.36
2210.1  68549.04  33949.72  49.53
2212.6  68177.32  33858.22  49.66
2215.0  67935.60  33809.15  49.77
2217.4  67640.18  33727.80  49.86
2219.9  67383.58  33670.84  49.97
2222.3  67147.52  33598.84  50.04
2224.7  66985.11  33546.96  50.08
2227.1  66717.28  33434.15  50.11
2229.5  66405.36  33253.14  50.08
2231.9  65957.44  32970.24  49.99
2234.4  65475.44  32639.28  49.85
2236.8  65089.15  32308.90  49.64
2239.2  64718.94  31917.60  49.32
2241.6  64282.26  31435.11  48.90
2244.0  63849.60  30922.56  48.43
2246.4  63447.06  30318.99  47.79
2248.8  63019.88  29650.28  47.05
2251.2  62700.90  28962.30  46.19
2253.6  62283.30  28188.00  45.26
2255.9  61968.24  27427.56  44.26
2258.3  61644.33  26643.26  43.22
2260.7  61266.72  25872.24  42.23
2263.1  60847.80  25143.00  41.32
2265.5  60438.95  24453.66  40.46
2267.9  60117.00  23907.60  39.77
2270.2  59697.12  23474.24  39.32
2272.6  59296.44  23222.76  39.16
2275.0  58882.32  23073.12  39.19
2277.3  58445.40  23027.70  39.40
2279.7  58047.15  23027.70  39.67
2282.1  57748.08  23049.28  39.91
2284.4  57367.20  23019.04  40.13
2286.8  57050.30  23001.52  40.32
2289.1  56641.04  22899.76  40.43
2291.5  56331.31  22769.11  40.42
2293.8  55919.30  22533.68  40.30
2296.2  55440.00  22268.40  40.17
2298.5  54897.72  21962.82  40.01
2300.8  54366.48  21630.28  39.79
2303.2  53739.12  21212.32  39.47
2305.5  53045.90  20744.57  39.11
2307.9  52386.31  20298.65  38.75
2310.2  51734.76  19884.48  38.44
2312.5  51106.00  19458.00  38.07
2314.8  50497.94  19048.52  37.72
2317.1  49876.00  18638.75  37.37
2319.5  49260.78  18261.90  37.07
2321.8  48715.64  17922.36  36.79
2324.1  48110.02  17549.98  36.48
2326.4  47612.18  17207.74  36.14
2328.7  47101.00  16881.50  35.84
2331.0  46622.64  16571.04  35.54
2333.3  46242.01  16335.75  35.33
2335.6  45838.80  16164.96  35.26
2337.9  45372.24  15960.42  35.18
2340.2  44944.50  15789.00  35.13
2342.5  44554.35  15643.95  35.11
2344.8  44054.15  15480.55  35.14
2347.1  43527.96  15340.08  35.24
2349.4  42992.88  15188.34  35.33
2351.7  42524.32  15030.40  35.35
2353.9  42034.59  14895.14  35.44
2356.2  41535.00  14751.75  35.52
2358.5  41043.77  14625.69  35.63
2360.8  40537.88  14502.86  35.78
2363.1  40078.44  14376.60  35.87
2365.3  39620.18  14250.58  35.97
2367.6  39070.00  14080.00  36.04
2369.8  38561.85  13929.30  36.12
2372.1  38014.86  13800.54  36.30
2374.4  37378.08  13662.12  36.55
2376.6  36746.92  13509.44  36.76
2378.9  36156.40  13343.68  36.91
2381.1  35557.60  13156.00  37.00
2383.4  35009.62  12980.86  37.08
2385.6  34505.90  12822.15  37.16
2387.9  34013.52  12642.84  37.17
2390.1  33558.00  12484.50  37.20
2392.3  33074.73  12330.63  37.28
2394.6  32610.76  12184.24  37.36
2396.8  32180.13  12052.96  37.45
2399.0  31725.50  11909.10  37.54
2401.3  31269.80  11750.52  37.58
2403.5  30794.40  11586.12  37.62
2405.7  30374.47  11399.99  37.53
2407.9  29964.42  11199.60  37.38
2410.1  29507.04  10970.28  37.18
2412.4  29120.10  10791.50  37.06
2414.6  28730.16  10648.32  37.06
2416.8  28352.94  10468.26  36.92
2419.0  27947.34  10276.40  36.77
2421.2  27519.44  10100.22  36.70
2423.4  27064.52  9892.47  36.55
2425.6  26757.63  9669.78  36.14
2427.8  26483.31  9452.61  35.69
2430.0  26151.60  9244.82  35.35
2432.2  25816.32  9054.72  35.07
2434.4  25507.17  8823.60  34.59
2436.5  25162.84  8614.20  34.23
2438.7  24869.28  8404.02  33.79
2440.9  24594.15  8194.08  33.32
2443.1  24337.08  7971.66  32.76
2445.3  24063.06  7777.22  32.32
2447.4  23733.36  7613.28  32.08
2449.6  23420.32  7416.64  31.67
2451.8  23126.04  7216.02  31.20
2453.9  22807.63  7020.61  30.78
2456.1  22482.40  6845.20  30.45
2458.3  22166.24  6647.33  29.99
2460.4  21862.32  6517.64  29.81
2462.6  21574.70  6371.40  29.53
2464.7  21323.12  6171.10  28.94
2466.9  21068.72  6012.00  28.54
2469.0  20799.38  5860.90  28.18
2471.2  20550.60  5717.82  27.82
2473.3  20306.21  5522.49  27.20
2475.4  20046.66  5369.12  26.78
2477.6  19783.18  5238.49  26.48
2479.7  19537.92  5145.60  26.34
2481.9  19278.35  5026.42  26.07
2484.0  19034.47  4907.45  25.78
2486.1  18765.54  4787.64  25.51
2488.2  18531.90  4711.50  25.42
2490.4  18286.50  4708.50  25.75
2492.5  17952.92  4713.36  26.25
2494.6  17601.39  4696.38  26.68
2496.7  17363.72  4652.48  26.79
2498.8  17186.49  4581.63  26.66
2500.9  16957.16  4579.34  27.01
2503.0  16814.00  4635.86  27.57
2505.1  16731.00  4664.40  27.88
2507.2  16748.37  4719.75  28.18
2509.4  16721.54  4773.45  28.55
2511.4  16740.15  4849.95  28.97
2513.5  16812.48  4962.72  29.52
2515.6  16771.30  5012.96  29.89
