# Supplementary material for: Using reflectance spectra and Pl@ntNet to identify herbarium specimens: a case study with Lithocarpus
Source: New Phytol. 2025 Jun 4;251(2):800–10. doi: 10.1111/nph.70258 (PMC13278665; doi:10.1111/nph.70258)
Supplement: Supplementary file 1 — Dataset S1 Original spectral data collected for this study. [file NPH-251-800-s003.zip › lithocarpus_spectra/gr021722_0290.sig]

/*** Spectra Vista SIG Data ***/
name= gr021722_0290.sig
instrument= HI: 1132003 (HR-1024i)
integration= 50.0, 9.0, 5.0, 200.0, 14.0, 5.0
scan method= Time-based, Time-based
scan coadds= 100, 425, 645, 25, 298, 645
scan time= 5, 5
scan settings= AI, AI
external data set1= 0,0,0,0,0,0,0,0,0,0,0,0,0,0,0,0,0,0,0,0,0,0,0,0,0,0,0,0,0,0,0,0
external data set2= 0,0,0,0,0,0,0,0,0,0,0,0,0,0,0,0,0,0,0,0,0,0,0,0,0,0,0,0,0,0,0,0
external data dark= 0,0,0,0,0,0,0,0,0,0,0,0,0,0,0,0
external data mask= 0
optic= LENS 4(1), LENS 4(1)
temp= 30.2, -5.1, -9.8, 30.2, -5.1, -9.9
battery= 7.47, 7.48
error= 0, 0
units= Radiance, Radiance
time= 17/02/2022 15:47:13, 17/02/2022 15:52:03
longitude=                 ,                 
latitude=                 ,                 
gpstime=                 ,                 
comm= 
memory slot= 0, 0
factors= 0.939, 0.912, 1.000 [Overlap: Remove @ 990,1900, Matching Type: None]
inclinometer x offset= 1, 1
inclinometer y offset= 90, 90
data= 
340.5  1236.90  162.75  13.16
341.9  1233.66  180.80  14.66
343.4  1220.16  162.36  13.31
344.9  1202.50  152.63  12.69
346.4  1230.27  142.64  11.59
347.8  1216.23  132.76  10.92
349.3  1209.92  127.36  10.53
350.8  1227.15  128.78  10.49
352.2  1272.81  124.36  9.77
353.7  1282.47  124.11  9.68
355.2  1336.20  121.18  9.07
356.6  1400.63  111.27  7.94
358.1  1467.42  115.68  7.88
359.6  1499.94  115.38  7.69
361.0  1526.44  116.95  7.66
362.5  1627.56  110.97  6.82
364.0  1694.42  121.03  7.14
365.5  1773.30  118.86  6.70
366.9  1846.32  116.18  6.29
368.4  1926.54  125.10  6.49
369.9  2031.88  128.60  6.33
371.3  2128.42  138.81  6.52
372.8  2202.48  144.21  6.55
374.2  2284.48  142.78  6.25
375.7  2399.13  144.21  6.01
377.2  2509.80  143.51  5.72
378.6  2589.16  148.61  5.74
380.1  2679.38  157.05  5.86
381.6  2786.81  154.47  5.54
383.0  2922.15  151.80  5.19
384.5  3044.86  159.25  5.23
386.0  3197.70  178.70  5.59
387.4  3289.65  186.78  5.68
388.9  3393.04  185.92  5.48
390.4  3530.90  187.94  5.32
391.8  3685.08  195.16  5.30
393.3  3836.29  202.83  5.29
394.7  3938.45  212.81  5.40
396.2  4025.04  210.99  5.24
397.7  4179.60  216.72  5.19
399.1  4367.52  222.42  5.09
400.6  4561.84  238.76  5.23
402.0  4684.68  253.50  5.41
403.5  4772.60  259.70  5.44
405.0  4911.64  260.96  5.31
406.4  5123.36  268.35  5.24
407.9  5334.16  283.21  5.31
409.3  5461.16  296.33  5.43
410.8  5566.68  304.56  5.47
412.2  5732.52  307.53  5.36
413.7  5952.10  318.86  5.36
415.1  6200.44  331.63  5.35
416.6  6394.32  341.75  5.34
418.0  6517.75  349.81  5.37
419.5  6661.24  366.23  5.50
420.9  6861.76  373.92  5.45
422.4  7136.61  391.22  5.48
423.8  7397.83  397.97  5.38
425.3  7656.75  416.66  5.44
426.7  7878.15  433.58  5.50
428.2  8049.92  443.84  5.51
429.6  8230.84  453.65  5.51
431.1  8443.54  464.94  5.51
432.5  8714.81  480.74  5.52
434.0  8998.00  499.13  5.55
435.4  9311.50  518.38  5.57
436.8  9624.96  536.11  5.57
438.3  9887.50  553.70  5.60
439.7  10099.75  564.73  5.59
441.2  10287.36  579.51  5.63
442.6  10539.45  595.24  5.65
444.0  10838.10  611.52  5.64
445.5  11174.94  633.95  5.67
446.9  11526.06  655.20  5.68
448.4  11850.79  673.28  5.68
449.8  12198.35  694.95  5.70
451.2  12471.75  713.00  5.72
452.7  12697.47  732.44  5.77
454.1  12958.76  751.40  5.80
455.5  13253.66  764.86  5.77
457.0  13596.44  782.21  5.75
458.4  13933.92  809.38  5.81
459.8  14296.32  835.20  5.84
461.2  14714.46  859.96  5.84
462.7  15092.16  880.58  5.83
464.1  15417.80  899.88  5.84
465.5  15697.80  922.59  5.88
467.0  15982.00  945.50  5.92
468.4  16301.96  967.91  5.94
469.8  16646.28  990.85  5.95
471.2  17062.17  1016.52  5.96
472.7  17505.08  1045.48  5.97
474.1  17947.80  1075.28  5.99
475.5  18478.20  1106.30  5.99
476.9  18965.44  1139.52  6.01
478.4  19368.75  1167.19  6.03
479.8  19647.66  1188.75  6.05
481.2  19844.80  1203.96  6.07
482.6  20083.14  1221.82  6.08
484.0  20446.44  1246.85  6.10
485.4  20915.11  1273.47  6.09
486.9  21451.95  1311.86  6.12
488.3  22028.48  1350.50  6.13
489.7  22514.12  1382.96  6.14
491.1  22949.64  1414.14  6.16
492.5  23337.72  1447.95  6.20
493.9  23669.94  1469.55  6.21
495.3  23962.80  1490.55  6.22
496.8  24341.68  1517.88  6.24
498.2  24831.39  1548.91  6.24
499.6  25328.70  1586.36  6.26
501.0  25919.88  1627.84  6.28
502.4  26455.32  1667.97  6.30
503.8  26975.69  1704.19  6.32
505.2  27508.20  1744.98  6.34
506.6  28022.28  1779.86  6.35
508.0  28511.28  1816.92  6.37
509.4  28920.00  1853.75  6.41
510.8  29383.20  1892.14  6.44
512.2  29846.08  1925.16  6.45
513.6  30364.80  1962.00  6.46
515.0  30939.60  2010.72  6.50
516.4  31445.28  2047.40  6.51
517.8  32014.20  2094.21  6.54
519.2  32625.06  2141.56  6.56
520.7  33212.53  2186.63  6.58
522.0  33717.36  2226.66  6.60
523.4  34296.57  2277.77  6.64
524.8  34816.62  2322.50  6.67
526.2  35423.22  2374.00  6.70
527.6  36073.68  2426.52  6.73
529.0  36621.20  2475.00  6.76
530.4  37276.68  2529.94  6.79
531.8  37839.60  2582.05  6.82
533.2  38305.80  2632.50  6.87
534.6  38744.00  2685.40  6.93
536.0  39242.59  2745.43  7.00
537.4  39749.97  2798.39  7.04
538.8  40321.86  2856.24  7.08
540.2  40968.75  2922.44  7.13
541.6  41581.54  2981.58  7.17
543.0  42119.70  3040.17  7.22
544.3  42834.45  3109.16  7.26
545.7  43634.85  3185.29  7.30
547.1  44161.20  3240.75  7.34
548.5  44803.02  3309.09  7.39
549.9  45537.47  3386.89  7.44
551.3  46303.92  3463.07  7.48
552.7  46847.84  3523.40  7.52
554.1  47574.06  3602.48  7.57
555.4  48195.34  3677.74  7.63
556.8  48639.36  3741.05  7.69
558.2  48918.00  3788.59  7.74
559.6  49187.70  3836.25  7.80
561.0  49725.06  3901.59  7.85
562.3  50131.90  3960.78  7.90
563.7  50722.56  4038.72  7.96
565.1  51312.80  4114.00  8.02
566.5  51939.81  4194.71  8.08
567.9  52796.48  4291.94  8.13
569.2  53747.40  4397.40  8.18
570.6  54725.59  4513.68  8.25
572.0  55571.97  4620.52  8.31
573.4  56287.70  4716.25  8.38
574.8  57009.50  4814.19  8.44
576.1  57896.23  4926.33  8.51
577.5  58572.24  5025.99  8.58
578.9  59509.32  5149.29  8.65
580.3  60375.84  5267.26  8.72
581.6  61238.72  5385.88  8.79
583.0  62086.32  5503.39  8.86
584.4  62684.91  5603.94  8.94
585.8  63118.51  5692.34  9.02
587.1  63487.82  5770.93  9.09
588.5  63964.20  5858.63  9.16
589.9  64356.90  5938.95  9.23
591.2  64881.76  6029.96  9.29
592.6  65638.32  6146.64  9.36
594.0  66305.46  6251.03  9.43
595.3  67177.64  6375.40  9.49
596.7  68076.22  6503.41  9.55
598.1  68931.12  6627.03  9.61
599.5  69775.85  6750.59  9.67
600.8  70662.80  6874.51  9.73
602.2  71391.81  6985.37  9.78
603.5  72291.60  7114.35  9.84
604.9  73179.18  7242.75  9.90
606.3  73993.92  7368.24  9.96
607.6  74754.66  7490.69  10.02
609.0  75492.00  7607.25  10.08
610.4  76227.06  7728.63  10.14
611.7  76892.05  7849.00  10.21
613.1  77522.40  7971.19  10.28
614.5  78209.28  8102.16  10.36
615.8  78750.54  8219.34  10.44
617.2  79503.84  8361.63  10.52
618.5  80147.40  8494.29  10.60
619.9  80956.02  8647.94  10.68
621.2  81696.77  8795.34  10.77
622.6  82615.50  8963.63  10.85
624.0  83343.69  9110.66  10.93
625.3  84187.29  9271.95  11.01
626.7  85027.92  9438.78  11.10
628.0  85724.08  9584.05  11.18
629.4  86553.60  9744.00  11.26
630.8  87256.44  9888.33  11.33
632.1  87828.30  10014.64  11.40
633.5  88751.52  10177.31  11.47
634.8  89492.70  10315.32  11.53
636.2  90134.34  10443.99  11.59
637.5  90961.52  10588.01  11.64
638.9  91681.83  10710.40  11.68
640.2  92443.67  10835.91  11.72
641.6  93287.10  10947.87  11.74
642.9  94078.53  11050.36  11.75
644.3  94910.32  11164.50  11.76
645.6  95680.00  11256.38  11.76
647.0  96414.75  11326.68  11.75
648.3  97221.92  11399.03  11.72
649.7  98063.45  11459.92  11.69
651.0  98847.55  11501.70  11.64
652.4  99403.20  11518.07  11.59
653.7  100506.96  11583.97  11.53
655.0  101410.68  11622.01  11.46
656.4  102060.80  11614.30  11.38
657.7  103179.10  11659.69  11.30
659.1  104080.90  11677.05  11.22
660.4  104758.08  11675.72  11.15
661.8  105448.00  11682.00  11.08
663.1  106429.83  11735.66  11.03
664.5  106933.98  11754.60  10.99
665.8  107082.66  11752.42  10.98
667.1  107177.85  11770.31  10.98
668.5  107562.00  11835.60  11.00
669.8  107951.16  11926.84  11.05
671.2  108226.56  12018.24  11.10
672.5  108529.01  12133.08  11.18
673.8  109157.16  12305.86  11.27
675.2  110116.02  12540.57  11.39
676.5  111266.16  12811.80  11.51
677.8  112483.24  13111.25  11.66
679.2  113430.02  13396.09  11.81
680.5  114269.91  13691.03  11.98
681.9  115022.60  13987.05  12.16
683.2  115846.50  14306.60  12.35
684.5  116647.30  14630.00  12.54
685.9  117372.47  14953.21  12.74
687.2  118087.68  15273.60  12.93
688.5  118737.66  15599.59  13.14
689.9  119543.08  15944.68  13.34
691.2  120215.17  16285.40  13.55
692.5  120832.78  16621.05  13.76
693.8  121555.00  16985.61  13.97
695.2  122187.70  17363.12  14.21
696.5  122888.92  17763.13  14.45
697.8  123588.05  18183.59  14.71
699.2  124250.88  18619.48  14.99
700.5  124972.92  19099.44  15.28
701.8  125611.50  19589.59  15.60
703.1  126277.32  20108.04  15.92
704.5  126962.64  20652.57  16.27
705.8  127704.82  21232.04  16.63
707.1  128368.50  21818.88  17.00
708.4  129019.35  22414.81  17.37
709.8  129814.65  23045.63  17.75
711.1  130357.10  23641.89  18.14
712.4  131180.18  24304.33  18.53
713.7  131851.64  24943.30  18.92
715.0  132554.82  25592.39  19.31
716.3  133305.75  26254.06  19.69
717.7  134029.72  26918.99  20.08
719.0  134809.10  27599.48  20.47
720.3  135562.46  28282.86  20.86
721.6  136456.00  29002.45  21.25
722.9  137313.54  29723.13  21.65
724.2  138189.24  30470.58  22.05
725.6  138960.06  31204.93  22.46
726.9  139422.50  31891.25  22.87
728.2  139904.80  32596.76  23.30
729.5  140479.95  33339.70  23.73
730.8  140943.48  34083.00  24.18
732.1  141531.60  34865.25  24.63
733.4  141967.32  35625.24  25.09
734.7  142250.40  36359.55  25.56
736.0  142588.98  37119.26  26.03
737.3  142700.13  37834.49  26.51
738.6  142825.68  38550.13  26.99
740.0  143002.10  39284.66  27.47
741.2  143295.36  40044.16  27.95
742.6  143790.48  40865.94  28.42
743.9  144348.32  41710.88  28.90
745.2  145091.22  42606.32  29.37
746.5  145899.91  43508.90  29.82
747.8  146550.40  44376.35  30.28
749.1  147270.98  45259.68  30.73
750.4  147991.86  46139.44  31.18
751.7  148713.04  47011.79  31.61
753.0  149278.03  47822.94  32.04
754.2  149911.50  48668.07  32.46
755.5  150483.04  49488.42  32.89
756.8  151050.68  50293.96  33.30
758.1  152030.88  51241.41  33.70
759.4  152925.20  52169.75  34.11
760.7  153792.24  53078.20  34.51
762.0  154358.75  53904.38  34.92
763.3  154914.48  54714.87  35.32
764.6  155284.56  55473.36  35.72
765.9  155667.35  56235.09  36.13
767.2  156164.82  57031.22  36.52
768.4  156474.50  57764.53  36.92
769.7  157075.48  58609.23  37.31
771.0  157497.30  59388.26  37.71
772.3  157856.05  60139.20  38.10
773.6  158327.68  60942.28  38.49
774.8  158779.33  61732.96  38.88
776.1  159211.00  62515.57  39.27
777.4  159515.88  63236.38  39.64
778.7  160016.90  64048.50  40.03
780.0  160465.92  64829.68  40.40
781.2  160810.98  65575.89  40.78
782.5  161307.12  66373.91  41.15
783.8  161769.42  67144.01  41.51
785.0  162114.84  67877.42  41.87
786.3  162519.00  68635.88  42.23
787.6  162962.24  69402.06  42.59
788.9  163327.05  70136.93  42.94
790.1  163848.80  70926.30  43.29
791.4  164208.96  71646.84  43.63
792.7  164828.70  72486.02  43.98
793.9  165246.48  73236.56  44.32
795.2  165715.00  74005.38  44.66
796.5  166201.64  74763.92  44.98
797.7  166662.00  75520.94  45.31
799.0  167280.00  76350.00  45.64
800.2  167674.24  77079.20  45.97
801.5  168120.16  77834.55  46.30
802.8  168659.45  78606.93  46.61
804.0  169098.02  79351.09  46.93
805.3  169575.00  80107.23  47.24
806.5  169933.20  80823.73  47.56
807.8  170386.30  81558.93  47.87
809.0  170891.32  82302.49  48.16
810.3  171357.73  83043.54  48.46
811.5  171694.29  83739.34  48.77
812.8  172161.00  84480.15  49.07
814.0  172564.29  85165.97  49.35
815.3  173066.83  85915.89  49.64
816.5  173430.50  86600.94  49.93
817.8  173861.58  87316.27  50.22
819.0  174244.49  87999.47  50.50
820.2  174724.02  88722.83  50.78
821.5  175201.75  89447.58  51.05
822.7  175490.46  90086.06  51.33
824.0  175905.09  90771.80  51.60
825.2  176400.15  91490.51  51.87
826.4  176879.89  92222.87  52.14
827.7  177211.45  92856.14  52.40
828.9  177669.00  93566.93  52.66
830.1  178031.09  94231.88  52.93
831.4  178485.73  94911.24  53.18
832.6  178939.34  95613.51  53.43
833.8  179316.70  96255.80  53.68
835.0  179676.98  96913.15  53.94
836.3  180129.88  97587.42  54.18
837.5  180551.70  98261.10  54.42
838.7  181003.14  98931.58  54.66
839.9  181394.64  99586.26  54.90
841.2  181871.14  100277.73  55.14
842.4  182251.08  100930.44  55.38
843.6  182679.70  101581.20  55.61
844.8  183161.07  102271.97  55.84
846.0  183589.80  102903.34  56.05
847.2  183975.54  103552.52  56.29
848.5  184447.92  104237.50  56.51
849.7  184861.56  104884.29  56.74
850.9  185220.10  105488.83  56.95
852.1  185608.25  106110.72  57.17
853.3  185899.50  106701.77  57.40
854.5  186312.70  107337.07  57.61
855.7  186696.66  107941.67  57.82
856.9  187063.32  108543.06  58.02
858.1  187419.76  109150.71  58.24
859.3  187826.10  109752.93  58.43
860.5  188285.82  110386.91  58.63
861.7  188678.40  111011.00  58.84
862.9  189053.15  111612.87  59.04
864.1  189412.42  112192.48  59.23
865.3  189864.20  112828.82  59.43
866.5  190330.56  113484.24  59.62
867.7  190718.33  114087.39  59.82
868.9  191095.59  114682.56  60.01
870.1  191593.03  115315.34  60.19
871.3  192042.64  115914.94  60.36
872.5  192534.30  116580.15  60.55
873.7  192987.52  117230.48  60.75
874.9  193481.13  117886.31  60.93
876.0  193960.80  118530.81  61.11
877.2  194475.12  119138.30  61.26
878.4  194972.49  119797.47  61.44
879.6  195392.40  120422.40  61.63
880.8  195903.75  121037.88  61.78
882.0  196296.95  121612.21  61.95
883.1  196823.48  122278.38  62.13
884.3  197325.32  122872.70  62.27
885.5  197815.38  123493.81  62.43
886.7  198190.08  124050.96  62.59
887.8  198634.80  124660.35  62.76
889.0  199144.80  125311.54  62.92
890.2  199600.38  125895.95  63.07
891.4  200111.98  126540.91  63.24
892.5  200729.88  127237.50  63.39
893.7  201357.00  127956.35  63.55
894.9  201977.28  128645.28  63.69
896.0  202561.30  129330.46  63.85
897.2  203179.06  130031.72  64.00
898.4  203727.81  130658.68  64.13
899.5  204400.65  131384.51  64.28
900.7  204786.40  131931.15  64.42
901.9  205226.64  132532.64  64.58
903.0  205576.57  133098.90  64.74
904.2  206022.60  133585.70  64.84
905.4  206503.20  134177.06  64.98
906.5  207010.30  134790.55  65.11
907.7  207343.76  135292.01  65.25
908.8  207625.59  135846.40  65.43
910.0  208083.20  136352.06  65.53
911.2  208321.10  136783.81  65.66
912.3  208553.16  137195.61  65.78
913.5  208689.88  137594.29  65.93
914.6  208882.80  138019.14  66.07
915.8  209201.07  138479.86  66.19
916.9  209508.90  138910.96  66.30
918.1  209670.86  139312.31  66.44
919.2  209848.86  139709.95  66.58
920.4  210025.86  140066.30  66.69
921.5  210251.92  140496.26  66.82
922.7  210488.00  140824.08  66.90
923.8  210850.14  141309.80  67.02
925.0  210978.32  141652.75  67.14
926.1  211173.06  142084.43  67.28
927.3  211536.00  142596.96  67.41
928.4  212049.50  143194.19  67.53
929.6  212720.64  143869.44  67.63
930.7  213470.60  144576.25  67.73
931.8  214278.33  145315.36  67.82
933.0  214896.96  145948.86  67.92
934.1  215265.69  146551.88  68.08
935.3  215616.28  146902.55  68.13
936.4  215662.38  147154.52  68.23
937.6  215435.79  147224.10  68.34
938.7  215199.27  147315.65  68.46
939.9  215283.52  147557.80  68.54
941.0  215827.46  148164.57  68.65
942.1  216433.62  148741.52  68.72
943.3  216944.94  149314.62  68.83
944.4  217264.25  149693.24  68.90
945.6  217484.58  150010.61  68.98
946.7  217672.64  150356.92  69.07
947.9  217992.39  150765.67  69.16
949.0  218176.28  151000.32  69.21
950.1  218548.44  151359.84  69.26
951.3  218834.33  151712.17  69.33
952.4  219195.25  152112.82  69.40
953.6  219373.54  152451.69  69.49
954.7  219541.23  152680.53  69.55
955.8  219839.46  152941.01  69.57
957.0  220303.50  153339.00  69.60
958.1  220644.12  153580.71  69.61
959.3  220617.60  153629.70  69.64
960.4  220879.38  154069.20  69.75
961.6  221100.69  154326.97  69.80
962.7  221401.60  154501.04  69.78
963.9  221761.05  154621.58  69.72
965.0  221649.12  154722.60  69.81
966.2  221740.31  155020.35  69.91
967.3  221855.63  155114.17  69.92
968.5  222005.76  155127.84  69.88
969.6  222239.12  155173.68  69.82
970.8  222227.61  155258.26  69.86
971.9  221964.16  155288.32  69.96
973.1  222128.96  155467.94  69.99
974.2  222013.21  155386.23  69.99
975.4  222277.29  155499.05  69.96
976.5  222237.60  155484.62  69.96
977.7  222641.34  155646.69  69.91
978.8  222568.02  155641.37  69.93
980.0  222318.00  155595.75  69.99
981.2  222535.32  155765.48  70.00
982.3  222305.30  155709.12  70.04
983.5  223044.51  155845.20  69.87
984.6  223117.20  155927.34  69.89
985.8  223194.84  156015.09  69.90
987.0  222712.64  155887.92  70.00
988.1  222972.92  155876.69  69.91
989.3  223500.48  155955.24  69.78
990.2  239156.65  171663.44  71.78
994.0  239499.40  172701.90  72.11
997.9  239447.42  173266.82  72.36
1001.7  239947.28  174396.30  72.68
1005.6  241034.44  175919.29  72.99
1009.4  242375.17  177591.11  73.27
1013.3  243520.00  179177.14  73.58
1017.1  244241.10  180344.11  73.84
1021.0  244977.50  181531.71  74.10
1024.8  246340.83  183118.89  74.34
1028.6  248178.27  185176.03  74.61
1032.5  249678.80  186900.30  74.86
1036.3  250322.78  187894.42  75.06
1040.1  250566.49  188642.69  75.29
1044.0  251431.36  189795.62  75.49
1047.8  252126.00  190836.68  75.69
1051.6  252764.36  191895.31  75.92
1055.5  252383.70  192102.43  76.12
1059.3  252062.70  192337.68  76.31
1063.1  251814.49  192566.32  76.47
1067.0  252167.24  193290.59  76.65
1070.8  252903.78  194271.45  76.82
1074.6  253424.67  195137.23  77.00
1078.4  253039.33  195269.36  77.17
1082.3  252187.45  194959.38  77.31
1086.1  251695.56  195029.23  77.49
1089.9  251724.61  195412.07  77.63
1093.7  252115.34  196084.40  77.78
1097.5  252223.30  196513.94  77.91
1101.4  252108.18  196685.41  78.02
1105.2  251930.00  196761.60  78.10
1109.0  252280.68  197225.23  78.18
1112.8  253303.69  198118.66  78.21
1116.6  254131.51  198814.71  78.23
1120.4  254795.96  199377.60  78.25
1124.2  255322.16  199665.22  78.20
1128.1  255969.62  200001.43  78.13
1131.8  255983.93  199811.10  78.06
1135.7  255754.76  199366.44  77.95
1139.5  255537.40  198873.26  77.83
1143.3  254931.95  197921.05  77.64
1147.1  254238.67  196768.86  77.40
1150.9  253569.25  195550.93  77.12
1154.7  253561.82  194708.80  76.79
1158.5  253430.93  193868.14  76.50
1162.3  253229.60  193079.54  76.25
1166.1  252560.02  192060.83  76.05
1169.9  252168.03  191374.09  75.89
1173.7  251540.00  190594.29  75.77
1177.5  250941.14  189848.28  75.65
1181.2  250964.13  189591.81  75.55
1185.0  251389.64  189654.82  75.44
1188.8  251319.44  189457.00  75.38
1192.6  251348.03  189446.60  75.37
1196.4  251301.75  189399.30  75.37
1200.2  250636.09  189067.20  75.43
1204.0  250163.20  188919.93  75.52
1207.8  249796.62  188895.12  75.62
1211.6  249193.89  188702.79  75.73
1215.3  248786.82  188854.21  75.91
1219.1  248610.75  189334.82  76.16
1222.9  248284.44  189714.29  76.41
1226.7  247976.10  190178.35  76.69
1230.4  247317.20  190314.85  76.95
1234.2  246601.21  190319.85  77.18
1238.0  245859.67  190246.95  77.38
1241.8  245170.33  190156.55  77.56
1245.5  244585.40  190076.06  77.71
1249.3  244373.80  190336.89  77.89
1253.1  244660.69  190856.88  78.01
1256.8  244670.69  191224.80  78.16
1260.6  244477.97  191216.35  78.21
1264.4  244236.60  191327.01  78.34
1268.1  243887.60  191186.91  78.39
1271.9  243819.62  191312.01  78.46
1275.7  244048.71  191666.49  78.54
1279.4  244303.50  192060.64  78.62
1283.2  243830.58  191924.63  78.71
1286.9  243464.70  191866.09  78.81
1290.7  243226.13  191829.94  78.87
1294.4  242540.37  191419.39  78.92
1298.2  241623.36  190764.70  78.95
1302.0  240484.92  189867.64  78.95
1305.7  239159.56  188777.48  78.93
1309.5  237598.78  187407.45  78.88
1313.2  236585.33  186358.02  78.77
1317.0  235872.00  185508.51  78.65
1320.7  235063.09  184448.16  78.47
1324.4  233931.45  183005.72  78.23
1328.2  233304.80  181807.20  77.93
1331.9  232477.97  180258.53  77.54
1335.7  231664.17  178539.46  77.07
1339.4  230347.33  176381.43  76.57
1343.2  229434.11  174438.23  76.03
1346.9  229114.03  172891.79  75.46
1350.6  229659.42  172013.90  74.90
1354.4  230367.94  171291.09  74.36
1358.1  230266.73  169971.60  73.82
1361.8  229530.60  168228.47  73.29
1365.6  228428.65  166298.66  72.80
1369.3  227166.67  164247.71  72.30
1373.0  225761.80  162022.03  71.77
1376.7  224259.27  159628.93  71.18
1380.5  222739.87  156911.37  70.45
1384.2  221368.26  153883.09  69.51
1387.9  219993.80  150469.80  68.40
1391.6  218609.72  146575.00  67.05
1395.3  217403.65  142300.86  65.45
1399.1  216629.72  137897.93  63.66
1402.8  215574.00  132956.57  61.68
1406.5  214754.03  127936.86  59.57
1410.2  214127.72  123144.75  57.51
1413.9  213926.78  118966.89  55.61
1417.6  213339.72  115122.06  53.96
1421.3  212665.60  111857.31  52.60
1425.1  211894.40  109106.74  51.49
1428.8  211475.70  107031.76  50.61
1432.5  211230.85  105409.93  49.90
1436.2  210961.14  104084.83  49.34
1439.9  210304.54  102789.70  48.88
1443.6  209910.22  101795.21  48.49
1447.3  209336.11  100928.03  48.21
1451.0  208856.25  100220.79  47.99
1454.7  208284.18  99664.80  47.85
1458.4  207869.43  99247.05  47.74
1462.1  207218.10  98889.36  47.72
1465.8  206558.97  98649.32  47.76
1469.4  206008.51  98634.86  47.88
1473.1  206599.96  99299.39  48.06
1476.8  206755.54  99986.53  48.36
1480.5  205573.87  100020.01  48.65
1484.2  204628.13  100185.13  48.96
1487.9  203969.51  100536.38  49.29
1491.6  203298.33  100830.32  49.60
1495.3  203083.83  101397.21  49.93
1498.9  202511.90  101776.50  50.26
1502.6  201570.12  101947.00  50.58
1506.3  200422.13  101999.60  50.89
1510.0  199494.60  102138.88  51.20
1513.7  198746.53  102401.51  51.52
1517.3  198014.43  102646.91  51.84
1521.0  197102.32  102695.82  52.10
1524.7  196293.79  102813.44  52.38
1528.3  195480.83  102824.79  52.60
1532.0  194554.00  102787.37  52.83
1535.7  193680.67  102718.00  53.03
1539.3  192818.90  102591.94  53.21
1543.0  192197.44  102571.50  53.37
1546.7  191810.67  102691.88  53.54
1550.3  191316.27  102689.94  53.68
1554.0  190507.10  102517.65  53.81
1557.6  189713.64  102358.93  53.95
1561.3  188871.68  102130.13  54.07
1565.0  187991.73  101833.80  54.17
1568.6  187041.58  101495.28  54.26
1572.3  186378.33  101336.25  54.37
1575.9  185763.82  101199.37  54.48
1579.6  185193.59  101090.85  54.59
1583.2  184567.56  100961.94  54.70
1586.9  183802.48  100750.45  54.81
1590.5  183199.96  100698.94  54.97
1594.1  182452.63  100588.78  55.13
1597.8  181670.22  100436.18  55.28
1601.4  180932.93  100345.80  55.46
1605.1  179949.51  100082.50  55.62
1608.7  179117.00  99888.43  55.77
1612.3  178337.20  99703.41  55.91
1616.0  177493.35  99460.70  56.04
1619.6  176799.67  99234.86  56.13
1623.2  175980.27  98880.30  56.19
1626.9  175368.16  98655.21  56.26
1630.5  174577.55  98246.93  56.28
1634.1  173913.28  97911.84  56.30
1637.8  173195.56  97454.80  56.27
1641.4  172328.73  96818.16  56.18
1645.0  171492.97  96103.86  56.04
1648.6  170524.37  95183.69  55.82
1652.2  169772.20  94337.70  55.57
1655.8  169048.11  93426.29  55.27
1659.5  168327.70  92539.09  54.98
1663.1  167120.09  91500.54  54.75
1666.7  165856.00  90486.11  54.56
1670.3  164686.95  89592.54  54.40
1673.9  163592.23  88734.90  54.24
1677.5  162784.29  88031.47  54.08
1681.1  162296.67  87440.37  53.88
1684.7  162316.85  87023.31  53.61
1688.3  162187.98  86491.30  53.33
1691.9  161789.87  85794.00  53.03
1695.6  161406.60  85115.16  52.73
1699.2  161308.73  84572.53  52.43
1702.8  161237.68  84030.38  52.12
1706.3  160767.69  83227.55  51.77
1709.9  159796.80  82223.49  51.46
1713.5  159077.19  81389.56  51.16
1717.1  158365.90  80595.95  50.89
1720.7  157663.28  79900.78  50.68
1724.3  157330.92  79473.23  50.51
1727.9  156972.98  79228.13  50.47
1731.5  156883.53  79265.36  50.52
1735.1  157005.07  79628.74  50.72
1738.7  156723.07  79731.74  50.87
1742.2  156272.38  79577.22  50.92
1745.8  155652.67  79301.66  50.95
1749.4  155615.20  79262.79  50.94
1753.0  154906.85  78849.08  50.90
1756.5  153467.83  78095.74  50.89
1760.1  151606.90  77174.73  50.90
1763.7  149490.83  76182.75  50.96
1767.2  147775.53  75477.00  51.08
1770.8  146338.00  74922.43  51.20
1774.4  144893.93  74264.63  51.25
1777.9  144049.68  74013.15  51.38
1781.5  143168.33  73636.07  51.43
1785.1  141905.83  73013.57  51.45
1788.6  140591.70  72345.14  51.46
1792.2  139325.67  71720.14  51.48
1795.8  138777.17  71488.81  51.51
1799.3  138128.40  71197.46  51.54
1802.9  137412.07  70869.45  51.57
1806.4  136756.44  70605.89  51.63
1810.0  135938.26  70261.98  51.69
1813.5  135533.25  70117.14  51.73
1817.1  135331.60  70092.09  51.79
1820.6  134749.60  69894.96  51.87
1824.2  134696.18  69974.54  51.95
1827.7  133900.38  69674.56  52.03
1831.2  133700.00  69723.00  52.15
1834.8  133739.30  69868.18  52.24
1838.3  133574.00  69901.39  52.33
1841.8  132914.77  69649.09  52.40
1845.4  131927.60  69191.50  52.45
1848.9  131080.95  68730.04  52.43
1852.4  130374.90  68291.61  52.38
1856.0  129636.57  67684.07  52.21
1859.5  128876.37  66983.75  51.98
1863.0  128282.06  66254.89  51.65
1866.6  128132.18  65646.97  51.23
1870.1  128048.08  64854.55  50.65
1873.6  127356.75  63497.25  49.86
1877.1  126058.92  61647.38  48.90
1880.6  124643.13  59460.59  47.70
1884.2  123584.15  57183.99  46.27
1887.7  122780.33  54651.77  44.51
1891.2  121814.70  51679.13  42.42
1894.7  121022.52  48530.26  40.10
1898.2  120603.27  45388.25  37.63
1902.2  130253.76  45433.44  34.88
1904.9  129505.18  42618.08  32.91
1907.6  128554.32  39935.84  31.07
1910.4  127804.81  37574.88  29.40
1913.1  126636.00  35444.24  27.99
1915.8  125862.24  33821.20  26.87
1918.6  125287.68  32548.00  25.98
1921.3  124793.44  31598.65  25.32
1924.0  123997.02  30874.34  24.90
1926.7  123187.44  30403.52  24.68
1929.4  122343.52  30150.96  24.64
1932.2  121745.90  30075.49  24.70
1934.9  121146.48  30129.84  24.87
1937.6  120491.36  30283.40  25.13
1940.3  119867.00  30489.50  25.44
1943.0  119306.21  30753.12  25.78
1945.7  118524.56  30997.89  26.15
1948.4  117713.50  31256.53  26.55
1951.1  117061.56  31564.26  26.96
1953.8  116406.84  31871.40  27.38
1956.4  115874.04  32196.82  27.79
1959.1  115233.04  32492.08  28.20
1961.8  114411.36  32744.04  28.62
1964.5  113724.45  33033.06  29.05
1967.2  112943.70  33287.55  29.47
1969.9  112314.90  33561.70  29.88
1972.5  111577.37  33796.20  30.29
1975.2  111035.17  34087.79  30.70
1977.9  110660.94  34439.40  31.12
1980.6  110046.23  34723.36  31.55
1983.2  109179.08  34880.44  31.95
1985.9  108316.80  35006.40  32.32
1988.5  107450.60  35114.10  32.68
1991.2  106791.21  35290.89  33.05
1993.8  106177.50  35465.10  33.40
1996.5  105734.64  35675.64  33.74
1999.2  105080.58  35790.21  34.06
2001.8  104668.68  35926.56  34.32
2004.4  104162.05  36004.08  34.57
2007.1  103509.00  36009.26  34.79
2009.7  102928.86  36014.40  34.99
2012.4  102524.80  36041.92  35.15
2015.0  102068.20  36001.00  35.27
2017.6  101521.15  35886.65  35.35
2020.3  100994.96  35754.40  35.40
2022.9  100768.00  35682.40  35.41
2025.5  100563.15  35556.66  35.36
2028.1  100341.11  35394.63  35.27
2030.8  99938.16  35127.45  35.15
2033.4  99783.90  34891.98  34.97
2036.0  99396.40  34532.80  34.74
2038.6  99014.28  34168.08  34.51
2041.2  98701.16  33845.20  34.29
2043.8  98344.74  33510.23  34.07
2046.4  97963.74  33121.84  33.81
2049.0  97463.48  32699.20  33.55
2051.6  97192.26  32366.58  33.30
2054.2  96851.75  32030.75  33.07
2056.8  96481.00  31700.90  32.86
2059.4  95894.30  31305.99  32.65
2062.0  95410.25  30953.50  32.44
2064.6  94812.09  30583.54  32.26
2067.1  94210.56  30231.63  32.09
2069.7  93613.22  29864.58  31.90
2072.3  93196.62  29564.00  31.72
2074.9  92719.41  29269.59  31.57
2077.4  92381.61  29009.96  31.40
2080.0  91875.26  28698.36  31.24
2082.6  91413.25  28417.00  31.09
2085.1  90963.81  28135.74  30.93
2087.7  90604.80  27892.80  30.79
2090.3  90145.32  27624.93  30.64
2092.8  89411.63  27261.05  30.49
2095.4  88611.51  26875.68  30.33
2097.9  87951.01  26544.77  30.18
2100.5  87270.80  26189.60  30.01
2103.0  86669.72  25878.12  29.86
2105.6  86113.08  25571.88  29.70
2108.1  85606.20  25271.01  29.52
2110.7  85055.46  24983.14  29.37
2113.2  84538.54  24712.18  29.23
2115.7  83998.75  24406.20  29.06
2118.3  83421.78  24097.32  28.89
2120.8  83047.14  23889.06  28.77
2123.3  82634.98  23648.00  28.62
2125.8  82243.28  23410.10  28.46
2128.4  81798.99  23185.89  28.34
2130.9  81266.80  22954.80  28.25
2133.4  80892.84  22764.56  28.14
2135.9  80504.60  22577.40  28.04
2138.4  80052.94  22404.80  27.99
2140.9  79734.42  22298.92  27.97
2143.4  79415.84  22171.23  27.92
2145.9  79123.44  22068.89  27.89
2148.4  78816.42  21988.48  27.90
2150.9  78509.40  21908.07  27.91
2153.4  78224.31  21856.90  27.94
2155.9  77895.91  21799.42  27.99
2158.4  77593.95  21741.30  28.02
2160.9  77358.75  21704.55  28.06
2163.4  77047.98  21667.68  28.12
2165.9  76475.46  21550.24  28.18
2168.4  76014.00  21461.04  28.23
2170.8  75675.16  21424.59  28.31
2173.3  75315.75  21388.94  28.40
2175.8  74997.12  21380.37  28.51
2178.2  74626.65  21336.80  28.59
2180.7  74240.88  21301.56  28.69
2183.2  73838.32  21230.77  28.75
2185.6  73430.28  21190.68  28.86
2188.1  72946.44  21152.88  29.00
2190.6  72361.38  21112.00  29.18
2193.0  71717.91  21009.12  29.29
2195.5  71155.20  20928.00  29.41
2197.9  70569.44  20866.64  29.57
2200.4  69865.00  20755.40  29.71
2202.8  69378.85  20722.00  29.87
2205.3  68771.50  20627.44  29.99
2207.7  68397.16  20609.42  30.13
2210.1  68013.12  20576.08  30.25
2212.6  67642.37  20558.54  30.39
2215.0  67392.85  20541.00  30.48
2217.4  67094.83  20505.16  30.56
2219.9  66864.02  20489.10  30.64
2222.3  66637.56  20440.20  30.67
2224.7  66466.17  20389.32  30.68
2227.1  66188.71  20287.02  30.65
2229.5  65883.94  20133.54  30.56
2231.9  65465.60  19911.04  30.41
2234.4  64978.96  19670.88  30.27
2236.8  64583.52  19462.47  30.14
2239.2  64204.14  19202.04  29.91
2241.6  63757.05  18924.78  29.68
2244.0  63339.84  18636.48  29.42
2246.4  62952.87  18337.05  29.13
2248.8  62524.55  17988.30  28.77
2251.2  62213.70  17687.10  28.43
2253.6  61787.40  17382.60  28.13
2255.9  61468.92  17099.52  27.82
2258.3  61144.44  16829.63  27.52
2260.7  60778.40  16541.84  27.22
2263.1  60369.30  16303.80  27.01
2265.5  59969.69  16085.19  26.82
2267.9  59647.20  15886.20  26.63
2270.2  59191.36  15687.28  26.50
2272.6  58770.84  15496.44  26.37
2275.0  58370.76  15311.52  26.23
2277.3  57958.65  15133.50  26.11
2279.7  57569.25  14965.35  26.00
2282.1  57275.32  14807.20  25.85
2284.4  56889.14  14612.40  25.69
2286.8  56587.73  14412.23  25.47
2289.1  56177.96  14210.20  25.29
2291.5  55863.64  14020.93  25.10
2293.8  55439.86  13783.90  24.86
2296.2  54978.00  13564.32  24.67
2298.5  54468.54  13360.56  24.53
2300.8  53925.62  13141.38  24.37
2303.2  53282.44  12898.88  24.21
2305.5  52627.85  12690.14  24.11
2307.9  51949.68  12522.92  24.11
2310.2  51300.48  12400.08  24.17
2312.5  50710.40  12309.60  24.27
2314.8  50119.92  12225.72  24.39
2317.1  49487.50  12136.00  24.52
2319.5  48852.90  12041.73  24.65
2321.8  48333.52  11920.28  24.66
2324.1  47744.20  11790.66  24.70
2326.4  47224.32  11654.72  24.68
2328.7  46673.50  11514.00  24.67
2331.0  46196.04  11357.04  24.58
2333.3  45834.80  11259.83  24.57
2335.6  45458.00  11157.44  24.54
2337.9  45000.18  11009.16  24.46
2340.2  44564.50  10858.50  24.37
2342.5  44164.44  10736.79  24.31
2344.8  43681.70  10600.50  24.27
2347.1  43170.54  10471.44  24.26
2349.4  42640.80  10347.24  24.27
2351.7  42163.20  10267.52  24.35
2353.9  41665.61  10205.21  24.49
2356.2  41164.50  10140.00  24.63
2358.5  40672.51  10053.33  24.72
2360.8  40167.76  9944.54  24.76
2363.1  39706.80  9838.68  24.78
2365.3  39253.51  9751.44  24.84
2367.6  38740.00  9640.00  24.88
2369.8  38230.20  9537.45  24.95
2372.1  37680.24  9420.06  25.00
2374.4  37059.40  9252.00  24.97
2376.6  36446.48  9085.72  24.93
2378.9  35845.60  8951.04  24.97
2381.1  35235.20  8777.60  24.91
2383.4  34674.90  8619.04  24.86
2385.6  34181.95  8485.40  24.82
2387.9  33679.44  8352.00  24.80
2390.1  33190.50  8221.50  24.77
2392.3  32727.24  8097.57  24.74
2394.6  32284.02  7947.16  24.62
2396.8  31872.44  7830.18  24.57
2399.0  31415.20  7714.70  24.56
2401.3  30945.20  7574.00  24.48
2403.5  30488.64  7436.52  24.39
2405.7  30090.29  7290.31  24.23
2407.9  29689.92  7115.04  23.96
2410.1  29239.20  6975.00  23.85
2412.4  28837.60  6893.00  23.90
2414.6  28448.16  6745.44  23.71
2416.8  28072.44  6574.92  23.42
2419.0  27690.43  6456.26  23.32
2421.2  27271.72  6339.38  23.25
2423.4  26859.14  6207.04  23.11
2425.6  26517.60  6080.76  22.93
2427.8  26208.99  5943.60  22.68
2430.0  25899.26  5803.82  22.41
2432.2  25632.00  5667.84  22.11
2434.4  25298.19  5561.19  21.98
2436.5  24963.60  5449.80  21.83
2438.7  24680.16  5354.46  21.70
2440.9  24403.59  5240.40  21.47
2443.1  24132.06  5137.56  21.29
2445.3  23843.64  5022.28  21.06
2447.4  23562.00  4908.24  20.83
2449.6  23272.48  4804.80  20.65
2451.8  22977.00  4719.60  20.54
2453.9  22620.58  4626.37  20.45
2456.1  22281.44  4534.16  20.35
2458.3  21988.30  4448.50  20.23
2460.4  21721.19  4362.20  20.08
2462.6  21471.10  4273.50  19.90
2464.7  21165.56  4214.73  19.91
2466.9  20881.68  4141.60  19.83
2469.0  20635.82  4048.11  19.62
2471.2  20396.82  3970.32  19.47
2473.3  20134.97  3881.44  19.28
2475.4  19915.35  3793.40  19.05
2477.6  19663.10  3677.45  18.70
2479.7  19368.96  3594.24  18.56
2481.9  19075.42  3527.86  18.49
2484.0  18873.57  3507.62  18.58
2486.1  18614.88  3481.92  18.71
2488.2  18357.40  3402.75  18.54
2490.4  18158.75  3285.00  18.09
2492.5  17857.12  3276.36  18.35
2494.6  17541.18  3231.27  18.42
2496.7  17322.18  3157.04  18.23
2498.8  17164.98  3118.95  18.17
2500.9  16957.16  3083.12  18.18
2503.0  16814.00  3074.56  18.29
2505.1  16756.35  3092.70  18.46
2507.2  16775.34  3101.55  18.49
2509.4  16692.61  3095.51  18.54
2511.4  16677.57  3160.29  18.95
2513.5  16744.96  3173.44  18.95
2515.6  16734.44  3354.26  20.04
