# Supplementary material for: Using reflectance spectra and Pl@ntNet to identify herbarium specimens: a case study with Lithocarpus
Source: New Phytol. 2025 Jun 4;251(2):800–10. doi: 10.1111/nph.70258 (PMC13278665; doi:10.1111/nph.70258)
Supplement: Supplementary file 1 — Dataset S1 Original spectral data collected for this study. [file NPH-251-800-s003.zip › lithocarpus_spectra/gr020322_0122.sig]

/*** Spectra Vista SIG Data ***/
name= gr020322_0122.sig
instrument= HI: 1132003 (HR-1024i)
integration= 50.0, 9.0, 6.0, 50.0, 9.0, 6.0
scan method= Time-based, Time-based
scan coadds= 100, 425, 571, 100, 425, 571
scan time= 5, 5
scan settings= AI, AI
external data set1= 0,0,0,0,0,0,0,0,0,0,0,0,0,0,0,0,0,0,0,0,0,0,0,0,0,0,0,0,0,0,0,0
external data set2= 0,0,0,0,0,0,0,0,0,0,0,0,0,0,0,0,0,0,0,0,0,0,0,0,0,0,0,0,0,0,0,0
external data dark= 0,0,0,0,0,0,0,0,0,0,0,0,0,0,0,0
external data mask= 0
optic= LENS 4(1), LENS 4(1)
temp= 35.1, -5.0, -9.9, 35.2, -5.0, -9.9
battery= 7.43, 7.44
error= 0, 0
units= Radiance, Radiance
time= 03/02/2022 12:12:21, 03/02/2022 12:13:56
longitude=                 ,                 
latitude=                 ,                 
gpstime=                 ,                 
comm= 
memory slot= 0, 0
factors= 0.970, 0.998, 1.000 [Overlap: Remove @ 990,1900, Matching Type: None]
inclinometer x offset= 1, 1
inclinometer y offset= 90, 90
data= 
340.5  1258.60  260.40  20.69
341.9  1297.47  276.51  21.31
343.4  1239.84  255.84  20.63
344.9  1239.50  240.50  19.40
346.4  1248.10  249.62  20.00
347.8  1233.36  256.95  20.83
349.3  1225.84  238.80  19.48
350.8  1257.45  257.55  20.48
352.2  1287.44  263.34  20.45
353.7  1323.84  248.22  18.75
355.2  1349.30  235.80  17.48
356.6  1413.72  248.71  17.59
358.1  1493.86  264.40  17.70
359.6  1525.58  269.22  17.65
361.0  1575.68  295.44  18.75
362.5  1652.22  295.92  17.91
364.0  1732.64  305.76  17.65
365.5  1786.15  334.10  18.71
366.9  1871.44  339.12  18.12
368.4  1964.07  362.79  18.47
369.9  2070.46  372.94  18.01
371.3  2154.86  370.16  17.18
372.8  2215.59  393.30  17.75
374.2  2310.44  415.36  17.98
375.7  2438.46  445.74  18.28
377.2  2549.85  453.90  17.80
378.6  2615.58  462.35  17.68
380.1  2692.20  474.34  17.62
381.6  2837.25  504.40  17.78
383.0  2972.75  543.95  18.30
384.5  3108.56  560.56  18.03
386.0  3222.78  576.84  17.90
387.4  3337.85  602.50  18.05
388.9  3439.52  627.48  18.24
390.4  3565.07  649.23  18.21
391.8  3731.00  665.84  17.85
393.3  3859.47  706.99  18.32
394.7  3983.85  737.75  18.52
396.2  4100.78  757.40  18.47
397.7  4241.52  784.32  18.49
399.1  4407.96  818.91  18.58
400.6  4582.16  843.28  18.40
402.0  4725.24  861.90  18.24
403.5  4841.20  901.60  18.62
405.0  4995.52  941.32  18.84
406.4  5186.50  974.16  18.78
407.9  5360.92  1007.96  18.80
409.3  5513.84  1044.82  18.95
410.8  5651.28  1065.96  18.86
412.2  5812.92  1109.52  19.09
413.7  6021.67  1167.23  19.38
415.1  6238.34  1212.80  19.44
416.6  6439.14  1247.49  19.37
418.0  6597.50  1283.25  19.45
419.5  6764.89  1319.81  19.51
420.9  6947.04  1377.60  19.83
422.4  7199.71  1426.06  19.81
423.8  7453.36  1480.80  19.87
425.3  7705.95  1543.65  20.03
426.7  7927.35  1592.85  20.09
428.2  8110.72  1647.68  20.31
429.6  8296.07  1701.91  20.51
431.1  8512.42  1739.22  20.43
432.5  8770.71  1811.16  20.65
434.0  9053.00  1875.50  20.72
435.4  9350.00  1963.50  21.00
436.8  9647.24  2038.62  21.13
438.3  9915.75  2101.80  21.20
439.7  10133.89  2162.20  21.34
441.2  10332.48  2216.52  21.45
442.6  10594.95  2292.15  21.63
444.0  10881.78  2364.18  21.73
445.5  11207.52  2454.36  21.90
446.9  11553.36  2538.90  21.98
448.4  11872.91  2621.22  22.08
449.8  12209.65  2712.00  22.21
451.2  12489.00  2788.75  22.33
452.7  12726.42  2854.47  22.43
454.1  12993.44  2918.90  22.46
455.5  13293.84  3002.02  22.58
457.0  13625.04  3088.80  22.67
458.4  13956.80  3174.60  22.75
459.8  14307.84  3260.16  22.79
461.2  14708.60  3363.64  22.87
462.7  15074.25  3462.60  22.97
464.1  15411.73  3550.95  23.04
465.5  15710.04  3641.40  23.18
467.0  16012.50  3708.80  23.16
468.4  16350.28  3799.16  23.24
469.8  16688.00  3885.92  23.29
471.2  17097.63  3995.16  23.37
472.7  17528.64  4117.11  23.49
474.1  17959.60  4224.40  23.52
475.5  18466.24  4353.44  23.58
476.9  18947.11  4472.52  23.61
478.4  19331.25  4587.50  23.73
479.8  19622.30  4672.58  23.81
481.2  19863.76  4746.32  23.89
482.6  20145.24  4825.17  23.95
484.0  20519.16  4920.72  23.98
485.4  20974.41  5046.43  24.06
486.9  21487.05  5188.95  24.15
488.3  22040.16  5337.76  24.22
489.7  22525.84  5473.24  24.30
491.1  22955.52  5603.64  24.41
492.5  23349.48  5715.36  24.48
493.9  23699.04  5814.18  24.53
495.3  24031.20  5910.90  24.60
496.8  24430.64  6032.60  24.69
498.2  24912.84  6168.48  24.76
499.6  25397.73  6308.28  24.84
501.0  25961.72  6474.74  24.94
502.4  26496.60  6625.44  25.00
503.8  27011.46  6775.86  25.09
505.2  27528.52  6918.96  25.13
506.6  28032.40  7068.82  25.22
508.0  28526.40  7227.36  25.34
509.4  28940.00  7355.00  25.41
510.8  29422.80  7499.25  25.49
512.2  29890.00  7637.20  25.55
513.6  30403.20  7795.20  25.64
515.0  30986.80  7967.36  25.71
516.4  31487.04  8124.64  25.80
517.8  32041.68  8285.22  25.86
519.2  32638.65  8466.57  25.94
520.7  33226.00  8638.76  26.00
522.0  33717.36  8795.64  26.09
523.4  34300.98  8961.12  26.12
524.8  34803.48  9119.16  26.20
526.2  35405.74  9308.10  26.29
527.6  36038.64  9495.84  26.35
529.0  36568.40  9658.00  26.41
530.4  37214.24  9847.68  26.46
531.8  37761.91  10008.30  26.50
533.2  38259.00  10164.96  26.57
534.6  38744.00  10324.00  26.65
536.0  39247.16  10483.58  26.71
537.4  39767.93  10641.30  26.76
538.8  40339.58  10809.20  26.80
540.2  40964.38  10994.92  26.84
541.6  41555.50  11171.16  26.88
543.0  42063.28  11327.40  26.93
544.3  42769.20  11540.55  26.98
545.7  43565.25  11771.10  27.02
547.1  44082.90  11927.70  27.06
548.5  44715.42  12110.70  27.08
549.9  45423.33  12327.12  27.14
551.3  46166.90  12552.80  27.19
552.7  46696.20  12715.46  27.23
554.1  47406.45  12919.56  27.25
555.4  48012.14  13107.96  27.30
556.8  48449.94  13254.78  27.36
558.2  48736.65  13350.15  27.39
559.6  49038.90  13461.75  27.45
561.0  49600.32  13629.00  27.48
562.3  50027.25  13772.85  27.53
563.7  50628.48  13959.68  27.57
565.1  51216.00  14150.40  27.63
566.5  51832.06  14339.37  27.67
567.9  52682.00  14594.08  27.70
569.2  53608.80  14868.00  27.73
570.6  54583.13  15159.42  27.77
572.0  55421.13  15415.01  27.81
573.4  56123.51  15631.73  27.85
574.8  56822.50  15852.50  27.90
576.1  57689.35  16110.78  27.93
577.5  58349.88  16319.48  27.97
578.9  59269.56  16596.72  28.00
580.3  60094.98  16856.13  28.05
581.6  60923.20  17107.68  28.08
583.0  61747.65  17353.26  28.10
584.4  62357.28  17540.43  28.13
585.8  62819.11  17694.54  28.17
587.1  63229.76  17826.38  28.19
588.5  63750.00  17992.80  28.22
589.9  64193.70  18135.60  28.25
591.2  64744.60  18298.16  28.26
592.6  65506.76  18534.78  28.29
594.0  66164.62  18731.72  28.31
595.3  67022.02  18985.64  28.33
596.7  67890.48  19236.64  28.33
598.1  68724.89  19486.22  28.35
599.5  69548.60  19745.50  28.39
600.8  70418.96  19994.88  28.39
602.2  71131.20  20204.94  28.41
603.5  72012.96  20469.72  28.43
604.9  72871.20  20733.84  28.45
606.3  73666.56  20972.16  28.47
607.6  74412.90  21189.12  28.48
609.0  75157.20  21416.40  28.50
610.4  75894.00  21648.90  28.53
611.7  76561.45  21847.15  28.54
613.1  77200.50  22044.60  28.55
614.5  77913.54  22258.62  28.57
615.8  78482.70  22442.76  28.60
617.2  79252.74  22677.12  28.61
618.5  79902.76  22873.84  28.63
619.9  80717.80  23123.96  28.65
621.2  81465.35  23351.38  28.66
622.6  82379.00  23639.00  28.70
624.0  83091.15  23865.03  28.72
625.3  83917.30  24117.27  28.74
626.7  84745.38  24370.46  28.76
628.0  85434.96  24586.32  28.78
629.4  86262.40  24847.20  28.80
630.8  86963.16  25069.80  28.83
632.1  87522.12  25242.84  28.84
633.5  88431.20  25522.64  28.86
634.8  89163.81  25757.28  28.89
636.2  89814.24  25963.02  28.91
637.5  90638.67  26221.29  28.93
638.9  91362.69  26447.25  28.95
640.2  92156.15  26703.42  28.98
641.6  93002.82  26975.70  29.01
642.9  93766.40  27212.64  29.02
644.3  94567.94  27474.38  29.05
645.6  95355.00  27729.00  29.08
647.0  96112.53  27968.49  29.10
648.3  96901.76  28227.44  29.13
649.7  97745.26  28508.47  29.17
651.0  98557.33  28780.15  29.20
652.4  99094.32  28964.52  29.23
653.7  100151.46  29300.31  29.26
655.0  101070.40  29604.36  29.29
656.4  101735.20  29836.80  29.33
657.7  102815.74  30181.59  29.36
659.1  103688.20  30468.90  29.39
660.4  104428.80  30724.96  29.42
661.8  105104.00  30968.00  29.46
663.1  106088.37  31292.37  29.50
664.5  106613.40  31474.38  29.52
665.8  106791.81  31569.69  29.56
667.1  106868.16  31646.97  29.61
668.5  107284.80  31819.20  29.66
669.8  107674.62  31978.08  29.70
671.2  107943.68  32090.24  29.73
672.5  108224.50  32220.45  29.77
673.8  108848.60  32447.52  29.81
675.2  109820.76  32773.86  29.84
676.5  111006.78  33169.20  29.88
677.8  112234.28  33555.14  29.90
679.2  113198.12  33880.59  29.93
680.5  114038.61  34170.72  29.96
681.9  114783.90  34442.10  30.01
683.2  115592.40  34711.60  30.03
684.5  116400.90  35004.20  30.07
685.9  117134.08  35266.34  30.11
687.2  117841.92  35520.00  30.14
688.5  118500.20  35764.54  30.18
689.9  119290.96  36045.52  30.22
691.2  119971.65  36292.09  30.25
692.5  120590.22  36520.44  30.28
693.8  121328.50  36783.60  30.32
695.2  121954.89  37009.28  30.35
696.5  122649.56  37257.88  30.38
697.8  123372.00  37510.75  30.40
699.2  124028.58  37761.36  30.45
700.5  124729.38  38014.38  30.48
701.8  125376.30  38249.40  30.51
703.1  126028.44  38481.24  30.53
704.5  126714.78  38717.19  30.55
705.8  127450.37  38989.01  30.59
707.1  128114.75  39229.75  30.62
708.4  128751.84  39454.11  30.64
709.8  129547.14  39736.08  30.67
711.1  130082.74  39926.60  30.69
712.4  130898.60  40200.96  30.71
713.7  131548.40  40439.22  30.74
715.0  132251.16  40697.67  30.77
716.3  132994.00  40962.50  30.80
717.7  133702.57  41199.09  30.81
719.0  134466.00  41464.00  30.84
720.3  135202.80  41713.22  30.85
721.6  136063.80  42002.40  30.87
722.9  136887.75  42287.67  30.89
724.2  137735.64  42570.36  30.91
725.6  138469.82  42827.06  30.93
726.9  138942.00  42997.00  30.95
728.2  139426.56  43167.04  30.96
729.5  140035.87  43377.10  30.98
730.8  140510.40  43548.60  30.99
732.1  141085.00  43734.32  31.00
733.4  141523.98  43907.08  31.02
734.7  141852.96  44033.04  31.04
736.0  142263.72  44168.64  31.05
737.3  142449.03  44252.19  31.07
738.6  142624.80  44335.89  31.09
740.0  142851.80  44413.65  31.09
741.2  143178.88  44536.96  31.11
742.6  143691.12  44703.72  31.11
743.9  144265.92  44908.00  31.13
745.2  145000.80  45152.46  31.14
746.5  145776.76  45401.30  31.14
747.8  146411.00  45616.60  31.16
749.1  147123.20  45852.85  31.17
750.4  147827.26  46088.00  31.18
751.7  148539.58  46313.82  31.18
753.0  149070.78  46515.19  31.20
754.2  149711.34  46729.02  31.21
755.5  150281.68  46916.88  31.22
756.8  150839.68  47095.20  31.22
758.1  151817.88  47405.28  31.23
759.4  152718.80  47712.80  31.24
760.7  153575.24  47991.72  31.25
762.0  154157.50  48195.00  31.26
763.3  154720.44  48377.70  31.27
764.6  155106.96  48502.56  31.27
765.9  155488.35  48643.25  31.28
767.2  155975.19  48807.15  31.29
768.4  156283.40  48930.70  31.31
769.7  156919.25  49129.74  31.31
771.0  157339.71  49260.78  31.31
772.3  157715.80  49386.70  31.31
773.6  158186.08  49541.12  31.32
774.8  158636.38  49708.48  31.33
776.1  159076.32  49870.08  31.35
777.4  159389.65  49977.37  31.36
778.7  159918.70  50140.92  31.35
780.0  160366.72  50284.48  31.36
781.2  160700.76  50410.62  31.37
782.5  161215.86  50578.32  31.37
783.8  161677.08  50745.96  31.39
785.0  162031.80  50862.00  31.39
786.3  162456.00  51009.00  31.40
787.6  162909.04  51157.12  31.40
788.9  163283.97  51286.74  31.41
790.1  163805.20  51469.80  31.42
791.4  164186.88  51600.96  31.43
792.7  164817.51  51798.51  31.43
793.9  165235.14  51948.54  31.44
795.2  165703.50  52106.50  31.45
796.5  166189.98  52271.78  31.45
797.7  166697.46  52433.52  31.45
799.0  167328.00  52632.00  31.45
800.2  167735.04  52762.24  31.46
801.5  168169.52  52926.26  31.47
802.8  168684.55  53111.60  31.49
804.0  169174.46  53265.94  31.49
805.3  169678.36  53424.20  31.49
806.5  170051.10  53539.70  31.48
807.8  170479.40  53692.10  31.49
809.0  170958.77  53865.57  31.51
810.3  171453.56  54020.74  31.51
811.5  171819.30  54157.11  31.52
812.8  172302.00  54299.10  31.51
814.0  172693.08  54420.93  31.51
815.3  173183.07  54603.74  31.53
816.5  173578.00  54707.75  31.52
817.8  174056.19  54865.05  31.52
819.0  174441.96  55033.37  31.55
820.2  174893.64  55188.18  31.56
821.5  175373.90  55322.75  31.55
822.7  175680.90  55418.04  31.54
824.0  176114.52  55563.39  31.55
825.2  176612.70  55737.15  31.56
826.4  177112.43  55909.26  31.57
827.7  177413.65  56009.40  31.57
828.9  177891.30  56139.30  31.56
830.1  178273.71  56270.51  31.56
831.4  178714.40  56393.54  31.56
832.6  179171.52  56580.48  31.58
833.8  179533.90  56689.20  31.58
835.0  179897.06  56817.32  31.58
836.3  180353.32  56977.20  31.59
837.5  180797.40  57134.70  31.60
838.7  181233.18  57241.62  31.58
839.9  181627.92  57386.88  31.60
841.2  182107.90  57532.68  31.59
842.4  182491.20  57688.83  31.61
843.6  182903.00  57814.40  31.61
844.8  183387.78  57996.54  31.63
846.0  183777.99  58087.98  31.61
847.2  184187.64  58221.45  31.61
848.5  184620.08  58405.28  31.64
849.7  184992.42  58516.23  31.63
850.9  185396.90  58653.40  31.64
852.1  185810.12  58766.60  31.63
853.3  186149.64  58851.12  31.61
854.5  186543.00  59025.89  31.64
855.7  186860.04  59143.56  31.65
856.9  187299.72  59312.76  31.67
858.1  187682.99  59418.19  31.66
859.3  188068.30  59532.76  31.65
860.5  188506.41  59657.34  31.65
861.7  188901.60  59842.40  31.68
862.9  189253.87  59965.10  31.69
864.1  189640.75  60050.79  31.67
865.3  190069.32  60151.44  31.65
866.5  190537.92  60341.76  31.67
867.7  190928.17  60486.38  31.68
868.9  191334.36  60621.05  31.68
870.1  191807.67  60796.78  31.70
871.3  192232.62  60902.16  31.68
872.5  192699.00  61103.70  31.71
873.7  193209.60  61238.56  31.70
874.9  193706.01  61364.13  31.68
876.0  194188.32  61544.16  31.69
877.2  194647.68  61718.96  31.71
878.4  195175.98  61919.10  31.72
879.6  195627.60  62004.60  31.70
880.8  196022.75  62147.75  31.70
882.0  196477.73  62308.84  31.71
883.1  197037.12  62504.96  31.72
884.3  197510.66  62644.92  31.72
885.5  197971.83  62830.32  31.74
886.7  198348.48  62884.80  31.70
887.8  198795.30  63012.30  31.70
889.0  199340.04  63192.68  31.70
890.2  199831.17  63368.34  31.71
891.4  200345.99  63550.43  31.72
892.5  200933.46  63754.47  31.73
893.7  201563.52  63917.94  31.71
894.9  202221.72  64148.04  31.72
896.0  202844.90  64306.30  31.70
897.2  203394.94  64512.14  31.72
898.4  203946.99  64694.63  31.72
899.5  204623.43  64903.24  31.72
900.7  205050.30  65032.50  31.72
901.9  205532.72  65156.78  31.70
903.0  205925.86  65239.61  31.68
904.2  206298.40  65404.00  31.70
905.4  206783.34  65512.74  31.68
906.5  207254.32  65641.38  31.67
907.7  207633.00  65822.76  31.70
908.8  208045.29  65976.84  31.71
910.0  208381.68  66006.72  31.68
911.2  208667.58  66091.06  31.67
912.3  208948.98  66145.92  31.66
913.5  209091.55  66230.92  31.68
914.6  209291.04  66270.96  31.66
915.8  209616.06  66444.51  31.70
916.9  209930.73  66508.53  31.68
918.1  210147.06  66572.76  31.68
919.2  210380.49  66647.07  31.68
920.4  210663.64  66721.60  31.67
921.5  210800.49  66825.80  31.70
922.7  210995.20  66848.96  31.68
923.8  211314.00  66950.46  31.68
925.0  211450.19  67005.54  31.69
926.1  211866.48  67101.72  31.67
927.3  212186.88  67203.36  31.67
928.4  212767.75  67349.75  31.65
929.6  213340.16  67640.32  31.71
930.7  214159.40  67846.80  31.68
931.8  214980.69  68128.92  31.69
933.0  215614.08  68305.68  31.68
934.1  216057.78  68485.32  31.70
935.3  216236.58  68543.15  31.70
936.4  216230.91  68602.62  31.73
937.6  216207.27  68533.14  31.70
938.7  216115.29  68439.78  31.67
939.9  216216.06  68475.08  31.67
941.0  216643.70  68632.18  31.68
942.1  217269.54  68824.08  31.68
943.3  217729.68  69057.12  31.72
944.4  218140.61  69159.41  31.70
945.6  218380.50  69209.82  31.69
946.7  218666.23  69245.58  31.67
947.9  219010.68  69400.38  31.69
949.0  219140.24  69485.45  31.71
950.1  219537.72  69661.80  31.73
951.3  219849.41  69786.75  31.74
952.4  220236.97  69795.24  31.69
953.6  220443.22  69885.76  31.70
954.7  220731.90  69883.17  31.66
955.8  220969.74  69983.17  31.67
957.0  221468.10  70167.15  31.68
958.1  221744.34  70314.06  31.71
959.3  221749.50  70177.80  31.65
960.4  222152.46  70337.67  31.66
961.6  222633.83  70414.93  31.63
962.7  222757.12  70600.00  31.69
963.9  222925.15  70660.87  31.70
965.0  223208.34  70404.78  31.54
966.2  223348.02  70491.90  31.56
967.3  223384.79  70468.79  31.55
968.5  223452.48  70757.76  31.67
969.6  223596.72  70730.96  31.63
970.8  223627.91  70435.09  31.50
971.9  223551.68  70428.16  31.50
973.1  223766.64  70569.12  31.54
974.2  223700.94  70731.23  31.62
975.4  224178.45  70818.21  31.59
976.5  224198.52  70593.12  31.49
977.7  224326.74  70618.26  31.48
978.8  223956.90  70832.88  31.63
980.0  224287.00  70884.00  31.60
981.2  224383.62  70789.89  31.55
982.3  224785.96  70794.22  31.49
983.5  224424.98  70798.39  31.55
984.6  224543.52  70704.72  31.49
985.8  224670.16  70604.60  31.43
987.0  224898.24  70813.44  31.49
988.1  225243.52  70842.72  31.45
989.3  225386.56  70963.76  31.49
990.2  233908.15  71437.92  30.54
994.0  234317.53  71682.49  30.59
997.9  234254.33  71674.83  30.60
1001.7  234798.20  71940.05  30.64
1005.6  235795.56  72296.67  30.66
1009.4  237017.18  72691.46  30.67
1013.3  238000.00  73000.00  30.67
1017.1  238651.72  73287.04  30.71
1021.0  239252.58  73545.93  30.74
1024.8  240473.17  73952.83  30.75
1028.6  242263.73  74529.91  30.76
1032.5  243689.60  75058.20  30.80
1036.3  244319.84  75257.97  30.80
1040.1  244458.92  75378.73  30.83
1044.0  245173.32  75620.54  30.84
1047.8  245761.95  75850.95  30.86
1051.6  246368.71  76080.89  30.88
1055.5  246025.70  76035.90  30.91
1059.3  245759.70  75979.80  30.92
1063.1  245513.37  75958.67  30.94
1067.0  245851.53  76048.15  30.93
1070.8  246595.46  76356.39  30.96
1074.6  247128.06  76562.33  30.98
1078.4  246814.33  76498.33  30.99
1082.3  245975.41  76304.10  31.02
1086.1  245449.29  76193.91  31.04
1089.9  245295.91  76192.00  31.06
1093.7  245653.49  76332.28  31.07
1097.5  245837.90  76447.43  31.10
1101.4  245815.34  76525.79  31.13
1105.2  245781.20  76518.40  31.13
1109.0  246092.98  76650.73  31.15
1112.8  246940.34  76904.21  31.14
1116.6  247646.31  77171.56  31.16
1120.4  248277.87  77354.04  31.16
1124.2  248740.98  77493.87  31.15
1128.1  249319.01  77620.52  31.13
1131.8  249294.27  77556.27  31.11
1135.7  249070.36  77394.87  31.07
1139.5  248860.60  77189.80  31.02
1143.3  248264.93  76855.28  30.96
1147.1  247637.78  76495.11  30.89
1150.9  247012.33  76047.58  30.79
1154.7  246977.47  75848.36  30.71
1158.5  246858.47  75593.93  30.62
1162.3  246674.10  75315.41  30.53
1166.1  246016.58  74925.51  30.46
1169.9  245673.13  74600.30  30.37
1173.7  245100.00  74220.00  30.28
1177.5  244503.23  73780.82  30.18
1181.2  244480.02  73551.11  30.08
1185.0  244901.92  73399.56  29.97
1188.8  244739.44  73129.39  29.88
1192.6  244738.95  72902.93  29.79
1196.4  244695.50  72774.45  29.74
1200.2  244067.91  72441.60  29.68
1204.0  243602.00  72173.20  29.63
1207.8  243219.85  71965.67  29.59
1211.6  242669.67  71714.11  29.55
1215.3  242208.62  71529.08  29.53
1219.1  242069.75  71493.83  29.53
1222.9  241742.22  71413.33  29.54
1226.7  241448.56  71415.85  29.58
1230.4  240861.54  71340.17  29.62
1234.2  240187.66  71308.61  29.69
1238.0  239486.15  71201.77  29.73
1241.8  238827.47  71124.83  29.78
1245.5  238260.64  71043.58  29.82
1249.3  238017.07  71054.52  29.85
1253.1  238231.39  71168.61  29.87
1256.8  238227.67  71217.47  29.89
1260.6  238013.48  71174.45  29.90
1264.4  237768.37  71134.36  29.92
1268.1  237402.00  70986.67  29.90
1271.9  237353.88  71013.60  29.92
1275.7  237579.64  71128.02  29.94
1279.4  237832.20  71311.50  29.98
1283.2  237323.31  71275.53  30.03
1286.9  237005.33  71295.87  30.08
1290.7  236772.80  71357.73  30.14
1294.4  236146.62  71239.94  30.17
1298.2  235231.03  71022.23  30.19
1302.0  234054.58  70717.75  30.21
1305.7  232746.56  70316.28  30.21
1309.5  231277.22  69854.90  30.20
1313.2  230393.75  69555.83  30.19
1317.0  229834.80  69326.40  30.16
1320.7  229140.66  69001.79  30.11
1324.4  228141.75  68588.03  30.06
1328.2  227392.00  68187.20  29.99
1331.9  226439.58  67718.32  29.91
1335.7  225555.69  67221.81  29.80
1339.4  224376.13  66636.93  29.70
1343.2  223412.51  66042.46  29.56
1346.9  222836.75  65537.02  29.41
1350.6  222958.56  65178.71  29.23
1354.4  223233.14  64802.11  29.03
1358.1  222820.13  64235.13  28.83
1361.8  222003.96  63546.93  28.62
1365.6  220972.60  62843.85  28.44
1369.3  219923.11  62227.56  28.30
1373.0  218660.44  61625.97  28.18
1376.7  217109.93  60999.13  28.10
1380.5  215520.22  60323.02  27.99
1384.2  214255.92  59731.12  27.88
1387.9  213117.80  59159.07  27.76
1391.6  211857.25  58442.08  27.59
1395.3  210664.30  57642.15  27.36
1399.1  209933.89  56857.36  27.08
1402.8  209000.00  55898.00  26.75
1406.5  208311.03  54891.83  26.35
1410.2  207804.78  53853.17  25.92
1413.9  207833.44  52910.44  25.46
1417.6  207389.00  51859.91  25.01
1421.3  206774.93  50835.20  24.58
1425.1  206018.67  49864.00  24.20
1428.8  205711.35  49090.35  23.86
1432.5  205526.23  48476.99  23.59
1436.2  205289.69  47958.41  23.36
1439.9  204641.49  47393.91  23.16
1443.6  204263.00  46937.33  22.98
1447.3  203738.20  46469.69  22.81
1451.0  203286.75  46048.25  22.65
1454.7  202753.07  45599.64  22.49
1458.4  202347.13  45161.67  22.32
1462.1  201700.18  44642.85  22.13
1465.8  200957.33  44099.75  21.94
1469.4  200385.03  43578.95  21.75
1473.1  201095.98  43358.59  21.56
1476.8  201316.77  43062.79  21.39
1480.5  200134.67  42560.58  21.27
1484.2  199077.10  42185.55  21.19
1487.9  198410.54  41950.26  21.14
1491.6  197733.25  41791.75  21.14
1495.3  197673.67  41827.50  21.16
1498.9  197198.70  41811.53  21.20
1502.6  196256.73  41748.06  21.27
1506.3  195066.67  41661.51  21.36
1510.0  194158.90  41648.75  21.45
1513.7  193447.10  41660.42  21.54
1517.3  192740.70  41631.61  21.60
1521.0  191875.45  41508.86  21.63
1524.7  191078.75  41361.52  21.65
1528.3  190299.70  41163.87  21.63
1532.0  189392.00  40951.87  21.62
1535.7  188578.13  40724.44  21.60
1539.3  187745.03  40531.10  21.59
1543.0  187156.47  40446.39  21.61
1546.7  186793.75  40421.33  21.64
1550.3  186289.78  40426.31  21.70
1554.0  185544.80  40376.70  21.76
1557.6  184795.36  40325.21  21.82
1561.3  183967.30  40246.52  21.88
1565.0  183102.67  40133.07  21.92
1568.6  182171.91  40024.02  21.97
1572.3  181520.99  39940.73  22.00
1575.9  180931.38  39870.58  22.04
1579.6  180382.61  39798.89  22.06
1583.2  179775.11  39742.22  22.11
1586.9  179051.89  39697.23  22.17
1590.5  178454.27  39753.91  22.28
1594.1  177732.94  39853.88  22.42
1597.8  176964.59  39997.88  22.60
1601.4  176228.49  40223.00  22.82
1605.1  175290.69  40384.17  23.04
1608.7  174475.75  40608.00  23.27
1612.3  173700.34  40804.38  23.49
1616.0  172916.50  40988.50  23.70
1619.6  172210.56  41171.22  23.91
1623.2  171431.13  41304.20  24.09
1626.9  170871.84  41464.64  24.27
1630.5  170168.00  41586.00  24.44
1634.1  169544.73  41672.89  24.58
1637.8  168797.69  41744.27  24.73
1641.4  167888.12  41746.48  24.87
1645.0  167048.56  41768.03  25.00
1648.6  166107.18  41734.77  25.13
1652.2  165381.96  41743.51  25.24
1655.8  164673.00  41718.11  25.33
1659.5  163989.85  41693.55  25.42
1663.1  162790.31  41508.67  25.50
1666.7  161561.17  41293.67  25.56
1670.3  160432.87  41030.93  25.58
1673.9  159358.19  40793.11  25.60
1677.5  158557.07  40557.18  25.58
1681.1  158136.13  40350.00  25.52
1684.7  158146.30  40247.60  25.45
1688.3  157999.57  40064.66  25.36
1691.9  157626.87  39820.00  25.26
1695.6  157259.50  39501.43  25.12
1699.2  157149.40  39244.53  24.97
1702.8  157091.88  39045.68  24.86
1706.3  156586.65  38843.20  24.81
1709.9  155656.36  38603.56  24.80
1713.5  154945.16  38431.57  24.80
1717.1  154226.33  38196.36  24.77
1720.7  153580.00  37992.77  24.74
1724.3  153206.41  37830.41  24.69
1727.9  152883.11  37673.03  24.64
1731.5  152785.78  37568.86  24.59
1735.1  152906.67  37537.33  24.55
1738.7  152676.67  37391.73  24.49
1742.2  152155.92  37239.27  24.47
1745.8  151552.80  37041.07  24.44
1749.4  151548.33  36972.68  24.40
1753.0  150845.22  36722.93  24.34
1756.5  149435.76  36299.44  24.29
1760.1  147583.62  35770.28  24.24
1763.7  145470.11  35167.03  24.17
1767.2  143790.87  34694.40  24.13
1770.8  142414.50  34314.00  24.09
1774.4  141009.01  33958.91  24.08
1777.9  140183.25  33736.13  24.07
1781.5  139345.00  33542.00  24.07
1785.1  138135.83  33258.33  24.08
1788.6  136836.69  32966.96  24.09
1792.2  135574.50  32695.50  24.12
1795.8  134956.83  32564.42  24.13
1799.3  134309.80  32439.80  24.15
1802.9  133583.14  32275.94  24.16
1806.4  132920.44  32124.98  24.17
1810.0  132087.78  31925.37  24.17
1813.5  131616.61  31791.75  24.15
1817.1  131317.20  31729.20  24.16
1820.6  130652.13  31573.83  24.17
1824.2  130510.18  31561.11  24.18
1827.7  129688.06  31409.57  24.22
1831.2  129332.00  31402.00  24.28
1834.8  129256.90  31477.37  24.35
1838.3  129064.50  31537.50  24.44
1841.8  128440.47  31482.53  24.51
1845.4  127671.41  31394.84  24.59
1848.9  126832.35  31267.95  24.65
1852.4  126269.77  31172.43  24.69
1856.0  125546.20  30995.23  24.69
1859.5  124861.24  30807.76  24.67
1863.0  124122.56  30564.62  24.62
1866.6  123708.89  30374.31  24.55
1870.1  123454.06  30170.23  24.44
1873.6  122923.50  29842.50  24.28
1877.1  122008.25  29349.25  24.06
1880.6  120842.00  28744.89  23.79
1884.2  119874.38  28108.62  23.45
1887.7  118983.47  27409.33  23.04
1891.2  118012.65  26589.50  22.53
1894.7  117087.74  25744.69  21.99
1898.2  116633.57  24889.39  21.34
1902.2  124238.40  25147.20  20.24
1904.9  123579.38  24423.70  19.76
1907.6  122809.80  23679.40  19.28
1910.4  122197.13  22967.35  18.80
1913.1  121180.73  22236.27  18.35
1915.8  120556.57  21626.27  17.94
1918.6  120080.00  21098.27  17.57
1921.3  119601.80  20661.43  17.28
1924.0  118833.87  20238.17  17.03
1926.7  118094.33  19879.37  16.83
1929.4  117341.07  19580.13  16.69
1932.2  116767.93  19384.40  16.60
1934.9  116220.00  19234.80  16.55
1937.6  115647.80  19133.40  16.54
1940.3  115118.33  19082.50  16.58
1943.0  114668.64  19065.26  16.63
1945.7  114052.03  19030.37  16.69
1948.4  113385.98  19019.63  16.77
1951.1  112827.90  19052.70  16.89
1953.8  112251.70  19118.00  17.03
1956.4  111780.53  19191.31  17.17
1959.1  111218.67  19254.43  17.31
1961.8  110455.80  19301.80  17.47
1964.5  109831.73  19368.83  17.64
1967.2  109109.19  19397.06  17.78
1969.9  108505.75  19442.17  17.92
1972.5  107734.30  19470.84  18.07
1975.2  107190.92  19544.82  18.23
1977.9  106868.03  19638.40  18.38
1980.6  106305.44  19701.33  18.53
1983.2  105474.20  19721.07  18.70
1985.9  104610.00  19716.00  18.85
1988.5  103742.90  19695.64  18.99
1991.2  103110.98  19701.23  19.11
1993.8  102517.25  19710.90  19.23
1996.5  102069.55  19759.30  19.36
1999.2  101458.91  19750.17  19.47
2001.8  101058.70  19770.10  19.56
2004.4  100553.27  19743.62  19.63
2007.1  99873.20  19669.18  19.69
2009.7  99291.75  19612.35  19.75
2012.4  98930.67  19583.73  19.80
2015.0  98494.00  19511.33  19.81
2017.6  97936.46  19401.04  19.81
2020.3  97445.70  19285.93  19.79
2022.9  97239.87  19201.07  19.75
2025.5  97036.60  19082.28  19.67
2028.1  96841.45  18925.20  19.54
2030.8  96440.48  18724.60  19.42
2033.4  96278.70  18548.35  19.27
2036.0  95926.57  18316.90  19.09
2038.6  95580.20  18072.10  18.91
2041.2  95277.17  17813.93  18.70
2043.8  94935.43  17538.73  18.47
2046.4  94556.32  17241.38  18.23
2049.0  94080.23  16916.23  17.98
2051.6  93849.98  16653.60  17.74
2054.2  93516.67  16358.96  17.49
2056.8  93150.75  16080.17  17.26
2059.4  92568.38  15790.13  17.06
2062.0  92076.46  15525.83  16.86
2064.6  91500.04  15229.45  16.64
2067.1  90919.35  14922.68  16.41
2069.7  90314.48  14636.43  16.21
2072.3  89897.90  14399.48  16.02
2074.9  89445.65  14160.83  15.83
2077.4  89137.08  13944.10  15.64
2080.0  88676.17  13736.37  15.49
2082.6  88207.83  13541.25  15.35
2085.1  87749.95  13353.83  15.22
2087.7  87431.50  13188.50  15.08
2090.3  87007.35  13049.18  15.00
2092.8  86281.80  12867.93  14.91
2095.4  85507.72  12674.68  14.82
2097.9  84851.96  12519.56  14.75
2100.5  84182.67  12375.33  14.70
2103.0  83620.03  12273.28  14.68
2105.6  83087.28  12192.33  14.67
2108.1  82599.53  12126.30  14.68
2110.7  82083.75  12076.05  14.71
2113.2  81593.78  12055.18  14.77
2115.7  81043.58  12037.96  14.85
2118.3  80441.73  12010.38  14.93
2120.8  80066.85  12035.55  15.03
2123.3  79676.52  12058.02  15.13
2125.8  79307.43  12094.60  15.25
2128.4  78891.80  12133.88  15.38
2130.9  78384.50  12148.33  15.50
2133.4  78033.67  12174.98  15.60
2135.9  77675.33  12203.83  15.71
2138.4  77231.46  12215.78  15.82
2140.9  76935.43  12251.68  15.92
2143.4  76614.89  12256.43  16.00
2145.9  76292.03  12274.71  16.09
2148.4  76011.82  12305.17  16.19
2150.9  75731.60  12323.44  16.27
2153.4  75427.02  12323.44  16.34
2155.9  75101.96  12326.62  16.41
2158.4  74835.25  12360.25  16.52
2160.9  74639.25  12390.88  16.60
2163.4  74348.08  12392.37  16.67
2165.9  73809.82  12349.55  16.73
2168.4  73332.60  12324.60  16.81
2170.8  73012.13  12338.61  16.90
2173.3  72676.95  12344.94  16.99
2175.8  72379.54  12350.89  17.06
2178.2  72004.25  12342.17  17.14
2180.7  71629.37  12339.78  17.23
2183.2  71226.09  12341.43  17.33
2185.6  70818.30  12341.70  17.43
2188.1  70377.30  12322.80  17.51
2190.6  69845.53  12296.48  17.61
2193.0  69220.80  12238.88  17.68
2195.5  68659.20  12185.60  17.75
2197.9  68113.40  12144.40  17.83
2200.4  67438.04  12089.00  17.93
2202.8  66981.21  12034.70  17.97
2205.3  66418.97  11963.17  18.01
2207.7  66058.42  11948.95  18.09
2210.1  65650.20  11916.10  18.15
2212.6  65270.76  11864.92  18.18
2215.0  65025.63  11870.92  18.26
2217.4  64735.84  11843.88  18.30
2219.9  64526.00  11808.82  18.30
2222.3  64330.20  11787.60  18.32
2224.7  64170.00  11759.85  18.33
2227.1  63924.81  11704.05  18.31
2229.5  63642.68  11647.85  18.30
2231.9  63211.33  11561.07  18.29
2234.4  62709.13  11434.73  18.23
2236.8  62325.33  11305.26  18.14
2239.2  61961.90  11175.45  18.04
2241.6  61547.15  11027.98  17.92
2244.0  61156.80  10850.40  17.74
2246.4  60755.03  10642.43  17.52
2248.8  60344.81  10406.28  17.24
2251.2  60044.50  10179.00  16.95
2253.6  59653.00  9925.25  16.64
2255.9  59356.30  9679.80  16.31
2258.3  59044.03  9413.13  15.94
2260.7  58692.87  9156.00  15.60
2263.1  58282.75  8932.00  15.33
2265.5  57875.40  8704.48  15.04
2267.9  57572.25  8518.75  14.80
2270.2  57152.33  8378.47  14.66
2272.6  56750.20  8292.80  14.61
2275.0  56352.45  8246.70  14.63
2277.3  56020.50  8215.75  14.67
2279.7  55644.38  8201.00  14.74
2282.1  55289.13  8206.40  14.84
2284.4  54886.70  8193.17  14.93
2286.8  54608.96  8163.00  14.95
2289.1  54253.00  8134.17  14.99
2291.5  53965.45  8092.53  15.00
2293.8  53545.15  8006.03  14.95
2296.2  53076.10  7907.90  14.90
2298.5  52559.00  7798.33  14.84
2300.8  52066.82  7691.60  14.77
2303.2  51461.93  7549.20  14.67
2305.5  50793.08  7370.07  14.51
2307.9  50127.29  7199.75  14.36
2310.2  49503.30  7068.60  14.28
2312.5  48928.67  6946.00  14.20
2314.8  48351.22  6807.43  14.08
2317.1  47745.42  6660.00  13.95
2319.5  47153.40  6535.35  13.86
2321.8  46631.07  6415.27  13.76
2324.1  46024.53  6300.23  13.69
2326.4  45510.48  6172.65  13.56
2328.7  44998.33  6040.42  13.42
2331.0  44540.20  5956.60  13.37
2333.3  44177.55  5910.86  13.38
2335.6  43807.87  5854.80  13.36
2337.9  43383.15  5779.65  13.32
2340.2  42987.50  5700.00  13.26
2342.5  42612.73  5666.38  13.30
2344.8  42155.29  5602.67  13.29
2347.1  41650.70  5538.40  13.30
2349.4  41092.30  5493.10  13.37
2351.7  40617.87  5449.33  13.42
2353.9  40175.13  5389.05  13.41
2356.2  39690.63  5338.13  13.45
2358.5  39210.27  5292.08  13.50
2360.8  38740.85  5227.13  13.49
2363.1  38296.85  5191.55  13.56
2365.3  37847.94  5136.68  13.57
2367.6  37325.00  5066.67  13.57
2369.8  36833.25  5008.25  13.60
2372.1  36284.30  4977.05  13.72
2374.4  35645.90  4908.70  13.77
2376.6  35042.70  4826.03  13.77
2378.9  34490.17  4765.60  13.82
2381.1  33921.33  4714.67  13.90
2383.4  33376.12  4663.42  13.97
2385.6  32926.21  4615.42  14.02
2387.9  32459.70  4550.10  14.02
2390.1  31998.75  4488.75  14.03
2392.3  31528.58  4431.38  14.06
2394.6  31075.43  4365.32  14.05
2396.8  30671.74  4323.58  14.10
2399.0  30236.42  4271.08  14.13
2401.3  29800.08  4219.80  14.16
2403.5  29338.40  4131.40  14.08
2405.7  28937.18  4062.32  14.04
2407.9  28557.15  4016.85  14.07
2410.1  28141.80  3971.10  14.11
2412.4  27760.33  3898.50  14.04
2414.6  27372.80  3835.20  14.01
2416.8  26984.10  3758.70  13.93
2419.0  26640.45  3695.41  13.87
2421.2  26245.18  3640.73  13.87
2423.4  25796.11  3546.61  13.75
2425.6  25517.48  3467.10  13.59
2427.8  25260.30  3400.43  13.46
2430.0  24928.13  3307.18  13.27
2432.2  24614.40  3254.40  13.22
2434.4  24303.60  3183.08  13.10
2436.5  23996.70  3105.80  12.94
2438.7  23718.80  3023.95  12.75
2440.9  23452.78  2947.73  12.57
2443.1  23175.30  2894.40  12.49
2445.3  22917.20  2844.33  12.41
2447.4  22623.60  2754.00  12.17
2449.6  22350.53  2700.13  12.08
2451.8  22066.20  2628.90  11.91
2453.9  21728.98  2566.74  11.81
2456.1  21414.80  2501.53  11.68
2458.3  21151.56  2446.68  11.57
2460.4  20859.44  2394.93  11.48
2462.6  20612.08  2352.58  11.41
2464.7  20362.44  2286.81  11.23
2466.9  20117.93  2226.67  11.07
2469.0  19843.01  2146.73  10.82
2471.2  19583.65  2085.35  10.65
2473.3  19323.96  2045.37  10.58
2475.4  19088.58  1993.97  10.45
2477.6  18825.04  1926.28  10.23
2479.7  18598.40  1894.40  10.19
2481.9  18341.75  1860.19  10.14
2484.0  18128.07  1836.94  10.13
2486.1  17883.90  1785.60  9.98
2488.2  17639.04  1759.54  9.98
2490.4  17413.54  1733.75  9.96
2492.5  17100.30  1676.50  9.80
2494.6  16775.18  1639.05  9.77
2496.7  16494.84  1661.60  10.07
2498.8  16311.75  1684.95  10.33
2500.9  16114.59  1756.93  10.90
2503.0  16013.33  1781.48  11.13
2505.1  15928.25  1711.13  10.74
2507.2  15957.25  1640.68  10.28
2509.4  15887.39  1735.80  10.93
2511.4  15905.75  1799.18  11.31
2513.5  15923.47  1800.53  11.31
2515.6  15941.95  1935.15  12.14
