# Supplementary material for: Using reflectance spectra and Pl@ntNet to identify herbarium specimens: a case study with Lithocarpus
Source: New Phytol. 2025 Jun 4;251(2):800–10. doi: 10.1111/nph.70258 (PMC13278665; doi:10.1111/nph.70258)
Supplement: Supplementary file 1 — Dataset S1 Original spectral data collected for this study. [file NPH-251-800-s003.zip › lithocarpus_spectra/gr022322_0063.sig]

/*** Spectra Vista SIG Data ***/
name= gr022322_0063.sig
instrument= HI: 1132003 (HR-1024i)
integration= 50.0, 9.0, 6.0, 50.0, 9.0, 6.0
scan method= Time-based, Time-based
scan coadds= 100, 425, 571, 100, 425, 571
scan time= 5, 5
scan settings= AI, AI
external data set1= 0,0,0,0,0,0,0,0,0,0,0,0,0,0,0,0,0,0,0,0,0,0,0,0,0,0,0,0,0,0,0,0
external data set2= 0,0,0,0,0,0,0,0,0,0,0,0,0,0,0,0,0,0,0,0,0,0,0,0,0,0,0,0,0,0,0,0
external data dark= 0,0,0,0,0,0,0,0,0,0,0,0,0,0,0,0
external data mask= 0
optic= LENS 4(1), LENS 4(1)
temp= 32.9, -5.0, -9.9, 33.1, -5.1, -9.8
battery= 7.45, 7.46
error= 0, 0
units= Radiance, Radiance
time= 23/02/2022 11:31:36, 23/02/2022 11:34:03
longitude=                 ,                 
latitude=                 ,                 
gpstime=                 ,                 
comm= 
memory slot= 0, 0
factors= 0.958, 0.976, 1.000 [Overlap: Remove @ 990,1900, Matching Type: None]
inclinometer x offset= 0, 0
inclinometer y offset= 90, 90
data= 
340.5  1128.40  889.70  78.85
341.9  1148.58  935.88  81.48
343.4  1121.76  885.60  78.95
344.9  1128.50  851.00  75.41
346.4  1158.95  838.01  72.31
347.8  1147.71  822.24  71.64
349.3  1146.24  796.00  69.44
350.8  1151.40  818.10  71.05
352.2  1199.66  819.28  68.29
353.7  1213.52  813.61  67.05
355.2  1270.70  825.30  64.95
356.6  1309.00  850.85  65.00
358.1  1374.88  898.96  65.38
359.6  1410.20  910.22  64.55
361.0  1464.89  935.56  63.87
362.5  1553.58  974.07  62.70
364.0  1630.72  1031.94  63.28
365.5  1683.35  1066.55  63.36
366.9  1745.84  1092.72  62.59
368.4  1838.97  1138.41  61.90
369.9  1929.00  1195.98  62.00
371.3  2009.44  1255.90  62.50
372.8  2084.49  1297.89  62.26
374.2  2193.62  1349.92  61.54
375.7  2307.36  1415.88  61.36
377.2  2403.00  1481.85  61.67
378.6  2457.06  1519.15  61.83
380.1  2538.36  1576.86  62.12
381.6  2685.93  1639.30  61.03
383.0  2820.95  1733.05  61.43
384.5  2942.94  1834.56  62.34
386.0  3047.22  1918.62  62.96
387.4  3145.05  1988.25  63.22
388.9  3253.60  2045.12  62.86
390.4  3394.22  2141.32  63.09
391.8  3558.80  2250.08  63.23
393.3  3685.62  2329.59  63.21
394.7  3768.20  2406.20  63.86
396.2  3873.56  2477.78  63.97
397.7  4024.80  2580.00  64.10
399.1  4205.76  2719.59  64.66
400.6  4399.28  2844.80  64.67
402.0  4512.30  2940.60  65.17
403.5  4606.00  3047.80  66.17
405.0  4734.56  3168.80  66.93
406.4  4951.98  3355.44  67.76
407.9  5146.84  3523.40  68.46
409.3  5276.78  3661.26  69.38
410.8  5372.10  3790.08  70.55
412.2  5523.48  3939.60  71.32
413.7  5751.12  4127.82  71.77
415.1  5980.62  4320.60  72.24
416.6  6162.75  4489.47  72.85
418.0  6293.00  4611.00  73.27
419.5  6433.21  4726.44  73.47
420.9  6638.72  4887.20  73.62
422.4  6890.52  5073.24  73.63
423.8  7144.86  5269.18  73.75
425.3  7404.60  5473.50  73.92
426.7  7619.85  5633.40  73.93
428.2  7794.56  5757.76  73.87
429.6  7952.13  5894.42  74.12
431.1  8145.06  6044.22  74.21
432.5  8412.95  6249.62  74.29
434.0  8706.50  6468.00  74.29
435.4  9014.50  6704.50  74.37
436.8  9318.61  6940.22  74.48
438.3  9565.45  7135.95  74.60
439.7  9764.04  7294.58  74.71
441.2  9943.32  7427.88  74.70
442.6  10184.25  7620.15  74.82
444.0  10472.28  7835.10  74.82
445.5  10789.41  8090.70  74.99
446.9  11143.86  8353.80  74.96
448.4  11463.69  8599.15  75.01
449.8  11808.50  8864.85  75.07
451.2  12069.25  9079.25  75.23
452.7  12286.38  9264.00  75.40
454.1  12525.26  9450.30  75.45
455.5  12805.94  9671.90  75.53
457.0  13138.84  9941.36  75.66
458.4  13470.60  10221.64  75.88
459.8  13818.24  10517.76  76.12
461.2  14233.94  10846.86  76.20
462.7  14596.65  11157.93  76.44
464.1  14920.06  11429.81  76.61
465.5  15195.96  11670.84  76.80
467.0  15463.50  11901.10  76.96
468.4  15764.40  12176.64  77.24
469.8  16097.96  12462.36  77.42
471.2  16500.72  12812.88  77.65
472.7  16921.97  13187.71  77.93
474.1  17363.70  13564.10  78.12
475.5  17898.14  14017.12  78.32
476.9  18391.10  14444.04  78.54
478.4  18781.25  14800.00  78.80
479.8  19039.02  15057.50  79.09
481.2  19206.48  15243.84  79.37
482.6  19424.88  15456.69  79.57
484.0  19761.66  15768.12  79.79
485.4  20221.30  16188.90  80.06
486.9  20744.10  16672.50  80.37
488.3  21327.68  17187.12  80.59
489.7  21816.78  17638.60  80.85
491.1  22238.16  18045.72  81.15
492.5  22614.48  18410.28  81.41
493.9  22913.34  18717.12  81.69
495.3  23193.30  18998.10  81.91
496.8  23552.16  19365.48  82.22
498.2  24022.32  19819.50  82.50
499.6  24516.27  20284.20  82.74
501.0  25093.54  20825.86  82.99
502.4  25624.56  21331.44  83.25
503.8  26132.54  21829.92  83.54
505.2  26659.84  22341.84  83.80
506.6  27157.02  22825.66  84.05
508.0  27639.36  23294.88  84.28
509.4  28025.00  23685.00  84.51
510.8  28472.40  24131.25  84.75
512.2  28909.12  24565.92  84.98
513.6  29400.00  25046.40  85.19
515.0  29962.56  25587.12  85.40
516.4  30452.32  26072.16  85.62
517.8  31011.18  26600.64  85.78
519.2  31605.81  27166.41  85.95
520.7  32175.34  27707.79  86.11
522.0  32665.08  28176.24  86.26
523.4  33229.35  28717.92  86.42
524.8  33730.38  29197.08  86.56
526.2  34330.72  29772.81  86.72
527.6  34965.54  30357.78  86.82
529.0  35503.60  30866.00  86.94
530.4  36134.92  31456.38  87.05
531.8  36665.11  31962.58  87.17
533.2  37121.76  32394.96  87.27
534.6  37551.52  32828.00  87.42
536.0  38026.97  33283.31  87.53
537.4  38515.22  33755.82  87.64
538.8  39072.60  34288.20  87.76
540.2  39692.71  34872.60  87.86
541.6  40279.54  35431.76  87.96
543.0  40804.68  35935.20  88.07
544.3  41503.35  36583.50  88.15
545.7  42277.65  37309.95  88.25
547.1  42795.30  37801.50  88.33
548.5  43414.56  38403.84  88.46
549.9  44123.89  39079.78  88.57
551.3  44876.26  39806.52  88.70
552.7  45420.64  40340.70  88.82
554.1  46128.99  41014.62  88.91
555.4  46711.42  41595.56  89.05
556.8  47128.62  42018.90  89.16
558.2  47397.45  42305.70  89.26
559.6  47643.90  42580.05  89.37
561.0  48131.16  43081.50  89.51
562.3  48512.10  43475.25  89.62
563.7  49078.40  44038.40  89.73
565.1  49654.00  44602.80  89.83
566.5  50271.84  45203.28  89.92
567.9  51113.20  46008.24  90.01
569.2  52046.40  46884.60  90.08
570.6  53007.69  47786.95  90.15
572.0  53833.12  48566.29  90.22
573.4  54532.13  49244.37  90.30
574.8  55228.75  49929.00  90.40
576.1  56090.34  50758.87  90.49
577.5  56758.48  51395.68  90.55
578.9  57680.04  52272.12  90.62
580.3  58536.66  53087.07  90.69
581.6  59392.00  53902.88  90.76
583.0  60216.48  54702.36  90.84
584.4  60807.15  55276.56  90.90
585.8  61222.31  55673.43  90.94
587.1  61534.66  56004.08  91.01
588.5  61949.70  56416.20  91.07
589.9  62296.50  56768.10  91.13
591.2  62783.72  57246.52  91.18
592.6  63518.18  57937.00  91.21
594.0  64157.65  58544.17  91.25
595.3  65014.02  59346.44  91.28
596.7  65897.54  60179.76  91.32
598.1  66743.07  60988.75  91.38
599.5  67584.15  61771.60  91.40
600.8  68458.08  62580.52  91.41
602.2  69174.07  63256.69  91.45
603.5  70052.16  64087.20  91.48
604.9  70924.14  64910.70  91.52
606.3  71718.24  65662.08  91.56
607.6  72469.14  66354.84  91.56
609.0  73186.20  67046.40  91.61
610.4  73906.56  67720.38  91.63
611.7  74544.79  68329.51  91.66
613.1  75130.35  68897.70  91.70
614.5  75798.72  69515.64  91.71
615.8  76312.08  70017.84  91.75
617.2  77020.74  70693.02  91.78
618.5  77639.84  71279.20  91.81
619.9  78418.70  72020.00  91.84
621.2  79145.64  72704.45  91.86
622.6  80047.00  73568.00  91.91
624.0  80774.37  74257.74  91.93
625.3  81597.59  75046.20  91.97
626.7  82418.58  75825.98  92.00
628.0  83105.32  76477.80  92.03
629.4  83932.80  77263.20  92.05
630.8  84622.56  77922.24  92.08
632.1  85169.07  78455.79  92.12
633.5  86057.40  79302.08  92.15
634.8  86775.03  79983.74  92.17
636.2  87416.40  80589.54  92.19
637.5  88231.97  81364.07  92.22
638.9  88933.68  82054.44  92.26
640.2  89694.26  82781.80  92.29
641.6  90512.28  83541.24  92.30
642.9  91275.73  84249.62  92.30
644.3  92074.38  85039.44  92.36
645.6  92839.50  85761.00  92.38
647.0  93563.37  86461.20  92.41
648.3  94353.82  87223.59  92.44
649.7  95159.12  88010.00  92.49
651.0  95959.17  88765.86  92.50
652.4  96489.90  89273.34  92.52
653.7  97556.31  90289.89  92.55
655.0  98471.24  91166.08  92.58
656.4  99123.00  91782.20  92.59
657.7  100173.81  92793.06  92.63
659.1  101047.10  93639.70  92.67
660.4  101763.20  94338.72  92.70
661.8  102440.00  95000.00  92.74
663.1  103381.08  95901.48  92.77
664.5  103859.70  96379.50  92.80
665.8  103999.65  96562.20  92.85
667.1  104064.21  96656.76  92.88
668.5  104403.60  97003.20  92.91
669.8  104741.62  97367.22  92.96
671.2  104956.80  97618.56  93.01
672.5  105228.78  97912.31  93.05
673.8  105819.84  98503.72  93.09
675.2  106756.44  99382.92  93.09
676.5  107894.22  100458.66  93.11
677.8  109106.72  101599.02  93.12
679.2  110059.74  102515.26  93.15
680.5  110900.64  103321.71  93.17
681.9  111626.90  104057.80  93.22
683.2  112427.70  104827.80  93.24
684.5  113213.10  105605.50  93.28
685.9  113935.04  106321.94  93.32
687.2  114631.68  107020.80  93.36
688.5  115290.66  107661.30  93.38
689.9  116059.24  108419.24  93.42
691.2  116714.57  109081.74  93.46
692.5  117330.82  109697.76  93.49
693.8  118051.80  110411.20  93.53
695.2  118658.00  111012.82  93.56
696.5  119343.40  111683.88  93.58
697.8  120049.30  112368.35  93.60
699.2  120694.08  113009.91  93.63
700.5  121401.00  113703.66  93.66
701.8  122010.00  114321.90  93.70
703.1  122668.56  114975.24  93.73
704.5  123332.22  115633.98  93.76
705.8  124069.82  116356.35  93.78
707.1  124721.75  117000.50  93.81
708.4  125353.74  117624.87  93.83
709.8  126127.35  118384.02  93.86
711.1  126660.46  118920.62  93.89
712.4  127469.10  119714.82  93.92
713.7  128133.34  120357.40  93.93
715.0  128831.37  121030.20  93.94
716.3  129564.75  121749.25  93.97
717.7  130271.13  122448.61  94.00
719.0  131049.60  123202.10  94.01
720.3  131811.72  123928.56  94.02
721.6  132696.80  124778.80  94.03
722.9  133541.19  125615.52  94.06
724.2  134409.24  126456.12  94.08
725.6  135176.02  127194.30  94.10
726.9  135625.00  127634.75  94.11
728.2  136078.88  128066.40  94.11
729.5  136641.83  128624.60  94.13
730.8  137101.90  129081.90  94.15
732.1  137666.48  129635.80  94.17
733.4  138075.78  130029.98  94.17
734.7  138342.24  130310.64  94.19
736.0  138677.52  130629.42  94.20
737.3  138774.60  130731.03  94.20
738.6  138866.67  130823.10  94.21
740.0  139002.45  130969.75  94.22
741.2  139235.20  131239.68  94.26
742.6  139725.00  131701.68  94.26
743.9  140294.24  132235.52  94.26
745.2  141022.32  132942.06  94.27
746.5  141803.12  133691.64  94.28
747.8  142458.60  134332.40  94.30
749.1  143198.82  135046.29  94.31
750.4  143942.70  135745.62  94.31
751.7  144673.90  136438.68  94.31
753.0  145215.93  136959.09  94.31
754.2  145849.92  137576.64  94.33
755.5  146422.28  138132.96  94.34
756.8  146982.60  138669.20  94.34
758.1  147958.32  139583.16  94.34
759.4  148857.40  140429.40  94.34
760.7  149677.92  141240.96  94.36
762.0  150272.50  141802.50  94.36
763.3  150813.18  142328.34  94.37
764.6  151190.88  142701.60  94.39
765.9  151577.20  143065.75  94.38
767.2  152056.17  143522.82  94.39
768.4  152361.30  143834.60  94.40
769.7  152976.74  144430.04  94.41
771.0  153399.96  144834.48  94.42
772.3  153760.75  145186.80  94.42
773.6  154211.84  145630.88  94.44
774.8  154652.84  146066.31  94.45
776.1  155093.64  146483.74  94.45
777.4  155408.55  146795.78  94.46
778.7  155921.96  147280.36  94.46
780.0  156349.12  147708.80  94.47
781.2  156702.78  148045.50  94.48
782.5  157200.42  148540.86  94.49
783.8  157665.42  148975.20  94.49
785.0  158004.36  149305.92  94.49
786.3  158403.00  149698.50  94.50
787.6  158855.20  150141.04  94.51
788.9  159234.45  150510.75  94.52
790.1  159739.50  151008.60  94.53
791.4  160102.08  151358.40  94.54
792.7  160710.78  151960.20  94.56
793.9  161118.72  152364.24  94.57
795.2  161621.00  152812.00  94.55
796.5  162097.32  153294.02  94.57
797.7  162560.46  153730.92  94.57
799.0  163176.00  154332.00  94.58
800.2  163564.16  154711.68  94.59
801.5  164023.28  155138.48  94.58
802.8  164543.05  155645.10  94.59
804.0  164995.74  156077.74  94.60
805.3  165466.44  156538.72  94.60
806.5  165819.80  156898.70  94.62
807.8  166289.90  157339.00  94.62
809.0  166749.89  157792.53  94.63
810.3  167195.97  158229.02  94.64
811.5  167568.96  158596.02  94.65
812.8  168043.80  159019.80  94.63
814.0  168428.70  159399.09  94.64
815.3  168896.72  159859.06  94.65
816.5  169271.00  160229.25  94.66
817.8  169714.89  160643.07  94.65
819.0  170112.81  160998.81  94.64
820.2  170545.20  161431.98  94.66
821.5  171007.55  161883.60  94.66
822.7  171316.65  162175.53  94.66
824.0  171732.60  162566.01  94.66
825.2  172230.90  163009.50  94.65
826.4  172677.56  163459.01  94.66
827.7  172982.10  163765.15  94.67
828.9  173479.50  164228.40  94.67
830.1  173854.56  164583.01  94.67
831.4  174264.13  164959.02  94.66
832.6  174706.52  165419.32  94.68
833.8  175081.30  165759.80  94.68
835.0  175440.44  166105.38  94.68
836.3  175903.14  166518.66  94.66
837.5  176337.00  166943.70  94.67
838.7  176766.57  167373.27  94.69
839.9  177137.28  167747.76  94.70
841.2  177609.46  168178.52  94.69
842.4  177988.95  168544.23  94.69
843.6  178416.70  168936.60  94.69
844.8  178874.19  169414.20  94.71
846.0  179282.34  169810.11  94.72
847.2  179648.70  170146.62  94.71
848.5  180122.40  170610.56  94.72
849.7  180499.56  170924.97  94.70
850.9  180866.40  171297.10  94.71
852.1  181279.26  171679.22  94.70
853.3  181556.16  172005.36  94.74
854.5  181937.00  172333.49  94.72
855.7  182285.40  172669.32  94.72
856.9  182642.64  172973.88  94.71
858.1  183016.64  173372.85  94.73
859.3  183369.62  173705.84  94.73
860.5  183800.49  174143.55  94.75
861.7  184189.60  174492.80  94.74
862.9  184536.95  174852.21  94.75
864.1  184896.56  175205.22  94.76
865.3  185325.92  175582.72  94.74
866.5  185820.48  176022.72  94.73
867.7  186180.54  176396.75  94.74
868.9  186585.49  176742.86  94.72
870.1  187005.10  177158.49  94.73
871.3  187428.84  177604.16  94.76
872.5  187950.15  178095.60  94.76
873.7  188407.12  178496.80  94.74
874.9  188871.09  178948.26  94.75
876.0  189410.40  179399.52  94.71
877.2  189787.24  179836.28  94.76
878.4  190379.43  180350.28  94.73
879.6  190835.40  180810.00  94.75
880.8  191292.50  181207.25  94.73
882.0  191717.19  181563.38  94.70
883.1  192214.96  182051.80  94.71
884.3  192691.82  182467.23  94.69
885.5  193215.75  182921.34  94.67
886.7  193564.80  183268.80  94.68
887.8  194044.50  183644.10  94.64
889.0  194524.12  184143.86  94.66
890.2  194951.61  184599.03  94.69
891.4  195465.21  185068.48  94.68
892.5  196081.47  185631.03  94.67
893.7  196744.72  186143.36  94.61
894.9  197367.84  186682.32  94.59
896.0  197952.80  187282.35  94.61
897.2  198609.60  187887.56  94.60
898.4  199125.03  188385.21  94.61
899.5  199759.40  188954.57  94.59
900.7  200149.30  189329.40  94.59
901.9  200597.18  189654.82  94.55
903.0  200958.18  189936.14  94.52
904.2  201334.00  190341.40  94.54
905.4  201820.86  190775.34  94.53
906.5  202333.25  191189.67  94.49
907.7  202633.28  191435.56  94.47
908.8  203050.86  191760.93  94.44
910.0  203350.16  192050.56  94.44
911.2  203730.24  192339.71  94.41
912.3  203891.28  192456.48  94.39
913.5  204092.99  192623.08  94.38
914.6  204256.08  192734.64  94.36
915.8  204543.96  193016.46  94.36
916.9  204821.90  193291.88  94.37
918.1  205051.72  193480.06  94.36
919.2  205354.17  193706.64  94.33
920.4  205414.22  193885.12  94.39
921.5  205614.01  194044.17  94.37
922.7  205872.48  194156.16  94.31
923.8  206211.54  194460.42  94.30
925.0  206364.48  194620.16  94.31
926.1  206639.16  194904.36  94.32
927.3  207034.08  195264.00  94.31
928.4  207463.75  195695.50  94.33
929.6  208158.72  196331.52  94.32
930.7  208936.00  197054.20  94.31
931.8  209654.46  197831.40  94.36
933.0  210355.20  198462.96  94.35
934.1  210817.80  198814.59  94.31
935.3  211026.06  199054.27  94.33
936.4  211114.14  198985.50  94.25
937.6  210871.20  198913.26  94.33
938.7  210750.03  198776.34  94.32
939.9  210953.87  198830.85  94.25
941.0  211474.18  199366.62  94.27
942.1  212045.04  199854.54  94.25
943.3  212593.20  200465.40  94.30
944.4  212955.48  200832.50  94.31
945.6  213228.96  200984.72  94.26
946.7  213545.42  201163.76  94.20
947.9  213762.57  201543.09  94.28
949.0  213918.79  201628.30  94.25
950.1  214261.56  201978.00  94.27
951.3  214604.83  202254.69  94.25
952.4  215028.37  202527.73  94.19
953.6  215273.10  202882.64  94.24
954.7  215419.68  202963.44  94.22
955.8  215789.29  203262.02  94.19
957.0  216227.40  203513.85  94.12
958.1  216543.30  203840.76  94.13
959.3  216501.60  203844.90  94.15
960.4  216847.96  204223.25  94.18
961.6  217158.33  204345.66  94.10
962.7  217448.00  204457.60  94.03
963.9  217570.29  204532.37  94.01
965.0  217691.10  204617.64  93.99
966.2  217906.54  204673.85  93.93
967.3  217905.30  204652.58  93.92
968.5  218060.16  204645.12  93.85
969.6  218166.32  204726.08  93.84
970.8  218026.71  204723.86  93.90
971.9  217778.88  204645.76  93.97
973.1  218109.20  204561.12  93.79
974.2  218024.03  204368.76  93.74
975.4  218158.11  204691.56  93.83
976.5  218152.35  204752.73  93.86
977.7  218427.84  204607.56  93.67
978.8  218227.77  204338.97  93.64
980.0  218201.00  204597.00  93.77
981.2  218284.23  204976.47  93.90
982.3  218679.72  204749.86  93.63
983.5  218508.68  204703.98  93.68
984.6  218634.48  204778.80  93.66
985.8  218558.12  205069.48  93.83
987.0  218778.56  204790.72  93.61
988.1  219339.96  204808.12  93.37
989.3  219021.04  205111.20  93.65
990.2  230234.20  211689.50  91.95
994.0  230539.09  212132.67  92.02
997.9  230398.08  212196.58  92.10
1001.7  230875.09  212681.66  92.12
1005.6  231923.33  213792.22  92.18
1009.4  233177.99  215078.96  92.24
1013.3  234240.00  216200.00  92.30
1017.1  234974.50  217029.66  92.36
1021.0  235775.48  217898.27  92.42
1024.8  237134.67  219228.17  92.45
1028.6  238974.18  221097.63  92.52
1032.5  240534.00  222663.00  92.57
1036.3  241223.58  223404.32  92.61
1040.1  241498.61  223799.10  92.67
1044.0  242337.16  224642.02  92.70
1047.8  243051.90  225390.90  92.73
1051.6  243671.02  226090.58  92.79
1055.5  243280.20  225824.60  92.82
1059.3  242980.65  225618.75  92.85
1063.1  242693.69  225430.36  92.89
1067.0  242967.64  225779.66  92.93
1070.8  243626.83  226500.17  92.97
1074.6  244091.19  227040.19  93.01
1078.4  243743.33  226783.67  93.04
1082.3  242856.06  226059.56  93.08
1086.1  242312.98  225682.62  93.14
1089.9  242253.52  225771.71  93.20
1093.7  242641.39  226190.69  93.22
1097.5  242695.88  226402.97  93.29
1101.4  242607.23  226443.29  93.34
1105.2  242414.00  226358.80  93.38
1109.0  242807.27  226810.38  93.41
1112.8  243841.47  227826.66  93.43
1116.6  244647.78  228585.87  93.43
1120.4  245370.84  229245.96  93.43
1124.2  245871.68  229680.63  93.41
1128.1  246546.04  230201.32  93.37
1131.8  246596.47  230036.80  93.28
1135.7  246427.18  229585.11  93.17
1139.5  246249.80  229001.40  93.00
1143.3  245702.37  227916.42  92.76
1147.1  245026.67  226728.00  92.53
1150.9  244313.67  225401.92  92.26
1154.7  244305.24  224659.07  91.96
1158.5  244174.53  223886.53  91.69
1162.3  243989.47  223053.49  91.42
1166.1  243340.67  221912.47  91.19
1169.9  243002.33  221028.93  90.96
1173.7  242360.00  219900.00  90.73
1177.5  241755.34  218673.07  90.45
1181.2  241770.24  217962.91  90.15
1185.0  242214.69  217607.42  89.84
1188.8  242162.28  216829.28  89.54
1192.6  242191.32  216198.07  89.27
1196.4  242229.17  215610.38  89.01
1200.2  241576.53  214537.24  88.81
1204.0  241159.00  213710.15  88.62
1207.8  240792.30  212987.38  88.45
1211.6  240227.44  212176.78  88.32
1215.3  239750.63  211598.77  88.26
1219.1  239625.67  211474.75  88.25
1222.9  239288.89  211271.11  88.29
1226.7  238967.74  211256.49  88.40
1230.4  238341.42  211017.08  88.54
1234.2  237672.87  210803.44  88.69
1238.0  236946.83  210544.67  88.86
1241.8  236267.50  210292.75  89.01
1245.5  235707.07  210086.73  89.13
1249.3  235526.80  210181.78  89.24
1253.1  235818.33  210630.00  89.32
1256.8  235866.87  210848.95  89.39
1260.6  235684.97  210836.60  89.46
1264.4  235482.60  210760.66  89.50
1268.1  235143.33  210540.00  89.54
1271.9  235146.44  210629.84  89.57
1275.7  235375.72  211053.30  89.67
1279.4  235653.90  211597.20  89.79
1283.2  235191.61  211534.61  89.94
1286.9  234852.21  211572.59  90.09
1290.7  234594.80  211685.47  90.23
1294.4  233923.42  211366.81  90.36
1298.2  232998.54  210721.78  90.44
1302.0  231858.08  209781.67  90.48
1305.7  230544.11  208584.44  90.47
1309.5  229005.90  207102.78  90.44
1313.2  228069.92  206104.92  90.37
1317.0  227370.00  205311.60  90.30
1320.7  226575.82  204300.63  90.17
1324.4  225476.65  202930.52  90.00
1328.2  224899.20  201886.40  89.77
1331.9  224053.68  200548.15  89.51
1335.7  223281.11  199147.64  89.19
1339.4  222012.53  197229.29  88.84
1343.2  221070.78  195492.92  88.43
1346.9  220658.08  194078.35  87.95
1350.6  221007.50  193167.96  87.40
1354.4  221480.25  192283.69  86.82
1358.1  221165.33  190669.73  86.21
1361.8  220401.18  188755.93  85.64
1365.6  219407.75  186782.60  85.13
1369.3  218389.33  185071.56  84.74
1373.0  217153.32  183396.34  84.45
1376.7  215692.83  181631.37  84.21
1380.5  214098.93  179761.60  83.96
1384.2  212820.98  177958.07  83.62
1387.9  211602.53  175974.67  83.16
1391.6  210316.33  173635.00  82.56
1395.3  209133.20  171031.40  81.78
1399.1  208383.82  168424.84  80.82
1402.8  207429.33  165274.67  79.68
1406.5  206706.60  161946.70  78.35
1410.2  206138.17  158518.89  76.90
1413.9  206056.22  155278.44  75.36
1417.6  205540.48  151768.74  73.84
1421.3  204932.53  148382.13  72.41
1425.1  204178.67  145176.00  71.10
1428.8  203781.60  142627.20  69.99
1432.5  203546.82  140586.97  69.07
1436.2  203310.14  138871.72  68.31
1439.9  202670.71  137159.78  67.68
1443.6  202313.22  135818.67  67.13
1447.3  201794.16  134537.24  66.67
1451.0  201348.00  133386.00  66.25
1454.7  200820.09  132234.31  65.85
1458.4  200437.77  131163.20  65.44
1462.1  199818.28  129944.03  65.03
1465.8  199179.78  128720.75  64.63
1469.4  198668.39  127635.06  64.25
1473.1  199277.07  127347.40  63.90
1476.8  199492.08  126928.10  63.63
1480.5  198402.96  125880.29  63.45
1484.2  197453.25  125128.58  63.37
1487.9  196839.02  124771.83  63.39
1491.6  196172.17  124517.25  63.47
1495.3  196029.17  124696.00  63.61
1498.9  195523.37  124752.50  63.80
1502.6  194645.20  124636.92  64.03
1506.3  193517.96  124440.71  64.30
1510.0  192609.45  124398.70  64.59
1513.7  191870.31  124459.62  64.87
1517.3  191160.96  124443.48  65.10
1521.0  190262.66  124232.26  65.30
1524.7  189475.96  123976.92  65.43
1528.3  188671.68  123610.43  65.52
1532.0  187766.27  123152.27  65.59
1535.7  186913.22  122700.36  65.65
1539.3  186081.67  122263.43  65.70
1543.0  185472.19  122027.11  65.79
1546.7  185113.50  122002.83  65.91
1550.3  184610.31  121969.78  66.07
1554.0  183819.30  121748.90  66.23
1557.6  183073.37  121577.13  66.41
1561.3  182273.70  121304.10  66.55
1565.0  181429.47  121016.27  66.70
1568.6  180513.91  120640.19  66.83
1572.3  179886.19  120480.82  66.98
1575.9  179312.80  120356.98  67.12
1579.6  178767.24  120239.47  67.26
1583.2  178162.04  120115.02  67.42
1586.9  177464.47  120025.46  67.63
1590.5  176899.64  120196.84  67.95
1594.1  176197.90  120455.17  68.36
1597.8  175454.57  120859.86  68.88
1601.4  174734.83  121351.14  69.45
1605.1  173815.79  121772.89  70.06
1608.7  173007.00  122294.00  70.69
1612.3  172256.46  122823.99  71.30
1616.0  171494.45  123300.10  71.90
1619.6  170795.78  123763.33  72.46
1623.2  170007.27  124105.67  73.00
1626.9  169405.13  124502.13  73.49
1630.5  168674.25  124758.00  73.96
1634.1  168053.03  125042.34  74.41
1637.8  167343.56  125197.33  74.81
1641.4  166458.68  125251.17  75.24
1645.0  165645.68  125268.73  75.62
1648.6  164712.90  125192.58  76.01
1652.2  163982.87  125218.46  76.36
1655.8  163293.89  125201.89  76.67
1659.5  162603.65  125140.40  76.96
1663.1  161442.47  124621.42  77.19
1666.7  160198.50  123990.50  77.40
1670.3  159054.78  123272.55  77.50
1673.9  157966.83  122499.26  77.55
1677.5  157192.28  121780.23  77.47
1681.1  156761.24  121169.56  77.30
1684.7  156760.10  120778.65  77.05
1688.3  156631.92  120242.81  76.77
1691.9  156239.20  119484.13  76.48
1695.6  155889.37  118687.80  76.14
1699.2  155791.50  118100.60  75.81
1702.8  155722.07  117609.80  75.53
1706.3  155250.19  117056.83  75.40
1709.9  154292.44  116273.42  75.36
1713.5  153628.76  115709.12  75.32
1717.1  152956.38  115089.72  75.24
1720.7  152300.17  114490.23  75.17
1724.3  151945.81  114090.92  75.09
1727.9  151641.54  113688.56  74.97
1731.5  151555.22  113420.31  74.84
1735.1  151690.93  113301.33  74.69
1738.7  151452.76  112887.07  74.54
1742.2  151008.92  112304.04  74.37
1745.8  150414.67  111601.73  74.20
1749.4  150320.60  111250.54  74.01
1753.0  149547.42  110373.08  73.80
1756.5  148167.61  108995.87  73.56
1760.1  146415.57  107370.75  73.33
1763.7  144403.00  105605.89  73.13
1767.2  142836.40  104203.67  72.95
1770.8  141493.00  103037.00  72.82
1774.4  140101.23  101886.48  72.72
1777.9  139281.75  101228.43  72.68
1781.5  138425.33  100564.00  72.65
1785.1  137204.17  99655.83  72.63
1788.6  135906.44  98776.08  72.68
1792.2  134663.33  97956.33  72.74
1795.8  134126.85  97632.24  72.79
1799.3  133504.60  97258.40  72.85
1802.9  132773.17  96778.74  72.89
1806.4  132092.36  96326.22  72.92
1810.0  131252.88  95738.72  72.94
1813.5  130786.18  95400.04  72.94
1817.1  130480.87  95213.33  72.97
1820.6  129822.27  94799.30  73.02
1824.2  129712.84  94829.51  73.11
1827.7  128888.93  94391.23  73.23
1831.2  128562.00  94374.00  73.41
1834.8  128509.83  94604.50  73.62
1838.3  128310.50  94757.50  73.85
1841.8  127672.60  94580.50  74.08
1845.4  126820.17  94242.24  74.31
1848.9  126017.55  93832.95  74.46
1852.4  125398.53  93517.30  74.58
1856.0  124704.50  93000.47  74.58
1859.5  123985.77  92393.09  74.52
1863.0  123336.88  91724.68  74.37
1866.6  123024.71  91202.49  74.13
1870.1  122802.54  90560.82  73.75
1873.6  122181.75  89475.75  73.23
1877.1  121140.25  87885.00  72.55
1880.6  119972.09  85988.82  71.67
1884.2  119018.28  84020.10  70.59
1887.7  118174.67  81891.00  69.30
1891.2  117217.45  79370.90  67.71
1894.7  116385.11  76728.17  65.93
1898.2  115908.94  74164.08  63.98
1902.2  124129.20  76970.40  62.01
1904.9  123409.18  74519.23  60.38
1907.6  122586.53  72049.47  58.77
1910.4  121926.35  69751.33  57.21
1913.1  120846.27  67389.27  55.76
1915.8  120205.63  65514.87  54.50
1918.6  119742.93  63926.80  53.39
1921.3  119237.90  62550.37  52.46
1924.0  118456.22  61198.67  51.66
1926.7  117761.93  60118.23  51.05
1929.4  117035.40  59281.87  50.65
1932.2  116504.20  58730.12  50.41
1934.9  115970.40  58344.00  50.31
1937.6  115395.07  58084.07  50.33
1940.3  114827.92  57984.17  50.50
1943.0  114357.76  58013.53  50.73
1945.7  113681.06  58028.30  51.04
1948.4  112950.71  58068.21  51.41
1951.1  112360.50  58240.50  51.83
1953.8  111773.75  58449.05  52.29
1956.4  111277.23  58730.32  52.78
1959.1  110717.47  58974.53  53.27
1961.8  109961.95  59125.15  53.77
1964.5  109316.25  59338.88  54.28
1967.2  108595.17  59520.55  54.81
1969.9  107996.92  59734.67  55.31
1972.5  107241.14  59862.29  55.82
1975.2  106711.58  60144.35  56.36
1977.9  106380.68  60497.58  56.87
1980.6  105824.78  60690.18  57.35
1983.2  105001.52  60736.82  57.84
1985.9  104148.00  60720.00  58.30
1988.5  103282.47  60674.21  58.75
1991.2  102667.50  60756.08  59.18
1993.8  102093.75  60850.90  59.60
1996.5  101664.20  60984.00  59.99
1999.2  101053.00  60958.95  60.32
2001.8  100656.10  61018.30  60.62
2004.4  100177.61  60985.98  60.88
2007.1  99502.20  60788.35  61.09
2009.7  98910.45  60589.80  61.26
2012.4  98562.67  60456.27  61.34
2015.0  98142.50  60192.83  61.33
2017.6  97601.21  59780.04  61.25
2020.3  97077.93  59372.50  61.16
2022.9  96851.33  59075.87  61.00
2025.5  96647.55  58721.45  60.76
2028.1  96440.92  58290.12  60.44
2030.8  96032.60  57623.33  60.00
2033.4  95872.30  57061.10  59.52
2036.0  95525.47  56338.63  58.98
2038.6  95167.45  55556.15  58.38
2041.2  94850.60  54766.07  57.74
2043.8  94507.18  53932.88  57.07
2046.4  94141.40  53032.73  56.33
2049.0  93679.13  52079.33  55.59
2051.6  93451.63  51252.23  54.84
2054.2  93109.79  50381.46  54.11
2056.8  92759.33  49568.75  53.44
2059.4  92203.10  48652.07  52.77
2062.0  91708.33  47791.67  52.11
2064.6  91143.00  46921.77  51.48
2067.1  90534.38  46046.93  50.86
2069.7  89890.90  45167.02  50.25
2072.3  89476.48  44443.25  49.67
2074.9  89037.73  43764.53  49.15
2077.4  88734.59  43215.03  48.70
2080.0  88267.19  42663.23  48.33
2082.6  87789.17  42121.79  47.98
2085.1  87329.15  41606.60  47.64
2087.7  87002.50  41223.00  47.38
2090.3  86583.30  40850.15  47.18
2092.8  85865.26  40346.87  46.99
2095.4  85085.87  39839.26  46.82
2097.9  84451.38  39421.67  46.68
2100.5  83802.67  39032.33  46.58
2103.0  83234.72  38714.85  46.51
2105.6  82698.23  38453.20  46.50
2108.1  82226.03  38283.75  46.56
2110.7  81706.57  38144.98  46.69
2113.2  81197.52  38053.98  46.87
2115.7  80627.63  37963.96  47.09
2118.3  80040.35  37865.10  47.31
2120.8  79704.00  37945.50  47.61
2123.3  79313.18  38027.71  47.95
2125.8  78917.88  38120.25  48.30
2128.4  78515.13  38235.60  48.70
2130.9  78008.33  38313.50  49.11
2133.4  77644.12  38454.15  49.53
2135.9  77286.83  38554.00  49.88
2138.4  76850.68  38588.09  50.21
2140.9  76550.08  38724.62  50.59
2143.4  76225.03  38828.28  50.94
2145.9  75932.63  38907.48  51.24
2148.4  75652.41  38992.76  51.54
2150.9  75384.38  39071.95  51.83
2153.4  75098.07  39145.05  52.13
2155.9  74784.33  39191.07  52.41
2158.4  74510.63  39236.75  52.66
2160.9  74314.63  39291.88  52.87
2163.4  74017.78  39317.93  53.12
2165.9  73473.40  39226.18  53.39
2168.4  72994.35  39157.05  53.64
2170.8  72674.34  39134.70  53.85
2173.3  72340.99  39117.77  54.07
2175.8  72047.89  39128.56  54.31
2178.2  71681.42  39100.08  54.55
2180.7  71336.01  39060.35  54.76
2183.2  70956.98  39020.71  54.99
2185.6  70547.40  38978.10  55.25
2188.1  70087.50  38896.20  55.50
2190.6  69543.93  38768.17  55.75
2193.0  68910.88  38569.85  55.97
2195.5  68352.00  38387.20  56.16
2197.9  67783.60  38205.07  56.36
2200.4  67117.50  37974.38  56.58
2202.8  66649.13  37857.50  56.80
2205.3  66084.80  37653.90  56.98
2207.7  65756.17  37552.88  57.11
2210.1  65366.00  37379.07  57.18
2212.6  65017.00  37240.75  57.28
2215.0  64789.04  37178.38  57.38
2217.4  64484.14  37069.82  57.49
2219.9  64239.68  36962.78  57.54
2222.3  64030.63  36860.63  57.57
2224.7  63870.08  36765.23  57.56
2227.1  63610.18  36608.37  57.55
2229.5  63341.32  36387.27  57.45
2231.9  62921.60  36047.07  57.29
2234.4  62416.67  35659.53  57.13
2236.8  62039.66  35286.98  56.88
2239.2  61690.20  34892.00  56.56
2241.6  61274.50  34425.65  56.18
2244.0  60883.20  33904.80  55.69
2246.4  60494.93  33379.50  55.18
2248.8  60055.14  32804.75  54.62
2251.2  59718.25  32240.75  53.99
2253.6  59341.25  31602.75  53.26
2255.9  59086.20  31003.10  52.47
2258.3  58788.23  30351.51  51.63
2260.7  58445.80  29691.60  50.80
2263.1  58036.25  29014.50  49.99
2265.5  57636.43  28343.88  49.18
2267.9  57325.75  27840.00  48.56
2270.2  56912.53  27417.13  48.17
2272.6  56523.90  27112.20  47.97
2275.0  56117.25  26915.70  47.96
2277.3  55747.63  26793.38  48.06
2279.7  55378.88  26712.25  48.24
2282.1  55058.70  26678.23  48.45
2284.4  54676.23  26556.38  48.57
2286.8  54382.21  26439.05  48.62
2289.1  54026.00  26294.17  48.67
2291.5  53728.56  26134.50  48.64
2293.8  53283.92  25869.78  48.55
2296.2  52814.30  25533.20  48.35
2298.5  52302.43  25128.80  48.05
2300.8  51801.05  24724.12  47.73
2303.2  51190.10  24263.07  47.40
2305.5  50545.34  23743.69  46.98
2307.9  49910.53  23232.74  46.55
2310.2  49295.40  22722.70  46.09
2312.5  48729.33  22271.67  45.70
2314.8  48166.82  21851.40  45.37
2317.1  47568.13  21421.46  45.03
2319.5  46944.83  20973.38  44.68
2321.8  46429.13  20604.97  44.38
2324.1  45852.57  20221.72  44.10
2326.4  45329.17  19889.65  43.88
2328.7  44824.17  19538.33  43.59
2331.0  44374.30  19260.20  43.40
2333.3  44043.39  19058.38  43.27
2335.6  43657.13  18865.47  43.21
2337.9  43200.30  18650.70  43.17
2340.2  42813.33  18509.17  43.23
2342.5  42454.23  18362.23  43.25
2344.8  41964.29  18176.83  43.32
2347.1  41465.55  17983.70  43.37
2349.4  40945.60  17775.15  43.41
2351.7  40495.87  17608.67  43.48
2353.9  40029.48  17445.63  43.58
2356.2  39528.13  17265.63  43.68
2358.5  39063.72  17089.36  43.75
2360.8  38619.10  16939.48  43.86
2363.1  38166.45  16789.00  43.99
2365.3  37724.07  16624.03  44.07
2367.6  37233.33  16408.33  44.07
2369.8  36741.13  16239.13  44.20
2372.1  36174.45  16055.00  44.38
2374.4  35534.53  15788.37  44.43
2376.6  34921.83  15574.53  44.60
2378.9  34377.93  15367.33  44.70
2381.1  33817.33  15149.33  44.80
2383.4  33271.52  14940.37  44.90
2385.6  32813.00  14760.63  44.98
2387.9  32372.70  14555.10  44.96
2390.1  31920.00  14350.00  44.96
2392.3  31458.38  14171.63  45.05
2394.6  31022.73  14000.63  45.13
2396.8  30618.69  13793.00  45.05
2399.0  30191.83  13571.17  44.95
2401.3  29755.00  13362.70  44.91
2403.5  29302.00  13149.50  44.88
2405.7  28909.85  12942.94  44.77
2407.9  28502.25  12727.65  44.65
2410.1  28076.70  12480.60  44.45
2412.4  27722.67  12269.92  44.26
2414.6  27344.60  12060.20  44.10
2416.8  26946.70  11846.45  43.96
2419.0  26593.91  11635.42  43.75
2421.2  26217.03  11410.13  43.52
2423.4  25805.62  11162.78  43.26
2425.6  25498.43  10944.23  42.92
2427.8  25222.20  10744.20  42.60
2430.0  24918.58  10533.28  42.27
2432.2  24614.40  10300.80  41.85
2434.4  24284.25  10042.65  41.35
2436.5  23967.40  9795.97  40.87
2438.7  23689.25  9584.05  40.46
2440.9  23423.00  9369.20  40.00
2443.1  23175.30  9175.65  39.59
2445.3  22927.36  8969.81  39.12
2447.4  22613.40  8751.60  38.70
2449.6  22340.27  8531.60  38.19
2451.8  22045.50  8352.45  37.89
2453.9  21708.19  8188.63  37.72
2456.1  21383.40  7996.53  37.40
2458.3  21109.19  7784.88  36.88
2460.4  20805.98  7580.39  36.43
2462.6  20525.75  7424.67  36.17
2464.7  20263.97  7287.15  35.96
2466.9  20062.27  7114.20  35.46
2469.0  19843.01  6905.87  34.80
2471.2  19572.00  6745.35  34.46
2473.3  19300.18  6623.66  34.32
2475.4  19052.11  6480.39  34.01
2477.6  18800.03  6329.22  33.67
2479.7  18547.20  6220.80  33.54
2481.9  18302.73  6087.90  33.26
2484.0  18087.84  5966.71  32.99
2486.1  17856.00  5845.05  32.73
2488.2  17639.04  5743.96  32.56
2490.4  17428.75  5703.13  32.72
2492.5  17100.30  5620.27  32.87
2494.6  16758.45  5552.70  33.13
2496.7  16529.46  5504.05  33.30
2498.8  16365.53  5449.20  33.30
2500.9  16190.16  5384.13  33.26
2503.0  16133.43  5404.50  33.50
2505.1  16012.75  5429.13  33.91
2507.2  15957.25  5506.38  34.51
2509.4  15911.50  5617.24  35.30
2511.4  15879.68  5658.28  35.63
2513.5  15951.60  5711.07  35.80
2515.6  16187.68  5928.32  36.62
