# Supplementary material for: Using reflectance spectra and Pl@ntNet to identify herbarium specimens: a case study with Lithocarpus
Source: New Phytol. 2025 Jun 4;251(2):800–10. doi: 10.1111/nph.70258 (PMC13278665; doi:10.1111/nph.70258)
Supplement: Supplementary file 1 — Dataset S1 Original spectral data collected for this study. [file NPH-251-800-s003.zip › lithocarpus_spectra/gr022322_0077.sig]

/*** Spectra Vista SIG Data ***/
name= gr022322_0077.sig
instrument= HI: 1132003 (HR-1024i)
integration= 50.0, 9.0, 6.0, 330.0, 9.0, 6.0
scan method= Time-based, Time-based
scan coadds= 100, 425, 571, 15, 425, 571
scan time= 5, 5
scan settings= AI, AI
external data set1= 0,0,0,0,0,0,0,0,0,0,0,0,0,0,0,0,0,0,0,0,0,0,0,0,0,0,0,0,0,0,0,0
external data set2= 0,0,0,0,0,0,0,0,0,0,0,0,0,0,0,0,0,0,0,0,0,0,0,0,0,0,0,0,0,0,0,0
external data dark= 0,0,0,0,0,0,0,0,0,0,0,0,0,0,0,0
external data mask= 0
optic= LENS 4(1), LENS 4(1)
temp= 33.3, -5.0, -9.9, 33.4, -5.0, -9.9
battery= 7.44, 7.45
error= 0, 0
units= Radiance, Radiance
time= 23/02/2022 11:41:31, 23/02/2022 11:43:51
longitude=                 ,                 
latitude=                 ,                 
gpstime=                 ,                 
comm= 
memory slot= 0, 0
factors= 0.960, 0.975, 1.000 [Overlap: Remove @ 990,1900, Matching Type: None]
inclinometer x offset= 0, 0
inclinometer y offset= 90, 90
data= 
340.5  1128.40  904.17  80.13
341.9  1106.04  908.81  82.17
343.4  1102.08  873.67  79.27
344.9  1091.50  849.32  77.81
346.4  1105.46  856.38  77.47
347.8  1113.45  838.33  75.29
349.3  1114.40  810.47  72.73
350.8  1151.40  808.00  70.18
352.2  1170.40  829.03  70.83
353.7  1185.94  825.31  69.59
355.2  1231.40  831.65  67.54
356.6  1295.91  864.73  66.73
358.1  1361.66  901.36  66.20
359.6  1371.74  911.00  66.41
361.0  1440.27  936.31  65.01
362.5  1516.59  973.32  64.18
364.0  1605.24  1026.92  63.97
365.5  1683.35  1059.15  62.92
366.9  1733.28  1092.34  63.02
368.4  1801.44  1142.96  63.45
369.9  1903.28  1206.11  63.37
371.3  1996.22  1245.88  62.41
372.8  2071.38  1283.19  61.95
374.2  2167.66  1343.23  61.97
375.7  2268.03  1414.29  62.36
377.2  2362.95  1472.55  62.32
378.6  2430.64  1507.14  62.01
380.1  2525.54  1555.88  61.61
381.6  2648.10  1629.75  61.54
383.0  2783.00  1723.08  61.91
384.5  2891.98  1812.55  62.68
386.0  3022.14  1900.00  62.87
387.4  3108.90  1971.82  63.42
388.9  3218.74  2033.50  63.18
390.4  3348.66  2115.78  63.18
391.8  3512.88  2224.68  63.33
393.3  3650.85  2314.49  63.40
394.7  3734.15  2380.06  63.74
396.2  3841.10  2445.98  63.68
397.7  3983.52  2539.35  63.75
399.1  4155.21  2673.02  64.33
400.6  4338.32  2807.85  64.72
402.0  4471.74  2909.87  65.07
403.5  4566.80  3006.82  65.84
405.0  4687.96  3125.02  66.66
406.4  4888.84  3293.67  67.37
407.9  5093.32  3474.75  68.22
409.3  5215.32  3610.44  69.23
410.8  5321.34  3731.37  70.12
412.2  5475.24  3872.60  70.73
413.7  5681.55  4060.59  71.47
415.1  5919.98  4255.14  71.88
416.6  6095.52  4415.22  72.43
418.0  6227.75  4533.45  72.79
419.5  6371.02  4648.55  72.96
420.9  6566.56  4793.77  73.00
422.4  6814.80  4980.12  73.08
423.8  7070.82  5173.45  73.17
425.3  7343.10  5371.93  73.16
426.7  7552.20  5538.73  73.34
428.2  7715.52  5659.93  73.36
429.6  7869.11  5788.04  73.55
431.1  8064.70  5933.94  73.58
432.5  8329.10  6136.30  73.67
434.0  8613.00  6347.50  73.70
435.4  8921.00  6585.00  73.81
436.8  9223.92  6812.28  73.85
438.3  9469.40  7005.14  73.98
439.7  9673.00  7159.92  74.02
441.2  9858.72  7296.96  74.02
442.6  10095.45  7477.36  74.07
444.0  10363.08  7689.50  74.20
445.5  10686.24  7936.03  74.26
446.9  11040.12  8199.93  74.27
448.4  11353.09  8441.63  74.36
449.8  11695.50  8698.43  74.37
451.2  11960.00  8909.89  74.50
452.7  12164.79  9083.28  74.67
454.1  12403.88  9276.90  74.79
455.5  12679.66  9496.22  74.89
457.0  13013.00  9759.53  75.00
458.4  13339.04  10026.47  75.17
459.8  13697.28  10314.76  75.31
461.2  14093.30  10639.45  75.49
462.7  14453.37  10944.10  75.72
464.1  14774.38  11213.87  75.90
465.5  15049.08  11453.67  76.11
467.0  15317.10  11687.05  76.30
468.4  15619.44  11953.71  76.53
469.8  15943.00  12238.77  76.77
471.2  16347.06  12580.24  76.96
472.7  16774.72  12946.40  77.18
474.1  17204.40  13315.23  77.39
475.5  17718.74  13757.62  77.64
476.9  18201.69  14175.20  77.88
478.4  18600.00  14526.52  78.10
479.8  18848.82  14773.16  78.38
481.2  19029.52  14962.12  78.63
482.6  19244.79  15188.15  78.92
484.0  19573.80  15508.09  79.23
485.4  20031.54  15920.25  79.48
486.9  20551.05  16386.20  79.73
488.3  21123.28  16891.76  79.97
489.7  21611.68  17340.27  80.24
491.1  22020.60  17736.22  80.54
492.5  22396.92  18097.04  80.80
493.9  22703.82  18408.84  81.08
495.3  22976.70  18696.86  81.37
496.8  23335.32  19059.01  81.67
498.2  23799.69  19507.69  81.97
499.6  24287.94  19970.43  82.22
501.0  24858.19  20499.22  82.46
502.4  25387.20  20994.16  82.70
503.8  25887.26  21476.71  82.96
505.2  26410.92  21969.46  83.18
506.6  26898.96  22444.93  83.44
508.0  27372.24  22906.80  83.69
509.4  27765.00  23294.70  83.90
510.8  28210.05  23478.75  83.23
512.2  28640.72  23144.51  80.81
513.6  29131.20  22765.09  78.15
515.0  29688.80  22387.10  75.41
516.4  30178.56  22009.77  72.93
517.8  30722.64  21725.85  70.72
519.2  31311.36  21485.93  68.62
520.7  31887.98  21295.53  66.78
522.0  32354.28  21058.38  65.09
523.4  32916.24  20917.43  63.55
524.8  33415.02  20777.13  62.18
526.2  34016.08  20729.03  60.94
527.6  34632.66  20773.81  59.98
529.0  35160.40  20868.00  59.35
530.4  35791.50  21154.59  59.11
531.8  36326.93  21677.03  59.67
533.2  36784.80  22196.67  60.34
534.6  37217.44  22006.96  59.13
536.0  37679.65  21674.96  57.52
537.4  38165.00  21296.89  55.80
538.8  38718.20  21012.97  54.27
540.2  39330.00  20727.04  52.70
541.6  39919.32  20584.09  51.56
543.0  40427.10  20585.41  50.92
544.3  41116.20  20632.84  50.18
545.7  41890.50  20632.84  49.25
547.1  42390.75  20631.52  48.67
548.5  43011.60  20774.47  48.30
549.9  43711.23  20821.90  47.64
551.3  44451.94  20964.86  47.16
552.7  44988.02  21153.92  47.02
554.1  45694.11  21484.55  47.02
555.4  46276.32  21722.38  46.94
556.8  46685.10  21912.80  46.94
558.2  46946.40  22055.09  46.98
559.6  47192.85  22055.09  46.73
561.0  47687.64  21912.80  45.95
562.3  48061.65  21580.79  44.90
563.7  48630.40  21248.10  43.69
565.1  49196.40  20871.33  42.42
566.5  49806.36  20444.42  41.05
567.9  50646.80  20111.09  39.71
569.2  51571.80  19919.45  38.62
570.6  52521.65  19873.30  37.84
572.0  53342.89  19872.66  37.25
573.4  54031.14  19968.16  36.96
574.8  54727.25  20158.52  36.83
576.1  55577.45  20442.46  36.78
577.5  56235.28  20680.27  36.77
578.9  57147.24  21059.73  36.85
580.3  57988.53  21485.24  37.05
581.6  58835.20  22008.36  37.41
583.0  59648.85  22624.25  37.93
584.4  60230.13  23194.16  38.51
585.8  60643.47  23667.72  39.03
587.1  60967.94  24000.50  39.37
588.5  61393.80  24188.68  39.40
589.9  61740.60  24190.23  39.18
591.2  62230.00  24095.36  38.72
592.6  62946.40  24000.50  38.13
594.0  63584.23  23857.44  37.52
595.3  64426.68  23809.25  36.96
596.7  65310.20  23809.25  36.46
598.1  66144.50  23858.20  36.07
599.5  66963.00  23953.07  35.77
600.8  67828.16  24093.82  35.52
602.2  68535.32  24236.11  35.36
603.5  69402.00  24473.25  35.26
604.9  70266.42  24757.83  35.23
606.3  71058.24  25041.60  35.24
607.6  71790.96  25326.97  35.28
609.0  72505.80  25612.36  35.32
610.4  73213.14  25896.12  35.37
611.7  73856.04  26131.59  35.38
613.1  74453.25  26322.14  35.35
614.5  75106.80  26466.11  35.24
615.8  75609.00  26465.26  35.00
617.2  76328.82  26463.57  34.67
618.5  76939.28  26367.88  34.27
619.9  77715.12  26274.71  33.81
621.2  78434.85  26129.92  33.31
622.6  79332.00  26084.17  32.88
624.0  80044.20  26036.74  32.53
625.3  80870.27  26132.43  32.31
626.7  81676.22  26273.87  32.17
628.0  82360.28  26369.56  32.02
629.4  83165.60  26558.42  31.93
630.8  83844.24  26749.84  31.90
632.1  84386.61  26889.55  31.86
633.5  85285.20  27128.40  31.81
634.8  85996.08  27367.28  31.82
636.2  86624.88  27604.44  31.87
637.5  87416.04  27839.81  31.85
638.9  88112.19  28029.52  31.81
640.2  88867.64  28408.03  31.97
641.6  89702.70  29310.05  32.67
642.9  90466.74  30211.17  33.39
644.3  91247.50  30639.00  33.58
645.6  91988.00  30826.74  33.51
647.0  92709.27  31158.72  33.61
648.3  93486.72  31632.98  33.84
649.7  94306.10  32108.26  34.05
651.0  95102.33  32773.29  34.46
652.4  95619.42  33293.95  34.82
653.7  96660.45  33718.64  34.88
655.0  97566.24  34335.15  35.19
656.4  98212.80  35093.94  35.73
657.7  99272.98  35901.30  36.16
659.1  100138.50  36516.67  36.47
660.4  100838.08  37181.79  36.87
661.8  101504.00  37939.39  37.38
663.1  102421.74  38555.91  37.64
664.5  102914.40  38982.73  37.88
665.8  103044.00  39410.80  38.25
667.1  103118.40  39696.63  38.50
668.5  103446.00  39838.91  38.51
669.8  103794.68  39741.52  38.29
671.2  104016.64  39455.71  37.93
672.5  104290.56  39028.90  37.42
673.8  104886.04  38508.48  36.71
675.2  105798.84  37849.38  35.77
676.5  106943.16  37279.03  34.86
677.8  108134.22  36897.24  34.12
679.2  109078.03  36657.77  33.61
680.5  109913.76  36564.09  33.27
681.9  110633.60  36517.83  33.01
683.2  111426.70  36519.00  32.77
684.5  112212.10  36517.83  32.54
685.9  112919.96  36469.24  32.30
687.2  113625.60  36421.82  32.05
688.5  114256.56  36325.81  31.79
689.9  115020.20  36232.12  31.50
691.2  115679.61  36087.54  31.20
692.5  116284.78  35946.43  30.91
693.8  116994.80  35806.45  30.61
695.2  117599.09  35615.61  30.29
696.5  118273.76  35473.33  29.99
697.8  118969.05  35329.93  29.70
699.2  119612.22  35141.36  29.38
700.5  120308.76  34997.97  29.09
701.8  120929.55  34856.82  28.82
703.1  121570.56  34715.65  28.56
704.5  122231.43  34573.38  28.29
705.8  122957.51  34477.42  28.04
707.1  123605.25  34381.48  27.82
708.4  124233.09  34288.82  27.60
709.8  125013.93  34287.73  27.43
711.1  125541.36  34241.40  27.27
712.4  126335.56  34242.49  27.10
713.7  126978.14  34242.49  26.97
715.0  127674.57  34286.63  26.85
716.3  128412.00  34384.77  26.78
717.7  129107.93  34478.53  26.71
719.0  129867.00  34620.80  26.66
720.3  130622.64  34807.17  26.65
721.6  131498.00  35092.82  26.69
722.9  132345.99  35425.91  26.77
724.2  133207.20  35855.02  26.92
725.6  133950.42  36328.13  27.12
726.9  134400.50  36753.79  27.35
728.2  134848.00  37179.42  27.57
729.5  135412.68  37609.83  27.77
730.8  135866.82  38036.67  28.00
732.1  136432.24  38509.72  28.23
733.4  136844.28  38936.55  28.45
734.7  137116.80  39267.27  28.64
736.0  137434.86  39551.82  28.78
737.3  137552.58  39695.36  28.86
738.6  137661.39  39695.36  28.84
740.0  137800.05  39604.30  28.74
741.2  138053.76  39459.49  28.58
742.6  138516.12  39271.04  28.35
743.9  139082.96  39078.82  28.10
745.2  139822.20  38981.48  27.88
746.5  140596.25  38935.30  27.69
747.8  141253.20  38887.88  27.53
749.1  141975.53  38936.55  27.42
750.4  142699.97  39032.65  27.35
751.7  143426.64  39172.42  27.31
753.0  143955.85  39317.21  27.31
754.2  144590.58  39553.08  27.36
755.5  145155.39  39788.94  27.41
756.8  145725.04  40027.34  27.47
758.1  146680.32  40405.45  27.55
759.4  147558.80  40784.85  27.64
760.7  148393.28  41164.24  27.74
762.0  148968.75  41497.54  27.86
763.3  149507.82  41832.19  27.98
764.6  149876.64  42112.73  28.10
765.9  150270.50  42446.05  28.25
767.2  150746.82  42825.46  28.41
768.4  151041.80  43158.82  28.57
769.7  151662.57  43588.45  28.74
771.0  152046.54  43965.08  28.92
772.3  152423.70  44343.08  29.09
773.6  152890.24  44768.48  29.28
774.8  153337.70  45195.30  29.47
776.1  153756.46  45626.49  29.67
777.4  154078.28  46051.88  29.89
778.7  154566.80  46573.58  30.13
780.0  155009.92  47046.35  30.35
781.2  155350.08  47517.57  30.59
782.5  155851.80  48089.72  30.86
783.8  156290.58  48660.38  31.13
785.0  156634.20  49227.94  31.43
786.3  157048.50  49798.64  31.71
787.6  157493.28  50461.01  32.04
788.9  157866.66  51080.80  32.36
790.1  158377.00  51694.08  32.64
791.4  158744.16  52359.71  32.98
792.7  159367.98  53069.42  33.30
793.9  159757.92  53785.96  33.67
795.2  160218.00  54534.39  34.04
796.5  160709.78  55294.90  34.41
797.7  161165.70  56057.25  34.78
799.0  161796.00  56910.91  35.17
800.2  162190.08  57666.04  35.55
801.5  162641.20  58521.52  35.98
802.8  163137.45  59517.42  36.48
804.0  163568.86  60420.42  36.94
805.3  164058.16  61272.12  37.35
806.5  164431.20  62125.76  37.78
807.8  164880.10  63072.23  38.25
809.0  165333.44  63977.35  38.70
810.3  165785.90  64925.86  39.16
811.5  166138.29  65876.48  39.65
812.8  166605.60  66872.45  40.14
814.0  166997.70  67861.92  40.64
815.3  167501.84  68909.63  41.14
816.5  167869.75  69952.99  41.67
817.8  168277.77  71005.43  42.20
819.0  168639.38  72044.33  42.72
820.2  169111.14  73130.52  43.24
821.5  169599.05  74221.31  43.76
822.7  169872.48  75264.68  44.31
824.0  170282.70  76405.34  44.87
825.2  170775.75  77541.11  45.41
826.4  171249.10  78776.70  46.00
827.7  171549.85  79912.40  46.58
828.9  172008.90  81095.45  47.15
830.1  172364.18  82186.21  47.68
831.4  172786.57  83424.57  48.28
832.6  173242.00  84705.11  48.89
833.8  173615.20  85840.62  49.44
835.0  173991.58  86981.62  49.99
836.3  174394.92  88315.22  50.64
837.5  174843.90  89640.41  51.27
838.7  175290.48  90918.08  51.87
839.9  175659.84  92195.67  52.49
841.2  176109.98  93571.02  53.13
842.4  176488.20  94898.94  53.77
843.6  176873.90  96277.36  54.43
844.8  177349.05  97744.49  55.11
846.0  177755.91  99167.26  55.79
847.2  178164.00  100586.82  56.46
848.5  178637.52  102060.23  57.13
849.7  178972.86  103438.88  57.80
850.9  179319.40  104817.62  58.45
852.1  179731.59  106369.18  59.18
853.3  180009.84  107846.17  59.91
854.5  180417.02  109221.52  60.54
855.7  180744.96  110698.79  61.25
856.9  181106.04  112118.07  61.91
858.1  181485.12  113486.21  62.53
859.3  181843.76  114865.18  63.17
860.5  182280.87  116247.96  63.77
861.7  182652.00  117615.88  64.39
862.9  183031.55  118995.03  65.01
864.1  183374.36  120326.83  65.62
865.3  183787.52  121611.30  66.17
866.5  184213.44  122939.35  66.74
867.7  184606.74  124409.68  67.39
868.9  185046.75  125820.53  67.99
870.1  185475.79  127239.24  68.60
871.3  185881.86  128721.73  69.25
872.5  186303.15  130192.02  69.88
873.7  186769.28  131666.52  70.50
874.9  187325.04  133313.80  71.17
876.0  187846.20  134874.55  71.80
877.2  188291.72  136396.48  72.44
878.4  188722.44  137866.68  73.05
879.6  189218.40  139431.73  73.69
880.8  189686.00  141087.12  74.38
882.0  190120.30  142893.81  75.16
883.1  190627.92  144752.66  75.93
884.3  191085.54  146507.53  76.67
885.5  191557.38  148399.94  77.47
886.7  191917.44  150240.00  78.28
887.8  192407.40  152226.95  79.12
889.0  192897.12  154323.42  80.00
890.2  193336.08  156372.71  80.88
891.4  193894.00  158559.50  81.78
892.5  194486.76  160915.60  82.74
893.7  195058.14  163239.46  83.69
894.9  195691.68  165610.75  84.63
896.0  196286.65  168145.80  85.66
897.2  196918.54  170643.33  86.66
898.4  197444.65  173246.29  87.74
899.5  198125.68  176097.46  88.88
900.7  198490.50  178806.53  90.08
901.9  198913.74  181450.95  91.22
903.0  199289.35  184071.13  92.36
904.2  199679.20  185144.18  92.72
905.4  200140.02  185535.15  92.70
906.5  200665.78  185985.14  92.68
907.7  201021.80  186303.12  92.68
908.8  201456.00  186671.11  92.66
910.0  201729.84  186982.86  92.69
911.2  201911.22  187237.00  92.73
912.3  202176.06  187428.10  92.71
913.5  202397.05  187567.72  92.67
914.6  202577.76  187756.04  92.68
915.8  202976.22  188072.91  92.66
916.9  203134.58  188325.08  92.71
918.1  203385.02  188539.12  92.70
919.2  203565.96  188743.30  92.72
920.4  203746.18  188925.60  92.73
921.5  204018.17  189120.64  92.70
922.7  204198.72  189300.87  92.70
923.8  204510.72  189620.35  92.72
925.0  204686.72  189780.71  92.72
926.1  204985.62  190043.95  92.71
927.3  205298.40  190407.05  92.75
928.4  205861.50  190888.75  92.73
929.6  206412.80  191522.13  92.79
930.7  207156.60  192203.03  92.78
931.8  207957.09  192909.56  92.76
933.0  208741.68  193540.91  92.72
934.1  209111.76  194006.66  92.78
935.3  209165.16  194163.30  92.83
936.4  209345.38  194228.61  92.78
937.6  209199.66  194116.84  92.79
938.7  209114.28  194029.69  92.79
939.9  209222.01  194087.41  92.77
941.0  209705.66  194599.04  92.80
942.1  210233.88  195090.22  92.80
943.3  210738.36  195612.12  92.82
944.4  211348.82  195941.70  92.71
945.6  211511.78  196163.49  92.74
946.7  211634.67  196355.62  92.78
947.9  211882.65  196596.43  92.79
949.0  211990.87  196796.33  92.83
950.1  212612.76  197131.53  92.72
951.3  212997.62  197453.57  92.70
952.4  213205.36  197729.50  92.74
953.6  213490.30  197958.33  92.72
954.7  213587.88  198167.45  92.78
955.8  213905.49  198369.85  92.74
957.0  214383.45  198776.05  92.72
958.1  214742.94  199024.65  92.68
959.3  214752.30  199049.14  92.69
960.4  214832.25  199400.98  92.82
961.6  215296.66  199689.83  92.75
962.7  215753.60  199904.97  92.65
963.9  216056.96  200013.55  92.57
965.0  216011.94  199972.69  92.57
966.2  215804.15  200176.76  92.76
967.3  215738.99  200180.95  92.79
968.5  216087.36  200368.73  92.73
969.6  216401.44  200369.42  92.59
970.8  216486.38  200264.12  92.51
971.9  216191.36  200189.33  92.60
973.1  216173.76  200446.62  92.72
974.2  216029.44  200295.89  92.72
975.4  216415.38  200389.95  92.60
976.5  216681.66  200375.32  92.47
977.7  216742.44  200562.60  92.53
978.8  216318.06  200388.03  92.64
980.0  216232.00  200371.52  92.67
981.2  216435.93  200652.57  92.71
982.3  216771.52  200592.30  92.54
983.5  216931.00  200646.23  92.49
984.6  216800.64  200857.96  92.65
985.8  216661.28  200860.67  92.71
987.0  217248.64  201042.08  92.54
988.1  217523.48  201188.92  92.49
989.3  217370.72  201253.31  92.59
990.2  227843.22  207840.60  91.22
994.0  228272.02  208192.29  91.20
997.9  228187.17  208237.50  91.26
1001.7  228668.34  208758.55  91.29
1005.6  229645.56  209874.44  91.39
1009.4  230899.79  211113.20  91.43
1013.3  231960.00  212200.00  91.48
1017.1  232694.62  213058.26  91.56
1021.0  233457.41  213859.21  91.61
1024.8  234807.83  215248.94  91.67
1028.6  236648.23  217043.84  91.72
1032.5  238183.40  218573.60  91.77
1036.3  238854.00  219328.63  91.83
1040.1  239130.37  219748.16  91.89
1044.0  239932.59  220541.92  91.92
1047.8  240615.90  221280.15  91.96
1051.6  241276.44  221937.96  91.98
1055.5  240881.50  221691.90  92.03
1059.3  240574.05  221521.80  92.08
1063.1  240363.14  221344.71  92.09
1067.0  240602.85  221655.70  92.13
1070.8  241257.64  222389.77  92.18
1074.6  241723.00  222888.89  92.21
1078.4  241364.00  222689.00  92.26
1082.3  240483.22  221980.41  92.31
1086.1  239993.69  221623.87  92.35
1089.9  239978.34  221697.56  92.38
1093.7  240272.90  222148.81  92.46
1097.5  240390.04  222348.75  92.49
1101.4  240312.20  222346.78  92.52
1105.2  240144.80  222284.00  92.56
1109.0  240504.87  222709.23  92.60
1112.8  241499.57  223686.93  92.62
1116.6  242276.84  224471.60  92.65
1120.4  242963.47  225089.82  92.64
1124.2  243503.37  225490.54  92.60
1128.1  244133.79  225985.51  92.57
1131.8  244205.73  225825.60  92.47
1135.7  244046.13  225390.98  92.36
1139.5  243874.40  224764.20  92.16
1143.3  243313.53  223703.38  91.94
1147.1  242645.33  222508.44  91.70
1150.9  241994.50  221206.33  91.41
1154.7  241975.07  220469.02  91.11
1158.5  241828.73  219659.87  90.83
1162.3  241658.62  218849.64  90.56
1166.1  240999.24  217689.55  90.33
1169.9  240635.03  216800.17  90.10
1173.7  240040.00  215720.00  89.87
1177.5  239419.63  214492.36  89.59
1181.2  239428.22  213801.47  89.30
1185.0  239853.78  213403.83  88.97
1188.8  239804.44  212661.94  88.68
1192.6  239846.76  212025.86  88.40
1196.4  239850.92  211488.08  88.17
1200.2  239241.96  210425.60  87.96
1204.0  238820.70  209609.40  87.77
1207.8  238468.05  208907.03  87.60
1211.6  237907.33  208129.67  87.48
1215.3  237469.48  207584.65  87.42
1219.1  237322.25  207448.17  87.41
1222.9  236977.78  207253.33  87.46
1226.7  236680.47  207192.18  87.54
1230.4  236028.43  206977.98  87.69
1234.2  235343.73  206786.53  87.87
1238.0  234659.77  206559.12  88.02
1241.8  234017.33  206297.89  88.15
1245.5  233457.89  206146.44  88.30
1249.3  233282.28  206217.02  88.40
1253.1  233537.50  206630.28  88.48
1256.8  233620.83  206832.31  88.53
1260.6  233405.30  206814.62  88.61
1264.4  233213.04  206740.30  88.65
1268.1  232852.40  206506.67  88.69
1271.9  232860.73  206622.02  88.73
1275.7  233108.38  207025.99  88.81
1279.4  233412.00  207558.60  88.92
1283.2  232947.72  207495.61  89.07
1286.9  232601.96  207541.56  89.23
1290.7  232320.00  207636.00  89.38
1294.4  231667.76  207309.86  89.49
1298.2  230766.04  206690.44  89.57
1302.0  229661.58  205818.42  89.62
1305.7  228374.06  204633.00  89.60
1309.5  226814.00  203195.48  89.59
1313.2  225889.33  202205.33  89.52
1317.0  225201.60  201364.80  89.42
1320.7  224415.14  200383.43  89.29
1324.4  223347.63  199055.40  89.12
1328.2  222740.80  198010.40  88.90
1331.9  221903.43  196674.74  88.63
1335.7  221120.97  195285.14  88.32
1339.4  219883.91  193414.36  87.96
1343.2  218979.94  191701.54  87.54
1346.9  218561.12  190279.30  87.06
1350.6  218854.61  189346.58  86.52
1354.4  219275.44  188435.56  85.94
1358.1  218985.20  186900.47  85.35
1361.8  218247.04  184999.02  84.77
1365.6  217251.15  183061.15  84.26
1369.3  216249.78  181385.33  83.88
1373.0  215033.13  179730.71  83.58
1376.7  213586.33  178005.63  83.34
1380.5  212023.60  176139.20  83.08
1384.2  210712.23  174327.03  82.73
1387.9  209539.73  172396.60  82.27
1391.6  208286.83  170089.64  81.66
1395.3  207112.65  167542.50  80.89
1399.1  206389.04  164968.93  79.93
1402.8  205440.67  161867.33  78.79
1406.5  204723.17  158624.13  77.48
1410.2  204166.22  155274.72  76.05
1413.9  204063.19  152092.14  74.53
1417.6  203578.01  148654.11  73.02
1421.3  202977.33  145336.53  71.60
1425.1  202228.27  142232.00  70.33
1428.8  201826.95  139726.35  69.23
1432.5  201616.59  137734.66  68.32
1436.2  201354.89  136042.07  67.56
1439.9  200747.41  134357.94  66.93
1443.6  200387.22  133048.56  66.40
1447.3  199838.40  131773.42  65.94
1451.0  199409.25  130648.25  65.52
1454.7  198898.76  129497.87  65.11
1458.4  198539.83  128442.07  64.69
1462.1  197948.00  127237.35  64.28
1465.8  197332.06  126054.42  63.88
1469.4  196797.85  124983.15  63.51
1473.1  197363.67  124654.47  63.16
1476.8  197561.43  124267.58  62.90
1480.5  196508.53  123253.67  62.72
1484.2  195587.55  122525.82  62.64
1487.9  194986.03  122168.26  62.65
1491.6  194313.17  121907.50  62.74
1495.3  194134.42  122086.25  62.89
1498.9  193632.63  122119.83  63.07
1502.6  192765.08  122021.10  63.30
1506.3  191661.87  121828.00  63.56
1510.0  190757.10  121789.10  63.85
1513.7  190056.41  121851.40  64.11
1517.3  189331.78  121854.12  64.36
1521.0  188473.28  121642.37  64.54
1524.7  187681.79  121393.32  64.68
1528.3  186889.18  121031.75  64.76
1532.0  185998.13  120577.20  64.83
1535.7  185152.49  120137.11  64.89
1539.3  184322.57  119714.53  64.95
1543.0  183728.61  119476.97  65.03
1546.7  183349.83  119488.42  65.17
1550.3  182871.29  119432.71  65.31
1554.0  182093.80  119249.90  65.49
1557.6  181374.97  119053.12  65.64
1561.3  180568.34  118810.74  65.80
1565.0  179756.27  118500.53  65.92
1568.6  178844.31  118158.98  66.07
1572.3  178216.12  117987.47  66.20
1575.9  177636.00  117853.42  66.35
1579.6  177093.35  117746.18  66.49
1583.2  176502.22  117613.60  66.64
1586.9  175783.67  117515.93  66.85
1590.5  175239.82  117672.04  67.15
1594.1  174525.39  117946.40  67.58
1597.8  173792.38  118319.76  68.08
1601.4  173088.27  118834.27  68.66
1605.1  172165.31  119221.08  69.25
1608.7  171385.50  119732.50  69.86
1612.3  170636.49  120241.44  70.47
1616.0  169857.30  120683.05  71.05
1619.6  169178.89  121171.56  71.62
1623.2  168390.33  121475.13  72.14
1626.9  167806.18  121869.27  72.63
1630.5  167084.90  122093.15  73.07
1634.1  166466.62  122366.76  73.51
1637.8  165747.56  122525.51  73.92
1641.4  164888.65  122579.77  74.34
1645.0  164077.76  122616.23  74.73
1648.6  163166.30  122532.90  75.10
1652.2  162451.11  122552.95  75.44
1655.8  161772.11  122550.67  75.76
1659.5  161074.05  122487.50  76.04
1663.1  159915.72  121997.31  76.29
1666.7  158714.17  121362.50  76.47
1670.3  157568.85  120684.15  76.59
1673.9  156503.51  119908.46  76.62
1677.5  155706.71  119207.67  76.56
1681.1  155290.71  118611.07  76.38
1684.7  155302.20  118233.30  76.13
1688.3  155178.80  117690.69  75.84
1691.9  154803.27  116962.20  75.56
1695.6  154458.07  116192.20  75.23
1699.2  154335.73  115617.23  74.91
1702.8  154255.28  115161.11  74.66
1706.3  153778.86  114604.61  74.53
1709.9  152867.64  113837.87  74.47
1713.5  152153.90  113295.72  74.46
1717.1  151503.26  112708.56  74.39
1720.7  150886.26  112101.21  74.30
1724.3  150538.33  111704.34  74.20
1727.9  150217.39  111314.97  74.10
1731.5  150140.08  111045.33  73.96
1735.1  150262.13  110920.00  73.82
1738.7  150041.51  110526.67  73.66
1742.2  149594.29  109946.32  73.50
1745.8  149004.93  109260.80  73.33
1749.4  148875.46  108871.81  73.13
1753.0  148081.38  107981.77  72.92
1756.5  146704.36  106632.99  72.69
1760.1  144987.95  105064.60  72.46
1763.7  143040.53  103357.33  72.26
1767.2  141483.47  101988.93  72.09
1770.8  140172.50  100871.00  71.96
1774.4  138822.52  99729.27  71.84
1777.9  138009.63  99064.83  71.78
1781.5  137154.33  98435.33  71.77
1785.1  135936.67  97554.17  71.76
1788.6  134647.21  96688.70  71.81
1792.2  133420.83  95885.50  71.87
1795.8  132869.68  95569.50  71.93
1799.3  132235.80  95196.60  71.99
1802.9  131521.41  94741.56  72.04
1806.4  130838.04  94292.53  72.07
1810.0  130019.23  93720.02  72.08
1813.5  129534.34  93404.53  72.11
1817.1  129245.67  93206.13  72.12
1820.6  128603.40  92828.37  72.18
1824.2  128476.98  92822.89  72.25
1827.7  127697.02  92413.74  72.37
1831.2  127358.00  92386.00  72.54
1834.8  127303.03  92607.53  72.75
1838.3  127078.00  92771.00  73.00
1841.8  126461.73  92601.77  73.23
1845.4  125637.09  92236.78  73.42
1848.9  124824.45  91868.70  73.60
1852.4  124231.97  91538.57  73.68
1856.0  123537.93  91051.27  73.70
1859.5  122823.49  90445.91  73.64
1863.0  122196.87  89783.58  73.47
1866.6  121879.11  89277.24  73.25
1870.1  121649.86  88656.38  72.88
1873.6  121043.25  87578.25  72.35
1877.1  120055.25  86022.42  71.65
1880.6  118913.07  84173.36  70.79
1884.2  117978.73  82246.75  69.71
1887.7  117163.67  80161.07  68.42
1891.2  116223.45  77705.95  66.86
1894.7  115401.41  75098.04  65.08
1898.2  114932.27  72588.80  63.16
1902.2  122803.20  75098.40  61.15
1904.9  122132.68  72689.58  59.52
1907.6  121325.73  70276.47  57.92
1910.4  120670.90  68052.78  56.40
1913.1  119635.27  65728.47  54.94
1915.8  118966.40  63847.93  53.67
1918.6  118468.40  62283.60  52.57
1921.3  117974.36  60933.03  51.65
1924.0  117216.75  59620.28  50.86
1926.7  116506.20  58548.57  50.25
1929.4  115786.53  57709.87  49.84
1932.2  115267.95  57164.20  49.59
1934.9  114730.20  56791.80  49.50
1937.6  114176.00  56537.93  49.52
1940.3  113637.92  56411.67  49.64
1943.0  113188.57  56432.08  49.86
1945.7  112529.08  56446.78  50.16
1948.4  111789.98  56510.05  50.55
1951.1  111198.15  56703.00  50.99
1953.8  110624.25  56900.25  51.44
1956.4  110162.78  57166.49  51.89
1959.1  109595.73  57399.33  52.37
1961.8  108831.45  57548.40  52.88
1964.5  108214.20  57750.98  53.37
1967.2  107502.13  57907.58  53.87
1969.9  106931.92  58143.08  54.37
1972.5  106195.41  58263.98  54.86
1975.2  105669.03  58490.65  55.35
1977.9  105327.77  58849.02  55.87
1980.6  104785.33  59079.94  56.38
1983.2  103978.37  59133.28  56.87
1985.9  103122.00  59130.00  57.34
1988.5  102240.43  59080.87  57.79
1991.2  101616.53  59170.50  58.23
1993.8  101065.25  59253.70  58.63
1996.5  100653.85  59392.85  59.01
1999.2  100035.20  59371.67  59.35
2001.8  99637.40  59438.40  59.65
2004.4  99130.69  59397.13  59.92
2007.1  98481.95  59205.42  60.12
2009.7  97932.60  59015.40  60.26
2012.4  97587.47  58922.93  60.38
2015.0  97137.33  58694.33  60.42
2017.6  96564.42  58321.08  60.40
2020.3  96068.13  57913.90  60.28
2022.9  95867.47  57615.73  60.10
2025.5  95662.38  57253.10  59.85
2028.1  95477.13  56831.93  59.52
2030.8  95091.35  56211.45  59.11
2033.4  94932.50  55689.50  58.66
2036.0  94564.10  55014.37  58.18
2038.6  94195.90  54267.10  57.61
2041.2  93889.23  53486.37  56.97
2043.8  93574.00  52667.33  56.28
2046.4  93222.20  51800.75  55.57
2049.0  92743.23  50869.67  54.85
2051.6  92475.03  50082.88  54.16
2054.2  92147.50  49238.33  53.43
2056.8  91809.67  48445.83  52.77
2059.4  91248.26  47556.24  52.12
2062.0  90752.50  46706.67  51.47
2064.6  90201.71  45831.17  50.81
2067.1  89614.35  44976.83  50.19
2069.7  88978.57  44137.38  49.60
2072.3  88568.82  43464.27  49.07
2074.9  88137.70  42806.23  48.57
2077.4  87845.23  42247.77  48.09
2080.0  87377.83  41682.99  47.70
2082.6  86919.13  41160.17  47.35
2085.1  86454.68  40679.53  47.05
2087.7  86125.00  40306.50  46.80
2090.3  85709.50  39937.80  46.60
2092.8  85000.13  39443.29  46.40
2095.4  84254.95  38931.64  46.21
2097.9  83618.44  38506.07  46.05
2100.5  82954.00  38120.33  45.95
2103.0  82381.97  37830.52  45.92
2105.6  81851.10  37568.43  45.90
2108.1  81373.20  37393.58  45.95
2110.7  80871.82  37254.58  46.07
2113.2  80386.41  37162.38  46.23
2115.7  79826.75  37069.96  46.44
2118.3  79237.60  37000.60  46.70
2120.8  78892.20  37084.50  47.01
2123.3  78512.59  37153.23  47.32
2125.8  78132.60  37229.85  47.65
2128.4  77712.38  37340.23  48.05
2130.9  77188.17  37400.83  48.45
2133.4  76834.10  37539.02  48.86
2135.9  76497.50  37653.67  49.22
2138.4  76076.83  37697.55  49.55
2140.9  75785.50  37825.47  49.91
2143.4  75475.75  37938.90  50.27
2145.9  75152.89  38012.00  50.58
2148.4  74866.58  38085.10  50.87
2150.9  74592.46  38152.11  51.15
2153.4  74336.61  38225.21  51.42
2155.9  74039.11  38274.82  51.70
2158.4  73763.38  38324.13  51.96
2160.9  73549.00  38385.38  52.19
2163.4  73265.43  38412.67  52.43
2165.9  72733.28  38320.92  52.69
2168.4  72268.65  38253.00  52.93
2170.8  71955.77  38250.30  53.16
2173.3  71614.10  38225.95  53.38
2175.8  71317.03  38231.88  53.61
2178.2  70967.46  38199.88  53.83
2180.7  70624.46  38174.03  54.05
2183.2  70237.28  38138.28  54.30
2185.6  69822.90  38102.40  54.57
2188.1  69363.00  38014.20  54.80
2190.6  68840.20  37888.50  55.04
2193.0  68202.48  37703.33  55.28
2195.5  67648.00  37529.60  55.48
2197.9  67111.07  37357.93  55.67
2200.4  66456.79  37137.04  55.88
2202.8  65991.60  36994.08  56.06
2205.3  65429.83  36758.33  56.18
2207.7  65077.78  36659.57  56.33
2210.1  64689.33  36499.40  56.42
2212.6  64344.88  36390.32  56.56
2215.0  64107.13  36329.46  56.67
2217.4  63798.96  36195.86  56.73
2219.9  63576.27  36096.85  56.78
2222.3  63389.70  36003.73  56.80
2224.7  63249.30  35914.28  56.78
2227.1  62980.93  35762.38  56.78
2229.5  62682.53  35567.29  56.74
2231.9  62264.40  35234.40  56.59
2234.4  61781.80  34839.20  56.39
2236.8  61425.48  34465.68  56.11
2239.2  61068.15  34076.90  55.80
2241.6  60643.10  33614.88  55.43
2244.0  60235.20  33120.00  54.98
2246.4  59873.58  32606.43  54.46
2248.8  59497.53  32058.86  53.88
2251.2  59167.25  31501.25  53.24
2253.6  58754.00  30877.75  52.55
2255.9  58465.70  30280.40  51.79
2258.3  58188.95  29649.91  50.95
2260.7  57849.93  28986.73  50.11
2263.1  57449.00  28318.50  49.29
2265.5  57057.09  27699.38  48.55
2267.9  56753.00  27216.50  47.96
2270.2  56331.20  26784.93  47.55
2272.6  55954.50  26469.80  47.31
2275.0  55558.65  26246.85  47.24
2277.3  55165.00  26122.25  47.35
2279.7  54796.25  26063.25  47.56
2282.1  54501.20  26031.53  47.76
2284.4  54104.97  25940.02  47.94
2286.8  53807.78  25857.06  48.05
2289.1  53458.50  25688.83  48.05
2291.5  53170.72  25538.45  48.03
2293.8  52746.08  25270.48  47.91
2296.2  52298.40  24948.00  47.70
2298.5  51804.83  24576.78  47.44
2300.8  51285.15  24176.95  47.14
2303.2  50669.73  23703.87  46.78
2305.5  50026.65  23209.52  46.39
2307.9  49399.58  22706.31  45.96
2310.2  48779.50  22206.80  45.52
2312.5  48238.67  21765.67  45.12
2314.8  47690.45  21336.62  44.74
2317.1  47090.21  20881.88  44.34
2319.5  46473.60  20471.25  44.05
2321.8  45939.83  20123.43  43.80
2324.1  45360.12  19760.53  43.56
2326.4  44856.17  19408.77  43.27
2328.7  44341.25  19087.08  43.05
2331.0  43892.40  18817.80  42.87
2333.3  43569.89  18624.33  42.75
2335.6  43212.87  18429.13  42.65
2337.9  42794.85  18237.30  42.62
2340.2  42385.83  18065.83  42.62
2342.5  42010.43  17918.43  42.65
2344.8  41534.54  17739.13  42.71
2347.1  41071.10  17549.00  42.73
2349.4  40554.40  17351.35  42.79
2351.7  40089.20  17185.73  42.87
2353.9  39632.98  17024.87  42.96
2356.2  39130.00  16851.25  43.06
2358.5  38672.92  16698.56  43.18
2360.8  38245.73  16566.12  43.31
2363.1  37799.70  16405.95  43.40
2365.3  37335.93  16227.63  43.46
2367.6  36825.00  16033.33  43.54
2369.8  36339.13  15862.25  43.65
2372.1  35802.65  15657.85  43.73
2374.4  35200.43  15445.70  43.88
2376.6  34602.40  15237.83  44.04
2378.9  34023.97  15030.63  44.18
2381.1  33488.00  14820.00  44.25
2383.4  32975.15  14609.13  44.30
2385.6  32490.79  14403.58  44.33
2387.9  32033.40  14198.40  44.32
2390.1  31596.25  14026.25  44.39
2392.3  31142.48  13846.95  44.46
2394.6  30697.75  13649.30  44.46
2396.8  30309.23  13465.86  44.43
2399.0  29888.67  13285.83  44.45
2401.3  29457.45  13083.18  44.41
2403.5  29010.80  12885.60  44.42
2405.7  28609.28  12669.69  44.29
2407.9  28209.45  12444.00  44.11
2410.1  27797.70  12201.60  43.89
2412.4  27440.17  11996.83  43.72
2414.6  27062.60  11778.20  43.52
2416.8  26666.20  11556.60  43.34
2419.0  26333.28  11365.48  43.16
2421.2  25926.15  11119.25  42.89
2423.4  25482.33  10849.01  42.57
2425.6  25203.15  10668.00  42.33
2427.8  24945.98  10467.98  41.96
2430.0  24641.38  10227.42  41.51
2432.2  24345.60  10012.80  41.13
2434.4  24052.05  9791.10  40.71
2436.5  23723.23  9581.10  40.39
2438.7  23433.15  9367.35  39.97
2440.9  23135.18  9140.93  39.51
2443.1  22903.95  8954.55  39.10
2445.3  22663.24  8776.80  38.73
2447.4  22368.60  8557.80  38.26
2449.6  22093.87  8336.53  37.73
2451.8  21807.45  8145.45  37.35
2453.9  21489.97  7960.02  37.04
2456.1  21174.07  7776.73  36.73
2458.3  20897.36  7583.63  36.29
2460.4  20613.53  7398.63  35.89
2462.6  20363.88  7230.42  35.51
2464.7  20099.84  7079.26  35.22
2466.9  19839.60  6924.93  34.90
2469.0  19593.13  6769.57  34.55
2471.2  19385.60  6593.90  34.01
2473.3  19133.69  6445.28  33.69
2475.4  18869.73  6310.18  33.44
2477.6  18637.42  6154.10  33.02
2479.7  18406.40  6041.60  32.82
2481.9  18133.62  5905.78  32.57
2484.0  17900.13  5778.99  32.28
2486.1  17646.75  5691.60  32.25
2488.2  17435.46  5613.08  32.19
2490.4  17200.63  5551.04  32.27
2492.5  16876.77  5508.50  32.64
2494.6  16607.93  5418.90  32.63
2496.7  16373.68  5279.04  32.24
2498.8  16150.43  5269.95  32.63
2500.9  15963.46  5346.34  33.49
2503.0  15913.25  5384.48  33.84
2505.1  15843.75  5386.88  34.00
2507.2  15799.93  5416.48  34.28
2509.4  15790.96  5472.59  34.66
2511.4  15879.68  5475.75  34.48
2513.5  15923.47  5486.00  34.45
2515.6  16003.38  5866.88  36.66
