# Supplementary material for: Using reflectance spectra and Pl@ntNet to identify herbarium specimens: a case study with Lithocarpus
Source: New Phytol. 2025 Jun 4;251(2):800–10. doi: 10.1111/nph.70258 (PMC13278665; doi:10.1111/nph.70258)
Supplement: Supplementary file 1 — Dataset S1 Original spectral data collected for this study. [file NPH-251-800-s003.zip › lithocarpus_spectra/gr020722_0188.sig]

/*** Spectra Vista SIG Data ***/
name= gr020722_0188.sig
instrument= HI: 1132003 (HR-1024i)
integration= 50.0, 9.0, 6.0, 150.0, 9.0, 6.0
scan method= Time-based, Time-based
scan coadds= 100, 425, 571, 33, 425, 571
scan time= 5, 5
scan settings= AI, AI
external data set1= 0,0,0,0,0,0,0,0,0,0,0,0,0,0,0,0,0,0,0,0,0,0,0,0,0,0,0,0,0,0,0,0
external data set2= 0,0,0,0,0,0,0,0,0,0,0,0,0,0,0,0,0,0,0,0,0,0,0,0,0,0,0,0,0,0,0,0
external data dark= 0,0,0,0,0,0,0,0,0,0,0,0,0,0,0,0
external data mask= 0
optic= LENS 4(1), LENS 4(1)
temp= 36.4, -5.0, -10.1, 36.5, -5.0, -10.1
battery= 7.44, 7.42
error= 0, 0
units= Radiance, Radiance
time= 07/02/2022 12:44:38, 07/02/2022 12:47:01
longitude=                 ,                 
latitude=                 ,                 
gpstime=                 ,                 
comm= 
memory slot= 0, 0
factors= 0.982, 0.995, 1.000 [Overlap: Remove @ 990,1900, Matching Type: None]
inclinometer x offset= 1, 1
inclinometer y offset= 90, 90
data= 
340.5  1258.60  781.20  62.07
341.9  1297.47  765.72  59.02
343.4  1259.52  708.48  56.25
344.9  1239.50  690.67  55.72
346.4  1265.93  689.43  54.46
347.8  1267.62  673.78  53.15
349.3  1257.68  663.33  52.74
350.8  1257.45  646.40  51.41
352.2  1316.70  648.60  49.26
353.7  1337.63  643.53  48.11
355.2  1388.60  650.63  46.86
356.6  1439.90  680.68  47.27
358.1  1507.08  700.66  46.49
359.6  1551.22  705.10  45.45
361.0  1600.30  709.88  44.36
362.5  1664.55  752.13  45.19
364.0  1770.86  789.88  44.60
365.5  1837.55  826.68  44.99
366.9  1909.12  841.52  44.08
368.4  1989.09  875.70  44.03
369.9  2096.18  917.35  43.76
371.3  2181.30  969.47  44.44
372.8  2268.03  1000.73  44.12
374.2  2362.36  1038.40  43.96
375.7  2464.68  1083.76  43.97
377.2  2603.25  1130.30  43.42
378.6  2668.42  1171.29  43.89
380.1  2743.48  1205.08  43.93
381.6  2849.86  1256.80  44.10
383.0  2998.05  1324.03  44.16
384.5  3159.52  1388.66  43.95
386.0  3285.48  1446.28  44.02
387.4  3386.05  1494.20  44.13
388.9  3474.38  1537.71  44.26
390.4  3610.63  1594.60  44.16
391.8  3799.88  1660.77  43.71
393.3  3952.19  1734.64  43.89
394.7  4029.25  1770.60  43.94
396.2  4144.06  1821.37  43.95
397.7  4303.44  1878.24  43.65
399.1  4478.73  1961.34  43.79
400.6  4663.44  2048.93  43.94
402.0  4806.36  2115.88  44.02
403.5  4919.60  2175.60  44.22
405.0  5051.44  2227.48  44.10
406.4  5258.66  2321.15  44.14
407.9  5459.04  2426.24  44.44
409.3  5601.64  2496.45  44.57
410.8  5735.88  2557.74  44.59
412.2  5893.32  2637.12  44.75
413.7  6106.70  2741.57  44.89
415.1  6336.88  2855.13  45.06
416.6  6528.78  2958.12  45.31
418.0  6677.25  3037.75  45.49
419.5  6847.81  3118.71  45.54
420.9  7045.44  3220.96  45.72
422.4  7288.05  3350.61  45.97
423.8  7552.08  3479.88  46.08
425.3  7816.65  3616.20  46.26
426.7  8044.20  3739.20  46.48
428.2  8220.16  3840.53  46.72
429.6  8402.81  3947.40  46.98
431.1  8621.48  4065.83  47.16
432.5  8899.28  4213.00  47.34
434.0  9174.00  4363.33  47.56
435.4  9482.00  4532.00  47.80
436.8  9780.92  4699.22  48.04
438.3  10045.70  4851.47  48.29
439.7  10270.45  4986.34  48.55
441.2  10479.12  5111.72  48.78
442.6  10739.25  5259.55  48.98
444.0  11029.20  5430.88  49.24
445.5  11348.70  5621.86  49.54
446.9  11700.78  5825.82  49.79
448.4  12033.28  6016.64  50.00
449.8  12373.50  6226.30  50.32
451.2  12655.75  6407.42  50.63
452.7  12888.54  6565.86  50.94
454.1  13149.50  6729.85  51.18
455.5  13454.56  6914.79  51.39
457.0  13802.36  7129.03  51.65
458.4  14139.84  7348.29  51.97
459.8  14503.68  7576.32  52.24
461.2  14901.98  7832.87  52.56
462.7  15277.23  8067.46  52.81
464.1  15612.04  8295.67  53.14
465.5  15930.36  8506.80  53.40
467.0  16238.20  8712.83  53.66
468.4  16555.64  8937.19  53.98
469.8  16896.60  9174.43  54.30
471.2  17316.30  9450.09  54.57
472.7  17764.24  9740.10  54.83
474.1  18207.40  10031.97  55.10
475.5  18723.38  10373.31  55.40
476.9  19203.73  10700.65  55.72
478.4  19612.50  10991.67  56.04
479.8  19901.26  11221.80  56.39
481.2  20135.52  11413.92  56.69
482.6  20399.85  11623.05  56.98
484.0  20761.56  11893.76  57.29
485.4  21235.33  12223.71  57.56
486.9  21762.00  12589.20  57.85
488.3  22338.00  12984.27  58.13
489.7  22830.56  13341.27  58.44
491.1  23261.28  13663.16  58.74
492.5  23667.00  13972.84  59.04
493.9  24007.50  14251.24  59.36
495.3  24333.30  14510.30  59.63
496.8  24730.88  14817.40  59.91
498.2  25222.35  15182.28  60.19
499.6  25721.64  15561.84  60.50
501.0  26301.67  15991.60  60.80
502.4  26842.32  16396.76  61.09
503.8  27358.94  16791.46  61.37
505.2  27889.20  17197.49  61.66
506.6  28401.78  17596.99  61.96
508.0  28904.40  17994.48  62.26
509.4  29325.00  18338.33  62.53
510.8  29803.95  18725.85  62.83
512.2  30275.52  19105.20  63.10
513.6  30796.80  19516.80  63.37
515.0  31383.28  19979.76  63.66
516.4  31890.72  20391.25  63.94
517.8  32463.04  20845.11  64.21
519.2  33069.00  21325.73  64.49
520.7  33657.04  21794.46  64.75
522.0  34156.92  22204.44  65.01
523.4  34746.39  22682.10  65.28
524.8  35254.62  23110.34  65.55
526.2  35864.59  23603.83  65.81
527.6  36507.30  24114.82  66.05
529.0  37048.00  24560.80  66.29
530.4  37695.92  25077.09  66.52
531.8  38241.76  25528.02  66.75
533.2  38759.76  25961.52  66.98
534.6  39249.76  26401.60  67.27
536.0  39745.29  26854.84  67.57
537.4  40261.83  27306.68  67.82
538.8  40840.17  27792.34  68.05
540.2  41475.67  28317.60  68.28
541.6  42071.96  28817.60  68.50
543.0  42597.10  29267.51  68.71
544.3  43312.95  29855.50  68.93
545.7  44117.70  30493.50  69.12
547.1  44626.65  30938.65  69.33
548.5  45271.68  31480.52  69.54
549.9  45994.03  32079.19  69.75
551.3  46750.34  32703.58  69.95
552.7  47289.38  33174.97  70.15
554.1  48008.94  33772.66  70.35
555.4  48621.28  34298.09  70.54
556.8  49069.02  34710.06  70.74
558.2  49364.40  35023.80  70.95
559.6  49657.35  35341.55  71.17
561.0  50214.78  35848.12  71.39
562.3  50641.50  36248.33  71.58
563.7  51242.24  36782.29  71.78
565.1  51836.40  37312.00  71.98
566.5  52461.32  37860.48  72.17
567.9  53322.24  38574.11  72.34
569.2  54264.00  39342.80  72.50
570.6  55240.96  40142.99  72.67
572.0  56087.34  40851.10  72.83
573.4  56788.69  41467.10  73.02
574.8  57502.50  42096.25  73.21
576.1  58383.26  42841.40  73.38
577.5  59056.20  43437.23  73.55
578.9  59979.96  44222.40  73.73
580.3  60824.31  44952.70  73.91
581.6  61665.60  45679.25  74.08
583.0  62501.31  46400.97  74.24
584.4  63120.12  46963.56  74.40
585.8  63577.59  47411.65  74.57
587.1  63973.58  47815.31  74.74
588.5  64484.40  48303.80  74.91
589.9  64917.90  48720.30  75.05
591.2  65465.96  49230.28  75.20
592.6  66235.40  49896.66  75.33
594.0  66888.94  50482.76  75.47
595.3  67764.98  51225.75  75.59
596.7  68658.54  51980.43  75.71
598.1  69504.54  52498.11  75.53
599.5  70346.50  52708.53  74.93
600.8  71221.60  53021.65  74.45
602.2  71953.91  53333.07  74.12
603.5  72848.88  53858.36  73.93
604.9  73732.50  54481.14  73.89
606.3  74532.48  55105.60  73.94
607.6  75294.00  55731.80  74.02
609.0  76037.40  56358.00  74.12
610.4  76783.98  56986.02  74.22
611.7  77459.58  57506.03  74.24
613.1  78094.05  57923.50  74.17
614.5  78811.92  58234.74  73.89
615.8  79375.50  58236.60  73.37
617.2  80145.54  58238.46  72.67
618.5  80809.04  58027.87  71.81
619.9  81637.44  57819.13  70.82
621.2  82385.52  57504.20  69.80
622.6  83319.50  57401.67  68.89
624.0  84057.39  57299.13  68.17
625.3  84892.57  57506.03  67.74
626.7  85737.04  57817.29  67.44
628.0  86430.20  58027.87  67.14
629.4  87276.00  58443.47  66.96
630.8  87984.00  58862.80  66.90
632.1  88559.73  59174.01  66.82
633.5  89489.40  59697.73  66.71
634.8  90231.26  60221.49  66.74
636.2  90885.12  60743.34  66.84
637.5  91718.75  61263.23  66.79
638.9  92444.22  61678.73  66.72
640.2  93246.33  62511.64  67.04
641.6  94115.22  64496.54  68.53
642.9  94887.52  66479.44  70.06
644.3  95711.36  67418.71  70.44
645.6  96486.00  67836.17  70.31
647.0  97255.71  68566.71  70.50
648.3  98049.00  69608.12  70.99
649.7  98902.93  70653.98  71.44
651.0  99718.21  72117.37  72.32
652.4  100259.64  73263.06  73.07
653.7  101345.94  74199.96  73.21
655.0  102293.96  75561.47  73.87
656.4  102956.20  77228.87  75.01
657.7  104019.37  79005.57  75.95
659.1  104904.80  80359.77  76.60
660.4  105644.00  81823.47  77.45
661.8  106344.00  83490.67  78.51
663.1  107332.26  84847.39  79.05
664.5  107862.84  85789.40  79.54
665.8  108054.93  86725.93  80.26
667.1  108157.14  87349.32  80.76
668.5  108553.20  87662.40  80.76
669.8  108940.00  87453.68  80.28
671.2  109191.68  86830.29  79.52
672.5  109483.69  85891.02  78.45
673.8  110107.20  84743.03  76.96
675.2  111097.56  83276.62  74.96
676.5  112256.52  82029.58  73.07
677.8  113494.64  81189.49  71.54
679.2  114489.03  80667.70  70.46
680.5  115349.31  80461.56  69.75
681.9  116123.70  80359.77  69.20
683.2  116939.90  80354.63  68.71
684.5  117748.40  80357.20  68.24
685.9  118479.83  80252.84  67.74
687.2  119201.28  80151.04  67.24
688.5  119894.32  79942.31  66.68
689.9  120704.36  79733.59  66.06
691.2  121394.72  79415.42  65.42
692.5  122030.42  79102.35  64.82
693.8  122755.45  78791.80  64.19
695.2  123389.30  78374.36  63.52
696.5  124100.68  78058.79  62.90
697.8  124824.75  77748.20  62.29
699.2  125495.76  77330.76  61.62
700.5  126212.76  77020.14  61.02
701.8  126861.00  76704.60  60.46
703.1  127536.36  76391.52  59.90
704.5  128231.10  76078.44  59.33
705.8  128969.80  75869.72  58.83
707.1  129651.75  75661.00  58.36
708.4  130306.29  75452.28  57.90
709.8  131094.36  75449.87  57.55
711.1  131642.26  75347.92  57.24
712.4  132472.56  75345.51  56.88
713.7  133144.02  75345.51  56.59
715.0  133856.22  75447.46  56.36
716.3  134603.50  75663.42  56.21
717.7  135323.78  75872.14  56.07
719.0  136093.90  76187.67  55.98
720.3  136854.30  76595.35  55.97
721.6  137736.20  77223.93  56.07
722.9  138568.50  77954.43  56.26
724.2  139436.64  78893.64  56.58
725.6  140193.32  79937.21  57.02
726.9  140670.25  80879.00  57.50
728.2  141159.20  81818.24  57.96
729.5  141764.61  82754.84  58.37
730.8  142234.70  83694.05  58.84
732.1  142847.04  84740.32  59.32
733.4  143305.55  85682.30  59.79
734.7  143624.88  86412.84  60.17
736.0  144023.46  87033.46  60.43
737.3  144189.99  87346.53  60.58
738.6  144382.50  87349.32  60.50
740.0  144605.30  87146.17  60.26
741.2  144934.40  86833.07  59.91
742.6  145446.48  86412.84  59.41
743.9  146037.52  85992.64  58.88
745.2  146792.76  85783.92  58.44
746.5  147582.96  85685.03  58.06
747.8  148223.20  85577.93  57.74
749.1  148962.24  85682.30  57.52
750.4  149679.01  85893.77  57.39
751.7  150406.34  86206.87  57.32
753.0  150969.19  86519.97  57.31
754.2  151621.20  87039.02  57.41
755.5  152194.60  87560.84  57.53
756.8  152764.00  88085.47  57.66
758.1  153760.44  88920.40  57.83
759.4  154679.60  89752.47  58.02
760.7  155554.28  90587.37  58.24
762.0  156161.25  91317.92  58.48
763.3  156722.58  92057.28  58.74
764.6  157113.84  92677.60  58.99
765.9  157502.10  93411.15  59.31
767.2  157997.91  94246.11  59.65
768.4  158321.80  94970.63  59.99
769.7  158977.81  95909.90  60.33
771.0  159416.19  96747.90  60.69
772.3  159791.50  97579.72  61.07
773.6  160272.32  98518.99  61.47
774.8  160742.51  99455.08  61.87
776.1  161192.72  100397.53  62.28
777.4  161516.14  101336.80  62.74
778.7  162049.64  102484.79  63.24
780.0  162509.44  103531.73  63.71
781.2  162885.12  104578.74  64.20
782.5  163395.96  105824.42  64.77
783.8  163862.46  107076.78  65.35
785.0  164221.98  108325.68  65.96
786.3  164650.50  109581.50  66.55
787.6  165132.80  111042.59  67.24
788.9  165513.36  112406.49  67.91
790.1  166050.60  113759.67  68.51
791.4  166416.96  115217.12  69.23
792.7  167066.70  116778.84  69.90
793.9  167514.48  118344.24  70.65
795.2  167992.00  120021.67  71.44
796.5  168510.32  121687.65  72.21
797.7  169014.18  123357.46  72.99
799.0  169644.00  125236.00  73.82
800.2  170057.60  126901.76  74.62
801.5  170526.46  128788.47  75.52
802.8  171081.60  130975.98  76.56
804.0  171544.10  132958.89  77.51
805.3  172029.80  134841.73  78.38
806.5  172409.10  136715.97  79.30
807.8  172886.70  138807.67  80.29
809.0  173386.97  140790.63  81.20
810.3  173890.38  142873.40  82.16
811.5  174263.94  144960.67  83.18
812.8  174741.30  147152.30  84.21
814.0  175140.09  149348.70  85.27
815.3  175653.17  150966.70  85.95
816.5  176056.00  151364.50  85.98
817.8  176541.21  151810.77  85.99
819.0  176917.93  152208.86  86.03
820.2  177376.26  152673.42  86.07
821.5  177862.25  153156.12  86.11
822.7  178188.36  153473.48  86.13
824.0  178627.68  153898.83  86.16
825.2  179146.95  154360.35  86.16
826.4  179620.54  154843.96  86.21
827.7  179941.15  155177.27  86.24
828.9  180422.10  155638.50  86.26
830.1  180838.55  156016.21  86.27
831.4  181264.95  156422.01  86.29
832.6  181743.36  156876.29  86.32
833.8  182122.20  157264.87  86.35
835.0  182483.00  157632.30  86.38
836.3  182941.50  158046.56  86.39
837.5  183443.40  158463.90  86.38
838.7  183878.64  158880.96  86.41
839.9  184252.32  159291.36  86.45
841.2  184712.26  159747.23  86.48
842.4  185112.51  160100.01  86.49
843.6  185542.00  160498.57  86.50
844.8  186067.08  160964.10  86.51
846.0  186475.38  161369.44  86.54
847.2  186838.89  161740.39  86.57
848.5  187331.60  162203.41  86.59
849.7  187718.67  162549.93  86.59
850.9  188115.20  162899.10  86.60
852.1  188479.29  163260.49  86.62
853.3  188810.22  163591.56  86.64
854.5  189237.51  163981.28  86.65
855.7  189567.48  164313.60  86.68
856.9  189971.04  164644.72  86.67
858.1  190339.22  165013.30  86.69
859.3  190708.28  165366.09  86.71
860.5  191153.49  165785.64  86.73
861.7  191604.80  166176.53  86.73
862.9  191988.68  166497.24  86.72
864.1  192329.97  166858.49  86.76
865.3  192761.52  167241.17  86.76
866.5  193233.60  167685.12  86.78
867.7  193656.09  168073.10  86.79
868.9  194040.42  168430.13  86.80
870.1  194517.50  168841.19  86.80
871.3  195000.90  169235.99  86.79
872.5  195444.00  169659.30  86.81
873.7  195930.08  170113.28  86.82
874.9  196488.90  170590.22  86.82
876.0  196975.44  171047.64  86.84
877.2  197437.40  171438.36  86.83
878.4  197995.77  171910.29  86.83
879.6  198450.00  172313.40  86.83
880.8  198908.50  172728.50  86.84
882.0  199309.95  173116.94  86.86
883.1  199875.48  173557.07  86.83
884.3  200383.43  173982.78  86.82
885.5  200850.51  174389.60  86.83
886.7  201263.04  174757.44  86.83
887.8  201716.40  175180.40  86.84
889.0  202236.10  175629.23  86.84
890.2  202699.56  176004.85  86.83
891.4  203220.97  176476.97  86.84
892.5  203851.44  176978.88  86.82
893.7  204558.06  177526.89  86.79
894.9  205189.92  178092.00  86.79
896.0  205822.70  178644.37  86.80
897.2  206417.26  179180.40  86.80
898.4  206942.45  179654.54  86.81
899.5  207668.09  180216.64  86.78
900.7  208141.70  180570.43  86.75
901.9  208555.26  180969.80  86.77
903.0  208953.04  181307.38  86.77
904.2  209332.20  181647.13  86.77
905.4  209824.86  182037.64  86.76
906.5  210385.91  182445.62  86.72
907.7  210732.00  182744.59  86.72
908.8  211151.07  183115.11  86.72
910.0  211494.40  183437.28  86.73
911.2  211785.90  183706.58  86.74
912.3  212115.54  183880.38  86.69
913.5  212260.28  183994.61  86.68
914.6  212466.24  184161.60  86.68
915.8  212751.54  184501.48  86.72
916.9  213117.89  184761.54  86.69
918.1  213337.60  185019.57  86.73
919.2  213618.60  185216.67  86.70
920.4  213803.48  185365.03  86.70
921.5  213992.17  185599.52  86.73
922.7  214190.56  185804.27  86.75
923.8  214509.48  186145.30  86.78
925.0  214753.28  186318.74  86.76
926.1  215013.54  186601.10  86.79
927.3  215441.28  186947.20  86.77
928.4  216027.50  187463.25  86.78
929.6  216663.04  188052.48  86.79
930.7  217546.00  188731.20  86.75
931.8  218258.37  189422.59  86.79
933.0  218960.64  190076.64  86.81
934.1  219469.86  190507.80  86.80
935.3  219648.23  190721.57  86.83
936.4  219705.26  190836.57  86.86
937.6  219678.93  190748.43  86.83
938.7  219517.65  190663.02  86.86
939.9  219613.17  190726.63  86.85
941.0  220180.74  191226.89  86.85
942.1  220752.54  191750.76  86.86
943.3  221296.68  192261.30  86.88
944.4  221792.11  192677.48  86.87
945.6  221964.18  192946.33  86.93
946.7  222258.44  193138.61  86.90
947.9  222535.53  193396.77  86.91
949.0  222674.76  193595.30  86.94
950.1  223165.08  193953.84  86.91
951.3  223571.37  194303.23  86.91
952.4  223882.99  194570.15  86.91
953.6  224276.24  194800.61  86.86
954.7  224395.50  194995.11  86.90
955.8  224737.34  195287.27  86.90
957.0  225253.05  195685.15  86.87
958.1  225545.10  195939.18  86.87
959.3  225556.80  195921.60  86.86
960.4  226289.97  196266.50  86.73
961.6  226576.19  196643.46  86.79
962.7  226597.76  196851.63  86.87
963.9  226766.68  196965.72  86.86
965.0  226806.54  196941.48  86.83
966.2  227181.79  197171.20  86.79
967.3  227207.69  197134.21  86.76
968.5  227398.08  197323.84  86.77
969.6  227533.76  197395.04  86.75
970.8  227688.78  197488.98  86.74
971.9  227448.32  197285.44  86.74
973.1  227637.52  197315.63  86.68
974.2  227690.12  197208.69  86.61
975.4  228139.20  197509.40  86.57
976.5  228120.36  197617.16  86.63
977.7  228371.70  197697.42  86.57
978.8  227949.93  197452.44  86.62
980.0  228046.00  197496.67  86.60
981.2  228449.88  197829.71  86.60
982.3  228602.36  197880.34  86.56
983.5  228566.39  197735.89  86.51
984.6  228618.72  198054.72  86.63
985.8  228674.60  198184.65  86.67
987.0  229050.88  198379.63  86.61
988.1  229330.60  198526.13  86.57
989.3  229158.72  198352.75  86.56
990.2  235366.07  200900.92  85.36
994.0  235666.98  201391.09  85.46
997.9  235694.00  201553.33  85.51
1001.7  236171.29  201991.18  85.53
1005.6  237162.22  202950.00  85.57
1009.4  238325.03  204025.47  85.61
1013.3  239360.00  205000.00  85.65
1017.1  240085.84  205703.81  85.68
1021.0  240833.08  206483.54  85.74
1024.8  242159.28  207728.89  85.78
1028.6  243991.57  209401.46  85.82
1032.5  245525.00  210813.40  85.86
1036.3  246183.91  211493.21  85.91
1040.1  246453.23  211833.23  85.95
1044.0  247146.29  212526.70  85.99
1047.8  247710.75  213150.00  86.05
1051.6  248278.31  213753.96  86.09
1055.5  247990.90  213571.00  86.12
1059.3  247736.55  213442.50  86.16
1063.1  247527.43  213346.03  86.19
1067.0  247812.57  213667.33  86.22
1070.8  248479.39  214340.23  86.26
1074.6  248939.03  214837.03  86.30
1078.4  248668.00  214665.67  86.33
1082.3  247761.71  214062.06  86.40
1086.1  247215.11  213664.49  86.43
1089.9  247068.43  213628.61  86.47
1093.7  247404.11  213987.82  86.49
1097.5  247535.61  214240.31  86.55
1101.4  247518.11  214351.18  86.60
1105.2  247513.60  214378.40  86.61
1109.0  247843.77  214746.77  86.65
1112.8  248690.86  215525.77  86.66
1116.6  249389.64  216150.09  86.67
1120.4  250094.76  216732.13  86.66
1124.2  250608.31  217110.37  86.63
1128.1  251212.74  217486.26  86.57
1131.8  251268.27  217337.40  86.50
1135.7  251058.20  216893.49  86.39
1139.5  250808.00  216289.80  86.24
1143.3  250262.87  215320.75  86.04
1147.1  249643.11  214257.33  85.83
1150.9  249015.25  213152.50  85.60
1154.7  248944.22  212430.98  85.33
1158.5  248802.73  211692.60  85.08
1162.3  248588.72  210920.61  84.85
1166.1  247960.79  209787.25  84.61
1169.9  247554.83  208929.40  84.40
1173.7  246980.00  207860.00  84.16
1177.5  246367.87  206700.13  83.90
1181.2  246338.16  206001.18  83.63
1185.0  246744.58  205630.08  83.34
1188.8  246640.33  204912.17  83.08
1192.6  246640.44  204364.50  82.86
1196.4  246650.95  203930.53  82.68
1200.2  246001.78  203003.73  82.52
1204.0  245591.30  202332.75  82.39
1207.8  245251.42  201727.68  82.25
1211.6  244728.11  201029.78  82.14
1215.3  244259.88  200511.32  82.09
1219.1  244109.42  200326.92  82.06
1222.9  243715.56  200124.44  82.11
1226.7  243436.73  200066.43  82.18
1230.4  242777.53  199831.88  82.31
1234.2  242094.84  199596.60  82.45
1238.0  241436.88  199378.40  82.58
1241.8  240767.83  199172.36  82.72
1245.5  240239.24  198925.40  82.80
1249.3  240015.83  198991.97  82.91
1253.1  240198.19  199275.42  82.96
1256.8  240178.61  199405.63  83.02
1260.6  240016.33  199324.28  83.05
1264.4  239762.33  199153.50  83.06
1268.1  239370.27  198827.20  83.06
1271.9  239373.44  198888.18  83.09
1275.7  239640.87  199240.91  83.14
1279.4  239931.00  199719.90  83.24
1283.2  239455.00  199658.03  83.38
1286.9  239077.51  199673.76  83.52
1290.7  238837.87  199762.93  83.64
1294.4  238175.09  199455.62  83.74
1298.2  237254.73  198852.62  83.81
1302.0  236060.08  197955.58  83.86
1305.7  234722.28  196859.67  83.87
1309.5  233230.87  195571.48  83.85
1313.2  232303.75  194676.75  83.80
1317.0  231675.60  193970.40  83.73
1320.7  230974.90  193108.63  83.61
1324.4  229995.07  191948.47  83.46
1328.2  229216.00  190866.40  83.27
1331.9  228236.37  189502.32  83.03
1335.7  227315.28  188132.36  82.76
1339.4  226200.67  186475.60  82.44
1343.2  225238.51  184829.67  82.06
1346.9  224620.53  183321.18  81.61
1350.6  224586.68  182161.31  81.11
1354.4  224712.14  181067.94  80.58
1358.1  224238.53  179414.47  80.01
1361.8  223491.33  177510.84  79.43
1365.6  222524.30  175591.95  78.91
1369.3  221560.00  173922.67  78.50
1373.0  220320.83  172284.51  78.20
1376.7  218769.60  170473.30  77.92
1380.5  217117.60  168617.69  77.66
1384.2  215853.08  166977.62  77.36
1387.9  214773.13  165380.53  77.00
1391.6  213523.44  163474.97  76.56
1395.3  212320.90  161280.05  75.96
1399.1  211611.03  159073.56  75.17
1402.8  210697.33  156420.67  74.24
1406.5  210041.80  153646.60  73.15
1410.2  209547.72  150758.33  71.94
1413.9  209547.19  148080.69  70.67
1417.6  209110.91  145083.67  69.38
1421.3  208504.53  142178.13  68.19
1425.1  207809.60  139422.93  67.09
1428.8  207441.90  137248.80  66.16
1432.5  207235.16  135497.07  65.38
1436.2  207026.34  133977.51  64.72
1439.9  206386.71  132375.28  64.14
1443.6  206022.56  131075.00  63.62
1447.3  205506.58  129782.53  63.15
1451.0  205049.25  128545.00  62.69
1454.7  204523.02  127273.78  62.23
1458.4  204142.17  125983.90  61.71
1462.1  203512.38  124484.20  61.17
1465.8  202828.44  122896.92  60.59
1469.4  202267.42  121372.29  60.01
1473.1  202903.08  120579.63  59.43
1476.8  203117.92  119676.41  58.92
1480.5  201994.22  118244.49  58.54
1484.2  201011.90  117170.57  58.29
1487.9  200380.81  116538.93  58.16
1491.6  199723.33  116092.17  58.13
1495.3  199580.33  116127.92  58.19
1498.9  199077.47  116088.63  58.31
1502.6  198171.89  115925.30  58.50
1506.3  197017.33  115715.91  58.73
1510.0  196092.80  115696.15  59.00
1513.7  195367.70  115733.93  59.24
1517.3  194653.02  115701.43  59.44
1521.0  193759.01  115356.01  59.54
1524.7  192968.61  114922.36  59.55
1528.3  192153.50  114365.20  59.52
1532.0  191243.20  113718.27  59.46
1535.7  190410.73  113142.09  59.42
1539.3  189563.97  112594.37  59.40
1543.0  188959.36  112312.86  59.44
1546.7  188581.25  112314.58  59.56
1550.3  188076.44  112297.96  59.71
1554.0  187294.10  112181.30  59.90
1557.6  186529.14  112070.81  60.08
1561.3  185719.71  111848.17  60.22
1565.0  184870.80  111570.40  60.35
1568.6  183957.46  111237.10  60.47
1572.3  183296.92  111048.41  60.58
1575.9  182712.98  110890.04  60.69
1579.6  182150.15  110687.73  60.77
1583.2  181540.13  110495.07  60.87
1586.9  180814.39  110360.86  61.04
1590.5  180219.29  110541.82  61.34
1594.1  179508.56  110866.87  61.76
1597.8  178755.54  111343.24  62.29
1601.4  178039.70  111989.30  62.90
1605.1  177081.64  112502.09  63.53
1608.7  176250.00  113152.50  64.20
1612.3  175496.39  113785.05  64.84
1616.0  174697.05  114337.60  65.45
1619.6  174005.78  114894.22  66.03
1623.2  173204.93  115309.07  66.57
1626.9  172615.07  115774.00  67.07
1630.5  171876.85  116070.35  67.53
1634.1  171225.85  116364.44  67.96
1637.8  170500.09  116567.11  68.37
1641.4  169622.18  116615.98  68.75
1645.0  168746.16  116662.84  69.14
1648.6  167794.38  116569.12  69.47
1652.2  167058.45  116570.64  69.78
1655.8  166337.44  116523.00  70.05
1659.5  165650.90  116416.90  70.28
1663.1  164460.20  115878.36  70.46
1666.7  163203.67  115242.67  70.61
1670.3  162026.65  114572.65  70.71
1673.9  160953.45  113863.26  70.74
1677.5  160163.41  113241.24  70.70
1681.1  159738.18  112728.93  70.57
1684.7  159747.60  112437.55  70.38
1688.3  159611.43  111963.68  70.15
1691.9  159243.80  111266.73  69.87
1695.6  158886.53  110393.60  69.48
1699.2  158788.67  109659.60  69.06
1702.8  158704.13  109100.00  68.74
1706.3  158205.12  108535.36  68.60
1709.9  157251.64  107858.58  68.59
1713.5  156541.90  107408.49  68.61
1717.1  155838.20  106847.22  68.56
1720.7  155188.93  106250.54  68.47
1724.3  154821.94  105841.91  68.36
1727.9  154502.02  105411.44  68.23
1731.5  154422.42  105101.75  68.06
1735.1  154536.00  105004.27  67.95
1738.7  154300.22  104656.89  67.83
1742.2  153799.96  104147.60  67.72
1745.8  153234.13  103570.13  67.59
1749.4  153006.27  103244.70  67.48
1753.0  152106.97  102442.08  67.35
1756.5  150628.04  101191.87  67.18
1760.1  148891.43  99753.47  67.00
1763.7  146908.81  98193.28  66.84
1767.2  145366.20  96957.13  66.70
1770.8  144058.00  95931.00  66.59
1774.4  142678.16  94907.28  66.52
1777.9  141876.07  94336.97  66.49
1781.5  141008.67  93754.33  66.49
1785.1  139793.33  92982.50  66.51
1788.6  138492.98  92173.61  66.55
1792.2  137148.33  91341.50  66.60
1795.8  136470.32  90968.01  66.66
1799.3  135761.60  90560.60  66.71
1802.9  134994.44  90090.38  66.74
1806.4  134345.24  89652.80  66.73
1810.0  133483.42  89047.10  66.71
1813.5  132955.21  88682.25  66.70
1817.1  132578.13  88445.47  66.71
1820.6  131896.93  87991.80  66.71
1824.2  131706.18  87945.87  66.77
1827.7  130893.51  87524.20  66.87
1831.2  130452.00  87444.00  67.03
1834.8  130305.67  87607.93  67.23
1838.3  130079.50  87754.00  67.46
1841.8  129429.83  87595.87  67.68
1845.4  128681.35  87374.62  67.90
1848.9  127879.95  87023.55  68.05
1852.4  127303.43  86768.93  68.16
1856.0  126638.93  86325.93  68.17
1859.5  125948.04  85796.82  68.12
1863.0  125216.36  85146.51  68.00
1866.6  124727.20  84583.47  67.81
1870.1  124406.27  83995.53  67.52
1873.6  123924.00  83127.75  67.08
1877.1  123129.42  81863.25  66.49
1880.6  122109.04  80296.58  65.76
1884.2  121219.68  78577.75  64.82
1887.7  120376.40  76701.20  63.72
1891.2  119404.25  74475.45  62.37
1894.7  118464.92  72090.75  60.85
1898.2  117925.29  69753.30  59.15
1902.2  125236.80  71822.40  57.35
1904.9  124572.22  69654.35  55.91
1907.6  123821.07  67465.93  54.49
1910.4  123231.03  65468.03  53.13
1913.1  122207.20  63410.27  51.89
1915.8  121510.67  61709.43  50.79
1918.6  121028.00  60250.67  49.78
1921.3  120551.98  58951.80  48.90
1924.0  119782.83  57693.30  48.16
1926.7  119082.30  56655.73  47.58
1929.4  118424.00  55867.13  47.18
1932.2  117905.28  55342.79  46.94
1934.9  117351.00  54958.80  46.83
1937.6  116785.10  54657.30  46.80
1940.3  116280.00  54506.25  46.88
1943.0  115844.59  54526.23  47.07
1945.7  115204.01  54513.80  47.32
1948.4  114502.56  54535.54  47.63
1951.1  113928.75  54667.35  47.98
1953.8  113352.80  54837.20  48.38
1956.4  112894.98  55051.43  48.76
1959.1  112334.43  55239.40  49.17
1961.8  111562.50  55335.00  49.60
1964.5  110945.63  55517.25  50.04
1967.2  110219.96  55638.78  50.48
1969.9  109618.08  55794.17  50.90
1972.5  108839.45  55845.73  51.31
1975.2  108269.42  56028.08  51.75
1977.9  107945.02  56346.08  52.20
1980.6  107386.94  56520.39  52.63
1983.2  106545.22  56536.52  53.06
1985.9  105690.00  56496.00  53.45
1988.5  104815.23  56403.08  53.81
1991.2  104161.95  56448.90  54.19
1993.8  103563.90  56488.85  54.54
1996.5  103134.35  56573.55  54.85
1999.2  102519.12  56530.31  55.14
2001.8  102132.30  56565.30  55.38
2004.4  101637.13  56515.03  55.60
2007.1  100949.10  56311.62  55.78
2009.7  100355.70  56112.60  55.91
2012.4  99991.73  56015.73  56.02
2015.0  99530.00  55789.83  56.05
2017.6  98954.63  55409.38  55.99
2020.3  98455.50  55015.40  55.88
2022.9  98248.80  54758.13  55.73
2025.5  98053.15  54429.35  55.51
2028.1  97849.04  54009.42  55.20
2030.8  97419.38  53393.98  54.81
2033.4  97250.25  52876.45  54.37
2036.0  96900.67  52200.30  53.87
2038.6  96551.75  51441.35  53.28
2041.2  96232.17  50659.57  52.64
2043.8  95881.39  49823.04  51.96
2046.4  95507.43  48934.63  51.24
2049.0  95041.60  47953.73  50.46
2051.6  94807.30  47120.95  49.70
2054.2  94472.50  46261.04  48.97
2056.8  94119.67  45436.42  48.28
2059.4  93536.03  44550.73  47.63
2062.0  93038.75  43710.00  46.98
2064.6  92460.81  42838.51  46.33
2067.1  91845.90  41955.75  45.68
2069.7  91220.30  41055.00  45.01
2072.3  90805.57  40293.92  44.37
2074.9  90371.58  39562.25  43.78
2077.4  90052.40  38924.03  43.22
2080.0  89565.53  38294.34  42.76
2082.6  89090.96  37686.54  42.30
2085.1  88604.70  37109.30  41.88
2087.7  88283.00  36679.50  41.55
2090.3  87861.88  36249.85  41.26
2092.8  87134.11  35713.64  40.99
2095.4  86345.03  35173.34  40.74
2097.9  85684.90  34703.78  40.50
2100.5  85006.00  34276.00  40.32
2103.0  84428.57  33945.77  40.21
2105.6  83890.48  33696.75  40.17
2108.1  83415.00  33534.08  40.20
2110.7  82906.13  33420.92  40.31
2113.2  82411.08  33360.70  40.48
2115.7  81844.46  33326.33  40.72
2118.3  81244.48  33301.78  40.99
2120.8  80872.50  33388.35  41.29
2123.3  80458.63  33470.54  41.60
2125.8  80074.17  33587.87  41.95
2128.4  79676.03  33721.68  42.32
2130.9  79167.67  33793.33  42.69
2133.4  78812.77  33921.77  43.04
2135.9  78440.00  34046.17  43.40
2138.4  77980.74  34110.82  43.74
2140.9  77675.55  34222.75  44.06
2143.4  77351.98  34308.27  44.35
2145.9  77047.40  34387.46  44.63
2148.4  76773.28  34472.74  44.90
2150.9  76499.15  34533.66  45.14
2153.4  76212.84  34600.67  45.40
2155.9  75902.15  34664.79  45.67
2158.4  75607.00  34728.75  45.93
2160.9  75386.50  34783.88  46.14
2163.4  75088.20  34822.18  46.38
2165.9  74549.93  34761.02  46.63
2168.4  74095.20  34722.90  46.86
2170.8  73767.56  34761.83  47.12
2173.3  73409.95  34786.96  47.39
2175.8  73104.26  34841.68  47.66
2178.2  72743.04  34859.79  47.92
2180.7  72372.13  34878.43  48.19
2183.2  71970.83  34877.69  48.46
2185.6  71549.10  34883.10  48.75
2188.1  71070.30  34864.20  49.06
2190.6  70536.70  34790.82  49.32
2193.0  69916.55  34648.35  49.56
2195.5  69356.80  34528.00  49.78
2197.9  68805.33  34396.20  49.99
2200.4  68131.46  34226.00  50.24
2202.8  67671.94  34124.88  50.43
2205.3  67080.62  33937.97  50.59
2207.7  66716.65  33872.15  50.77
2210.1  66293.03  33758.90  50.92
2212.6  65949.73  33660.70  51.04
2215.0  65728.42  33608.75  51.13
2217.4  65435.01  33511.06  51.21
2219.9  65189.42  33436.20  51.29
2222.3  64985.07  33363.37  51.34
2224.7  64860.53  33305.63  51.35
2227.1  64603.00  33161.48  51.33
2229.5  64294.45  33009.25  51.34
2231.9  63847.33  32739.87  51.28
2234.4  63358.27  32399.60  51.14
2236.8  62982.36  32066.08  50.91
2239.2  62612.55  31681.65  50.60
2241.6  62207.25  31218.43  50.18
2244.0  61819.20  30693.60  49.65
2246.4  61398.05  30113.80  49.05
2248.8  60953.11  29459.10  48.33
2251.2  60624.50  28804.25  47.51
2253.6  60233.00  28057.50  46.58
2255.9  59976.80  27323.90  45.56
2258.3  59679.85  26565.79  44.51
2260.7  59317.80  25818.47  43.53
2263.1  58899.00  25070.50  42.57
2265.5  58483.70  24397.18  41.72
2267.9  58166.75  23888.75  41.07
2270.2  57740.93  23478.60  40.66
2272.6  57341.50  23228.60  40.51
2275.0  56933.10  23086.35  40.55
2277.3  56558.88  23046.88  40.75
2279.7  56190.13  23046.88  41.02
2282.1  55876.37  23050.77  41.25
2284.4  55488.03  22993.48  41.44
2286.8  55190.95  22977.33  41.63
2289.1  54820.50  22896.73  41.77
2291.5  54515.65  22772.17  41.77
2293.8  54090.67  22519.85  41.63
2296.2  53607.40  22245.30  41.50
2298.5  53079.93  21902.18  41.26
2300.8  52559.27  21550.55  41.00
2303.2  51959.00  21148.63  40.70
2305.5  51327.25  20716.70  40.36
2307.9  50684.69  20252.20  39.96
2310.2  50042.30  19796.70  39.56
2312.5  49465.33  19404.33  39.23
2314.8  48889.05  19031.62  38.93
2317.1  48277.29  18631.04  38.59
2319.5  47640.08  18238.73  38.28
2321.8  47097.07  17894.40  37.99
2324.1  46501.35  17532.78  37.70
2326.4  45999.25  17185.67  37.36
2328.7  45489.17  16862.50  37.07
2331.0  45022.10  16590.00  36.85
2333.3  44658.94  16359.43  36.63
2335.6  44268.00  16144.33  36.47
2337.9  43820.40  15939.75  36.38
2340.2  43438.75  15801.67  36.38
2342.5  43072.38  15691.50  36.43
2344.8  42585.04  15550.58  36.52
2347.1  42061.25  15375.50  36.56
2349.4  41524.25  15175.30  36.55
2351.7  41057.07  15030.40  36.61
2353.9  40595.89  14896.76  36.70
2356.2  40080.63  14730.63  36.75
2358.5  39592.93  14606.15  36.89
2360.8  39130.45  14504.48  37.07
2363.1  38688.05  14392.90  37.20
2365.3  38244.34  14270.40  37.31
2367.6  37716.67  14125.00  37.45
2369.8  37218.50  13986.25  37.58
2372.1  36681.45  13832.65  37.71
2374.4  36065.67  13646.70  37.84
2376.6  35448.47  13493.90  38.07
2378.9  34870.03  13355.77  38.30
2381.1  34302.67  13190.67  38.45
2383.4  33733.50  12987.83  38.50
2385.6  33248.42  12827.38  38.58
2387.9  32781.60  12658.50  38.61
2390.1  32340.00  12486.25  38.61
2392.3  31870.80  12337.65  38.71
2394.6  31417.98  12226.40  38.92
2396.8  31016.57  12095.40  39.00
2399.0  30602.00  11930.50  38.99
2401.3  30151.73  11766.75  39.03
2403.5  29693.30  11584.30  39.01
2405.7  29292.40  11403.63  38.93
2407.9  28895.70  11217.90  38.82
2410.1  28448.70  11011.20  38.71
2412.4  28042.83  10819.75  38.58
2414.6  27654.80  10631.40  38.44
2416.8  27283.30  10443.95  38.28
2419.0  26919.70  10257.78  38.11
2421.2  26526.68  10058.93  37.92
2423.4  26109.88  9850.63  37.73
2425.6  25822.28  9686.93  37.51
2427.8  25517.48  9496.43  37.22
2430.0  25186.21  9290.70  36.89
2432.2  24883.20  9081.60  36.50
2434.4  24584.18  8852.63  36.01
2436.5  24289.70  8623.97  35.50
2438.7  24014.30  8402.05  34.99
2440.9  23700.90  8207.98  34.63
2443.1  23436.60  8040.00  34.31
2445.3  23171.16  7811.76  33.71
2447.4  22868.40  7619.40  33.32
2449.6  22566.13  7453.60  33.03
2451.8  22273.20  7255.35  32.57
2453.9  21967.98  7055.94  32.12
2456.1  21666.00  6876.60  31.74
2458.3  21373.98  6715.12  31.42
2460.4  21083.97  6521.92  30.93
2462.6  20817.13  6334.71  30.43
2464.7  20526.57  6182.04  30.12
2466.9  20262.67  6045.40  29.84
2469.0  20013.38  5872.26  29.34
2471.2  19828.30  5696.85  28.73
2473.3  19538.01  5529.63  28.30
2475.4  19246.64  5410.46  28.11
2477.6  19000.16  5266.01  27.72
2479.7  18777.60  5158.40  27.47
2481.9  18510.86  5047.23  27.27
2484.0  18302.38  4974.49  27.18
2486.1  18009.45  4910.40  27.27
2488.2  17755.38  4842.38  27.27
2490.4  17535.21  4760.21  27.15
2492.5  17212.07  4662.27  27.09
2494.6  16842.08  4632.83  27.51
2496.7  16633.31  4638.63  27.89
2498.8  16473.08  4606.73  27.97
2500.9  16284.62  4628.46  28.42
2503.0  16193.48  4723.93  29.17
2505.1  16118.38  4732.00  29.36
2507.2  16114.58  4719.75  29.29
2509.4  16032.04  4701.13  29.32
2511.4  16062.20  4771.73  29.71
2513.5  16176.67  4895.20  30.26
2515.6  16218.40  5191.12  32.01
