# Supplementary material for: Using reflectance spectra and Pl@ntNet to identify herbarium specimens: a case study with Lithocarpus
Source: New Phytol. 2025 Jun 4;251(2):800–10. doi: 10.1111/nph.70258 (PMC13278665; doi:10.1111/nph.70258)
Supplement: Supplementary file 1 — Dataset S1 Original spectral data collected for this study. [file NPH-251-800-s003.zip › lithocarpus_spectra/gr020322_0136.sig]

/*** Spectra Vista SIG Data ***/
name= gr020322_0136.sig
instrument= HI: 1132003 (HR-1024i)
integration= 50.0, 9.0, 6.0, 50.0, 9.0, 6.0
scan method= Time-based, Time-based
scan coadds= 100, 425, 571, 100, 425, 571
scan time= 5, 5
scan settings= AI, AI
external data set1= 0,0,0,0,0,0,0,0,0,0,0,0,0,0,0,0,0,0,0,0,0,0,0,0,0,0,0,0,0,0,0,0
external data set2= 0,0,0,0,0,0,0,0,0,0,0,0,0,0,0,0,0,0,0,0,0,0,0,0,0,0,0,0,0,0,0,0
external data dark= 0,0,0,0,0,0,0,0,0,0,0,0,0,0,0,0
external data mask= 0
optic= LENS 4(1), LENS 4(1)
temp= 35.2, -5.1, -10.1, 35.3, -5.0, -9.9
battery= 7.43, 7.42
error= 0, 0
units= Radiance, Radiance
time= 03/02/2022 12:24:22, 03/02/2022 12:26:03
longitude=                 ,                 
latitude=                 ,                 
gpstime=                 ,                 
comm= 
memory slot= 0, 0
factors= 0.969, 0.986, 1.000 [Overlap: Remove @ 990,1900, Matching Type: None]
inclinometer x offset= 1, 1
inclinometer y offset= 90, 90
data= 
340.5  1193.50  759.50  63.64
341.9  1212.39  786.99  64.91
343.4  1200.48  728.16  60.66
344.9  1165.50  703.00  60.32
346.4  1194.61  677.54  56.72
347.8  1199.10  685.20  57.14
349.3  1178.08  636.80  54.05
350.8  1196.85  651.45  54.43
352.2  1258.18  643.72  51.16
353.7  1268.68  634.34  50.00
355.2  1296.90  628.80  48.48
356.6  1361.36  654.50  48.08
358.1  1401.32  687.44  49.06
359.6  1461.48  717.92  49.12
361.0  1514.13  713.98  47.15
362.5  1602.90  739.80  46.15
364.0  1681.68  815.36  48.48
365.5  1747.60  860.95  49.26
366.9  1808.64  904.32  50.00
368.4  1889.01  938.25  49.67
369.9  1980.44  1003.08  50.65
371.3  2075.54  1070.82  51.59
372.8  2163.15  1114.35  51.52
374.2  2258.52  1194.16  52.87
375.7  2372.91  1258.56  53.04
377.2  2456.40  1308.30  53.26
378.6  2549.53  1373.84  53.89
380.1  2628.10  1423.02  54.15
381.6  2748.98  1475.37  53.67
383.0  2884.20  1555.95  53.95
384.5  3006.64  1643.46  54.66
386.0  3135.00  1730.52  55.20
387.4  3241.45  1795.45  55.39
388.9  3334.94  1847.58  55.40
390.4  3462.56  1913.52  55.26
391.8  3627.68  1997.52  55.06
393.3  3778.34  2086.20  55.21
394.7  3870.35  2156.50  55.72
396.2  3992.58  2218.10  55.56
397.7  4117.68  2280.72  55.39
399.1  4296.75  2385.96  55.53
400.6  4470.40  2499.36  55.91
402.0  4603.56  2585.70  56.17
403.5  4723.60  2655.80  56.22
405.0  4865.04  2730.76  56.13
406.4  5060.22  2841.30  56.15
407.9  5236.04  2970.36  56.73
409.3  5364.58  3064.22  57.12
410.8  5499.00  3147.12  57.23
412.2  5652.12  3240.12  57.33
413.7  5874.80  3362.55  57.24
415.1  6101.90  3501.96  57.39
416.6  6282.27  3622.95  57.67
418.0  6423.50  3726.50  58.01
419.5  6578.32  3835.05  58.30
420.9  6776.48  3955.68  58.37
422.4  7023.03  4120.43  58.67
423.8  7262.09  4275.81  58.88
425.3  7515.30  4440.30  59.08
426.7  7718.25  4587.90  59.44
428.2  7897.92  4705.92  59.58
429.6  8088.52  4838.88  59.82
431.1  8305.78  4982.32  59.99
432.5  8569.47  5165.16  60.27
434.0  8827.50  5340.50  60.50
435.4  9119.00  5538.50  60.74
436.8  9402.16  5731.53  60.96
438.3  9661.50  5921.20  61.29
439.7  9883.53  6088.30  61.60
441.2  10089.96  6237.84  61.82
442.6  10345.20  6415.80  62.02
444.0  10619.70  6617.52  62.31
445.5  10936.02  6847.23  62.61
446.9  11269.44  7081.62  62.84
448.4  11568.76  7310.66  63.19
449.8  11904.55  7548.40  63.41
451.2  12178.50  7756.75  63.69
452.7  12413.76  7943.88  63.99
454.1  12675.54  8144.02  64.25
455.5  12972.40  8363.18  64.47
457.0  13304.72  8608.60  64.70
458.4  13619.32  8854.56  65.01
459.8  13950.72  9118.08  65.36
461.2  14333.56  9417.02  65.70
462.7  14698.14  9695.28  65.96
464.1  15035.39  9954.80  66.21
465.5  15336.72  10202.04  66.52
467.0  15628.20  10437.10  66.78
468.4  15939.56  10690.80  67.07
469.8  16282.72  10966.40  67.35
471.2  16689.84  11294.01  67.67
472.7  17116.34  11632.75  67.96
474.1  17523.00  11959.30  68.25
475.5  18017.74  12330.76  68.44
476.9  18470.53  12708.80  68.81
478.4  18856.25  13037.50  69.14
479.8  19153.14  13294.98  69.41
481.2  19396.08  13524.80  69.73
482.6  19667.07  13773.78  70.03
484.0  20034.36  14083.44  70.30
485.4  20476.29  14457.34  70.61
486.9  20978.10  14870.70  70.89
488.3  21514.56  15318.32  71.20
489.7  21980.86  15710.66  71.47
491.1  22408.68  16075.92  71.74
492.5  22796.76  16422.84  72.04
493.9  23140.32  16749.96  72.38
495.3  23455.50  17048.70  72.69
496.8  23857.96  17408.36  72.97
498.2  24326.40  17815.83  73.24
499.6  24803.01  18239.85  73.54
501.0  25355.04  18723.40  73.84
502.4  25867.08  19174.56  74.13
503.8  26362.49  19617.29  74.41
505.2  26868.12  20076.16  74.72
506.6  27354.36  20533.48  75.06
508.0  27851.04  20966.40  75.28
509.4  28255.00  21350.00  75.56
510.8  28729.80  21780.00  75.81
512.2  29187.28  22208.88  76.09
513.6  29692.80  22680.00  76.38
515.0  30259.92  23194.08  76.65
516.4  30744.64  23645.44  76.91
517.8  31290.56  24141.18  77.15
519.2  31877.61  24670.38  77.39
520.7  32440.25  25179.92  77.62
522.0  32922.60  25627.68  77.84
523.4  33489.54  26151.30  78.09
524.8  33980.04  26612.88  78.32
526.2  34566.70  27155.18  78.56
527.6  35184.54  27703.50  78.74
529.0  35710.40  28186.40  78.93
530.4  36335.62  28758.08  79.15
531.8  36866.19  29252.57  79.35
533.2  37355.76  29718.00  79.55
534.6  37829.92  30169.28  79.75
536.0  38328.59  30650.99  79.97
537.4  38829.52  31133.66  80.18
538.8  39382.70  31652.35  80.37
540.2  39998.61  32224.38  80.56
541.6  40583.34  32758.32  80.72
543.0  41082.44  33231.38  80.89
544.3  41768.70  33856.05  81.06
545.7  42543.00  34547.70  81.21
547.1  43047.60  35034.90  81.39
548.5  43668.60  35609.40  81.54
549.9  44356.56  36248.23  81.72
551.3  45079.58  36902.58  81.86
552.7  45585.66  37383.72  82.01
554.1  46278.48  38020.29  82.16
555.4  46862.56  38577.34  82.32
556.8  47294.94  39002.04  82.47
558.2  47588.10  39301.80  82.59
559.6  47890.35  39618.00  82.73
561.0  48440.70  40138.56  82.86
562.3  48857.90  40558.70  83.01
563.7  49441.28  41112.96  83.16
565.1  50014.80  41654.80  83.28
566.5  50620.95  42216.45  83.40
567.9  51448.16  42959.68  83.50
569.2  52353.00  43772.40  83.61
570.6  53300.99  44615.12  83.70
572.0  54118.04  45356.75  83.81
573.4  54801.57  45994.25  83.93
574.8  55488.00  46631.00  84.04
576.1  56327.39  47405.69  84.16
577.5  56972.12  48007.96  84.27
578.9  57866.52  48826.68  84.38
580.3  58677.09  49567.26  84.47
581.6  59466.24  50306.88  84.60
583.0  60268.95  51048.54  84.70
584.4  60870.72  51618.84  84.80
585.8  61337.08  52075.64  84.90
587.1  61737.06  52482.32  85.01
588.5  62255.70  52983.90  85.11
589.9  62694.30  53417.40  85.20
591.2  63246.00  53939.44  85.29
592.6  63988.76  54632.82  85.38
594.0  64625.44  55234.43  85.47
595.3  65460.80  56003.12  85.55
596.7  66309.18  56786.24  85.64
598.1  67115.29  57538.17  85.73
599.5  67917.45  58282.05  85.81
600.8  68757.80  59060.08  85.90
602.2  69455.12  59710.35  85.97
603.5  70315.32  60506.16  86.05
604.9  71159.04  61282.80  86.12
606.3  71929.44  61997.76  86.19
607.6  72661.38  62691.60  86.28
609.0  73380.60  63374.40  86.36
610.4  74097.66  64056.72  86.45
611.7  74754.17  64681.89  86.53
613.1  75391.20  65279.10  86.59
614.5  76088.88  65944.44  86.67
615.8  76646.88  66496.86  86.76
617.2  77394.60  67216.68  86.85
618.5  78040.16  67832.00  86.92
619.9  78839.74  68585.20  86.99
621.2  79575.42  69271.72  87.05
622.6  80465.00  70125.00  87.15
624.0  81158.67  70793.55  87.23
625.3  81955.74  71563.88  87.32
626.7  82762.06  72313.62  87.38
628.0  83438.92  72952.76  87.43
629.4  84246.40  73724.00  87.51
630.8  84932.76  74385.96  87.58
632.1  85475.25  74917.71  87.65
633.5  86372.00  75755.68  87.71
634.8  87080.84  76429.42  87.77
636.2  87713.22  77039.34  87.83
637.5  88531.34  77812.72  87.89
638.9  89229.18  78496.62  87.97
640.2  89993.76  79235.72  88.05
641.6  90827.46  80012.46  88.09
642.9  91575.12  80701.53  88.13
644.3  92365.08  81454.14  88.19
645.6  93125.50  82192.50  88.26
647.0  93859.02  82906.83  88.33
648.3  94627.29  83661.81  88.41
649.7  95450.23  84435.44  88.46
651.0  96242.48  85172.66  88.50
652.4  96763.68  85679.10  88.54
653.7  97798.05  86678.01  88.63
655.0  98695.68  87524.36  88.68
656.4  99337.60  88119.20  88.71
657.7  100385.77  89091.33  88.75
659.1  101239.60  89920.60  88.82
660.4  101943.52  90606.88  88.88
661.8  102608.00  91256.00  88.94
663.1  103559.94  92169.81  89.00
664.5  104073.42  92680.50  89.05
665.8  104240.64  92889.18  89.11
667.1  104340.42  93040.92  89.17
668.5  104739.60  93450.00  89.22
669.8  105135.48  93881.14  89.30
671.2  105389.44  94190.72  89.37
672.5  105673.20  94521.55  89.45
673.8  106290.80  95125.80  89.50
675.2  107235.24  96023.34  89.54
676.5  108373.68  97086.72  89.59
677.8  109581.30  98222.50  89.63
679.2  110531.27  99129.52  89.68
680.5  111355.53  99937.02  89.75
681.9  112081.20  100639.00  89.79
683.2  112858.90  101409.00  89.85
684.5  113652.00  102179.00  89.91
685.9  114350.30  102892.20  89.98
687.2  115054.08  103587.84  90.03
688.5  115704.30  104237.28  90.09
689.9  116471.80  104996.52  90.15
691.2  117133.12  105664.85  90.21
692.5  117732.56  106279.18  90.27
693.8  118451.95  106975.95  90.31
695.2  119071.05  107588.26  90.36
696.5  119754.80  108265.52  90.41
697.8  120444.15  108971.15  90.47
699.2  121086.81  109623.54  90.53
700.5  121777.38  110308.86  90.58
701.8  122414.25  110933.55  90.62
703.1  123056.52  111586.08  90.68
704.5  123718.59  112258.71  90.74
705.8  124440.59  112975.80  90.79
707.1  125091.50  113614.75  90.83
708.4  125722.47  114248.46  90.87
709.8  126488.85  115007.61  90.92
711.1  126999.80  115556.10  90.99
712.4  127808.44  116335.86  91.02
713.7  128458.24  116971.22  91.06
715.0  129135.03  117639.33  91.10
716.3  129862.00  118341.75  91.13
717.7  130532.85  119038.98  91.19
719.0  131275.90  119763.80  91.23
720.3  132009.90  120478.76  91.26
721.6  132844.80  121278.60  91.29
722.9  133638.30  122052.33  91.33
724.2  134454.60  122842.44  91.36
725.6  135183.68  123555.80  91.40
726.9  135640.50  124015.50  91.43
728.2  136133.76  124499.20  91.45
729.5  136721.13  125071.96  91.48
730.8  137174.08  125521.02  91.50
732.1  137747.68  126087.36  91.54
733.4  138182.51  126524.31  91.56
734.7  138516.12  126857.88  91.58
736.0  138919.38  127251.72  91.60
737.3  139109.40  127458.36  91.62
738.6  139293.54  127667.61  91.65
740.0  139528.50  127905.30  91.67
741.2  139859.20  128227.84  91.68
742.6  140362.56  128712.60  91.70
743.9  140936.96  129260.88  91.72
745.2  141647.04  129933.54  91.73
746.5  142394.24  130645.73  91.75
747.8  143008.00  131224.60  91.76
749.1  143716.05  131893.65  91.77
750.4  144395.35  132544.15  91.79
751.7  145070.38  133200.76  91.82
753.0  145597.27  133692.83  91.82
754.2  146216.88  134282.34  91.84
755.5  146774.66  134810.52  91.85
756.8  147328.64  135326.96  91.85
758.1  148273.56  136226.28  91.87
759.4  149158.40  137058.20  91.89
760.7  149990.40  137855.76  91.91
762.0  150561.25  138390.00  91.92
763.3  151113.06  138923.82  91.93
764.6  151483.92  139291.68  91.95
765.9  151863.60  139682.65  91.98
767.2  152345.13  140136.57  91.99
768.4  152652.50  140440.30  92.00
769.7  153252.44  141029.74  92.02
771.0  153668.79  141432.39  92.04
772.3  154031.90  141802.10  92.06
773.6  154495.04  142260.80  92.08
774.8  154957.80  142692.69  92.08
776.1  155372.62  143107.12  92.11
777.4  155670.72  143426.41  92.13
778.7  156177.28  143921.92  92.15
780.0  156616.96  144365.76  92.18
781.2  156973.32  144738.90  92.21
782.5  157474.20  145214.94  92.22
783.8  157911.66  145661.22  92.24
785.0  158253.48  146025.84  92.27
786.3  158686.50  146433.00  92.28
787.6  159131.84  146885.20  92.30
788.9  159503.70  147258.21  92.32
790.1  160012.00  147782.20  92.36
791.4  160367.04  148156.80  92.39
792.7  160979.34  148759.86  92.41
793.9  161390.88  149155.02  92.42
795.2  161874.00  149626.50  92.43
796.5  162365.50  150099.18  92.45
797.7  162832.32  150586.80  92.48
799.0  163440.00  151176.00  92.50
800.2  163819.52  151562.24  92.52
801.5  164282.42  152016.46  92.53
802.8  164806.60  152532.70  92.55
804.0  165276.02  152981.92  92.56
805.3  165737.76  153463.76  92.59
806.5  166121.10  153846.40  92.61
807.8  166542.60  154280.00  92.64
809.0  167033.18  154757.28  92.65
810.3  167510.84  155203.53  92.65
811.5  167860.65  155554.11  92.67
812.8  168311.70  156030.60  92.70
814.0  168714.90  156422.61  92.71
815.3  169216.38  156880.41  92.71
816.5  169580.75  157264.50  92.74
817.8  170029.26  157693.98  92.75
819.0  170431.80  158082.33  92.75
820.2  170853.60  158517.60  92.78
821.5  171320.55  158972.70  92.79
822.7  171649.92  159271.32  92.79
824.0  172070.91  159698.43  92.81
825.2  172541.55  160148.25  92.82
826.4  172993.15  160635.31  92.86
827.7  173319.10  160934.35  92.85
828.9  173804.40  161372.70  92.85
830.1  174183.83  161740.89  92.86
831.4  174598.34  162144.62  92.87
832.6  175028.00  162561.72  92.88
833.8  175389.00  162918.10  92.89
835.0  175770.56  163281.02  92.89
836.3  176201.06  163707.04  92.91
837.5  176639.40  164165.40  92.94
838.7  177034.95  164555.28  92.95
839.9  177409.44  164909.52  92.95
841.2  177865.95  165376.86  92.98
842.4  178269.09  165722.82  92.96
843.6  178680.60  166135.20  92.98
844.8  179121.51  166590.63  93.00
846.0  179533.26  166966.35  93.00
847.2  179903.22  167325.69  93.01
848.5  180380.64  167769.92  93.01
849.7  180739.47  168133.29  93.03
850.9  181131.60  168468.30  93.01
852.1  181503.56  168875.47  93.04
853.3  181829.04  169162.86  93.03
854.5  182259.42  169546.86  93.03
855.7  182588.82  169891.86  93.05
856.9  182973.60  170255.28  93.05
858.1  183303.80  170620.90  93.08
859.3  183684.48  171017.42  93.10
860.5  184143.63  171398.43  93.08
861.7  184561.60  171814.40  93.09
862.9  184938.39  172142.49  93.08
864.1  185277.11  172490.63  93.10
865.3  185736.16  172890.52  93.08
866.5  186157.44  173327.04  93.11
867.7  186521.53  173695.06  93.12
868.9  186930.38  174089.86  93.13
870.1  187380.72  174475.49  93.11
871.3  187835.94  174890.16  93.11
872.5  188307.00  175323.15  93.10
873.7  188740.24  175776.32  93.13
874.9  189236.52  176277.81  93.15
876.0  189723.24  176697.72  93.13
877.2  190161.12  177104.08  93.13
878.4  190699.20  177588.63  93.13
879.6  191188.20  177987.60  93.10
880.8  191560.25  178410.75  93.14
882.0  191958.23  178791.42  93.14
883.1  192459.12  179213.44  93.12
884.3  192938.94  179656.24  93.12
885.5  193434.78  180105.24  93.11
886.7  193818.24  180512.64  93.14
887.8  194205.00  180851.40  93.12
889.0  194719.36  181312.88  93.11
890.2  195149.43  181697.67  93.11
891.4  195766.08  182160.07  93.05
892.5  196285.05  182679.12  93.07
893.7  196951.24  183252.08  93.04
894.9  197507.52  183853.80  93.09
896.0  198094.60  184375.45  93.07
897.2  198789.50  184901.22  93.01
898.4  199307.68  185389.75  93.02
899.5  199982.18  185947.04  92.98
900.7  200337.80  186275.70  92.98
901.9  200750.22  186708.80  93.01
903.0  201152.23  187025.39  92.98
904.2  201570.40  187347.00  92.94
905.4  202060.98  187773.84  92.93
906.5  202495.93  188180.09  92.93
907.7  202798.56  188460.52  92.93
908.8  203176.77  188739.09  92.89
910.0  203606.00  189065.76  92.86
911.2  203903.48  189308.01  92.84
912.3  204111.18  189509.82  92.85
913.5  204271.51  189632.87  92.83
914.6  204482.88  189786.24  92.81
915.8  204820.62  190065.42  92.80
916.9  205056.25  190385.94  92.85
918.1  205337.44  190527.62  92.79
919.2  205547.49  190710.18  92.78
920.4  205757.64  190892.46  92.78
921.5  206012.97  191101.84  92.76
922.7  206176.80  191214.40  92.74
923.8  206417.70  191522.64  92.78
925.0  206574.20  191788.94  92.84
926.1  207012.54  192024.00  92.76
927.3  207359.52  192389.28  92.78
928.4  207795.25  192877.75  92.82
929.6  208440.32  193346.56  92.76
930.7  209223.00  194012.00  92.73
931.8  209947.11  194787.84  92.78
933.0  210654.00  195355.44  92.74
934.1  211122.45  195889.95  92.78
935.3  211274.18  196076.83  92.81
936.4  211240.48  196016.51  92.79
937.6  211192.65  195891.63  92.75
938.7  211077.18  195766.56  92.75
939.9  211220.31  195900.01  92.75
941.0  211610.22  196373.74  92.80
942.1  212254.02  196928.82  92.78
943.3  212735.88  197255.10  92.72
944.4  213101.54  197546.15  92.70
945.6  213378.28  197923.66  92.76
946.7  213698.28  198106.56  92.70
947.9  213919.23  198331.56  92.71
949.0  214079.45  198415.10  92.68
950.1  214426.44  198680.40  92.66
951.3  214774.01  199040.27  92.67
952.4  215028.37  199402.57  92.73
953.6  215362.24  199673.60  92.72
954.7  215511.27  199666.20  92.65
955.8  215883.48  199871.18  92.58
957.0  216227.40  200214.15  92.59
958.1  216643.32  200640.12  92.61
959.3  216707.40  200552.10  92.55
960.4  217060.14  200828.37  92.52
961.6  217377.35  201060.36  92.49
962.7  217673.92  201294.72  92.48
963.9  217803.11  201389.30  92.46
965.0  217811.04  201499.20  92.51
966.2  218030.21  201582.10  92.46
967.3  218160.16  201339.40  92.29
968.5  218323.20  201488.64  92.29
969.6  218573.60  201603.60  92.24
970.8  218446.80  201783.23  92.37
971.9  218356.16  201759.36  92.40
973.1  218406.96  201583.52  92.30
974.2  218484.32  201453.59  92.21
975.4  218791.83  201839.82  92.25
976.5  218805.99  201811.35  92.23
977.7  219270.54  201910.92  92.08
978.8  219095.82  201908.43  92.16
980.0  219096.00  201912.00  92.16
981.2  219208.38  202019.19  92.16
982.3  219061.36  202078.38  92.25
983.5  219100.31  201943.04  92.17
984.6  219449.52  201926.16  92.01
985.8  219401.16  202118.84  92.12
987.0  219652.80  202168.00  92.04
988.1  219794.08  202537.52  92.15
989.3  219964.08  202517.84  92.07
990.2  228368.07  206499.32  90.42
994.0  228865.78  207112.73  90.50
997.9  228855.58  207312.00  90.59
1001.7  229305.84  207826.81  90.63
1005.6  230328.89  208781.11  90.64
1009.4  231448.24  209889.72  90.69
1013.3  232440.00  210880.00  90.72
1017.1  233062.34  211587.37  90.79
1021.0  233703.27  212278.71  90.83
1024.8  234875.28  213427.94  90.87
1028.6  236581.78  215083.41  90.91
1032.5  238022.40  216448.40  90.94
1036.3  238601.24  217085.43  90.98
1040.1  238756.43  217348.75  91.03
1044.0  239408.52  217983.22  91.05
1047.8  239976.45  218600.55  91.09
1051.6  240548.98  219240.27  91.14
1055.5  240245.70  219033.10  91.17
1059.3  239972.40  218914.65  91.22
1063.1  239787.70  218783.98  91.24
1067.0  240083.75  219175.56  91.29
1070.8  240800.93  219906.40  91.32
1074.6  241332.94  220492.83  91.36
1078.4  241087.33  220309.67  91.38
1082.3  240269.93  219687.56  91.43
1086.1  239730.13  219304.58  91.48
1089.9  239634.42  219316.56  91.52
1093.7  239989.71  219703.09  91.55
1097.5  240161.99  219966.89  91.59
1101.4  240188.81  220051.74  91.62
1105.2  240120.40  220112.40  91.67
1109.0  240432.92  220430.82  91.68
1112.8  241239.36  221226.76  91.70
1116.6  241881.69  221844.98  91.72
1120.4  242531.96  222364.49  91.68
1124.2  242979.61  222689.56  91.65
1128.1  243502.54  223032.19  91.59
1131.8  243503.87  222820.73  91.51
1135.7  243259.73  222310.91  91.39
1139.5  243039.80  221639.80  91.19
1143.3  242488.30  220619.62  90.98
1147.1  241872.44  219437.78  90.72
1150.9  241298.75  218233.58  90.44
1154.7  241248.22  217497.51  90.16
1158.5  241131.33  216680.07  89.86
1162.3  240951.04  215832.03  89.58
1166.1  240309.36  214616.43  89.31
1169.9  240007.80  213704.47  89.04
1173.7  239440.00  212560.00  88.77
1177.5  238830.80  211312.66  88.48
1181.2  238828.20  210549.73  88.16
1185.0  239201.17  210102.39  87.84
1188.8  239073.33  209298.83  87.55
1192.6  239052.93  208702.86  87.30
1196.4  239005.32  208140.92  87.09
1200.2  238388.27  207150.22  86.90
1204.0  237983.10  206416.05  86.74
1207.8  237624.43  205773.60  86.60
1211.6  237052.56  205007.11  86.48
1215.3  236620.68  204454.70  86.41
1219.1  236478.25  204300.75  86.39
1222.9  236177.78  204106.67  86.42
1226.7  235888.72  204077.96  86.51
1230.4  235303.47  203870.98  86.64
1234.2  234634.87  203697.90  86.81
1238.0  233970.28  203448.03  86.95
1241.8  233348.81  203216.14  87.09
1245.5  232798.36  202984.07  87.19
1249.3  232594.18  202989.50  87.27
1253.1  232760.69  203275.14  87.33
1256.8  232751.93  203389.48  87.38
1260.6  232526.00  203264.85  87.42
1264.4  232289.01  203092.80  87.43
1268.1  231916.67  202699.20  87.40
1271.9  231874.43  202739.44  87.44
1275.7  232109.48  203093.81  87.50
1279.4  232330.80  203567.70  87.62
1283.2  231873.86  203520.72  87.77
1286.9  231533.49  203575.28  87.92
1290.7  231335.87  203715.60  88.06
1294.4  230710.32  203415.19  88.17
1298.2  229802.38  202787.59  88.24
1302.0  228690.67  201918.83  88.29
1305.7  227418.58  200778.72  88.29
1309.5  225988.07  199462.90  88.26
1313.2  225125.33  198544.50  88.19
1317.0  224593.20  197839.20  88.09
1320.7  223886.63  196948.11  87.97
1324.4  222934.08  195685.73  87.78
1328.2  222178.40  194560.00  87.57
1331.9  221240.68  193125.35  87.29
1335.7  220405.69  191680.14  86.97
1339.4  219261.91  189917.33  86.62
1343.2  218324.82  188175.00  86.19
1346.9  217771.35  186630.03  85.70
1350.6  217845.44  185484.83  85.15
1354.4  218125.11  184340.92  84.51
1358.1  217711.27  182645.27  83.89
1361.8  216926.36  180588.18  83.25
1365.6  215909.85  178511.25  82.68
1369.3  214870.67  176680.89  82.23
1373.0  213640.96  174902.81  81.87
1376.7  212143.70  173052.17  81.57
1380.5  210552.00  171120.67  81.27
1384.2  209327.20  169360.88  80.91
1387.9  208202.73  167608.87  80.50
1391.6  206996.47  165529.53  79.97
1395.3  205832.55  163137.45  79.26
1399.1  205143.90  160699.87  78.34
1402.8  204224.67  157788.67  77.26
1406.5  203560.90  154758.33  76.03
1410.2  203072.11  151661.61  74.68
1413.9  203085.72  148778.89  73.26
1417.6  202641.08  145602.78  71.85
1421.3  202049.87  142516.53  70.54
1425.1  201345.07  139631.47  69.35
1428.8  201005.25  137348.40  68.33
1432.5  200829.75  135484.78  67.46
1436.2  200614.08  133856.07  66.72
1439.9  200011.33  132161.58  66.08
1443.6  199638.22  130789.67  65.51
1447.3  199124.02  129419.49  64.99
1451.0  198669.00  128122.00  64.49
1454.7  198153.51  126784.71  63.98
1458.4  197750.93  125446.53  63.44
1462.1  197088.37  123891.75  62.86
1465.8  196384.81  122242.03  62.25
1469.4  195815.22  120697.47  61.64
1473.1  196513.27  119930.02  61.03
1476.8  196713.83  118981.85  60.48
1480.5  195578.76  117500.67  60.08
1484.2  194528.02  116352.88  59.81
1487.9  193895.35  115694.53  59.67
1491.6  193264.50  115222.25  59.62
1495.3  193193.00  115269.92  59.67
1498.9  192711.20  115250.97  59.81
1502.6  191795.82  115084.50  60.00
1506.3  190656.98  114888.36  60.26
1510.0  189755.20  114892.30  60.55
1513.7  189036.83  114975.18  60.82
1517.3  188381.56  114941.26  61.02
1521.0  187519.73  114626.13  61.13
1524.7  186772.75  114216.65  61.15
1528.3  185974.17  113699.73  61.14
1532.0  185120.00  113077.47  61.08
1535.7  184314.04  112483.31  61.03
1539.3  183496.87  111960.13  61.01
1543.0  182922.06  111696.08  61.06
1546.7  182563.33  111694.92  61.18
1550.3  182097.07  111714.31  61.35
1554.0  181332.20  111610.10  61.55
1557.6  180608.33  111492.88  61.73
1561.3  179792.11  111283.63  61.90
1565.0  178961.20  111000.80  62.03
1568.6  178067.48  110668.97  62.15
1572.3  177416.36  110495.64  62.28
1575.9  176855.82  110342.76  62.39
1579.6  176297.37  110149.28  62.48
1583.2  175684.00  109969.07  62.59
1586.9  174978.28  109847.28  62.78
1590.5  174398.22  110050.89  63.10
1594.1  173700.59  110408.64  63.56
1597.8  172937.88  110921.84  64.14
1601.4  172241.47  111589.42  64.79
1605.1  171334.22  112162.63  65.46
1608.7  170527.75  112835.25  66.17
1612.3  169779.55  113503.32  66.85
1616.0  168996.90  114062.75  67.49
1619.6  168322.89  114692.11  68.14
1623.2  167545.67  115152.20  68.73
1626.9  167012.71  115677.82  69.26
1630.5  166308.15  116034.50  69.77
1634.1  165685.25  116388.12  70.25
1637.8  164967.29  116602.58  70.68
1641.4  164091.92  116698.00  71.12
1645.0  163276.11  116757.16  71.51
1648.6  162357.85  116709.72  71.88
1652.2  161655.07  116763.62  72.23
1655.8  160963.67  116748.89  72.53
1659.5  160285.35  116703.70  72.81
1663.1  159116.56  116200.41  73.03
1666.7  157911.17  115559.00  73.18
1670.3  156777.95  114884.22  73.28
1673.9  155735.87  114139.13  73.29
1677.5  154969.97  113458.64  73.21
1681.1  154561.42  112908.27  73.05
1684.7  154573.25  112592.90  72.84
1688.3  154446.13  112122.42  72.60
1691.9  154079.27  111411.53  72.31
1695.6  153724.07  110552.63  71.92
1699.2  153613.97  109769.70  71.46
1702.8  153540.07  109196.98  71.12
1706.3  153067.71  108621.18  70.96
1709.9  152161.33  107956.00  70.95
1713.5  151471.32  107445.06  70.93
1717.1  150782.80  106822.80  70.85
1720.7  150118.36  106153.03  70.71
1724.3  149767.28  105658.33  70.55
1727.9  149462.72  105168.00  70.36
1731.5  149364.83  104855.64  70.20
1735.1  149472.53  104716.00  70.06
1738.7  149204.76  104357.16  69.94
1742.2  148714.92  103867.22  69.84
1745.8  148151.33  103311.47  69.73
1749.4  148108.12  103116.81  69.62
1753.0  147396.43  102430.07  69.49
1756.5  145988.99  101202.71  69.32
1760.1  144199.27  99693.57  69.14
1763.7  142154.44  98031.31  68.96
1767.2  140538.27  96725.47  68.83
1770.8  139194.00  95646.00  68.71
1774.4  137817.13  94594.93  68.64
1777.9  137038.02  94016.43  68.61
1781.5  136214.00  93434.00  68.59
1785.1  135037.50  92657.50  68.62
1788.6  133785.03  91844.62  68.65
1792.2  132509.67  91045.67  68.71
1795.8  131905.44  90699.48  68.76
1799.3  131272.00  90328.80  68.81
1802.9  130576.44  89881.76  68.83
1806.4  129936.89  89457.96  68.85
1810.0  129122.03  88885.11  68.84
1813.5  128641.94  88533.52  68.82
1817.1  128357.87  88355.40  68.84
1820.6  127708.70  87952.90  68.87
1824.2  127573.33  87932.58  68.93
1827.7  126789.54  87537.74  69.04
1831.2  126420.00  87500.00  69.21
1834.8  126340.47  87737.23  69.45
1838.3  126164.50  87913.50  69.68
1841.8  125546.20  87802.60  69.94
1845.4  124800.28  87547.76  70.15
1848.9  123995.10  87212.70  70.34
1852.4  123419.80  86931.37  70.44
1856.0  122725.77  86488.37  70.47
1859.5  122053.68  85902.48  70.38
1863.0  121334.16  85238.94  70.25
1866.6  120940.36  84663.02  70.00
1870.1  120680.93  84079.06  69.67
1873.6  120180.75  83093.25  69.14
1877.1  119277.67  81682.42  68.48
1880.6  118156.62  79880.53  67.61
1884.2  117204.17  78007.02  66.56
1887.7  116377.33  75982.27  65.29
1891.2  115428.25  73630.55  63.79
1894.7  114558.24  71107.06  62.07
1898.2  114018.61  68650.61  60.21
1902.2  121336.80  70590.00  58.18
1904.9  120714.35  68306.93  56.59
1907.6  119986.13  66008.13  55.01
1910.4  119403.14  63867.94  53.49
1913.1  118401.20  61599.53  52.03
1915.8  117771.03  59757.37  50.74
1918.6  117299.20  58217.73  49.63
1921.3  116832.12  56849.27  48.66
1924.0  116074.12  55504.87  47.82
1926.7  115342.80  54365.87  47.13
1929.4  114616.27  53465.47  46.65
1932.2  114114.12  52853.81  46.32
1934.9  113568.00  52392.60  46.13
1937.6  112979.23  52048.20  46.07
1940.3  112462.08  51864.17  46.12
1943.0  112053.17  51843.18  46.27
1945.7  111435.68  51825.86  46.51
1948.4  110755.41  51829.27  46.80
1951.1  110226.45  51942.90  47.12
1953.8  109692.55  52114.70  47.51
1956.4  109246.06  52343.20  47.91
1959.1  108688.80  52548.43  48.35
1961.8  107944.90  52687.25  48.81
1964.5  107325.45  52880.63  49.27
1967.2  106621.78  53027.29  49.73
1969.9  106026.67  53214.50  50.19
1972.5  105280.39  53320.52  50.65
1975.2  104758.30  53565.50  51.13
1977.9  104425.27  53897.30  51.61
1980.6  103878.08  54111.05  52.09
1983.2  103062.92  54173.10  52.56
1985.9  102228.00  54180.00  53.00
1988.5  101380.15  54149.38  53.41
1991.2  100778.18  54237.60  53.82
1993.8  100218.25  54335.05  54.22
1996.5  99764.50  54486.30  54.61
1999.2  99162.80  54500.77  54.96
2001.8  98789.50  54576.70  55.25
2004.4  98293.16  54562.83  55.51
2007.1  97616.28  54419.52  55.75
2009.7  97053.15  54279.90  55.93
2012.4  96692.00  54200.27  56.05
2015.0  96255.50  54007.67  56.11
2017.6  95707.67  53671.04  56.08
2020.3  95251.57  53319.93  55.98
2022.9  95059.07  53072.40  55.83
2025.5  94846.63  52741.38  55.61
2028.1  94632.26  52344.70  55.31
2030.8  94231.68  51731.10  54.90
2033.4  94062.55  51200.05  54.43
2036.0  93723.70  50551.33  53.94
2038.6  93389.45  49815.75  53.34
2041.2  93093.40  49055.17  52.69
2043.8  92762.26  48250.69  52.02
2046.4  92392.37  47383.48  51.29
2049.0  91934.67  46470.30  50.55
2051.6  91710.45  45668.90  49.80
2054.2  91366.04  44820.83  49.06
2056.8  91014.00  44044.00  48.39
2059.4  90472.85  43224.21  47.78
2062.0  90016.25  42437.71  47.14
2064.6  89429.20  41598.60  46.52
2067.1  88844.40  40761.68  45.88
2069.7  88248.70  39921.10  45.24
2072.3  87849.17  39198.23  44.62
2074.9  87418.98  38506.83  44.05
2077.4  87118.17  37911.33  43.52
2080.0  86657.26  37307.61  43.05
2082.6  86199.54  36738.00  42.62
2085.1  85751.15  36195.38  42.21
2087.7  85442.50  35769.50  41.86
2090.3  85022.03  35363.20  41.59
2092.8  84314.44  34829.29  41.31
2095.4  83558.26  34284.90  41.03
2097.9  82919.03  33826.33  40.79
2100.5  82257.33  33414.67  40.62
2103.0  81712.40  33086.70  40.49
2105.6  81185.95  32824.53  40.43
2108.1  80725.80  32656.35  40.45
2110.7  80222.57  32536.70  40.56
2113.2  79730.09  32487.68  40.75
2115.7  79174.88  32450.96  40.99
2118.3  78583.05  32412.58  41.25
2120.8  78240.30  32490.45  41.53
2123.3  77865.97  32565.27  41.82
2125.8  77501.90  32666.55  42.15
2128.4  77107.23  32783.08  42.52
2130.9  76608.50  32843.67  42.87
2133.4  76240.50  32969.53  43.24
2135.9  75874.67  33090.33  43.61
2138.4  75462.66  33109.73  43.88
2140.9  75186.07  33189.03  44.14
2143.4  74872.68  33260.50  44.42
2145.9  74562.00  33309.23  44.67
2148.4  74269.60  33364.06  44.92
2150.9  73983.29  33431.07  45.19
2153.4  73733.53  33485.89  45.41
2155.9  73434.38  33516.43  45.64
2158.4  73163.13  33546.63  45.85
2160.9  72936.50  33595.63  46.06
2163.4  72647.65  33635.55  46.30
2165.9  72121.62  33543.80  46.51
2168.4  71653.65  33474.45  46.72
2170.8  71329.32  33496.65  46.96
2173.3  70984.94  33528.64  47.23
2175.8  70672.16  33576.49  47.51
2178.2  70334.21  33587.08  47.75
2180.7  70000.29  33617.62  48.02
2183.2  69617.70  33632.28  48.31
2185.6  69211.80  33648.30  48.62
2188.1  68770.80  33635.70  48.91
2190.6  68262.13  33596.98  49.22
2193.0  67645.88  33478.23  49.49
2195.5  67091.20  33369.60  49.74
2197.9  66561.40  33264.53  49.98
2200.4  65900.75  33107.38  50.24
2202.8  65427.06  33022.37  50.47
2205.3  64861.75  32855.27  50.65
2207.7  64513.58  32804.20  50.85
2210.1  64120.93  32710.07  51.01
2212.6  63768.78  32631.95  51.17
2215.0  63543.50  32592.83  51.29
2217.4  63260.60  32504.26  51.38
2219.9  63045.53  32458.53  51.48
2222.3  62853.27  32415.90  51.57
2224.7  62719.20  32364.00  51.60
2227.1  62463.55  32238.58  51.61
2229.5  62177.93  32056.12  51.56
2231.9  61748.53  31785.87  51.48
2234.4  61275.33  31450.87  51.33
2236.8  60904.13  31123.38  51.10
2239.2  60553.35  30752.15  50.79
2241.6  60133.68  30292.85  50.38
2244.0  59745.60  29772.00  49.83
2246.4  59353.38  29181.78  49.17
2248.8  58925.44  28524.93  48.41
2251.2  58623.50  27876.25  47.55
2253.6  58261.00  27151.25  46.60
2255.9  57991.20  26447.90  45.61
2258.3  57691.98  25710.72  44.57
2260.7  57348.53  24946.47  43.50
2263.1  56970.50  24222.25  42.52
2265.5  56579.14  23578.87  41.67
2267.9  56274.50  23076.75  41.01
2270.2  55858.87  22672.00  40.59
2272.6  55480.00  22411.00  40.39
2275.0  55080.90  22255.80  40.41
2277.3  54707.75  22228.25  40.63
2279.7  54353.75  22243.00  40.92
2282.1  54055.20  22247.97  41.16
2284.4  53653.97  22204.23  41.38
2286.8  53369.39  22183.71  41.57
2289.1  53012.07  22079.53  41.65
2291.5  52719.86  21939.23  41.61
2293.8  52308.13  21736.15  41.55
2296.2  51851.80  21490.70  41.45
2298.5  51353.88  21186.88  41.26
2300.8  50863.05  20831.42  40.96
2303.2  50258.10  20434.10  40.66
2305.5  49608.60  20035.43  40.39
2307.9  48981.53  19594.16  40.00
2310.2  48371.40  19149.90  39.59
2312.5  47824.67  18752.67  39.21
2314.8  47267.87  18386.22  38.90
2317.1  46666.25  17998.96  38.57
2319.5  46056.45  17628.45  38.28
2321.8  45543.73  17288.60  37.96
2324.1  44984.92  16923.08  37.62
2326.4  44501.42  16594.42  37.29
2328.7  44000.83  16268.75  36.97
2331.0  43552.70  16013.30  36.77
2333.3  43214.77  15822.79  36.61
2335.6  42840.00  15636.60  36.50
2337.9  42405.30  15446.85  36.43
2340.2  42005.83  15287.08  36.39
2342.5  41630.03  15152.60  36.40
2344.8  41160.50  15001.46  36.45
2347.1  40676.65  14860.30  36.53
2349.4  40163.20  14686.30  36.57
2351.7  39698.80  14534.27  36.61
2353.9  39252.68  14386.98  36.65
2356.2  38764.38  14251.25  36.76
2358.5  38298.40  14133.93  36.90
2360.8  37848.02  14009.37  37.01
2363.1  37408.50  13895.75  37.15
2365.3  36980.82  13783.16  37.27
2367.6  36491.67  13625.00  37.34
2369.8  36020.88  13492.13  37.46
2372.1  35498.45  13334.10  37.56
2374.4  34900.60  13158.40  37.70
2376.6  34282.97  12984.53  37.87
2378.9  33687.27  12863.67  38.19
2381.1  33158.67  12714.00  38.34
2383.4  32626.48  12552.00  38.47
2385.6  32168.58  12391.96  38.52
2387.9  31702.80  12223.50  38.56
2390.1  31263.75  12066.25  38.60
2392.3  30817.80  11907.68  38.64
2394.6  30407.90  11778.45  38.73
2396.8  30026.30  11653.32  38.81
2399.0  29585.50  11493.58  38.85
2401.3  29150.88  11342.97  38.91
2403.5  28683.20  11174.80  38.96
2405.7  28290.48  10993.76  38.86
2407.9  27898.35  10815.30  38.77
2410.1  27481.50  10602.00  38.58
2412.4  27091.75  10405.42  38.41
2414.6  26705.40  10246.00  38.37
2416.8  26338.95  10088.65  38.30
2419.0  26016.79  9904.07  38.07
2421.2  25625.88  9683.60  37.79
2423.4  25216.10  9460.79  37.52
2425.6  24917.40  9296.40  37.31
2427.8  24650.70  9105.90  36.94
2430.0  24364.19  8908.37  36.56
2432.2  24076.80  8707.20  36.16
2434.4  23781.15  8494.65  35.72
2436.5  23449.77  8282.13  35.32
2438.7  23177.05  8096.70  34.93
2440.9  22916.83  7900.30  34.47
2443.1  22682.85  7688.25  33.89
2445.3  22419.44  7496.85  33.44
2447.4  22103.40  7303.20  33.04
2449.6  21796.13  7125.07  32.69
2451.8  21528.00  6955.20  32.31
2453.9  21240.57  6764.98  31.85
2456.1  20922.87  6604.47  31.57
2458.3  20621.98  6471.51  31.38
2460.4  20335.55  6297.39  30.97
2462.6  20104.88  6108.08  30.38
2464.7  19881.01  5963.21  29.99
2466.9  19639.20  5811.60  29.59
2469.0  19400.03  5656.45  29.16
2471.2  19164.25  5522.10  28.81
2473.3  18895.86  5351.25  28.32
2475.4  18638.73  5228.08  28.05
2477.6  18387.25  5090.89  27.69
2479.7  18176.00  4979.20  27.39
2481.9  17912.48  4839.10  27.02
2484.0  17699.00  4759.96  26.89
2486.1  17437.50  4673.25  26.80
2488.2  17202.79  4595.17  26.71
2490.4  17018.13  4562.50  26.81
2492.5  16701.13  4550.50  27.25
2494.6  16357.05  4532.48  27.71
2496.7  16114.06  4482.86  27.82
2498.8  15899.48  4445.40  27.96
2500.9  15736.76  4439.54  28.21
2503.0  15633.02  4463.72  28.55
2505.1  15505.75  4499.63  29.02
2507.2  15530.23  4607.38  29.67
2509.4  15549.88  4628.80  29.77
2511.4  15566.78  4641.35  29.82
2513.5  15642.13  4782.67  30.58
2515.6  15788.37  4945.38  31.32
