# Supplementary material for: Using reflectance spectra and Pl@ntNet to identify herbarium specimens: a case study with Lithocarpus
Source: New Phytol. 2025 Jun 4;251(2):800–10. doi: 10.1111/nph.70258 (PMC13278665; doi:10.1111/nph.70258)
Supplement: Supplementary file 1 — Dataset S1 Original spectral data collected for this study. [file NPH-251-800-s003.zip › lithocarpus_spectra/gr021722_0284.sig]

/*** Spectra Vista SIG Data ***/
name= gr021722_0284.sig
instrument= HI: 1132003 (HR-1024i)
integration= 50.0, 9.0, 6.0, 100.0, 14.0, 6.0
scan method= Time-based, Time-based
scan coadds= 100, 425, 571, 50, 298, 571
scan time= 5, 5
scan settings= AI, AI
external data set1= 0,0,0,0,0,0,0,0,0,0,0,0,0,0,0,0,0,0,0,0,0,0,0,0,0,0,0,0,0,0,0,0
external data set2= 0,0,0,0,0,0,0,0,0,0,0,0,0,0,0,0,0,0,0,0,0,0,0,0,0,0,0,0,0,0,0,0
external data dark= 0,0,0,0,0,0,0,0,0,0,0,0,0,0,0,0
external data mask= 0
optic= LENS 4(1), LENS 4(1)
temp= 30.2, -5.1, -9.8, 30.2, -5.0, -9.8
battery= 7.46, 7.47
error= 0, 0
units= Radiance, Radiance
time= 17/02/2022 15:43:23, 17/02/2022 15:44:19
longitude=                 ,                 
latitude=                 ,                 
gpstime=                 ,                 
comm= 
memory slot= 0, 0
factors= 0.940, 0.916, 1.000 [Overlap: Remove @ 990,1900, Matching Type: None]
inclinometer x offset= 1, 1
inclinometer y offset= 90, 90
data= 
340.5  1215.20  151.90  12.50
341.9  1254.93  148.89  11.86
343.4  1180.80  118.08  10.00
344.9  1165.50  138.75  11.90
346.4  1158.95  142.64  12.31
347.8  1164.84  111.35  9.56
349.3  1178.08  103.48  8.78
350.8  1212.00  106.05  8.75
352.2  1272.81  102.41  8.05
353.7  1268.68  110.32  8.70
355.2  1323.10  98.25  7.43
356.6  1374.45  98.18  7.14
358.1  1427.76  99.15  6.94
359.6  1474.30  83.33  5.65
361.0  1501.82  98.48  6.56
362.5  1602.90  86.31  5.38
364.0  1694.42  95.55  5.64
365.5  1760.45  102.80  5.84
366.9  1821.20  100.48  5.52
368.4  1889.01  106.34  5.63
369.9  1993.30  109.31  5.48
371.3  2088.76  118.98  5.70
372.8  2176.26  111.44  5.12
374.2  2271.50  116.82  5.14
375.7  2372.91  111.44  4.70
377.2  2496.45  113.48  4.55
378.6  2562.74  132.10  5.15
380.1  2628.10  121.79  4.63
381.6  2761.59  119.80  4.34
383.0  2896.85  126.50  4.37
384.5  3032.12  140.14  4.62
386.0  3147.54  144.21  4.58
387.4  3241.45  150.63  4.65
388.9  3346.56  145.25  4.34
390.4  3485.34  148.07  4.25
391.8  3650.64  154.98  4.25
393.3  3801.52  162.26  4.27
394.7  3870.35  175.93  4.55
396.2  3970.94  162.30  4.09
397.7  4138.32  170.28  4.11
399.1  4316.97  171.87  3.98
400.6  4511.04  182.88  4.05
402.0  4633.98  197.73  4.27
403.5  4723.60  196.00  4.15
405.0  4855.72  195.72  4.03
406.4  5060.22  198.44  3.92
407.9  5271.72  218.54  4.15
409.3  5399.70  223.89  4.15
410.8  5515.92  232.65  4.22
412.2  5660.16  237.18  4.19
413.7  5890.26  255.09  4.33
415.1  6117.06  257.72  4.21
416.6  6304.68  265.19  4.21
418.0  6452.50  271.88  4.21
419.5  6592.14  286.77  4.35
420.9  6796.16  298.48  4.39
422.4  7048.27  312.35  4.43
423.8  7311.45  327.01  4.47
425.3  7582.95  338.25  4.46
426.7  7798.20  347.48  4.46
428.2  7964.80  367.84  4.62
429.6  8135.96  388.42  4.77
431.1  8340.22  398.93  4.78
432.5  8614.19  419.25  4.87
434.0  8899.00  434.50  4.88
435.4  9212.50  448.25  4.87
436.8  9519.13  470.67  4.94
438.3  9774.50  494.38  5.06
439.7  9985.95  509.26  5.10
441.2  10168.92  527.34  5.19
442.6  10422.90  543.90  5.22
444.0  10717.98  559.65  5.22
445.5  11044.62  586.44  5.31
446.9  11395.02  611.52  5.37
448.4  11718.07  638.72  5.45
449.8  12062.75  663.88  5.50
451.2  12345.25  681.38  5.52
452.7  12564.30  700.59  5.58
454.1  12808.48  725.39  5.66
455.5  13092.94  749.07  5.72
457.0  13430.56  769.34  5.73
458.4  13779.48  800.80  5.81
459.8  14135.04  829.44  5.87
461.2  14544.52  858.49  5.90
462.7  14919.03  892.52  5.98
464.1  15241.77  916.57  6.01
465.5  15526.44  942.48  6.07
467.0  15811.20  969.90  6.13
468.4  16126.80  996.60  6.18
469.8  16461.52  1016.18  6.17
471.2  16873.05  1057.89  6.27
472.7  17310.71  1098.49  6.35
474.1  17747.20  1132.80  6.38
475.5  18274.88  1175.07  6.43
476.9  18763.81  1212.84  6.46
478.4  19156.25  1250.00  6.53
479.8  19419.42  1287.02  6.63
481.2  19623.60  1308.24  6.67
482.6  19865.79  1328.94  6.69
484.0  20222.22  1366.53  6.76
485.4  20683.84  1411.34  6.82
486.9  21200.40  1459.58  6.88
488.3  21783.20  1500.88  6.89
489.7  22279.72  1549.97  6.96
491.1  22702.68  1584.66  6.98
492.5  23079.00  1631.70  7.07
493.9  23402.22  1664.52  7.11
495.3  23694.90  1698.60  7.17
496.8  24074.80  1743.06  7.24
498.2  24549.03  1789.19  7.29
499.6  25057.89  1837.26  7.33
501.0  25627.00  1888.03  7.37
502.4  26161.20  1942.74  7.43
503.8  26679.31  1995.46  7.48
505.2  27208.48  2049.78  7.53
506.6  27718.68  2104.96  7.59
508.0  28208.88  2159.64  7.66
509.4  28605.00  2212.50  7.73
510.8  29061.45  2262.15  7.78
512.2  29509.36  2320.44  7.86
513.6  30019.20  2371.20  7.90
515.0  30599.76  2437.88  7.97
516.4  31097.28  2503.28  8.05
517.8  31666.12  2567.09  8.11
519.2  32262.66  2636.46  8.17
520.7  32839.86  2709.72  8.25
522.0  33335.52  2772.78  8.32
523.4  33912.90  2842.25  8.38
524.8  34426.80  2906.13  8.44
526.2  35034.29  2980.34  8.51
527.6  35666.34  3057.24  8.57
529.0  36216.40  3128.40  8.64
530.4  36870.82  3211.20  8.71
531.8  37423.73  3281.26  8.77
533.2  37884.60  3353.22  8.85
534.6  38321.76  3431.28  8.95
536.0  38808.44  3516.62  9.06
537.4  39309.95  3594.25  9.14
538.8  39883.29  3676.90  9.22
540.2  40518.64  3764.76  9.29
541.6  41130.18  3851.75  9.36
543.0  41655.32  3929.87  9.43
544.3  42360.30  4034.63  9.52
545.7  43147.65  4145.55  9.61
547.1  43665.30  4226.03  9.68
548.5  44303.70  4318.68  9.75
549.9  45023.84  4422.93  9.82
551.3  45786.78  4532.71  9.90
552.7  46326.02  4625.02  9.98
554.1  47039.52  4733.85  10.06
555.4  47650.32  4836.48  10.15
556.8  48089.58  4920.30  10.23
558.2  48364.65  4989.45  10.32
559.6  48629.70  5059.20  10.40
561.0  49147.56  5155.92  10.49
562.3  49554.05  5234.78  10.56
563.7  50140.16  5342.40  10.65
565.1  50723.20  5440.60  10.73
566.5  51349.34  5557.75  10.82
567.9  52202.88  5698.56  10.92
569.2  53138.40  5846.40  11.00
570.6  54109.66  6002.18  11.09
572.0  54947.66  6144.64  11.18
573.4  55656.20  6277.11  11.28
574.8  56376.25  6406.88  11.36
576.1  57249.73  6559.82  11.46
577.5  57918.24  6694.78  11.56
578.9  58843.32  6862.02  11.66
580.3  59696.34  7014.71  11.75
581.6  60552.00  7173.44  11.85
583.0  61389.90  7331.49  11.94
584.4  61985.64  7462.14  12.04
585.8  62414.92  7579.81  12.14
587.1  62774.36  7691.20  12.25
588.5  63245.10  7805.55  12.34
589.9  63637.80  7912.65  12.43
591.2  64160.40  8034.02  12.52
592.6  64899.56  8194.67  12.63
594.0  65550.96  8337.23  12.72
595.3  66419.62  8511.41  12.81
596.7  67313.18  8679.58  12.89
598.1  68161.53  8852.80  12.99
599.5  68983.00  9019.30  13.07
600.8  69865.24  9210.04  13.18
602.2  70589.54  9374.30  13.28
603.5  71476.32  9558.90  13.37
604.9  72354.42  9748.35  13.47
606.3  73154.40  9931.68  13.58
607.6  73910.94  10111.29  13.68
609.0  74644.20  10292.40  13.79
610.4  75369.84  10480.47  13.91
611.7  76032.49  10659.10  14.02
613.1  76645.50  10844.70  14.15
614.5  77327.64  11048.40  14.29
615.8  77868.90  11235.33  14.43
617.2  78611.04  11452.95  14.57
618.5  79246.68  11659.32  14.71
619.9  80041.92  11897.15  14.86
621.2  80776.60  12141.29  15.03
622.6  81686.00  12402.50  15.18
624.0  82410.39  12629.75  15.33
625.3  83250.59  12868.61  15.46
626.7  84069.50  13115.95  15.60
628.0  84756.64  13349.56  15.75
629.4  85579.20  13605.20  15.90
630.8  86280.72  13829.28  16.03
632.1  86836.05  14036.09  16.16
633.5  87739.08  14300.00  16.30
634.8  88471.41  14534.63  16.43
636.2  89110.02  14759.52  16.56
637.5  89928.40  15012.53  16.69
638.9  90653.49  15247.80  16.82
640.2  91401.41  15484.15  16.94
641.6  92224.14  15718.83  17.04
642.9  93014.74  15953.67  17.15
644.3  93844.42  16227.52  17.29
645.6  94601.00  16474.25  17.41
647.0  95324.13  16700.94  17.52
648.3  96121.37  16941.80  17.63
649.7  96959.94  17192.42  17.73
651.0  97741.95  17423.57  17.83
652.4  98287.02  17606.16  17.91
653.7  99376.47  17881.65  17.99
655.0  100266.76  18118.10  18.07
656.4  100913.80  18300.20  18.13
657.7  102013.32  18569.21  18.20
659.1  102902.80  18799.55  18.27
660.4  103574.24  18976.72  18.32
661.8  104256.00  19172.00  18.39
663.1  105226.59  19438.83  18.47
664.5  105709.20  19625.25  18.57
665.8  105861.09  19769.49  18.67
667.1  105930.72  19933.16  18.82
668.5  106310.40  20185.20  18.99
669.8  106694.16  20476.53  19.19
671.2  106945.28  20766.72  19.42
672.5  107253.36  21109.95  19.68
673.8  107882.32  21558.60  19.98
675.2  108823.26  22088.64  20.30
676.5  109969.26  22680.03  20.62
677.8  111183.98  23320.55  20.97
679.2  112131.38  23916.62  21.33
680.5  112959.21  24490.82  21.68
681.9  113705.90  25051.95  22.03
683.2  114506.70  25625.60  22.38
684.5  115307.50  26195.40  22.72
685.9  116026.72  26738.13  23.04
687.2  116728.32  27264.00  23.36
688.5  117381.84  27767.50  23.66
689.9  118160.24  28290.92  23.94
691.2  118845.37  28781.02  24.22
692.5  119445.64  29258.80  24.50
693.8  120165.80  29762.10  24.77
695.2  120768.31  30227.75  25.03
696.5  121460.24  30720.36  25.29
697.8  122172.55  31211.78  25.55
699.2  122828.16  31696.28  25.81
700.5  123526.44  32191.56  26.06
701.8  124156.20  32685.45  26.33
703.1  124820.64  33188.88  26.59
704.5  125504.64  33690.74  26.84
705.8  126236.28  34219.89  27.11
707.1  126889.50  34727.50  27.37
708.4  127522.74  35246.25  27.64
709.8  128310.81  35802.96  27.90
711.1  128848.12  36294.94  28.17
712.4  129663.98  36865.32  28.43
713.7  130328.22  37399.60  28.70
715.0  131022.06  37950.27  28.96
716.3  131761.50  38504.75  29.22
717.7  132473.94  39058.08  29.48
719.0  133254.20  39628.05  29.74
720.3  134013.72  40193.84  29.99
721.6  134887.20  40814.70  30.26
722.9  135722.43  41409.95  30.51
724.2  136594.08  42018.48  30.76
725.6  137359.12  42593.43  31.01
726.9  137810.50  43090.00  31.27
728.2  138274.08  43586.48  31.52
729.5  138846.37  44126.49  31.78
730.8  139315.42  44635.31  32.04
732.1  139891.36  45179.68  32.30
733.4  140317.11  45684.55  32.56
734.7  140602.68  46156.86  32.83
736.0  140929.32  46662.30  33.11
737.3  141051.24  47093.81  33.39
738.6  141168.42  47524.86  33.67
740.0  141332.10  47979.10  33.95
741.2  141623.04  48476.48  34.23
742.6  142101.36  49050.72  34.52
743.9  142659.12  49654.24  34.81
745.2  143397.90  50310.51  35.08
746.5  144184.02  50984.10  35.36
747.8  144828.40  51631.30  35.65
749.1  145563.30  52310.02  35.94
750.4  146271.79  52972.40  36.22
751.7  146986.70  53640.44  36.49
753.0  147512.26  54241.47  36.77
754.2  148151.76  54881.37  37.04
755.5  148721.14  55508.24  37.32
756.8  149286.72  56117.56  37.59
758.1  150233.16  56892.30  37.87
759.4  151136.40  57650.10  38.14
760.7  151969.44  58377.34  38.41
762.0  152556.25  59010.00  38.68
763.3  153106.38  59645.25  38.96
764.6  153481.92  60206.40  39.23
765.9  153841.55  60774.98  39.50
767.2  154322.70  61385.94  39.78
768.4  154627.20  61925.50  40.05
769.7  155237.48  62588.50  40.32
771.0  155652.57  63175.05  40.59
772.3  155995.40  63734.28  40.86
773.6  156458.56  64338.32  41.12
774.8  156901.92  64946.95  41.39
776.1  157335.10  65545.87  41.66
777.4  157641.85  66095.97  41.93
778.7  158141.28  66721.99  42.19
780.0  158581.12  67312.16  42.45
781.2  158917.20  67870.47  42.71
782.5  159421.08  68495.70  42.97
783.8  159850.80  69101.10  43.23
785.0  160194.54  69639.42  43.47
786.3  160597.50  70234.50  43.73
787.6  161036.40  70814.52  43.97
788.9  161388.45  71394.33  44.24
790.1  161908.60  72016.30  44.48
791.4  162265.92  72571.44  44.72
792.7  162881.64  73244.15  44.97
793.9  163284.66  73812.06  45.20
795.2  163748.50  74410.75  45.44
796.5  164219.44  75014.61  45.68
797.7  164688.06  75624.36  45.92
799.0  165324.00  76302.00  46.15
800.2  165704.32  76863.36  46.39
801.5  166145.76  77439.67  46.61
802.8  166638.90  78073.55  46.85
804.0  167097.84  78644.02  47.06
805.3  167572.40  79251.28  47.29
806.5  167942.00  79798.65  47.52
807.8  168391.30  80385.20  47.74
809.0  168827.35  80980.47  47.97
810.3  169290.54  81571.87  48.18
811.5  169666.35  82124.63  48.40
812.8  170144.70  82717.65  48.62
814.0  170517.96  83262.74  48.83
815.3  170974.51  83859.90  49.05
816.5  171350.75  84406.88  49.26
817.8  171795.72  84984.69  49.47
819.0  172193.84  85542.49  49.68
820.2  172642.32  86120.70  49.88
821.5  173104.65  86708.83  50.09
822.7  173379.75  87205.65  50.30
824.0  173794.68  87791.45  50.51
825.2  174274.65  88371.75  50.71
826.4  174770.42  88963.16  50.90
827.7  175105.20  89465.08  51.09
828.9  175531.50  90040.05  51.30
830.1  175934.16  90609.91  51.50
831.4  176339.75  91168.97  51.70
832.6  176814.00  91737.89  51.88
833.8  177162.80  92264.75  52.08
835.0  177512.86  92791.23  52.27
836.3  177969.96  93342.06  52.45
837.5  178416.00  93914.10  52.64
838.7  178836.93  94479.35  52.83
839.9  179236.80  95003.28  53.00
841.2  179681.11  95581.99  53.20
842.4  180069.99  96108.03  53.37
843.6  180467.00  96648.30  53.55
844.8  180935.19  97217.37  53.73
846.0  181352.43  97764.71  53.91
847.2  181769.70  98297.75  54.08
848.5  182231.36  98852.12  54.25
849.7  182593.32  99377.27  54.43
850.9  182943.80  99880.95  54.60
852.1  183365.25  100407.90  54.76
853.3  183716.46  100897.38  54.92
854.5  184078.79  101424.12  55.10
855.7  184432.68  101902.44  55.25
856.9  184793.88  102384.84  55.40
858.1  185170.34  102899.00  55.57
859.3  185597.86  103419.40  55.72
860.5  186006.39  103959.17  55.89
861.7  186396.80  104494.80  56.06
862.9  186744.87  104989.11  56.22
864.1  187129.12  105463.09  56.36
865.3  187556.60  105970.12  56.50
866.5  187997.76  106531.20  56.67
867.7  188436.32  107044.63  56.81
868.9  188840.54  107539.36  56.95
870.1  189285.65  108084.66  57.10
871.3  189681.46  108600.71  57.25
872.5  190118.70  109127.48  57.40
873.7  190655.68  109665.88  57.52
874.9  191148.00  110219.31  57.66
876.0  191657.16  110788.02  57.81
877.2  192088.04  111301.20  57.94
878.4  192617.82  111846.83  58.07
879.6  193069.80  112381.50  58.21
880.8  193553.50  112901.25  58.33
882.0  193946.81  113394.26  58.47
883.1  194442.92  113946.42  58.60
884.3  194885.01  114462.90  58.73
885.5  195374.76  115006.40  58.86
886.7  195750.72  115441.92  58.97
887.8  196227.30  115945.20  59.09
889.0  196736.84  116493.20  59.21
890.2  197160.60  116977.56  59.33
891.4  197638.16  117556.60  59.48
892.5  198286.92  118127.30  59.57
893.7  198913.18  118714.58  59.68
894.9  199532.88  119304.18  59.79
896.0  200150.70  119927.35  59.92
897.2  200732.42  120497.02  60.03
898.4  201243.77  121023.89  60.14
899.5  201875.81  121619.32  60.24
900.7  202298.20  122072.60  60.34
901.9  202739.74  122623.30  60.48
903.0  203131.54  122988.89  60.55
904.2  203501.00  123420.50  60.65
905.4  203941.92  123861.90  60.73
906.5  204407.42  124389.20  60.85
907.7  204781.92  124827.72  60.96
908.8  205191.33  125280.45  61.06
910.0  205567.44  125681.40  61.14
911.2  205765.81  126010.45  61.24
912.3  206002.32  126332.55  61.33
913.5  206190.60  126659.94  61.43
914.6  206297.28  126962.64  61.54
915.8  206618.91  127286.66  61.60
916.9  206884.18  127650.45  61.70
918.1  207099.38  127954.94  61.78
919.2  207287.37  128291.99  61.89
920.4  207474.74  128561.73  61.97
921.5  207708.55  128814.21  62.02
922.7  207850.56  129082.40  62.10
923.8  208170.06  129442.71  62.18
925.0  208356.82  129764.25  62.28
926.1  208559.40  130096.26  62.38
927.3  208986.72  130447.20  62.42
928.4  209452.75  130887.25  62.49
929.6  210073.60  131507.20  62.60
930.7  210945.00  132134.80  62.64
931.8  211644.48  132746.04  62.72
933.0  212267.52  133294.68  62.80
934.1  212706.63  133741.35  62.88
935.3  212886.96  133953.79  62.92
936.4  212946.07  134078.33  62.96
937.6  212864.19  134141.09  63.02
938.7  212647.50  134196.93  63.11
939.9  212685.73  134352.37  63.17
941.0  213174.68  134849.65  63.26
942.1  213716.88  135279.72  63.30
943.3  214234.02  135760.02  63.37
944.4  214635.17  136054.89  63.39
945.6  214871.48  136329.16  63.45
946.7  214997.59  136580.41  63.53
947.9  215250.84  136842.51  63.57
949.0  215525.39  137042.98  63.59
950.1  215827.92  137303.82  63.62
951.3  216212.04  137585.64  63.63
952.4  216417.33  137897.69  63.72
953.6  216610.20  138256.14  63.83
954.7  216793.53  138392.49  63.84
955.8  217202.14  138647.68  63.83
957.0  217586.10  138781.50  63.78
958.1  217943.58  139027.80  63.79
959.3  217942.20  139069.35  63.81
960.4  218121.04  139402.26  63.91
961.6  218581.96  139734.76  63.93
962.7  218803.52  139844.48  63.91
963.9  219083.62  139983.03  63.89
965.0  219130.38  140089.92  63.93
966.2  219143.24  140179.95  63.97
967.3  219052.17  140173.00  63.99
968.5  219243.84  140331.84  64.01
969.6  219659.68  140443.72  63.94
970.8  219567.04  140380.08  63.93
971.9  219222.08  140206.88  63.96
973.1  219151.36  140319.40  64.03
974.2  219251.47  140311.74  64.00
975.4  219900.84  140448.20  63.87
976.5  219949.86  140532.60  63.89
977.7  219776.16  140562.36  63.96
978.8  219443.04  140363.69  63.96
980.0  219454.00  140515.00  64.03
981.2  219762.87  140470.80  63.92
982.3  220015.46  140538.93  63.88
983.5  220086.36  140413.52  63.80
984.6  220264.56  140594.40  63.83
985.8  220033.44  140576.92  63.89
987.0  220089.92  140752.64  63.95
988.1  220475.26  140663.67  63.80
989.3  220671.36  140395.08  63.62
990.2  236065.87  154230.92  65.33
994.0  236476.64  154900.80  65.50
997.9  236362.42  155219.57  65.67
1001.7  236955.91  155985.70  65.83
1005.6  237982.22  157088.57  66.01
1009.4  239253.19  158416.26  66.21
1013.3  240400.00  159557.14  66.37
1017.1  241115.46  160416.19  66.53
1021.0  241886.74  161278.74  66.68
1024.8  243170.94  162437.54  66.80
1028.6  244988.41  164028.93  66.95
1032.5  246523.20  165393.00  67.09
1036.3  247131.74  166040.09  67.19
1040.1  247388.06  166487.14  67.30
1044.0  248225.27  167302.35  67.40
1047.8  248928.75  167973.08  67.48
1051.6  249551.38  168687.83  67.60
1055.5  249204.70  168637.69  67.67
1059.3  248882.55  168652.32  67.76
1063.1  248678.32  168668.93  67.83
1067.0  248937.29  169059.75  67.91
1070.8  249706.80  169682.45  67.95
1074.6  250164.92  170223.43  68.04
1078.4  249857.67  170120.36  68.09
1082.3  248988.12  169661.79  68.14
1086.1  248506.53  169530.23  68.22
1089.9  248497.03  169680.26  68.28
1093.7  248923.03  170051.25  68.31
1097.5  249005.26  170255.61  68.37
1101.4  248875.39  170223.79  68.40
1105.2  248709.20  170174.31  68.42
1109.0  249042.93  170444.41  68.44
1112.8  250039.22  171110.77  68.43
1116.6  250854.04  171723.31  68.46
1120.4  251570.98  172177.80  68.44
1124.2  252065.73  172494.70  68.43
1128.1  252678.13  172914.28  68.43
1131.8  252693.93  172823.70  68.39
1135.7  252478.09  172586.71  68.36
1139.5  252284.60  172294.46  68.29
1143.3  251674.45  171646.98  68.20
1147.1  251000.89  170918.86  68.09
1150.9  250343.50  170110.88  67.95
1154.7  250312.40  169710.54  67.80
1158.5  250218.67  169278.00  67.65
1162.3  249983.07  168837.57  67.54
1166.1  249319.66  168165.78  67.45
1169.9  248930.70  167753.12  67.39
1173.7  248320.00  167220.00  67.34
1177.5  247722.18  166669.28  67.28
1181.2  247731.76  166584.97  67.24
1185.0  248164.97  166753.11  67.19
1188.8  248102.56  166626.75  67.16
1192.6  248135.79  166600.98  67.14
1196.4  248095.52  166477.50  67.10
1200.2  247430.40  166040.00  67.11
1204.0  246969.85  165755.06  67.12
1207.8  246594.32  165530.87  67.13
1211.6  246019.00  165164.00  67.13
1215.3  245550.77  164993.08  67.19
1219.1  245428.17  165054.75  67.25
1222.9  245066.67  165017.14  67.34
1226.7  244773.91  165012.01  67.41
1230.4  244141.16  164737.58  67.48
1234.2  243428.19  164431.75  67.55
1238.0  242698.13  164041.78  67.59
1241.8  241990.75  163699.63  67.65
1245.5  241389.20  163364.96  67.68
1249.3  241211.82  163300.88  67.70
1253.1  241520.42  163561.25  67.72
1256.8  241506.56  163632.95  67.76
1260.6  241286.43  163486.99  67.76
1264.4  241059.22  163408.00  67.79
1268.1  240709.33  163121.83  67.77
1271.9  240657.20  163111.88  67.78
1275.7  240893.46  163279.38  67.78
1279.4  241139.40  163461.09  67.79
1283.2  240657.08  163167.36  67.80
1286.9  240307.87  162923.82  67.80
1290.7  240064.00  162717.34  67.78
1294.4  239392.18  162240.69  67.77
1298.2  238491.44  161617.23  67.77
1302.0  237365.25  160798.13  67.74
1305.7  236050.22  159825.29  67.71
1309.5  234533.30  158705.13  67.67
1313.2  233497.50  157861.50  67.61
1317.0  232814.40  157268.06  67.55
1320.7  232000.83  156518.12  67.46
1324.4  230898.75  155534.19  67.36
1328.2  230264.80  154808.74  67.23
1331.9  229444.05  153871.61  67.06
1335.7  228645.69  152881.43  66.86
1339.4  227334.09  151599.17  66.69
1343.2  226423.31  150495.20  66.47
1346.9  226104.75  149756.10  66.23
1350.6  226658.83  149601.75  66.00
1354.4  227327.78  149546.27  65.78
1358.1  227246.07  148999.54  65.57
1361.8  226530.20  148008.74  65.34
1365.6  225430.45  146804.72  65.12
1369.3  224215.11  145472.29  64.88
1373.0  222824.19  144015.93  64.63
1376.7  221361.23  142410.34  64.33
1380.5  219796.67  140707.60  64.02
1384.2  218448.46  138818.84  63.55
1387.9  217077.87  136766.91  63.00
1391.6  215728.33  134406.05  62.30
1395.3  214529.70  131812.65  61.44
1399.1  213758.27  129191.00  60.44
1402.8  212724.00  126051.43  59.26
1406.5  211924.17  122779.76  57.94
1410.2  211290.67  119538.00  56.58
1413.9  211108.61  116673.73  55.27
1417.6  210516.29  113876.75  54.09
1421.3  209845.60  111406.11  53.09
1425.1  209073.07  109256.57  52.26
1428.8  208674.45  107632.03  51.58
1432.5  208415.42  106350.46  51.03
1436.2  208180.07  105240.29  50.55
1439.9  207526.44  104079.53  50.15
1443.6  207140.11  103117.43  49.78
1447.3  206595.71  102215.41  49.48
1451.0  206095.00  101399.14  49.20
1454.7  205547.73  100720.29  49.00
1458.4  205125.43  100173.15  48.84
1462.1  204476.57  99658.55  48.74
1465.8  203834.17  99250.75  48.69
1469.4  203261.88  99045.84  48.73
1473.1  203859.78  99542.36  48.83
1476.8  204036.16  100024.37  49.02
1480.5  202889.13  99907.94  49.24
1484.2  201921.72  99888.99  49.47
1487.9  201272.12  100084.02  49.73
1491.6  200581.33  100194.48  49.95
1495.3  200366.83  100569.86  50.19
1498.9  199831.37  100784.12  50.43
1502.6  198907.59  100798.41  50.68
1506.3  197785.78  100684.80  50.91
1510.0  196838.40  100670.98  51.14
1513.7  196114.60  100793.39  51.40
1517.3  195377.57  100860.15  51.62
1521.0  194488.88  100766.02  51.81
1524.7  193698.23  100737.33  52.01
1528.3  192914.03  100601.75  52.15
1532.0  191978.93  100445.40  52.32
1535.7  191129.40  100254.00  52.45
1539.3  190258.03  100014.84  52.57
1543.0  189647.31  99879.88  52.67
1546.7  189248.58  99895.71  52.79
1550.3  188743.47  99787.89  52.87
1554.0  187948.60  99511.20  52.95
1557.6  187201.42  99265.41  53.03
1561.3  186366.57  98977.31  53.11
1565.0  185499.73  98645.06  53.18
1568.6  184560.37  98282.79  53.25
1572.3  183908.49  98070.03  53.33
1575.9  183295.20  97898.17  53.41
1579.6  182723.72  97734.70  53.49
1583.2  182112.89  97542.94  53.56
1586.9  181362.99  97238.78  53.62
1590.5  180768.67  97122.14  53.73
1594.1  180012.60  96914.00  53.84
1597.8  179258.88  96681.20  53.93
1601.4  178533.67  96474.71  54.04
1605.1  177549.87  96124.35  54.14
1608.7  176731.75  95862.38  54.24
1612.3  175954.21  95590.61  54.33
1616.0  175139.20  95273.94  54.40
1619.6  174433.78  95016.00  54.47
1623.2  173627.27  94629.39  54.50
1626.9  172999.78  94358.13  54.54
1630.5  172247.30  93921.88  54.53
1634.1  171592.86  93604.18  54.55
1637.8  170878.40  93191.20  54.54
1641.4  170020.55  92637.83  54.49
1645.0  169194.13  92102.38  54.44
1648.6  168239.62  91395.02  54.32
1652.2  167492.65  90778.81  54.20
1655.8  166777.33  90139.86  54.05
1659.5  166069.15  89535.38  53.91
1663.1  164889.60  88755.45  53.83
1666.7  163653.83  87983.25  53.76
1670.3  162494.00  87266.06  53.70
1673.9  161385.25  86637.59  53.68
1677.5  160574.06  86059.34  53.59
1681.1  160120.76  85611.17  53.47
1684.7  160141.95  85348.61  53.30
1688.3  159989.98  84968.40  53.11
1691.9  159617.87  84405.47  52.88
1695.6  159253.53  83833.29  52.64
1699.2  159143.43  83385.02  52.40
1702.8  159067.80  82916.00  52.13
1706.3  158585.21  82202.87  51.84
1709.9  157629.16  81299.71  51.58
1713.5  156944.13  80605.99  51.36
1717.1  156228.96  79983.65  51.20
1720.7  155542.41  79461.98  51.09
1724.3  155189.11  79205.72  51.04
1727.9  154842.84  79079.45  51.07
1731.5  154754.67  79186.25  51.17
1735.1  154874.40  79507.89  51.34
1738.7  154624.93  79506.94  51.42
1742.2  154156.80  79339.63  51.47
1745.8  153531.60  78977.40  51.44
1749.4  153517.82  78843.50  51.36
1753.0  152803.93  78354.68  51.28
1756.5  151386.76  77559.22  51.23
1760.1  149570.30  76597.13  51.21
1763.7  147470.94  75539.63  51.22
1767.2  145783.20  74756.19  51.28
1770.8  144381.00  74110.18  51.33
1774.4  142931.95  73348.48  51.32
1777.9  142106.45  73040.82  51.40
1781.5  141215.33  72593.14  51.41
1785.1  139977.50  71941.07  51.39
1788.6  138674.49  71251.21  51.38
1792.2  137420.50  70586.68  51.37
1795.8  136873.10  70351.08  51.40
1799.3  136249.60  70028.87  51.40
1802.9  135546.69  69701.84  51.42
1806.4  134881.07  69408.11  51.46
1810.0  134094.02  69044.35  51.49
1813.5  133698.87  68874.16  51.51
1817.1  133491.67  68834.83  51.56
1820.6  132908.33  68602.93  51.62
1824.2  132849.02  68650.40  51.68
1827.7  132085.42  68324.95  51.73
1831.2  131866.00  68328.00  51.82
1834.8  131914.73  68427.41  51.87
1838.3  131703.50  68447.25  51.97
1841.8  131068.93  68158.71  52.00
1845.4  130124.13  67698.23  52.03
1848.9  129276.75  67224.12  52.00
1852.4  128602.90  66829.71  51.97
1856.0  127864.57  66279.13  51.84
1859.5  127095.22  65702.88  51.70
1863.0  126510.42  65106.08  51.46
1866.6  126366.04  64675.26  51.18
1870.1  126277.29  64124.28  50.78
1873.6  125597.25  63086.95  50.23
1877.1  124304.83  61600.88  49.56
1880.6  122903.31  59886.09  48.73
1884.2  121851.57  58114.34  47.69
1887.7  121027.93  56110.50  46.36
1891.2  120075.20  53723.93  44.74
1894.7  119308.08  51113.97  42.84
1898.2  118933.47  48406.04  40.70
1902.2  128044.80  49327.20  38.52
1904.9  127323.78  46762.45  36.73
1907.6  126382.07  44272.47  35.03
1910.4  125581.93  42008.34  33.45
1913.1  124410.07  39905.33  32.08
1915.8  123693.03  38295.60  30.96
1918.6  123166.27  37066.80  30.09
1921.3  122664.63  36147.40  29.47
1924.0  121874.43  35421.63  29.06
1926.7  121095.17  34948.17  28.86
1929.4  120310.40  34680.07  28.83
1932.2  119701.97  34623.24  28.92
1934.9  119082.60  34702.20  29.14
1937.6  118427.87  34862.33  29.44
1940.3  117810.00  35083.75  29.78
1943.0  117270.60  35379.88  30.17
1945.7  116531.71  35646.14  30.59
1948.4  115720.07  35894.42  31.02
1951.1  115041.90  36174.30  31.44
1953.8  114369.20  36457.30  31.88
1956.4  113853.65  36752.88  32.28
1959.1  113265.23  37011.23  32.68
1961.8  112460.95  37175.60  33.06
1964.5  111798.83  37374.90  33.43
1967.2  111047.13  37541.55  33.81
1969.9  110446.42  37718.75  34.15
1972.5  109665.34  37818.71  34.49
1975.2  109108.25  38011.13  34.84
1977.9  108775.32  38302.10  35.21
1980.6  108210.08  38501.40  35.58
1983.2  107364.93  38568.57  35.92
1985.9  106512.00  38598.00  36.24
1988.5  105627.04  38603.70  36.55
1991.2  104963.85  38715.98  36.89
1993.8  104368.55  38822.85  37.20
1996.5  103932.95  38968.05  37.49
1999.2  103294.58  39027.78  37.78
2001.8  102888.70  39131.50  38.03
2004.4  102382.29  39154.68  38.24
2007.1  101703.47  39078.67  38.42
2009.7  101124.45  39064.80  38.63
2012.4  100758.40  39106.13  38.81
2015.0  100307.00  39028.83  38.91
2017.6  99724.46  38857.96  38.97
2020.3  99209.73  38702.77  39.01
2022.9  99007.07  38640.27  39.03
2025.5  98824.98  38541.05  39.00
2028.1  98625.08  38376.10  38.91
2030.8  98197.48  38064.15  38.76
2033.4  98031.30  37858.70  38.62
2036.0  97664.67  37588.80  38.49
2038.6  97301.05  37274.50  38.31
2041.2  96983.43  36971.23  38.12
2043.8  96654.78  36675.38  37.94
2046.4  96298.97  36333.93  37.73
2049.0  95805.60  35939.83  37.51
2051.6  95539.75  35639.48  37.30
2054.2  95215.21  35314.17  37.09
2056.8  94870.42  34970.83  36.86
2059.4  94298.63  34547.33  36.64
2062.0  93787.92  34145.21  36.41
2064.6  93200.86  33730.70  36.19
2067.1  92589.75  33323.18  35.99
2069.7  91956.68  32889.62  35.77
2072.3  91557.63  32526.88  35.53
2074.9  91103.25  32187.23  35.33
2077.4  90779.47  31893.56  35.13
2080.0  90305.58  31530.03  34.91
2082.6  89843.25  31177.58  34.70
2085.1  89367.40  30843.33  34.51
2087.7  89024.00  30569.50  34.34
2090.3  88587.90  30274.60  34.17
2092.8  87871.07  29862.83  33.98
2095.4  87099.24  29408.06  33.76
2097.9  86441.54  29006.72  33.56
2100.5  85766.00  28620.33  33.37
2103.0  85186.57  28286.03  33.20
2105.6  84624.65  27967.68  33.05
2108.1  84130.88  27657.68  32.87
2110.7  83617.22  27324.15  32.68
2113.2  83110.74  27008.05  32.50
2115.7  82546.00  26671.00  32.31
2118.3  81936.08  26348.73  32.16
2120.8  81592.05  26112.90  32.00
2123.3  81191.47  25858.84  31.85
2125.8  80779.07  25636.10  31.74
2128.4  80367.63  25428.65  31.64
2130.9  79846.00  25178.50  31.53
2133.4  79455.83  24980.67  31.44
2135.9  79087.50  24777.67  31.33
2138.4  78625.62  24566.67  31.25
2140.9  78305.57  24417.73  31.18
2143.4  77997.70  24299.66  31.15
2145.9  77705.30  24190.01  31.13
2148.4  77418.99  24062.08  31.08
2150.9  77120.50  23940.25  31.04
2153.4  76834.19  23848.88  31.04
2155.9  76512.98  23761.42  31.06
2158.4  76219.50  23667.00  31.05
2160.9  75999.00  23587.38  31.04
2163.4  75699.87  23518.58  31.07
2165.9  75131.02  23365.67  31.10
2168.4  74667.15  23240.85  31.13
2170.8  74351.02  23166.37  31.16
2173.3  74002.46  23095.61  31.21
2175.8  73681.58  23031.25  31.26
2178.2  73301.79  22958.42  31.32
2180.7  72921.39  22894.43  31.40
2183.2  72527.83  22824.14  31.47
2185.6  72109.80  22743.00  31.54
2188.1  71637.30  22673.70  31.65
2190.6  71095.92  22588.58  31.77
2193.0  70466.83  22453.75  31.86
2195.5  69894.40  22342.40  31.97
2197.9  69316.20  22245.33  32.09
2200.4  68628.63  22117.38  32.23
2202.8  68163.43  22043.69  32.34
2205.3  67568.50  21941.38  32.47
2207.7  67200.25  21909.77  32.60
2210.1  66787.00  21856.33  32.73
2212.6  66422.96  21823.22  32.85
2215.0  66194.63  21821.33  32.97
2217.4  65896.46  21786.03  33.06
2219.9  65664.28  21774.03  33.16
2222.3  65458.80  21749.93  33.23
2224.7  65299.95  21713.18  33.25
2227.1  65043.48  21639.21  33.27
2229.5  64749.99  21522.59  33.24
2231.9  64320.80  21306.00  33.12
2234.4  63829.07  21064.73  33.00
2236.8  63439.43  20882.23  32.92
2239.2  63055.85  20677.80  32.79
2241.6  62630.58  20434.40  32.63
2244.0  62236.80  20188.80  32.44
2246.4  61853.23  19926.55  32.22
2248.8  61409.33  19632.16  31.97
2251.2  61095.75  19379.25  31.72
2253.6  60704.25  19132.75  31.52
2255.9  60407.50  18928.90  31.34
2258.3  60103.73  18716.64  31.14
2260.7  59753.80  18500.93  30.96
2263.1  59355.75  18277.25  30.79
2265.5  58954.41  18053.48  30.62
2267.9  58623.50  17885.75  30.51
2270.2  58176.93  17701.60  30.43
2272.6  57779.50  17541.90  30.36
2275.0  57366.75  17360.70  30.26
2277.3  56957.13  17191.13  30.18
2279.7  56588.38  17036.25  30.11
2282.1  56248.03  16903.40  30.05
2284.4  55848.83  16687.00  29.88
2286.8  55583.98  16492.28  29.67
2289.1  55229.10  16275.90  29.47
2291.5  54928.30  16062.78  29.24
2293.8  54505.57  15812.30  29.01
2296.2  54038.60  15569.40  28.81
2298.5  53507.55  15332.30  28.65
2300.8  52965.73  15109.62  28.53
2303.2  52347.33  14912.00  28.49
2305.5  51691.11  14716.91  28.47
2307.9  51056.29  14546.59  28.49
2310.2  50411.90  14375.90  28.52
2312.5  49825.67  14267.67  28.64
2314.8  49250.17  14168.07  28.77
2317.1  48631.88  14052.29  28.90
2319.5  48010.88  13912.73  28.98
2321.8  47477.63  13801.37  29.07
2324.1  46900.00  13647.90  29.10
2326.4  46377.65  13472.62  29.05
2328.7  45845.42  13268.33  28.94
2331.0  45377.60  13090.30  28.85
2333.3  45037.74  12973.90  28.81
2335.6  44648.80  12852.00  28.78
2337.9  44194.05  12704.10  28.75
2340.2  43795.00  12555.83  28.67
2342.5  43421.08  12394.70  28.55
2344.8  42935.21  12239.92  28.51
2347.1  42431.55  12115.25  28.55
2349.4  41891.00  12004.95  28.66
2351.7  41423.07  11915.33  28.76
2353.9  40927.65  11838.11  28.92
2356.2  40413.75  11724.38  29.01
2358.5  39934.88  11634.44  29.13
2360.8  39487.58  11558.13  29.27
2363.1  39038.50  11458.90  29.35
2365.3  38591.19  11330.43  29.36
2367.6  38058.33  11166.67  29.34
2369.8  37561.88  11046.63  29.41
2372.1  37002.55  10900.50  29.46
2374.4  36374.07  10725.47  29.49
2376.6  35759.27  10541.30  29.48
2378.9  35198.10  10360.00  29.43
2381.1  34623.33  10200.67  29.46
2383.4  34073.45  10050.32  29.50
2385.6  33579.33  9901.38  29.49
2387.9  33103.50  9744.00  29.43
2390.1  32628.75  9598.75  29.42
2392.3  32177.93  9459.45  29.40
2394.6  31734.18  9310.33  29.34
2396.8  31317.18  9186.49  29.33
2399.0  30878.42  9032.58  29.25
2401.3  30422.23  8863.38  29.13
2403.5  29929.90  8708.70  29.10
2405.7  29538.33  8561.83  28.99
2407.9  29133.60  8390.55  28.80
2410.1  28690.50  8221.20  28.65
2412.4  28315.92  8070.08  28.50
2414.6  27946.20  7896.00  28.25
2416.8  27573.15  7723.10  28.01
2419.0  27189.64  7586.29  27.90
2421.2  26733.12  7431.60  27.80
2423.4  26271.53  7245.35  27.58
2425.6  26050.88  7115.18  27.31
2427.8  25784.18  6991.35  27.11
2430.0  25434.73  6843.77  26.91
2432.2  25104.00  6710.40  26.73
2434.4  24816.38  6579.00  26.51
2436.5  24514.33  6436.23  26.25
2438.7  24221.15  6284.30  25.95
2440.9  23939.10  6153.50  25.70
2443.1  23677.80  6050.10  25.55
2445.3  23425.12  5962.94  25.46
2447.4  23113.20  5834.40  25.24
2449.6  22822.80  5708.27  25.01
2451.8  22521.60  5589.00  24.82
2453.9  22217.38  5466.02  24.60
2456.1  21885.80  5348.47  24.44
2458.3  21585.82  5232.28  24.24
2460.4  21297.80  5110.62  24.00
2462.6  21054.54  5028.92  23.89
2464.7  20800.11  4945.63  23.78
2466.9  20552.13  4854.13  23.62
2469.0  20285.98  4747.78  23.40
2471.2  20038.00  4683.30  23.37
2473.3  19752.06  4613.97  23.36
2475.4  19526.28  4498.58  23.04
2477.6  19250.33  4402.93  22.87
2479.7  18995.20  4300.80  22.64
2481.9  18771.03  4214.70  22.45
2484.0  18543.73  4143.18  22.34
2486.1  18274.50  4087.35  22.37
2488.2  18046.21  4042.58  22.40
2490.4  17839.38  3954.17  22.17
2492.5  17531.40  3863.93  22.04
2494.6  17176.58  3796.58  22.10
2496.7  16927.55  3703.98  21.88
2498.8  16777.80  3674.63  21.90
2500.9  16681.34  3683.88  22.08
2503.0  16533.77  3723.10  22.52
2505.1  16414.13  3718.00  22.65
2507.2  16474.18  3708.38  22.51
2509.4  16417.78  3688.58  22.47
2511.4  16349.03  3728.73  22.81
2513.5  16458.00  3826.13  23.25
2515.6  16617.72  3931.73  23.66
