# Supplementary material for: Using reflectance spectra and Pl@ntNet to identify herbarium specimens: a case study with Lithocarpus
Source: New Phytol. 2025 Jun 4;251(2):800–10. doi: 10.1111/nph.70258 (PMC13278665; doi:10.1111/nph.70258)
Supplement: Supplementary file 1 — Dataset S1 Original spectral data collected for this study. [file NPH-251-800-s003.zip › lithocarpus_spectra/gr020222_0238.sig]

/*** Spectra Vista SIG Data ***/
name= gr020222_0238.sig
instrument= HI: 1132003 (HR-1024i)
integration= 50.0, 9.0, 6.0, 100.0, 14.0, 6.0
scan method= Time-based, Time-based
scan coadds= 100, 425, 571, 50, 298, 571
scan time= 5, 5
scan settings= AI, AI
external data set1= 0,0,0,0,0,0,0,0,0,0,0,0,0,0,0,0,0,0,0,0,0,0,0,0,0,0,0,0,0,0,0,0
external data set2= 0,0,0,0,0,0,0,0,0,0,0,0,0,0,0,0,0,0,0,0,0,0,0,0,0,0,0,0,0,0,0,0
external data dark= 0,0,0,0,0,0,0,0,0,0,0,0,0,0,0,0
external data mask= 0
optic= LENS 4(1), LENS 4(1)
temp= 35.9, -5.0, -9.9, 35.9, -5.0, -9.9
battery= 7.44, 7.44
error= 0, 0
units= Radiance, Radiance
time= 02/02/2022 15:15:07, 02/02/2022 15:15:56
longitude=                 ,                 
latitude=                 ,                 
gpstime=                 ,                 
comm= 
memory slot= 0, 0
factors= 0.967, 0.946, 1.000 [Overlap: Remove @ 990,1900, Matching Type: None]
inclinometer x offset= 1, 1
inclinometer y offset= 90, 90
data= 
340.5  1258.60  173.60  13.79
341.9  1254.93  180.80  14.41
343.4  1239.84  186.96  15.08
344.9  1239.50  203.50  16.42
346.4  1230.27  169.39  13.77
347.8  1233.36  154.17  12.50
349.3  1225.84  135.32  11.04
350.8  1242.30  151.50  12.20
352.2  1287.44  138.99  10.80
353.7  1310.05  144.80  11.05
355.2  1349.30  137.55  10.19
356.6  1400.63  137.45  9.81
358.1  1480.64  132.20  8.93
359.6  1512.76  141.02  9.32
361.0  1551.06  141.57  9.13
362.5  1639.89  135.63  8.27
364.0  1719.90  146.51  8.52
365.5  1799.00  147.78  8.21
366.9  1858.88  150.72  8.11
368.4  1939.05  156.38  8.06
369.9  2044.74  160.75  7.86
371.3  2128.42  158.64  7.45
372.8  2215.59  170.43  7.69
374.2  2297.46  175.23  7.63
375.7  2399.13  170.43  7.10
377.2  2536.50  186.90  7.37
378.6  2628.79  178.34  6.78
380.1  2705.02  173.07  6.40
381.6  2812.03  195.46  6.95
383.0  2934.80  196.08  6.68
384.5  3070.34  203.84  6.64
386.0  3197.70  206.91  6.47
387.4  3313.75  216.90  6.55
388.9  3427.90  209.16  6.10
390.4  3530.90  210.72  5.97
391.8  3673.60  229.60  6.25
393.3  3824.70  231.80  6.06
394.7  3961.15  227.00  5.73
396.2  4079.14  232.63  5.70
397.7  4210.56  221.88  5.27
399.1  4357.41  227.48  5.22
400.6  4521.20  243.84  5.39
402.0  4674.54  258.57  5.53
403.5  4821.60  264.60  5.49
405.0  4967.56  260.96  5.25
406.4  5132.38  270.60  5.27
407.9  5325.24  280.98  5.28
409.3  5478.72  276.57  5.05
410.8  5625.90  296.10  5.26
412.2  5796.84  301.50  5.20
413.7  5998.48  313.07  5.22
415.1  6200.44  314.57  5.07
416.6  6379.38  328.68  5.15
418.0  6561.25  337.13  5.14
419.5  6751.07  342.05  5.07
420.9  6953.60  354.24  5.09
422.4  7174.47  369.14  5.15
423.8  7385.49  382.54  5.18
425.3  7632.15  393.60  5.16
426.7  7847.40  402.83  5.13
428.2  8049.92  416.48  5.17
429.6  8272.35  429.93  5.20
431.1  8495.20  441.98  5.20
432.5  8748.35  458.38  5.24
434.0  8992.50  481.25  5.35
435.4  9278.50  497.75  5.36
436.8  9563.69  509.66  5.33
438.3  9819.70  522.63  5.32
439.7  10065.61  546.24  5.43
441.2  10298.64  561.18  5.45
442.6  10578.30  574.43  5.43
444.0  10859.94  589.68  5.43
445.5  11164.08  610.88  5.47
446.9  11487.84  633.36  5.51
448.4  11773.37  649.78  5.52
449.8  12107.95  675.18  5.58
451.2  12402.75  698.63  5.63
452.7  12674.31  717.96  5.66
454.1  12952.98  734.06  5.67
455.5  13253.66  751.94  5.67
457.0  13579.28  777.92  5.73
458.4  13905.32  795.08  5.72
459.8  14227.20  823.68  5.79
461.2  14608.98  846.77  5.80
462.7  14966.79  877.59  5.86
464.1  15302.47  892.29  5.83
465.5  15642.72  918.00  5.87
467.0  15988.10  939.40  5.88
468.4  16332.16  969.42  5.94
469.8  16670.12  995.32  5.97
471.2  17050.35  1016.52  5.96
472.7  17463.85  1042.53  5.97
474.1  17877.00  1076.75  6.02
475.5  18328.70  1109.29  6.05
476.9  18763.81  1142.57  6.09
478.4  19143.75  1165.63  6.09
479.8  19489.16  1195.09  6.13
481.2  19825.84  1226.08  6.18
482.6  20176.29  1248.21  6.19
484.0  20573.70  1281.69  6.23
485.4  21004.06  1313.50  6.25
486.9  21463.65  1345.50  6.27
488.3  21958.40  1378.24  6.28
489.7  22414.50  1412.26  6.30
491.1  22843.80  1446.48  6.33
492.5  23278.92  1490.58  6.40
493.9  23681.58  1519.02  6.41
495.3  24054.00  1547.55  6.43
496.8  24486.24  1576.26  6.44
498.2  24956.28  1620.86  6.49
499.6  25413.66  1659.38  6.53
501.0  25951.26  1704.98  6.57
502.4  26460.48  1746.66  6.60
503.8  26939.92  1783.39  6.62
505.2  27442.16  1831.34  6.67
506.6  27936.26  1877.26  6.72
508.0  28435.68  1930.32  6.79
509.4  28870.00  1972.50  6.83
510.8  29388.15  2022.08  6.88
512.2  29890.00  2071.56  6.93
513.6  30417.60  2126.40  6.99
515.0  30996.24  2190.08  7.07
516.4  31482.40  2241.12  7.12
517.8  32027.94  2303.74  7.19
519.2  32611.47  2360.13  7.24
520.7  33190.08  2429.09  7.32
522.0  33668.52  2493.06  7.40
523.4  34248.06  2557.80  7.47
524.8  34750.92  2628.00  7.56
526.2  35340.19  2696.29  7.63
527.6  35946.66  2772.54  7.71
529.0  36467.20  2842.40  7.79
530.4  37107.20  2923.53  7.88
531.8  37665.94  3000.21  7.97
533.2  38198.16  3077.10  8.06
534.6  38730.08  3171.44  8.19
536.0  39270.01  3265.27  8.31
537.4  39812.83  3358.52  8.44
538.8  40370.59  3446.54  8.54
540.2  40994.97  3541.89  8.64
541.6  41572.86  3641.26  8.76
543.0  42067.62  3734.57  8.88
544.3  42769.20  3841.05  8.98
545.7  43552.20  3962.85  9.10
547.1  44039.40  4058.55  9.22
548.5  44676.00  4171.95  9.34
549.9  45383.82  4293.42  9.46
551.3  46091.76  4413.37  9.58
552.7  46562.40  4511.29  9.69
554.1  47247.90  4634.19  9.81
555.4  47851.84  4754.04  9.93
556.8  48320.58  4857.93  10.05
558.2  48666.90  4952.25  10.18
559.6  49052.85  5049.90  10.29
561.0  49683.48  5172.09  10.41
562.3  50154.65  5278.00  10.52
563.7  50771.84  5405.12  10.65
565.1  51348.00  5528.60  10.77
566.5  51957.05  5659.03  10.89
567.9  52783.76  5813.04  11.01
569.2  53692.80  5982.90  11.14
570.6  54645.98  6155.11  11.26
572.0  55463.03  6320.62  11.40
573.4  56148.77  6472.88  11.53
574.8  56839.50  6627.88  11.66
576.1  57685.04  6807.65  11.80
577.5  58319.36  6960.74  11.94
578.9  59189.64  7152.84  12.08
580.3  59959.08  7331.81  12.23
581.6  60705.12  7507.52  12.37
583.0  61490.07  7696.40  12.52
584.4  62132.34  7863.12  12.66
585.8  62699.35  8033.90  12.81
587.1  63234.82  8197.20  12.96
588.5  63892.80  8379.30  13.11
589.9  64443.60  8545.05  13.26
591.2  65064.64  8722.36  13.41
592.6  65860.96  8928.37  13.56
594.0  66511.69  9114.36  13.70
595.3  67338.28  9329.67  13.85
596.7  68151.52  9535.49  13.99
598.1  68936.15  9743.11  14.13
599.5  69715.25  9948.50  14.27
600.8  70545.96  10172.70  14.42
602.2  71218.07  10375.86  14.57
603.5  72064.56  10603.80  14.71
604.9  72897.30  10823.67  14.85
606.3  73661.28  11043.12  14.99
607.6  74391.54  11267.40  15.15
609.0  75135.60  11496.60  15.30
610.4  75894.00  11733.54  15.46
611.7  76600.02  11970.48  15.63
613.1  77278.20  12204.45  15.79
614.5  78053.04  12462.93  15.97
615.8  78700.32  12705.66  16.14
617.2  79531.74  12981.87  16.32
618.5  80236.36  13238.36  16.50
619.9  81083.44  13520.37  16.67
621.2  81823.50  13794.29  16.86
622.6  82720.00  14093.75  17.04
624.0  83409.57  14348.12  17.20
625.3  84209.33  14623.54  17.37
626.7  85016.84  14902.60  17.53
628.0  85679.60  15151.00  17.68
629.4  86497.60  15430.80  17.84
630.8  87177.48  15684.84  17.99
632.1  87726.24  15910.02  18.14
633.5  88648.56  16193.32  18.27
634.8  89377.30  16447.39  18.40
636.2  90023.76  16683.03  18.53
637.5  90844.12  16937.89  18.64
638.9  91581.36  17177.42  18.76
640.2  92371.79  17415.93  18.85
641.6  93225.30  17656.26  18.94
642.9  93989.35  17858.30  19.00
644.3  94800.50  18075.08  19.07
645.6  95569.50  18268.25  19.12
647.0  96335.91  18432.14  19.13
648.3  97121.87  18589.29  19.14
649.7  97961.90  18742.75  19.13
651.0  98750.81  18864.30  19.10
652.4  99269.82  18904.86  19.04
653.7  100343.43  19033.47  18.97
655.0  101229.68  19113.60  18.88
656.4  101831.40  19114.20  18.77
657.7  102899.01  19189.95  18.65
659.1  103788.30  19219.20  18.52
660.4  104475.84  19211.92  18.39
661.8  105144.00  19212.00  18.27
663.1  106145.28  19288.43  18.17
664.5  106679.16  19312.89  18.10
665.8  106908.15  19320.75  18.07
667.1  107069.04  19368.18  18.09
668.5  107570.40  19513.20  18.14
669.8  108076.86  19730.71  18.26
671.2  108426.24  19997.12  18.44
672.5  108784.14  20311.64  18.67
673.8  109441.36  20730.36  18.94
675.2  110419.26  21242.76  19.24
676.5  111596.28  21835.08  19.57
677.8  112825.56  22468.64  19.91
679.2  113785.60  23074.05  20.28
680.5  114609.15  23650.43  20.64
681.9  115330.60  24212.65  20.99
683.2  116100.60  24774.75  21.34
684.5  116901.40  25321.45  21.66
685.9  117618.55  25811.49  21.95
687.2  118310.40  26277.12  22.21
688.5  118975.12  26706.59  22.45
689.9  119757.00  27160.20  22.68
691.2  120428.25  27571.03  22.89
692.5  121045.02  27955.04  23.09
693.8  121773.95  28361.58  23.29
695.2  122405.49  28752.04  23.49
696.5  123098.36  29157.04  23.69
697.8  123804.10  29580.23  23.89
699.2  124473.18  30010.50  24.11
700.5  125179.56  30453.57  24.33
701.8  125824.65  30903.08  24.56
703.1  126496.92  31388.16  24.81
704.5  127181.34  31882.82  25.07
705.8  127908.38  32416.93  25.34
707.1  128571.50  32947.63  25.63
708.4  129214.56  33489.36  25.92
709.8  130002.63  34074.99  26.21
711.1  130544.82  34612.68  26.51
712.4  131367.90  35240.82  26.83
713.7  132017.70  35822.03  27.13
715.0  132706.65  36410.28  27.44
716.3  133436.25  37018.50  27.74
717.7  134124.23  37611.35  28.04
719.0  134860.20  38222.80  28.34
720.3  135569.80  38817.59  28.63
721.6  136367.20  39438.30  28.92
722.9  137096.91  40035.47  29.20
724.2  137871.72  40653.90  29.49
725.6  138592.38  41268.25  29.78
726.9  139097.00  41807.38  30.06
728.2  139653.92  42363.44  30.33
729.5  140289.63  42952.85  30.62
730.8  140775.06  43500.48  30.90
732.1  141377.32  44095.66  31.19
733.4  141885.22  44674.72  31.49
734.7  142308.36  45237.78  31.79
736.0  142847.52  45828.30  32.08
737.3  143193.96  46361.43  32.38
738.6  143537.13  46905.48  32.68
740.0  143912.25  47469.75  32.99
741.2  144368.64  48048.00  33.28
742.6  144941.40  48686.40  33.59
743.9  145534.88  49324.64  33.89
745.2  146225.58  49998.15  34.19
746.5  146942.58  50672.12  34.48
747.8  147509.80  51307.40  34.78
749.1  148165.87  51973.41  35.08
750.4  148806.63  52639.08  35.37
751.7  149472.96  53297.65  35.66
753.0  149982.68  53909.87  35.94
754.2  150603.72  54547.77  36.22
755.5  151154.24  55176.84  36.50
756.8  151683.68  55792.62  36.78
758.1  152661.36  56564.28  37.05
759.4  153561.60  57306.10  37.32
760.7  154425.88  58034.48  37.58
762.0  155015.00  58673.13  37.85
763.3  155567.16  59292.45  38.11
764.6  155941.68  59846.76  38.38
765.9  156338.60  60403.55  38.64
767.2  156842.07  60993.14  38.89
768.4  157166.10  61529.65  39.15
769.7  157792.30  62170.35  39.40
771.0  158211.09  62748.63  39.66
772.3  158566.65  63304.18  39.92
773.6  159035.68  63894.64  40.18
774.8  159503.61  64494.28  40.43
776.1  159961.36  65074.49  40.68
777.4  160292.68  65610.47  40.93
778.7  160802.50  66230.99  41.19
780.0  161239.68  66811.20  41.44
781.2  161622.60  67364.46  41.68
782.5  162128.46  67988.70  41.94
783.8  162590.22  68593.23  42.19
785.0  162934.86  69141.18  42.43
786.3  163369.50  69720.00  42.68
787.6  163824.08  70319.76  42.92
788.9  164220.96  70888.14  43.17
790.1  164753.50  71509.45  43.40
791.4  165136.32  72069.12  43.64
792.7  165757.47  72746.19  43.89
793.9  166176.36  73324.44  44.12
795.2  166669.50  73927.75  44.36
796.5  167181.08  74530.72  44.58
797.7  167654.88  75139.74  44.82
799.0  168300.00  75804.00  45.04
800.2  168707.84  76389.12  45.28
801.5  169156.72  77001.60  45.52
802.8  169688.55  77615.48  45.74
804.0  170168.18  78217.23  45.96
805.3  170660.28  78824.92  46.19
806.5  171072.90  79379.45  46.40
807.8  171530.10  79979.55  46.63
809.0  171997.50  80589.26  46.85
810.3  172494.00  81188.55  47.07
811.5  172874.94  81728.76  47.28
812.8  173387.70  82329.90  47.48
814.0  173794.95  82904.99  47.70
815.3  174272.82  83525.71  47.93
816.5  174669.50  84089.75  48.14
817.8  175149.00  84647.87  48.33
819.0  175550.83  85208.31  48.54
820.2  176019.30  85804.59  48.75
821.5  176485.05  86427.13  48.97
822.7  176791.80  86943.80  49.18
824.0  177258.33  87493.41  49.36
825.2  177740.85  88093.80  49.56
826.4  178241.91  88714.01  49.77
827.7  178576.30  89229.18  49.97
828.9  179037.00  89834.85  50.18
830.1  179434.82  90375.95  50.37
831.4  179892.93  90922.71  50.54
832.6  180368.14  91523.57  50.74
833.8  180710.40  92083.75  50.96
835.0  181070.82  92635.34  51.16
836.3  181507.76  93174.48  51.33
837.5  181950.30  93744.00  51.52
838.7  182421.72  94325.99  51.71
839.9  182774.88  94876.92  51.91
841.2  183232.51  95473.47  52.11
842.4  183611.76  96017.99  52.29
843.6  184019.50  96567.10  52.48
844.8  184500.72  97155.54  52.66
846.0  184907.13  97712.43  52.84
847.2  185290.56  98287.14  53.04
848.5  185782.16  98873.64  53.22
849.7  186191.97  99420.89  53.40
850.9  186590.30  99958.30  53.57
852.1  186998.91  100531.26  53.76
853.3  187332.12  101067.93  53.95
854.5  187786.62  101642.91  54.13
855.7  188143.74  102147.51  54.29
856.9  188576.28  102703.98  54.46
858.1  188975.21  103245.99  54.63
859.3  189376.18  103806.92  54.82
860.5  189805.44  104388.09  55.00
861.7  190290.40  104966.00  55.16
862.9  190658.91  105516.00  55.34
864.1  191036.10  106046.60  55.51
865.3  191453.88  106611.12  55.69
866.5  191937.60  107192.16  55.85
867.7  192344.59  107765.96  56.03
868.9  192793.51  108308.73  56.18
870.1  193202.83  108889.56  56.36
871.3  193643.90  109428.48  56.51
872.5  194153.85  110047.05  56.68
873.7  194569.84  110623.60  56.86
874.9  195083.40  111203.16  57.00
876.0  195610.32  111797.64  57.15
877.2  196056.92  112350.94  57.31
878.4  196600.41  112966.02  57.46
879.6  197038.80  113513.40  57.61
880.8  197480.50  114061.50  57.76
882.0  197863.71  114569.33  57.90
883.1  198380.00  115167.22  58.05
884.3  198869.82  115760.28  58.21
885.5  199379.88  116320.58  58.34
886.7  199710.72  116835.84  58.50
887.8  200111.40  117357.60  58.65
889.0  200674.18  117908.69  58.76
890.2  201149.97  118461.21  58.89
891.4  201649.76  119044.23  59.04
892.5  202256.73  119688.08  59.18
893.7  202871.48  120332.32  59.31
894.9  203478.84  120945.42  59.44
896.0  204121.10  121575.78  59.56
897.2  204762.18  122170.09  59.66
898.4  205371.66  122759.07  59.77
899.5  205997.24  123401.56  59.90
900.7  206369.80  123938.75  60.06
901.9  206757.04  124498.04  60.21
903.0  207206.59  124929.39  60.29
904.2  207638.00  125429.90  60.41
905.4  208104.00  125902.92  60.50
906.5  208596.43  126463.37  60.63
907.7  208955.24  126976.36  60.77
908.8  209346.36  127462.89  60.89
910.0  209874.08  127941.32  60.96
911.2  210140.12  128305.88  61.06
912.3  210268.38  128641.50  61.18
913.5  210430.45  129025.33  61.31
914.6  210651.84  129389.40  61.42
915.8  211137.69  129868.82  61.51
916.9  211430.57  130298.60  61.63
918.1  211670.90  130621.66  61.71
919.2  211830.39  130950.14  61.82
920.4  212037.32  131333.62  61.94
921.5  212346.46  131731.61  62.04
922.7  212567.52  132125.60  62.16
923.8  212911.74  132509.34  62.24
925.0  213023.09  132778.98  62.33
926.1  213360.00  133216.65  62.44
927.3  213814.08  133701.60  62.53
928.4  214259.50  134229.88  62.65
929.6  214917.12  134830.08  62.74
930.7  215651.80  135550.10  62.86
931.8  216502.47  136257.84  62.94
933.0  217167.84  136880.28  63.03
934.1  217581.03  137397.15  63.15
935.3  217787.33  137644.57  63.20
936.4  217810.16  137836.94  63.28
937.6  217685.94  137998.49  63.39
938.7  217620.18  138090.02  63.45
939.9  217548.26  138315.67  63.58
941.0  218072.12  138828.82  63.66
942.1  218593.08  139320.00  63.73
943.3  219085.14  139790.73  63.81
944.4  219528.18  140181.09  63.86
945.6  219649.72  140472.79  63.95
946.7  219812.68  140745.85  64.03
947.9  220107.30  141033.17  64.07
949.0  220184.53  141300.47  64.17
950.1  220691.88  141590.70  64.16
951.3  221033.67  141942.02  64.22
952.4  221191.88  142325.00  64.34
953.6  221334.62  142490.29  64.38
954.7  221739.39  142697.22  64.35
955.8  221911.64  143027.52  64.45
957.0  222341.55  143245.80  64.43
958.1  222644.52  143628.72  64.51
959.3  222675.60  143699.85  64.53
960.4  223107.27  144070.22  64.57
961.6  223619.42  144334.18  64.54
962.7  223886.72  144532.32  64.56
963.9  224089.25  144697.63  64.57
965.0  223927.98  144827.55  64.68
966.2  224213.71  145064.91  64.70
967.3  224531.66  145079.06  64.61
968.5  224767.68  145329.60  64.66
969.6  224818.56  145398.96  64.67
970.8  224888.18  145421.16  64.66
971.9  224706.24  145474.56  64.74
973.1  225106.56  145679.08  64.72
974.2  225081.81  145528.36  64.66
975.4  225445.89  145914.03  64.72
976.5  225342.39  146006.84  64.79
977.7  225675.06  146208.45  64.79
978.8  225519.39  146006.01  64.74
980.0  225719.00  145974.50  64.67
981.2  226047.09  146108.12  64.64
982.3  226121.70  146072.71  64.60
983.5  225805.45  146132.61  64.72
984.6  226173.60  146503.44  64.77
985.8  226356.24  146372.82  64.66
987.0  226428.16  146325.92  64.62
988.1  226832.94  146340.17  64.51
989.3  226801.12  146171.20  64.45
990.2  235482.70  155243.13  65.93
994.0  235990.84  156184.70  66.18
997.9  236156.75  156839.20  66.41
1001.7  236857.83  157908.73  66.67
1005.6  237936.67  159138.57  66.88
1009.4  239000.06  160450.37  67.13
1013.3  239880.00  161562.86  67.35
1017.1  240416.79  162330.98  67.52
1021.0  240903.32  163197.91  67.74
1024.8  241956.94  164345.25  67.92
1028.6  243493.16  165930.03  68.15
1032.5  244752.20  167214.60  68.32
1036.3  245172.89  167908.68  68.49
1040.1  245331.43  168450.29  68.66
1044.0  245882.36  169323.77  68.86
1047.8  246401.40  170028.45  69.00
1051.6  247005.24  170928.69  69.20
1055.5  246690.40  171127.22  69.37
1059.3  246561.90  171433.41  69.53
1063.1  246434.08  171720.84  69.68
1067.0  246889.73  172415.36  69.83
1070.8  247708.69  173279.05  69.95
1074.6  248381.81  174127.96  70.10
1078.4  248225.33  174335.57  70.23
1082.3  247575.08  174169.42  70.35
1086.1  247136.04  174240.34  70.50
1089.9  247147.80  174544.31  70.62
1093.7  247558.58  175065.90  70.72
1097.5  247814.33  175451.90  70.80
1101.4  247838.92  175681.10  70.89
1105.2  247782.00  175774.11  70.94
1109.0  248059.62  176087.35  70.99
1112.8  248738.17  176570.14  70.99
1116.6  249319.91  176878.60  70.94
1120.4  249867.64  177171.00  70.91
1124.2  250198.41  177179.28  70.82
1128.1  250626.59  177146.19  70.68
1131.8  250544.47  176687.10  70.52
1135.7  250249.96  176041.26  70.35
1139.5  249973.40  175334.79  70.14
1143.3  249394.20  174327.44  69.90
1147.1  248891.11  173268.86  69.62
1150.9  248361.67  172103.25  69.30
1154.7  248367.02  171208.51  68.93
1158.5  248295.53  170256.17  68.57
1162.3  248110.07  169279.06  68.23
1166.1  247521.78  168044.83  67.89
1169.9  247190.63  167115.77  67.61
1173.7  246620.00  166088.57  67.35
1177.5  245994.94  165079.43  67.11
1181.2  245931.69  164494.57  66.89
1185.0  246264.72  164198.88  66.68
1188.8  246037.17  163689.25  66.53
1192.6  245975.84  163349.19  66.41
1196.4  245911.05  163102.65  66.33
1200.2  245252.62  162590.40  66.30
1204.0  244823.50  162389.70  66.33
1207.8  244528.32  162310.13  66.38
1211.6  243995.44  162225.86  66.49
1215.3  243605.60  162537.62  66.72
1219.1  243494.00  163155.75  67.01
1222.9  243200.00  163794.29  67.35
1226.7  242944.09  164491.72  67.71
1230.4  242380.52  164859.64  68.02
1234.2  241757.29  165115.30  68.30
1238.0  241083.73  165230.96  68.54
1241.8  240409.11  165303.39  68.76
1245.5  239884.11  165354.43  68.93
1249.3  239639.02  165575.82  69.09
1253.1  239751.94  165962.50  69.22
1256.8  239703.17  166172.92  69.32
1260.6  239430.13  166083.02  69.37
1264.4  239113.89  166075.89  69.45
1268.1  238628.13  165808.03  69.48
1271.9  238559.36  165899.69  69.54
1275.7  238784.67  166204.73  69.60
1279.4  239024.70  166547.96  69.68
1283.2  238573.47  166485.11  69.78
1286.9  238235.69  166493.47  69.89
1290.7  238031.20  166513.29  69.95
1294.4  237461.07  166215.33  70.00
1298.2  236612.29  165705.93  70.03
1302.0  235550.75  164952.38  70.03
1305.7  234317.42  164072.86  70.02
1309.5  232944.97  162983.42  69.97
1313.2  232096.83  162220.39  69.89
1317.0  231582.00  161610.43  69.79
1320.7  230943.81  160805.06  69.63
1324.4  230025.70  159728.76  69.44
1328.2  229231.20  158580.51  69.18
1331.9  228206.92  157090.69  68.84
1335.7  227315.28  155511.61  68.41
1339.4  226200.67  153758.40  67.97
1343.2  225280.32  152018.52  67.48
1346.9  224661.38  150403.86  66.95
1350.6  224748.14  149195.20  66.38
1354.4  225013.42  148111.29  65.82
1358.1  224671.93  146694.64  65.29
1361.8  223876.00  145008.34  64.77
1365.6  222774.15  143220.41  64.29
1369.3  221547.11  141379.14  63.81
1373.0  220167.57  139442.56  63.33
1376.7  218629.17  137362.95  62.83
1380.5  217079.87  135079.94  62.23
1384.2  215778.21  132634.32  61.47
1387.9  214594.87  130013.70  60.59
1391.6  213335.53  127077.30  59.57
1395.3  212220.50  123922.29  58.39
1399.1  211522.09  120737.26  57.08
1402.8  210634.00  117053.57  55.57
1406.5  209953.37  113261.44  53.95
1410.2  209496.83  109568.32  52.30
1413.9  209496.42  106309.63  50.75
1417.6  209110.91  103181.73  49.34
1421.3  208542.13  100424.23  48.16
1425.1  207846.40  98011.54  47.16
1428.8  207566.40  96154.91  46.32
1432.5  207419.57  94732.21  45.67
1436.2  207208.51  93584.22  45.16
1439.9  206576.67  92509.20  44.78
1443.6  206224.67  91737.21  44.48
1447.3  205670.53  91103.24  44.30
1451.0  205225.50  90620.20  44.16
1454.7  204639.47  90232.80  44.09
1458.4  204222.20  89934.60  44.04
1462.1  203512.38  89636.69  44.04
1465.8  202746.58  89372.29  44.08
1469.4  202137.19  89288.90  44.17
1473.1  202784.97  89800.72  44.28
1476.8  202941.34  90208.86  44.45
1480.5  201738.53  89993.36  44.61
1484.2  200643.37  89849.74  44.78
1487.9  199970.34  89898.44  44.96
1491.6  199294.33  89952.11  45.14
1495.3  199199.00  90289.18  45.33
1498.9  198706.50  90460.31  45.52
1502.6  197774.84  90491.10  45.75
1506.3  196603.56  90417.20  45.99
1510.0  195696.70  90515.51  46.25
1513.7  194988.32  90702.62  46.52
1517.3  194308.57  90872.64  46.77
1521.0  193464.70  90889.96  46.98
1524.7  192729.38  90964.25  47.20
1528.3  191963.37  90945.70  47.38
1532.0  191112.67  90894.43  47.56
1535.7  190302.93  90798.40  47.71
1539.3  189468.23  90660.32  47.85
1543.0  188911.92  90630.75  47.98
1546.7  188557.42  90725.84  48.12
1550.3  188088.36  90706.51  48.23
1554.0  187306.00  90522.45  48.33
1557.6  186552.73  90371.56  48.44
1561.3  185731.47  90138.84  48.53
1565.0  184847.07  89864.57  48.62
1568.6  183934.27  89562.11  48.69
1572.3  183249.87  89397.89  48.78
1575.9  182643.11  89282.11  48.88
1579.6  182044.80  89156.20  48.97
1583.2  181399.87  89051.80  49.09
1586.9  180674.33  88887.31  49.20
1590.5  180032.27  88871.46  49.36
1594.1  179267.99  88820.65  49.55
1597.8  178451.19  88742.33  49.73
1601.4  177710.39  88740.10  49.94
1605.1  176730.48  88561.73  50.11
1608.7  175909.25  88474.98  50.30
1612.3  175132.48  88376.23  50.46
1616.0  174314.65  88221.73  50.61
1619.6  173601.56  88091.57  50.74
1623.2  172806.73  87872.91  50.85
1626.9  172218.33  87734.74  50.94
1630.5  171494.45  87461.20  51.00
1634.1  170858.84  87203.56  51.04
1637.8  170145.42  86830.00  51.03
1641.4  169282.40  86250.57  50.95
1645.0  168451.43  85622.70  50.83
1648.6  167524.90  84774.27  50.60
1652.2  166793.11  83978.93  50.35
1655.8  166111.56  83123.71  50.04
1659.5  165447.75  82268.07  49.72
1663.1  164269.36  81233.28  49.45
1666.7  163045.50  80232.21  49.21
1670.3  161930.78  79346.79  49.00
1673.9  160857.49  78479.65  48.79
1677.5  160103.02  77712.74  48.54
1681.1  159690.36  77087.71  48.27
1684.7  159723.70  76575.60  47.94
1688.3  159611.43  76019.40  47.63
1691.9  159219.67  75275.31  47.28
1695.6  158898.77  74474.79  46.87
1699.2  158776.43  73719.81  46.43
1702.8  158716.26  72948.94  45.96
1706.3  158229.64  71932.44  45.46
1709.9  157263.82  70770.29  45.00
1713.5  156578.47  69761.36  44.55
1717.1  155838.20  68805.25  44.15
1720.7  155140.18  67896.46  43.76
1724.3  154748.51  67309.52  43.50
1727.9  154416.81  67021.13  43.40
1731.5  154299.36  67225.25  43.57
1735.1  154385.60  67881.43  43.97
1738.7  154125.38  68291.03  44.31
1742.2  153596.04  68385.78  44.52
1745.8  152949.60  68260.29  44.63
1749.4  152827.22  68213.19  44.63
1753.0  152022.85  67840.95  44.63
1756.5  150563.01  67191.05  44.63
1760.1  148721.72  66469.75  44.69
1763.7  146642.03  65758.00  44.84
1767.2  144995.53  65385.60  45.09
1770.8  143640.00  65169.32  45.37
1774.4  142238.91  64808.20  45.56
1777.9  141415.30  64779.21  45.81
1781.5  140564.33  64555.29  45.93
1785.1  139381.67  64113.21  46.00
1788.6  138107.27  63601.01  46.05
1792.2  136781.50  63040.39  46.09
1795.8  136116.36  62826.35  46.16
1799.3  135444.40  62570.31  46.20
1802.9  134736.73  62341.14  46.27
1806.4  134138.22  62143.20  46.33
1810.0  133358.81  61874.76  46.40
1813.5  132930.42  61750.89  46.45
1817.1  132655.33  61754.49  46.55
1820.6  132065.50  61609.26  46.65
1824.2  131971.96  61722.14  46.77
1827.7  131232.12  61507.26  46.87
1831.2  130914.00  61587.00  47.04
1834.8  130880.33  61713.04  47.15
1838.3  130703.00  61829.04  47.30
1841.8  130094.33  61694.08  47.42
1845.4  129301.74  61474.70  47.54
1848.9  128476.50  61172.36  47.61
1852.4  127894.10  60925.16  47.64
1856.0  127200.07  60526.46  47.58
1859.5  126476.35  60055.40  47.48
1863.0  125817.17  59461.04  47.26
1866.6  125490.93  58947.26  46.97
1870.1  125308.37  58357.28  46.57
1873.6  124803.75  57364.88  45.96
1877.1  123780.42  55951.13  45.20
1880.6  122562.91  54220.86  44.24
1884.2  121566.20  52322.56  43.04
1887.7  120758.33  50203.37  41.57
1891.2  119801.85  47733.30  39.84
1894.7  118942.71  45097.37  37.92
1898.2  118429.38  42532.50  35.91
1902.2  125455.20  42478.80  33.86
1904.9  124855.88  40294.85  32.27
1907.6  124083.73  38204.87  30.79
1910.4  123440.28  36321.89  29.42
1913.1  122426.33  34588.47  28.25
1915.8  121784.83  33272.87  27.32
1918.6  121312.40  32263.60  26.60
1921.3  120804.69  31487.46  26.06
1924.0  119976.50  30822.05  25.69
1926.7  119220.80  30340.73  25.45
1929.4  118458.93  30016.47  25.34
1932.2  117864.08  29900.77  25.37
1934.9  117288.60  29905.20  25.50
1937.6  116673.60  29971.20  25.69
1940.3  116131.25  30104.17  25.92
1943.0  115695.91  30297.61  26.19
1945.7  115067.33  30478.53  26.49
1948.4  114338.54  30677.43  26.83
1951.1  113756.55  30922.20  27.18
1953.8  113183.40  31163.55  27.53
1956.4  112721.23  31420.30  27.87
1959.1  112149.47  31647.20  28.22
1961.8  111360.20  31808.70  28.56
1964.5  110714.55  32006.85  28.91
1967.2  109965.90  32170.88  29.26
1969.9  109351.83  32358.25  29.59
1972.5  108589.90  32483.09  29.91
1975.2  108035.74  32672.56  30.24
1977.9  107686.30  32917.18  30.57
1980.6  107104.55  33099.91  30.90
1983.2  106264.00  33195.53  31.24
1985.9  105390.00  33246.00  31.55
1988.5  104506.25  33278.43  31.84
1991.2  103858.20  33369.98  32.13
1993.8  103261.40  33474.65  32.42
1996.5  102837.90  33625.90  32.70
1999.2  102228.32  33666.16  32.93
2001.8  101821.20  33726.90  33.12
2004.4  101286.11  33735.35  33.31
2007.1  100615.20  33655.88  33.45
2009.7  100060.50  33579.00  33.56
2012.4  99697.33  33543.20  33.65
2015.0  99234.00  33404.83  33.66
2017.6  98662.83  33189.75  33.64
2020.3  98175.00  32974.33  33.59
2022.9  97998.13  32831.07  33.50
2025.5  97827.25  32642.55  33.37
2028.1  97617.48  32399.39  33.19
2030.8  97199.75  32040.15  32.96
2033.4  97040.70  31743.65  32.71
2036.0  96696.93  31374.93  32.45
2038.6  96348.55  30981.65  32.16
2041.2  96034.80  30617.30  31.88
2043.8  95708.82  30245.37  31.60
2046.4  95347.85  29867.62  31.32
2049.0  94882.43  29471.30  31.06
2051.6  94646.68  29163.08  30.81
2054.2  94323.96  28849.38  30.59
2056.8  93978.50  28547.75  30.38
2059.4  93407.87  28190.26  30.18
2062.0  92916.04  27874.17  30.00
2064.6  92350.45  27563.62  29.85
2067.1  91774.13  27248.40  29.69
2069.7  91148.62  26946.42  29.56
2072.3  90740.73  26717.82  29.44
2074.9  90287.40  26469.80  29.32
2077.4  89987.48  26265.28  29.19
2080.0  89513.59  26025.09  29.07
2082.6  89058.25  25748.00  28.91
2085.1  88604.70  25491.28  28.77
2087.7  88289.50  25311.00  28.67
2090.3  87868.30  25102.48  28.57
2092.8  87134.11  24787.43  28.45
2095.4  86364.20  24460.91  28.32
2097.9  85723.05  24180.74  28.21
2100.5  85044.00  23895.67  28.10
2103.0  84447.52  23636.97  27.99
2105.6  83909.30  23386.93  27.87
2108.1  83427.45  23157.00  27.76
2110.7  82899.95  22915.43  27.64
2113.2  82404.89  22661.50  27.50
2115.7  81863.08  22405.88  27.37
2118.3  81256.83  22155.90  27.27
2120.8  80878.65  21980.10  27.18
2123.3  80483.26  21745.08  27.02
2125.8  80098.90  21530.37  26.88
2128.4  79700.73  21346.98  26.78
2130.9  79186.17  21145.50  26.70
2133.4  78812.77  20986.23  26.63
2135.9  78452.33  20874.17  26.61
2138.4  77986.88  20740.41  26.59
2140.9  77675.55  20631.52  26.56
2143.4  77351.98  20528.92  26.54
2145.9  77053.49  20449.73  26.54
2148.4  76755.00  20382.72  26.56
2150.9  76432.14  20327.89  26.60
2153.4  76158.02  20279.16  26.63
2155.9  75859.39  20206.37  26.64
2158.4  75558.00  20151.25  26.67
2160.9  75325.25  20151.25  26.75
2163.4  75027.03  20136.07  26.84
2165.9  74482.65  20038.20  26.90
2168.4  74002.95  19956.75  26.97
2170.8  73669.29  19923.57  27.04
2173.3  73312.22  19894.84  27.14
2175.8  72999.85  19874.43  27.23
2178.2  72625.08  19841.83  27.32
2180.7  72253.53  19811.05  27.42
2183.2  71858.18  19776.33  27.52
2185.6  71429.40  19725.30  27.62
2188.1  70963.20  19674.90  27.73
2190.6  70442.45  19616.57  27.85
2193.0  69821.68  19525.28  27.96
2195.5  69267.20  19436.80  28.06
2197.9  68701.87  19354.73  28.17
2200.4  68020.25  19239.04  28.28
2202.8  67552.39  19187.78  28.40
2205.3  66967.00  19094.28  28.51
2207.7  66602.47  19068.62  28.63
2210.1  66191.53  19000.80  28.71
2212.6  65819.43  18942.72  28.78
2215.0  65589.25  18926.67  28.86
2217.4  65302.17  18877.50  28.91
2219.9  65077.68  18820.08  28.92
2222.3  64880.57  18747.30  28.90
2224.7  64728.00  18686.03  28.87
2227.1  64470.16  18569.87  28.80
2229.5  64175.31  18403.88  28.68
2231.9  63741.33  18175.47  28.51
2234.4  63244.13  17904.67  28.31
2236.8  62846.67  17625.63  28.05
2239.2  62462.40  17331.60  27.75
2241.6  62027.88  17033.45  27.46
2244.0  61610.40  16740.00  27.17
2246.4  61239.10  16407.98  26.79
2248.8  60844.48  16069.26  26.41
2251.2  60537.50  15739.75  26.00
2253.6  60124.25  15384.50  25.59
2255.9  59830.80  15067.20  25.18
2258.3  59533.68  14784.76  24.83
2260.7  59172.47  14504.27  24.51
2263.1  58775.75  14217.25  24.19
2265.5  58382.32  13932.97  23.87
2267.9  58079.75  13688.00  23.57
2270.2  57682.80  13457.87  23.33
2272.6  57283.10  13256.80  23.14
2275.0  56852.25  13031.55  22.92
2277.3  56448.25  12817.75  22.71
2279.7  56109.00  12626.00  22.50
2282.1  55802.03  12443.40  22.30
2284.4  55405.35  12214.58  22.05
2286.8  55115.37  11995.08  21.76
2289.1  54759.97  11720.77  21.40
2291.5  54454.52  11470.14  21.06
2293.8  54006.15  11194.62  20.73
2296.2  53538.10  10926.30  20.41
2298.5  53009.95  10675.08  20.14
2300.8  52488.92  10466.52  19.94
2303.2  51889.10  10244.23  19.74
2305.5  51242.09  10056.43  19.63
2307.9  50591.79  9901.59  19.57
2310.2  49957.60  9825.20  19.67
2312.5  49396.33  9844.00  19.93
2314.8  48827.58  9896.13  20.27
2317.1  48223.33  9928.33  20.59
2319.5  47586.00  9911.18  20.83
2321.8  47058.23  9871.43  20.98
2324.1  46493.53  9770.83  21.02
2326.4  45983.48  9664.97  21.02
2328.7  45441.67  9547.50  21.01
2331.0  44974.70  9408.90  20.92
2333.3  44635.27  9272.71  20.77
2335.6  44252.13  9123.33  20.62
2337.9  43804.50  8975.55  20.49
2340.2  43383.33  8827.08  20.35
2342.5  43016.90  8693.73  20.21
2344.8  42545.25  8547.25  20.09
2347.1  42037.10  8412.25  20.01
2349.4  41483.50  8321.15  20.06
2351.7  41024.53  8304.13  20.24
2353.9  40571.62  8285.87  20.42
2356.2  40072.50  8246.88  20.58
2358.5  39609.21  8190.52  20.68
2360.8  39138.57  8124.78  20.76
2363.1  38679.90  8052.20  20.82
2365.3  38227.83  7952.78  20.80
2367.6  37725.00  7850.00  20.81
2369.8  37218.50  7763.63  20.86
2372.1  36656.10  7664.15  20.91
2374.4  36048.53  7564.37  20.98
2376.6  35422.57  7424.67  20.96
2378.9  34826.87  7252.00  20.82
2381.1  34276.67  7124.00  20.78
2383.4  33750.93  7016.92  20.79
2385.6  33283.25  6897.00  20.72
2387.9  32790.30  6786.00  20.70
2390.1  32313.75  6693.75  20.71
2392.3  31853.25  6590.03  20.69
2394.6  31409.20  6517.23  20.75
2396.8  30998.88  6445.58  20.79
2399.0  30548.50  6348.67  20.78
2401.3  30097.63  6239.53  20.73
2403.5  29638.70  6124.30  20.66
2405.7  29265.08  6011.50  20.54
2407.9  28859.10  5892.60  20.42
2410.1  28420.80  5812.50  20.45
2412.4  28033.42  5753.58  20.52
2414.6  27636.00  5668.20  20.51
2416.8  27245.90  5563.25  20.42
2419.0  26873.16  5445.38  20.26
2421.2  26451.62  5357.88  20.26
2423.4  25995.78  5267.62  20.26
2425.6  25727.03  5162.55  20.07
2427.8  25460.33  5057.78  19.87
2430.0  25147.98  4979.89  19.80
2432.2  24873.60  4886.40  19.64
2434.4  24593.85  4789.13  19.47
2436.5  24250.63  4658.70  19.21
2438.7  23955.20  4560.55  19.04
2440.9  23661.20  4466.25  18.88
2443.1  23396.40  4401.90  18.81
2445.3  23161.00  4327.45  18.68
2447.4  22858.20  4263.60  18.65
2449.6  22576.40  4188.80  18.55
2451.8  22262.85  4098.60  18.41
2453.9  21926.42  4021.58  18.34
2456.1  21624.13  3956.40  18.30
2458.3  21342.21  3876.55  18.16
2460.4  21051.89  3806.23  18.08
2462.6  20773.96  3744.71  18.03
2464.7  20526.57  3698.28  18.02
2466.9  20262.67  3662.87  18.08
2469.0  20036.10  3589.23  17.91
2471.2  19793.35  3506.65  17.72
2473.3  19514.23  3448.58  17.67
2475.4  19283.12  3416.49  17.72
2477.6  19037.68  3364.74  17.67
2479.7  18803.20  3276.80  17.43
2481.9  18523.87  3200.05  17.28
2484.0  18288.97  3150.96  17.23
2486.1  18009.45  3096.90  17.20
2488.2  17769.92  3039.21  17.10
2490.4  17520.00  3011.25  17.19
2492.5  17196.10  2985.77  17.36
2494.6  16892.25  2910.15  17.23
2496.7  16650.62  2873.18  17.26
2498.8  16437.23  2850.08  17.34
2500.9  16303.51  2814.86  17.27
2503.0  16233.52  2802.33  17.26
2505.1  16097.25  2767.38  17.19
2507.2  16069.63  2786.90  17.34
2509.4  16056.15  2820.68  17.57
2511.4  16036.13  2842.18  17.72
2513.5  16092.27  2925.87  18.18
2515.6  16156.97  3040.95  18.82
