# Supplementary material for: Using reflectance spectra and Pl@ntNet to identify herbarium specimens: a case study with Lithocarpus
Source: New Phytol. 2025 Jun 4;251(2):800–10. doi: 10.1111/nph.70258 (PMC13278665; doi:10.1111/nph.70258)
Supplement: Supplementary file 1 — Dataset S1 Original spectral data collected for this study. [file NPH-251-800-s003.zip › lithocarpus_spectra/gr021522_0351.sig]

/*** Spectra Vista SIG Data ***/
name= gr021522_0351.sig
instrument= HI: 1132003 (HR-1024i)
integration= 50.0, 9.0, 6.0, 100.0, 14.0, 6.0
scan method= Time-based, Time-based
scan coadds= 100, 425, 571, 50, 298, 571
scan time= 5, 5
scan settings= AI, AI
external data set1= 0,0,0,0,0,0,0,0,0,0,0,0,0,0,0,0,0,0,0,0,0,0,0,0,0,0,0,0,0,0,0,0
external data set2= 0,0,0,0,0,0,0,0,0,0,0,0,0,0,0,0,0,0,0,0,0,0,0,0,0,0,0,0,0,0,0,0
external data dark= 0,0,0,0,0,0,0,0,0,0,0,0,0,0,0,0
external data mask= 0
optic= LENS 4(1), LENS 4(1)
temp= 32.9, -5.0, -9.9, 32.8, -5.1, -9.9
battery= 7.45, 7.43
error= 0, 0
units= Radiance, Radiance
time= 15/02/2022 15:47:58, 15/02/2022 15:48:31
longitude=                 ,                 
latitude=                 ,                 
gpstime=                 ,                 
comm= 
memory slot= 0, 0
factors= 0.949, 0.940, 1.000 [Overlap: Remove @ 990,1900, Matching Type: None]
inclinometer x offset= 1, 1
inclinometer y offset= 90, 90
data= 
340.5  1193.50  249.55  20.91
341.9  1169.85  233.97  20.00
343.4  1180.80  206.64  17.50
344.9  1165.50  203.50  17.46
346.4  1176.78  205.05  17.42
347.8  1181.97  197.00  16.67
349.3  1178.08  183.08  15.54
350.8  1181.70  174.23  14.74
352.2  1214.29  175.56  14.46
353.7  1268.68  172.38  13.59
355.2  1323.10  150.65  11.39
356.6  1348.27  157.08  11.65
358.1  1388.10  158.64  11.43
359.6  1448.66  179.48  12.39
361.0  1514.13  160.03  10.57
362.5  1615.23  160.29  9.92
364.0  1681.68  165.62  9.85
365.5  1721.90  173.48  10.07
366.9  1796.08  169.56  9.44
368.4  1889.01  175.14  9.27
369.9  1993.30  180.04  9.03
371.3  2088.76  178.47  8.54
372.8  2150.04  196.65  9.15
374.2  2245.54  188.21  8.38
375.7  2346.69  209.76  8.94
377.2  2469.75  200.25  8.11
378.6  2549.53  184.94  7.25
380.1  2628.10  192.30  7.32
381.6  2774.20  201.76  7.27
383.0  2871.55  215.05  7.49
384.5  3006.64  216.58  7.20
386.0  3147.54  225.72  7.17
387.4  3253.50  234.98  7.22
388.9  3346.56  232.40  6.94
390.4  3473.95  244.89  7.05
391.8  3627.68  264.04  7.28
393.3  3778.34  260.78  6.90
394.7  3881.70  266.73  6.87
396.2  3981.76  259.68  6.52
397.7  4128.00  273.48  6.63
399.1  4296.75  288.14  6.71
400.6  4470.40  304.80  6.82
402.0  4623.84  304.20  6.58
403.5  4743.20  308.70  6.51
405.0  4883.68  321.54  6.58
406.4  5069.24  333.74  6.58
407.9  5271.72  356.80  6.77
409.3  5408.48  368.76  6.82
410.8  5532.84  372.24  6.73
412.2  5700.36  385.92  6.77
413.7  5897.99  405.83  6.88
415.1  6124.64  420.69  6.87
416.6  6312.15  433.26  6.86
418.0  6481.50  449.50  6.94
419.5  6640.51  466.43  7.02
420.9  6842.08  485.44  7.09
422.4  7086.13  507.96  7.17
423.8  7323.79  527.54  7.20
425.3  7576.80  556.58  7.35
426.7  7792.05  587.33  7.54
428.2  7970.88  620.16  7.78
429.6  8171.54  640.44  7.84
431.1  8397.62  665.84  7.93
432.5  8664.50  693.16  8.00
434.0  8932.00  726.00  8.13
435.4  9218.00  764.50  8.29
436.8  9507.99  799.30  8.41
438.3  9768.85  836.20  8.56
439.7  9997.33  867.73  8.68
441.2  10214.04  899.58  8.81
442.6  10483.95  929.63  8.87
444.0  10767.12  971.88  9.03
445.5  11088.06  1015.41  9.16
446.9  11427.78  1061.97  9.29
448.4  11729.13  1103.24  9.41
449.8  12062.75  1152.60  9.56
451.2  12345.25  1193.13  9.66
452.7  12599.04  1241.96  9.86
454.1  12866.28  1286.05  10.00
455.5  13161.82  1328.81  10.10
457.0  13493.48  1381.38  10.24
458.4  13825.24  1435.72  10.38
459.8  14169.60  1491.84  10.53
461.2  14556.24  1552.90  10.67
462.7  14913.06  1605.93  10.77
464.1  15241.77  1663.18  10.91
465.5  15550.92  1716.66  11.04
467.0  15872.20  1772.05  11.16
468.4  16199.28  1830.12  11.30
469.8  16539.00  1883.36  11.39
471.2  16938.06  1941.44  11.46
472.7  17363.72  2008.49  11.57
474.1  17794.40  2079.75  11.69
475.5  18274.88  2155.79  11.80
476.9  18714.93  2230.15  11.92
478.4  19106.25  2296.88  12.02
479.8  19413.08  2348.97  12.10
481.2  19680.48  2398.44  12.19
482.6  19989.99  2459.16  12.30
484.0  20367.66  2527.02  12.41
485.4  20814.30  2597.34  12.48
486.9  21305.70  2676.38  12.56
488.3  21835.76  2756.48  12.62
489.7  22297.30  2836.24  12.72
491.1  22726.20  2907.66  12.79
492.5  23126.04  2975.28  12.87
493.9  23483.70  3040.95  12.95
495.3  23826.00  3100.80  13.01
496.8  24241.60  3169.20  13.07
498.2  24722.79  3247.14  13.13
499.6  25201.26  3329.37  13.21
501.0  25752.52  3420.42  13.28
502.4  26259.24  3508.80  13.36
503.8  26750.85  3594.89  13.44
505.2  27269.44  3683.00  13.51
506.6  27764.22  3779.82  13.61
508.0  28264.32  3878.28  13.72
509.4  28685.00  3960.00  13.81
510.8  29165.40  4056.53  13.91
512.2  29646.00  4160.20  14.03
513.6  30158.40  4264.80  14.14
515.0  30741.36  4384.88  14.26
516.4  31236.48  4491.52  14.38
517.8  31794.36  4614.35  14.51
519.2  32375.91  4742.91  14.65
520.7  32961.09  4867.16  14.77
522.0  33450.96  4979.46  14.89
523.4  34027.56  5102.37  14.99
524.8  34523.16  5220.96  15.12
526.2  35121.69  5346.70  15.22
527.6  35749.56  5481.57  15.33
529.0  36278.00  5601.20  15.44
530.4  36919.88  5735.56  15.54
531.8  37478.57  5851.89  15.61
533.2  37973.52  5969.34  15.72
534.6  38465.60  6094.64  15.84
536.0  38986.67  6235.77  15.99
537.4  39520.98  6364.58  16.10
538.8  40091.50  6496.60  16.20
540.2  40719.66  6646.77  16.32
541.6  41312.46  6796.44  16.45
543.0  41824.58  6941.83  16.60
544.3  42521.25  7116.60  16.74
545.7  43312.95  7312.35  16.88
547.1  43830.60  7460.25  17.02
548.5  44457.00  7632.15  17.17
549.9  45155.54  7825.18  17.33
551.3  45892.86  8022.30  17.48
552.7  46419.68  8186.33  17.64
554.1  47121.06  8385.03  17.79
555.4  47719.02  8566.89  17.95
556.8  48168.12  8724.87  18.11
558.2  48480.90  8862.90  18.28
559.6  48820.35  9002.40  18.44
561.0  49410.90  9189.18  18.60
562.3  49868.00  9350.25  18.75
563.7  50471.68  9546.88  18.92
565.1  51062.00  9737.20  19.07
566.5  51668.28  9938.86  19.24
567.9  52508.16  10184.48  19.40
569.2  53424.00  10447.50  19.56
570.6  54382.01  10718.02  19.71
572.0  55203.25  10969.42  19.87
573.4  55891.96  11202.81  20.04
574.8  56593.00  11441.00  20.22
576.1  57456.61  11708.12  20.38
577.5  58105.72  11935.50  20.54
578.9  59003.16  12218.88  20.71
580.3  59809.59  12480.15  20.87
581.6  60598.40  12739.12  21.02
583.0  61399.44  13003.02  21.18
584.4  62024.76  13227.45  21.33
585.8  62514.72  13433.08  21.49
587.1  62971.70  13621.52  21.63
588.5  63556.20  13823.55  21.75
589.9  64045.80  14002.05  21.86
591.2  64632.84  14201.14  21.97
592.6  65410.62  14433.65  22.07
594.0  66064.02  14632.27  22.15
595.3  66906.56  14866.73  22.22
596.7  67749.92  15092.63  22.28
598.1  68563.93  15296.23  22.31
599.5  69356.70  15493.40  22.34
600.8  70205.60  15702.28  22.37
602.2  70896.14  15876.77  22.39
603.5  71760.12  16083.72  22.41
604.9  72610.20  16278.57  22.42
606.3  73381.44  16473.60  22.45
607.6  74124.54  16663.47  22.48
609.0  74854.80  16861.50  22.53
610.4  75604.62  17078.88  22.59
611.7  76285.95  17282.12  22.65
613.1  76934.10  17485.28  22.73
614.5  77673.60  17719.29  22.81
615.8  78270.66  17931.33  22.91
617.2  79074.18  18199.17  23.02
618.5  79747.08  18431.40  23.11
619.9  80573.76  18708.58  23.22
621.2  81316.58  18970.93  23.33
622.6  82219.50  19269.25  23.44
624.0  82926.45  19519.70  23.54
625.3  83735.47  19808.45  23.66
626.7  84551.48  20090.81  23.76
628.0  85223.68  20338.48  23.86
629.4  86044.00  20619.20  23.96
630.8  86737.56  20865.18  24.06
632.1  87283.98  21072.56  24.14
633.5  88196.68  21358.48  24.22
634.8  88927.24  21585.57  24.27
636.2  89575.62  21792.99  24.33
637.5  90398.00  22021.31  24.36
638.9  91114.47  22212.74  24.38
640.2  91880.61  22399.61  24.38
641.6  92712.36  22575.54  24.35
642.9  93486.12  22709.05  24.29
644.3  94316.00  22829.64  24.21
645.6  95082.00  22902.75  24.09
647.0  95816.88  22919.45  23.92
648.3  96614.95  22918.12  23.72
649.7  97440.61  22885.99  23.49
651.0  98232.56  22813.37  23.22
652.4  98771.40  22667.58  22.95
653.7  99838.62  22616.91  22.65
655.0  100730.12  22501.92  22.34
656.4  101365.20  22318.40  22.02
657.7  102414.53  22221.74  21.70
659.1  103264.70  22099.00  21.40
660.4  103974.08  21952.00  21.11
661.8  104656.00  21832.00  20.86
663.1  105608.70  21808.73  20.65
664.5  106136.64  21750.12  20.49
665.8  106334.76  21684.95  20.39
667.1  106491.51  21678.30  20.36
668.5  106948.80  21789.60  20.37
669.8  107414.84  21959.79  20.44
671.2  107735.68  22185.28  20.59
672.5  108068.13  22463.79  20.79
673.8  108767.40  22869.98  21.03
675.2  109748.94  23369.43  21.29
676.5  110904.60  23965.14  21.61
677.8  112109.80  24588.69  21.93
679.2  113020.33  25165.02  22.27
680.5  113845.86  25728.27  22.60
681.9  114560.60  26280.10  22.94
683.2  115353.70  26815.25  23.25
684.5  116139.10  27331.15  23.53
685.9  116849.55  27791.66  23.78
687.2  117542.40  28231.68  24.02
688.5  118193.80  28625.42  24.22
689.9  118962.44  29043.46  24.41
691.2  119636.81  29420.26  24.59
692.5  120241.54  29785.61  24.77
693.8  120966.10  30181.13  24.95
695.2  121579.39  30565.70  25.14
696.5  122275.56  30985.90  25.34
697.8  122977.15  31439.00  25.56
699.2  123635.85  31911.17  25.81
700.5  124345.62  32438.79  26.09
701.8  124986.75  32979.45  26.39
703.1  125655.12  33573.18  26.72
704.5  126328.41  34230.20  27.10
705.8  127065.06  34932.35  27.49
707.1  127737.75  35659.13  27.92
708.4  128383.11  36421.13  28.37
709.8  129163.95  37252.58  28.84
711.1  129692.86  38056.62  29.34
712.4  130515.94  38962.73  29.85
713.7  131172.96  39847.18  30.38
715.0  131875.20  40748.28  30.90
716.3  132617.00  41673.00  31.42
717.7  133309.99  42591.30  31.95
719.0  134057.20  43551.80  32.49
720.3  134777.08  44502.42  33.02
721.6  135627.20  45498.90  33.55
722.9  136409.67  46482.08  34.08
724.2  137214.00  47495.70  34.61
725.6  137933.62  48522.27  35.18
726.9  138415.00  49472.13  35.74
728.2  138924.80  50454.32  36.32
729.5  139544.21  51513.28  36.92
730.8  140037.22  52555.06  37.53
732.1  140630.28  53669.14  38.16
733.4  141105.27  54773.02  38.82
734.7  141472.08  55856.88  39.48
736.0  141938.46  57003.90  40.16
737.3  142189.56  58091.99  40.86
738.6  142465.77  59217.75  41.57
740.0  142759.95  60370.50  42.29
741.2  143162.24  61572.16  43.01
742.6  143715.96  62849.34  43.73
743.9  144315.36  64160.76  44.46
745.2  145041.90  65517.51  45.17
746.5  145768.55  66886.87  45.89
747.8  146361.80  68183.00  46.59
749.1  147032.89  69509.97  47.28
750.4  147712.04  70823.27  47.95
751.7  148415.68  72142.84  48.61
753.0  148938.14  73345.78  49.25
754.2  149544.54  74588.79  49.88
755.5  150088.71  75774.29  50.49
756.8  150637.12  76939.04  51.08
758.1  151613.40  78332.88  51.67
759.4  152512.40  79666.10  52.24
760.7  153375.60  80945.34  52.78
762.0  153947.50  82079.38  53.32
763.3  154499.94  83194.65  53.85
764.6  154876.08  84217.92  54.38
765.9  155255.65  85217.43  54.89
767.2  155758.47  86272.62  55.39
768.4  156074.10  87200.75  55.87
769.7  156680.31  88302.12  56.36
771.0  157089.42  89293.28  56.84
772.3  157472.70  90232.18  57.30
773.6  157950.08  91242.32  57.77
774.8  158407.66  92212.28  58.21
776.1  158835.82  93169.70  58.66
777.4  159137.19  94051.06  59.10
778.7  159663.38  95037.96  59.52
780.0  160098.88  95961.12  59.94
781.2  160460.28  96833.28  60.35
782.5  160952.22  97774.95  60.75
783.8  161400.06  98690.94  61.15
785.0  161761.92  99528.63  61.53
786.3  162183.00  100395.75  61.90
787.6  162643.04  101266.20  62.26
788.9  163014.72  102083.45  62.62
790.1  163532.70  102977.75  62.97
791.4  163899.84  103776.00  63.32
792.7  164537.76  104716.02  63.64
793.9  164940.30  105518.70  63.97
795.2  165427.50  106363.50  64.30
796.5  165898.48  107190.38  64.61
797.7  166401.96  107993.43  64.90
799.0  167028.00  108906.00  65.20
800.2  167418.88  109652.80  65.50
801.5  167861.02  110424.49  65.78
802.8  168408.45  111230.65  66.05
804.0  168868.70  111990.97  66.32
805.3  169355.36  112765.76  66.59
806.5  169723.60  113465.65  66.85
807.8  170173.50  114187.15  67.10
809.0  170648.50  114934.80  67.35
810.3  171125.00  115666.81  67.59
811.5  171513.72  116328.75  67.82
812.8  171991.80  117044.10  68.05
814.0  172392.57  117692.60  68.27
815.3  172892.47  118419.50  68.49
816.5  173253.50  119054.63  68.72
817.8  173711.88  119722.58  68.92
819.0  174122.97  120357.97  69.12
820.2  174569.82  121023.87  69.33
821.5  175029.60  121710.05  69.54
822.7  175347.63  122254.55  69.72
824.0  175792.32  122879.03  69.90
825.2  176269.35  123573.30  70.10
826.4  176780.23  124234.50  70.28
827.7  177093.50  124774.25  70.46
828.9  177549.30  125411.40  70.63
830.1  177944.44  125980.44  70.80
831.4  178380.19  126577.64  70.96
832.6  178832.18  127207.85  71.13
833.8  179190.00  127758.85  71.30
835.0  179566.94  128306.64  71.45
836.3  179999.54  128906.26  71.61
837.5  180457.20  129502.80  71.76
838.7  180888.12  130097.21  71.92
839.9  181258.56  130636.80  72.07
841.2  181693.57  131243.96  72.23
842.4  182091.00  131795.87  72.38
843.6  182537.60  132356.00  72.51
844.8  183037.41  132965.42  72.64
846.0  183401.61  133478.99  72.78
847.2  183784.65  134025.99  72.93
848.5  184275.76  134661.40  73.08
849.7  184665.27  135189.29  73.21
850.9  185043.30  135671.90  73.32
852.1  185496.10  136194.96  73.42
853.3  185808.54  136678.77  73.56
854.5  186243.61  137235.77  73.69
855.7  186579.96  137752.68  73.83
856.9  186992.40  138270.36  73.94
858.1  187371.90  138770.07  74.06
859.3  187753.44  139265.00  74.17
860.5  188212.29  139805.04  74.28
861.7  188678.40  140355.60  74.39
862.9  189053.15  140880.35  74.52
864.1  189412.42  141323.59  74.61
865.3  189864.20  141853.30  74.71
866.5  190330.56  142391.52  74.81
867.7  190718.33  142914.16  74.93
868.9  191122.12  143421.18  75.04
870.1  191593.03  143956.37  75.14
871.3  192042.64  144439.08  75.21
872.5  192534.30  144990.90  75.31
873.7  192959.76  145517.92  75.41
874.9  193481.13  146101.73  75.51
876.0  193960.80  146636.64  75.60
877.2  194446.36  147164.92  75.68
878.4  194972.49  147704.67  75.76
879.6  195451.20  148190.70  75.82
880.8  195844.25  148720.25  75.94
882.0  196236.69  149233.89  76.05
883.1  196792.96  149761.64  76.10
884.3  197263.54  150233.52  76.16
885.5  197721.51  150739.58  76.24
886.7  198063.36  151161.12  76.32
887.8  198538.50  151704.60  76.41
889.0  199079.72  152222.12  76.46
890.2  199534.44  152684.07  76.52
891.4  200045.12  153192.98  76.58
892.5  200628.09  153770.76  76.64
893.7  201253.74  154442.54  76.74
894.9  201907.44  155027.34  76.78
896.0  202525.85  155572.33  76.82
897.2  203179.06  156171.19  76.86
898.4  203654.75  156750.23  76.97
899.5  204363.52  157356.94  77.00
900.7  204748.70  157774.50  77.06
901.9  205150.12  158185.97  77.11
903.0  205537.76  158635.88  77.18
904.2  205983.20  159057.80  77.22
905.4  206423.16  159539.73  77.29
906.5  206888.29  159995.78  77.33
907.7  207261.12  160342.26  77.36
908.8  207709.53  160745.10  77.39
910.0  208083.20  161179.20  77.46
911.2  208321.10  161481.34  77.52
912.3  208553.16  161780.43  77.57
913.5  208779.14  161917.64  77.55
914.6  208973.52  162230.04  77.63
915.8  209339.40  162629.97  77.69
916.9  209555.77  162990.43  77.78
918.1  209813.72  163217.55  77.79
919.2  210090.51  163476.23  77.81
920.4  210271.16  163664.16  77.83
921.5  210401.53  163997.50  77.95
922.7  210589.44  164282.08  78.01
923.8  210953.22  164541.45  78.00
925.0  211188.04  164787.49  78.03
926.1  211493.10  165113.97  78.07
927.3  211915.68  165540.48  78.12
928.4  212325.75  166053.88  78.21
929.6  212945.92  166622.72  78.25
930.7  213700.20  167292.30  78.28
931.8  214570.98  168010.37  78.30
933.0  215255.52  168553.08  78.30
934.1  215570.34  169050.29  78.42
935.3  215802.37  169279.87  78.44
936.4  215788.72  169358.77  78.48
937.6  215692.95  169275.57  78.48
938.7  215460.99  169201.98  78.53
939.9  215483.35  169289.32  78.56
941.0  215963.50  169777.92  78.61
942.1  216572.94  170353.53  78.66
943.3  217158.96  170716.62  78.61
944.4  217410.31  171072.78  78.69
945.6  217633.90  171307.37  78.71
946.7  217749.07  171508.92  78.76
947.9  218070.72  171738.53  78.75
949.0  218336.94  171946.37  78.75
950.1  218630.88  172175.94  78.75
951.3  218918.92  172394.42  78.75
952.4  219021.63  172708.50  78.85
953.6  219284.40  172976.17  78.88
954.7  219449.64  173059.31  78.86
955.8  219839.46  173262.51  78.81
957.0  220303.50  173525.40  78.77
958.1  220544.10  173784.75  78.80
959.3  220411.80  173849.55  78.87
960.4  220879.38  174093.69  78.82
961.6  221100.69  174394.68  78.88
962.7  221514.56  174466.72  78.76
963.9  221761.05  174673.21  78.77
965.0  221889.00  174692.61  78.73
966.2  221987.65  174869.38  78.77
967.3  221983.06  174770.25  78.73
968.5  222137.28  174987.36  78.77
969.6  222374.88  174926.76  78.66
970.8  222367.64  174827.46  78.62
971.9  222252.80  174843.68  78.67
973.1  222575.60  175008.44  78.63
974.2  222320.07  174833.49  78.64
975.4  222752.58  175065.15  78.59
976.5  222891.24  174930.41  78.48
977.7  222978.42  175113.06  78.53
978.8  222741.63  175172.49  78.64
980.0  222855.00  174972.50  78.51
981.2  223274.64  175126.43  78.44
982.3  223259.40  175172.76  78.46
983.5  223044.51  175023.88  78.47
984.6  223728.48  175131.72  78.28
985.8  223405.60  174930.80  78.30
987.0  223586.88  174848.00  78.20
988.1  223654.10  175063.26  78.27
989.3  223500.48  175287.56  78.43
990.2  236590.72  186734.13  78.93
994.0  237070.40  187414.70  79.05
997.9  237236.50  187843.45  79.18
1001.7  237936.69  188771.70  79.34
1005.6  238984.44  189800.71  79.42
1009.4  240096.97  191016.22  79.56
1013.3  241040.00  192034.29  79.67
1017.1  241703.82  192802.01  79.77
1021.0  242448.70  193701.56  79.89
1024.8  243643.06  194825.32  79.96
1028.6  245221.00  196390.41  80.09
1032.5  246523.20  197643.60  80.17
1036.3  247100.15  198252.88  80.23
1040.1  247356.90  198718.86  80.34
1044.0  248071.13  199486.55  80.42
1047.8  248654.70  200115.23  80.48
1051.6  249187.64  200800.29  80.58
1055.5  248915.70  200722.89  80.64
1059.3  248739.30  200754.64  80.71
1063.1  248649.54  200871.21  80.78
1067.0  249023.81  201355.18  80.86
1070.8  249735.34  202070.20  80.91
1074.6  250248.50  202659.73  80.98
1078.4  250079.00  202632.64  81.03
1082.3  249441.36  202209.29  81.06
1086.1  249112.71  202145.23  81.15
1089.9  249131.97  202367.99  81.23
1093.7  249540.90  202787.15  81.26
1097.5  249689.41  203013.37  81.31
1101.4  249615.72  203015.26  81.33
1105.2  249514.40  202973.14  81.35
1109.0  249834.38  203269.03  81.36
1112.8  250630.61  203882.16  81.35
1116.6  251318.93  204373.46  81.32
1120.4  251957.07  204808.80  81.29
1124.2  252384.54  204979.28  81.22
1128.1  252858.49  205131.90  81.13
1131.8  252825.53  204830.70  81.02
1135.7  252587.31  204295.49  80.88
1139.5  252327.40  203702.01  80.73
1143.3  251783.03  202737.49  80.52
1147.1  251168.00  201791.14  80.34
1150.9  250659.75  200769.05  80.10
1154.7  250611.69  200068.51  79.83
1158.5  250514.53  199343.19  79.57
1162.3  250295.23  198551.38  79.33
1166.1  249654.14  197409.67  79.07
1169.9  249274.67  196550.94  78.85
1173.7  248700.00  195544.29  78.63
1177.5  248075.48  194542.12  78.42
1181.2  248060.80  194021.47  78.22
1185.0  248376.11  193739.13  78.00
1188.8  248230.50  193228.75  77.84
1192.6  248228.10  192864.55  77.70
1196.4  248201.22  192581.63  77.59
1200.2  247534.93  191945.60  77.54
1204.0  247126.90  191623.44  77.54
1207.8  246818.13  191385.39  77.54
1211.6  246333.00  191001.71  77.54
1215.3  245904.43  190980.00  77.66
1219.1  245779.83  191143.39  77.77
1222.9  245404.44  191302.86  77.95
1226.7  245108.21  191501.70  78.13
1230.4  244486.38  191479.97  78.32
1234.2  243799.50  191383.15  78.50
1238.0  243135.37  191241.54  78.66
1241.8  242496.22  191078.98  78.80
1245.5  241981.09  190924.03  78.90
1249.3  241752.47  191021.48  79.02
1253.1  241917.08  191292.50  79.07
1256.8  241867.24  191467.20  79.16
1260.6  241628.38  191321.03  79.18
1264.4  241302.39  191254.06  79.26
1268.1  240854.53  190938.00  79.28
1271.9  240798.10  191000.01  79.32
1275.7  241067.87  191289.35  79.35
1279.4  241377.90  191682.45  79.41
1283.2  240929.56  191594.91  79.52
1286.9  240566.89  191491.43  79.60
1290.7  240289.87  191456.57  79.68
1294.4  239668.05  191064.70  79.72
1298.2  238844.78  190475.60  79.75
1302.0  237747.25  189652.77  79.77
1305.7  236519.86  188652.55  79.76
1309.5  234978.03  187346.19  79.73
1313.2  234086.42  186470.57  79.66
1317.0  233407.20  185739.17  79.58
1320.7  232653.70  184907.83  79.48
1324.4  231679.90  183744.20  79.31
1328.2  230964.00  182745.26  79.12
1331.9  230018.43  181404.14  78.87
1335.7  229146.39  180038.48  78.57
1339.4  227997.56  178380.71  78.24
1343.2  227162.07  176884.50  77.87
1346.9  226758.35  175640.41  77.46
1350.6  227102.87  174946.25  77.03
1354.4  227683.83  174416.36  76.60
1358.1  227587.53  173365.63  76.18
1361.8  226914.87  171896.54  75.75
1365.6  225811.80  170187.30  75.37
1369.3  224447.11  168340.86  75.00
1373.0  222977.46  166496.86  74.67
1376.7  221501.67  164577.84  74.30
1380.5  220048.22  162725.00  73.95
1384.2  218673.06  160645.15  73.46
1387.9  217345.27  158385.39  72.87
1391.6  216029.00  155868.82  72.15
1395.3  214868.55  153168.27  71.28
1399.1  214126.73  150509.10  70.29
1402.8  213142.00  147353.14  69.13
1406.5  212404.23  144114.75  67.85
1410.2  211799.56  140851.36  66.50
1413.9  211629.08  137899.75  65.16
1417.6  211086.04  134876.10  63.90
1421.3  210497.33  132112.97  62.76
1425.1  209772.27  129546.51  61.76
1428.8  209371.65  127528.91  60.91
1432.5  209116.21  125903.89  60.21
1436.2  208884.44  124633.23  59.67
1439.9  208286.27  123396.49  59.24
1443.6  207936.67  122507.36  58.92
1447.3  207368.64  121737.00  58.71
1451.0  206870.50  121068.64  58.52
1454.7  206316.27  120482.57  58.40
1458.4  205868.60  119959.35  58.27
1462.1  205243.27  119440.91  58.19
1465.8  204594.31  118924.98  58.13
1469.4  204007.73  118529.26  58.10
1473.1  204403.09  118759.88  58.10
1476.8  204483.50  118959.15  58.18
1480.5  203365.64  118429.61  58.23
1484.2  202486.03  118079.56  58.31
1487.9  201858.51  117959.66  58.44
1491.6  201153.33  117768.16  58.55
1495.3  200831.58  117883.07  58.70
1498.9  200226.27  117854.57  58.86
1502.6  199351.34  117674.46  59.03
1506.3  198294.13  117442.80  59.23
1510.0  197362.65  117304.68  59.44
1513.7  196636.24  117347.14  59.68
1517.3  195935.82  117360.93  59.90
1521.0  195042.18  117165.56  60.07
1524.7  194284.33  117077.06  60.26
1528.3  193484.43  116842.88  60.39
1532.0  192607.87  116617.97  60.55
1535.7  191776.20  116354.70  60.67
1539.3  190928.17  116023.67  60.77
1543.0  190323.39  115861.88  60.88
1546.7  189939.75  115868.30  61.00
1550.3  189470.04  115753.03  61.09
1554.0  188686.40  115476.75  61.20
1557.6  187932.68  115195.50  61.30
1561.3  187095.76  114862.37  61.39
1565.0  186235.47  114466.71  61.46
1568.6  185279.22  114032.19  61.55
1572.3  184590.64  113766.07  61.63
1575.9  183982.22  113580.74  61.73
1579.6  183390.94  113394.23  61.83
1583.2  182767.47  113225.26  61.95
1586.9  181981.62  112936.25  62.06
1590.5  181364.80  112887.11  62.24
1594.1  180608.29  112806.13  62.46
1597.8  179797.33  112701.93  62.68
1601.4  179062.92  112692.45  62.93
1605.1  178064.91  112506.28  63.18
1608.7  177213.50  112434.91  63.45
1612.3  176458.98  112396.51  63.70
1616.0  175641.10  112274.52  63.92
1619.6  174945.00  112197.14  64.13
1623.2  174097.87  111966.60  64.31
1626.9  173444.60  111871.07  64.50
1630.5  172653.60  111590.81  64.63
1634.1  171995.38  111428.47  64.79
1637.8  171315.82  111142.40  64.88
1641.4  170500.93  110692.37  64.92
1645.0  169712.84  110200.01  64.93
1648.6  168766.87  109487.23  64.87
1652.2  168059.52  108860.14  64.77
1655.8  167348.00  108146.43  64.62
1659.5  166678.60  107365.63  64.41
1663.1  165509.84  106276.50  64.21
1666.7  164274.33  105159.11  64.01
1670.3  163117.13  104106.06  63.82
1673.9  162080.93  103138.51  63.63
1677.5  161274.57  102364.34  63.47
1681.1  160838.09  101743.49  63.26
1684.7  160847.00  101365.88  63.02
1688.3  160722.64  100841.10  62.74
1691.9  160341.87  100136.96  62.45
1695.6  159999.77  99412.44  62.13
1699.2  159877.43  98861.94  61.84
1702.8  159819.38  98361.44  61.55
1706.3  159333.14  97580.93  61.24
1709.9  158359.82  96565.43  60.98
1713.5  157638.90  95689.74  60.70
1717.1  156912.78  94843.70  60.44
1720.7  156212.80  93997.23  60.17
1724.3  155862.25  93454.41  59.96
1727.9  155524.48  93086.20  59.85
1731.5  155406.86  93077.46  59.89
1735.1  155501.07  93398.40  60.06
1738.7  155249.38  93444.54  60.19
1742.2  154768.53  93308.45  60.29
1745.8  154113.60  92986.97  60.34
1749.4  153850.33  92828.15  60.34
1753.0  152948.13  92267.40  60.33
1756.5  151451.79  91362.54  60.32
1760.1  149710.07  90337.76  60.34
1763.7  147737.72  89235.13  60.40
1767.2  146181.67  88451.66  60.51
1770.8  144856.00  87832.93  60.63
1774.4  143439.53  87065.63  60.70
1777.9  142627.32  86814.45  60.87
1781.5  141773.33  86390.36  60.94
1785.1  140573.33  85786.07  61.03
1788.6  139309.78  85129.52  61.11
1792.2  137988.50  84431.68  61.19
1795.8  137324.71  84176.49  61.30
1799.3  136640.00  83855.83  61.37
1802.9  135951.68  83523.87  61.44
1806.4  135331.64  83280.34  61.54
1810.0  134580.00  82926.91  61.62
1813.5  134219.44  82778.07  61.67
1817.1  134032.07  82788.73  61.77
1820.6  133491.83  82556.91  61.84
1824.2  133460.31  82694.86  61.96
1827.7  132735.56  82404.40  62.08
1831.2  132538.00  82503.00  62.25
1834.8  132589.97  82678.11  62.36
1838.3  132370.50  82792.93  62.55
1841.8  131718.67  82568.87  62.69
1845.4  130802.23  82157.95  62.81
1848.9  130004.25  81750.21  62.88
1852.4  129341.23  81401.25  62.94
1856.0  128617.67  80860.16  62.87
1859.5  127880.13  80287.35  62.78
1863.0  127311.51  79703.94  62.61
1866.6  127225.24  79312.34  62.34
1870.1  127145.98  78794.14  61.97
1873.6  126494.25  77669.36  61.40
1877.1  125263.25  75981.00  60.66
1880.6  123924.51  74037.00  59.74
1884.2  122972.65  72043.44  58.58
1887.7  122173.73  69802.33  57.13
1891.2  121268.00  67142.93  55.37
1894.7  120460.41  64339.64  53.41
1898.2  120036.17  61530.35  51.26
1902.2  127966.80  62883.60  49.14
1904.9  127366.33  60364.27  47.39
1907.6  126565.93  57904.87  45.75
1910.4  125840.40  55670.59  44.24
1913.1  124709.93  53491.60  42.89
1915.8  123967.20  51828.47  41.81
1918.6  123440.13  50496.80  40.91
1921.3  122937.55  49348.88  40.14
1924.0  122116.52  48300.47  39.55
1926.7  121298.30  47468.57  39.13
1929.4  120458.87  46854.33  38.90
1932.2  119833.83  46483.00  38.79
1934.9  119215.20  46254.00  38.80
1937.6  118561.67  46079.23  38.87
1940.3  117951.67  46006.25  39.00
1943.0  117432.80  46058.04  39.22
1945.7  116733.47  46079.00  39.47
1948.4  115972.40  46094.99  39.75
1951.1  115343.25  46211.10  40.06
1953.8  114714.05  46343.00  40.40
1956.4  114219.14  46489.34  40.70
1959.1  113611.30  46641.43  41.05
1961.8  112800.10  46719.40  41.42
1964.5  112136.55  46854.90  41.78
1967.2  111372.08  46953.53  42.16
1969.9  110736.33  47078.92  42.51
1972.5  109932.72  47129.30  42.87
1975.2  109353.91  47292.23  43.25
1977.9  109022.00  47561.75  43.63
1980.6  108462.43  47712.18  43.99
1983.2  107610.25  47723.07  44.35
1985.9  106740.00  47682.00  44.67
1988.5  105833.03  47618.50  44.99
1991.2  105176.48  47682.68  45.34
1993.8  104574.25  47770.80  45.68
1996.5  104144.70  47891.80  45.99
1999.2  103542.98  47885.07  46.25
2001.8  103132.70  47964.30  46.51
2004.4  102616.31  47979.58  46.76
2007.1  101938.43  47889.92  46.98
2009.7  101345.85  47828.55  47.19
2012.4  100979.20  47852.27  47.39
2015.0  100529.00  47779.33  47.53
2017.6  99966.58  47599.29  47.62
2020.3  99465.30  47429.43  47.68
2022.9  99251.47  47338.40  47.70
2025.5  99057.15  47181.73  47.63
2028.1  98850.38  46968.79  47.52
2030.8  98448.48  46591.88  47.33
2033.4  98310.70  46310.55  47.11
2036.0  97957.53  45929.13  46.89
2038.6  97561.40  45504.10  46.64
2041.2  97244.47  45076.00  46.35
2043.8  96923.23  44658.58  46.08
2046.4  96567.07  44204.58  45.78
2049.0  96079.37  43694.43  45.48
2051.6  95841.73  43330.20  45.21
2054.2  95525.21  42941.46  44.95
2056.8  95178.42  42574.58  44.73
2059.4  94593.41  42128.38  44.54
2062.0  94104.38  41720.83  44.33
2064.6  93512.46  41312.97  44.18
2067.1  92916.00  40898.70  44.02
2069.7  92315.10  40488.05  43.86
2072.3  91901.25  40196.67  43.74
2074.9  91439.95  39898.95  43.63
2077.4  91130.02  39657.59  43.52
2080.0  90643.14  39365.47  43.43
2082.6  90150.71  39073.38  43.34
2085.1  89683.00  38759.63  43.22
2087.7  89362.00  38545.00  43.13
2090.3  88934.85  38299.43  43.06
2092.8  88204.30  37924.52  43.00
2095.4  87431.61  37525.48  42.92
2097.9  86765.82  37170.82  42.84
2100.5  86076.33  36803.00  42.76
2103.0  85483.45  36497.70  42.70
2105.6  84932.13  36219.30  42.64
2108.1  84435.90  35974.28  42.61
2110.7  83926.38  35696.38  42.53
2113.2  83420.33  35434.91  42.48
2115.7  82844.00  35164.00  42.45
2118.3  82232.48  34870.23  42.40
2120.8  81862.65  34692.15  42.38
2123.3  81462.43  34505.14  42.36
2125.8  81075.87  34317.50  42.33
2128.4  80664.03  34116.88  42.30
2130.9  80135.83  33861.17  42.25
2133.4  79771.18  33680.62  42.22
2135.9  79402.00  33528.17  42.23
2138.4  78932.70  33324.68  42.22
2140.9  78605.28  33201.27  42.24
2143.4  78290.10  33089.93  42.27
2145.9  77985.52  32974.19  42.28
2148.4  77668.75  32846.27  42.29
2150.9  77382.44  32736.62  42.30
2153.4  77114.41  32633.06  42.32
2155.9  76775.64  32520.77  42.36
2158.4  76476.75  32419.63  42.39
2160.9  76268.50  32358.38  42.43
2163.4  75975.12  32277.65  42.48
2165.9  75424.62  32088.03  42.54
2168.4  74956.20  31949.25  42.62
2170.8  74621.25  31887.53  42.73
2173.3  74265.12  31793.88  42.81
2175.8  73945.67  31727.85  42.91
2178.2  73556.33  31637.67  43.01
2180.7  73177.30  31551.63  43.12
2183.2  72790.68  31460.64  43.22
2185.6  72380.70  31374.00  43.35
2188.1  71901.90  31266.90  43.49
2190.6  71334.68  31121.35  43.63
2193.0  70694.53  30903.95  43.71
2195.5  70137.60  30732.80  43.82
2197.9  69561.93  30574.40  43.95
2200.4  68864.13  30359.88  44.09
2202.8  68409.17  30232.87  44.19
2205.3  67809.10  30048.27  44.31
2207.7  67428.62  29956.33  44.43
2210.1  66996.77  29841.00  44.54
2212.6  66621.85  29724.02  44.62
2215.0  66389.46  29635.54  44.64
2217.4  66092.23  29518.82  44.66
2219.9  65831.88  29455.70  44.74
2222.3  65619.03  29357.53  44.74
2224.7  65481.30  29239.20  44.65
2227.1  65218.27  29036.39  44.52
2229.5  64918.19  28790.23  44.35
2231.9  64497.47  28464.53  44.13
2234.4  64014.53  28069.67  43.85
2236.8  63610.83  27702.53  43.55
2239.2  63227.45  27305.85  43.19
2241.6  62817.13  26877.55  42.79
2244.0  62416.80  26431.20  42.35
2246.4  62019.40  25966.65  41.87
2248.8  61583.13  25454.46  41.33
2251.2  61255.25  24990.75  40.80
2253.6  60871.00  24534.00  40.30
2255.9  60575.40  24133.80  39.84
2258.3  60264.52  23730.16  39.38
2260.7  59913.67  23318.73  38.92
2263.1  59508.00  22924.50  38.52
2265.5  59092.00  22550.55  38.16
2267.9  58768.50  22264.75  37.89
2270.2  58358.60  21974.40  37.65
2272.6  57962.00  21702.90  37.44
2275.0  57565.20  21432.60  37.23
2277.3  57178.38  21181.00  37.04
2279.7  56787.50  20959.75  36.91
2282.1  56433.87  20776.17  36.82
2284.4  56029.23  20543.05  36.66
2286.8  55765.38  20339.48  36.47
2289.1  55410.70  20074.37  36.23
2291.5  55104.06  19822.48  35.97
2293.8  54689.97  19546.40  35.74
2296.2  54223.40  19265.40  35.53
2298.5  53694.15  18963.23  35.32
2300.8  53161.15  18681.83  35.14
2303.2  52525.97  18383.70  35.00
2305.5  51861.43  18092.28  34.89
2307.9  51234.35  17836.80  34.81
2310.2  50604.40  17648.40  34.88
2312.5  50017.33  17518.33  35.02
2314.8  49457.62  17433.48  35.25
2317.1  48855.42  17312.92  35.44
2319.5  48211.73  17134.05  35.54
2321.8  47664.03  16977.93  35.62
2324.1  47079.78  16774.57  35.63
2326.4  46551.08  16586.53  35.63
2328.7  46027.50  16395.42  35.62
2331.0  45567.20  16226.60  35.61
2333.3  45211.36  16075.33  35.56
2335.6  44815.40  15906.33  35.49
2337.9  44353.05  15701.25  35.40
2340.2  43961.25  15508.75  35.28
2342.5  43595.43  15326.95  35.16
2344.8  43102.33  15128.79  35.10
2347.1  42592.55  14973.00  35.15
2349.4  42037.70  14824.85  35.27
2351.7  41561.33  14680.67  35.32
2353.9  41113.76  14556.91  35.41
2356.2  40616.88  14421.88  35.51
2358.5  40130.28  14280.48  35.59
2360.8  39649.92  14171.70  35.74
2363.1  39193.35  14042.45  35.83
2365.3  38739.84  13882.26  35.83
2367.6  38216.67  13716.67  35.89
2369.8  37704.25  13542.38  35.92
2372.1  37146.20  13342.55  35.92
2374.4  36519.70  13124.13  35.94
2376.6  35906.03  12906.83  35.95
2378.9  35310.33  12691.00  35.94
2381.1  34718.67  12480.00  35.95
2383.4  34169.33  12299.22  35.99
2385.6  33701.25  12122.00  35.97
2387.9  33234.00  11945.10  35.94
2390.1  32760.00  11768.75  35.92
2392.3  32300.78  11626.88  36.00
2394.6  31848.37  11471.03  36.02
2396.8  31414.44  11308.49  36.00
2399.0  30976.50  11145.83  35.98
2401.3  30539.45  10946.23  35.84
2403.5  30093.70  10738.00  35.68
2405.7  29665.84  10574.78  35.65
2407.9  29261.70  10403.55  35.55
2410.1  28839.30  10192.80  35.34
2412.4  28447.75  10028.75  35.25
2414.6  28021.40  9860.60  35.19
2416.8  27638.60  9686.60  35.05
2419.0  27310.65  9522.43  34.87
2421.2  26911.40  9317.65  34.62
2423.4  26480.71  9118.49  34.43
2425.6  26174.70  8972.55  34.28
2427.8  25841.33  8839.20  34.21
2430.0  25511.19  8678.97  34.02
2432.2  25219.20  8534.40  33.84
2434.4  24922.80  8368.88  33.58
2436.5  24602.23  8194.23  33.31
2438.7  24319.65  8027.75  33.01
2440.9  24038.35  7870.53  32.74
2443.1  23778.30  7738.50  32.54
2445.3  23496.23  7598.43  32.34
2447.4  23194.80  7456.20  32.15
2449.6  22915.20  7350.93  32.08
2451.8  22604.40  7224.30  31.96
2453.9  22279.73  7076.73  31.76
2456.1  21948.60  6908.00  31.47
2458.3  21617.59  6789.26  31.41
2460.4  21329.88  6671.60  31.28
2462.6  21076.13  6550.54  31.08
2464.7  20832.93  6422.76  30.83
2466.9  20596.67  6334.87  30.76
2469.0  20365.49  6247.08  30.67
2471.2  20107.90  6139.55  30.53
2473.3  19823.41  6017.18  30.35
2475.4  19562.76  5921.11  30.27
2477.6  19300.36  5828.88  30.20
2479.7  19084.80  5721.60  29.98
2481.9  18810.05  5593.58  29.74
2484.0  18583.95  5497.42  29.58
2486.1  18344.25  5426.55  29.58
2488.2  18089.83  5322.25  29.42
2490.4  17854.58  5231.67  29.30
2492.5  17531.40  5125.30  29.23
2494.6  17226.75  5034.23  29.22
2496.7  16996.78  5019.42  29.53
2498.8  16813.65  5001.08  29.74
2500.9  16624.67  5006.29  30.11
2503.0  16493.73  4984.15  30.22
2505.1  16414.13  4943.25  30.12
2507.2  16451.70  4944.50  30.05
2509.4  16345.45  4942.21  30.24
2511.4  16322.95  4980.33  30.51
2513.5  16401.73  5064.00  30.87
2515.6  16556.28  5283.27  31.91
