# Supplementary material for: Using reflectance spectra and Pl@ntNet to identify herbarium specimens: a case study with Lithocarpus
Source: New Phytol. 2025 Jun 4;251(2):800–10. doi: 10.1111/nph.70258 (PMC13278665; doi:10.1111/nph.70258)
Supplement: Supplementary file 1 — Dataset S1 Original spectral data collected for this study. [file NPH-251-800-s003.zip › lithocarpus_spectra/gr022422_0212.sig]

/*** Spectra Vista SIG Data ***/
name= gr022422_0212.sig
instrument= HI: 1132003 (HR-1024i)
integration= 50.0, 9.0, 5.0, 150.0, 14.0, 5.0
scan method= Time-based, Time-based
scan coadds= 100, 425, 645, 33, 298, 645
scan time= 5, 5
scan settings= AI, AI
external data set1= 0,0,0,0,0,0,0,0,0,0,0,0,0,0,0,0,0,0,0,0,0,0,0,0,0,0,0,0,0,0,0,0
external data set2= 0,0,0,0,0,0,0,0,0,0,0,0,0,0,0,0,0,0,0,0,0,0,0,0,0,0,0,0,0,0,0,0
external data dark= 0,0,0,0,0,0,0,0,0,0,0,0,0,0,0,0
external data mask= 0
optic= LENS 4(1), LENS 4(1)
temp= 34.4, -5.1, -9.9, 34.4, -5.0, -9.9
battery= 7.44, 7.44
error= 0, 0
units= Radiance, Radiance
time= 24/02/2022 13:28:30, 24/02/2022 13:29:38
longitude=                 ,                 
latitude=                 ,                 
gpstime=                 ,                 
comm= 
memory slot= 0, 0
factors= 0.968, 0.954, 1.000 [Overlap: Remove @ 990,1900, Matching Type: None]
inclinometer x offset= 0, 0
inclinometer y offset= 90, 90
data= 
340.5  1215.20  274.87  22.62
341.9  1212.39  255.24  21.05
343.4  1180.80  249.28  21.11
344.9  1202.50  246.67  20.51
346.4  1194.61  243.68  20.40
347.8  1164.84  228.40  19.61
349.3  1194.00  206.96  17.33
350.8  1212.00  191.90  15.83
352.2  1243.55  190.19  15.29
353.7  1268.68  188.46  14.86
355.2  1283.80  179.03  13.95
356.6  1348.27  178.90  13.27
358.1  1414.54  185.08  13.08
359.6  1448.66  183.75  12.68
361.0  1514.13  180.55  11.92
362.5  1590.57  180.84  11.37
364.0  1668.94  191.10  11.45
365.5  1734.75  184.18  10.62
366.9  1821.20  184.21  10.11
368.4  1901.52  191.82  10.09
369.9  1993.30  201.47  10.11
371.3  2062.32  207.11  10.04
372.8  2150.04  209.76  9.76
374.2  2258.52  216.33  9.58
375.7  2372.91  222.87  9.39
377.2  2456.40  222.50  9.06
378.6  2536.32  220.17  8.68
380.1  2628.10  226.49  8.62
381.6  2761.59  231.18  8.37
383.0  2896.85  248.78  8.59
384.5  3032.12  263.29  8.68
386.0  3147.54  267.52  8.50
387.4  3229.40  269.12  8.33
388.9  3323.32  278.88  8.39
390.4  3473.95  288.55  8.31
391.8  3650.64  306.13  8.39
393.3  3778.34  316.79  8.38
394.7  3881.70  317.80  8.19
396.2  3992.58  335.42  8.40
397.7  4128.00  347.44  8.42
399.1  4306.86  367.33  8.53
400.6  4470.40  382.69  8.56
402.0  4623.84  402.22  8.70
403.5  4733.40  414.87  8.76
405.0  4874.36  438.04  8.99
406.4  5069.24  457.01  9.02
407.9  5262.80  481.68  9.15
409.3  5399.70  500.46  9.27
410.8  5532.84  524.52  9.48
412.2  5684.28  544.04  9.57
413.7  5905.72  569.44  9.64
415.1  6124.64  601.35  9.82
416.6  6312.15  627.48  9.94
418.0  6452.50  652.50  10.11
419.5  6619.78  674.88  10.19
420.9  6822.40  701.92  10.29
422.4  7060.89  725.65  10.28
423.8  7323.79  760.97  10.39
425.3  7582.95  807.70  10.65
426.7  7804.35  848.70  10.87
428.2  7989.12  883.63  11.06
429.6  8165.61  905.31  11.09
431.1  8380.40  937.53  11.19
432.5  8642.14  980.11  11.34
434.0  8921.00  1028.50  11.53
435.4  9234.50  1072.50  11.61
436.8  9541.41  1121.43  11.75
438.3  9797.10  1163.90  11.88
439.7  10008.71  1200.59  12.00
441.2  10208.40  1235.16  12.10
442.6  10467.30  1282.05  12.25
444.0  10761.66  1330.42  12.36
445.5  11093.49  1388.27  12.51
446.9  11438.70  1446.90  12.65
448.4  11756.78  1504.16  12.79
449.8  12102.30  1565.05  12.93
451.2  12379.75  1621.50  13.10
452.7  12622.20  1669.45  13.23
454.1  12877.84  1724.37  13.39
455.5  13167.56  1785.14  13.56
457.0  13504.92  1845.65  13.67
458.4  13842.40  1912.39  13.82
459.8  14198.40  1983.36  13.97
461.2  14603.12  2060.77  14.11
462.7  14972.76  2133.28  14.25
464.1  15302.47  2201.39  14.39
465.5  15606.00  2264.40  14.51
467.0  15896.60  2330.20  14.66
468.4  16229.48  2401.91  14.80
469.8  16568.80  2475.39  14.94
471.2  16979.43  2553.12  15.04
472.7  17404.95  2638.72  15.16
474.1  17841.60  2725.80  15.28
475.5  18352.62  2822.56  15.38
476.9  18837.13  2918.54  15.49
478.4  19237.50  3004.17  15.62
479.8  19527.20  3070.67  15.73
481.2  19750.00  3132.61  15.86
482.6  20008.62  3189.87  15.94
484.0  20379.78  3274.42  16.07
485.4  20849.88  3366.26  16.15
486.9  21370.05  3472.95  16.25
488.3  21923.36  3579.92  16.33
489.7  22414.50  3678.13  16.41
491.1  22843.80  3771.04  16.51
492.5  23237.76  3861.20  16.62
493.9  23582.64  3938.20  16.70
495.3  23894.40  4012.80  16.79
496.8  24297.20  4103.28  16.89
498.2  24782.52  4204.63  16.97
499.6  25275.60  4315.26  17.07
501.0  25851.89  4435.04  17.16
502.4  26377.92  4551.12  17.25
503.8  26888.82  4663.73  17.34
505.2  27416.76  4785.36  17.45
506.6  27931.20  4904.83  17.56
508.0  28420.56  5021.52  17.67
509.4  28840.00  5121.67  17.76
510.8  29308.95  5237.10  17.87
512.2  29772.88  5354.99  17.99
513.6  30297.60  5483.20  18.10
515.0  30887.68  5627.81  18.22
516.4  31384.96  5758.24  18.35
517.8  31945.50  5900.57  18.47
519.2  32548.05  6049.06  18.59
520.7  33140.69  6199.19  18.71
522.0  33637.44  6329.96  18.82
523.4  34221.60  6479.76  18.93
524.8  34729.02  6616.72  19.05
526.2  35335.82  6773.50  19.17
527.6  35986.08  6935.00  19.27
529.0  36528.80  7079.60  19.38
530.4  37178.56  7247.50  19.49
531.8  37725.35  7394.26  19.60
533.2  38221.56  7533.24  19.71
534.6  38697.60  7677.65  19.84
536.0  39219.74  7837.55  19.98
537.4  39736.50  7987.71  20.10
538.8  40313.00  8146.77  20.21
540.2  40960.01  8327.76  20.33
541.6  41568.52  8503.51  20.46
543.0  42089.32  8665.53  20.59
544.3  42799.65  8872.55  20.73
545.7  43595.70  9097.30  20.87
547.1  44113.35  9262.60  21.00
548.5  44772.36  9460.80  21.13
549.9  45511.13  9675.56  21.26
551.3  46264.14  9897.85  21.39
552.7  46789.86  10072.17  21.53
554.1  47510.64  10289.14  21.66
555.4  48131.22  10485.15  21.78
556.8  48579.30  10644.48  21.91
558.2  48885.45  10775.60  22.04
559.6  49192.35  10905.80  22.17
561.0  49762.02  11095.70  22.30
562.3  50195.60  11261.25  22.43
563.7  50803.20  11458.35  22.55
565.1  51405.20  11660.00  22.68
566.5  52034.63  11865.43  22.80
567.9  52885.52  12126.40  22.93
569.2  53806.20  12411.00  23.07
570.6  54780.06  12706.87  23.20
572.0  55613.87  12975.03  23.33
573.4  56325.59  13212.38  23.46
574.8  57043.50  13454.08  23.59
576.1  57926.40  13744.59  23.73
577.5  58594.04  13981.07  23.86
578.9  59518.20  14282.00  24.00
580.3  60366.78  14562.44  24.12
581.6  61206.24  14846.45  24.26
583.0  62038.62  15127.26  24.38
584.4  62655.57  15361.12  24.52
585.8  63118.51  15553.83  24.64
587.1  63528.30  15729.85  24.76
588.5  64045.80  15930.70  24.87
589.9  64479.30  16105.80  24.98
591.2  65044.32  16311.88  25.08
592.6  65810.36  16566.44  25.17
594.0  66476.48  16791.82  25.26
595.3  67343.30  17061.31  25.33
596.7  68221.80  17335.73  25.41
598.1  69061.90  17594.94  25.48
599.5  69902.10  17848.38  25.53
600.8  70784.72  18110.20  25.58
602.2  71504.23  18334.68  25.64
603.5  72389.64  18603.52  25.70
604.9  73267.92  18861.60  25.74
606.3  74067.84  19110.08  25.80
607.6  74818.74  19353.94  25.87
609.0  75567.60  19598.40  25.93
610.4  76314.42  19848.92  26.01
611.7  76991.23  20089.46  26.09
613.1  77633.40  20324.10  26.18
614.5  78359.94  20590.20  26.28
615.8  78934.68  20818.98  26.37
617.2  79710.30  21109.14  26.48
618.5  80375.36  21374.49  26.59
619.9  81199.78  21679.87  26.70
621.2  81955.74  21973.88  26.81
622.6  82896.00  22320.83  26.93
624.0  83634.66  22615.14  27.04
625.3  84479.32  22941.80  27.16
626.7  85321.54  23268.00  27.27
628.0  86024.32  23552.16  27.38
629.4  86867.20  23876.53  27.49
630.8  87583.56  24171.16  27.60
632.1  88134.48  24422.58  27.71
633.5  89071.84  24765.69  27.80
634.8  89810.05  25055.26  27.90
636.2  90466.08  25311.18  27.98
637.5  91296.11  25614.72  28.06
638.9  92042.34  25879.89  28.12
640.2  92827.03  26148.35  28.17
641.6  93670.26  26423.62  28.21
642.9  94441.62  26654.20  28.22
644.3  95265.62  26882.21  28.22
645.6  96057.00  27085.50  28.20
647.0  96822.09  27245.79  28.14
648.3  97622.12  27389.24  28.06
649.7  98483.19  27524.56  27.95
651.0  99275.97  27612.36  27.81
652.4  99817.38  27604.98  27.66
653.7  100919.34  27752.70  27.50
655.0  101830.60  27825.73  27.33
656.4  102467.80  27799.33  27.13
657.7  103587.88  27897.97  26.93
659.1  104496.70  27945.87  26.74
660.4  105189.28  27954.83  26.58
661.8  105856.00  27973.33  26.43
663.1  106844.46  28097.28  26.30
664.5  107361.42  28126.10  26.20
665.8  107556.33  28109.96  26.14
667.1  107680.05  28120.41  26.11
668.5  108099.60  28263.20  26.15
669.8  108546.14  28455.69  26.22
671.2  108858.88  28662.40  26.33
672.5  109195.64  28936.68  26.50
673.8  109863.60  29329.44  26.70
675.2  110842.20  29842.54  26.92
676.5  112012.86  30447.02  27.18
677.8  113230.12  31075.91  27.44
679.2  114187.56  31659.50  27.73
680.5  115033.20  32217.52  28.01
681.9  115792.60  32748.10  28.28
683.2  116608.80  33284.53  28.54
684.5  117417.30  33805.57  28.79
685.9  118156.85  34284.58  29.02
687.2  118871.04  34754.56  29.24
688.5  119526.64  35182.38  29.43
689.9  120337.64  35645.69  29.62
691.2  121021.83  36071.40  29.81
692.5  121643.84  36485.07  29.99
693.8  122393.05  36937.12  30.18
695.2  123021.31  37367.26  30.37
696.5  123719.20  37836.33  30.58
697.8  124452.25  38330.25  30.80
699.2  125132.67  38840.75  31.04
700.5  125858.52  39391.98  31.30
701.8  126493.50  39947.25  31.58
703.1  127177.68  40560.12  31.89
704.5  127881.18  41207.94  32.22
705.8  128642.65  41906.70  32.58
707.1  129340.00  42613.08  32.95
708.4  129995.40  43343.85  33.34
709.8  130797.93  44158.43  33.76
711.1  131346.24  44908.40  34.19
712.4  132190.98  45772.39  34.63
713.7  132884.10  46581.03  35.05
715.0  133603.17  47414.34  35.49
716.3  134357.00  48256.00  35.92
717.7  135083.87  49091.89  36.34
719.0  135867.60  49939.30  36.76
720.3  136641.44  50778.12  37.16
721.6  137529.00  51644.60  37.55
722.9  138366.81  52494.18  37.94
724.2  139232.52  53355.96  38.32
725.6  140001.82  54197.05  38.71
726.9  140476.50  54934.58  39.11
728.2  141002.40  55690.13  39.50
729.5  141621.87  56493.32  39.89
730.8  142106.38  57257.45  40.29
732.1  142717.12  58087.77  40.70
733.4  143182.40  58879.38  41.12
734.7  143525.52  59629.80  41.55
736.0  143940.06  60417.74  41.97
737.3  144139.77  61123.32  42.41
738.6  144340.65  61831.98  42.84
740.0  144596.95  62555.42  43.26
741.2  144942.72  63320.75  43.69
742.6  145479.60  64172.76  44.11
743.9  146095.20  65041.07  44.52
745.2  146842.08  65970.98  44.93
746.5  147632.22  66914.24  45.32
747.8  148272.40  67797.60  45.73
749.1  149003.29  68706.75  46.11
750.4  149744.85  69592.88  46.47
751.7  150472.42  70485.33  46.84
753.0  151027.22  71277.42  47.20
754.2  151679.58  72118.76  47.55
755.5  152261.72  72917.49  47.89
756.8  152848.40  73706.52  48.22
758.1  153854.16  74689.16  48.55
759.4  154765.60  75634.13  48.87
760.7  155641.08  76557.60  49.19
762.0  156240.00  77344.17  49.50
763.3  156819.60  78112.86  49.81
764.6  157220.40  78792.24  50.12
765.9  157636.35  79481.97  50.42
767.2  158142.39  80222.52  50.73
768.4  158458.30  80868.67  51.03
769.7  159106.47  81683.78  51.34
771.0  159555.24  82394.85  51.64
772.3  159950.45  83074.75  51.94
773.6  160442.24  83811.47  52.24
774.8  160904.52  84543.81  52.54
776.1  161356.26  85265.27  52.84
777.4  161690.92  85930.26  53.14
778.7  162226.40  86690.96  53.44
780.0  162697.92  87415.04  53.73
781.2  163055.46  88092.50  54.03
782.5  163578.48  88839.92  54.31
783.8  164067.66  89566.38  54.59
785.0  164450.34  90226.42  54.87
786.3  164881.50  90930.00  55.15
787.6  165334.96  91652.96  55.43
788.9  165739.53  92334.80  55.71
790.1  166279.50  93078.73  55.98
791.4  166670.88  93729.60  56.24
792.7  167312.88  94529.39  56.50
793.9  167741.28  95214.42  56.76
795.2  168233.50  95933.00  57.02
796.5  168743.52  96645.85  57.27
797.7  169250.58  97341.64  57.51
799.0  169908.00  98140.00  57.76
800.2  170325.12  98787.84  58.00
801.5  170797.94  99480.97  58.24
802.8  171332.60  100207.57  58.49
804.0  171811.64  100871.07  58.71
805.3  172314.04  101568.43  58.94
806.5  172697.30  102197.47  59.18
807.8  173192.60  102871.07  59.40
809.0  173697.24  103553.74  59.62
810.3  174164.18  104217.41  59.84
811.5  174555.63  104813.94  60.05
812.8  175037.40  105482.10  60.26
814.0  175454.91  106094.34  60.47
815.3  175972.83  106766.44  60.67
816.5  176380.50  107375.08  60.88
817.8  176825.64  108008.55  61.08
819.0  177221.73  108613.56  61.29
820.2  177715.50  109245.56  61.47
821.5  178206.55  109894.30  61.67
822.7  178537.50  110439.33  61.86
824.0  178998.21  111073.08  62.05
825.2  179473.95  111730.45  62.25
826.4  179952.74  112394.33  62.46
827.7  180295.00  112928.70  62.64
828.9  180781.20  113572.50  62.82
830.1  181202.48  114164.26  63.00
831.4  181634.34  114768.89  63.19
832.6  182100.56  115393.46  63.37
833.8  182484.20  115972.73  63.55
835.0  182886.48  116544.59  63.73
836.3  183351.14  117157.04  63.90
837.5  183783.60  117765.90  64.08
838.7  184242.87  118361.97  64.24
839.9  184660.56  118959.84  64.42
841.2  185106.86  119596.68  64.61
842.4  185512.71  120166.72  64.78
843.6  185948.00  120737.63  64.93
844.8  186458.67  121351.68  65.08
846.0  186851.76  121933.18  65.26
847.2  187263.09  122487.75  65.41
848.5  187740.48  123108.75  65.57
849.7  188133.06  123648.16  65.72
850.9  188535.10  124194.63  65.87
852.1  188927.89  124755.66  66.03
853.3  189242.28  125259.50  66.19
854.5  189675.08  125805.21  66.33
855.7  190034.28  126323.86  66.47
856.9  190443.84  126836.48  66.60
858.1  190841.75  127379.39  66.75
859.3  191241.12  127930.04  66.89
860.5  191692.71  128489.59  67.03
861.7  192125.60  129034.40  67.16
862.9  192515.57  129531.31  67.28
864.1  192888.11  130046.62  67.42
865.3  193376.88  130610.16  67.54
866.5  193803.84  131181.12  67.69
867.7  194233.15  131718.32  67.81
868.9  194624.08  132243.21  67.95
870.1  195134.59  132790.61  68.05
871.3  195543.70  133311.68  68.17
872.5  196047.90  133891.95  68.30
873.7  196540.80  134460.19  68.41
874.9  197051.10  135031.07  68.53
876.0  197572.68  135592.44  68.63
877.2  198012.60  136130.67  68.75
878.4  198577.17  136735.59  68.86
879.6  199067.40  137278.40  68.96
880.8  199533.25  137802.00  69.06
882.0  199972.81  138296.70  69.16
883.1  200485.88  138866.00  69.26
884.3  200970.34  139396.27  69.36
885.5  201507.60  139928.88  69.44
886.7  201928.32  140416.32  69.54
887.8  202390.50  140929.70  69.63
889.0  202919.44  141462.23  69.71
890.2  203325.99  141979.81  69.83
891.4  203856.14  142534.38  69.92
892.5  204530.04  143161.98  70.00
893.7  205177.62  143806.76  70.09
894.9  205783.56  144429.12  70.18
896.0  206460.80  145061.40  70.26
897.2  207100.88  145659.03  70.33
898.4  207636.52  146217.41  70.42
899.5  208373.56  146886.28  70.49
900.7  208782.60  147381.87  70.59
901.9  209205.68  147849.39  70.67
903.0  209651.62  148305.95  70.74
904.2  210080.80  148800.67  70.83
905.4  210545.22  149301.28  70.91
906.5  211036.63  149828.28  71.00
907.7  211393.12  150253.29  71.08
908.8  211864.56  150728.26  71.14
910.0  212347.20  151158.80  71.18
911.2  212565.48  151527.25  71.28
912.3  212819.22  151848.28  71.35
913.5  212929.73  152143.67  71.45
914.6  213192.00  152485.20  71.52
915.8  213581.52  152962.24  71.62
916.9  213914.68  153311.77  71.67
918.1  214147.14  153653.87  71.75
919.2  214295.22  153963.27  71.85
920.4  214490.32  154293.70  71.94
921.5  214740.22  154663.49  72.02
922.7  215002.08  154983.41  72.08
923.8  215385.66  155393.10  72.15
925.0  215539.73  155699.62  72.24
926.1  215813.64  156055.06  72.31
927.3  216200.64  156500.48  72.39
928.4  216745.75  157075.75  72.47
929.6  217395.20  157752.32  72.56
930.7  218292.20  158443.13  72.58
931.8  219077.79  159182.09  72.66
933.0  219797.28  159818.16  72.71
934.1  220201.02  160367.76  72.83
935.3  220392.59  160637.02  72.89
936.4  220336.96  160809.76  72.98
937.6  220321.83  160853.58  73.01
938.7  220237.38  160892.37  73.05
939.9  220345.88  161085.18  73.11
941.0  220860.94  161592.85  73.16
942.1  221449.14  162145.26  73.22
943.3  221938.74  162655.20  73.29
944.4  222449.38  163100.33  73.32
945.6  222561.46  163356.08  73.40
946.7  222869.88  163636.63  73.42
947.9  223162.17  163970.80  73.48
949.0  223397.73  164194.52  73.50
950.1  223824.60  164605.20  73.54
951.3  224163.50  164950.50  73.58
952.4  224317.04  165199.43  73.65
953.6  224721.94  165532.98  73.66
954.7  224945.04  165686.31  73.66
955.8  225208.29  165899.99  73.67
957.0  225641.25  166246.65  73.68
958.1  225945.18  166533.30  73.71
959.3  225865.50  166629.40  73.77
960.4  226396.06  166950.30  73.74
961.6  226795.21  167258.27  73.75
962.7  227049.60  167406.72  73.73
963.9  227232.32  167513.99  73.72
965.0  227286.30  167676.12  73.77
966.2  227552.80  167861.41  73.77
967.3  227589.98  167910.26  73.78
968.5  227792.64  168082.56  73.79
969.6  228076.80  168070.88  73.69
970.8  228108.87  168129.35  73.71
971.9  227881.28  168036.59  73.74
973.1  228084.16  168184.77  73.74
974.2  227843.55  168056.99  73.76
975.4  228297.63  168305.47  73.72
976.5  228447.18  168421.24  73.72
977.7  228708.78  168483.82  73.67
978.8  228470.76  168401.70  73.71
980.0  228583.00  168379.33  73.66
981.2  228819.54  168564.96  73.67
982.3  228793.18  168366.85  73.59
983.5  228960.81  168351.60  73.53
984.6  229026.24  168441.60  73.55
985.8  229306.88  168537.75  73.50
987.0  229269.44  168728.32  73.59
988.1  229557.66  169008.33  73.62
989.3  229630.24  168725.57  73.48
990.2  238281.90  177324.32  74.42
994.0  238635.76  178115.10  74.64
997.9  238779.00  178555.39  74.78
1001.7  239505.93  179471.83  74.93
1005.6  240578.89  180634.29  75.08
1009.4  241657.96  181822.06  75.24
1013.3  242600.00  182982.86  75.43
1017.1  243468.88  183960.92  75.56
1021.0  244415.54  185031.39  75.70
1024.8  245767.56  186349.00  75.82
1028.6  247513.72  188038.37  75.97
1032.5  248873.80  189405.00  76.10
1036.3  249564.52  190169.22  76.20
1040.1  250036.76  190846.23  76.33
1044.0  250783.97  191717.95  76.45
1047.8  251364.75  192402.68  76.54
1051.6  251885.33  193181.37  76.69
1055.5  251574.50  193217.14  76.80
1059.3  251432.40  193350.66  76.90
1063.1  251411.68  193602.12  77.01
1067.0  251734.66  194087.78  77.10
1070.8  252332.89  194785.25  77.19
1074.6  252756.00  195370.07  77.30
1078.4  252486.00  195358.29  77.37
1082.3  251840.86  195079.35  77.46
1086.1  251484.71  195046.17  77.56
1089.9  251512.97  195276.01  77.64
1093.7  251832.16  195703.75  77.71
1097.5  251969.91  195911.24  77.75
1101.4  251836.72  195939.79  77.80
1105.2  251759.20  195898.89  77.81
1109.0  252136.78  196192.23  77.81
1112.8  252996.17  196658.77  77.73
1116.6  253736.36  197081.34  77.67
1120.4  254455.29  197377.40  77.57
1124.2  254980.57  197454.69  77.44
1128.1  255451.10  197349.24  77.26
1131.8  255523.33  196779.60  77.01
1135.7  255317.87  195968.07  76.75
1139.5  255130.80  195048.77  76.45
1143.3  254541.05  193746.79  76.12
1147.1  253988.00  192418.00  75.76
1150.9  253484.92  190956.27  75.33
1154.7  253369.42  189720.14  74.88
1158.5  253219.60  188542.54  74.46
1162.3  252959.06  187500.68  74.12
1166.1  252330.06  186255.06  73.81
1169.9  251925.23  185299.76  73.55
1173.7  251360.00  184294.29  73.32
1177.5  250744.86  183324.85  73.11
1181.2  250712.51  182860.23  72.94
1185.0  251063.33  182794.18  72.81
1188.8  250899.06  182595.00  72.78
1192.6  250960.34  182705.66  72.80
1196.4  250984.65  182989.35  72.91
1200.2  250374.76  182918.40  73.06
1204.0  250023.60  183165.17  73.26
1207.8  249744.97  183438.66  73.45
1211.6  249263.67  183510.57  73.62
1215.3  248875.23  183761.41  73.84
1219.1  248681.08  184157.79  74.05
1222.9  248248.89  184457.14  74.30
1226.7  247905.72  184839.69  74.56
1230.4  247248.16  184944.18  74.80
1234.2  246550.58  184981.65  75.03
1238.0  245859.67  184949.70  75.23
1241.8  245251.86  184905.00  75.39
1245.5  244737.60  184879.51  75.54
1249.3  244586.78  185091.88  75.68
1253.1  244710.28  185427.50  75.77
1256.8  244703.48  185670.60  75.88
1260.6  244477.97  185657.91  75.94
1264.4  244236.60  185668.17  76.02
1268.1  243790.80  185430.77  76.06
1271.9  243788.31  185565.30  76.12
1275.7  244112.13  185978.87  76.19
1279.4  244462.50  186428.64  76.26
1283.2  244038.94  186381.30  76.37
1286.9  243658.97  186319.08  76.47
1290.7  243322.93  186239.74  76.54
1294.4  242686.42  185869.49  76.59
1298.2  241864.27  185302.78  76.61
1302.0  240755.50  184485.54  76.63
1305.7  239418.67  183509.66  76.65
1309.5  237837.03  182179.56  76.60
1313.2  236824.08  181241.95  76.53
1317.0  236074.80  180424.03  76.43
1320.7  235311.80  179481.71  76.27
1324.4  234329.68  178259.74  76.07
1328.2  233593.60  177068.06  75.80
1331.9  232595.79  175486.73  75.45
1335.7  231692.78  173748.13  74.99
1339.4  230609.96  171734.20  74.47
1343.2  229782.58  169760.73  73.88
1346.9  229318.28  168042.31  73.28
1350.6  229484.50  166996.90  72.77
1354.4  229820.17  166255.45  72.34
1358.1  229583.80  165091.63  71.91
1361.8  228953.60  163480.59  71.40
1365.6  227955.25  161598.47  70.89
1369.3  226728.44  159640.86  70.41
1373.0  225391.41  157842.77  70.03
1376.7  223889.03  156050.61  69.70
1380.5  222337.38  154259.26  69.38
1384.2  220931.53  152310.89  68.94
1387.9  219688.20  150347.01  68.44
1391.6  218396.75  148105.18  67.81
1395.3  217240.50  145665.16  67.05
1399.1  216489.96  143280.55  66.18
1402.8  215536.00  140448.00  65.16
1406.5  214855.10  137560.76  64.02
1410.2  214293.11  134676.54  62.85
1413.9  214091.81  132081.16  61.69
1417.6  213542.30  129479.76  60.63
1421.3  213004.00  127125.60  59.68
1425.1  212311.47  124980.69  58.87
1428.8  211861.65  123247.00  58.17
1432.5  211575.09  121920.49  57.63
1436.2  211361.91  120870.19  57.19
1439.9  210767.56  119839.91  56.86
1443.6  210421.44  119098.64  56.60
1447.3  209886.53  118439.49  56.43
1451.0  209432.00  117896.14  56.29
1454.7  208889.69  117398.46  56.20
1458.4  208498.27  116997.30  56.11
1462.1  207880.25  116558.31  56.07
1465.8  207307.42  116188.48  56.05
1469.4  206754.36  115895.96  56.05
1473.1  207048.78  116170.71  56.11
1476.8  207132.25  116454.19  56.22
1480.5  206085.24  116083.59  56.33
1484.2  205319.13  115888.10  56.44
1487.9  204720.09  115863.74  56.60
1491.6  204013.33  115761.05  56.74
1495.3  203632.00  115883.63  56.91
1498.9  202990.57  115900.59  57.10
1502.6  202107.30  115767.65  57.28
1506.3  201119.64  115565.60  57.46
1510.0  200158.65  115409.89  57.66
1513.7  199434.16  115403.67  57.87
1517.3  198715.22  115375.64  58.06
1521.0  197808.65  115160.08  58.22
1524.7  197023.42  115016.34  58.38
1528.3  196229.48  114764.99  58.49
1532.0  195289.73  114481.97  58.62
1535.7  194423.29  114175.60  58.73
1539.3  193548.87  113823.51  58.81
1543.0  192944.69  113612.50  58.88
1546.7  192561.42  113577.75  58.98
1550.3  192066.67  113425.26  59.06
1554.0  191280.60  113112.90  59.13
1557.6  190515.66  112814.70  59.22
1561.3  189671.44  112458.06  59.29
1565.0  188810.53  112025.57  59.33
1568.6  187864.78  111565.06  59.39
1572.3  187189.84  111286.15  59.45
1575.9  186578.93  111050.57  59.52
1579.6  186001.28  110850.78  59.60
1583.2  185350.71  110647.86  59.70
1586.9  184584.52  110325.01  59.77
1590.5  183983.11  110242.09  59.92
1594.1  183243.07  110103.44  60.09
1597.8  182454.49  109940.25  60.26
1601.4  181720.93  109872.30  60.46
1605.1  180745.48  109631.73  60.66
1608.7  179892.50  109473.91  60.86
1612.3  179111.97  109340.20  61.05
1616.0  178305.95  109132.52  61.21
1619.6  177620.00  108948.93  61.34
1623.2  176764.60  108592.24  61.43
1626.9  176053.42  108315.93  61.52
1630.5  175222.85  107857.29  61.55
1634.1  174564.42  107486.12  61.57
1637.8  173869.42  107015.60  61.55
1641.4  173066.88  106399.05  61.48
1645.0  172271.03  105728.65  61.37
1648.6  171321.10  104832.36  61.19
1652.2  170604.42  103959.89  60.94
1655.8  169904.11  103018.07  60.63
1659.5  169200.05  102080.31  60.33
1663.1  167990.82  100847.66  60.03
1666.7  166732.00  99613.71  59.74
1670.3  165549.75  98382.31  59.43
1673.9  164443.83  97101.03  59.05
1677.5  163605.58  95943.28  58.64
1681.1  163181.38  95064.60  58.26
1684.7  163177.25  94467.31  57.89
1688.3  163054.97  93838.90  57.55
1691.9  162682.80  93023.66  57.18
1695.6  162324.10  92177.29  56.79
1699.2  162214.00  91540.29  56.43
1702.8  162134.72  90942.64  56.09
1706.3  161613.71  90116.54  55.76
1709.9  160661.42  89096.97  55.46
1713.5  159966.98  88284.99  55.19
1717.1  159232.89  87621.70  55.03
1720.7  158540.88  87156.65  54.97
1724.3  158163.16  87081.44  55.06
1727.9  157837.21  87100.08  55.18
1731.5  157744.92  87302.64  55.34
1735.1  157857.33  87653.66  55.53
1738.7  157647.24  87680.03  55.62
1742.2  157164.49  87532.49  55.69
1745.8  156532.13  87216.86  55.72
1749.4  156139.54  87015.60  55.73
1753.0  155075.08  86496.83  55.78
1756.5  153565.38  85774.32  55.86
1760.1  151886.43  84985.26  55.95
1763.7  150014.86  84133.00  56.08
1767.2  148516.87  83560.84  56.26
1770.8  147221.50  83118.21  56.46
1774.4  145831.00  82541.35  56.60
1777.9  145001.27  82429.30  56.85
1781.5  144160.33  82138.93  56.98
1785.1  142967.50  81607.50  57.08
1788.6  141692.11  81016.35  57.18
1792.2  140331.50  80346.64  57.25
1795.8  139570.53  80088.50  57.38
1799.3  138787.20  79754.01  57.46
1802.9  138050.23  79445.11  57.55
1806.4  137401.87  79193.83  57.64
1810.0  136586.24  78825.43  57.71
1813.5  136152.97  78650.72  57.77
1817.1  135872.00  78578.57  57.83
1820.6  135255.30  78322.37  57.91
1824.2  135148.00  78380.71  58.00
1827.7  134401.52  78042.12  58.07
1831.2  134106.00  78093.00  58.23
1834.8  134026.63  78180.32  58.33
1838.3  133733.50  78216.11  58.49
1841.8  133077.20  77993.31  58.61
1845.4  132187.30  77603.93  58.71
1848.9  131430.15  77241.79  58.77
1852.4  130773.60  76882.65  58.79
1856.0  130109.10  76417.50  58.73
1859.5  129359.39  75891.63  58.67
1863.0  128790.44  75346.37  58.50
1866.6  128593.60  74965.20  58.30
1870.1  128398.90  74466.21  58.00
1873.6  127770.75  73488.70  57.52
1877.1  126728.00  72109.88  56.90
1880.6  125607.60  70474.96  56.11
1884.2  124807.15  68728.23  55.07
1887.7  124038.47  66711.56  53.78
1891.2  123156.60  64363.28  52.26
1894.7  122287.27  61828.21  50.56
1898.2  121800.48  59423.98  48.79
1902.2  129093.12  60409.44  46.80
1904.9  128449.94  58327.54  45.41
1907.6  127671.76  56278.96  44.08
1910.4  127081.08  54427.45  42.83
1913.1  126054.72  52592.00  41.72
1915.8  125362.16  51166.08  40.81
1918.6  124832.64  50016.48  40.07
1921.3  124320.37  49114.37  39.51
1924.0  123532.22  48246.24  39.06
1926.7  122744.24  47533.20  38.73
1929.4  121924.32  47013.28  38.56
1932.2  121340.41  46720.36  38.50
1934.9  120762.72  46547.28  38.54
1937.6  120152.40  46446.44  38.66
1940.3  119629.00  46478.00  38.85
1943.0  119160.23  46575.73  39.09
1945.7  118477.70  46633.51  39.36
1948.4  117743.78  46714.47  39.67
1951.1  117172.26  46870.38  40.00
1953.8  116602.86  47030.28  40.33
1956.4  116118.50  47238.30  40.68
1959.1  115512.28  47399.20  41.03
1961.8  114704.10  47488.14  41.40
1964.5  114037.29  47622.78  41.76
1967.2  113262.75  47701.52  42.12
1969.9  112655.70  47846.90  42.47
1972.5  111905.35  47927.86  42.83
1975.2  111358.72  48086.72  43.18
1977.9  110993.06  48294.58  43.51
1980.6  110377.89  48415.15  43.86
1983.2  109495.00  48414.74  44.22
1985.9  108619.20  48376.80  44.54
1988.5  107755.94  48330.96  44.85
1991.2  107097.39  48398.31  45.19
1993.8  106475.16  48438.72  45.49
1996.5  106025.04  48504.06  45.75
1999.2  105415.00  48476.36  45.99
2001.8  105027.36  48553.56  46.23
2004.4  104509.38  48559.69  46.46
2007.1  103828.06  48452.60  46.67
2009.7  103224.06  48316.86  46.81
2012.4  102826.56  48274.24  46.95
2015.0  102379.00  48151.80  47.03
2017.6  101841.50  47925.85  47.06
2020.3  101331.56  47685.00  47.06
2022.9  101091.36  47526.40  47.01
2025.5  100871.88  47348.64  46.94
2028.1  100641.51  47125.25  46.82
2030.8  100246.89  46753.77  46.64
2033.4  100096.32  46466.76  46.42
2036.0  99702.00  46069.20  46.21
2038.6  99311.46  45659.04  45.98
2041.2  98999.12  45274.64  45.73
2043.8  98651.54  44869.50  45.48
2046.4  98277.80  44412.68  45.19
2049.0  97769.08  43914.72  44.92
2051.6  97508.37  43538.37  44.65
2054.2  97185.00  43136.50  44.39
2056.8  96812.10  42742.70  44.15
2059.4  96224.97  42279.62  43.94
2062.0  95728.00  41857.75  43.73
2064.6  95123.69  41427.22  43.55
2067.1  94523.76  40990.05  43.36
2069.7  93941.66  40570.16  43.19
2072.3  93515.60  40230.38  43.02
2074.9  93022.44  39906.72  42.90
2077.4  92685.42  39651.10  42.78
2080.0  92210.23  39347.29  42.67
2082.6  91758.65  39061.60  42.57
2085.1  91295.19  38771.46  42.47
2087.7  90909.00  38539.80  42.39
2090.3  90446.01  38272.44  42.32
2092.8  89696.16  37880.94  42.23
2095.4  88910.64  37460.28  42.13
2097.9  88248.58  37104.69  42.05
2100.5  87559.60  36746.00  41.97
2103.0  86957.76  36452.22  41.92
2105.6  86376.63  36166.59  41.87
2108.1  85860.18  35908.29  41.82
2110.7  85344.84  35653.10  41.78
2113.2  84850.60  35403.95  41.73
2115.7  84274.40  35156.55  41.72
2118.3  83666.31  34886.28  41.70
2120.8  83305.44  34693.38  41.65
2123.3  82937.97  34511.30  41.61
2125.8  82577.18  34347.18  41.59
2128.4  82110.21  34152.69  41.59
2130.9  81548.00  33929.00  41.61
2133.4  81189.64  33790.68  41.62
2135.9  80815.40  33662.60  41.65
2138.4  80355.11  33489.28  41.68
2140.9  80020.68  33389.66  41.73
2143.4  79679.00  33267.81  41.75
2145.9  79364.67  33165.47  41.79
2148.4  79072.27  33099.68  41.86
2150.9  78794.49  33019.27  41.91
2153.4  78487.47  32953.48  41.99
2155.9  78137.80  32853.06  42.05
2158.4  77829.15  32773.65  42.11
2160.9  77586.60  32707.50  42.16
2163.4  77268.18  32618.96  42.22
2165.9  76725.02  32450.14  42.29
2168.4  76264.92  32302.26  42.36
2170.8  75918.37  32192.16  42.40
2173.3  75542.98  32076.08  42.46
2175.8  75218.22  31971.06  42.50
2178.2  74850.15  31841.30  42.54
2180.7  74465.58  31727.64  42.61
2183.2  74071.13  31609.59  42.67
2185.6  73664.64  31479.84  42.73
2188.1  73173.24  31328.64  42.81
2190.6  72587.58  31125.12  42.88
2193.0  71953.20  30876.12  42.91
2195.5  71400.96  30673.92  42.96
2197.9  70817.76  30450.24  43.00
2200.4  70084.80  30159.70  43.03
2202.8  69602.01  29967.20  43.06
2205.3  69012.10  29730.14  43.08
2207.7  68638.96  29588.26  43.11
2210.1  68208.00  29410.64  43.12
2212.6  67839.89  29224.73  43.08
2215.0  67584.90  29066.35  43.01
2217.4  67304.58  28861.60  42.88
2219.9  67098.66  28676.36  42.74
2222.3  66871.64  28465.80  42.57
2224.7  66692.16  28223.64  42.32
2227.1  66415.24  27921.92  42.04
2229.5  66102.60  27559.57  41.69
2231.9  65669.12  27119.04  41.30
2234.4  65184.40  26613.04  40.83
2236.8  64780.63  26129.93  40.34
2239.2  64401.48  25662.78  39.85
2241.6  63972.30  25149.81  39.31
2244.0  63547.20  24641.28  38.78
2246.4  63152.28  24119.94  38.19
2248.8  62741.80  23549.90  37.53
2251.2  62422.50  23046.30  36.92
2253.6  62004.90  22541.70  36.35
2255.9  61696.68  22110.24  35.84
2258.3  61354.92  21688.21  35.35
2260.7  60970.24  21294.24  34.93
2263.1  60578.10  20932.20  34.55
2265.5  60178.25  20621.37  34.27
2267.9  59864.70  20375.40  34.04
2270.2  59409.36  20108.32  33.85
2272.6  58998.60  19876.44  33.69
2275.0  58591.26  19659.78  33.55
2277.3  58179.90  19434.60  33.40
2279.7  57808.20  19195.65  33.21
2282.1  57489.40  18990.68  33.03
2284.4  57078.56  18734.54  32.82
2286.8  56760.06  18484.66  32.57
2289.1  56386.80  18205.40  32.29
2291.5  56083.72  17964.03  32.03
2293.8  55661.14  17711.62  31.82
2296.2  55190.52  17472.84  31.66
2298.5  54683.13  17269.83  31.58
2300.8  54160.12  17109.12  31.59
2303.2  53515.44  16953.08  31.68
2305.5  52813.65  16777.74  31.77
2307.9  52163.35  16610.52  31.84
2310.2  51513.00  16474.92  31.98
2312.5  50894.40  16403.60  32.23
2314.8  50276.66  16310.18  32.44
2317.1  49663.25  16178.25  32.58
2319.5  49047.57  16000.02  32.62
2321.8  48501.28  15853.32  32.69
2324.1  47913.04  15664.60  32.69
2326.4  47404.06  15486.02  32.67
2328.7  46882.50  15257.00  32.54
2331.0  46395.12  15054.24  32.45
2333.3  46043.14  14915.25  32.39
2335.6  45648.40  14794.08  32.41
2337.9  45162.36  14643.90  32.43
2340.2  44716.50  14487.50  32.40
2342.5  44345.13  14369.61  32.40
2344.8  43882.25  14219.95  32.40
2347.1  43383.06  14074.62  32.44
2349.4  42826.62  13946.28  32.56
2351.7  42348.64  13859.20  32.73
2353.9  41879.23  13788.20  32.92
2356.2  41379.00  13689.00  33.08
2358.5  40867.91  13560.76  33.18
2360.8  40372.30  13431.46  33.27
2363.1  39892.62  13291.02  33.32
2365.3  39441.80  13130.75  33.29
2367.6  38910.00  12980.00  33.36
2369.8  38401.05  12843.90  33.45
2372.1  37822.20  12654.72  33.46
2374.4  37213.60  12490.20  33.56
2376.6  36601.88  12318.04  33.65
2378.9  36011.36  12110.84  33.63
2381.1  35391.20  11887.20  33.59
2383.4  34810.88  11704.74  33.62
2385.6  34349.15  11547.25  33.62
2387.9  33877.80  11379.60  33.59
2390.1  33400.50  11235.00  33.64
2392.3  32916.78  11098.62  33.72
2394.6  32442.12  10951.06  33.76
2396.8  32020.98  10822.20  33.80
2399.0  31575.70  10657.20  33.75
2401.3  31107.50  10495.40  33.74
2403.5  30630.60  10330.32  33.73
2405.7  30221.45  10175.83  33.67
2407.9  29810.70  10024.74  33.63
2410.1  29361.96  9843.12  33.52
2412.4  28961.90  9684.10  33.44
2414.6  28583.52  9565.44  33.46
2416.8  28218.30  9402.36  33.32
2419.0  27824.47  9237.59  33.20
2421.2  27418.10  9053.04  33.02
2423.4  26996.06  8876.98  32.88
2425.6  26654.76  8721.09  32.72
2427.8  26323.29  8572.50  32.57
2430.0  26002.49  8441.92  32.47
2432.2  25701.12  8282.88  32.23
2434.4  25414.29  8138.61  32.02
2436.5  25092.52  7981.32  31.81
2438.7  24798.36  7848.48  31.65
2440.9  24498.87  7693.86  31.40
2443.1  24228.54  7573.68  31.26
2445.3  23977.73  7448.09  31.06
2447.4  23659.92  7307.28  30.88
2449.6  23358.72  7170.24  30.70
2451.8  23039.10  7054.56  30.62
2453.9  22707.87  6895.91  30.37
2456.1  22381.92  6757.28  30.19
2458.3  22102.69  6660.04  30.13
2460.4  21785.34  6556.13  30.09
2462.6  21497.00  6436.15  29.94
2464.7  21218.08  6354.92  29.95
2466.9  20988.56  6265.84  29.85
2469.0  20717.60  6174.39  29.80
2471.2  20466.72  6095.28  29.78
2473.3  20177.78  5979.13  29.63
2475.4  19973.71  5923.54  29.66
2477.6  19738.15  5823.88  29.51
2479.7  19461.12  5698.56  29.28
2481.9  19137.86  5557.16  29.04
2484.0  18921.84  5470.60  28.91
2486.1  18715.32  5390.28  28.80
2488.2  18462.10  5304.80  28.73
2490.4  18213.50  5237.75  28.76
2492.5  17933.76  5134.88  28.63
2494.6  17601.39  5037.57  28.62
2496.7  17301.41  4984.80  28.81
2498.8  17100.45  4968.81  29.06
2500.9  16957.16  4942.06  29.14
2503.0  16862.04  4900.08  29.06
2505.1  16781.70  4867.20  29.00
2507.2  16775.34  4908.54  29.26
2509.4  16721.54  4975.96  29.76
2511.4  16708.86  4975.11  29.78
2513.5  16744.96  5030.24  30.04
2515.6  16881.88  5344.70  31.66
