# Supplementary material for: Using reflectance spectra and Pl@ntNet to identify herbarium specimens: a case study with Lithocarpus
Source: New Phytol. 2025 Jun 4;251(2):800–10. doi: 10.1111/nph.70258 (PMC13278665; doi:10.1111/nph.70258)
Supplement: Supplementary file 1 — Dataset S1 Original spectral data collected for this study. [file NPH-251-800-s003.zip › lithocarpus_spectra/gr020722_0361.sig]

/*** Spectra Vista SIG Data ***/
name= gr020722_0361.sig
instrument= HI: 1132003 (HR-1024i)
integration= 50.0, 9.0, 6.0, 50.0, 9.0, 6.0
scan method= Time-based, Time-based
scan coadds= 100, 425, 571, 100, 425, 571
scan time= 5, 5
scan settings= AI, AI
external data set1= 0,0,0,0,0,0,0,0,0,0,0,0,0,0,0,0,0,0,0,0,0,0,0,0,0,0,0,0,0,0,0,0
external data set2= 0,0,0,0,0,0,0,0,0,0,0,0,0,0,0,0,0,0,0,0,0,0,0,0,0,0,0,0,0,0,0,0
external data dark= 0,0,0,0,0,0,0,0,0,0,0,0,0,0,0,0
external data mask= 0
optic= LENS 4(1), LENS 4(1)
temp= 36.4, -5.1, -10.1, 36.4, -5.0, -9.9
battery= 7.43, 7.44
error= 0, 0
units= Radiance, Radiance
time= 07/02/2022 15:45:22, 07/02/2022 15:47:40
longitude=                 ,                 
latitude=                 ,                 
gpstime=                 ,                 
comm= 
memory slot= 0, 0
factors= 0.974, 0.988, 1.000 [Overlap: Remove @ 990,1900, Matching Type: None]
inclinometer x offset= 1, 1
inclinometer y offset= 90, 90
data= 
340.5  1236.90  802.90  64.91
341.9  1233.66  786.99  63.79
343.4  1200.48  747.84  62.30
344.9  1184.00  721.50  60.94
346.4  1212.44  713.20  58.82
347.8  1233.36  702.33  56.94
349.3  1209.92  652.72  53.95
350.8  1212.00  666.60  55.00
352.2  1243.55  658.35  52.94
353.7  1296.26  661.92  51.06
355.2  1323.10  655.00  49.50
356.6  1387.54  693.77  50.00
358.1  1440.98  700.66  48.62
359.6  1474.30  730.74  49.57
361.0  1526.44  750.91  49.19
362.5  1602.90  776.79  48.46
364.0  1681.68  866.32  51.52
365.5  1773.30  899.50  50.72
366.9  1808.64  929.44  51.39
368.4  1901.52  1000.80  52.63
369.9  1993.30  1054.52  52.90
371.3  2088.76  1136.92  54.43
372.8  2163.15  1179.90  54.55
374.2  2245.54  1259.06  56.07
375.7  2346.69  1311.00  55.87
377.2  2469.75  1375.05  55.68
378.6  2536.32  1439.89  56.77
380.1  2615.28  1499.94  57.35
381.6  2736.37  1563.64  57.14
383.0  2858.90  1644.50  57.52
384.5  2993.90  1732.64  57.87
386.0  3122.46  1830.84  58.63
387.4  3229.40  1915.95  59.33
388.9  3334.94  1963.78  58.89
390.4  3451.17  2004.64  58.09
391.8  3581.76  2100.84  58.65
393.3  3720.39  2213.69  59.50
394.7  3847.65  2281.35  59.29
396.2  3949.30  2347.94  59.45
397.7  4086.72  2414.88  59.09
399.1  4246.20  2507.28  59.05
400.6  4409.44  2621.28  59.45
402.0  4552.86  2717.52  59.69
403.5  4684.40  2812.60  60.04
405.0  4827.76  2898.52  60.04
406.4  5015.12  2994.64  59.71
407.9  5182.52  3113.08  60.07
409.3  5320.68  3213.48  60.40
410.8  5482.08  3316.32  60.49
412.2  5636.04  3425.04  60.77
413.7  5828.42  3555.80  61.01
415.1  6033.68  3691.46  61.18
416.6  6215.04  3809.70  61.30
418.0  6394.50  3922.25  61.34
419.5  6564.50  4049.26  61.68
420.9  6750.24  4172.16  61.81
422.4  6978.86  4328.66  62.03
423.8  7194.22  4479.42  62.26
425.3  7435.35  4637.10  62.37
426.7  7644.45  4790.85  62.67
428.2  7843.20  4930.88  62.87
429.6  8052.94  5082.01  63.11
431.1  8265.60  5234.88  63.33
432.5  8519.16  5416.71  63.58
434.0  8761.50  5593.50  63.84
435.4  9036.50  5791.50  64.09
436.8  9313.04  5998.89  64.41
438.3  9571.10  6181.10  64.58
439.7  9803.87  6355.73  64.83
441.2  10039.20  6531.12  65.06
442.6  10306.35  6726.60  65.27
444.0  10576.02  6939.66  65.62
445.5  10876.29  7156.74  65.80
446.9  11198.46  7398.30  66.07
448.4  11480.28  7609.28  66.28
449.8  11797.20  7859.15  66.62
451.2  12086.50  8090.25  66.94
452.7  12350.07  8297.07  67.18
454.1  12629.30  8513.94  67.41
455.5  12926.48  8742.02  67.63
457.0  13241.80  8997.56  67.95
458.4  13544.96  9243.52  68.24
459.8  13875.84  9504.00  68.49
461.2  14245.66  9797.92  68.78
462.7  14596.65  10071.39  69.00
464.1  14926.13  10349.35  69.34
465.5  15251.04  10624.32  69.66
467.0  15573.30  10882.40  69.88
468.4  15915.40  11161.92  70.13
469.8  16252.92  11443.20  70.41
471.2  16636.65  11766.81  70.73
472.7  17033.88  12092.17  70.99
474.1  17428.60  12425.40  71.29
475.5  17880.20  12797.20  71.57
476.9  18305.56  13142.61  71.80
478.4  18687.50  13475.00  72.11
479.8  19026.34  13776.82  72.41
481.2  19326.56  14068.32  72.79
482.6  19660.86  14357.52  73.03
484.0  20064.66  14695.50  73.24
485.4  20488.15  15068.13  73.55
486.9  20937.15  15467.40  73.88
488.3  21426.96  15884.80  74.13
489.7  21863.66  16279.08  74.46
491.1  22285.20  16646.28  74.70
492.5  22708.56  17028.48  74.99
493.9  23093.76  17384.34  75.28
495.3  23461.20  17732.70  75.58
496.8  23869.08  18114.48  75.89
498.2  24337.26  18532.59  76.15
499.6  24797.70  18946.08  76.40
501.0  25318.43  19413.76  76.68
502.4  25815.48  19866.00  76.95
503.8  26290.95  20317.36  77.28
505.2  26771.60  20761.96  77.55
506.6  27263.28  21206.46  77.78
508.0  27760.32  21666.96  78.05
509.4  28180.00  22075.00  78.34
510.8  28680.30  22542.30  78.60
512.2  29158.00  23004.32  78.90
513.6  29673.60  23481.60  79.13
515.0  30245.76  24001.20  79.35
516.4  30721.44  24462.08  79.63
517.8  31263.08  24965.58  79.86
519.2  31836.84  25499.37  80.09
520.7  32395.35  26019.55  80.32
522.0  32873.76  26475.72  80.54
523.4  33436.62  26998.02  80.74
524.8  33918.72  27462.60  80.97
526.2  34501.15  28002.96  81.17
527.6  35101.32  28561.98  81.37
529.0  35604.80  29044.40  81.57
530.4  36233.04  29623.32  81.76
531.8  36779.36  30134.58  81.93
533.2  37313.64  30630.60  82.09
534.6  37829.92  31143.68  82.33
536.0  38346.87  31656.39  82.55
537.4  38869.93  32157.38  82.73
538.8  39435.86  32693.40  82.90
540.2  40042.31  33273.18  83.10
541.6  40605.04  33799.92  83.24
543.0  41095.46  34281.66  83.42
544.3  41781.75  34921.80  83.58
545.7  42547.35  35622.15  83.72
547.1  43034.55  36091.95  83.87
548.5  43642.32  36673.74  84.03
549.9  44317.05  37315.00  84.20
551.3  45013.28  37976.64  84.37
552.7  45505.38  38449.66  84.49
554.1  46178.82  39080.31  84.63
555.4  46766.38  39644.48  84.77
556.8  47221.02  40096.98  84.91
558.2  47569.50  40464.30  85.06
559.6  47950.80  40850.25  85.19
561.0  48574.68  41436.78  85.31
562.3  49030.80  41896.40  85.45
563.7  49633.92  42474.88  85.58
565.1  50208.40  43027.60  85.70
566.5  50801.97  43591.34  85.81
567.9  51617.76  44333.44  85.89
569.2  52500.00  45141.60  85.98
570.6  53430.88  45993.63  86.08
572.0  54226.98  46739.45  86.19
573.4  54902.61  47383.55  86.30
574.8  55581.50  48025.00  86.40
576.1  56413.59  48802.13  86.51
577.5  57033.16  49398.80  86.61
578.9  57884.28  50203.08  86.73
580.3  58640.85  50921.73  86.84
581.6  59387.36  51624.64  86.93
583.0  60154.47  52355.52  87.04
584.4  60787.59  52958.70  87.12
585.8  61332.09  53487.81  87.21
587.1  61843.32  53995.26  87.31
588.5  62490.30  54610.80  87.39
589.9  63020.70  55141.20  87.50
591.2  63632.08  55722.52  87.57
592.6  64403.68  56449.36  87.65
594.0  65037.90  57055.29  87.73
595.3  65847.34  57820.36  87.81
596.7  66655.56  58583.40  87.89
598.1  67427.15  59303.70  87.95
599.5  68190.15  60029.35  88.03
600.8  69001.64  60792.36  88.10
602.2  69674.85  61432.42  88.17
603.5  70501.08  62224.44  88.26
604.9  71326.08  62994.96  88.32
606.3  72072.00  63703.20  88.39
607.6  72789.54  64379.04  88.45
609.0  73515.60  65075.40  88.52
610.4  74250.54  65776.62  88.59
611.7  74941.51  66450.60  88.67
613.1  75613.20  67093.95  88.73
614.5  76379.04  67813.74  88.79
615.8  77009.58  68416.38  88.84
617.2  77824.26  69197.58  88.92
618.5  78501.64  69866.96  89.00
619.9  79327.26  70651.62  89.06
621.2  80060.30  71365.52  89.14
622.6  80965.50  72204.00  89.18
624.0  81641.79  72868.77  89.25
625.3  82424.09  73619.11  89.32
626.7  83210.80  74385.58  89.39
628.0  83867.04  75015.52  89.45
629.4  84688.80  75790.40  89.49
630.8  85367.04  76444.56  89.55
632.1  85900.50  76981.59  89.62
633.5  86795.28  77837.76  89.68
634.8  87507.82  78529.70  89.74
636.2  88149.72  79152.00  89.79
637.5  88959.85  79925.92  89.84
638.9  89672.43  80606.49  89.89
640.2  90454.99  81350.19  89.93
641.6  91290.96  82138.38  89.97
642.9  92040.13  82860.96  90.03
644.3  92843.12  83644.08  90.09
645.6  93600.00  84376.50  90.15
647.0  94345.20  85081.50  90.18
648.3  95114.20  85836.23  90.25
649.7  95944.44  86635.69  90.30
651.0  96719.27  87376.95  90.34
652.4  97234.02  87890.40  90.39
653.7  98281.53  88882.11  90.44
655.0  99159.04  89718.08  90.48
656.4  99774.20  90317.00  90.52
657.7  100779.41  91271.49  90.57
659.1  101609.20  92084.30  90.63
660.4  102296.32  92755.04  90.67
661.8  102960.00  93400.00  90.71
663.1  103933.92  94324.26  90.75
664.5  104467.98  94867.02  90.81
665.8  104714.31  95141.19  90.86
667.1  104901.21  95367.78  90.91
668.5  105386.40  95869.20  90.97
669.8  105864.54  96370.00  91.03
671.2  106213.12  96744.96  91.09
672.5  106570.27  97114.00  91.13
673.8  107224.60  97756.68  91.17
675.2  108192.84  98680.68  91.21
676.5  109340.46  99759.12  91.24
677.8  110538.24  100891.04  91.27
679.2  111489.79  101788.64  91.30
680.5  112296.15  102566.13  91.34
681.9  113005.20  103257.00  91.37
683.2  113767.50  104019.30  91.43
684.5  114529.80  104789.30  91.50
685.9  115234.65  105483.73  91.54
687.2  115929.60  106168.32  91.58
688.5  116577.54  106803.38  91.62
689.9  117358.04  107563.56  91.65
691.2  118023.49  108214.20  91.69
692.5  118627.00  108833.64  91.74
693.8  119342.85  109542.95  91.79
695.2  119964.74  110149.17  91.82
696.5  120644.92  110831.16  91.87
697.8  121360.50  111533.95  91.90
699.2  122013.06  112179.99  91.94
700.5  122699.88  112869.72  91.99
701.8  123340.35  113491.35  92.01
703.1  123986.16  114148.08  92.07
704.5  124666.29  114832.08  92.11
705.8  125400.23  115563.92  92.16
707.1  126055.75  116217.50  92.20
708.4  126691.29  116844.03  92.23
709.8  127472.13  117610.41  92.26
711.1  128003.38  118148.08  92.30
712.4  128812.02  118935.06  92.33
713.7  129454.60  119577.64  92.37
715.0  130125.54  120256.59  92.42
716.3  130855.25  120944.50  92.43
717.7  131536.11  121619.83  92.46
719.0  132254.10  122340.70  92.50
720.3  132956.76  123018.40  92.53
721.6  133740.20  123779.80  92.55
722.9  134474.94  124487.55  92.57
724.2  135240.84  125216.28  92.59
725.6  135942.02  125915.08  92.62
726.9  136431.00  126410.25  92.66
728.2  136964.80  126937.44  92.68
729.5  137601.36  127554.05  92.70
730.8  138088.36  128023.26  92.71
732.1  138689.60  128612.68  92.73
733.4  139184.13  129094.04  92.75
734.7  139617.36  129515.76  92.76
736.0  140145.36  130028.94  92.78
737.3  140490.45  130371.12  92.80
738.6  140850.36  130722.66  92.81
740.0  141223.55  131078.30  92.82
741.2  141664.64  131497.60  92.82
742.6  142217.28  132066.00  92.86
743.9  142815.68  132631.04  92.87
745.2  143504.76  133279.08  92.87
746.5  144216.86  133954.36  92.88
747.8  144787.40  134488.20  92.89
749.1  145431.94  135103.76  92.90
750.4  146066.04  135712.70  92.91
751.7  146722.38  136331.30  92.92
753.0  147222.11  136793.29  92.92
754.2  147834.84  137376.48  92.93
755.5  148393.93  137906.43  92.93
756.8  148915.36  138416.00  92.95
758.1  149866.80  139327.56  92.97
759.4  150749.40  140145.60  92.97
760.7  151596.20  140937.16  92.97
762.0  152188.75  141496.25  92.97
763.3  152744.76  142046.10  93.00
764.6  153117.84  142399.68  93.00
765.9  153492.50  142779.35  93.02
767.2  153979.56  143251.92  93.03
768.4  154299.60  143570.70  93.05
769.7  154934.21  144172.72  93.05
771.0  155355.93  144593.46  93.07
772.3  155724.25  144953.05  93.08
773.6  156184.80  145413.76  93.10
774.8  156644.61  145856.65  93.11
776.1  157084.98  146281.72  93.12
777.4  157408.81  146601.58  93.13
778.7  157925.24  147113.42  93.15
780.0  158362.88  147550.08  93.17
781.2  158716.80  147925.26  93.20
782.5  159218.28  148419.18  93.22
783.8  159696.90  148872.60  93.22
785.0  160049.22  149233.26  93.24
786.3  160461.00  149646.00  93.26
787.6  160930.00  150098.48  93.27
788.9  161313.06  150499.98  93.30
790.1  161843.20  151030.40  93.32
791.4  162210.72  151402.56  93.34
792.7  162825.69  152004.96  93.35
793.9  163250.64  152432.28  93.37
795.2  163748.50  152892.50  93.37
796.5  164242.76  153398.96  93.40
797.7  164723.52  153872.76  93.41
799.0  165336.00  154488.00  93.44
800.2  165740.80  154881.92  93.45
801.5  166207.46  155335.92  93.46
802.8  166751.85  155871.00  93.47
804.0  167199.76  156307.06  93.49
805.3  167701.60  156797.12  93.50
806.5  168073.00  157173.80  93.52
807.8  168550.90  157631.60  93.52
809.0  169029.70  158129.78  93.55
810.3  169523.27  158598.65  93.56
811.5  169902.48  158971.05  93.57
812.8  170370.30  159428.70  93.58
814.0  170761.23  159842.70  93.61
815.3  171265.11  160324.02  93.61
816.5  171675.25  160701.25  93.61
817.8  172125.06  161137.08  93.62
819.0  172512.83  161530.46  93.63
820.2  172981.56  162002.52  93.65
821.5  173448.95  162478.30  93.67
822.7  173792.37  162778.59  93.66
824.0  174213.54  163210.41  93.68
825.2  174699.75  163663.50  93.68
826.4  175185.67  164173.24  93.71
827.7  175526.45  164472.85  93.70
828.9  175993.20  164912.40  93.70
830.1  176384.74  165293.54  93.71
831.4  176797.09  165662.62  93.70
832.6  177242.64  166133.72  93.73
833.8  177597.20  166501.90  93.75
835.0  177989.70  166857.32  93.75
836.3  178435.46  167282.08  93.75
837.5  178869.60  167661.90  93.73
838.7  179258.67  168082.56  93.77
839.9  179645.04  168467.04  93.78
841.2  180075.71  168928.26  93.81
842.4  180490.20  169284.60  93.79
843.6  180893.30  169667.40  93.79
844.8  181368.00  170094.33  93.78
846.0  181749.72  170521.05  93.82
847.2  182130.27  170888.97  93.83
848.5  182618.72  171385.28  93.85
849.7  183029.52  171731.94  93.83
850.9  183430.00  172092.70  93.82
852.1  183813.85  172486.70  93.84
853.3  184125.78  172824.00  93.86
854.5  184585.45  173231.66  93.85
855.7  184969.50  173579.58  93.84
856.9  185361.24  173966.76  93.85
858.1  185768.59  174377.91  93.87
859.3  186130.70  174771.52  93.90
860.5  186570.12  175172.97  93.89
861.7  187041.60  175559.20  93.86
862.9  187447.39  175956.17  93.87
864.1  187814.11  176321.50  93.88
865.3  188223.24  176787.80  93.92
866.5  188671.68  177189.12  93.91
867.7  189092.07  177524.64  93.88
868.9  189477.26  177910.18  93.90
870.1  189956.40  178365.84  93.90
871.3  190414.24  178798.32  93.90
872.5  190859.85  179248.50  93.92
873.7  191321.92  179662.72  93.91
874.9  191822.64  180100.77  93.89
876.0  192282.84  180565.56  93.91
877.2  192720.76  180986.68  93.91
878.4  193286.43  181542.15  93.92
879.6  193716.60  181927.20  93.91
880.8  194178.25  182278.25  93.87
882.0  194579.54  182617.93  93.85
883.1  195053.32  183120.00  93.88
884.3  195533.70  183579.27  93.89
885.5  196031.85  184016.49  93.87
886.7  196384.32  184314.24  93.85
887.8  196837.20  184735.50  93.85
889.0  197355.10  185185.14  93.83
890.2  197754.06  185621.10  93.86
891.4  198306.76  186071.38  93.83
892.5  198897.66  186615.00  93.82
893.7  199532.74  187210.38  93.82
894.9  200196.36  187764.84  93.79
896.0  200753.35  188274.95  93.78
897.2  201380.06  188895.00  93.80
898.4  201901.31  189371.52  93.79
899.5  202581.28  189957.08  93.77
900.7  203014.50  190309.60  93.74
901.9  203428.42  190687.84  93.74
903.0  203830.12  191022.82  93.72
904.2  204210.20  191405.20  93.73
905.4  204662.28  191775.84  93.70
906.5  205220.82  192206.42  93.66
907.7  205608.32  192509.88  93.63
908.8  205988.76  192894.12  93.64
910.0  206334.96  193244.48  93.66
911.2  206675.32  193422.46  93.59
912.3  206925.90  193599.96  93.56
913.5  207172.46  193738.83  93.52
914.6  207340.56  194004.72  93.57
915.8  207725.55  194307.54  93.54
916.9  207962.19  194510.50  93.53
918.1  208194.64  194718.18  93.53
919.2  208447.29  194914.89  93.51
920.4  208701.24  195160.68  93.51
921.5  208905.43  195390.66  93.53
922.7  209169.28  195576.32  93.50
923.8  209458.56  195852.00  93.50
925.0  209667.57  196035.77  93.50
926.1  209946.24  196344.54  93.52
927.3  210396.96  196674.24  93.48
928.4  210889.25  197187.25  93.50
929.6  211537.92  197683.20  93.45
930.7  212207.80  198431.80  93.51
931.8  213049.20  199236.12  93.52
933.0  213761.52  199777.68  93.46
934.1  214168.95  200337.84  93.54
935.3  214375.68  200418.93  93.49
936.4  214335.81  200375.24  93.49
937.6  214214.28  200199.06  93.46
938.7  214152.39  200084.94  93.43
939.9  214217.76  200229.66  93.47
941.0  214671.12  200659.00  93.47
942.1  215110.08  201108.42  93.49
943.3  215660.82  201535.50  93.45
944.4  216168.80  201781.89  93.34
945.6  216290.02  201955.30  93.37
946.7  216449.76  202233.78  93.43
947.9  216739.11  202404.72  93.39
949.0  216891.00  202511.93  93.37
950.1  217311.84  202802.40  93.32
951.3  217565.48  203016.00  93.31
952.4  217893.10  203309.02  93.31
953.6  218125.58  203595.76  93.34
954.7  218258.97  203696.16  93.33
955.8  218614.99  203827.16  93.24
957.0  219041.85  204290.25  93.27
958.1  219443.88  204540.90  93.21
959.3  219382.80  204462.30  93.20
960.4  219606.30  204647.61  93.19
961.6  220005.59  205112.23  93.23
962.7  220384.96  205474.24  93.23
963.9  220829.77  205580.06  93.09
965.0  220929.48  205577.16  93.05
966.2  221121.96  205539.54  92.95
967.3  221091.05  205417.16  92.91
968.5  221348.16  205828.80  92.99
969.6  221560.32  206083.68  93.01
970.8  221527.46  206124.16  93.05
971.9  221531.20  205800.32  92.90
973.1  221831.20  206049.92  92.89
974.2  221706.35  205903.06  92.87
975.4  222118.86  206275.86  92.87
976.5  222237.60  206386.83  92.87
977.7  222472.80  206461.50  92.80
978.8  222394.41  206075.07  92.66
980.0  222318.00  206208.00  92.75
981.2  222720.15  206455.11  92.70
982.3  222686.94  206658.06  92.80
983.5  223044.51  206478.87  92.57
984.6  223320.96  206816.40  92.61
985.8  223194.84  206544.80  92.54
987.0  222931.20  206539.20  92.65
988.1  223199.98  206624.60  92.57
989.3  223264.72  206761.52  92.61
990.2  230642.42  210114.95  91.10
994.0  231078.87  210837.20  91.24
997.9  231375.00  211168.25  91.27
1001.7  232052.02  211848.00  91.29
1005.6  233062.22  212835.56  91.32
1009.4  233979.58  213855.48  91.40
1013.3  234880.00  214720.00  91.42
1017.1  235489.31  215374.91  91.46
1021.0  236161.82  216036.79  91.48
1024.8  237202.11  217137.39  91.54
1028.6  238641.90  218605.55  91.60
1032.5  239922.20  219861.60  91.64
1036.3  240433.72  220434.44  91.68
1040.1  240657.26  220776.47  91.74
1044.0  241227.36  221312.62  91.74
1047.8  241712.10  221889.15  91.80
1051.6  242216.09  222392.62  91.82
1055.5  241979.70  222298.80  91.87
1059.3  241891.95  222295.35  91.90
1063.1  241888.07  222322.96  91.91
1067.0  242246.67  222751.58  91.95
1070.8  242941.77  223445.91  91.98
1074.6  243478.25  224059.06  92.02
1078.4  243411.33  224072.33  92.06
1082.3  242802.74  223606.74  92.09
1086.1  242418.40  223416.04  92.16
1089.9  242465.17  223470.08  92.17
1093.7  242795.86  223899.43  92.22
1097.5  243025.28  224173.15  92.24
1101.4  243002.08  224271.64  92.29
1105.2  242975.20  224309.20  92.32
1109.0  243262.95  224651.88  92.35
1112.8  243912.43  225248.20  92.35
1116.6  244508.31  225819.78  92.36
1120.4  245075.60  226270.80  92.33
1124.2  245461.78  226538.07  92.29
1128.1  245824.62  226729.48  92.23
1131.8  245784.93  226483.60  92.15
1135.7  245531.56  225915.24  92.01
1139.5  245286.80  225235.00  91.83
1143.3  244725.12  224202.87  91.61
1147.1  244253.78  223135.11  91.35
1150.9  243786.58  222028.58  91.07
1154.7  243728.04  221238.62  90.77
1158.5  243625.07  220441.80  90.48
1162.3  243427.57  219619.66  90.22
1166.1  242838.93  218442.15  89.95
1169.9  242496.50  217467.87  89.68
1173.7  241940.00  216340.00  89.42
1177.5  241303.90  215061.56  89.12
1181.2  241247.64  214246.64  88.81
1185.0  241542.89  213749.33  88.49
1188.8  241339.78  212881.28  88.21
1192.6  241268.26  212210.47  87.96
1196.4  241277.87  211681.87  87.73
1200.2  240670.58  210686.93  87.54
1204.0  240303.95  210010.75  87.39
1207.8  239983.12  209406.32  87.26
1211.6  239494.78  208722.78  87.15
1215.3  239131.72  208221.25  87.07
1219.1  238992.67  208028.42  87.04
1222.9  238702.22  207804.44  87.06
1226.7  238422.32  207737.61  87.13
1230.4  237823.59  207513.08  87.26
1234.2  237200.29  207343.50  87.41
1238.0  236543.23  207164.52  87.58
1241.8  235941.39  206966.42  87.72
1245.5  235453.40  206772.16  87.82
1249.3  235248.28  206774.05  87.90
1253.1  235322.50  206977.36  87.95
1256.8  235260.28  207029.04  88.00
1260.6  234984.78  206879.75  88.04
1264.4  234672.04  206626.82  88.05
1268.1  234175.33  206200.13  88.05
1271.9  234144.49  206214.98  88.07
1275.7  234408.53  206597.89  88.14
1279.4  234715.80  207113.40  88.24
1283.2  234278.03  207046.83  88.38
1286.9  233913.26  207072.08  88.53
1290.7  233659.07  207184.27  88.67
1294.4  233095.80  206904.17  88.76
1298.2  232259.73  206369.22  88.85
1302.0  231237.33  205500.08  88.87
1305.7  230025.89  204422.47  88.87
1309.5  228656.47  203147.83  88.84
1313.2  227783.42  202205.33  88.77
1317.0  227229.60  201458.40  88.66
1320.7  226560.28  200585.51  88.54
1324.4  225706.40  199423.00  88.36
1328.2  224899.20  198208.00  88.13
1331.9  223862.22  196689.47  87.86
1335.7  222952.08  195185.00  87.55
1339.4  221901.96  193483.47  87.19
1343.2  221042.90  191813.05  86.78
1346.9  220453.83  190211.22  86.28
1350.6  220469.28  188956.37  85.71
1354.4  220699.67  187805.61  85.10
1358.1  220351.07  186125.60  84.47
1361.8  219644.67  184127.11  83.83
1365.6  218605.60  181996.00  83.25
1369.3  217396.89  179993.33  82.79
1373.0  216054.91  178070.32  82.42
1376.7  214582.13  176218.30  82.12
1380.5  213042.40  174239.96  81.79
1384.2  211747.89  172368.02  81.40
1387.9  210596.60  170512.07  80.97
1391.6  209389.28  168373.33  80.41
1395.3  208292.35  165923.55  79.66
1399.1  207621.48  163469.68  78.73
1402.8  206720.00  160499.33  77.64
1406.5  206087.57  157423.97  76.39
1410.2  205591.11  154244.22  75.02
1413.9  205561.14  151241.61  73.58
1417.6  205147.98  147970.41  72.13
1421.3  204619.20  144872.80  70.80
1425.1  203970.13  141974.40  69.61
1428.8  203607.30  139614.30  68.57
1432.5  203423.88  137722.37  67.70
1436.2  203237.28  136090.64  66.96
1439.9  202635.09  134429.17  66.34
1443.6  202289.44  133084.22  65.79
1447.3  201770.73  131726.58  65.29
1451.0  201312.75  130448.50  64.80
1454.7  200761.87  129101.96  64.31
1458.4  200346.30  127778.93  63.78
1462.1  199702.12  126273.17  63.23
1465.8  199039.44  124686.17  62.64
1469.4  198431.62  123136.28  62.05
1473.1  198863.68  122292.24  61.50
1476.8  198985.87  121348.07  60.98
1480.5  197879.96  119929.71  60.61
1484.2  196946.52  118886.55  60.36
1487.9  196299.54  118286.37  60.26
1491.6  195600.17  117820.08  60.24
1495.3  195385.67  117796.25  60.29
1498.9  194853.23  117740.03  60.42
1502.6  193991.24  117630.26  60.64
1506.3  192962.31  117501.07  60.89
1510.0  192061.90  117536.85  61.20
1513.7  191372.38  117618.97  61.46
1517.3  190721.48  117613.76  61.67
1521.0  189862.40  117310.19  61.79
1524.7  189117.13  116931.82  61.83
1528.3  188338.95  116444.78  61.83
1532.0  187505.20  115830.53  61.77
1535.7  186721.58  115262.16  61.73
1539.3  185914.13  114748.37  61.72
1543.0  185377.31  114495.31  61.76
1546.7  185030.08  114495.33  61.88
1550.3  184574.58  114513.42  62.04
1554.0  183807.40  114382.80  62.23
1557.6  183073.37  114264.58  62.41
1561.3  182261.94  114035.73  62.57
1565.0  181405.73  113730.13  62.69
1568.6  180479.12  113393.67  62.83
1572.3  179827.39  113212.46  62.96
1575.9  179219.64  113020.98  63.06
1579.6  178626.78  112829.85  63.17
1583.2  177998.40  112645.82  63.28
1586.9  177254.37  112473.53  63.45
1590.5  176642.49  112669.20  63.78
1594.1  175922.97  112963.23  64.21
1597.8  175126.82  113461.95  64.79
1601.4  174405.52  114059.26  65.40
1605.1  173429.51  114609.09  66.08
1608.7  172619.25  115255.75  66.77
1612.3  171857.33  115909.79  67.45
1616.0  171064.25  116464.70  68.08
1619.6  170379.67  117058.00  68.70
1623.2  169597.00  117481.07  69.27
1626.9  168984.36  117962.04  69.81
1630.5  168244.05  118257.20  70.29
1634.1  167603.15  118578.31  70.75
1637.8  166929.78  118813.33  71.18
1641.4  166107.18  118924.17  71.59
1645.0  165315.59  119032.41  72.00
1648.6  164419.98  118994.47  72.37
1652.2  163753.71  119055.23  72.70
1655.8  163068.00  119043.44  73.00
1659.5  162412.45  118998.10  73.27
1663.1  161263.56  118490.54  73.48
1666.7  160064.67  117858.50  73.63
1670.3  158946.93  117220.97  73.75
1673.9  157906.86  116490.04  73.77
1677.5  157131.89  115837.97  73.72
1681.1  156737.33  115299.38  73.56
1684.7  156748.15  114982.90  73.36
1688.3  156656.34  114515.80  73.10
1691.9  156299.53  113788.67  72.80
1695.6  155950.53  112913.67  72.40
1699.2  155840.43  112155.20  71.97
1702.8  155770.56  111548.69  71.61
1706.3  155286.97  110950.79  71.45
1709.9  154353.33  110221.07  71.41
1713.5  153653.13  109700.00  71.39
1717.1  152956.38  109069.64  71.31
1720.7  152275.79  108420.17  71.20
1724.3  151896.85  107947.00  71.07
1727.9  151556.34  107480.72  70.92
1731.5  151444.47  107169.08  70.76
1735.1  151565.60  106997.07  70.59
1738.7  151302.89  106642.62  70.48
1742.2  150830.50  106097.50  70.34
1745.8  150168.93  105484.27  70.24
1749.4  149847.41  105047.93  70.10
1753.0  148862.47  104124.42  69.95
1756.5  147398.05  102817.70  69.76
1760.1  145716.73  101370.77  69.57
1763.7  143831.33  99813.00  69.40
1767.2  142354.53  98588.07  69.26
1770.8  141084.50  97565.00  69.15
1774.4  139740.07  96517.87  69.07
1777.9  138961.22  95939.63  69.04
1781.5  138146.33  95345.67  69.02
1785.1  136998.33  94596.67  69.05
1788.6  135747.62  93784.52  69.09
1792.2  134426.67  92962.67  69.15
1795.8  133699.66  92518.11  69.20
1799.3  132992.20  92073.40  69.23
1802.9  132282.28  91636.68  69.27
1806.4  131690.49  91248.09  69.29
1810.0  130916.43  90704.43  69.28
1813.5  130488.71  90405.08  69.28
1817.1  130236.40  90221.07  69.27
1820.6  129627.77  89846.03  69.31
1824.2  129540.09  89846.18  69.36
1827.7  128807.67  89488.14  69.47
1831.2  128492.00  89474.00  69.63
1834.8  128423.63  89676.73  69.83
1838.3  128194.50  89856.50  70.09
1841.8  127598.77  89722.27  70.32
1845.4  126834.59  89466.65  70.54
1848.9  126061.20  89133.30  70.71
1852.4  125487.13  88851.03  70.80
1856.0  124822.63  88378.50  70.80
1859.5  124121.62  87819.48  70.75
1863.0  123506.34  87180.04  70.59
1866.6  123199.73  86699.64  70.37
1870.1  123019.71  86100.43  69.99
1873.6  122492.25  85111.50  69.48
1877.1  121556.17  83635.42  68.80
1880.6  120444.87  81809.47  67.92
1884.2  119568.63  79943.43  66.86
1887.7  118758.80  77891.93  65.59
1891.2  117863.55  75519.15  64.07
1894.7  117003.43  72905.81  62.31
1898.2  116507.54  70351.91  60.38
1902.2  123084.00  71962.80  58.47
1904.9  122515.63  69625.98  56.83
1907.6  121759.13  67268.93  55.25
1910.4  121138.62  65074.16  53.72
1913.1  120108.13  62799.00  52.29
1915.8  119437.97  60930.80  51.01
1918.6  118974.00  59334.27  49.87
1921.3  118489.88  57961.18  48.92
1924.0  117691.23  56657.18  48.14
1926.7  116921.70  55593.90  47.55
1929.4  116170.80  54696.87  47.08
1932.2  115630.58  54090.06  46.78
1934.9  115089.00  53671.80  46.64
1937.6  114495.63  53356.47  46.60
1940.3  113942.50  53188.75  46.68
1943.0  113492.69  53174.57  46.85
1945.7  112867.52  53147.05  47.09
1948.4  112168.48  53166.63  47.40
1951.1  111610.20  53320.50  47.77
1953.8  111041.70  53494.10  48.17
1956.4  110576.21  53715.29  48.58
1959.1  110007.43  53920.77  49.02
1961.8  109242.00  54043.85  49.47
1964.5  108611.18  54243.38  49.94
1967.2  107886.17  54398.03  50.42
1969.9  107286.92  54599.00  50.89
1972.5  106522.20  54716.81  51.37
1975.2  105974.61  54937.59  51.84
1977.9  105640.63  55275.12  52.32
1980.6  105097.77  55486.96  52.80
1983.2  104289.50  55531.32  53.25
1985.9  103440.00  55512.00  53.67
1988.5  102555.47  55464.04  54.08
1991.2  101920.28  55574.10  54.53
1993.8  101325.40  55678.15  54.95
1996.5  100895.85  55829.40  55.33
1999.2  100301.77  55833.60  55.67
2001.8  99911.90  55906.50  55.96
2004.4  99401.66  55886.88  56.22
2007.1  98710.73  55705.65  56.43
2009.7  98141.70  55546.80  56.60
2012.4  97802.13  55476.00  56.72
2015.0  97371.67  55259.50  56.75
2017.6  96831.38  54912.71  56.71
2020.3  96354.87  54579.07  56.64
2022.9  96168.27  54344.53  56.51
2025.5  95969.85  54027.75  56.30
2028.1  95758.76  53640.18  56.02
2030.8  95336.08  53048.85  55.64
2033.4  95186.50  52533.55  55.19
2036.0  94869.70  51843.77  54.65
2038.6  94532.45  51085.75  54.04
2041.2  94226.67  50328.50  53.41
2043.8  93906.37  49529.03  52.74
2046.4  93547.75  48666.53  52.02
2049.0  93067.93  47705.43  51.26
2051.6  92828.40  46902.50  50.53
2054.2  92515.63  46073.75  49.80
2056.8  92181.83  45263.17  49.10
2059.4  91645.58  44377.71  48.42
2062.0  91159.38  43555.00  47.78
2064.6  90584.72  42728.15  47.17
2067.1  89999.33  41870.93  46.52
2069.7  89395.63  40996.35  45.86
2072.3  88996.72  40255.02  45.23
2074.9  88558.58  39555.78  44.67
2077.4  88241.23  38950.00  44.14
2080.0  87767.33  38333.29  43.68
2082.6  87318.17  37745.42  43.23
2085.1  86862.33  37194.78  42.82
2087.7  86534.50  36764.00  42.48
2090.3  86127.13  36339.80  42.19
2092.8  85410.27  35809.77  41.93
2095.4  84651.23  35288.39  41.69
2097.9  84025.38  34837.31  41.46
2100.5  83359.33  34421.67  41.29
2103.0  82798.87  34091.05  41.17
2105.6  82240.15  33834.80  41.14
2108.1  81752.93  33671.03  41.19
2110.7  81255.18  33556.95  41.30
2113.2  80782.68  33496.92  41.47
2115.7  80230.29  33444.29  41.69
2118.3  79614.28  33425.28  41.98
2120.8  79255.05  33517.50  42.29
2123.3  78875.93  33599.87  42.60
2125.8  78522.15  33692.98  42.91
2128.4  78113.75  33814.30  43.29
2130.9  77595.17  33892.00  43.68
2133.4  77236.02  34026.88  44.06
2135.9  76892.17  34144.83  44.41
2138.4  76469.89  34184.52  44.70
2140.9  76152.50  34283.92  45.02
2143.4  75829.07  34369.18  45.32
2145.9  75536.67  34442.28  45.60
2148.4  75244.27  34521.48  45.88
2150.9  74951.87  34582.39  46.14
2153.4  74677.74  34637.22  46.38
2155.9  74362.85  34677.01  46.63
2158.4  74069.63  34716.50  46.87
2160.9  73867.50  34771.63  47.07
2163.4  73589.62  34791.60  47.28
2165.9  73063.58  34712.08  47.51
2168.4  72600.75  34655.25  47.73
2170.8  72268.99  34688.13  48.00
2173.3  71913.41  34713.66  48.27
2175.8  71593.41  34761.83  48.55
2178.2  71222.00  34772.88  48.82
2180.7  70874.13  34784.81  49.08
2183.2  70493.87  34796.33  49.36
2185.6  70093.80  34801.20  49.65
2188.1  69627.60  34769.70  49.94
2190.6  69072.68  34690.28  50.22
2193.0  68461.80  34559.80  50.48
2195.5  67904.00  34444.80  50.73
2197.9  67337.40  34331.53  50.98
2200.4  66692.29  34134.42  51.18
2202.8  66243.98  34025.26  51.36
2205.3  65650.38  33857.77  51.57
2207.7  65292.72  33798.27  51.76
2210.1  64905.87  33698.00  51.92
2212.6  64550.63  33585.26  52.03
2215.0  64322.83  33532.21  52.13
2217.4  64043.67  33448.13  52.23
2219.9  63799.73  33366.37  52.30
2222.3  63584.77  33314.60  52.39
2224.7  63437.63  33270.75  52.45
2227.1  63211.66  33140.50  52.43
2229.5  62913.81  32946.18  52.37
2231.9  62448.13  32662.13  52.30
2234.4  61953.00  32335.40  52.19
2236.8  61611.16  31994.67  51.93
2239.2  61261.20  31617.30  51.61
2241.6  60844.00  31168.20  51.23
2244.0  60444.00  30643.20  50.70
2246.4  60075.88  30056.00  50.03
2248.8  59671.33  29401.17  49.27
2251.2  59341.25  28724.50  48.41
2253.6  58942.50  27977.75  47.47
2255.9  58655.50  27243.60  46.45
2258.3  58357.04  26492.71  45.40
2260.7  58002.53  25745.80  44.39
2263.1  57615.75  25019.75  43.43
2265.5  57245.38  24346.48  42.53
2267.9  56948.75  23845.25  41.87
2270.2  56527.40  23442.27  41.47
2272.6  56115.10  23170.20  41.29
2275.0  55713.00  22998.15  41.28
2277.3  55356.75  22951.00  41.46
2279.7  55010.13  22965.75  41.75
2282.1  54701.90  22991.30  42.03
2284.4  54292.88  22963.42  42.30
2286.8  54004.29  22924.43  42.45
2289.1  53632.53  22813.50  42.54
2291.5  53338.83  22680.47  42.52
2293.8  52945.85  22427.65  42.36
2296.2  52490.90  22160.60  42.22
2298.5  51968.10  21863.30  42.07
2300.8  51472.75  21511.47  41.79
2303.2  50894.97  21109.80  41.48
2305.5  50235.68  20662.51  41.13
2307.9  49593.12  20221.23  40.77
2310.2  48972.00  19789.00  40.41
2312.5  48422.67  19389.00  40.04
2314.8  47882.53  18985.52  39.65
2317.1  47282.92  18600.21  39.34
2319.5  46651.28  18200.10  39.01
2321.8  46134.00  17855.57  38.70
2324.1  45571.17  17478.07  38.35
2326.4  45053.25  17130.48  38.02
2328.7  44523.33  16822.92  37.78
2331.0  44089.90  16558.40  37.56
2333.3  43759.29  16359.43  37.39
2335.6  43371.53  16160.20  37.26
2337.9  42930.00  15955.65  37.17
2340.2  42520.42  15785.83  37.13
2342.5  42168.93  15659.80  37.14
2344.8  41709.63  15494.88  37.15
2347.1  41224.05  15343.30  37.22
2349.4  40692.95  15167.15  37.27
2351.7  40235.60  15014.13  37.32
2353.9  39794.82  14880.58  37.39
2356.2  39292.50  14722.50  37.47
2358.5  38803.18  14598.01  37.62
2360.8  38351.25  14480.13  37.76
2363.1  37930.10  14360.30  37.86
2365.3  37492.83  14220.85  37.93
2367.6  36975.00  14066.67  38.04
2369.8  36489.88  13919.25  38.15
2372.1  35971.65  13773.50  38.29
2374.4  35354.63  13612.43  38.50
2376.6  34714.63  13433.47  38.70
2378.9  34144.83  13278.07  38.89
2381.1  33592.00  13112.67  39.04
2383.4  33062.32  12935.53  39.12
2385.6  32604.00  12766.42  39.16
2387.9  32129.10  12588.90  39.18
2390.1  31692.50  12425.00  39.20
2392.3  31247.78  12267.45  39.26
2394.6  30811.93  12147.35  39.42
2396.8  30397.65  12015.83  39.53
2399.0  29960.00  11859.17  39.58
2401.3  29547.62  11694.62  39.58
2403.5  29110.90  11520.60  39.57
2405.7  28691.25  11330.77  39.49
2407.9  28255.20  11108.10  39.31
2410.1  27844.20  10881.00  39.08
2412.4  27496.67  10725.58  39.01
2414.6  27128.40  10546.80  38.88
2416.8  26731.65  10359.80  38.75
2419.0  26389.13  10174.01  38.55
2421.2  26001.22  9983.87  38.40
2423.4  25586.93  9755.55  38.13
2425.6  25279.35  9563.10  37.83
2427.8  24984.08  9382.13  37.55
2430.0  24660.50  9147.33  37.09
2432.2  24364.80  8937.60  36.68
2434.4  24071.40  8746.20  36.33
2436.5  23772.07  8526.30  35.87
2438.7  23502.10  8303.55  35.33
2440.9  23214.58  8088.88  34.84
2443.1  22944.15  7909.35  34.47
2445.3  22693.72  7740.65  34.11
2447.4  22378.80  7548.00  33.73
2449.6  22083.60  7371.47  33.38
2451.8  21817.80  7193.25  32.97
2453.9  21521.14  7014.38  32.59
2456.1  21205.47  6834.73  32.23
2458.3  20929.13  6672.75  31.88
2460.4  20624.23  6511.23  31.57
2462.6  20342.29  6323.92  31.09
2464.7  20110.78  6160.16  30.63
2466.9  19861.87  6012.00  30.27
2469.0  19604.48  5849.54  29.84
2471.2  19362.30  5661.90  29.24
2473.3  19098.02  5529.63  28.95
2475.4  18833.26  5386.14  28.60
2477.6  18587.38  5240.99  28.20
2479.7  18368.00  5132.80  27.94
2481.9  18107.60  5047.23  27.87
2484.0  17859.90  4947.68  27.70
2486.1  17618.85  4882.50  27.71
2488.2  17420.92  4827.83  27.71
2490.4  17170.21  4729.79  27.55
2492.5  16828.87  4646.30  27.61
2494.6  16507.58  4616.10  27.96
2496.7  16321.76  4569.40  28.00
2498.8  16150.43  4552.95  28.19
2500.9  15963.46  4552.89  28.52
2503.0  15873.22  4583.82  28.88
2505.1  15759.25  4626.38  29.36
2507.2  15710.03  4742.23  30.19
2509.4  15718.63  4773.45  30.37
2511.4  15775.38  4849.95  30.74
2513.5  15810.93  4951.47  31.32
2515.6  15911.23  4945.38  31.08
