# Supplementary material for: Using reflectance spectra and Pl@ntNet to identify herbarium specimens: a case study with Lithocarpus
Source: New Phytol. 2025 Jun 4;251(2):800–10. doi: 10.1111/nph.70258 (PMC13278665; doi:10.1111/nph.70258)
Supplement: Supplementary file 1 — Dataset S1 Original spectral data collected for this study. [file NPH-251-800-s003.zip › lithocarpus_spectra/gr021622_0363.sig]

/*** Spectra Vista SIG Data ***/
name= gr021622_0363.sig
instrument= HI: 1132003 (HR-1024i)
integration= 50.0, 9.0, 6.0, 70.0, 14.0, 6.0
scan method= Time-based, Time-based
scan coadds= 100, 425, 571, 71, 298, 571
scan time= 5, 5
scan settings= AI, AI
external data set1= 0,0,0,0,0,0,0,0,0,0,0,0,0,0,0,0,0,0,0,0,0,0,0,0,0,0,0,0,0,0,0,0
external data set2= 0,0,0,0,0,0,0,0,0,0,0,0,0,0,0,0,0,0,0,0,0,0,0,0,0,0,0,0,0,0,0,0
external data dark= 0,0,0,0,0,0,0,0,0,0,0,0,0,0,0,0
external data mask= 0
optic= LENS 4(1), LENS 4(1)
temp= 33.5, -5.1, -9.9, 33.5, -5.1, -9.9
battery= 7.46, 7.45
error= 0, 0
units= Radiance, Radiance
time= 16/02/2022 15:50:16, 16/02/2022 15:51:57
longitude=                 ,                 
latitude=                 ,                 
gpstime=                 ,                 
comm= 
memory slot= 0, 0
factors= 0.955, 0.949, 1.000 [Overlap: Remove @ 990,1900, Matching Type: None]
inclinometer x offset= 1, 1
inclinometer y offset= 90, 90
data= 
340.5  1171.80  186.00  15.87
341.9  1169.85  197.51  16.88
343.4  1141.44  196.80  17.24
344.9  1147.00  185.00  16.13
346.4  1141.12  178.30  15.63
347.8  1147.71  159.06  13.86
349.3  1146.24  147.83  12.90
350.8  1166.55  162.32  13.91
352.2  1199.66  167.20  13.94
353.7  1227.31  157.60  12.84
355.2  1270.70  121.64  9.57
356.6  1322.09  112.20  8.49
358.1  1374.88  132.20  9.62
359.6  1423.02  146.51  10.30
361.0  1464.89  149.48  10.20
362.5  1553.58  132.11  8.50
364.0  1643.46  136.50  8.31
365.5  1709.05  137.68  8.06
366.9  1758.40  143.54  8.16
368.4  1826.46  151.91  8.32
369.9  1916.14  165.34  8.63
371.3  2022.66  160.53  7.94
372.8  2097.60  159.19  7.59
374.2  2167.66  157.61  7.27
375.7  2281.14  168.56  7.39
377.2  2389.65  181.18  7.58
378.6  2457.06  188.71  7.68
380.1  2564.00  164.83  6.43
381.6  2648.10  180.14  6.80
383.0  2783.00  180.71  6.49
384.5  2904.72  209.30  7.21
386.0  3047.22  223.93  7.35
387.4  3145.05  223.79  7.12
388.9  3241.98  215.80  6.66
390.4  3371.44  211.53  6.27
391.8  3501.40  221.40  6.32
393.3  3639.26  223.52  6.14
394.7  3745.50  243.21  6.49
396.2  3862.74  231.86  6.00
397.7  4004.16  235.89  5.89
399.1  4155.21  231.09  5.56
400.6  4328.16  254.00  5.87
402.0  4451.46  267.99  6.02
403.5  4566.80  273.00  5.98
405.0  4706.60  286.26  6.08
406.4  4906.88  289.93  5.91
407.9  5075.48  286.71  5.65
409.3  5206.54  301.03  5.78
410.8  5338.26  320.27  6.00
412.2  5507.40  321.60  5.84
413.7  5704.74  336.81  5.90
415.1  5919.98  346.51  5.85
416.6  6088.05  368.16  6.05
418.0  6235.00  383.21  6.15
419.5  6391.75  399.79  6.25
420.9  6599.36  412.34  6.25
422.4  6833.73  432.69  6.33
423.8  7052.31  453.94  6.44
425.3  7293.90  470.04  6.44
426.7  7503.00  500.79  6.67
428.2  7685.12  521.14  6.78
429.6  7875.04  546.41  6.94
431.1  8081.92  561.70  6.95
432.5  8334.69  590.94  7.09
434.0  8596.50  624.64  7.27
435.4  8882.50  648.21  7.30
436.8  9168.22  668.40  7.29
438.3  9418.55  698.18  7.41
439.7  9633.17  727.51  7.55
441.2  9836.16  749.31  7.62
442.6  10095.45  777.00  7.70
444.0  10374.00  803.40  7.74
445.5  10686.24  826.14  7.73
446.9  11007.36  865.80  7.87
448.4  11308.85  896.65  7.93
449.8  11633.35  924.18  7.94
451.2  11902.50  952.86  8.01
452.7  12141.63  971.89  8.00
454.1  12398.10  994.99  8.03
455.5  12685.40  1025.00  8.08
457.0  13001.56  1058.20  8.14
458.4  13321.88  1094.97  8.22
459.8  13656.96  1123.20  8.22
461.2  14034.70  1151.07  8.20
462.7  14381.73  1189.74  8.27
464.1  14695.47  1227.01  8.35
465.5  15006.24  1263.34  8.42
467.0  15292.70  1285.36  8.41
468.4  15607.36  1315.86  8.43
469.8  15943.00  1349.51  8.46
471.2  16335.24  1388.85  8.50
472.7  16745.27  1430.43  8.54
474.1  17151.30  1475.00  8.60
475.5  17617.08  1529.17  8.68
476.9  18061.16  1571.14  8.70
478.4  18443.75  1607.14  8.71
479.8  18734.70  1639.34  8.75
481.2  18985.28  1665.77  8.77
482.6  19263.42  1712.19  8.89
484.0  19628.34  1753.07  8.93
485.4  20067.12  1787.47  8.91
486.9  20551.05  1838.57  8.95
488.3  21059.04  1893.83  8.99
489.7  21512.06  1950.54  9.07
491.1  21926.52  1999.20  9.12
492.5  22320.48  2037.00  9.13
493.9  22663.08  2082.73  9.19
495.3  22988.10  2129.36  9.26
496.8  23385.36  2176.34  9.31
498.2  23843.13  2226.30  9.34
499.6  24303.87  2279.51  9.38
501.0  24842.50  2338.56  9.41
502.4  25340.76  2403.09  9.48
503.8  25825.94  2471.05  9.57
505.2  26324.56  2529.11  9.61
506.6  26802.82  2595.06  9.68
508.0  27276.48  2656.80  9.74
509.4  27685.00  2714.29  9.80
510.8  28150.65  2779.07  9.87
512.2  28611.44  2847.83  9.95
513.6  29107.20  2921.14  10.04
515.0  29669.92  3000.57  10.11
516.4  30155.36  3072.34  10.19
517.8  30686.00  3150.39  10.27
519.2  31261.53  3235.71  10.35
520.7  31816.14  3322.60  10.44
522.0  32292.12  3409.29  10.56
523.4  32845.68  3502.80  10.66
524.8  33336.18  3582.21  10.75
526.2  33919.94  3689.53  10.88
527.6  34523.16  3791.83  10.98
529.0  35032.80  3890.86  11.11
530.4  35657.70  3998.07  11.21
531.8  36194.40  4106.47  11.35
533.2  36677.16  4212.00  11.48
534.6  37143.20  4321.83  11.64
536.0  37643.09  4455.75  11.84
537.4  38156.02  4573.39  11.99
538.8  38713.77  4692.64  12.12
540.2  39316.89  4822.61  12.27
541.6  39888.94  4944.50  12.40
543.0  40388.04  5059.20  12.53
544.3  41064.00  5204.46  12.67
545.7  41829.60  5369.14  12.84
547.1  42329.85  5490.32  12.97
548.5  42937.14  5628.30  13.11
549.9  43610.26  5775.99  13.24
551.3  44323.76  5929.11  13.38
552.7  44836.38  6062.41  13.52
554.1  45512.91  6222.28  13.67
555.4  46088.54  6369.47  13.82
556.8  46518.78  6497.70  13.97
558.2  46830.15  6606.32  14.11
559.6  47146.35  6722.57  14.26
561.0  47701.50  6867.30  14.40
562.3  48129.90  7003.75  14.55
563.7  48715.52  7161.60  14.70
565.1  49280.00  7319.71  14.85
566.5  49883.94  7480.93  15.00
567.9  50706.16  7680.46  15.15
569.2  51592.80  7887.00  15.29
570.6  52525.84  8116.63  15.45
572.0  53326.13  8326.13  15.61
573.4  53993.25  8516.23  15.77
574.8  54676.25  8715.54  15.94
576.1  55508.49  8943.25  16.11
577.5  56152.44  9134.20  16.27
578.9  57018.48  9384.26  16.46
580.3  57802.80  9623.01  16.65
581.6  58580.00  9860.00  16.83
583.0  59357.88  10102.18  17.02
584.4  59956.29  10321.39  17.21
585.8  60438.88  10528.90  17.42
587.1  60871.80  10734.43  17.63
588.5  61409.10  10954.07  17.84
589.9  61878.30  11169.00  18.05
591.2  62433.20  11408.23  18.27
592.6  63184.22  11688.60  18.50
594.0  63810.58  11946.25  18.72
595.3  64632.50  12252.39  18.96
596.7  65460.80  12550.00  19.17
598.1  66245.10  12858.84  19.41
599.5  67023.60  13173.29  19.65
600.8  67848.48  13498.29  19.89
602.2  68525.10  13797.00  20.13
603.5  69365.88  14134.71  20.38
604.9  70193.34  14466.86  20.61
606.3  70952.64  14802.86  20.86
607.6  71657.46  15119.83  21.10
609.0  72376.20  15451.71  21.35
610.4  73098.48  15791.10  21.60
611.7  73756.86  16108.88  21.84
613.1  74386.65  16439.89  22.10
614.5  75090.06  16791.81  22.36
615.8  75664.80  17110.67  22.61
617.2  76429.26  17473.37  22.86
618.5  77083.84  17819.80  23.12
619.9  77875.78  18202.86  23.37
621.2  78600.15  18572.64  23.63
622.6  79486.00  18975.00  23.87
624.0  80175.96  19320.88  24.10
625.3  80952.92  19694.31  24.33
626.7  81748.24  20070.63  24.55
628.0  82410.32  20417.11  24.77
629.4  83199.20  20792.00  24.99
630.8  83872.44  21129.86  25.19
632.1  84414.96  21416.40  25.37
633.5  85290.92  21805.46  25.57
634.8  85996.08  22136.19  25.74
636.2  86624.88  22440.26  25.91
637.5  87421.91  22783.99  26.06
638.9  88124.01  23091.21  26.20
640.2  88873.63  23399.51  26.33
641.6  89690.34  23704.71  26.43
642.9  90434.89  23978.50  26.51
644.3  91234.58  24266.53  26.60
645.6  91981.50  24556.07  26.70
647.0  92696.13  24811.14  26.77
648.3  93473.38  25069.67  26.82
649.7  94272.25  25319.80  26.86
651.0  95067.78  25552.19  26.88
652.4  95577.30  25718.27  26.91
653.7  96610.68  26002.29  26.91
655.0  97472.12  26229.49  26.91
656.4  98116.60  26370.43  26.88
657.7  99129.15  26619.36  26.85
659.1  99969.10  26818.00  26.83
660.4  100657.76  26952.80  26.78
661.8  101320.00  27080.00  26.73
663.1  102242.88  27287.76  26.69
664.5  102741.78  27401.96  26.67
665.8  102919.35  27452.68  26.67
667.1  103059.81  27507.41  26.69
668.5  103488.00  27660.00  26.73
669.8  103912.00  27857.51  26.81
671.2  104216.32  28044.34  26.91
672.5  104537.46  28270.05  27.04
673.8  105186.48  28605.60  27.20
675.2  106141.98  29052.90  27.37
676.5  107281.14  29570.44  27.56
677.8  108453.20  30153.06  27.80
679.2  109348.58  30699.14  28.07
680.5  110145.06  31247.53  28.37
681.9  110856.90  31812.00  28.70
683.2  111626.90  32400.50  29.03
684.5  112404.60  33033.00  29.39
685.9  113104.52  33671.21  29.77
687.2  113763.84  34307.66  30.16
688.5  114386.78  34935.07  30.54
689.9  115157.72  35602.40  30.92
691.2  115816.59  36229.04  31.28
692.5  116413.64  36844.21  31.65
693.8  117100.50  37501.93  32.03
695.2  117704.23  38134.71  32.40
696.5  118378.48  38778.46  32.76
697.8  119073.35  39453.07  33.13
699.2  119708.55  40125.15  33.52
700.5  120397.32  40848.30  33.93
701.8  121010.40  41553.75  34.34
703.1  121673.04  42283.46  34.75
704.5  122333.49  43037.04  35.18
705.8  123052.02  43832.91  35.62
707.1  123699.50  44618.57  36.07
708.4  124327.08  45399.24  36.52
709.8  125100.69  46246.18  36.97
711.1  125620.78  47007.36  37.42
712.4  126414.98  47863.44  37.86
713.7  127064.78  48673.11  38.31
715.0  127732.41  49484.19  38.74
716.3  128462.75  50315.00  39.17
717.7  129151.55  51134.06  39.59
719.0  129888.90  51976.00  40.02
720.3  130593.28  52811.30  40.44
721.6  131409.20  53697.57  40.86
722.9  132181.65  54579.02  41.29
724.2  132980.40  55474.20  41.72
725.6  133689.98  56339.30  42.14
726.9  134152.50  57100.89  42.56
728.2  134644.16  57892.80  43.00
729.5  135254.08  58761.30  43.45
730.8  135730.48  59554.23  43.88
732.1  136302.32  60401.20  44.31
733.4  136762.18  61193.82  44.74
734.7  137100.24  61946.23  45.18
736.0  137526.60  62752.54  45.63
737.3  137761.83  63450.58  46.06
738.6  138012.93  64150.07  46.48
740.0  138267.65  64855.64  46.91
741.2  138636.16  65597.26  47.32
742.6  139161.96  66417.43  47.73
743.9  139750.40  67256.06  48.13
745.2  140455.14  68137.93  48.51
746.5  141195.58  69022.64  48.88
747.8  141769.80  69858.14  49.28
749.1  142443.50  70717.42  49.65
750.4  143111.47  71553.97  50.00
751.7  143790.08  72410.70  50.36
753.0  144287.45  73165.17  50.71
754.2  144899.16  73951.97  51.04
755.5  145449.04  74712.95  51.37
756.8  145978.24  75477.71  51.70
758.1  146918.88  76454.83  52.04
759.4  147808.20  77387.71  52.36
760.7  148636.32  78299.80  52.68
762.0  149196.25  79068.75  53.00
763.3  149737.14  79827.30  53.31
764.6  150107.52  80516.23  53.64
765.9  150485.30  81214.86  53.97
767.2  150963.54  81953.70  54.29
768.4  151260.20  82602.00  54.61
769.7  151873.94  83412.38  54.92
771.0  152287.56  84118.63  55.24
772.3  152648.10  84811.18  55.56
773.6  153107.36  85539.89  55.87
774.8  153547.36  86253.31  56.17
776.1  153958.48  86957.93  56.48
777.4  154272.48  87591.14  56.78
778.7  154773.02  88330.90  57.07
780.0  155218.24  89017.83  57.35
781.2  155560.50  89664.69  57.64
782.5  156064.74  90383.61  57.91
783.8  156506.04  91079.49  58.20
785.0  156831.42  91692.47  58.47
786.3  157258.50  92340.00  58.72
787.6  157706.08  93031.60  58.99
788.9  158082.06  93660.54  59.25
790.1  158584.10  94355.07  59.50
791.4  158942.88  94967.66  59.75
792.7  159547.02  95706.47  59.99
793.9  159962.04  96357.60  60.24
795.2  160425.00  97018.93  60.48
796.5  160908.00  97677.49  60.70
797.7  161366.64  98333.96  60.94
799.0  161964.00  99068.57  61.17
800.2  162360.32  99659.89  61.38
801.5  162838.64  100306.57  61.60
802.8  163350.80  100991.64  61.83
804.0  163785.44  101610.60  62.04
805.3  164251.96  102252.57  62.25
806.5  164614.60  102844.36  62.48
807.8  165079.60  103455.00  62.67
809.0  165549.28  104084.99  62.87
810.3  166018.63  104708.94  63.07
811.5  166360.53  105266.36  63.28
812.8  166817.10  105891.00  63.48
814.0  167198.04  106456.18  63.67
815.3  167705.26  107075.72  63.85
816.5  168076.25  107622.32  64.03
817.8  168517.29  108233.10  64.23
819.0  168912.80  108792.95  64.41
820.2  169357.86  109393.89  64.59
821.5  169802.50  109974.79  64.77
822.7  170110.53  110466.54  64.94
824.0  170540.46  111043.93  65.11
825.2  171021.00  111635.46  65.28
826.4  171498.25  112224.28  65.44
827.7  171819.45  112726.50  65.61
828.9  172248.30  113299.71  65.78
830.1  172641.46  113833.34  65.94
831.4  173032.83  114372.69  66.10
832.6  173456.32  114929.10  66.26
833.8  173832.40  115426.29  66.40
835.0  174211.66  115935.00  66.55
836.3  174618.36  116454.80  66.69
837.5  175051.80  117004.50  66.84
838.7  175482.18  117553.18  66.99
839.9  175873.68  118070.23  67.13
841.2  176346.74  118605.49  67.26
842.4  176688.30  119102.38  67.41
843.6  177076.90  119610.50  67.55
844.8  177534.54  120171.02  67.69
846.0  177923.19  120665.64  67.82
847.2  178333.68  121139.40  67.93
848.5  178831.20  121695.60  68.05
849.7  179212.77  122182.74  68.18
850.9  179562.50  122639.21  68.30
852.1  179933.46  123140.70  68.44
853.3  180259.98  123575.66  68.55
854.5  180693.38  124082.35  68.67
855.7  181025.04  124552.24  68.80
856.9  181437.00  124988.06  68.89
858.1  181796.21  125444.48  69.00
859.3  182182.84  125926.70  69.12
860.5  182624.01  126419.08  69.22
861.7  183048.80  126940.57  69.35
862.9  183407.90  127367.59  69.44
864.1  183780.28  127792.31  69.54
865.3  184197.76  128291.57  69.65
866.5  184654.08  128785.37  69.74
867.7  185052.65  129257.69  69.85
868.9  185471.23  129712.75  69.94
870.1  185905.07  130221.32  70.05
871.3  186316.10  130659.71  70.13
872.5  186742.35  131152.18  70.23
873.7  187213.44  131661.71  70.33
874.9  187746.69  132217.39  70.42
876.0  188244.36  132713.23  70.50
877.2  188665.60  133138.26  70.57
878.4  189216.63  133638.94  70.63
879.6  189600.60  134148.00  70.75
880.8  190043.00  134618.75  70.84
882.0  190481.86  135068.49  70.91
883.1  190933.12  135574.20  71.01
884.3  191394.44  136026.32  71.07
885.5  191901.57  136513.80  71.14
886.7  192265.92  136948.11  71.23
887.8  192664.20  137388.00  71.31
889.0  193222.52  137853.39  71.34
890.2  193632.81  138309.15  71.43
891.4  194161.44  138830.01  71.50
892.5  194758.20  139379.59  71.57
893.7  195333.50  139941.89  71.64
894.9  195971.04  140503.11  71.70
896.0  196570.25  141065.68  71.76
897.2  197134.42  141607.00  71.83
898.4  197627.30  142127.79  71.92
899.5  198311.33  142738.33  71.98
900.7  198716.70  143125.36  72.02
901.9  199143.30  143556.99  72.09
903.0  199561.02  143929.66  72.12
904.2  199876.20  144288.43  72.19
905.4  200380.14  144758.06  72.24
906.5  200909.80  145250.00  72.30
907.7  201228.40  145623.49  72.37
908.8  201623.88  146025.62  72.42
910.0  201943.04  146316.11  72.45
911.2  202214.39  146635.29  72.51
912.3  202439.94  146893.20  72.56
913.5  202709.46  147151.49  72.59
914.6  202849.92  147387.60  72.66
915.8  203160.66  147815.49  72.76
916.9  203415.80  148075.72  72.79
918.1  203718.36  148370.31  72.83
919.2  203952.60  148614.75  72.87
920.4  204138.66  148791.97  72.89
921.5  204317.39  149075.68  72.96
922.7  204401.60  149370.40  73.08
923.8  204819.96  149686.89  73.08
925.0  205106.16  149837.45  73.05
926.1  205305.66  150152.10  73.14
927.3  205732.32  150593.49  73.20
928.4  206193.00  151029.82  73.25
929.6  206807.04  151581.26  73.30
930.7  207615.80  152192.00  73.30
931.8  208308.27  152805.11  73.36
933.0  208980.72  153327.09  73.37
934.1  209416.41  153717.69  73.40
935.3  209537.34  153923.01  73.46
936.4  209598.06  153999.44  73.47
937.6  209392.53  154020.47  73.56
938.7  209376.00  153994.18  73.55
939.9  209288.62  154059.41  73.61
941.0  209909.72  154453.99  73.58
942.1  210373.20  154893.99  73.63
943.3  210952.38  155317.37  73.63
944.4  211202.76  155710.39  73.73
945.6  211437.12  155932.74  73.75
946.7  211711.10  156026.39  73.70
947.9  211804.32  156156.45  73.73
949.0  212071.20  156356.61  73.73
950.1  212365.44  156694.89  73.79
951.3  212574.67  156974.87  73.84
952.4  213031.74  157126.10  73.76
953.6  213222.88  157268.43  73.76
954.7  213404.70  157338.54  73.73
955.8  213622.92  157633.69  73.79
957.0  214092.30  157983.54  73.79
958.1  214442.88  158174.49  73.76
959.3  214340.70  157951.50  73.69
960.4  214726.16  158225.66  73.69
961.6  215077.64  158476.61  73.68
962.7  215414.72  158628.11  73.64
963.9  215591.32  158899.65  73.70
965.0  215532.18  158749.16  73.65
966.2  215680.48  158827.61  73.64
967.3  215866.42  158832.39  73.58
968.5  216087.36  158951.31  73.56
969.6  216129.92  159033.14  73.58
970.8  216346.35  158834.03  73.42
971.9  216047.04  158752.00  73.48
973.1  216322.64  158982.57  73.49
974.2  216336.30  159019.24  73.51
975.4  216573.81  159108.99  73.47
976.5  216518.25  158857.86  73.37
977.7  216742.44  158909.14  73.32
978.8  216838.89  158977.16  73.32
980.0  216769.00  159054.29  73.38
981.2  216990.42  159349.86  73.44
982.3  216962.34  159062.10  73.31
983.5  217128.21  158894.91  73.18
984.6  217208.16  159078.34  73.24
985.8  217504.32  158822.71  73.02
987.0  217248.64  158768.23  73.08
988.1  217750.54  159104.19  73.07
989.3  217842.24  159138.00  73.05
990.2  229009.55  167877.02  73.31
994.0  229351.58  168676.70  73.55
997.9  229524.00  169102.07  73.68
1001.7  230188.54  169951.28  73.83
1005.6  231148.89  171057.86  74.00
1009.4  232292.02  172275.31  74.16
1013.3  233240.00  173391.43  74.34
1017.1  233944.88  174245.18  74.48
1021.0  234616.44  175187.14  74.67
1024.8  235853.22  176311.82  74.75
1028.6  237412.47  177827.95  74.90
1032.5  238730.80  179096.40  75.02
1036.3  239296.32  179831.06  75.15
1040.1  239566.62  180289.29  75.26
1044.0  240240.87  181016.31  75.35
1047.8  240798.60  181656.00  75.44
1051.6  241367.38  182327.83  75.54
1055.5  241083.80  182330.10  75.63
1059.3  240946.50  182428.88  75.71
1063.1  240881.04  182541.25  75.78
1067.0  241208.47  183001.29  75.87
1070.8  241885.62  183646.80  75.92
1074.6  242363.81  184229.61  76.01
1078.4  242194.00  184260.00  76.08
1082.3  241576.33  183887.40  76.12
1086.1  241206.04  183813.06  76.21
1089.9  241274.67  184000.28  76.26
1093.7  241611.61  184416.65  76.33
1097.5  241758.34  184639.05  76.37
1101.4  241694.16  184644.42  76.40
1105.2  241584.40  184589.49  76.41
1109.0  241895.90  184783.02  76.39
1112.8  242729.66  185268.62  76.33
1116.6  243369.33  185679.94  76.30
1120.4  244008.18  186018.60  76.23
1124.2  244414.26  186065.32  76.13
1128.1  244900.30  186117.27  76.00
1131.8  244885.67  185795.70  75.87
1135.7  244679.62  185309.54  75.74
1139.5  244430.80  184772.19  75.59
1143.3  243899.88  183890.53  75.40
1147.1  243355.56  183004.57  75.20
1150.9  242816.75  181956.70  74.94
1154.7  242766.04  181199.57  74.64
1158.5  242695.20  180418.29  74.34
1162.3  242491.07  179634.08  74.08
1166.1  241898.18  178581.23  73.82
1169.9  241505.07  177807.64  73.62
1173.7  240940.00  176952.86  73.44
1177.5  240302.88  176107.43  73.29
1181.2  240279.87  175755.36  73.15
1185.0  240602.36  175625.05  72.99
1188.8  240480.72  175357.00  72.92
1192.6  240474.43  175169.57  72.84
1196.4  240485.12  175050.53  72.79
1200.2  239869.16  174608.00  72.79
1204.0  239483.80  174381.59  72.82
1207.8  239173.93  174274.48  72.87
1211.6  238692.33  173956.00  72.88
1215.3  238300.60  173939.58  72.99
1219.1  238131.08  174086.30  73.11
1222.9  237795.56  174194.29  73.25
1226.7  237507.41  174354.66  73.41
1230.4  236891.49  174247.22  73.56
1234.2  236288.89  174099.10  73.68
1238.0  235601.50  173890.34  73.81
1241.8  234963.06  173699.59  73.93
1245.5  234438.73  173551.49  74.03
1249.3  234248.90  173601.31  74.11
1253.1  234396.94  173867.50  74.18
1256.8  234391.37  174014.15  74.24
1260.6  234138.05  173902.51  74.27
1264.4  233861.49  173829.43  74.33
1268.1  233433.20  173555.49  74.35
1271.9  233393.02  173618.99  74.39
1275.7  233647.47  173890.14  74.42
1279.4  233952.60  174193.59  74.46
1283.2  233524.72  174017.02  74.52
1286.9  233168.57  173851.32  74.56
1290.7  232916.93  173731.80  74.59
1294.4  232316.87  173330.05  74.61
1298.2  231504.86  172757.90  74.62
1302.0  230473.33  171940.93  74.60
1305.7  229232.36  170985.57  74.59
1309.5  227814.65  169763.34  74.52
1313.2  226844.33  168820.13  74.42
1317.0  226153.20  168108.94  74.33
1320.7  225456.62  167250.45  74.18
1324.4  224496.38  166109.25  73.99
1328.2  223804.80  165049.20  73.75
1331.9  222890.19  163737.12  73.46
1335.7  222065.14  162362.95  73.12
1339.4  220934.40  160742.57  72.76
1343.2  220095.06  159213.97  72.34
1346.9  219650.45  157914.43  71.89
1350.6  219904.14  157092.65  71.44
1354.4  220384.69  156465.88  71.00
1358.1  220193.47  155433.00  70.59
1361.8  219542.09  154059.00  70.17
1365.6  218487.25  152510.88  69.80
1369.3  217242.22  150833.14  69.43
1373.0  215901.64  149106.57  69.06
1376.7  214441.70  147301.80  68.69
1380.5  212992.09  145259.86  68.20
1384.2  211660.54  143006.03  67.56
1387.9  210405.60  140540.53  66.80
1391.6  209151.25  137724.13  65.85
1395.3  208028.80  134684.81  64.74
1399.1  207303.84  131690.36  63.53
1402.8  206378.00  128241.86  62.14
1406.5  205683.30  124663.93  60.61
1410.2  205133.11  121067.39  59.02
1413.9  204989.89  117791.75  57.46
1417.6  204502.27  114568.59  56.02
1421.3  203954.93  111680.06  54.76
1425.1  203283.20  109043.66  53.64
1428.8  202885.20  106879.69  52.68
1432.5  202637.03  105149.11  51.89
1436.2  202423.60  103741.31  51.25
1439.9  201839.65  102400.46  50.73
1443.6  201481.00  101420.71  50.34
1447.3  200950.96  100581.71  50.05
1451.0  200466.75  99918.64  49.84
1454.7  199935.11  99387.83  49.71
1458.4  199523.10  98997.15  49.62
1462.1  198923.80  98635.46  49.58
1465.8  198314.39  98318.54  49.58
1469.4  197756.80  98147.77  49.63
1473.1  198143.20  98540.10  49.73
1476.8  198244.22  98972.44  49.92
1480.5  197182.62  98824.59  50.12
1484.2  196313.10  98778.45  50.32
1487.9  195713.16  98907.89  50.54
1491.6  195016.25  98968.77  50.75
1495.3  194730.25  99252.21  50.97
1498.9  194171.13  99445.56  51.22
1502.6  193290.58  99469.64  51.46
1506.3  192276.62  99370.00  51.68
1510.0  191351.25  99345.38  51.92
1513.7  190672.90  99413.91  52.14
1517.3  189985.06  99493.36  52.37
1521.0  189132.52  99388.67  52.55
1524.7  188387.50  99376.33  52.75
1528.3  187614.07  99249.60  52.90
1532.0  186745.73  99110.40  53.07
1535.7  185943.02  98945.00  53.21
1539.3  185124.33  98714.74  53.32
1543.0  184547.03  98598.88  53.43
1546.7  184195.92  98616.38  53.54
1550.3  183716.98  98524.46  53.63
1554.0  182950.60  98256.60  53.71
1557.6  182212.37  98037.11  53.80
1561.3  181403.38  97737.35  53.88
1565.0  180563.20  97409.23  53.95
1568.6  179644.32  97015.69  54.00
1572.3  179004.11  96807.39  54.08
1575.9  178404.53  96633.09  54.17
1579.6  177854.21  96470.50  54.24
1583.2  177226.93  96318.11  54.35
1586.9  176495.67  96068.23  54.43
1590.5  175894.40  96002.51  54.58
1594.1  175166.90  95846.18  54.72
1597.8  174401.07  95687.90  54.87
1601.4  173664.57  95597.67  55.05
1605.1  172715.47  95349.28  55.21
1608.7  171914.25  95182.55  55.37
1612.3  171153.00  95047.27  55.53
1616.0  170359.20  94843.74  55.67
1619.6  169702.00  94710.29  55.81
1623.2  168873.00  94427.70  55.92
1626.9  168263.02  94265.39  56.02
1630.5  167503.15  93944.93  56.09
1634.1  166857.30  93680.28  56.14
1637.8  166184.98  93328.00  56.16
1641.4  165392.47  92803.53  56.11
1645.0  164620.04  92216.06  56.02
1648.6  163705.27  91440.21  55.86
1652.2  163030.04  90716.79  55.64
1655.8  162354.67  89971.71  55.42
1659.5  161695.45  89235.77  55.19
1663.1  160547.89  88333.71  55.02
1666.7  159346.83  87498.32  54.91
1670.3  158239.92  86788.44  54.85
1673.9  157211.18  86205.79  54.83
1677.5  156431.38  85764.30  54.83
1681.1  156008.04  85488.20  54.80
1684.7  156019.20  85402.38  54.74
1688.3  155899.26  85180.35  54.64
1691.9  155539.33  84808.84  54.53
1695.6  155192.07  84399.51  54.38
1699.2  155094.20  84108.54  54.23
1702.8  154994.73  83781.01  54.05
1706.3  154526.78  83188.14  53.83
1709.9  153610.49  82333.09  53.60
1713.5  152909.61  81608.96  53.37
1717.1  152223.71  80886.40  53.14
1720.7  151544.46  80198.54  52.92
1724.3  151186.99  79772.20  52.76
1727.9  150850.35  79470.70  52.68
1731.5  150743.06  79399.84  52.67
1735.1  150851.20  79507.89  52.71
1738.7  150603.51  79434.69  52.74
1742.2  150167.79  79200.35  52.74
1745.8  149522.27  78885.94  52.76
1749.4  149246.33  78753.06  52.77
1753.0  148321.72  78269.70  52.77
1756.5  146866.94  77573.15  52.82
1760.1  145197.60  76719.06  52.84
1763.7  143335.89  75784.63  52.87
1767.2  141835.60  75095.74  52.95
1770.8  140562.00  74494.93  53.00
1774.4  139212.97  73787.73  53.00
1777.9  138400.28  73517.33  53.12
1781.5  137588.33  73104.64  53.13
1785.1  136424.17  72498.21  53.14
1788.6  135191.74  71863.81  53.16
1792.2  133894.17  71210.46  53.18
1795.8  133223.64  70955.25  53.26
1799.3  132553.00  70648.46  53.30
1802.9  131865.03  70356.65  53.36
1806.4  131264.27  70136.17  53.43
1810.0  130505.22  69805.36  53.49
1813.5  130129.27  69678.91  53.55
1817.1  129901.87  69637.16  53.61
1820.6  129342.50  69453.17  53.70
1824.2  129287.60  69547.40  53.79
1827.7  128577.41  69282.74  53.88
1831.2  128352.00  69345.00  54.03
1834.8  128323.07  69461.81  54.13
1838.3  128093.00  69519.21  54.27
1841.8  127480.63  69297.86  54.36
1845.4  126603.75  68931.80  54.45
1848.9  125842.95  68552.33  54.47
1852.4  125221.33  68234.66  54.49
1856.0  124542.07  67750.52  54.40
1859.5  123819.73  67216.64  54.29
1863.0  123275.26  66680.75  54.09
1866.6  123120.18  66230.00  53.79
1870.1  122986.30  65659.99  53.39
1873.6  122371.50  64650.54  52.83
1877.1  121266.83  63205.13  52.12
1880.6  120028.82  61502.99  51.24
1884.2  119140.58  59739.18  50.14
1887.7  118354.40  57756.99  48.80
1891.2  117441.10  55417.28  47.19
1894.7  116694.27  52866.55  45.30
1898.2  116223.99  50309.87  43.29
1902.2  123786.00  50668.80  40.93
1904.9  123125.52  48308.43  39.24
1907.6  122297.60  46006.07  37.62
1910.4  121606.33  43940.75  36.13
1913.1  120546.40  41935.20  34.79
1915.8  119887.60  40313.47  33.63
1918.6  119405.87  39015.47  32.67
1921.3  118924.54  37977.01  31.93
1924.0  118117.30  37077.48  31.39
1926.7  117337.20  36425.50  31.04
1929.4  116546.33  35955.13  30.85
1932.2  115976.73  35694.66  30.78
1934.9  115401.00  35560.20  30.81
1937.6  114792.97  35523.90  30.95
1940.3  114247.08  35586.67  31.15
1943.0  113756.27  35697.52  31.38
1945.7  113043.24  35795.83  31.67
1948.4  112313.57  35907.03  31.97
1951.1  111727.05  36075.90  32.29
1953.8  111120.35  36251.60  32.62
1956.4  110630.13  36453.30  32.95
1959.1  110073.07  36671.13  33.32
1961.8  109301.50  36800.75  33.67
1964.5  108646.73  36972.00  34.03
1967.2  107909.80  37127.97  34.41
1969.9  107298.75  37316.42  34.78
1972.5  106540.03  37438.44  35.14
1975.2  106016.55  37639.65  35.50
1977.9  105682.75  37898.98  35.86
1980.6  105127.81  38080.82  36.22
1983.2  104301.47  38155.72  36.58
1985.9  103446.00  38196.00  36.92
1988.5  102567.58  38197.79  37.24
1991.2  101944.58  38290.73  37.56
1993.8  101373.80  38381.20  37.86
1996.5  100932.15  38496.15  38.14
1999.2  100326.00  38531.00  38.41
2001.8  99942.40  38619.10  38.64
2004.4  99444.77  38625.07  38.84
2007.1  98766.38  38522.17  39.00
2009.7  98190.90  38462.10  39.17
2012.4  97845.07  38486.67  39.33
2015.0  97414.83  38418.33  39.44
2017.6  96874.83  38249.54  39.48
2020.3  96398.50  38085.67  39.51
2022.9  96180.80  37994.80  39.50
2025.5  95982.40  37869.63  39.45
2028.1  95808.83  37700.20  39.35
2030.8  95423.93  37392.73  39.19
2033.4  95256.35  37160.20  39.01
2036.0  94901.53  36837.53  38.82
2038.6  94538.80  36499.80  38.61
2041.2  94252.13  36162.67  38.37
2043.8  93944.72  35812.51  38.12
2046.4  93586.05  35427.50  37.86
2049.0  93093.40  35003.93  37.60
2051.6  92854.10  34682.15  37.35
2054.2  92541.46  34338.96  37.11
2056.8  92213.92  34001.92  36.87
2059.4  91651.98  33579.67  36.64
2062.0  91172.29  33202.29  36.42
2064.6  90617.18  32808.88  36.21
2067.1  90038.48  32416.20  36.00
2069.7  89434.73  32003.35  35.78
2072.3  89016.17  31709.98  35.62
2074.9  88571.53  31403.75  35.46
2077.4  88260.70  31140.53  35.28
2080.0  87793.30  30835.42  35.12
2082.6  87324.71  30549.58  34.98
2085.1  86882.05  30258.15  34.83
2087.7  86567.00  30030.00  34.69
2090.3  86146.40  29760.60  34.55
2092.8  85435.90  29401.43  34.41
2095.4  84676.80  29011.78  34.26
2097.9  84044.45  28676.08  34.12
2100.5  83391.00  28354.33  34.00
2103.0  82830.45  28064.95  33.88
2105.6  82284.08  27798.25  33.78
2108.1  81802.73  27558.08  33.69
2110.7  81304.65  27299.42  33.58
2113.2  80826.02  27051.39  33.47
2115.7  80261.33  26764.13  33.35
2118.3  79657.50  26453.70  33.21
2120.8  79316.55  26260.50  33.11
2123.3  78931.36  26074.38  33.03
2125.8  78546.88  25901.98  32.98
2128.4  78138.45  25712.70  32.91
2130.9  77638.33  25493.00  32.84
2133.4  77279.30  25326.93  32.77
2135.9  76916.83  25190.83  32.75
2138.4  76469.89  25039.58  32.74
2140.9  76170.85  24962.12  32.77
2143.4  75859.53  24878.37  32.80
2145.9  75561.03  24799.18  32.82
2148.4  75262.54  24738.26  32.87
2150.9  74970.14  24695.62  32.94
2153.4  74696.02  24689.53  33.05
2155.9  74387.28  24677.67  33.17
2158.4  74112.50  24659.25  33.27
2160.9  73892.00  24659.25  33.37
2163.4  73595.73  24650.17  33.49
2165.9  73069.70  24570.65  33.63
2168.4  72613.05  24495.45  33.73
2170.8  72281.28  24474.54  33.86
2173.3  71931.73  24439.44  33.98
2175.8  71624.12  24413.13  34.09
2178.2  71265.46  24367.71  34.19
2180.7  70911.58  24330.02  34.31
2183.2  70500.13  24282.33  34.44
2185.6  70100.10  24223.50  34.56
2188.1  69665.40  24166.80  34.69
2190.6  69122.95  24109.15  34.88
2193.0  68474.45  23997.05  35.05
2195.5  67916.80  23884.80  35.17
2197.9  67376.20  23784.40  35.30
2200.4  66698.83  23654.67  35.46
2202.8  66230.70  23591.20  35.62
2205.3  65650.38  23471.87  35.75
2207.7  65292.72  23441.17  35.90
2210.1  64892.33  23378.83  36.03
2212.6  64557.49  23332.05  36.14
2215.0  64329.79  23310.42  36.24
2217.4  64050.66  23268.27  36.33
2219.9  63820.68  23240.53  36.42
2222.3  63612.63  23192.03  36.46
2224.7  63458.55  23136.08  36.46
2227.1  63218.65  23030.55  36.43
2229.5  62934.83  22889.22  36.37
2231.9  62497.60  22676.93  36.28
2234.4  62002.93  22412.93  36.15
2236.8  61625.44  22160.59  35.96
2239.2  61275.50  21900.45  35.74
2241.6  60879.88  21632.63  35.53
2244.0  60487.20  21362.40  35.32
2246.4  60112.00  21053.65  35.02
2248.8  59700.30  20725.65  34.72
2251.2  59363.00  20437.75  34.43
2253.6  58964.25  20140.50  34.16
2255.9  58684.70  19885.20  33.88
2258.3  58393.58  19630.18  33.62
2260.7  58031.60  19365.67  33.37
2263.1  57644.75  19096.50  33.13
2265.5  57267.10  18850.06  32.92
2267.9  56970.50  18654.25  32.74
2270.2  56549.20  18421.00  32.58
2272.6  56144.30  18206.20  32.43
2275.0  55742.40  18000.15  32.29
2277.3  55371.50  17818.00  32.18
2279.7  55032.25  17633.63  32.04
2282.1  54701.90  17468.33  31.93
2284.4  54292.88  17250.75  31.77
2286.8  54019.41  17051.60  31.57
2289.1  53670.37  16866.10  31.43
2291.5  53377.04  16689.40  31.27
2293.8  52968.90  16434.65  31.03
2296.2  52514.00  16193.10  30.84
2298.5  52014.75  15930.98  30.63
2300.8  51511.83  15703.68  30.49
2303.2  50910.50  15478.97  30.40
2305.5  50274.38  15243.34  30.32
2307.9  49616.34  15026.58  30.29
2310.2  48987.40  14853.30  30.32
2312.5  48430.33  14712.33  30.38
2314.8  47897.90  14613.70  30.51
2317.1  47313.75  14476.25  30.60
2319.5  46713.08  14314.43  30.64
2321.8  46165.07  14158.63  30.67
2324.1  45602.43  13991.83  30.68
2326.4  45092.67  13827.37  30.66
2328.7  44578.75  13648.33  30.62
2331.0  44129.40  13477.40  30.54
2333.3  43790.86  13352.70  30.49
2335.6  43427.07  13201.07  30.40
2337.9  42993.60  13022.10  30.29
2340.2  42599.58  12864.58  30.20
2342.5  42208.55  12719.63  30.14
2344.8  41717.58  12542.33  30.06
2347.1  41240.15  12372.85  30.00
2349.4  40733.70  12225.00  30.01
2351.7  40292.53  12134.93  30.12
2353.9  39835.28  12040.40  30.23
2356.2  39333.13  11911.25  30.28
2358.5  38852.03  11813.56  30.41
2360.8  38408.07  11704.23  30.47
2363.1  37970.85  11589.30  30.52
2365.3  37525.87  11446.05  30.50
2367.6  37016.67  11291.67  30.50
2369.8  36506.63  11147.13  30.53
2372.1  35954.75  10968.10  30.51
2374.4  35346.07  10751.17  30.42
2376.6  34757.80  10558.57  30.38
2378.9  34205.27  10377.27  30.34
2381.1  33661.33  10218.00  30.36
2383.4  33114.62  10059.03  30.38
2385.6  32638.83  9892.67  30.31
2387.9  32181.30  9735.30  30.25
2390.1  31745.00  9581.25  30.18
2392.3  31291.65  9433.13  30.15
2394.6  30855.85  9310.33  30.17
2396.8  30441.86  9195.33  30.21
2399.0  30022.42  9050.42  30.15
2401.3  29601.72  8908.47  30.09
2403.5  29156.40  8754.20  30.02
2405.7  28736.79  8598.27  29.92
2407.9  28337.55  8445.45  29.80
2410.1  27918.60  8286.30  29.68
2412.4  27581.42  8154.83  29.57
2414.6  27194.20  8008.80  29.45
2416.8  26778.40  7854.00  29.33
2419.0  26426.36  7697.99  29.13
2421.2  26066.90  7534.82  28.91
2423.4  25643.98  7368.96  28.74
2425.6  25346.03  7239.00  28.56
2427.8  25060.28  7105.65  28.35
2430.0  24736.97  6958.47  28.13
2432.2  24432.00  6835.20  27.98
2434.4  24139.13  6714.45  27.82
2436.5  23840.43  6572.97  27.57
2438.7  23551.35  6422.20  27.27
2440.9  23264.20  6292.45  27.05
2443.1  23024.55  6170.70  26.80
2445.3  22744.51  6064.53  26.66
2447.4  22440.00  5946.60  26.50
2449.6  22176.00  5841.73  26.34
2451.8  21910.95  5723.55  26.12
2453.9  21614.67  5590.72  25.87
2456.1  21289.20  5463.60  25.66
2458.3  20950.32  5359.38  25.58
2460.4  20645.61  5249.61  25.43
2462.6  20428.63  5180.00  25.36
2464.7  20209.26  5109.76  25.28
2466.9  19973.20  5010.00  25.08
2469.0  19729.43  4918.16  24.93
2471.2  19467.15  4823.10  24.78
2473.3  19169.37  4720.99  24.63
2475.4  18930.53  4632.33  24.47
2477.6  18687.45  4553.03  24.36
2479.7  18457.60  4441.60  24.06
2481.9  18185.65  4318.77  23.75
2484.0  17993.98  4250.44  23.62
2486.1  17786.25  4198.95  23.61
2488.2  17566.33  4173.46  23.76
2490.4  17307.08  4091.04  23.64
2492.5  16972.57  3975.70  23.42
2494.6  16641.38  3880.20  23.32
2496.7  16442.92  3825.14  23.26
2498.8  16275.90  3818.03  23.46
2500.9  16114.59  3835.01  23.80
2503.0  16033.35  3783.15  23.60
2505.1  15991.63  3760.25  23.51
2507.2  16002.20  3775.80  23.60
2509.4  15911.50  3809.12  23.94
2511.4  15853.60  3806.95  24.01
2513.5  15951.60  3854.27  24.16
2515.6  16064.82  3808.87  23.71
