# Supplementary material for: Using reflectance spectra and Pl@ntNet to identify herbarium specimens: a case study with Lithocarpus
Source: New Phytol. 2025 Jun 4;251(2):800–10. doi: 10.1111/nph.70258 (PMC13278665; doi:10.1111/nph.70258)
Supplement: Supplementary file 1 — Dataset S1 Original spectral data collected for this study. [file NPH-251-800-s003.zip › lithocarpus_spectra/gr021022_0208.sig]

/*** Spectra Vista SIG Data ***/
name= gr021022_0208.sig
instrument= HI: 1132003 (HR-1024i)
integration= 50.0, 9.0, 6.0, 200.0, 14.0, 6.0
scan method= Time-based, Time-based
scan coadds= 100, 425, 571, 25, 298, 571
scan time= 5, 5
scan settings= AI, AI
external data set1= 0,0,0,0,0,0,0,0,0,0,0,0,0,0,0,0,0,0,0,0,0,0,0,0,0,0,0,0,0,0,0,0
external data set2= 0,0,0,0,0,0,0,0,0,0,0,0,0,0,0,0,0,0,0,0,0,0,0,0,0,0,0,0,0,0,0,0
external data dark= 0,0,0,0,0,0,0,0,0,0,0,0,0,0,0,0
external data mask= 0
optic= LENS 4(1), LENS 4(1)
temp= 35.6, -5.0, -9.9, 35.6, -5.0, -10.1
battery= 7.37, 7.37
error= 0, 0
units= Radiance, Radiance
time= 10/02/2022 12:50:40, 10/02/2022 12:53:34
longitude=                 ,                 
latitude=                 ,                 
gpstime=                 ,                 
comm= 
memory slot= 0, 0
factors= 0.979, 0.970, 1.000 [Overlap: Remove @ 990,1900, Matching Type: None]
inclinometer x offset= 1, 1
inclinometer y offset= 90, 90
data= 
340.5  1236.90  227.85  18.42
341.9  1254.93  223.34  17.80
343.4  1200.48  201.72  16.80
344.9  1184.00  180.38  15.23
346.4  1194.61  196.13  16.42
347.8  1216.23  184.15  15.14
349.3  1194.00  167.16  14.00
350.8  1227.15  159.08  12.96
352.2  1258.18  168.25  13.37
353.7  1282.47  162.03  12.63
355.2  1296.90  147.38  11.36
356.6  1361.36  150.54  11.06
358.1  1427.76  148.73  10.42
359.6  1474.30  147.43  10.00
361.0  1526.44  153.88  10.08
362.5  1590.57  154.13  9.69
364.0  1681.68  159.25  9.47
365.5  1760.45  150.99  8.58
366.9  1808.64  147.58  8.16
368.4  1901.52  153.25  8.06
369.9  1980.44  160.75  8.12
371.3  2088.76  171.86  8.23
372.8  2136.93  176.99  8.28
374.2  2258.52  175.23  7.76
375.7  2372.91  180.26  7.60
377.2  2469.75  190.24  7.70
378.6  2562.74  191.55  7.47
380.1  2628.10  198.71  7.56
381.6  2748.98  198.61  7.22
383.0  2884.20  202.40  7.02
384.5  3019.38  213.40  7.07
386.0  3135.00  225.72  7.20
387.4  3229.40  231.96  7.18
388.9  3334.94  229.50  6.88
390.4  3473.95  236.34  6.80
391.8  3639.16  246.82  6.78
393.3  3766.75  254.98  6.77
394.7  3859.00  261.05  6.76
396.2  3960.12  262.39  6.63
397.7  4117.68  263.16  6.39
399.1  4296.75  275.50  6.41
400.6  4470.40  284.48  6.36
402.0  4613.70  296.60  6.43
403.5  4704.00  303.80  6.46
405.0  4846.40  309.89  6.39
406.4  5033.16  322.47  6.41
407.9  5227.12  336.73  6.44
409.3  5373.36  344.62  6.41
410.8  5499.00  344.75  6.27
412.2  5644.08  361.80  6.41
413.7  5851.61  374.91  6.41
415.1  6079.16  392.27  6.45
416.6  6267.33  401.51  6.41
418.0  6416.25  411.44  6.41
419.5  6564.50  419.78  6.39
420.9  6756.80  436.24  6.46
422.4  6997.79  457.48  6.54
423.8  7243.58  475.09  6.56
425.3  7503.00  493.54  6.58
426.7  7730.55  511.99  6.62
428.2  7904.00  530.48  6.71
429.6  8082.59  547.04  6.77
431.1  8288.56  566.83  6.84
432.5  8547.11  584.16  6.83
434.0  8822.00  607.75  6.89
435.4  9130.00  636.63  6.97
436.8  9424.44  661.44  7.02
438.3  9684.10  682.24  7.04
439.7  9894.91  704.14  7.12
441.2  10084.32  723.33  7.17
442.6  10339.65  747.86  7.23
444.0  10619.70  773.96  7.29
445.5  10941.45  802.28  7.33
446.9  11285.82  832.65  7.38
448.4  11596.41  857.15  7.39
449.8  11938.45  889.88  7.45
451.2  12213.00  917.13  7.51
452.7  12448.50  939.43  7.55
454.1  12698.66  962.37  7.58
455.5  12983.88  990.15  7.63
457.0  13321.88  1023.88  7.69
458.4  13642.20  1056.77  7.75
459.8  13996.80  1090.08  7.79
461.2  14398.02  1125.12  7.81
462.7  14763.81  1161.17  7.86
464.1  15096.09  1191.24  7.89
465.5  15379.56  1227.06  7.98
467.0  15658.70  1256.60  8.02
468.4  15981.84  1285.01  8.04
469.8  16324.44  1318.65  8.08
471.2  16731.21  1356.35  8.11
472.7  17151.68  1398.88  8.16
474.1  17582.00  1441.08  8.20
475.5  18095.48  1492.01  8.25
476.9  18580.51  1536.67  8.27
478.4  18968.75  1579.69  8.33
479.8  19241.90  1613.53  8.39
481.2  19446.64  1636.88  8.42
482.6  19704.33  1662.73  8.44
484.0  20058.60  1702.86  8.49
485.4  20517.80  1747.87  8.52
486.9  21042.45  1798.88  8.55
488.3  21596.32  1858.58  8.61
489.7  22074.62  1907.43  8.64
491.1  22496.88  1952.16  8.68
492.5  22884.96  1994.79  8.72
493.9  23215.98  2031.18  8.75
495.3  23518.20  2066.25  8.79
496.8  23896.88  2110.02  8.83
498.2  24375.27  2165.21  8.88
499.6  24866.73  2216.93  8.92
501.0  25433.49  2277.67  8.96
502.4  25954.80  2337.48  9.01
503.8  26464.69  2392.76  9.04
505.2  26984.96  2452.37  9.09
506.6  27485.92  2514.82  9.15
508.0  27977.04  2579.22  9.22
509.4  28380.00  2631.25  9.27
510.8  28833.75  2691.56  9.33
512.2  29284.88  2747.44  9.38
513.6  29793.60  2816.40  9.45
515.0  30363.76  2895.72  9.54
516.4  30865.28  2961.48  9.59
517.8  31418.80  3036.54  9.66
519.2  32008.98  3116.64  9.74
520.7  32579.44  3200.25  9.82
522.0  33064.68  3277.83  9.91
523.4  33648.30  3363.73  10.00
524.8  34146.48  3440.49  10.08
526.2  34741.50  3530.96  10.16
527.6  35368.50  3626.64  10.25
529.0  35899.60  3714.70  10.35
530.4  36540.78  3815.53  10.44
531.8  37076.41  3908.49  10.54
533.2  37557.00  4002.57  10.66
534.6  38029.44  4107.56  10.80
536.0  38525.10  4218.11  10.95
537.4  39027.08  4321.63  11.07
538.8  39590.91  4430.00  11.19
540.2  40212.74  4546.99  11.31
541.6  40800.34  4664.42  11.43
543.0  41316.80  4771.83  11.55
544.3  42016.65  4902.45  11.67
545.7  42804.00  5048.18  11.79
547.1  43308.60  5162.36  11.92
548.5  43944.54  5293.23  12.05
549.9  44650.69  5434.82  12.17
551.3  45393.40  5579.15  12.29
552.7  45920.16  5704.34  12.42
554.1  46631.82  5856.16  12.56
555.4  47228.96  5995.22  12.69
556.8  47659.92  6113.42  12.83
558.2  47936.85  6210.08  12.95
559.6  48220.50  6314.70  13.10
561.0  48750.24  6448.37  13.23
562.3  49158.20  6565.65  13.36
563.7  49745.92  6709.92  13.49
565.1  50327.20  6856.30  13.62
566.5  50957.13  7006.98  13.75
567.9  51800.08  7192.10  13.88
569.2  52714.20  7389.90  14.02
570.6  53673.90  7600.66  14.16
572.0  54503.52  7792.35  14.30
573.4  55193.10  7971.64  14.44
574.8  55896.00  8157.88  14.59
576.1  56754.08  8370.02  14.75
577.5  57408.12  8556.50  14.90
578.9  58323.84  8782.32  15.06
580.3  59161.80  9001.11  15.21
581.6  59995.20  9223.16  15.37
583.0  60812.73  9450.56  15.54
584.4  61413.51  9643.08  15.70
585.8  61856.04  9815.33  15.87
587.1  62232.94  9973.26  16.03
588.5  62714.70  10155.38  16.19
589.9  63117.60  10319.85  16.35
591.2  63647.32  10500.36  16.50
592.6  64393.56  10717.08  16.64
594.0  65037.90  10920.13  16.79
595.3  65892.52  11153.19  16.93
596.7  66760.98  11396.66  17.07
598.1  67593.14  11634.39  17.21
599.5  68417.40  11863.71  17.34
600.8  69291.20  12105.64  17.47
602.2  70001.89  12316.38  17.59
603.5  70877.76  12563.31  17.73
604.9  71738.46  12808.58  17.85
606.3  72526.08  13045.56  17.99
607.6  73270.14  13279.25  18.12
609.0  74001.60  13512.15  18.26
610.4  74731.02  13751.01  18.40
611.7  75382.31  13985.76  18.55
613.1  76001.70  14217.71  18.71
614.5  76697.10  14471.73  18.87
615.8  77243.94  14704.70  19.04
617.2  77991.66  14980.91  19.21
618.5  78629.52  15242.74  19.39
619.9  79426.98  15538.32  19.56
621.2  80170.50  15826.10  19.74
622.6  81092.00  16145.25  19.91
624.0  81811.98  16426.08  20.08
625.3  82638.98  16733.87  20.25
626.7  83460.10  17043.81  20.42
628.0  84145.04  17327.74  20.59
629.4  84974.40  17634.40  20.75
630.8  85671.60  17908.41  20.90
632.1  86218.02  18151.09  21.05
633.5  87121.32  18464.16  21.19
634.8  87848.25  18735.19  21.33
636.2  88498.92  18983.39  21.45
637.5  89312.05  19260.94  21.57
638.9  90032.94  19504.48  21.66
640.2  90790.43  19747.53  21.75
641.6  91630.86  19984.58  21.81
642.9  92390.48  20191.31  21.85
644.3  93191.96  20411.99  21.90
645.6  93957.50  20606.63  21.93
647.0  94706.55  20771.06  21.93
648.3  95494.39  20933.80  21.92
649.7  96316.79  21088.55  21.89
651.0  97126.96  21225.79  21.85
652.4  97641.18  21293.42  21.81
653.7  98715.24  21463.31  21.74
655.0  99636.88  21596.92  21.68
656.4  100299.60  21654.25  21.59
657.7  101347.16  21797.82  21.51
659.1  102209.80  21910.35  21.44
660.4  102931.36  21985.32  21.36
661.8  103624.00  22062.00  21.29
663.1  104576.19  22207.10  21.24
664.5  105076.26  22276.20  21.20
665.8  105237.84  22306.12  21.20
667.1  105319.71  22341.62  21.21
668.5  105688.80  22455.30  21.25
669.8  106074.04  22602.96  21.31
671.2  106337.92  22757.28  21.40
672.5  106627.88  22955.53  21.53
673.8  107248.96  23243.50  21.67
675.2  108216.78  23620.80  21.83
676.5  109371.90  24073.22  22.01
677.8  110592.70  24557.57  22.21
679.2  111543.90  25008.48  22.42
680.5  112373.25  25446.86  22.64
681.9  113113.00  25862.38  22.86
683.2  113913.80  26310.90  23.10
684.5  114714.60  26749.80  23.32
685.9  115442.28  27176.46  23.54
687.2  116152.32  27586.56  23.75
688.5  116807.34  27995.39  23.97
689.9  117587.24  28426.53  24.17
691.2  118267.01  28838.10  24.38
692.5  118869.56  29249.33  24.61
693.8  119599.55  29692.26  24.83
695.2  120212.57  30126.37  25.06
696.5  120906.72  30598.81  25.31
697.8  121613.80  31103.75  25.58
699.2  122265.00  31633.29  25.87
700.5  122972.94  32208.17  26.19
701.8  123604.95  32790.19  26.53
703.1  124278.96  33421.29  26.89
704.5  124950.60  34088.04  27.28
705.8  125669.22  34805.13  27.70
707.1  126331.25  35534.06  28.13
708.4  126980.49  36278.33  28.57
709.8  127775.79  37084.48  29.02
711.1  128306.62  37831.00  29.48
712.4  129115.26  38682.96  29.96
713.7  129779.50  39495.21  30.43
715.0  130487.04  40330.75  30.91
716.3  131225.00  41187.25  31.39
717.7  131928.69  42044.23  31.87
719.0  132699.40  42924.00  32.35
720.3  133448.54  43814.30  32.83
721.6  134324.80  44764.45  33.33
722.9  135162.18  45722.00  33.83
724.2  136011.96  46709.46  34.34
725.6  136761.64  47694.99  34.87
726.9  137206.00  48619.63  35.44
728.2  137701.76  49576.24  36.00
729.5  138291.27  50607.28  36.59
730.8  138778.08  51632.76  37.21
732.1  139355.44  52733.31  37.84
733.4  139791.67  53820.66  38.50
734.7  140097.60  54890.19  39.18
736.0  140478.96  56007.27  39.87
737.3  140649.48  57064.57  40.57
738.6  140800.14  58131.74  41.29
740.0  141006.45  59228.64  42.00
741.2  141315.20  60365.76  42.72
742.6  141828.12  61592.85  43.43
743.9  142411.92  62848.54  44.13
745.2  143151.30  64169.43  44.83
746.5  143913.09  64245.30  44.64
747.8  144557.80  64169.10  44.39
749.1  145275.95  64249.41  44.23
750.4  145991.97  64403.87  44.11
751.7  146722.38  64636.57  44.05
753.0  147271.85  64871.32  44.05
754.2  147901.56  65262.59  44.13
755.5  148477.83  65658.04  44.22
756.8  149033.52  66047.22  44.32
758.1  150028.68  66671.13  44.44
759.4  150930.00  67299.30  44.59
760.7  151778.48  67927.51  44.75
762.0  152363.75  68473.13  44.94
763.3  152938.80  69018.71  45.13
764.6  153313.20  69488.22  45.32
765.9  153707.30  70038.23  45.57
767.2  154196.28  70666.52  45.83
768.4  154508.90  71212.05  46.09
769.7  155136.39  71911.75  46.35
771.0  155559.87  72537.75  46.63
772.3  155939.30  73163.75  46.92
773.6  156411.36  73872.72  47.23
774.8  156873.33  74581.78  47.54
776.1  157325.48  75283.72  47.85
777.4  157632.14  75983.18  48.20
778.7  158151.10  76843.96  48.59
780.0  158610.88  77626.48  48.94
781.2  158967.30  78411.51  49.33
782.5  159481.92  79353.11  49.76
783.8  159922.62  80292.20  50.21
785.0  160287.96  81228.69  50.68
786.3  160713.00  82167.75  51.13
787.6  161174.72  83265.98  51.66
788.9  161582.31  84283.33  52.16
790.1  162083.00  85297.95  52.63
791.4  162464.64  86388.00  53.17
792.7  163083.06  87567.35  53.69
793.9  163511.46  88744.01  54.27
795.2  163990.00  89993.25  54.88
796.5  164499.28  91245.33  55.47
797.7  164995.38  92494.46  56.06
799.0  165636.00  93903.00  56.69
800.2  166032.64  95155.04  57.31
801.5  166478.94  96566.67  58.01
802.8  166990.30  98210.03  58.81
804.0  167467.30  99700.06  59.53
805.3  167985.84  101102.23  60.18
806.5  168361.20  102510.78  60.89
807.8  168816.90  104079.15  61.65
809.0  169286.01  105569.37  62.36
810.3  169769.69  107131.10  63.10
811.5  170138.61  108692.72  63.88
812.8  170638.20  110328.98  64.66
814.0  171004.50  111979.33  65.48
815.3  171497.59  113704.52  66.30
816.5  171896.50  115426.13  67.15
817.8  172349.61  117143.99  67.97
819.0  172755.87  118128.83  68.38
820.2  173197.44  118838.09  68.61
821.5  173699.35  119546.44  68.82
822.7  173998.68  120147.80  69.05
824.0  174422.97  120816.95  69.27
825.2  174912.30  121513.20  69.47
826.4  175418.21  122216.38  69.67
827.7  175728.65  122798.59  69.88
828.9  176198.40  123483.38  70.08
830.1  176575.37  124095.80  70.28
831.4  177008.17  124730.69  70.47
832.6  177456.96  125390.60  70.66
833.8  177850.60  125994.10  70.84
835.0  178209.78  126573.51  71.03
836.3  178658.90  127221.15  71.21
837.5  179096.40  127858.50  71.39
838.7  179565.39  128486.93  71.55
839.9  179936.64  129076.74  71.73
841.2  180391.39  129719.82  71.91
842.4  180790.35  130285.11  72.06
843.6  181218.10  130899.48  72.23
844.8  181677.15  131543.33  72.40
846.0  182084.28  132135.52  72.57
847.2  182490.84  132695.06  72.71
848.5  182963.04  133337.92  72.88
849.7  183334.86  133891.59  73.03
850.9  183673.10  134439.83  73.20
852.1  184127.87  135022.99  73.33
853.3  184444.14  135519.03  73.47
854.5  184838.78  136072.76  73.62
855.7  185156.22  136579.85  73.76
856.9  185503.08  137135.64  73.93
858.1  185912.17  137681.26  74.06
859.3  186324.46  138217.49  74.18
860.5  186741.69  138769.49  74.31
861.7  187140.80  139314.00  74.44
862.9  187497.57  139839.12  74.58
864.1  187864.85  140346.84  74.71
865.3  188325.80  140917.44  74.83
866.5  188801.28  141497.28  74.95
867.7  189170.76  142028.89  75.08
868.9  189556.85  142539.06  75.20
870.1  190010.06  143111.22  75.32
871.3  190468.52  143652.02  75.42
872.5  190969.65  144236.03  75.53
873.7  191460.72  144803.10  75.63
874.9  191935.08  145413.03  75.76
876.0  192453.48  145996.74  75.86
877.2  192835.80  146532.20  75.99
878.4  193402.71  147130.54  76.07
879.6  193893.00  147690.90  76.17
880.8  194356.75  148214.50  76.26
882.0  194760.32  148736.75  76.37
883.1  195297.48  149319.10  76.46
884.3  195749.93  149870.56  76.56
885.5  196282.17  150418.85  76.63
886.7  196606.08  150876.00  76.74
887.8  197126.10  151431.75  76.82
889.0  197680.50  151994.34  76.89
890.2  198116.73  152478.01  76.96
891.4  198607.63  153067.61  77.07
892.5  199203.03  153728.35  77.17
893.7  199876.94  154399.52  77.25
894.9  200545.56  155009.88  77.29
896.0  201107.85  155616.64  77.38
897.2  201739.86  156252.15  77.45
898.4  202266.61  156823.29  77.53
899.5  202952.58  157514.74  77.61
900.7  203429.20  157981.85  77.66
901.9  203887.54  158472.92  77.73
903.0  204218.22  158897.84  77.81
904.2  204604.20  159343.45  77.88
905.4  205062.48  159859.89  77.96
906.5  205627.52  160351.64  77.98
907.7  206021.52  160796.78  78.05
908.8  206408.46  161238.25  78.12
910.0  206761.36  161648.24  78.18
911.2  206978.49  161990.23  78.26
912.3  207233.76  162297.20  78.32
913.5  207440.24  162587.09  78.38
914.6  207703.44  162899.10  78.43
915.8  208048.32  163275.51  78.48
916.9  208243.41  163623.17  78.57
918.1  208575.60  163943.76  78.60
919.2  208737.27  164285.75  78.70
920.4  208946.54  164547.24  78.75
921.5  209204.65  164882.69  78.81
922.7  209473.60  165207.72  78.87
923.8  209767.80  165559.37  78.93
925.0  209877.29  165849.20  79.02
926.1  210212.94  166207.44  79.07
927.3  210613.92  166625.28  79.11
928.4  211165.50  167186.50  79.17
929.6  211875.84  167847.68  79.22
930.7  212609.60  168583.80  79.29
931.8  213283.32  169341.92  79.40
933.0  214000.56  170002.26  79.44
934.1  214412.67  170482.14  79.51
935.3  214747.86  170753.08  79.51
936.4  214841.17  170906.44  79.55
937.6  214664.31  170963.18  79.64
938.7  214544.97  170968.59  79.69
939.9  214684.03  171137.74  79.72
941.0  215215.28  171699.49  79.78
942.1  215737.02  172234.35  79.84
943.3  216302.88  172785.48  79.88
944.4  216753.04  173208.90  79.91
945.6  216887.30  173472.51  79.98
946.7  217214.06  173725.39  79.98
947.9  217522.41  174068.84  80.02
949.0  217774.63  174296.02  80.04
950.1  218218.68  174669.75  80.04
951.3  218665.15  174974.42  80.02
952.4  218848.01  175291.09  80.10
953.6  219106.12  175672.66  80.18
954.7  219266.46  175852.80  80.20
955.8  219651.08  176111.75  80.18
957.0  220206.45  176388.38  80.10
958.1  220544.10  176735.34  80.14
959.3  220617.60  176756.48  80.12
960.4  220879.38  177090.73  80.18
961.6  221319.71  177351.45  80.13
962.7  221514.56  177460.16  80.11
963.9  221877.46  177583.46  80.04
965.0  221889.00  177751.08  80.11
966.2  222111.32  177899.30  80.09
967.3  221983.06  177796.71  80.09
968.5  222400.32  177880.80  79.98
969.6  222374.88  177947.42  80.02
970.8  222507.67  178048.15  80.02
971.9  222397.12  177946.56  80.01
973.1  222724.48  177948.82  79.90
974.2  222473.50  177787.01  79.91
975.4  222752.58  177877.28  79.85
976.5  222727.83  177953.49  79.90
977.7  223146.96  178188.92  79.85
978.8  222915.24  178037.06  79.87
980.0  222855.00  177747.00  79.76
981.2  222904.98  177945.08  79.83
982.3  223259.40  178035.06  79.74
983.5  223438.93  177932.72  79.63
984.6  223728.48  178137.18  79.62
985.8  223616.36  177986.82  79.59
987.0  224024.00  178126.40  79.51
988.1  224108.22  178298.87  79.56
989.3  223972.00  178234.56  79.58
990.2  230467.47  184634.73  80.11
994.0  230862.96  185436.80  80.32
997.9  230963.67  185860.23  80.47
1001.7  231561.63  186722.58  80.64
1005.6  232515.56  187780.00  80.76
1009.4  233515.50  188954.99  80.92
1013.3  234480.00  190105.71  81.08
1017.1  235342.22  191099.99  81.20
1021.0  236232.07  192211.38  81.37
1024.8  237640.50  193589.64  81.46
1028.6  239372.91  195343.73  81.61
1032.5  240791.60  196857.00  81.75
1036.3  241539.53  197704.49  81.85
1040.1  241934.87  198318.21  81.97
1044.0  242614.61  199110.01  82.07
1047.8  243143.25  199762.88  82.16
1051.6  243640.71  200449.54  82.27
1055.5  243395.80  200499.94  82.38
1059.3  243238.50  200625.72  82.48
1063.1  243125.28  200778.73  82.58
1067.0  243400.22  201206.87  82.67
1070.8  243969.37  201831.65  82.73
1074.6  244314.08  202391.07  82.84
1078.4  244103.00  202348.07  82.89
1082.3  243335.96  201935.06  82.99
1086.1  242892.80  201789.43  83.08
1089.9  242835.54  201891.79  83.14
1093.7  243053.30  202257.55  83.22
1097.5  243177.32  202475.82  83.26
1101.4  243125.47  202555.20  83.31
1105.2  243097.20  202596.69  83.34
1109.0  243478.80  202945.25  83.35
1112.8  244267.27  203456.36  83.29
1116.6  244973.20  203999.89  83.27
1120.4  245666.09  204443.80  83.22
1124.2  246236.04  204627.94  83.10
1128.1  246748.94  204682.62  82.95
1131.8  246837.73  204309.00  82.77
1135.7  246667.47  203621.43  82.55
1139.5  246463.80  202807.80  82.29
1143.3  245854.38  201564.79  81.99
1147.1  245319.11  200354.29  81.67
1150.9  244840.75  199020.64  81.29
1154.7  244711.42  197883.40  80.86
1158.5  244533.80  196707.56  80.44
1162.3  244260.01  195487.69  80.03
1166.1  243633.34  194049.85  79.65
1169.9  243245.13  192856.91  79.29
1173.7  242680.00  191648.57  78.97
1177.5  242108.64  190453.94  78.66
1181.2  242099.29  189741.13  78.37
1185.0  242425.83  189334.00  78.10
1188.8  242308.50  188787.25  77.91
1192.6  242265.16  188414.10  77.77
1196.4  242352.48  188187.53  77.65
1200.2  241768.18  187656.00  77.62
1204.0  241438.20  187383.09  77.61
1207.8  241119.42  187223.87  77.65
1211.6  240663.56  186930.93  77.67
1215.3  240210.40  186967.15  77.83
1219.1  239994.92  187209.75  78.01
1222.9  239608.89  187428.57  78.22
1226.7  239266.85  187791.79  78.49
1230.4  238634.86  187851.44  78.72
1234.2  237942.91  187900.30  78.97
1238.0  237299.98  187846.97  79.16
1241.8  236675.14  187829.52  79.36
1245.5  236180.58  187771.31  79.50
1249.3  236018.30  187967.15  79.64
1253.1  236115.83  188296.25  79.75
1256.8  236145.58  188505.66  79.83
1260.6  235929.22  188442.36  79.87
1264.4  235693.34  188398.59  79.93
1268.1  235272.40  188106.60  79.95
1271.9  235287.34  188212.21  79.99
1275.7  235613.56  188598.44  80.05
1279.4  235956.00  189045.32  80.12
1283.2  235544.22  189019.02  80.25
1286.9  235143.61  188993.71  80.37
1290.7  234852.93  188977.80  80.47
1294.4  234183.06  188613.14  80.54
1298.2  233335.82  188028.58  80.58
1302.0  232208.25  187166.36  80.60
1305.7  230916.58  186101.93  80.59
1309.5  229418.87  184762.88  80.54
1313.2  228404.17  183707.89  80.43
1317.0  227713.20  182860.97  80.30
1320.7  226979.98  181919.96  80.15
1324.4  226089.32  180691.81  79.92
1328.2  225294.40  179432.74  79.64
1331.9  224259.87  177815.83  79.29
1335.7  223352.64  176139.20  78.86
1339.4  222358.09  174302.17  78.39
1343.2  221516.82  172484.79  77.87
1346.9  220957.65  170747.16  77.28
1350.6  220913.31  169427.55  76.69
1354.4  221083.11  168262.66  76.11
1358.1  220692.53  166687.33  75.53
1361.8  219990.87  164890.11  74.95
1365.6  219052.70  163060.94  74.44
1369.3  218002.67  161256.57  73.97
1373.0  216795.70  159452.07  73.55
1376.7  215284.30  157454.04  73.14
1380.5  213784.49  155342.74  72.66
1384.2  212459.12  153096.99  72.06
1387.9  211347.87  150756.30  71.33
1391.6  210140.94  148040.75  70.45
1395.3  208995.15  145027.80  69.39
1399.1  208269.47  142014.53  68.19
1402.8  207366.00  138493.71  66.79
1406.5  206719.23  134872.56  65.24
1410.2  206214.50  131200.64  63.62
1413.9  206107.00  127853.91  62.03
1417.6  205654.43  124449.68  60.51
1421.3  205108.00  121332.51  59.16
1425.1  204436.27  118490.74  57.96
1428.8  204030.60  116195.85  56.95
1432.5  203780.42  114380.49  56.13
1436.2  203565.18  112945.94  55.48
1439.9  202967.51  111589.56  54.98
1443.6  202634.22  110622.71  54.59
1447.3  202110.36  109796.69  54.33
1451.0  201677.00  109126.45  54.11
1454.7  201169.42  108557.83  53.96
1458.4  200792.20  108118.50  53.85
1462.1  200213.25  107649.16  53.77
1465.8  199647.56  107242.23  53.72
1469.4  199070.92  106945.76  53.72
1473.1  199501.48  107226.33  53.75
1476.8  199645.12  107531.68  53.86
1480.5  198623.78  107185.11  53.96
1484.2  197787.23  106974.20  54.09
1487.9  197190.86  106952.31  54.24
1491.6  196529.67  106897.61  54.39
1495.3  196243.67  107119.77  54.59
1498.9  195678.93  107184.58  54.78
1502.6  194820.37  107134.44  54.99
1506.3  193778.04  106992.80  55.21
1510.0  192889.05  106954.49  55.45
1513.7  192154.84  107058.21  55.71
1517.3  191457.90  107136.71  55.96
1521.0  190568.73  107024.64  56.16
1524.7  189798.91  106950.28  56.35
1528.3  188992.53  106804.85  56.51
1532.0  188122.27  106601.66  56.67
1535.7  187296.51  106390.90  56.80
1539.3  186464.60  106115.27  56.91
1543.0  185851.75  106010.38  57.04
1546.7  185506.75  106039.61  57.16
1550.3  185015.29  105959.54  57.27
1554.0  184235.80  105715.35  57.38
1557.6  183497.97  105513.10  57.50
1561.3  182697.10  105222.46  57.59
1565.0  181844.80  104892.86  57.68
1568.6  180931.31  104521.43  57.77
1572.3  180297.83  104337.86  57.87
1575.9  179720.36  104201.14  57.98
1579.6  179188.64  104100.85  58.10
1583.2  178571.16  103990.20  58.23
1586.9  177849.65  103804.41  58.37
1590.5  177262.00  103839.91  58.58
1594.1  176553.02  103843.79  58.82
1597.8  175794.03  103837.48  59.07
1601.4  175075.90  103937.14  59.37
1605.1  174143.55  103852.53  59.64
1608.7  173359.50  103891.82  59.93
1612.3  172608.62  103921.87  60.21
1616.0  171841.00  103877.94  60.45
1619.6  171164.33  103904.64  60.70
1623.2  170357.20  103759.54  60.91
1626.9  169741.76  103709.70  61.10
1630.5  168949.10  103486.15  61.25
1634.1  168301.64  103353.50  61.41
1637.8  167615.47  103086.40  61.50
1641.4  166798.47  102640.51  61.54
1645.0  166011.13  102143.99  61.53
1648.6  165099.55  101435.37  61.44
1652.2  164356.76  100788.68  61.32
1655.8  163662.44  100037.36  61.12
1659.5  162974.10  99260.97  60.91
1663.1  161800.31  98202.25  60.69
1666.7  160563.50  97079.57  60.46
1670.3  159414.28  96017.31  60.23
1673.9  158374.64  94942.03  59.95
1677.5  157578.77  94017.74  59.66
1681.1  157131.87  93266.14  59.36
1684.7  157142.50  92731.15  59.01
1688.3  157034.89  92104.05  58.65
1691.9  156661.53  91324.84  58.29
1695.6  156305.30  90565.11  57.94
1699.2  156170.73  89967.43  57.61
1702.8  156097.86  89399.66  57.27
1706.3  155654.81  88595.29  56.92
1709.9  154706.49  87570.40  56.60
1713.5  154018.80  86678.67  56.28
1717.1  153322.71  85792.65  55.96
1720.7  152653.64  84986.16  55.67
1724.3  152300.73  84524.39  55.50
1727.9  152006.71  84314.38  55.47
1731.5  151887.47  84423.14  55.58
1735.1  152029.33  84865.89  55.82
1738.7  151789.96  84990.46  55.99
1742.2  151340.28  84943.54  56.13
1745.8  150725.07  84672.69  56.18
1749.4  150397.33  84532.73  56.21
1753.0  149403.22  83978.48  56.21
1756.5  147939.99  83217.12  56.25
1760.1  146285.78  82379.61  56.31
1763.7  144460.17  81499.25  56.42
1767.2  143021.73  80909.91  56.57
1770.8  141768.50  80443.29  56.74
1774.4  140442.87  79818.00  56.83
1777.9  139642.35  79634.65  57.03
1781.5  138828.33  79275.86  57.10
1785.1  137691.67  78724.29  57.17
1788.6  136450.98  78099.21  57.24
1792.2  135101.17  77402.68  57.29
1795.8  134334.34  77099.01  57.39
1799.3  133565.60  76765.89  57.47
1802.9  132859.08  76462.96  57.55
1806.4  132214.13  76234.63  57.66
1810.0  131414.88  75885.50  57.74
1813.5  130934.91  75702.61  57.82
1817.1  130596.67  75633.94  57.91
1820.6  129938.97  75396.54  58.02
1824.2  129766.00  75493.23  58.18
1827.7  129010.83  75203.59  58.29
1831.2  128632.00  75222.00  58.48
1834.8  128466.73  75317.25  58.63
1838.3  128180.00  75419.68  58.84
1841.8  127524.93  75240.39  59.00
1845.4  126762.46  74979.10  59.15
1848.9  126017.55  74650.85  59.24
1852.4  125428.07  74376.54  59.30
1856.0  124763.57  73911.39  59.24
1859.5  124106.52  73397.81  59.14
1863.0  123460.12  72791.25  58.96
1866.6  123120.18  72244.40  58.68
1870.1  122819.24  71566.60  58.27
1873.6  122285.25  70538.95  57.68
1877.1  121465.75  69133.88  56.92
1880.6  120482.69  67423.51  55.96
1884.2  119690.93  65544.06  54.76
1887.7  118916.07  63375.26  53.29
1891.2  118012.65  60816.83  51.53
1894.7  117143.96  58015.89  49.53
1898.2  116539.05  55251.74  47.41
1902.2  123364.80  55567.20  45.04
1904.9  122700.02  53159.13  43.32
1907.6  121943.00  50799.73  41.66
1910.4  121360.17  48617.92  40.06
1913.1  120373.40  46525.47  38.65
1915.8  119745.03  44963.33  37.55
1918.6  119279.47  43671.20  36.61
1921.3  118803.24  42626.84  35.88
1924.0  118039.83  41696.43  35.32
1926.7  117327.97  40968.30  34.92
1929.4  116616.20  40417.87  34.66
1932.2  116067.39  40112.19  34.56
1934.9  115541.40  39975.00  34.60
1937.6  114986.23  39931.87  34.73
1940.3  114487.92  39999.58  34.94
1943.0  114080.67  40158.02  35.20
1945.7  113466.28  40286.58  35.51
1948.4  112793.00  40449.03  35.86
1951.1  112237.50  40676.10  36.24
1953.8  111664.85  40898.00  36.63
1956.4  111217.32  41156.76  37.01
1959.1  110699.57  41396.73  37.40
1961.8  109950.05  41542.90  37.78
1964.5  109322.18  41741.63  38.18
1967.2  108595.17  41901.90  38.59
1969.9  107991.00  42079.33  38.97
1972.5  107229.26  42168.01  39.33
1975.2  106717.58  42355.09  39.69
1977.9  106410.77  42646.13  40.08
1980.6  105854.82  42839.42  40.47
1983.2  105019.47  42894.52  40.84
1985.9  104142.00  42894.00  41.19
1988.5  103264.29  42899.06  41.54
1991.2  102643.20  43023.15  41.92
1993.8  102063.50  43130.45  42.26
1996.5  101640.00  43269.60  42.57
1999.2  101034.83  43292.85  42.85
2001.8  100637.80  43364.90  43.09
2004.4  100128.34  43373.14  43.32
2007.1  99452.73  43264.78  43.50
2009.7  98885.85  43185.30  43.67
2012.4  98538.13  43184.80  43.83
2015.0  98099.33  43049.50  43.88
2017.6  97526.71  42775.42  43.86
2020.3  97028.07  42517.57  43.82
2022.9  96820.00  42368.93  43.76
2025.5  96635.00  42142.90  43.61
2028.1  96440.92  41843.22  43.39
2030.8  96032.60  41408.73  43.12
2033.4  95865.95  41040.05  42.81
2036.0  95512.73  40600.23  42.51
2038.6  95173.80  40119.30  42.15
2041.2  94844.23  39645.23  41.80
2043.8  94500.79  39168.13  41.45
2046.4  94135.02  38676.62  41.09
2049.0  93653.67  38136.33  40.72
2051.6  93413.08  37721.18  40.38
2054.2  93083.96  37303.33  40.07
2056.8  92740.08  36902.25  39.79
2059.4  92177.47  36431.38  39.52
2062.0  91688.96  36011.67  39.28
2064.6  91117.03  35606.79  39.08
2067.1  90540.90  35195.85  38.87
2069.7  89923.48  34785.97  38.68
2072.3  89502.42  34478.37  38.52
2074.9  89057.15  34175.05  38.37
2077.4  88747.58  33925.45  38.23
2080.0  88273.68  33639.82  38.11
2082.6  87808.79  33342.88  37.97
2085.1  87348.88  33045.95  37.83
2087.7  87009.00  32812.00  37.71
2090.3  86596.15  32574.75  37.62
2092.8  85884.48  32201.88  37.49
2095.4  85105.04  31817.72  37.39
2097.9  84445.03  31486.47  37.29
2100.5  83783.67  31160.00  37.19
2103.0  83228.40  30894.82  37.12
2105.6  82691.95  30640.83  37.05
2108.1  82207.35  30390.45  36.97
2110.7  81700.38  30131.38  36.88
2113.2  81209.90  29880.98  36.79
2115.7  80646.25  29626.17  36.74
2118.3  80052.70  29362.13  36.68
2120.8  79697.85  29187.90  36.62
2123.3  79300.86  28987.28  36.55
2125.8  78930.25  28808.15  36.50
2128.4  78521.30  28639.65  36.47
2130.9  78014.50  28446.83  36.46
2133.4  77650.30  28288.75  36.43
2135.9  77274.50  28150.83  36.43
2138.4  76832.25  27993.72  36.43
2140.9  76550.08  27904.23  36.45
2143.4  76243.30  27832.83  36.51
2145.9  75944.81  27765.82  36.56
2148.4  75670.68  27692.72  36.60
2150.9  75402.65  27625.71  36.64
2153.4  75128.53  27552.61  36.67
2155.9  74808.76  27493.61  36.75
2158.4  74522.88  27446.13  36.83
2160.9  74333.00  27415.50  36.88
2163.4  74023.90  27359.85  36.96
2165.9  73467.28  27219.17  37.05
2168.4  73012.80  27103.05  37.12
2170.8  72698.91  27060.18  37.22
2173.3  72353.21  26998.83  37.32
2175.8  72035.61  26943.49  37.40
2178.2  71669.00  26882.08  37.51
2180.7  71317.28  26826.68  37.62
2183.2  70938.21  26779.41  37.75
2185.6  70541.10  26730.90  37.89
2188.1  70081.20  26667.90  38.05
2190.6  69543.93  26565.93  38.20
2193.0  68923.53  26406.88  38.31
2195.5  68371.20  26291.20  38.45
2197.9  67809.47  26170.60  38.59
2200.4  67137.13  25996.58  38.72
2202.8  66682.33  25895.86  38.83
2205.3  66104.85  25764.25  38.97
2207.7  65749.45  25704.68  39.09
2210.1  65352.47  25591.53  39.16
2212.6  65010.14  25519.86  39.26
2215.0  64789.04  25467.50  39.31
2217.4  64477.15  25365.77  39.34
2219.9  64225.72  25258.72  39.33
2222.3  64016.70  25135.73  39.26
2224.7  63877.05  24998.40  39.14
2227.1  63638.15  24799.44  38.97
2229.5  63348.33  24536.18  38.73
2231.9  62914.53  24189.20  38.45
2234.4  62445.20  23811.07  38.13
2236.8  62061.08  23446.09  37.78
2239.2  61683.05  23058.75  37.38
2241.6  61267.33  22622.78  36.92
2244.0  60876.00  22190.40  36.45
2246.4  60480.48  21761.70  35.98
2248.8  60040.66  21312.23  35.50
2251.2  59732.75  20887.25  34.97
2253.6  59363.00  20445.00  34.44
2255.9  59086.20  20060.40  33.95
2258.3  58802.85  19674.03  33.46
2260.7  58438.53  19329.33  33.08
2263.1  58029.00  18995.00  32.73
2265.5  57643.67  18690.74  32.42
2267.9  57340.25  18444.00  32.17
2270.2  56912.53  18166.67  31.92
2272.6  56509.30  17943.40  31.75
2275.0  56087.85  17750.25  31.65
2277.3  55696.00  17559.88  31.53
2279.7  55349.38  17368.13  31.38
2282.1  55036.40  17200.73  31.25
2284.4  54631.13  16965.12  31.05
2286.8  54336.86  16749.27  30.82
2289.1  53995.73  16548.30  30.65
2291.5  53713.28  16353.17  30.45
2293.8  53291.60  16073.53  30.16
2296.2  52837.40  15808.10  29.92
2298.5  52317.98  15557.78  29.74
2300.8  51801.05  15336.30  29.61
2303.2  51197.87  15090.63  29.48
2305.5  50560.83  14864.00  29.40
2307.9  49910.53  14670.46  29.39
2310.2  49287.70  14529.90  29.48
2312.5  48729.33  14451.67  29.66
2314.8  48197.55  14375.52  29.83
2317.1  47598.96  14275.83  29.99
2319.5  46960.28  14136.75  30.10
2321.8  46405.83  14018.83  30.21
2324.1  45836.93  13835.50  30.18
2326.4  45360.70  13653.93  30.10
2328.7  44855.83  13466.25  30.02
2331.0  44413.80  13303.60  29.95
2333.3  44059.18  13163.30  29.88
2335.6  43641.27  13010.67  29.81
2337.9  43200.30  12839.25  29.72
2340.2  42805.42  12682.50  29.63
2342.5  42438.38  12537.35  29.54
2344.8  41956.33  12383.17  29.51
2347.1  41449.45  12252.10  29.56
2349.4  40929.30  12159.80  29.71
2351.7  40479.60  12086.13  29.86
2353.9  40029.48  11983.76  29.94
2356.2  39552.50  11878.75  30.03
2358.5  39080.00  11780.99  30.15
2360.8  38602.87  11671.77  30.24
2363.1  38133.85  11548.55  30.28
2365.3  37707.55  11437.79  30.33
2367.6  37191.67  11300.00  30.38
2369.8  36724.38  11147.13  30.35
2372.1  36191.35  10993.45  30.38
2374.4  35568.80  10819.70  30.42
2376.6  34956.37  10619.00  30.38
2378.9  34403.83  10420.43  30.29
2381.1  33843.33  10261.33  30.32
2383.4  33297.67  10120.05  30.39
2385.6  32839.13  9997.17  30.44
2387.9  32381.40  9874.50  30.49
2390.1  31937.50  9721.25  30.44
2392.3  31467.15  9573.53  30.42
2394.6  31005.17  9450.87  30.48
2396.8  30609.85  9345.64  30.53
2399.0  30174.00  9193.08  30.47
2401.3  29736.97  9043.72  30.41
2403.5  29283.80  8890.70  30.36
2405.7  28882.53  8753.11  30.31
2407.9  28474.80  8610.15  30.24
2410.1  28039.50  8444.40  30.12
2412.4  27694.42  8305.50  29.99
2414.6  27335.20  8149.80  29.81
2416.8  26937.35  7994.25  29.68
2419.0  26556.68  7865.54  29.62
2421.2  26188.88  7741.25  29.56
2423.4  25777.09  7597.16  29.47
2425.6  25450.80  7467.60  29.34
2427.8  25155.53  7305.68  29.04
2430.0  24842.11  7168.75  28.86
2432.2  24556.80  7017.60  28.58
2434.4  24274.58  6878.93  28.34
2436.5  23947.87  6748.77  28.18
2438.7  23659.70  6638.90  28.06
2440.9  23333.68  6520.73  27.95
2443.1  23094.90  6381.75  27.63
2445.3  22886.73  6257.53  27.34
2447.4  22593.00  6130.20  27.13
2449.6  22278.67  6016.27  27.00
2451.8  21983.40  5930.55  26.98
2453.9  21656.23  5808.94  26.82
2456.1  21341.53  5672.93  26.58
2458.3  21077.42  5550.03  26.33
2460.4  20805.98  5452.75  26.21
2462.6  20514.96  5385.04  26.25
2464.7  20242.08  5284.83  26.11
2466.9  20017.73  5199.27  25.97
2469.0  19774.86  5099.89  25.79
2471.2  19525.40  4997.85  25.60
2473.3  19264.50  4899.37  25.43
2475.4  19027.79  4826.86  25.37
2477.6  18775.01  4728.15  25.18
2479.7  18547.20  4659.20  25.12
2481.9  18289.72  4565.93  24.96
2484.0  18034.21  4491.79  24.91
2486.1  17772.30  4394.25  24.73
2488.2  17537.25  4304.33  24.54
2490.4  17307.08  4273.54  24.69
2492.5  16988.53  4199.23  24.72
2494.6  16674.83  4114.35  24.67
2496.7  16425.61  4136.69  25.18
2498.8  16257.98  4122.75  25.36
2500.9  16076.81  4080.60  25.38
2503.0  16013.33  4063.38  25.38
2505.1  15928.25  4077.13  25.60
2507.2  15844.88  4045.50  25.53
2509.4  15766.85  4050.20  25.69
2511.4  15853.60  4067.70  25.66
2513.5  15979.73  4135.60  25.88
2515.6  16003.38  4116.03  25.72
