# Supplementary material for: Using reflectance spectra and Pl@ntNet to identify herbarium specimens: a case study with Lithocarpus
Source: New Phytol. 2025 Jun 4;251(2):800–10. doi: 10.1111/nph.70258 (PMC13278665; doi:10.1111/nph.70258)
Supplement: Supplementary file 1 — Dataset S1 Original spectral data collected for this study. [file NPH-251-800-s003.zip › lithocarpus_spectra/gr021122_0106.sig]

/*** Spectra Vista SIG Data ***/
name= gr021122_0106.sig
instrument= HI: 1132003 (HR-1024i)
integration= 50.0, 9.0, 5.0, 50.0, 9.0, 5.0
scan method= Time-based, Time-based
scan coadds= 100, 425, 645, 100, 425, 645
scan time= 5, 5
scan settings= AI, AI
external data set1= 0,0,0,0,0,0,0,0,0,0,0,0,0,0,0,0,0,0,0,0,0,0,0,0,0,0,0,0,0,0,0,0
external data set2= 0,0,0,0,0,0,0,0,0,0,0,0,0,0,0,0,0,0,0,0,0,0,0,0,0,0,0,0,0,0,0,0
external data dark= 0,0,0,0,0,0,0,0,0,0,0,0,0,0,0,0
external data mask= 0
optic= LENS 4(1), LENS 4(1)
temp= 32.0, -5.1, -9.9, 32.2, -5.0, -9.8
battery= 7.45, 7.44
error= 0, 0
units= Radiance, Radiance
time= 11/02/2022 11:09:45, 11/02/2022 11:12:51
longitude=                 ,                 
latitude=                 ,                 
gpstime=                 ,                 
comm= 
memory slot= 0, 0
factors= 0.953, 0.972, 1.000 [Overlap: Remove @ 990,1900, Matching Type: None]
inclinometer x offset= 1, 1
inclinometer y offset= 90, 90
data= 
340.5  1258.60  846.30  67.24
341.9  1297.47  829.53  63.93
343.4  1239.84  787.20  63.49
344.9  1239.50  740.00  59.70
346.4  1248.10  748.86  60.00
347.8  1250.49  719.46  57.53
349.3  1257.68  700.48  55.70
350.8  1272.60  666.60  52.38
352.2  1316.70  702.24  53.33
353.7  1323.84  661.92  50.00
355.2  1375.50  681.20  49.52
356.6  1439.90  706.86  49.09
358.1  1493.86  727.10  48.67
359.6  1512.76  756.38  50.00
361.0  1575.68  763.22  48.44
362.5  1676.88  813.78  48.53
364.0  1783.60  866.32  48.57
365.5  1850.40  925.20  50.00
366.9  1884.00  967.12  51.33
368.4  1976.58  1025.82  51.90
369.9  2083.32  1093.10  52.47
371.3  2181.30  1150.14  52.73
372.8  2254.92  1206.12  53.49
374.2  2362.36  1272.04  53.85
375.7  2477.79  1363.44  55.03
377.2  2576.55  1415.10  54.92
378.6  2642.00  1466.31  55.50
380.1  2756.30  1512.76  54.88
381.6  2887.69  1588.86  55.02
383.0  3023.35  1682.45  55.65
384.5  3172.26  1770.86  55.82
386.0  3285.48  1855.92  56.49
387.4  3386.05  1915.95  56.58
388.9  3486.00  1963.78  56.33
390.4  3633.41  2038.81  56.11
391.8  3811.36  2146.76  56.33
393.3  3952.19  2248.46  56.89
394.7  4040.60  2304.05  57.02
396.2  4154.88  2358.76  56.77
397.7  4313.76  2435.52  56.46
399.1  4509.06  2537.61  56.28
400.6  4704.08  2651.76  56.37
402.0  4836.78  2747.94  56.81
403.5  4919.60  2812.60  57.17
405.0  5060.76  2898.52  57.27
406.4  5285.72  3012.68  57.00
407.9  5512.56  3139.84  56.96
409.3  5636.76  3239.82  57.48
410.8  5744.34  3316.32  57.73
412.2  5901.36  3417.00  57.90
413.7  6129.89  3555.80  58.01
415.1  6374.78  3691.46  57.91
416.6  6573.60  3817.17  58.07
418.0  6713.50  3929.50  58.53
419.5  6868.54  4028.53  58.65
420.9  7078.24  4159.04  58.76
422.4  7344.84  4316.04  58.76
423.8  7607.61  4479.42  58.88
425.3  7884.30  4661.70  59.13
426.7  8124.15  4827.75  59.42
428.2  8299.20  4943.04  59.56
429.6  8473.97  5058.29  59.69
431.1  8684.62  5200.44  59.88
432.5  8955.18  5388.76  60.17
434.0  9256.50  5582.50  60.31
435.4  9592.00  5808.00  60.55
436.8  9914.60  6021.17  60.73
438.3  10186.95  6203.70  60.90
439.7  10395.63  6361.42  61.19
441.2  10580.64  6497.28  61.41
442.6  10833.60  6676.65  61.63
444.0  11138.40  6890.52  61.86
445.5  11479.02  7118.73  62.02
446.9  11859.12  7376.46  62.20
448.4  12188.12  7614.81  62.48
449.8  12554.30  7881.75  62.78
451.2  12834.00  8084.50  62.99
452.7  13062.24  8256.54  63.21
454.1  13311.34  8450.36  63.48
455.5  13609.54  8673.14  63.73
457.0  13968.24  8928.92  63.92
458.4  14317.16  9192.04  64.20
459.8  14693.76  9463.68  64.41
461.2  15124.66  9774.48  64.63
462.7  15510.06  10059.45  64.86
464.1  15848.77  10331.14  65.19
465.5  16138.44  10569.24  65.49
467.0  16421.20  10797.00  65.75
468.4  16754.96  11047.16  65.93
469.8  17105.20  11324.00  66.20
471.2  17529.06  11648.61  66.45
472.7  17982.17  12003.82  66.75
474.1  18443.40  12360.50  67.02
475.5  18998.46  12779.26  67.26
476.9  19521.45  13173.16  67.48
478.4  19931.25  13512.50  67.80
479.8  20199.24  13757.80  68.11
481.2  20400.96  13941.92  68.34
482.6  20623.41  14152.59  68.62
484.0  20991.84  14447.04  68.82
485.4  21466.60  14848.72  69.17
486.9  22025.25  15291.90  69.43
488.3  22635.84  15779.68  69.71
489.7  23152.86  16202.90  69.98
491.1  23596.44  16575.72  70.25
492.5  23990.40  16916.76  70.51
493.9  24310.14  17221.38  70.84
495.3  24606.90  17493.30  71.09
496.8  24997.76  17836.48  71.35
498.2  25493.85  18261.09  71.63
499.6  26013.69  18701.82  71.89
501.0  26615.47  19215.02  72.19
502.4  27177.72  19690.56  72.45
503.8  27721.75  20153.84  72.70
505.2  28265.12  20629.88  72.99
506.6  28791.40  21095.14  73.27
508.0  29302.56  21546.00  73.53
509.4  29710.00  21930.00  73.81
510.8  30185.10  22359.15  74.07
512.2  30656.16  22779.84  74.31
513.6  31171.20  23246.40  74.58
515.0  31775.04  23769.92  74.81
516.4  32294.40  24234.72  75.04
517.8  32875.24  24754.90  75.30
519.2  33503.88  25300.05  75.51
520.7  34110.53  25830.97  75.73
522.0  34609.80  26298.12  75.98
523.4  35218.26  26830.44  76.18
524.8  35745.18  27309.30  76.40
526.2  36384.62  27863.12  76.58
527.6  37041.66  28443.72  76.79
529.0  37611.20  28952.00  76.98
530.4  38280.18  29538.58  77.16
531.8  38845.00  30034.04  77.32
533.2  39321.36  30471.48  77.49
534.6  39778.72  30911.68  77.71
536.0  40279.98  31391.33  77.93
537.4  40800.63  31874.51  78.12
538.8  41393.92  32401.02  78.27
540.2  42048.14  32984.76  78.45
541.6  42679.56  33535.18  78.57
543.0  43230.74  34038.62  78.74
544.3  43956.75  34682.55  78.90
545.7  44778.90  35391.60  79.04
547.1  45318.30  35878.80  79.17
548.5  45981.24  36476.64  79.33
549.9  46727.16  37135.01  79.47
551.3  47528.26  37835.20  79.61
552.7  48105.56  38347.08  79.71
554.1  48846.99  39003.30  79.85
555.4  49473.16  39571.20  79.99
556.8  49928.34  39995.34  80.11
558.2  50215.35  40278.30  80.21
559.6  50475.75  40552.65  80.34
561.0  51000.18  41030.22  80.45
562.3  51401.35  41423.20  80.59
563.7  52008.32  41968.64  80.70
565.1  52615.20  42512.80  80.80
566.5  53267.29  43095.69  80.90
567.9  54149.04  43858.56  81.00
569.2  55108.20  44700.60  81.11
570.6  56125.05  45578.82  81.21
572.0  56992.38  46333.02  81.30
573.4  57727.52  46983.60  81.39
574.8  58467.25  47642.50  81.49
576.1  59370.25  48440.09  81.59
577.5  60063.36  49071.80  81.70
578.9  61027.80  49923.36  81.80
580.3  61934.16  50704.29  81.87
581.6  62834.88  51499.36  81.96
583.0  63712.89  52269.66  82.04
584.4  64327.95  52836.45  82.14
585.8  64745.25  53248.29  82.24
587.1  65096.90  53590.46  82.32
588.5  65560.50  54019.20  82.40
589.9  65937.90  54381.30  82.47
591.2  66466.72  54874.16  82.56
592.6  67232.22  55563.86  82.64
594.0  67915.06  56170.01  82.71
595.3  68814.16  56961.94  82.78
596.7  69742.86  57775.18  82.84
598.1  70636.29  58564.29  82.91
599.5  71502.95  59342.55  82.99
600.8  72420.48  60152.28  83.06
602.2  73180.31  60824.33  83.12
603.5  74113.08  61636.20  83.17
604.9  75032.28  62446.86  83.23
606.3  75863.04  63191.04  83.30
607.6  76645.02  63898.44  83.37
609.0  77414.40  64589.40  83.43
610.4  78165.36  65257.92  83.49
611.7  78842.59  65877.56  83.56
613.1  79470.45  66455.70  83.62
614.5  80162.28  67093.92  83.70
615.8  80703.54  67612.86  83.78
617.2  81462.42  68299.20  83.84
618.5  82115.64  68893.96  83.90
619.9  82944.88  69637.80  83.96
621.2  83702.41  70329.64  84.02
622.6  84650.50  71186.50  84.09
624.0  85407.93  71875.08  84.16
625.3  86270.07  72660.37  84.22
626.7  87127.58  73432.70  84.28
628.0  87859.12  74081.44  84.32
629.4  88720.80  74860.80  84.38
630.8  89456.04  75536.52  84.44
632.1  90033.93  76068.72  84.49
633.5  90976.60  76916.84  84.55
634.8  91731.46  77600.73  84.60
636.2  92404.14  78214.98  84.64
637.5  93256.69  78986.72  84.70
638.9  93992.64  79666.80  84.76
640.2  94773.78  80391.79  84.82
641.6  95635.50  81155.76  84.86
642.9  96448.17  81879.98  84.90
644.3  97300.52  82668.62  84.96
645.6  98091.50  83388.50  85.01
647.0  98839.08  84082.86  85.07
648.3  99663.14  84842.40  85.13
649.7  100527.73  85640.50  85.19
651.0  101362.79  86375.00  85.21
652.4  101930.40  86900.58  85.25
653.7  103045.23  87893.82  85.30
655.0  103988.12  88769.64  85.37
656.4  104680.40  89384.60  85.39
657.7  105805.89  90393.37  85.43
659.1  106714.30  91229.60  85.49
660.4  107478.56  91908.32  85.51
661.8  108176.00  92560.00  85.56
663.1  109185.90  93478.74  85.61
664.5  109704.12  93962.82  85.65
665.8  109866.51  94143.99  85.69
667.1  109931.58  94254.57  85.74
668.5  110308.80  94626.00  85.78
669.8  110674.66  95004.06  85.84
671.2  110922.24  95264.00  85.88
672.5  111211.99  95566.76  85.93
673.8  111853.00  96165.16  85.97
675.2  112837.20  97052.76  86.01
676.5  114017.16  98132.10  86.07
677.8  115276.26  99265.02  86.11
679.2  116259.20  100180.80  86.17
680.5  117130.32  100977.87  86.21
681.9  117894.70  101701.60  86.26
683.2  118726.30  102487.00  86.32
684.5  119573.30  103257.00  86.35
685.9  120333.12  103968.80  86.40
687.2  121067.52  104663.04  86.45
688.5  121748.04  105309.68  86.50
689.9  122553.24  106081.40  86.56
691.2  123243.95  106745.47  86.61
692.5  123887.52  107347.96  86.65
693.8  124642.95  108055.60  86.69
695.2  125274.31  108662.19  86.74
696.5  125993.12  109342.64  86.78
697.8  126731.95  110029.05  86.82
699.2  127414.95  110683.17  86.87
700.5  128131.56  111378.96  86.93
701.8  128779.35  111999.30  86.97
703.1  129476.16  112647.48  87.00
704.5  130184.82  113308.47  87.04
705.8  130939.97  114037.22  87.09
707.1  131631.00  114687.75  87.13
708.4  132280.08  115311.27  87.17
709.8  133089.84  116077.65  87.22
711.1  133642.20  116610.22  87.26
712.4  134501.38  117411.64  87.29
713.7  135187.28  118061.44  87.33
715.0  135902.31  118738.29  87.37
716.3  136677.00  119451.00  87.40
717.7  137432.08  120151.29  87.43
719.0  138232.80  120895.30  87.46
720.3  139019.60  121638.48  87.50
721.6  139941.40  122492.20  87.53
722.9  140831.91  123299.82  87.55
724.2  141742.44  124127.64  87.57
725.6  142537.28  124858.00  87.60
726.9  143003.00  125294.25  87.62
728.2  143472.00  125761.44  87.66
729.5  144064.31  126316.97  87.68
730.8  144552.48  126764.12  87.69
732.1  145145.00  127305.36  87.71
733.4  145579.72  127706.55  87.72
734.7  145860.48  127992.24  87.75
736.0  146200.20  128319.24  87.77
737.3  146290.86  128446.02  87.80
738.6  146408.04  128554.83  87.81
740.0  146550.85  128690.20  87.81
741.2  146831.36  128951.68  87.82
742.6  147309.48  129399.84  87.84
743.9  147891.52  129936.56  87.86
745.2  148675.14  130632.24  87.86
746.5  149495.89  131368.21  87.87
747.8  150191.20  131987.20  87.88
749.1  150949.06  132673.60  87.89
750.4  151695.36  133350.69  87.91
751.7  152454.82  134035.02  87.92
753.0  153025.11  134546.70  87.92
754.2  153689.52  135149.70  87.94
755.5  154292.10  135683.08  87.94
756.8  154882.44  136204.72  87.94
758.1  155890.44  137112.36  87.95
759.4  156812.40  137944.00  87.97
760.7  157698.24  138741.12  87.98
762.0  158296.25  139282.50  87.99
763.3  158874.66  139788.18  87.99
764.6  159262.80  140153.04  88.00
765.9  159659.05  140532.90  88.02
767.2  160156.08  140994.42  88.04
768.4  160487.60  141295.70  88.04
769.7  161128.27  141875.22  88.05
771.0  161557.56  142275.96  88.07
772.3  161923.30  142634.25  88.09
773.6  162405.76  143072.64  88.10
774.8  162858.17  143512.27  88.12
776.1  163318.74  143944.06  88.14
777.4  163642.63  144251.76  88.15
778.7  164170.76  144736.98  88.16
780.0  164622.40  145159.36  88.18
781.2  164979.30  145510.44  88.20
782.5  165474.66  146005.86  88.23
783.8  165945.24  146461.50  88.26
785.0  166308.36  146783.58  88.26
786.3  166750.50  147168.00  88.26
787.6  167207.60  147630.00  88.29
788.9  167591.97  148012.11  88.32
790.1  168121.60  148512.50  88.34
791.4  168492.48  148874.40  88.36
792.7  169136.85  149453.64  88.36
793.9  169578.36  149858.10  88.37
795.2  170039.00  150328.00  88.41
796.5  170539.16  150798.78  88.42
797.7  171023.58  151272.36  88.45
799.0  171660.00  151860.00  88.47
800.2  172100.48  152243.20  88.46
801.5  172562.56  152670.48  88.47
802.8  173089.60  153185.30  88.50
804.0  173544.28  153631.66  88.53
805.3  174071.16  154109.76  88.53
806.5  174426.50  154462.10  88.55
807.8  174908.30  154891.80  88.56
809.0  175383.49  155337.35  88.57
810.3  175875.43  155778.51  88.57
811.5  176250.21  156165.27  88.60
812.8  176729.40  156636.90  88.63
814.0  177129.18  156995.01  88.63
815.3  177658.31  157432.55  88.62
816.5  178047.25  157810.25  88.63
817.8  178487.31  158232.90  88.65
819.0  178877.44  158613.98  88.67
820.2  179350.02  159041.88  88.68
821.5  179849.80  159489.15  88.68
822.7  180156.24  159779.16  88.69
824.0  180609.21  160181.73  88.69
825.2  181108.95  160671.45  88.72
826.4  181580.52  161117.00  88.73
827.7  181912.60  161423.00  88.74
828.9  182388.60  161851.50  88.74
830.1  182796.84  162208.80  88.74
831.4  183217.44  162619.55  88.76
832.6  183707.96  163061.80  88.76
833.8  184077.00  163424.90  88.78
835.0  184482.06  163757.86  88.77
836.3  184933.84  164191.16  88.78
837.5  185409.00  164619.00  88.79
838.7  185872.32  165015.36  88.78
839.9  186254.64  165395.52  88.80
841.2  186744.45  165830.65  88.80
842.4  187133.52  166223.07  88.83
843.6  187572.00  166581.80  88.81
844.8  188086.86  167044.05  88.81
846.0  188482.74  167426.37  88.83
847.2  188853.84  167834.73  88.87
848.5  189376.00  168286.40  88.86
849.7  189790.62  168634.92  88.85
850.9  190170.50  168954.50  88.84
852.1  190565.28  169324.07  88.85
853.3  190856.82  169617.66  88.87
854.5  191264.15  170053.52  88.91
855.7  191644.74  170335.32  88.88
856.9  192051.36  170657.16  88.86
858.1  192421.13  171027.71  88.88
859.3  192766.98  171380.72  88.91
860.5  193212.33  171790.59  88.91
861.7  193638.40  172161.60  88.91
862.9  194020.97  172493.75  88.90
864.1  194435.68  172845.81  88.90
865.3  194864.00  173249.48  88.91
866.5  195333.12  173689.92  88.92
867.7  195728.26  174062.28  88.93
868.9  196162.82  174408.22  88.91
870.1  196637.07  174824.28  88.91
871.3  197117.82  175215.84  88.89
872.5  197585.10  175707.45  88.93
873.7  198039.84  176137.20  88.94
874.9  198540.93  176615.13  88.96
876.0  199080.00  177039.00  88.93
877.2  199565.64  177477.96  88.93
878.4  200146.95  177937.47  88.90
879.6  200596.20  178369.80  88.92
880.8  201080.25  178767.75  88.90
882.0  201479.31  179122.85  88.90
883.1  202011.88  179579.68  88.90
884.3  202483.95  179996.03  88.89
885.5  203040.81  180480.72  88.89
886.7  203417.28  180766.08  88.86
887.8  203867.10  181204.50  88.88
889.0  204383.74  181703.36  88.90
890.2  204809.64  182093.31  88.91
891.4  205360.49  182527.80  88.88
892.5  206090.82  183052.35  88.82
893.7  206795.36  183630.70  88.80
894.9  207389.88  184203.00  88.82
896.0  207949.70  184729.95  88.83
897.2  208612.04  185225.04  88.79
898.4  209170.78  185755.05  88.81
899.5  209858.76  186355.47  88.80
900.7  210366.00  186690.40  88.75
901.9  210774.34  187053.14  88.75
903.0  211126.40  187335.87  88.73
904.2  211538.60  187701.60  88.73
905.4  212025.96  188053.98  88.69
906.5  212622.76  188505.45  88.66
907.7  212921.96  188791.08  88.67
908.8  213291.54  189074.85  88.65
910.0  213626.40  189364.24  88.64
911.2  213951.40  189611.18  88.62
912.3  214226.58  189773.70  88.59
913.5  214402.52  189766.76  88.51
914.6  214552.80  189967.68  88.54
915.8  214826.49  190295.97  88.58
916.9  215086.43  190573.42  88.60
918.1  215432.88  190718.10  88.53
919.2  215648.46  190855.17  88.50
920.4  215814.94  190990.58  88.50
921.5  215937.10  191201.58  88.55
922.7  216117.92  191417.28  88.57
923.8  216519.54  191728.80  88.55
925.0  216693.19  191788.94  88.51
926.1  216987.12  192024.00  88.50
927.3  217393.92  192335.04  88.47
928.4  217906.00  192877.75  88.51
929.6  218577.92  193459.20  88.51
930.7  219382.80  194184.20  88.51
931.8  220189.86  194904.90  88.52
933.0  220872.96  195474.96  88.50
934.1  221358.69  195889.95  88.49
935.3  221509.13  196076.83  88.52
936.4  221537.19  196079.68  88.51
937.6  221350.47  195955.92  88.53
938.7  221349.69  195831.99  88.47
939.9  221411.64  195900.01  88.48
941.0  222017.28  196441.76  88.48
942.1  222563.70  196928.82  88.48
943.3  223008.84  197326.44  88.48
944.4  223471.80  197619.18  88.43
945.6  223756.02  197923.66  88.46
946.7  224092.76  198182.99  88.44
947.9  224258.79  198409.89  88.47
949.0  224442.02  198495.43  88.44
950.1  224813.88  198762.84  88.41
951.3  225263.17  199209.45  88.43
952.4  225532.38  199402.57  88.41
953.6  225791.62  199584.46  88.39
954.7  226044.12  199849.38  88.41
955.8  226432.76  199965.37  88.31
957.0  226902.90  200311.20  88.28
958.1  227145.42  200640.12  88.33
959.3  227203.20  200655.00  88.32
960.4  227563.05  200934.46  88.30
961.6  227780.80  201169.87  88.32
962.7  228179.20  201294.72  88.22
963.9  228280.01  201389.30  88.22
965.0  228365.76  201379.26  88.18
966.2  228789.50  201582.10  88.11
967.3  228481.99  201466.83  88.18
968.5  228581.76  201488.64  88.15
969.6  228755.60  201467.84  88.07
970.8  228809.02  201643.20  88.13
971.9  228747.20  201326.40  88.01
973.1  228679.68  201434.64  88.09
974.2  228764.13  201300.16  87.99
975.4  228931.35  201681.39  88.10
976.5  229100.82  201484.53  87.95
977.7  229214.40  201573.84  87.94
978.8  228991.59  201734.82  88.10
980.0  229120.00  201554.00  87.97
981.2  229189.20  201834.36  88.06
982.3  229174.82  201696.74  88.01
983.5  229355.23  201745.83  87.96
984.6  229637.52  201722.40  87.84
985.8  229517.64  201908.08  87.97
987.0  229706.56  202168.00  88.01
988.1  230238.84  202083.40  87.77
989.3  230101.76  201810.56  87.70
990.2  243063.87  209415.15  86.16
994.0  243439.78  209973.56  86.25
997.9  243303.67  209882.83  86.26
1001.7  243821.36  210376.83  86.28
1005.6  244861.11  211423.33  86.34
1009.4  246214.36  212632.00  86.36
1013.3  247360.00  213760.00  86.42
1017.1  248065.41  214492.37  86.47
1021.0  248735.58  215158.73  86.50
1024.8  250151.44  216462.94  86.53
1028.6  252099.15  218240.04  86.57
1032.5  253703.80  219765.00  86.62
1036.3  254335.28  220371.25  86.65
1040.1  254555.12  220620.67  86.67
1044.0  255377.31  221374.27  86.69
1047.8  256114.95  222102.30  86.72
1051.6  256856.36  222816.98  86.75
1055.5  256429.70  222530.00  86.78
1059.3  256016.40  222324.00  86.84
1063.1  255727.51  222064.01  86.84
1067.0  256031.66  222405.51  86.87
1070.8  256785.82  223160.47  86.91
1074.6  257325.22  223724.72  86.94
1078.4  256940.33  223463.67  86.97
1082.3  255946.67  222700.26  87.01
1086.1  255358.98  222256.40  87.04
1089.9  255296.11  222306.03  87.08
1093.7  255693.82  222740.93  87.11
1097.5  255796.08  222982.22  87.17
1101.4  255735.81  222963.72  87.19
1105.2  255590.00  222918.40  87.22
1109.0  255950.13  223260.85  87.23
1112.8  257017.61  224231.01  87.24
1116.6  257827.38  224982.98  87.26
1120.4  258543.29  225589.47  87.25
1124.2  259102.34  225923.22  87.19
1128.1  259779.63  226391.31  87.15
1131.8  259800.33  226198.47  87.07
1135.7  259555.69  225696.80  86.96
1139.5  259346.60  225085.20  86.79
1143.3  258754.08  224029.13  86.58
1147.1  258019.56  222780.00  86.34
1150.9  257301.00  221501.50  86.09
1154.7  257302.93  220768.31  85.80
1158.5  257192.67  219934.60  85.51
1162.3  256954.79  219099.38  85.27
1166.1  256281.21  217877.70  85.02
1169.9  255890.97  216921.57  84.77
1173.7  255280.00  215700.00  84.50
1177.5  254631.16  214433.47  84.21
1181.2  254661.04  213665.98  83.90
1185.0  255132.56  213288.67  83.60
1188.8  255066.39  212515.72  83.32
1192.6  255114.09  211915.09  83.07
1196.4  255071.72  211382.38  82.87
1200.2  254364.44  210355.91  82.70
1204.0  253880.05  209557.05  82.54
1207.8  253429.33  208872.60  82.42
1211.6  252822.33  208059.89  82.29
1215.3  252323.48  207478.55  82.23
1219.1  252215.33  207307.50  82.19
1222.9  251875.56  207111.11  82.23
1226.7  251565.37  207086.61  82.32
1230.4  250907.51  206874.42  82.45
1234.2  250213.06  206685.27  82.60
1238.0  249424.80  206424.58  82.76
1241.8  248708.64  206102.22  82.87
1245.5  248102.91  205875.87  82.98
1249.3  247879.83  205856.58  83.05
1253.1  248197.64  206233.61  83.09
1256.8  248228.28  206373.27  83.14
1260.6  248044.02  206260.98  83.15
1264.4  247819.26  206124.28  83.18
1268.1  247469.20  205829.07  83.17
1271.9  247404.74  205839.24  83.20
1275.7  247647.92  206153.93  83.24
1279.4  247944.60  206652.30  83.35
1283.2  247420.81  206549.97  83.48
1286.9  247074.82  206618.79  83.63
1290.7  246840.00  206780.93  83.77
1294.4  246142.93  206449.79  83.87
1298.2  245156.80  205774.96  83.94
1302.0  243970.67  204847.50  83.96
1305.7  242544.19  203677.53  83.98
1309.5  240966.05  202258.37  83.94
1313.2  239991.50  201298.08  83.88
1317.0  239335.20  200522.40  83.78
1320.7  238529.50  199544.03  83.66
1324.4  237377.70  198197.67  83.49
1328.2  236724.80  197144.00  83.28
1331.9  235821.18  195849.99  83.05
1335.7  234968.75  194455.42  82.76
1339.4  233637.02  192543.56  82.41
1343.2  232653.99  190767.63  82.00
1346.9  232218.63  189366.98  81.55
1350.6  232633.10  188471.97  81.02
1354.4  233161.61  187559.11  80.44
1358.1  232880.27  185889.20  79.82
1361.8  232069.40  183806.56  79.20
1365.6  231019.20  181693.55  78.65
1369.3  229899.11  179838.67  78.23
1373.0  228533.37  178032.01  77.90
1376.7  226901.97  176154.47  77.63
1380.5  225318.31  174177.07  77.30
1384.2  224001.07  172430.41  76.98
1387.9  222706.00  170537.53  76.58
1391.6  221353.31  168360.81  76.06
1395.3  220101.90  165911.00  75.38
1399.1  219336.01  163393.44  74.49
1402.8  218297.33  160372.67  73.47
1406.5  217520.73  157209.20  72.27
1410.2  216913.89  153964.33  70.98
1413.9  216821.11  150936.94  69.61
1417.6  216264.44  147641.22  68.27
1421.3  215548.27  144446.67  67.01
1425.1  214752.53  141459.20  65.87
1428.8  214364.10  139128.75  64.90
1432.5  214132.34  137230.59  64.09
1436.2  213851.52  135568.43  63.39
1439.9  213165.75  133859.31  62.80
1443.6  212787.33  132477.89  62.26
1447.3  212205.33  131094.18  61.78
1451.0  211735.00  129767.00  61.29
1454.7  211195.29  128414.93  60.80
1458.4  210762.07  127058.63  60.29
1462.1  210099.03  125494.85  59.73
1465.8  209365.64  123855.86  59.16
1469.4  208802.48  122307.56  58.58
1473.1  209540.92  121559.96  58.01
1476.8  209745.68  120618.19  57.51
1480.5  208549.16  119127.78  57.12
1484.2  207495.78  117976.73  56.86
1487.9  206854.54  117324.69  56.72
1491.6  206182.17  116878.67  56.69
1495.3  206074.92  116914.42  56.73
1498.9  205539.47  116890.40  56.87
1502.6  204571.31  116707.71  57.05
1506.3  203342.22  116496.18  57.29
1510.0  202383.80  116523.30  57.58
1513.7  201603.72  116575.68  57.82
1517.3  200865.10  116544.76  58.02
1521.0  199927.65  116203.61  58.12
1524.7  199104.66  115771.59  58.15
1528.3  198237.77  115220.80  58.12
1532.0  197307.07  114584.53  58.07
1535.7  196435.56  113980.53  58.02
1539.3  195547.30  113455.97  58.02
1543.0  194925.50  113178.72  58.06
1546.7  194539.58  113160.67  58.17
1550.3  193984.36  113167.47  58.34
1554.0  193196.50  113073.80  58.53
1557.6  192414.57  112967.19  58.71
1561.3  191564.98  112765.53  58.87
1565.0  190673.60  112472.27  58.99
1568.6  189731.49  112153.06  59.11
1572.3  189048.10  111977.54  59.23
1575.9  188418.76  111833.24  59.35
1579.6  187850.76  111647.59  59.43
1583.2  187232.62  111465.24  59.53
1586.9  186452.08  111353.00  59.72
1590.5  185853.33  111535.38  60.01
1594.1  185087.41  111897.87  60.46
1597.8  184327.38  112431.86  61.00
1601.4  183590.94  113130.13  61.62
1605.1  182583.26  113707.77  62.28
1608.7  181749.00  114409.75  62.95
1612.3  180954.97  115099.81  63.61
1616.0  180110.40  115687.95  64.23
1619.6  179403.33  116320.89  64.84
1623.2  178586.67  116793.27  65.40
1626.9  177976.98  117324.87  65.92
1630.5  177230.45  117671.65  66.39
1634.1  176565.19  118033.72  66.85
1637.8  175784.62  118257.69  67.27
1641.4  174859.53  118361.77  67.69
1645.0  173968.63  118454.76  68.09
1648.6  172996.58  118420.35  68.45
1652.2  172232.67  118464.23  68.78
1655.8  171485.33  118472.78  69.09
1659.5  170765.50  118424.50  69.35
1663.1  169517.58  117929.94  69.57
1666.7  168252.83  117311.00  69.72
1670.3  167059.65  116633.78  69.82
1673.9  165931.14  115878.33  69.84
1677.5  165103.22  115185.77  69.77
1681.1  164639.96  114641.82  69.63
1684.7  164635.15  114301.75  69.43
1688.3  164495.88  113819.77  69.19
1691.9  164106.67  113064.67  68.90
1695.6  163743.17  112179.67  68.51
1699.2  163633.07  111384.50  68.07
1702.8  163528.78  110797.11  67.75
1706.3  163048.26  110227.39  67.60
1709.9  162049.69  109514.76  67.58
1713.5  161332.13  109005.23  67.57
1717.1  160612.74  108373.61  67.48
1720.7  159918.22  107713.21  67.36
1724.3  159546.16  107212.67  67.20
1727.9  159224.84  106713.87  67.02
1731.5  159123.14  106393.83  66.86
1735.1  159261.07  106270.13  66.73
1738.7  158983.56  105918.27  66.62
1742.2  158477.17  105434.79  66.53
1745.8  157864.27  104850.53  66.42
1749.4  157878.83  104689.84  66.31
1753.0  157178.00  104028.28  66.19
1756.5  155722.32  102817.70  66.03
1760.1  153833.18  101260.95  65.83
1763.7  151644.11  99565.28  65.66
1767.2  149906.87  98198.87  65.51
1770.8  148456.50  97080.50  65.39
1774.4  146992.57  96020.05  65.32
1777.9  146133.15  95418.77  65.30
1781.5  145235.00  94818.67  65.29
1785.1  143942.50  93990.00  65.30
1788.6  142576.98  93149.23  65.33
1792.2  141290.00  92382.83  65.39
1795.8  140730.06  92103.12  65.45
1799.3  140080.40  91744.00  65.49
1802.9  139338.81  91280.79  65.51
1806.4  138631.82  90846.22  65.53
1810.0  137782.51  90268.29  65.52
1813.5  137305.66  89934.09  65.50
1817.1  137042.87  89757.87  65.50
1820.6  136383.40  89379.23  65.54
1824.2  136264.27  89381.07  65.59
1827.7  135444.44  88946.37  65.67
1831.2  135114.00  88984.00  65.86
1834.8  135089.77  89245.73  66.06
1838.3  134893.50  89450.50  66.31
1841.8  134229.00  89323.57  66.55
1845.4  133327.09  89004.96  66.76
1848.9  132463.20  88638.60  66.92
1852.4  131807.27  88334.20  67.02
1856.0  131054.17  87846.90  67.03
1859.5  130295.24  87260.98  66.97
1863.0  129591.53  86594.63  66.82
1866.6  129277.78  86095.02  66.60
1870.1  129083.83  85515.74  66.25
1873.6  128443.50  84473.25  65.77
1877.1  127306.67  82875.92  65.10
1880.6  125985.82  80958.47  64.26
1884.2  124909.07  79005.80  63.25
1887.7  124038.47  76903.40  62.00
1891.2  123007.50  74475.45  60.55
1894.7  122146.74  71950.22  58.90
1898.2  121674.46  69406.74  57.04
1902.2  131283.36  72315.36  55.08
1904.9  130526.38  69884.12  53.54
1907.6  129594.48  67421.28  52.02
1910.4  128897.79  65165.24  50.56
1913.1  127757.04  62861.28  49.20
1915.8  127007.16  60957.12  48.00
1918.6  126450.56  59344.80  46.93
1921.3  125945.79  57932.88  46.00
1924.0  125159.02  56612.64  45.23
1926.7  124373.00  55499.72  44.62
1929.4  123590.64  54600.80  44.18
1932.2  123001.93  53959.84  43.87
1934.9  122400.72  53492.40  43.70
1937.6  121793.68  53136.44  43.63
1940.3  121218.50  52938.00  43.67
1943.0  120684.91  52885.31  43.82
1945.7  119922.55  52819.03  44.04
1948.4  119136.66  52800.75  44.32
1951.1  118522.80  52929.36  44.66
1953.8  117895.14  53092.38  45.03
1956.4  117355.18  53299.47  45.42
1959.1  116729.48  53492.36  45.83
1961.8  115932.18  53635.68  46.26
1964.5  115238.88  53815.59  46.70
1967.2  114418.42  53947.81  47.15
1969.9  113791.70  54165.90  47.60
1972.5  113039.02  54316.34  48.05
1975.2  112501.93  54564.91  48.50
1977.9  112133.82  54893.66  48.95
1980.6  111524.28  55098.82  49.41
1983.2  110636.62  55142.40  49.84
1985.9  109764.00  55173.60  50.27
1988.5  108904.60  55179.30  50.67
1991.2  108220.05  55280.07  51.08
1993.8  107564.16  55386.54  51.49
1996.5  107121.30  55539.00  51.85
1999.2  106490.96  55564.61  52.18
2001.8  106096.08  55668.60  52.47
2004.4  105588.32  55676.26  52.73
2007.1  104926.22  55516.44  52.91
2009.7  104316.30  55379.52  53.09
2012.4  103893.76  55295.68  53.22
2015.0  103422.40  55107.80  53.28
2017.6  102877.05  54802.20  53.27
2020.3  102356.32  54431.96  53.18
2022.9  102121.60  54159.04  53.03
2025.5  101895.96  53816.91  52.82
2028.1  101692.91  53418.63  52.53
2030.8  101278.50  52815.42  52.15
2033.4  101117.40  52288.44  51.71
2036.0  100702.84  51577.64  51.22
2038.6  100317.30  50817.78  50.66
2041.2  99977.04  50042.00  50.05
2043.8  99625.63  49218.39  49.40
2046.4  99242.96  48326.94  48.70
2049.0  98739.36  47375.64  47.98
2051.6  98472.12  46552.98  47.28
2054.2  98146.00  45717.25  46.58
2056.8  97743.80  44914.10  45.95
2059.4  97124.70  44056.01  45.36
2062.0  96627.00  43252.75  44.76
2064.6  96035.12  42432.13  44.18
2067.1  95432.04  41600.79  43.59
2069.7  94825.32  40742.20  42.97
2072.3  94363.62  40012.54  42.40
2074.9  93861.60  39300.66  41.87
2077.4  93518.95  38685.14  41.37
2080.0  93020.39  38054.15  40.91
2082.6  92559.35  37483.75  40.50
2085.1  92115.75  36956.76  40.12
2087.7  91743.60  36504.00  39.79
2090.3  91278.69  36044.25  39.49
2092.8  90518.99  35520.11  39.24
2095.4  89715.99  34998.21  39.01
2097.9  89042.10  34533.38  38.78
2100.5  88327.20  34101.20  38.61
2103.0  87738.50  33753.74  38.47
2105.6  87167.28  33485.91  38.42
2108.1  86659.47  33323.67  38.45
2110.7  86123.94  33211.92  38.56
2113.2  85623.32  33167.52  38.74
2115.7  85056.65  33100.35  38.92
2118.3  84436.95  33070.83  39.17
2120.8  84050.82  33158.34  39.45
2123.3  83654.80  33225.44  39.72
2125.8  83296.92  33338.06  40.02
2128.4  82858.62  33478.38  40.40
2130.9  82310.20  33522.00  40.73
2133.4  81946.48  33649.70  41.06
2135.9  81570.20  33766.20  41.40
2138.4  81099.48  33813.56  41.69
2140.9  80747.34  33896.12  41.98
2143.4  80395.38  33962.26  42.24
2145.9  80088.36  34013.43  42.47
2148.4  79810.58  34071.91  42.69
2150.9  79518.18  34130.39  42.92
2153.4  79218.47  34196.18  43.17
2155.9  78885.46  34201.78  43.36
2158.4  78578.85  34236.30  43.57
2160.9  78351.00  34295.10  43.77
2163.4  78031.54  34314.50  43.98
2165.9  77451.68  34226.42  44.19
2168.4  76973.40  34191.54  44.42
2170.8  76648.00  34218.91  44.64
2173.3  76305.30  34253.09  44.89
2175.8  75984.70  34292.61  45.13
2178.2  75587.70  34307.25  45.39
2180.7  75199.60  34334.16  45.66
2183.2  74777.07  34350.74  45.94
2185.6  74375.28  34375.32  46.22
2188.1  73876.32  34352.64  46.50
2190.6  73303.88  34276.84  46.76
2193.0  72666.66  34147.41  46.99
2195.5  72122.88  34068.48  47.24
2197.9  71531.68  33988.80  47.52
2200.4  70799.15  33825.65  47.78
2202.8  70311.34  33729.04  47.97
2205.3  69709.84  33587.76  48.18
2207.7  69348.24  33521.54  48.34
2210.1  68938.80  33405.68  48.46
2212.6  68564.13  33323.27  48.60
2215.0  68319.70  33299.80  48.74
2217.4  68009.34  33224.40  48.85
2219.9  67785.82  33168.04  48.93
2222.3  67540.44  33097.24  49.00
2224.7  67361.76  33019.65  49.02
2227.1  67111.61  32888.80  49.01
2229.5  66792.22  32740.13  49.02
2231.9  66330.56  32486.88  48.98
2234.4  65843.52  32151.36  48.83
2236.8  65449.09  31811.84  48.61
2239.2  65044.98  31419.96  48.30
2241.6  64600.83  30952.95  47.91
2244.0  64195.20  30430.08  47.40
2246.4  63802.53  29842.14  46.77
2248.8  63376.17  29172.33  46.03
2251.2  63057.60  28492.50  45.18
2253.6  62613.90  27753.00  44.32
2255.9  62283.60  27015.84  43.38
2258.3  61968.82  26248.61  42.36
2260.7  61589.36  25462.40  41.34
2263.1  61178.40  24716.70  40.40
2265.5  60760.48  24071.30  39.62
2267.9  60438.90  23568.30  39.00
2270.2  60002.32  23134.16  38.56
2272.6  59585.52  22872.36  38.39
2275.0  59155.74  22746.78  38.45
2277.3  58755.15  22700.25  38.64
2279.7  58374.60  22664.85  38.83
2282.1  58051.36  22692.48  39.09
2284.4  57664.86  22676.28  39.32
2286.8  57349.61  22665.93  39.52
2289.1  56940.68  22545.64  39.59
2291.5  56615.58  22402.31  39.57
2293.8  56186.68  22192.54  39.50
2296.2  55726.44  21935.76  39.36
2298.5  55205.61  21645.60  39.21
2300.8  54647.88  21301.98  38.98
2303.2  54000.08  20904.76  38.71
2305.5  53306.02  20456.58  38.38
2307.9  52618.56  20001.37  38.01
2310.2  51965.76  19561.08  37.64
2312.5  51354.40  19163.60  37.32
2314.8  50756.10  18781.14  37.00
2317.1  50116.50  18379.75  36.67
2319.5  49492.53  17993.07  36.36
2321.8  48930.00  17661.40  36.10
2324.1  48335.14  17315.48  35.82
2326.4  47839.22  16990.16  35.52
2328.7  47291.00  16663.00  35.24
2331.0  46793.28  16371.96  34.99
2333.3  46440.88  16155.82  34.79
2335.6  46057.76  15993.60  34.73
2337.9  45572.58  15807.78  34.69
2340.2  45125.00  15627.50  34.63
2342.5  44735.04  15482.28  34.61
2344.8  44254.70  15318.20  34.61
2347.1  43740.48  15166.20  34.67
2349.4  43168.92  15002.52  34.75
2351.7  42680.48  14854.72  34.80
2353.9  42209.37  14700.94  34.83
2356.2  41700.75  14556.75  34.91
2358.5  41200.09  14440.06  35.05
2360.8  40664.50  14317.80  35.21
2363.1  40195.80  14200.56  35.33
2365.3  39749.01  14072.20  35.40
2367.6  39220.00  13940.00  35.54
2369.8  38702.55  13798.65  35.65
2372.1  38126.40  13628.16  35.74
2374.4  37501.44  13456.52  35.88
2376.6  36871.24  13302.24  36.08
2378.9  36270.36  13157.20  36.28
2381.1  35692.80  13000.00  36.42
2383.4  35135.14  12813.50  36.47
2385.6  34631.30  12634.05  36.48
2387.9  34097.04  12454.92  36.53
2390.1  33610.50  12295.50  36.58
2392.3  33137.91  12162.15  36.70
2394.6  32684.54  12026.14  36.79
2396.8  32275.62  11883.20  36.82
2399.0  31811.10  11759.30  36.97
2401.3  31367.18  11642.32  37.12
2403.5  30903.60  11444.16  37.03
2405.7  30472.84  11225.11  36.84
2407.9  30063.24  11034.90  36.71
2410.1  29618.64  10858.68  36.66
2412.4  29221.80  10678.50  36.54
2414.6  28797.84  10512.96  36.51
2416.8  28397.82  10311.18  36.31
2419.0  28036.70  10131.19  36.14
2421.2  27643.30  9942.58  35.97
2423.4  27201.44  9721.32  35.74
2425.6  26871.93  9509.76  35.39
2427.8  26551.89  9304.02  35.04
2430.0  26231.89  9118.65  34.76
2432.2  25920.00  8939.52  34.49
2434.4  25576.83  8765.55  34.27
2436.5  25244.88  8543.88  33.84
2438.7  24952.02  8321.28  33.35
2440.9  24665.61  8098.80  32.83
2443.1  24397.38  7899.30  32.38
2445.3  24136.20  7691.89  31.87
2447.4  23843.52  7515.36  31.52
2449.6  23568.16  7318.08  31.05
2451.8  23250.24  7141.50  30.72
2453.9  22894.92  6945.79  30.34
2456.1  22582.88  6782.40  30.03
2458.3  22267.92  6609.20  29.68
2460.4  21964.96  6427.83  29.26
2462.6  21704.20  6293.70  29.00
2464.7  21428.16  6118.58  28.55
2466.9  21175.60  5945.20  28.08
2469.0  20894.79  5792.75  27.72
2471.2  20634.48  5633.94  27.30
2473.3  20349.02  5465.41  26.86
2475.4  20075.84  5369.12  26.74
2477.6  19813.20  5238.49  26.44
2479.7  19584.00  5114.88  26.12
2481.9  19325.18  4995.20  25.85
2484.0  19114.92  4907.45  25.67
2486.1  18832.50  4804.38  25.51
2488.2  18549.35  4763.85  25.68
2490.4  18323.00  4708.50  25.70
2492.5  18048.72  4655.88  25.80
2494.6  17721.81  4596.03  25.93
2496.7  17467.57  4569.40  26.16
2498.8  17229.51  4538.61  26.34
2500.9  17070.51  4579.34  26.83
2503.0  16958.12  4635.86  27.34
2505.1  16883.10  4639.05  27.48
2507.2  16802.31  4665.81  27.77
2509.4  16750.47  4773.45  28.50
2511.4  16740.15  4756.08  28.41
2513.5  16846.24  4827.68  28.66
2515.6  17066.18  4976.10  29.16
