# Supplementary material for: Using reflectance spectra and Pl@ntNet to identify herbarium specimens: a case study with Lithocarpus
Source: New Phytol. 2025 Jun 4;251(2):800–10. doi: 10.1111/nph.70258 (PMC13278665; doi:10.1111/nph.70258)
Supplement: Supplementary file 1 — Dataset S1 Original spectral data collected for this study. [file NPH-251-800-s003.zip › lithocarpus_spectra/gr021622_0405.sig]

/*** Spectra Vista SIG Data ***/
name= gr021622_0405.sig
instrument= HI: 1132003 (HR-1024i)
integration= 50.0, 9.0, 6.0, 100.0, 14.0, 6.0
scan method= Time-based, Time-based
scan coadds= 100, 425, 571, 50, 298, 571
scan time= 5, 5
scan settings= AI, AI
external data set1= 0,0,0,0,0,0,0,0,0,0,0,0,0,0,0,0,0,0,0,0,0,0,0,0,0,0,0,0,0,0,0,0
external data set2= 0,0,0,0,0,0,0,0,0,0,0,0,0,0,0,0,0,0,0,0,0,0,0,0,0,0,0,0,0,0,0,0
external data dark= 0,0,0,0,0,0,0,0,0,0,0,0,0,0,0,0
external data mask= 0
optic= LENS 4(1), LENS 4(1)
temp= 33.4, -5.1, -9.9, 33.3, -5.0, -9.9
battery= 7.45, 7.46
error= 0, 0
units= Radiance, Radiance
time= 16/02/2022 16:21:43, 16/02/2022 16:22:37
longitude=                 ,                 
latitude=                 ,                 
gpstime=                 ,                 
comm= 
memory slot= 0, 0
factors= 0.953, 0.939, 1.000 [Overlap: Remove @ 990,1900, Matching Type: None]
inclinometer x offset= 1, 1
inclinometer y offset= 90, 90
data= 
340.5  1171.80  151.90  12.96
341.9  1169.85  138.26  11.82
343.4  1121.76  118.08  10.53
344.9  1128.50  120.25  10.66
346.4  1141.12  115.90  10.16
347.8  1164.84  111.35  9.56
349.3  1178.08  95.52  8.11
350.8  1166.55  98.48  8.44
352.2  1214.29  102.41  8.43
353.7  1213.52  103.43  8.52
355.2  1257.60  111.35  8.85
356.6  1335.18  117.81  8.82
358.1  1388.10  99.15  7.14
359.6  1435.84  96.15  6.70
361.0  1464.89  104.64  7.14
362.5  1541.25  104.81  6.80
364.0  1630.72  95.55  5.86
365.5  1696.20  96.38  5.68
366.9  1770.96  106.76  6.03
368.4  1863.99  112.59  6.04
369.9  1954.72  122.17  6.25
371.3  2035.88  112.37  5.52
372.8  2110.71  104.88  4.97
374.2  2206.60  129.80  5.88
375.7  2307.36  137.66  5.97
377.2  2416.35  133.50  5.52
378.6  2483.48  132.10  5.32
380.1  2564.00  128.20  5.00
381.6  2698.54  145.02  5.37
383.0  2833.60  158.13  5.58
384.5  2968.42  159.25  5.36
386.0  3059.76  150.48  4.92
387.4  3181.20  144.60  4.55
388.9  3288.46  151.06  4.59
390.4  3417.00  170.85  5.00
391.8  3570.28  177.94  4.98
393.3  3708.80  173.85  4.69
394.7  3802.25  175.93  4.63
396.2  3895.20  173.12  4.44
397.7  4045.44  180.60  4.46
399.1  4215.87  181.98  4.32
400.6  4389.12  193.04  4.40
402.0  4522.44  192.66  4.26
403.5  4645.20  196.00  4.22
405.0  4781.16  195.72  4.09
406.4  4970.02  207.46  4.17
407.9  5155.76  214.08  4.15
409.3  5303.12  219.50  4.14
410.8  5431.32  219.96  4.05
412.2  5587.80  225.12  4.03
413.7  5805.23  231.90  3.99
415.1  6010.94  238.77  3.97
416.6  6185.16  242.78  3.93
418.0  6343.75  250.13  3.94
419.5  6509.22  255.67  3.93
420.9  6724.00  262.40  3.90
422.4  6959.93  265.02  3.81
423.8  7181.88  274.57  3.82
425.3  7423.05  285.98  3.85
426.7  7632.15  295.20  3.87
428.2  7824.96  307.04  3.92
429.6  8029.22  311.33  3.88
431.1  8236.90  318.57  3.87
432.5  8491.21  327.02  3.85
434.0  8750.50  341.00  3.90
435.4  9047.50  349.25  3.86
436.8  9329.75  359.27  3.85
438.3  9582.40  370.08  3.86
439.7  9809.56  381.23  3.89
441.2  10022.28  391.98  3.91
442.6  10284.15  405.15  3.94
444.0  10565.10  412.23  3.90
445.5  10876.29  423.54  3.89
446.9  11209.38  436.80  3.90
448.4  11507.93  453.46  3.94
449.8  11842.40  471.78  3.98
451.2  12115.25  480.13  3.96
452.7  12361.65  489.26  3.96
454.1  12623.52  502.86  3.98
455.5  12920.74  516.60  4.00
457.0  13241.80  531.96  4.02
458.4  13562.12  543.40  4.01
459.8  13898.88  555.84  4.00
461.2  14292.54  577.21  4.04
462.7  14644.41  594.02  4.06
464.1  14980.76  607.00  4.05
465.5  15281.64  618.12  4.04
467.0  15579.40  637.45  4.09
468.4  15915.40  649.30  4.08
469.8  16241.00  667.52  4.11
471.2  16648.47  688.52  4.14
472.7  17057.44  703.86  4.13
474.1  17464.00  725.70  4.16
475.5  17945.98  744.51  4.15
476.9  18391.10  763.75  4.15
478.4  18775.00  784.38  4.18
479.8  19083.40  802.01  4.20
481.2  19345.52  815.28  4.21
482.6  19636.02  822.83  4.19
484.0  20016.18  839.31  4.19
485.4  20452.57  862.82  4.22
486.9  20943.00  883.35  4.22
488.3  21462.00  911.04  4.24
489.7  21928.12  928.81  4.24
491.1  22338.12  946.68  4.24
492.5  22743.84  964.32  4.24
493.9  23093.76  986.49  4.27
495.3  23432.70  1003.20  4.28
496.8  23835.72  1023.04  4.29
498.2  24315.54  1042.56  4.29
499.6  24781.77  1062.00  4.29
501.0  25323.66  1093.07  4.32
502.4  25830.96  1114.56  4.31
503.8  26321.61  1139.53  4.33
505.2  26827.48  1163.32  4.34
506.6  27313.88  1184.04  4.33
508.0  27800.64  1212.12  4.36
509.4  28215.00  1242.50  4.40
510.8  28695.15  1262.25  4.40
512.2  29167.76  1283.44  4.40
513.6  29673.60  1310.40  4.42
515.0  30245.76  1338.12  4.42
516.4  30735.36  1371.12  4.46
517.8  31281.40  1396.90  4.47
519.2  31868.55  1429.22  4.48
520.7  32435.76  1463.74  4.51
522.0  32913.72  1489.62  4.53
523.4  33485.13  1521.45  4.54
524.8  33984.42  1548.33  4.56
526.2  34575.44  1581.94  4.58
527.6  35188.92  1620.60  4.61
529.0  35701.60  1654.40  4.63
530.4  36340.08  1688.11  4.65
531.8  36889.04  1725.18  4.68
533.2  37383.84  1762.02  4.71
534.6  37867.04  1804.96  4.77
536.0  38374.29  1857.71  4.84
537.4  38892.38  1897.03  4.88
538.8  39466.87  1940.34  4.92
540.2  40081.64  1983.98  4.95
541.6  40674.48  2028.95  4.99
543.0  41186.60  2070.18  5.03
544.3  41873.10  2120.63  5.06
545.7  42647.40  2170.65  5.09
547.1  43160.70  2209.80  5.12
548.5  43778.10  2257.89  5.16
549.9  44466.31  2313.53  5.20
551.3  45194.50  2369.12  5.24
552.7  45710.54  2415.09  5.28
554.1  46400.79  2468.85  5.32
555.4  46995.38  2516.71  5.36
556.8  47442.78  2561.79  5.40
558.2  47746.20  2601.68  5.45
559.6  48081.00  2641.20  5.49
561.0  48662.46  2693.46  5.53
562.3  49103.60  2739.10  5.58
563.7  49701.12  2788.80  5.61
565.1  50274.40  2844.60  5.66
566.5  50888.17  2904.94  5.71
567.9  51719.52  2976.48  5.76
569.2  52630.20  3049.20  5.79
570.6  53569.15  3129.93  5.84
572.0  54382.01  3207.45  5.90
573.4  55062.59  3275.38  5.95
574.8  55764.25  3353.25  6.01
576.1  56616.16  3437.23  6.07
577.5  57259.88  3509.80  6.13
578.9  58137.36  3605.28  6.20
580.3  58939.83  3696.48  6.27
581.6  59726.08  3788.56  6.34
583.0  60526.53  3882.78  6.42
584.4  61125.00  3968.24  6.49
585.8  61621.51  4051.88  6.58
587.1  62076.08  4128.96  6.65
588.5  62648.40  4215.15  6.73
589.9  63122.70  4294.20  6.80
591.2  63693.04  4389.12  6.89
592.6  64454.28  4495.81  6.98
594.0  65098.26  4592.39  7.05
595.3  65937.70  4706.25  7.14
596.7  66786.08  4831.75  7.23
598.1  67578.05  4952.04  7.33
599.5  68366.90  5075.25  7.42
600.8  69199.76  5199.38  7.51
602.2  69894.58  5319.51  7.61
603.5  70748.76  5456.70  7.71
604.9  71592.30  5601.06  7.82
606.3  72362.40  5742.00  7.94
607.6  73088.58  5879.34  8.04
609.0  73812.60  6021.00  8.16
610.4  74550.84  6172.53  8.28
611.7  75228.03  6322.73  8.40
613.1  75862.95  6482.40  8.54
614.5  76591.08  6651.36  8.68
615.8  77182.56  6813.18  8.83
617.2  77974.92  6997.32  8.97
618.5  78646.20  7177.96  9.13
619.9  79460.22  7379.28  9.29
621.2  80192.54  7584.52  9.46
622.6  81092.00  7793.50  9.61
624.0  81801.00  7987.95  9.77
625.3  82594.90  8193.37  9.92
626.7  83393.62  8398.64  10.07
628.0  84061.64  8601.32  10.23
629.4  84884.80  8808.80  10.38
630.8  85570.08  9007.08  10.53
632.1  86104.62  9199.58  10.68
633.5  87012.64  9426.56  10.83
634.8  87732.85  9630.13  10.98
636.2  88376.70  9824.16  11.12
637.5  89194.65  10034.77  11.25
638.9  89902.92  10244.99  11.40
640.2  90664.64  10452.55  11.53
641.6  91501.08  10651.23  11.64
642.9  92250.34  10832.19  11.74
644.3  93062.76  11027.22  11.85
645.6  93827.50  11241.75  11.98
647.0  94548.87  11425.23  12.08
648.3  95354.32  11602.47  12.17
649.7  96167.85  11766.26  12.24
651.0  96961.12  11926.66  12.30
652.4  97479.72  12049.83  12.36
653.7  98537.49  12222.09  12.40
655.0  99426.92  12365.92  12.44
656.4  100077.60  12476.40  12.47
657.7  101112.49  12619.19  12.48
659.1  101955.70  12735.80  12.49
660.4  102649.12  12838.00  12.51
661.8  103320.00  12948.00  12.53
663.1  104275.38  13101.50  12.56
664.5  104796.78  13217.76  12.61
665.8  104988.54  13325.09  12.69
667.1  105135.57  13442.22  12.79
668.5  105579.60  13650.00  12.93
669.8  106023.76  13889.85  13.10
671.2  106329.60  14144.00  13.30
672.5  106660.80  14443.65  13.54
673.8  107338.28  14823.06  13.81
675.2  108312.54  15293.67  14.12
676.5  109458.36  15822.18  14.45
677.8  110654.94  16384.68  14.81
679.2  111590.28  16940.30  15.18
680.5  112404.09  17517.12  15.58
681.9  113105.30  18083.45  15.99
683.2  113883.00  18684.05  16.41
684.5  114683.80  19276.95  16.81
685.9  115396.14  19859.43  17.21
687.2  116090.88  20428.80  17.60
688.5  116715.42  20988.40  17.98
689.9  117495.56  21560.08  18.35
691.2  118160.47  22118.47  18.72
692.5  118763.44  22656.62  19.08
693.8  119486.30  23227.58  19.44
695.2  120099.92  23784.17  19.80
696.5  120787.04  24358.62  20.17
697.8  121494.60  24946.33  20.53
699.2  122146.44  25553.39  20.92
700.5  122854.86  26184.24  21.31
701.8  123487.35  26805.45  21.71
703.1  124154.52  27468.30  22.12
704.5  124826.67  28135.76  22.54
705.8  125560.17  28825.55  22.96
707.1  126215.25  29522.00  23.39
708.4  126850.35  30221.40  23.82
709.8  127631.19  30969.71  24.26
711.1  128176.66  31652.48  24.69
712.4  128992.52  32417.80  25.13
713.7  129649.54  33139.80  25.56
715.0  130335.21  33872.55  25.99
716.3  131072.75  34611.50  26.41
717.7  131776.02  35335.84  26.82
719.0  132531.50  36072.95  27.22
720.3  133243.02  36813.77  27.63
721.6  134073.20  37566.10  28.02
722.9  134863.38  38313.63  28.41
724.2  135664.20  39066.30  28.80
725.6  136386.30  39797.53  29.18
726.9  136865.00  40447.25  29.55
728.2  137380.32  41120.80  29.93
729.5  137989.93  41826.79  30.31
730.8  138473.32  42501.99  30.69
732.1  139063.12  43206.52  31.07
733.4  139528.95  43882.45  31.45
734.7  139890.60  44521.56  31.83
736.0  140337.18  45202.80  32.21
737.3  140582.52  45829.94  32.60
738.6  140816.88  46449.32  32.99
740.0  141106.65  47094.00  33.37
741.2  141498.24  47760.96  33.75
742.6  142059.96  48491.82  34.13
743.9  142659.12  49246.36  34.52
745.2  143365.02  50035.14  34.90
746.5  144085.50  50836.32  35.28
747.8  144689.00  51598.50  35.66
749.1  145382.68  52383.91  36.03
750.4  146049.58  53157.57  36.40
751.7  146747.16  53946.06  36.76
753.0  147238.69  54668.41  37.13
754.2  147859.86  55427.64  37.49
755.5  148427.49  56158.47  37.84
756.8  148982.88  56889.82  38.19
758.1  149943.48  57769.86  38.53
759.4  150818.20  58652.00  38.89
760.7  151674.32  59510.08  39.24
762.0  152250.00  60248.13  39.57
763.3  152806.50  61003.53  39.92
764.6  153171.12  61676.04  40.27
765.9  153564.10  62359.13  40.61
767.2  154042.77  63097.13  40.96
768.4  154354.20  63763.70  41.31
769.7  154970.97  64555.16  41.66
771.0  155393.01  65265.44  42.00
772.3  155761.65  65954.90  42.34
773.6  156232.00  66693.60  42.69
774.8  156682.73  67424.75  43.03
776.1  157113.84  68157.70  43.38
777.4  157428.23  68824.48  43.72
778.7  157944.88  69589.43  44.06
780.0  158392.64  70327.84  44.40
781.2  158746.86  71021.76  44.74
782.5  159248.70  71781.06  45.07
783.8  159686.64  72507.42  45.41
785.0  160038.84  73199.76  45.74
786.3  160461.00  73914.75  46.06
787.6  160919.36  74644.92  46.39
788.9  161302.29  75330.77  46.70
790.1  161788.70  76071.10  47.02
791.4  162155.52  76755.60  47.33
792.7  162792.12  77552.30  47.64
793.9  163227.96  78240.33  47.93
795.2  163691.00  78959.00  48.24
796.5  164172.80  79672.78  48.53
797.7  164628.96  80411.46  48.84
799.0  165252.00  81186.00  49.13
800.2  165680.00  81842.88  49.40
801.5  166145.76  82536.09  49.68
802.8  166664.00  83262.98  49.96
804.0  167110.58  83962.97  50.24
805.3  167572.40  84658.30  50.52
806.5  167955.10  85294.10  50.78
807.8  168431.20  85964.55  51.04
809.0  168908.29  86659.76  51.31
810.3  169358.99  87355.89  51.58
811.5  169721.91  87979.26  51.84
812.8  170201.10  88674.90  52.10
814.0  170589.51  89315.87  52.36
815.3  171090.75  90013.35  52.61
816.5  171513.00  90660.88  52.86
817.8  171930.45  91317.00  53.11
819.0  172330.55  91975.45  53.37
820.2  172796.52  92658.78  53.62
821.5  173261.15  93383.55  53.90
822.7  173554.32  94005.95  54.17
824.0  174004.11  94694.58  54.42
825.2  174470.85  95385.90  54.67
826.4  174953.13  96122.07  54.94
827.7  175273.70  96752.70  55.20
828.9  175753.80  97495.65  55.47
830.1  176142.12  98165.79  55.73
831.4  176550.83  98847.01  55.99
832.6  177010.46  99560.57  56.25
833.8  177380.00  100255.90  56.52
835.0  177751.28  100934.19  56.78
836.3  178174.78  101637.27  57.04
837.5  178623.90  102305.70  57.27
838.7  179047.80  103000.41  57.53
839.9  179431.20  103673.52  57.78
841.2  179878.41  104381.57  58.03
842.4  180290.10  105032.49  58.26
843.6  180690.30  105681.80  58.49
844.8  181141.29  106368.21  58.72
846.0  181540.62  107006.93  58.94
847.2  181939.38  107630.15  59.16
848.5  182446.56  108320.92  59.37
849.7  182855.04  108919.14  59.57
850.9  183209.00  109505.50  59.77
852.1  183589.55  110097.66  59.97
853.3  183921.12  110664.21  60.17
854.5  184378.18  111269.45  60.35
855.7  184736.10  111833.61  60.54
856.9  185101.20  112408.20  60.73
858.1  185481.43  112985.50  60.91
859.3  185888.50  113555.47  61.09
860.5  186349.53  114155.33  61.26
861.7  186793.60  114712.40  61.41
862.9  187171.40  115263.46  61.58
864.1  187509.67  115776.00  61.74
865.3  187966.84  116379.96  61.92
866.5  188412.48  116938.08  62.06
867.7  188829.77  117471.06  62.21
868.9  189211.96  118031.97  62.38
870.1  189688.10  118628.85  62.54
871.3  190142.84  119158.17  62.67
872.5  190640.25  119723.18  62.80
873.7  191072.08  120256.32  62.94
874.9  191513.43  120858.95  63.11
876.0  192083.76  121438.80  63.22
877.2  192490.68  121956.78  63.36
878.4  193024.80  122544.59  63.49
879.6  193481.40  123068.40  63.61
880.8  193940.25  123626.13  63.74
882.0  194338.50  124135.60  63.88
883.1  194809.16  124719.98  64.02
884.3  195317.47  125228.06  64.12
885.5  195812.82  125754.51  64.22
886.7  196162.56  126244.80  64.36
887.8  196644.60  126762.90  64.46
889.0  197127.32  127312.75  64.58
890.2  197589.21  127808.21  64.68
891.4  198072.75  128371.20  64.81
892.5  198728.01  128967.93  64.90
893.7  199360.64  129574.09  64.99
894.9  199951.92  130164.30  65.10
896.0  200576.10  130792.78  65.21
897.2  201236.14  131398.96  65.30
898.4  201718.66  131946.36  65.41
899.5  202321.37  132554.10  65.52
900.7  202750.60  132986.75  65.59
901.9  203237.12  133470.01  65.67
903.0  203597.26  133952.72  65.79
904.2  203973.80  134373.70  65.88
905.4  204502.20  134867.40  65.95
906.5  204936.13  135309.09  66.03
907.7  205319.08  135715.54  66.10
908.8  205736.94  136171.67  66.19
910.0  206121.76  136597.24  66.27
911.2  206372.15  136924.57  66.35
912.3  206574.06  137195.61  66.41
913.5  206726.16  137460.40  66.49
914.6  206932.32  137781.00  66.58
915.8  207356.67  138191.67  66.64
916.9  207634.10  138547.72  66.73
918.1  207861.30  138859.92  66.80
919.2  208060.65  139117.91  66.86
920.4  208259.70  139403.99  66.94
921.5  208506.47  139710.81  67.01
922.7  208662.08  139987.20  67.09
923.8  208994.70  140394.96  67.18
925.0  209248.13  140617.26  67.20
926.1  209466.18  140924.28  67.28
927.3  209854.56  141322.32  67.34
928.4  210392.00  141826.75  67.41
929.6  210974.72  142376.96  67.49
930.7  211748.60  143040.80  67.55
931.8  212580.96  143661.89  67.58
933.0  213223.68  144260.64  67.66
934.1  213620.58  144708.75  67.74
935.3  213755.38  144933.10  67.80
936.4  213830.45  145101.49  67.86
937.6  213699.96  145102.53  67.90
938.7  213498.09  145123.74  67.97
939.9  213618.27  145176.50  67.96
941.0  214058.94  145664.83  68.05
942.1  214622.46  146146.68  68.09
943.3  215090.10  146603.70  68.16
944.4  215365.47  146899.85  68.21
945.6  215618.08  147042.87  68.20
946.7  215914.75  147280.61  68.21
947.9  216112.47  147534.56  68.27
949.0  216248.36  147767.04  68.33
950.1  216652.32  148021.02  68.32
951.3  216888.76  148243.98  68.35
952.4  217198.62  148488.51  68.37
953.6  217590.74  148774.66  68.37
954.7  217801.02  148925.34  68.38
955.8  217861.47  148961.49  68.37
957.0  218071.35  149214.38  68.42
958.1  218543.70  149429.88  68.38
959.3  218765.40  149565.15  68.37
960.4  219075.85  149905.17  68.43
961.6  219348.53  150083.46  68.42
962.7  219481.28  150180.32  68.43
963.9  219665.67  150110.70  68.34
965.0  219850.02  150224.85  68.33
966.2  220132.60  150382.72  68.31
967.3  220199.04  150303.69  68.26
968.5  220296.00  150524.64  68.33
969.6  220338.48  150489.96  68.30
970.8  220547.25  150462.24  68.22
971.9  220520.96  150381.44  68.19
973.1  220342.40  150592.12  68.34
974.2  220478.91  150438.12  68.23
975.4  220851.42  150429.29  68.11
976.5  220930.32  150418.91  68.08
977.7  221293.02  150506.22  68.01
978.8  221005.53  150519.87  68.11
980.0  220886.00  150360.00  68.07
981.2  221241.51  150451.62  68.00
982.3  221160.38  150366.16  67.99
983.5  221466.83  150274.02  67.85
984.6  221690.88  150374.88  67.83
985.8  221508.76  150377.26  67.89
987.0  221401.28  150369.28  67.92
988.1  221610.56  150427.25  67.88
989.3  221850.16  150297.00  67.75
990.2  233791.52  160454.14  68.63
994.0  234317.53  161320.30  68.85
997.9  234460.00  161830.29  69.02
1001.7  235141.47  162763.58  69.22
1005.6  236160.00  163912.14  69.41
1009.4  237354.69  165061.01  69.54
1013.3  238320.00  166140.00  69.71
1017.1  238945.90  167035.19  69.91
1021.0  239709.17  167871.68  70.03
1024.8  240877.83  169049.50  70.18
1028.6  242463.09  170522.58  70.33
1032.5  243786.20  171768.60  70.46
1036.3  244383.03  172458.28  70.57
1040.1  244645.88  172937.49  70.69
1044.0  245327.46  173762.97  70.83
1047.8  245914.20  174432.83  70.93
1051.6  246459.64  175157.09  71.07
1055.5  246170.20  175195.93  71.17
1059.3  246017.55  175356.42  71.28
1063.1  245973.73  175531.11  71.36
1067.0  246341.79  176030.52  71.46
1070.8  247023.62  176728.85  71.54
1074.6  247545.97  177333.98  71.64
1078.4  247367.67  177341.36  71.69
1082.3  246721.92  177117.38  71.79
1086.1  246398.09  177137.57  71.89
1089.9  246433.50  177333.48  71.96
1093.7  246811.99  177829.75  72.05
1097.5  246978.15  178041.89  72.09
1101.4  246876.49  178108.34  72.14
1105.2  246781.60  178111.29  72.17
1109.0  247052.32  178400.03  72.21
1112.8  247910.22  178927.24  72.17
1116.6  248552.84  179314.29  72.14
1120.4  249231.73  179623.80  72.07
1124.2  249629.10  179785.07  72.02
1128.1  250108.07  179841.86  71.91
1131.8  250083.87  179507.10  71.78
1135.7  249856.76  178976.21  71.63
1139.5  249609.60  178361.36  71.46
1143.3  249046.73  177398.80  71.23
1147.1  248494.22  176344.00  70.97
1150.9  247982.17  175234.13  70.66
1154.7  247939.47  174369.37  70.33
1158.5  247830.60  173448.81  69.99
1162.3  247652.22  172530.06  69.67
1166.1  247020.04  171350.89  69.37
1169.9  246644.33  170393.57  69.08
1173.7  246040.00  169405.71  68.85
1177.5  245386.48  168423.16  68.64
1181.2  245389.73  167891.47  68.42
1185.0  245746.47  167579.84  68.19
1188.8  245580.22  167120.25  68.05
1192.6  245588.16  166802.73  67.92
1196.4  245558.72  166545.45  67.82
1200.2  244939.02  166051.20  67.79
1204.0  244526.85  165766.28  67.79
1207.8  244235.63  165608.35  67.81
1211.6  243733.78  165343.43  67.84
1215.3  243340.35  165425.06  67.98
1219.1  243177.50  165710.36  68.14
1222.9  242826.67  165988.57  68.36
1226.7  242521.82  166324.05  68.58
1230.4  241914.47  166413.14  68.79
1234.2  241267.83  166417.30  68.98
1238.0  240596.05  166387.70  69.16
1241.8  239952.56  166320.16  69.31
1245.5  239427.51  166278.50  69.45
1249.3  239229.43  166439.45  69.57
1253.1  239388.33  166759.38  69.66
1256.8  239342.49  166931.75  69.75
1260.6  239104.47  166836.71  69.78
1264.4  238805.88  166794.96  69.85
1268.1  238353.87  166534.03  69.87
1271.9  238324.52  166594.12  69.90
1275.7  238594.40  166897.84  69.95
1279.4  238881.60  167253.24  70.02
1283.2  238461.28  167206.36  70.12
1286.9  238106.18  167149.12  70.20
1290.7  237837.60  167094.09  70.26
1294.4  237217.66  166736.94  70.29
1298.2  236387.43  166211.85  70.31
1302.0  235343.83  165453.75  70.30
1305.7  234074.50  164551.75  70.30
1309.5  232643.18  163381.64  70.23
1313.2  231651.17  162486.43  70.14
1317.0  230973.60  161780.91  70.04
1320.7  230228.77  160904.99  69.89
1324.4  229259.87  159748.46  69.68
1328.2  228532.00  158658.69  69.43
1331.9  227647.26  157270.58  69.09
1335.7  226814.58  155787.50  68.68
1339.4  225675.42  154060.51  68.27
1343.2  224764.58  152430.71  67.82
1346.9  224307.35  150981.60  67.31
1350.6  224586.68  149939.10  66.76
1354.4  225040.81  149035.66  66.23
1358.1  224868.93  147733.11  65.70
1361.8  224183.73  146129.37  65.18
1365.6  223089.75  144403.91  64.73
1369.3  221830.67  142580.57  64.27
1373.0  220435.78  140682.38  63.82
1376.7  218935.57  138676.09  63.34
1380.5  217469.78  136567.71  62.80
1384.2  216140.07  134206.52  62.09
1387.9  214836.80  131577.17  61.25
1391.6  213573.56  128599.43  60.21
1395.3  212408.75  125326.09  59.00
1399.1  211699.97  121929.77  57.60
1402.8  210735.33  118038.86  56.01
1406.5  210029.17  113951.76  54.26
1410.2  209471.39  109846.39  52.44
1413.9  209318.69  106024.00  50.65
1417.6  208819.71  102286.40  48.98
1421.3  208266.40  98941.71  47.51
1425.1  207564.27  95945.49  46.22
1428.8  207192.90  93457.70  45.11
1432.5  206940.09  91460.13  44.20
1436.2  206698.44  89813.37  43.45
1439.9  206101.78  88334.42  42.86
1443.6  205737.22  87205.00  42.39
1447.3  205202.09  86300.01  42.06
1451.0  204732.00  85597.07  41.81
1454.7  204162.04  85022.74  41.64
1458.4  203753.43  84613.20  41.53
1462.1  203117.42  84229.96  41.47
1465.8  202501.00  83951.91  41.46
1469.4  201912.25  83809.19  41.51
1473.1  202300.71  84136.45  41.59
1476.8  202411.59  84510.26  41.75
1480.5  201320.13  84389.79  41.92
1484.2  200436.07  84430.33  42.12
1487.9  199794.42  84620.94  42.35
1491.6  199103.67  84781.13  42.58
1495.3  198805.75  85148.84  42.83
1498.9  198203.90  85398.41  43.09
1502.6  197331.09  85543.89  43.35
1506.3  196284.36  85606.40  43.61
1510.0  195370.50  85759.81  43.90
1513.7  194656.37  85992.58  44.18
1517.3  193975.99  86199.58  44.44
1521.0  193123.31  86235.73  44.65
1524.7  192346.63  86312.23  44.87
1528.3  191547.45  86285.73  45.05
1532.0  190673.60  86210.49  45.21
1535.7  189859.76  86124.50  45.36
1539.3  189049.40  85959.99  45.47
1543.0  188461.19  85903.25  45.58
1546.7  188092.67  85999.18  45.72
1550.3  187588.09  85966.74  45.83
1554.0  186806.20  85833.00  45.95
1557.6  186069.16  85693.38  46.05
1561.3  185249.26  85489.00  46.15
1565.0  184384.27  85218.77  46.22
1568.6  183458.89  84940.90  46.30
1572.3  182779.43  84800.97  46.40
1575.9  182177.33  84715.83  46.50
1579.6  181588.28  84626.15  46.60
1583.2  180955.69  84573.29  46.74
1586.9  180207.44  84415.18  46.84
1590.5  179588.09  84468.09  47.03
1594.1  178855.59  84468.36  47.23
1597.8  178064.91  84468.13  47.44
1601.4  177322.27  84543.91  47.68
1605.1  176332.49  84468.13  47.90
1608.7  175509.75  84479.14  48.13
1612.3  174745.10  84489.81  48.35
1616.0  173944.20  84442.11  48.55
1619.6  173244.89  84438.29  48.74
1623.2  172420.60  84320.14  48.90
1626.9  171773.51  84256.89  49.05
1630.5  171004.50  84058.01  49.16
1634.1  170349.77  83885.29  49.24
1637.8  169672.53  83622.80  49.28
1641.4  168860.60  83200.05  49.27
1645.0  168062.40  82712.53  49.22
1648.6  167149.97  82055.16  49.09
1652.2  166443.33  81443.51  48.93
1655.8  165766.78  80838.50  48.77
1659.5  165101.20  80239.98  48.60
1663.1  163923.45  79508.01  48.50
1666.7  162704.83  78785.25  48.42
1670.3  161583.27  78121.92  48.35
1673.9  160521.65  77461.84  48.26
1677.5  159728.61  76866.43  48.12
1681.1  159307.78  76357.57  47.93
1684.7  159293.50  75961.03  47.69
1688.3  159184.04  75485.60  47.42
1691.9  158797.33  74848.67  47.13
1695.6  158458.37  74246.72  46.86
1699.2  158336.03  73735.54  46.57
1702.8  158255.61  73284.03  46.31
1706.3  157788.24  72594.54  46.01
1709.9  156825.42  71748.86  45.75
1713.5  156127.48  70991.57  45.47
1717.1  155435.23  70202.55  45.17
1720.7  154737.94  69479.28  44.90
1724.3  154356.87  68953.90  44.67
1727.9  154027.30  68593.95  44.53
1731.5  153930.19  68530.52  44.52
1735.1  154047.20  68759.66  44.64
1738.7  153788.18  68820.91  44.75
1742.2  153328.41  68721.69  44.82
1745.8  152665.07  68509.71  44.88
1749.4  152392.40  68418.73  44.90
1753.0  151446.05  67987.73  44.89
1756.5  149977.71  67358.28  44.91
1760.1  148252.50  66617.36  44.94
1763.7  146337.14  65831.50  44.99
1767.2  144800.93  65326.03  45.11
1770.8  143507.00  64900.61  45.22
1774.4  142112.02  64375.23  45.30
1777.9  141305.12  64212.56  45.44
1781.5  140450.67  63910.93  45.50
1785.1  139284.17  63430.71  45.54
1788.6  138005.17  62915.48  45.59
1792.2  136710.50  62363.36  45.62
1795.8  136030.92  62151.56  45.69
1799.3  135346.80  61880.14  45.72
1802.9  134650.82  61654.77  45.79
1806.4  134028.62  61485.60  45.87
1810.0  133246.66  61225.89  45.95
1813.5  132856.05  61129.40  46.01
1817.1  132616.73  61142.40  46.10
1820.6  132065.50  61017.43  46.20
1824.2  131998.53  61132.69  46.31
1827.7  131272.76  60976.12  46.45
1831.2  131054.00  61083.00  46.61
1834.8  131038.37  61232.79  46.73
1838.3  130819.00  61344.32  46.89
1841.8  130168.17  61190.96  47.01
1845.4  129287.32  60918.20  47.12
1848.9  128520.15  60620.50  47.17
1852.4  127879.33  60346.09  47.19
1856.0  127170.53  59909.42  47.11
1859.5  126446.16  59395.56  46.97
1863.0  125878.79  58847.02  46.75
1866.6  125713.69  58364.23  46.43
1870.1  125592.37  57745.14  45.98
1873.6  124976.25  56655.16  45.33
1877.1  123816.58  55137.38  44.53
1880.6  122581.82  53357.70  43.53
1884.2  121647.73  51431.52  42.28
1887.7  120893.13  49250.14  40.74
1891.2  119926.10  46694.93  38.94
1894.7  119139.45  43941.03  36.88
1898.2  118681.43  41135.00  34.66
1902.2  126500.40  40887.60  32.32
1904.9  125877.08  38408.47  30.51
1907.6  125003.07  35998.47  28.80
1910.4  124277.24  33798.68  27.20
1913.1  123187.53  31832.00  25.84
1915.8  122508.63  30278.97  24.72
1918.6  121997.07  28987.73  23.76
1921.3  121471.84  27949.54  23.01
1924.0  120634.97  27074.60  22.44
1926.7  119867.13  26453.50  22.07
1929.4  119070.27  26034.07  21.86
1932.2  118473.96  25829.38  21.80
1934.9  117912.60  25701.00  21.80
1937.6  117312.87  25667.30  21.88
1940.3  116719.17  25762.08  22.07
1943.0  116189.27  25931.73  22.32
1945.7  115496.88  26098.42  22.60
1948.4  114748.58  26255.28  22.88
1951.1  114131.70  26469.60  23.19
1953.8  113510.10  26716.80  23.54
1956.4  113002.83  27010.43  23.90
1959.1  112412.00  27279.60  24.27
1961.8  111633.90  27506.85  24.64
1964.5  110981.18  27752.70  25.01
1967.2  110231.78  27993.68  25.40
1969.9  109618.08  28258.00  25.78
1972.5  108845.39  28448.70  26.14
1975.2  108293.38  28706.08  26.51
1977.9  107932.98  29048.47  26.91
1980.6  107368.92  29302.64  27.29
1983.2  106545.22  29461.93  27.65
1985.9  105690.00  29610.00  28.02
1988.5  104797.05  29734.30  28.37
1991.2  104143.73  29919.38  28.73
1993.8  103545.75  30092.70  29.06
1996.5  103128.30  30304.45  29.39
1999.2  102507.00  30424.95  29.68
2001.8  102083.50  30567.10  29.94
2004.4  101563.23  30656.18  30.18
2007.1  100881.08  30644.60  30.38
2009.7  100312.65  30620.85  30.53
2012.4  99948.80  30678.93  30.69
2015.0  99523.83  30642.17  30.79
2017.6  98973.25  30482.92  30.80
2020.3  98467.97  30331.40  30.80
2022.9  98261.33  30249.20  30.78
2025.5  98046.88  30101.18  30.70
2028.1  97855.30  29902.32  30.56
2030.8  97469.58  29599.18  30.37
2033.4  97326.45  29343.35  30.15
2036.0  96970.70  29006.53  29.91
2038.6  96596.20  28638.50  29.65
2041.2  96283.10  28293.47  29.39
2043.8  95938.92  27931.58  29.11
2046.4  95584.03  27544.08  28.82
2049.0  95118.00  27102.90  28.49
2051.6  94884.40  26766.55  28.21
2054.2  94543.54  26427.50  27.95
2056.8  94203.08  26103.00  27.71
2059.4  93644.98  25710.23  27.46
2062.0  93161.46  25374.79  27.24
2064.6  92564.68  25038.36  27.05
2067.1  91969.88  24697.13  26.85
2069.7  91344.12  24359.30  26.67
2072.3  90941.72  24105.03  26.51
2074.9  90507.55  23828.00  26.33
2077.4  90214.69  23603.70  26.16
2080.0  89727.82  23350.53  26.02
2082.6  89241.42  23105.17  25.89
2085.1  88775.65  22854.70  25.74
2087.7  88458.50  22652.50  25.61
2090.3  88035.35  22442.53  25.49
2092.8  87300.73  22160.02  25.38
2095.4  86523.99  21846.72  25.25
2097.9  85882.01  21573.83  25.12
2100.5  85208.67  21305.33  25.00
2103.0  84637.02  21066.08  24.89
2105.6  84091.28  20839.28  24.78
2108.1  83601.75  20648.33  24.70
2110.7  83085.45  20435.92  24.60
2113.2  82584.45  20197.22  24.46
2115.7  81993.46  19959.79  24.34
2118.3  81380.33  19760.00  24.28
2120.8  81020.10  19618.50  24.21
2123.3  80649.53  19466.49  24.14
2125.8  80253.48  19316.73  24.07
2128.4  79836.58  19179.55  24.02
2130.9  79321.83  19018.00  23.98
2133.4  78967.35  18902.45  23.94
2135.9  78625.00  18802.17  23.91
2138.4  78158.85  18701.38  23.93
2140.9  77834.58  18649.72  23.96
2143.4  77504.28  18610.04  24.01
2145.9  77193.60  18597.86  24.09
2148.4  76913.38  18603.95  24.19
2150.9  76614.89  18585.68  24.26
2153.4  76322.49  18561.31  24.32
2155.9  76012.10  18544.90  24.40
2158.4  75741.75  18534.25  24.47
2160.9  75533.50  18534.25  24.54
2163.4  75222.77  18539.62  24.65
2165.9  74666.15  18490.68  24.76
2168.4  74169.00  18456.15  24.88
2170.8  73859.68  18437.28  24.96
2173.3  73538.23  18410.52  25.04
2175.8  73227.09  18425.00  25.16
2178.2  72854.79  18413.92  25.27
2180.7  72471.99  18394.19  25.38
2183.2  72064.71  18380.73  25.51
2185.6  71637.30  18377.10  25.65
2188.1  71177.40  18345.60  25.77
2190.6  70637.23  18309.63  25.92
2193.0  69986.13  18241.30  26.06
2195.5  69427.20  18182.40  26.19
2197.9  68870.00  18119.60  26.31
2200.4  68183.79  18041.92  26.46
2202.8  67718.43  18012.20  26.60
2205.3  67127.40  17951.43  26.74
2207.7  66756.95  17946.93  26.88
2210.1  66340.40  17931.67  27.03
2212.6  65997.74  17927.68  27.16
2215.0  65777.13  17959.46  27.30
2217.4  65455.98  17940.62  27.41
2219.9  65196.40  17926.22  27.50
2222.3  64978.10  17932.20  27.60
2224.7  64832.63  17897.85  27.61
2227.1  64603.00  17793.79  27.54
2229.5  64329.49  17668.01  27.46
2231.9  63889.73  17482.93  27.36
2234.4  63379.67  17255.53  27.23
2236.8  63003.78  17040.02  27.05
2239.2  62619.70  16802.50  26.83
2241.6  62185.73  16559.90  26.63
2244.0  61790.40  16293.60  26.37
2246.4  61412.50  15988.93  26.04
2248.8  61003.80  15670.97  25.69
2251.2  60668.00  15384.50  25.36
2253.6  60283.75  15080.00  25.02
2255.9  60013.30  14826.30  24.71
2258.3  59679.85  14558.20  24.39
2260.7  59303.27  14300.80  24.11
2263.1  58928.00  14050.50  23.84
2265.5  58527.15  13802.62  23.58
2267.9  58195.75  13601.00  23.37
2270.2  57770.00  13421.53  23.23
2272.6  57399.90  13242.20  23.07
2275.0  56991.90  13060.95  22.92
2277.3  56595.75  12876.75  22.75
2279.7  56197.50  12714.50  22.62
2282.1  55876.37  12562.33  22.48
2284.4  55503.07  12394.98  22.33
2286.8  55206.07  12236.94  22.17
2289.1  54828.07  12068.83  22.01
2291.5  54530.93  11898.08  21.82
2293.8  54121.40  11686.35  21.59
2296.2  53676.70  11480.70  21.39
2298.5  53165.45  11297.08  21.25
2300.8  52645.25  11115.30  21.11
2303.2  52021.13  10904.40  20.96
2305.5  51373.70  10698.98  20.83
2307.9  50738.88  10528.67  20.75
2310.2  50103.90  10410.40  20.78
2312.5  49526.67  10327.00  20.85
2314.8  48958.20  10272.62  20.98
2317.1  48346.67  10205.83  21.11
2319.5  47709.60  10119.75  21.21
2321.8  47166.97  10042.30  21.29
2324.1  46579.52  9919.35  21.30
2326.4  46054.43  9783.22  21.24
2328.7  45544.58  9650.42  21.19
2331.0  45085.30  9543.20  21.17
2333.3  44737.86  9462.11  21.15
2335.6  44347.33  9369.27  21.13
2337.9  43884.00  9261.75  21.11
2340.2  43494.17  9143.75  21.02
2342.5  43135.78  9026.58  20.93
2344.8  42656.67  8905.38  20.88
2347.1  42141.75  8798.65  20.88
2349.4  41605.75  8704.20  20.92
2351.7  41146.53  8629.47  20.97
2353.9  40701.08  8569.08  21.05
2356.2  40210.63  8490.63  21.12
2358.5  39715.05  8418.48  21.20
2360.8  39244.08  8352.05  21.28
2363.1  38794.00  8280.40  21.34
2365.3  38351.70  8200.53  21.38
2367.6  37841.67  8100.00  21.40
2369.8  37344.13  7998.13  21.42
2372.1  36791.30  7892.30  21.45
2374.4  36151.33  7761.40  21.47
2376.6  35526.17  7631.87  21.48
2378.9  34947.73  7511.00  21.49
2381.1  34406.67  7366.67  21.41
2383.4  33872.97  7217.40  21.31
2385.6  33396.46  7114.71  21.30
2387.9  32912.10  7012.20  21.31
2390.1  32445.00  6886.25  21.22
2392.3  31976.10  6765.53  21.16
2394.6  31532.17  6675.33  21.17
2396.8  31140.35  6578.20  21.12
2399.0  30700.08  6455.67  21.03
2401.3  30250.92  6338.72  20.95
2403.5  29775.20  6233.50  20.94
2405.7  29365.27  6120.80  20.84
2407.9  28968.90  5984.10  20.66
2410.1  28532.40  5859.00  20.53
2412.4  28146.42  5772.42  20.51
2414.6  27758.20  5640.00  20.32
2416.8  27367.45  5507.15  20.12
2419.0  26994.17  5389.53  19.97
2421.2  26582.98  5254.67  19.77
2423.4  26147.92  5124.99  19.60
2425.6  25869.90  5038.73  19.48
2427.8  25612.73  4962.53  19.38
2430.0  25281.79  4836.52  19.13
2432.2  24950.40  4713.60  18.89
2434.4  24661.58  4605.30  18.67
2436.5  24377.60  4512.20  18.51
2438.7  24083.25  4432.50  18.40
2440.9  23760.45  4337.23  18.25
2443.1  23517.00  4241.10  18.03
2445.3  23262.58  4144.60  17.82
2447.4  22970.40  4059.60  17.67
2449.6  22658.53  3962.93  17.49
2451.8  22356.00  3870.90  17.31
2453.9  22040.73  3761.78  17.07
2456.1  21707.87  3694.73  17.02
2458.3  21426.94  3643.53  17.00
2460.4  21158.81  3592.40  16.98
2462.6  20903.46  3539.67  16.93
2464.7  20635.98  3479.45  16.86
2466.9  20385.13  3417.93  16.77
2469.0  20161.04  3362.07  16.68
2471.2  19886.55  3296.95  16.58
2473.3  19597.47  3234.53  16.50
2475.4  19392.54  3149.01  16.24
2477.6  19150.26  3089.56  16.13
2479.7  18880.00  3008.00  15.93
2481.9  18588.91  2939.88  15.82
2484.0  18382.83  2896.20  15.75
2486.1  18093.15  2845.80  15.73
2488.2  17857.17  2806.54  15.72
2490.4  17641.67  2752.71  15.60
2492.5  17339.80  2730.30  15.75
2494.6  16992.60  2676.00  15.75
2496.7  16789.08  2613.56  15.57
2498.8  16598.55  2563.28  15.44
2500.9  16416.86  2569.27  15.65
2503.0  16313.58  2582.15  15.83
2505.1  16266.25  2577.25  15.84
2507.2  16226.95  2607.10  16.07
2509.4  16128.48  2651.92  16.44
2511.4  16088.28  2659.65  16.53
2513.5  16232.93  2616.40  16.12
2515.6  16587.00  2672.35  16.11
