# Supplementary material for: Using reflectance spectra and Pl@ntNet to identify herbarium specimens: a case study with Lithocarpus
Source: New Phytol. 2025 Jun 4;251(2):800–10. doi: 10.1111/nph.70258 (PMC13278665; doi:10.1111/nph.70258)
Supplement: Supplementary file 1 — Dataset S1 Original spectral data collected for this study. [file NPH-251-800-s003.zip › lithocarpus_spectra/gr020722_0407.sig]

/*** Spectra Vista SIG Data ***/
name= gr020722_0407.sig
instrument= HI: 1132003 (HR-1024i)
integration= 50.0, 9.0, 6.0, 100.0, 14.0, 6.0
scan method= Time-based, Time-based
scan coadds= 100, 425, 571, 50, 298, 571
scan time= 5, 5
scan settings= AI, AI
external data set1= 0,0,0,0,0,0,0,0,0,0,0,0,0,0,0,0,0,0,0,0,0,0,0,0,0,0,0,0,0,0,0,0
external data set2= 0,0,0,0,0,0,0,0,0,0,0,0,0,0,0,0,0,0,0,0,0,0,0,0,0,0,0,0,0,0,0,0
external data dark= 0,0,0,0,0,0,0,0,0,0,0,0,0,0,0,0
external data mask= 0
optic= LENS 4(1), LENS 4(1)
temp= 36.3, -5.0, -10.1, 36.3, -5.0, -9.9
battery= 7.43, 7.42
error= 0, 0
units= Radiance, Radiance
time= 07/02/2022 16:15:29, 07/02/2022 16:16:47
longitude=                 ,                 
latitude=                 ,                 
gpstime=                 ,                 
comm= 
memory slot= 0, 0
factors= 0.971, 0.949, 1.000 [Overlap: Remove @ 990,1900, Matching Type: None]
inclinometer x offset= 1, 1
inclinometer y offset= 90, 90
data= 
340.5  1193.50  195.30  16.36
341.9  1212.39  159.53  13.16
343.4  1161.12  137.76  11.86
344.9  1128.50  129.50  11.48
346.4  1158.95  142.64  12.31
347.8  1181.97  154.17  13.04
349.3  1194.00  143.28  12.00
350.8  1196.85  121.20  10.13
352.2  1214.29  109.73  9.04
353.7  1254.89  110.32  8.79
355.2  1283.80  104.80  8.16
356.6  1335.18  117.81  8.82
358.1  1388.10  118.98  8.57
359.6  1423.02  115.38  8.11
361.0  1489.51  104.64  7.02
362.5  1565.91  110.97  7.09
364.0  1656.20  114.66  6.92
365.5  1721.90  134.93  7.84
366.9  1783.52  119.32  6.69
368.4  1838.97  125.10  6.80
369.9  1941.86  122.17  6.29
371.3  2035.88  138.81  6.82
372.8  2136.93  137.66  6.44
374.2  2193.62  129.80  5.92
375.7  2268.03  124.55  5.49
377.2  2376.30  133.50  5.62
378.6  2483.48  138.71  5.59
380.1  2589.64  153.84  5.94
381.6  2685.93  145.02  5.40
383.0  2783.00  139.15  5.00
384.5  2904.72  133.77  4.61
386.0  3047.22  150.48  4.94
387.4  3169.15  168.70  5.32
388.9  3265.22  162.68  4.98
390.4  3371.44  159.46  4.73
391.8  3512.88  160.72  4.58
393.3  3662.44  168.06  4.59
394.7  3768.20  170.25  4.52
396.2  3895.20  173.12  4.44
397.7  4024.80  170.28  4.23
399.1  4155.21  176.93  4.26
400.6  4307.84  182.88  4.25
402.0  4471.74  187.59  4.20
403.5  4615.80  191.10  4.14
405.0  4753.20  195.72  4.12
406.4  4915.90  198.44  4.04
407.9  5084.40  209.62  4.12
409.3  5232.88  223.89  4.28
410.8  5389.02  228.42  4.24
412.2  5563.68  233.16  4.19
413.7  5735.66  239.63  4.18
415.1  5935.14  250.14  4.21
416.6  6110.46  261.45  4.28
418.0  6285.75  271.88  4.33
419.5  6460.85  276.40  4.28
420.9  6658.40  285.36  4.29
422.4  6877.90  293.42  4.27
423.8  7076.99  308.50  4.36
425.3  7306.20  319.80  4.38
426.7  7521.45  329.03  4.37
428.2  7715.52  337.44  4.37
429.6  7928.41  346.91  4.38
431.1  8139.32  361.62  4.44
432.5  8390.59  380.12  4.53
434.0  8635.00  390.50  4.52
435.4  8904.50  404.25  4.54
436.8  9173.79  417.75  4.55
438.3  9412.90  435.05  4.62
439.7  9661.62  452.36  4.68
441.2  9898.20  462.48  4.67
442.6  10167.60  477.30  4.69
444.0  10434.06  494.13  4.74
445.5  10724.25  507.71  4.73
446.9  11034.66  535.08  4.85
448.4  11314.38  555.77  4.91
449.8  11633.35  567.83  4.88
451.2  11919.75  583.63  4.90
452.7  12176.37  605.06  4.97
454.1  12461.68  627.13  5.03
455.5  12754.28  654.36  5.13
457.0  13064.48  672.10  5.14
458.4  13373.36  686.40  5.13
459.8  13691.52  714.24  5.22
461.2  14052.28  741.29  5.28
462.7  14387.70  761.18  5.29
464.1  14725.82  792.14  5.38
465.5  15049.08  813.96  5.41
467.0  15378.10  844.85  5.49
468.4  15722.12  869.76  5.53
469.8  16050.28  896.98  5.59
471.2  16429.80  916.05  5.58
472.7  16827.73  954.18  5.67
474.1  17210.30  988.25  5.74
475.5  17641.00  1022.58  5.80
476.9  18061.16  1057.03  5.85
478.4  18437.50  1084.38  5.88
479.8  18779.08  1112.67  5.93
481.2  19105.36  1150.24  6.02
482.6  19443.51  1179.90  6.07
484.0  19822.26  1212.00  6.11
485.4  20245.02  1248.27  6.17
486.9  20697.30  1287.00  6.22
488.3  21164.16  1331.52  6.29
489.7  21594.10  1374.17  6.36
491.1  22008.84  1411.20  6.41
492.5  22438.08  1446.48  6.45
493.9  22837.68  1484.10  6.50
495.3  23199.00  1530.45  6.60
496.8  23607.76  1567.92  6.64
498.2  24076.62  1607.28  6.68
499.6  24526.89  1651.41  6.73
501.0  25041.24  1702.37  6.80
502.4  25521.36  1746.66  6.84
503.8  25989.46  1796.17  6.91
505.2  26476.96  1846.58  6.97
506.6  26954.62  1900.03  7.05
508.0  27437.76  1947.96  7.10
509.4  27865.00  2000.00  7.18
510.8  28358.55  2051.78  7.24
512.2  28845.68  2110.60  7.32
513.6  29361.60  2167.20  7.38
515.0  29924.80  2234.92  7.47
516.4  30396.64  2296.80  7.56
517.8  30928.74  2363.28  7.64
519.2  31492.56  2423.55  7.70
520.7  32054.11  2489.71  7.77
522.0  32518.56  2553.00  7.85
523.4  33083.82  2623.95  7.93
524.8  33563.94  2691.51  8.02
526.2  34138.44  2764.03  8.10
527.6  34724.64  2838.24  8.17
529.0  35235.20  2906.20  8.25
530.4  35853.94  2983.74  8.32
531.8  36404.62  3057.33  8.40
533.2  36934.56  3130.92  8.48
534.6  37454.08  3222.48  8.60
536.0  37976.70  3320.11  8.74
537.4  38492.77  3407.91  8.85
538.8  39063.74  3493.06  8.94
540.2  39657.75  3583.40  9.04
541.6  40214.44  3671.64  9.13
543.0  40691.84  3758.44  9.24
544.3  41381.55  3871.50  9.36
545.7  42138.45  3984.60  9.46
547.1  42621.30  4078.13  9.57
548.5  43221.84  4182.90  9.68
549.9  43886.83  4297.81  9.79
551.3  44580.12  4417.79  9.91
552.7  45063.84  4517.98  10.03
554.1  45725.82  4640.99  10.15
555.4  46312.96  4758.62  10.27
556.8  46777.50  4867.17  10.40
558.2  47132.40  4963.88  10.53
559.6  47518.35  5063.85  10.66
561.0  48140.40  5190.57  10.78
562.3  48612.20  5305.30  10.91
563.7  49221.76  5434.24  11.04
565.1  49786.00  5561.60  11.17
566.5  50370.97  5689.20  11.29
567.9  51172.56  5842.72  11.42
569.2  52050.60  6012.30  11.55
570.6  52969.98  6192.82  11.69
572.0  53761.89  6366.71  11.84
573.4  54431.09  6517.08  11.97
574.8  55101.25  6672.50  12.11
576.1  55922.25  6846.44  12.24
577.5  56536.12  6999.98  12.38
578.9  57378.12  7186.14  12.52
580.3  58115.37  7361.25  12.67
581.6  58844.48  7535.36  12.81
583.0  59615.46  7710.71  12.93
584.4  60239.91  7870.46  13.07
585.8  60798.16  8023.92  13.20
587.1  61332.26  8169.37  13.32
588.5  61995.60  8330.85  13.44
589.9  62546.40  8471.10  13.54
591.2  63149.48  8610.60  13.64
592.6  63917.92  8776.57  13.73
594.0  64549.99  8918.19  13.82
595.3  65355.38  9073.65  13.88
596.7  66148.54  9226.76  13.95
598.1  66904.03  9365.86  14.00
599.5  67654.85  9504.10  14.05
600.8  68453.00  9646.92  14.09
602.2  69122.97  9767.77  14.13
603.5  69948.96  9912.36  14.17
604.9  70751.88  10051.11  14.21
606.3  71485.92  10193.04  14.26
607.6  72202.14  10322.22  14.30
609.0  72932.40  10473.30  14.36
610.4  73671.78  10622.43  14.42
611.7  74357.45  10774.81  14.49
613.1  75036.00  10936.28  14.57
614.5  75804.30  11101.41  14.64
615.8  76429.26  11268.81  14.74
617.2  77249.52  11466.90  14.84
618.5  77940.08  11642.64  14.94
619.9  78767.72  11838.98  15.03
621.2  79503.79  12020.07  15.12
622.6  80377.00  12232.00  15.22
624.0  81054.36  12412.89  15.31
625.3  81829.01  12609.64  15.41
626.7  82612.48  12808.48  15.50
628.0  83272.12  12982.60  15.59
629.4  84072.80  13179.60  15.68
630.8  84746.64  13355.52  15.76
632.1  85276.80  13500.27  15.83
633.5  86166.08  13696.54  15.90
634.8  86890.43  13859.54  15.95
636.2  87521.16  13997.10  15.99
637.5  88331.76  14161.38  16.03
638.9  89028.24  14287.43  16.05
640.2  89796.09  14411.94  16.05
641.6  90635.88  14516.82  16.02
642.9  91390.39  14590.49  15.97
644.3  92184.20  14667.43  15.91
645.6  92937.00  14712.75  15.83
647.0  93681.63  14723.37  15.72
648.3  94453.87  14724.03  15.59
649.7  95267.44  14711.21  15.44
651.0  96035.18  14666.48  15.27
652.4  96553.08  14584.05  15.10
653.7  97591.86  14571.95  14.93
655.0  98464.00  14523.44  14.75
656.4  99063.80  14415.20  14.55
657.7  100060.26  14375.43  14.37
659.1  100885.40  14322.00  14.20
660.4  101582.88  14260.96  14.04
661.8  102240.00  14216.00  13.90
663.1  103194.09  14251.89  13.81
664.5  103736.40  14261.70  13.75
665.8  103991.34  14280.74  13.73
667.1  104198.13  14316.89  13.74
668.5  104689.20  14418.60  13.77
669.8  105194.14  14547.68  13.83
671.2  105555.84  14701.44  13.93
672.5  105920.10  14875.73  14.04
673.8  106575.00  15115.38  14.18
675.2  107546.46  15413.37  14.33
676.5  108680.22  15755.37  14.50
677.8  109884.72  16135.72  14.68
679.2  110809.55  16511.28  14.90
680.5  111609.96  16873.34  15.12
681.9  112312.20  17244.15  15.35
683.2  113074.50  17625.30  15.59
684.5  113844.50  18014.15  15.82
685.9  114550.24  18406.02  16.07
687.2  115230.72  18804.48  16.32
688.5  115880.48  19195.96  16.57
689.9  116655.16  19627.16  16.82
691.2  117308.15  20059.96  17.10
692.5  117922.06  20500.11  17.38
693.8  118648.25  20996.55  17.70
695.2  119251.29  21486.11  18.02
696.5  119941.80  22024.86  18.36
697.8  120645.30  22603.30  18.74
699.2  121301.70  23211.83  19.14
700.5  122006.16  23859.54  19.56
701.8  122634.75  24526.95  20.00
703.1  123305.40  25243.02  20.47
704.5  123973.74  25996.14  20.97
705.8  124716.85  26793.59  21.48
707.1  125374.25  27589.88  22.01
708.4  126011.67  28406.67  22.54
709.8  126785.28  29277.89  23.09
711.1  127317.48  30107.40  23.65
712.4  128111.68  31009.90  24.21
713.7  128768.70  31883.52  24.76
715.0  129453.15  32762.75  25.31
716.3  130173.75  33650.88  25.85
717.7  130860.00  34536.14  26.39
719.0  131575.20  35441.50  26.94
720.3  132252.12  36355.02  27.49
721.6  133029.80  37292.30  28.03
722.9  133757.82  38223.99  28.58
724.2  134515.08  39191.04  29.14
725.6  135221.98  40184.36  29.72
726.9  135718.00  41148.63  30.32
728.2  136267.04  42143.92  30.93
729.5  136903.52  43190.75  31.55
730.8  137398.64  44218.27  32.18
732.1  137999.40  45305.54  32.83
733.4  138510.91  46390.61  33.49
734.7  138954.96  47448.54  34.15
736.0  139511.52  48555.48  34.80
737.3  139879.44  49600.62  35.46
738.6  140256.09  50659.43  36.12
740.0  140655.75  51715.73  36.77
741.2  141107.20  52786.24  37.41
742.6  141679.08  53890.38  38.04
743.9  142271.84  54997.88  38.66
745.2  142954.02  56138.49  39.27
746.5  143642.16  57268.86  39.87
747.8  144188.80  58322.50  40.45
749.1  144832.61  59407.56  41.02
750.4  145473.48  60469.93  41.57
751.7  146127.66  61524.61  42.10
753.0  146600.36  62506.60  42.64
754.2  147209.34  63521.61  43.15
755.5  147756.29  64506.52  43.66
756.8  148290.80  65464.86  44.15
758.1  149244.84  66605.10  44.63
759.4  150130.20  67703.50  45.10
760.7  150962.56  68793.34  45.57
762.0  151558.75  69755.00  46.03
763.3  152109.72  70709.94  46.49
764.6  152487.36  71563.92  46.93
765.9  152866.00  72432.35  47.38
767.2  153347.46  73341.66  47.83
768.4  153653.50  74155.90  48.26
769.7  154281.72  75128.25  48.70
771.0  154725.57  76000.10  49.12
772.3  155079.10  76842.98  49.55
773.6  155542.88  77733.68  49.98
774.8  156006.10  78608.21  50.39
776.1  156440.44  79470.82  50.80
777.4  156767.95  80282.28  51.21
778.7  157296.76  81177.03  51.61
780.0  157728.00  82023.52  52.00
781.2  158085.54  82825.32  52.39
782.5  158579.46  83700.63  52.78
783.8  159040.26  84542.40  53.16
785.0  159395.28  85333.98  53.54
786.3  159841.50  86136.75  53.89
787.6  160280.96  86966.04  54.26
788.9  160677.63  87748.58  54.61
790.1  161200.10  88600.65  54.96
791.4  161559.36  89363.28  55.31
792.7  162210.24  90264.14  55.65
793.9  162615.60  91037.52  55.98
795.2  163104.50  91839.00  56.31
796.5  163578.14  92644.53  56.64
797.7  164061.60  93454.83  56.96
799.0  164688.00  94326.00  57.28
800.2  165096.32  95072.96  57.59
801.5  165565.78  95838.61  57.89
802.8  166099.25  96647.55  58.19
804.0  166562.76  97403.67  58.48
805.3  167042.68  98166.16  58.77
806.5  167431.10  98865.70  59.05
807.8  167872.60  99610.35  59.34
809.0  168368.69  100379.09  59.62
810.3  168866.15  101155.41  59.90
811.5  169235.76  101834.54  60.17
812.8  169735.80  102556.35  60.42
814.0  170102.97  103246.65  60.70
815.3  170611.26  103998.48  60.96
816.5  170996.75  104695.50  61.23
817.8  171466.38  105418.74  61.48
819.0  171859.66  106094.56  61.73
820.2  172333.92  106798.92  61.97
821.5  172791.65  107523.33  62.23
822.7  173125.83  108154.05  62.47
824.0  173553.03  108839.16  62.71
825.2  174029.40  109553.18  62.95
826.4  174521.27  110257.18  63.18
827.7  174835.60  110847.73  63.40
828.9  175309.20  111568.95  63.64
830.1  175674.21  112203.09  63.87
831.4  176111.08  112866.24  64.09
832.6  176563.96  113518.16  64.29
833.8  176945.60  114138.60  64.50
835.0  177292.78  114762.55  64.73
836.3  177709.28  115434.69  64.96
837.5  178151.40  116102.70  65.17
838.7  178587.72  116735.72  65.37
839.9  178964.64  117330.12  65.56
841.2  179424.62  118005.13  65.77
842.4  179809.86  118629.29  65.97
843.6  180203.10  119262.50  66.18
844.8  180667.26  119929.59  66.38
846.0  181059.69  120525.24  66.57
847.2  181451.55  121140.92  66.76
848.5  181951.60  121813.96  66.95
849.7  182331.60  122408.63  67.14
850.9  182722.80  123008.60  67.32
852.1  183140.95  123634.16  67.51
853.3  183466.32  124171.77  67.68
854.5  183894.55  124799.57  67.86
855.7  184269.30  125394.15  68.05
856.9  184675.68  126001.20  68.23
858.1  185098.55  126613.63  68.40
859.3  185500.98  127215.55  68.58
860.5  185932.86  127831.91  68.75
861.7  186372.00  128439.20  68.92
862.9  186719.78  129025.33  69.10
864.1  187129.12  129589.96  69.25
865.3  187582.24  130225.56  69.42
866.5  188023.68  130831.20  69.58
867.7  188410.09  131412.30  69.75
868.9  188814.01  131973.49  69.90
870.1  189312.48  132580.45  70.03
871.3  189708.60  133175.98  70.20
872.5  190146.15  133818.75  70.38
873.7  190627.92  134455.56  70.53
874.9  191119.89  135068.55  70.67
876.0  191657.16  135687.24  70.80
877.2  192059.28  136250.50  70.94
878.4  192588.75  136905.17  71.09
879.6  193011.00  137503.80  71.24
880.8  193464.25  138099.50  71.38
882.0  193886.55  138643.20  71.51
883.1  194351.36  139278.02  71.66
884.3  194823.23  139885.37  71.80
885.5  195312.18  140507.75  71.94
886.7  195655.68  141007.68  72.07
887.8  196098.90  141593.10  72.20
889.0  196671.76  142216.07  72.31
890.2  197061.69  142776.59  72.45
891.4  197638.16  143431.42  72.57
892.5  198185.13  144117.68  72.72
893.7  198844.34  144822.15  72.83
894.9  199393.20  145529.10  72.99
896.0  200008.90  146195.80  73.09
897.2  200624.48  146906.34  73.22
898.4  201170.71  147526.41  73.33
899.5  201838.68  148297.22  73.47
900.7  202260.50  148839.60  73.59
901.9  202739.74  149367.04  73.67
903.0  203092.73  149903.63  73.81
904.2  203461.60  150409.50  73.93
905.4  203941.92  151035.48  74.06
906.5  204488.76  151678.77  74.17
907.7  204823.24  152202.22  74.31
908.8  205275.27  152728.83  74.40
910.0  205652.72  153226.84  74.51
911.2  205939.05  153642.23  74.61
912.3  206178.24  154083.93  74.73
913.5  206413.75  154442.12  74.82
914.6  206569.44  154836.36  74.96
915.8  206987.79  155344.59  75.05
916.9  207212.27  155795.88  75.19
918.1  207527.96  156193.60  75.26
919.2  207674.01  156589.20  75.40
920.4  207867.22  156942.94  75.50
921.5  208157.38  157389.72  75.61
922.7  208459.20  157789.92  75.69
923.8  208737.00  158227.80  75.80
925.0  208881.12  158574.54  75.92
926.1  209252.82  159059.88  76.01
927.3  209583.36  159519.84  76.11
928.4  210171.00  160086.88  76.17
929.6  210862.08  160765.44  76.24
930.7  211576.40  161552.30  76.36
931.8  212288.31  162332.96  76.47
933.0  212924.88  163085.04  76.59
934.1  213437.79  163597.05  76.65
935.3  213631.32  163883.26  76.71
936.4  213640.94  164115.66  76.82
937.6  213507.09  164196.66  76.90
938.7  213367.23  164262.02  76.99
939.9  213285.22  164426.79  77.09
941.0  213854.88  164948.50  77.13
942.1  214483.14  165546.99  77.18
943.3  215018.76  166079.52  77.24
944.4  215292.44  166581.43  77.37
945.6  215394.10  166865.10  77.47
946.7  215532.60  167114.20  77.54
947.9  215955.81  167391.21  77.51
949.0  216168.03  167688.88  77.57
950.1  216405.00  168053.94  77.66
951.3  216550.40  168376.40  77.75
952.4  216851.38  168715.24  77.80
953.6  217323.32  169098.58  77.81
954.7  217434.66  169258.32  77.84
955.8  217673.09  169447.81  77.85
957.0  217974.30  169837.50  77.92
958.1  218143.62  170184.03  78.01
959.3  218250.90  170248.05  78.01
960.4  218863.67  170645.77  77.97
961.6  219348.53  170999.87  77.96
962.7  219594.24  171134.40  77.93
963.9  219665.67  171413.73  78.03
965.0  219730.08  171574.17  78.08
966.2  220132.60  171777.63  78.03
967.3  220199.04  171839.36  78.04
968.5  220427.52  172028.16  78.04
969.6  220610.00  172143.68  78.03
970.8  220407.22  172306.92  78.18
971.9  220665.28  172245.92  78.06
973.1  220937.92  172551.92  78.10
974.2  220785.77  172455.32  78.11
975.4  221009.85  172530.27  78.06
976.5  221257.14  172724.37  78.06
977.7  221630.10  173006.31  78.06
978.8  221526.36  173089.17  78.13
980.0  221244.00  172914.00  78.16
981.2  221796.00  172908.47  77.96
982.3  221732.84  172978.33  78.01
983.5  221861.25  173051.78  78.00
984.6  221894.64  173501.64  78.19
985.8  221930.28  173350.10  78.11
987.0  221838.40  173099.52  78.03
988.1  222518.80  173133.25  77.81
989.3  222557.44  173283.60  77.86
990.2  229942.62  182947.71  79.56
994.0  230593.07  184118.20  79.85
997.9  230860.83  184934.73  80.11
1001.7  231512.59  186123.60  80.39
1005.6  232515.56  187457.86  80.62
1009.4  233515.50  188900.75  80.89
1013.3  234360.00  190131.43  81.13
1017.1  235011.27  191170.90  81.35
1021.0  235634.99  192211.38  81.57
1024.8  236628.83  193502.93  81.77
1028.6  238043.80  195236.93  82.02
1032.5  239278.20  196691.40  82.20
1036.3  239770.24  197562.32  82.40
1040.1  239971.72  198177.99  82.58
1044.0  240549.15  199110.01  82.77
1047.8  240981.30  199880.33  82.94
1051.6  241518.93  200780.80  83.13
1055.5  241286.10  200982.99  83.30
1059.3  241175.70  201307.18  83.47
1063.1  241197.54  201666.56  83.61
1067.0  241583.37  202393.38  83.78
1070.8  242313.79  203354.70  83.92
1074.6  242865.31  204200.05  84.08
1078.4  242802.67  204429.00  84.20
1082.3  242216.19  204248.87  84.33
1086.1  241864.93  204398.63  84.51
1089.9  241962.51  204714.98  84.61
1093.7  242306.71  205319.30  84.74
1097.5  242518.51  205717.39  84.83
1101.4  242533.20  205934.29  84.91
1105.2  242487.20  206047.54  84.97
1109.0  242807.27  206445.11  85.02
1112.8  243415.67  206984.42  85.03
1116.6  243950.44  207466.63  85.04
1120.4  244485.11  207904.00  85.04
1124.2  244869.71  208068.17  84.97
1128.1  245215.92  208088.44  84.86
1131.8  245170.80  207693.00  84.71
1135.7  244898.07  206991.71  84.52
1139.5  244623.40  206205.81  84.30
1143.3  244117.05  204985.17  83.97
1147.1  243627.11  203765.14  83.64
1150.9  243154.08  202449.70  83.26
1154.7  243086.71  201415.31  82.86
1158.5  243012.20  200416.46  82.47
1162.3  242844.86  199407.61  82.11
1166.1  242253.58  198121.95  81.78
1169.9  241909.73  197149.26  81.50
1173.7  241360.00  196122.86  81.26
1177.5  240715.07  195059.45  81.03
1181.2  240647.62  194519.19  80.83
1185.0  240909.47  194282.05  80.65
1188.8  240718.33  193851.50  80.53
1192.6  240659.04  193647.83  80.47
1196.4  240696.52  193510.28  80.40
1200.2  240043.38  193099.20  80.44
1204.0  239675.75  193003.23  80.53
1207.8  239380.53  193067.70  80.65
1211.6  238919.11  193031.50  80.79
1215.3  238565.85  193321.78  81.03
1219.1  238447.58  193833.64  81.29
1222.9  238115.56  194285.71  81.59
1226.7  237859.29  194793.12  81.89
1230.4  237253.97  194986.44  82.18
1234.2  236626.44  195061.30  82.43
1238.0  236021.92  195090.15  82.66
1241.8  235419.61  195093.64  82.87
1245.5  234912.24  195066.04  83.04
1249.3  234674.87  195308.06  83.22
1253.1  234744.03  195627.50  83.34
1256.8  234670.08  195893.70  83.48
1260.6  234398.58  195801.27  83.53
1264.4  234088.44  195766.54  83.63
1268.1  233578.40  195449.57  83.68
1271.9  233533.92  195549.07  83.73
1275.7  233790.17  195886.33  83.79
1279.4  234063.90  196282.09  83.86
1283.2  233652.94  196159.39  83.95
1286.9  233281.89  196039.35  84.04
1290.7  233046.00  195968.14  84.09
1294.4  232462.92  195581.81  84.13
1298.2  231697.59  194946.33  84.14
1302.0  230680.25  194062.82  84.13
1305.7  229491.47  192993.82  84.10
1309.5  228116.43  191644.90  84.01
1313.2  227242.25  190614.59  83.88
1317.0  226668.00  189800.74  83.74
1320.7  226031.77  188835.02  83.54
1324.4  225200.95  187554.77  83.28
1328.2  224412.80  186145.71  82.95
1331.9  223390.93  184377.05  82.54
1335.7  222465.69  182558.30  82.06
1339.4  221445.82  180637.69  81.57
1343.2  220596.86  178712.49  81.01
1346.9  219990.87  176935.94  80.43
1350.6  219984.88  175629.60  79.84
1354.4  220220.36  174574.82  79.27
1358.1  219917.67  173129.23  78.72
1361.8  219195.89  171377.24  78.18
1365.6  218132.20  169468.75  77.69
1369.3  216907.11  167421.14  77.19
1373.0  215544.02  165281.68  76.68
1376.7  214058.70  163018.48  76.16
1380.5  212564.44  160501.43  75.51
1384.2  211273.73  157781.50  74.68
1387.9  210100.00  154865.53  73.71
1391.6  208888.17  151552.11  72.55
1395.3  207777.80  148004.84  71.23
1399.1  207113.26  144456.72  69.75
1402.8  206238.67  140472.43  68.11
1406.5  205607.50  136513.09  66.39
1410.2  205120.39  132689.14  64.69
1413.9  205066.06  129412.61  63.11
1417.6  204641.54  126281.02  61.71
1421.3  204130.40  123540.17  60.52
1425.1  203491.73  121164.00  59.54
1428.8  203134.20  119365.26  58.76
1432.5  202968.98  118031.94  58.15
1436.2  202739.36  117029.07  57.72
1439.9  202148.33  116046.73  57.41
1443.6  201813.89  115368.93  57.17
1447.3  201290.58  114773.07  57.02
1451.0  200819.25  114232.66  56.88
1454.7  200261.16  113737.94  56.79
1458.4  199831.80  113300.25  56.70
1462.1  199190.98  112831.85  56.65
1465.8  198501.50  112422.04  56.64
1469.4  197910.71  112181.93  56.68
1473.1  198332.18  112571.70  56.76
1476.8  198444.35  112980.54  56.93
1480.5  197356.96  112639.26  57.07
1484.2  196428.27  112430.64  57.24
1487.9  195806.98  112410.75  57.41
1491.6  195099.67  112352.04  57.59
1495.3  194861.33  112612.50  57.79
1498.9  194326.70  112715.74  58.00
1502.6  193465.74  112682.21  58.24
1506.3  192406.67  112518.00  58.48
1510.0  191491.05  112474.09  58.74
1513.7  190815.17  112591.36  59.01
1517.3  190163.22  112710.78  59.27
1521.0  189344.42  112655.12  59.50
1524.7  188614.76  112678.79  59.74
1528.3  187851.73  112580.15  59.93
1532.0  187018.67  112460.40  60.13
1535.7  186230.49  112319.90  60.31
1539.3  185447.43  112084.93  60.44
1543.0  184879.14  112003.63  60.58
1546.7  184553.42  112091.57  60.74
1550.3  184074.31  112039.31  60.87
1554.0  183331.40  111812.40  60.99
1557.6  182578.00  111586.40  61.12
1561.3  181779.73  111233.23  61.19
1565.0  180931.07  110858.40  61.27
1568.6  180015.34  110402.30  61.33
1572.3  179345.18  110159.61  61.42
1575.9  178753.87  109942.69  61.51
1579.6  178170.26  109759.65  61.60
1583.2  177542.53  109573.31  61.72
1586.9  176787.48  109282.01  61.82
1590.5  176163.24  109212.63  62.00
1594.1  175430.38  109065.07  62.17
1597.8  174646.89  108864.18  62.33
1601.4  173911.55  108760.88  62.54
1605.1  172961.29  108457.83  62.71
1608.7  172149.25  108265.34  62.89
1612.3  171387.78  108057.31  63.05
1616.0  170598.20  107795.83  63.19
1619.6  169904.11  107573.21  63.31
1623.2  169114.33  107203.71  63.39
1626.9  168491.44  106971.16  63.49
1630.5  167766.05  106559.00  63.52
1634.1  167153.27  106291.24  63.59
1637.8  166468.71  105883.20  63.61
1641.4  165661.95  105329.49  63.58
1645.0  164867.61  104766.17  63.55
1648.6  163974.75  104003.83  63.43
1652.2  163295.38  103308.59  63.26
1655.8  162628.11  102506.00  63.03
1659.5  161970.30  101657.80  62.76
1663.1  160846.08  100464.26  62.46
1666.7  159663.17  99214.82  62.14
1670.3  158551.48  97958.61  61.78
1673.9  157523.04  96692.36  61.38
1677.5  156769.56  95562.83  60.96
1681.1  156354.76  94572.71  60.49
1684.7  156377.70  93775.92  59.97
1688.3  156253.38  92951.85  59.49
1691.9  155913.40  91968.69  58.99
1695.6  155571.30  91076.29  58.54
1699.2  155461.20  90392.10  58.14
1702.8  155382.64  89734.75  57.75
1706.3  154919.14  88752.93  57.29
1709.9  153988.00  87570.40  56.87
1713.5  153275.28  86561.14  56.47
1717.1  152553.41  85698.45  56.18
1720.7  151897.93  84931.31  55.91
1724.3  151505.21  84524.39  55.79
1727.9  151166.83  84361.33  55.81
1731.5  151050.69  84462.70  55.92
1735.1  151152.00  84906.17  56.17
1738.7  150890.76  85006.51  56.34
1742.2  150422.68  84935.35  56.46
1745.8  149768.00  84647.74  56.52
1749.4  149450.96  84450.51  56.51
1753.0  148453.90  83893.50  56.51
1756.5  146964.49  83084.73  56.53
1760.1  145277.47  82244.84  56.61
1763.7  143402.58  81321.63  56.71
1767.2  141937.53  80707.37  56.86
1770.8  140676.00  80186.79  57.00
1774.4  139339.86  79516.80  57.07
1777.9  138560.55  79293.36  57.23
1781.5  137753.67  78943.71  57.31
1785.1  136608.33  78410.89  57.40
1788.6  135361.91  77843.96  57.51
1792.2  134036.17  77182.07  57.58
1795.8  133321.28  76926.39  57.70
1799.3  132589.60  76601.19  57.77
1802.9  131938.66  76297.28  57.83
1806.4  131337.33  76062.40  57.91
1810.0  130567.52  75717.27  57.99
1813.5  130166.46  75535.29  58.03
1817.1  129914.73  75493.33  58.11
1820.6  129316.57  75254.83  58.19
1824.2  129234.44  75322.37  58.28
1827.7  128523.23  75020.74  58.37
1831.2  128240.00  75024.00  58.50
1834.8  128179.40  75086.36  58.58
1838.3  127962.50  75112.07  58.70
1841.8  127347.73  74851.18  58.78
1845.4  126589.32  74450.43  58.81
1848.9  125828.40  74005.46  58.81
1852.4  125236.10  73607.61  58.78
1856.0  124571.60  73047.54  58.64
1859.5  123895.20  72408.05  58.44
1863.0  123275.26  71691.95  58.16
1866.6  122992.89  71098.80  57.81
1870.1  122802.54  70363.80  57.30
1873.6  122285.25  69197.14  56.59
1877.1  121339.17  67587.75  55.70
1880.6  120199.02  65685.04  54.65
1884.2  119324.03  63591.63  53.29
1887.7  118534.13  61223.27  51.65
1891.2  117590.20  58468.50  49.72
1894.7  116750.48  55522.53  47.56
1898.2  116255.50  52618.78  45.26
1902.2  122865.60  52509.60  42.74
1904.9  122231.97  50067.17  40.96
1907.6  121470.20  47660.87  39.24
1910.4  120830.91  45540.83  37.69
1913.1  119808.27  43561.40  36.36
1915.8  119163.80  42046.20  35.28
1918.6  118658.00  40837.73  34.42
1921.3  118166.42  39887.48  33.76
1924.0  117362.00  39052.88  33.28
1926.7  116607.77  38438.37  32.96
1929.4  115865.13  37998.73  32.80
1932.2  115284.43  37804.53  32.79
1934.9  114714.60  37752.00  32.91
1937.6  114153.70  37776.20  33.09
1940.3  113623.75  37895.83  33.35
1943.0  113168.29  38096.73  33.66
1945.7  112522.58  38282.02  34.02
1948.4  111827.83  38474.53  34.41
1951.1  111253.50  38720.40  34.80
1953.8  110678.70  38980.15  35.22
1956.4  110228.69  39269.38  35.63
1959.1  109673.30  39523.20  36.04
1961.8  108902.85  39704.35  36.46
1964.5  108273.45  39922.65  36.87
1967.2  107555.30  40105.77  37.29
1969.9  106961.50  40316.17  37.69
1972.5  106183.53  40456.81  38.10
1975.2  105633.08  40695.40  38.53
1977.9  105309.72  41015.62  38.95
1980.6  104761.30  41229.18  39.36
1983.2  103942.47  41314.92  39.75
1985.9  103098.00  41358.00  40.12
1988.5  102234.38  41372.36  40.47
1991.2  101592.23  41504.40  40.85
1993.8  101004.75  41605.85  41.19
1996.5  100587.30  41751.05  41.51
1999.2  99992.79  41808.56  41.81
2001.8  99594.70  41913.10  42.08
2004.4  99087.58  41944.41  42.33
2007.1  98444.85  41854.98  42.52
2009.7  97895.70  41789.25  42.69
2012.4  97538.40  41817.07  42.87
2015.0  97081.83  41723.67  42.98
2017.6  96539.58  41502.71  42.99
2020.3  96055.67  41283.37  42.98
2022.9  95867.47  41172.00  42.95
2025.5  95662.38  41025.95  42.89
2028.1  95464.62  40810.59  42.75
2030.8  95053.70  40442.38  42.55
2033.4  94894.40  40163.75  42.32
2036.0  94557.73  39785.30  42.08
2038.6  94221.30  39363.65  41.78
2041.2  93940.17  38957.63  41.47
2043.8  93625.13  38548.14  41.17
2046.4  93260.50  38114.88  40.87
2049.0  92800.53  37658.83  40.58
2051.6  92552.13  37290.70  40.29
2054.2  92212.08  36922.29  40.04
2056.8  91873.83  36581.42  39.82
2059.4  91344.38  36194.27  39.62
2062.0  90875.21  35850.21  39.45
2064.6  90305.58  35502.93  39.31
2067.1  89705.70  35169.75  39.21
2069.7  89095.87  34831.58  39.09
2072.3  88692.00  34595.07  39.01
2074.9  88267.20  34343.40  38.91
2077.4  87962.08  34146.17  38.82
2080.0  87481.70  33912.47  38.77
2082.6  87023.79  33656.88  38.68
2085.1  86573.03  33387.85  38.57
2087.7  86255.00  33221.50  38.52
2090.3  85850.85  33005.23  38.44
2092.8  85121.89  32656.87  38.36
2095.4  84363.61  32290.70  38.28
2097.9  83732.89  31963.34  38.17
2100.5  83080.67  31647.67  38.09
2103.0  82508.30  31362.25  38.01
2105.6  81970.33  31111.45  37.95
2108.1  81497.70  30863.55  37.87
2110.7  81014.03  30607.50  37.78
2113.2  80535.01  30357.74  37.70
2115.7  79975.75  30085.58  37.62
2118.3  79373.45  29794.38  37.54
2120.8  79015.20  29618.40  37.48
2123.3  78623.44  29412.20  37.41
2125.8  78250.08  29216.25  37.34
2128.4  77854.40  29022.50  37.28
2130.9  77336.17  28798.33  37.24
2133.4  76982.50  28616.47  37.17
2135.9  76633.17  28422.17  37.09
2138.4  76187.38  28227.10  37.05
2140.9  75889.48  28118.32  37.05
2143.4  75585.40  27979.03  37.02
2145.9  75280.82  27838.92  36.98
2148.4  74982.33  27704.90  36.95
2150.9  74708.20  27564.79  36.90
2153.4  74440.17  27430.78  36.85
2155.9  74136.84  27292.03  36.81
2158.4  73867.50  27158.25  36.77
2160.9  73647.00  27072.50  36.76
2163.4  73332.72  26956.15  36.76
2165.9  72806.68  26754.30  36.75
2168.4  72348.60  26592.60  36.76
2170.8  72011.04  26495.15  36.79
2173.3  71669.08  26400.22  36.84
2175.8  71366.17  26323.18  36.88
2178.2  70992.29  26217.79  36.93
2180.7  70636.94  26140.10  37.01
2183.2  70256.05  26059.70  37.09
2185.6  69848.10  25968.60  37.18
2188.1  69388.20  25867.80  37.28
2190.6  68859.05  25742.82  37.38
2193.0  68215.13  25571.98  37.49
2195.5  67654.40  25433.60  37.59
2197.9  67111.07  25297.60  37.70
2200.4  66443.71  25100.38  37.78
2202.8  65984.96  24979.31  37.86
2205.3  65416.47  24821.90  37.94
2207.7  65084.50  24724.05  37.99
2210.1  64675.80  24623.90  38.07
2212.6  64317.45  24539.12  38.15
2215.0  64086.25  24479.42  38.20
2217.4  63798.96  24365.96  38.19
2219.9  63583.25  24267.08  38.17
2222.3  63396.67  24160.40  38.11
2224.7  63263.25  24056.78  38.03
2227.1  63015.89  23869.55  37.88
2229.5  62717.58  23653.13  37.71
2231.9  62271.47  23348.27  37.49
2234.4  61767.53  23005.00  37.24
2236.8  61375.48  22674.79  36.94
2239.2  61010.95  22315.15  36.58
2241.6  60600.05  21905.28  36.15
2244.0  60206.40  21492.00  35.70
2246.4  59830.23  21075.33  35.23
2248.8  59446.84  20631.51  34.71
2251.2  59145.50  20198.50  34.15
2253.6  58732.25  19749.00  33.63
2255.9  58458.40  19359.60  33.12
2258.3  58174.33  18994.36  32.65
2260.7  57820.87  18639.00  32.24
2263.1  57412.75  18284.50  31.85
2265.5  57028.13  17952.09  31.48
2267.9  56738.50  17697.25  31.19
2270.2  56323.93  17447.27  30.98
2272.6  55932.60  17206.10  30.76
2275.0  55529.25  16971.15  30.56
2277.3  55165.00  16763.38  30.39
2279.7  54803.63  16579.00  30.25
2282.1  54486.33  16412.80  30.12
2284.4  54074.90  16198.42  29.96
2286.8  53785.10  15970.76  29.69
2289.1  53450.93  15723.53  29.42
2291.5  53155.43  15489.66  29.14
2293.8  52753.77  15228.37  28.87
2296.2  52306.10  14991.90  28.66
2298.5  51797.05  14733.63  28.44
2300.8  51300.78  14492.10  28.25
2303.2  50716.33  14290.67  28.18
2305.5  50073.10  14105.32  28.17
2307.9  49430.54  13942.74  28.21
2310.2  48810.30  13798.40  28.27
2312.5  48238.67  13700.33  28.40
2314.8  47667.40  13622.55  28.58
2317.1  47074.79  13520.42  28.72
2319.5  46473.60  13395.15  28.82
2321.8  45939.83  13265.47  28.88
2324.1  45352.30  13100.73  28.89
2326.4  44856.17  12952.32  28.88
2328.7  44349.17  12801.25  28.86
2331.0  43916.10  12640.00  28.78
2333.3  43577.78  12516.18  28.72
2335.6  43220.80  12391.87  28.67
2337.9  42786.90  12235.05  28.60
2340.2  42385.83  12088.75  28.52
2342.5  42010.43  11950.90  28.45
2344.8  41550.46  11826.08  28.46
2347.1  41063.05  11688.60  28.47
2349.4  40521.80  11548.55  28.50
2351.7  40072.93  11443.60  28.56
2353.9  39641.08  11376.88  28.70
2356.2  39138.13  11310.00  28.90
2358.5  38656.63  11219.22  29.02
2360.8  38205.15  11119.83  29.11
2363.1  37783.40  11035.10  29.21
2365.3  37352.44  10917.52  29.23
2367.6  36866.67  10766.67  29.20
2369.8  36397.75  10644.63  29.25
2372.1  35853.35  10545.60  29.41
2374.4  35217.57  10374.23  29.46
2376.6  34602.40  10178.70  29.42
2378.9  34023.97  10006.03  29.41
2381.1  33462.00  9862.67  29.47
2383.4  32922.85  9736.52  29.57
2385.6  32490.79  9614.00  29.59
2387.9  32050.80  9500.40  29.64
2390.1  31596.25  9388.75  29.71
2392.3  31142.48  9222.53  29.61
2394.6  30724.10  9055.62  29.47
2396.8  30309.23  8938.93  29.49
2399.0  29853.00  8818.58  29.54
2401.3  29403.35  8656.00  29.44
2403.5  28974.40  8517.60  29.40
2405.7  28591.06  8388.78  29.34
2407.9  28182.00  8225.85  29.19
2410.1  27751.20  8053.80  29.02
2412.4  27402.50  7928.83  28.93
2414.6  27025.00  7820.80  28.94
2416.8  26638.15  7685.70  28.85
2419.0  26268.12  7530.44  28.67
2421.2  25869.85  7365.92  28.47
2423.4  25453.81  7207.32  28.32
2425.6  25174.58  7086.60  28.15
2427.8  24888.83  6962.78  27.98
2430.0  24584.03  6834.21  27.80
2432.2  24278.40  6700.80  27.60
2434.4  23994.00  6549.98  27.30
2436.5  23684.17  6406.93  27.05
2438.7  23393.75  6294.15  26.91
2440.9  23125.25  6173.35  26.70
2443.1  22873.80  6050.10  26.45
2445.3  22602.29  5932.47  26.25
2447.4  22307.40  5824.20  26.11
2449.6  22032.27  5728.80  26.00
2451.8  21755.70  5609.70  25.78
2453.9  21427.62  5476.41  25.56
2456.1  21090.33  5369.40  25.46
2458.3  20791.44  5264.06  25.32
2460.4  20506.62  5164.08  25.18
2462.6  20255.96  5082.88  25.09
2464.7  20001.37  5000.34  25.00
2466.9  19750.53  4920.93  24.92
2469.0  19536.33  4838.65  24.77
2471.2  19315.70  4729.90  24.49
2473.3  19026.67  4637.75  24.38
2475.4  18784.63  4571.53  24.34
2477.6  18537.35  4477.98  24.16
2479.7  18291.20  4416.00  24.14
2481.9  18016.54  4344.78  24.12
2484.0  17806.27  4250.44  23.87
2486.1  17577.00  4171.05  23.73
2488.2  17377.29  4129.83  23.77
2490.4  17124.58  4045.42  23.62
2492.5  16796.93  3959.73  23.57
2494.6  16440.68  3930.38  23.91
2496.7  16183.29  3842.45  23.74
2498.8  16007.03  3764.25  23.52
2500.9  15812.33  3797.23  24.01
2503.0  15693.07  3843.20  24.49
2505.1  15653.63  3844.75  24.56
2507.2  15710.03  3798.28  24.18
2509.4  15622.20  3809.12  24.38
2511.4  15592.85  3885.18  24.92
2513.5  15698.40  3938.67  25.09
2515.6  15726.93  3931.73  25.00
