# Supplementary material for: Using reflectance spectra and Pl@ntNet to identify herbarium specimens: a case study with Lithocarpus
Source: New Phytol. 2025 Jun 4;251(2):800–10. doi: 10.1111/nph.70258 (PMC13278665; doi:10.1111/nph.70258)
Supplement: Supplementary file 1 — Dataset S1 Original spectral data collected for this study. [file NPH-251-800-s003.zip › lithocarpus_spectra/gr020722_0413.sig]

/*** Spectra Vista SIG Data ***/
name= gr020722_0413.sig
instrument= HI: 1132003 (HR-1024i)
integration= 50.0, 9.0, 6.0, 100.0, 14.0, 6.0
scan method= Time-based, Time-based
scan coadds= 100, 425, 571, 50, 298, 571
scan time= 5, 5
scan settings= AI, AI
external data set1= 0,0,0,0,0,0,0,0,0,0,0,0,0,0,0,0,0,0,0,0,0,0,0,0,0,0,0,0,0,0,0,0
external data set2= 0,0,0,0,0,0,0,0,0,0,0,0,0,0,0,0,0,0,0,0,0,0,0,0,0,0,0,0,0,0,0,0
external data dark= 0,0,0,0,0,0,0,0,0,0,0,0,0,0,0,0
external data mask= 0
optic= LENS 4(1), LENS 4(1)
temp= 36.4, -5.0, -9.9, 36.4, -5.0, -10.1
battery= 7.43, 7.44
error= 0, 0
units= Radiance, Radiance
time= 07/02/2022 16:18:27, 07/02/2022 16:19:27
longitude=                 ,                 
latitude=                 ,                 
gpstime=                 ,                 
comm= 
memory slot= 0, 0
factors= 0.971, 0.955, 1.000 [Overlap: Remove @ 990,1900, Matching Type: None]
inclinometer x offset= 1, 1
inclinometer y offset= 90, 90
data= 
340.5  1215.20  206.15  16.96
341.9  1233.66  212.70  17.24
343.4  1200.48  196.80  16.39
344.9  1165.50  185.00  15.87
346.4  1194.61  169.39  14.18
347.8  1199.10  154.17  12.86
349.3  1225.84  151.24  12.34
350.8  1227.15  159.08  12.96
352.2  1243.55  153.62  12.35
353.7  1268.68  144.80  11.41
355.2  1310.00  137.55  10.50
356.6  1374.45  130.90  9.52
358.1  1427.76  145.42  10.19
359.6  1474.30  134.61  9.13
361.0  1514.13  135.41  8.94
362.5  1578.24  141.80  8.98
364.0  1668.94  152.88  9.16
365.5  1760.45  167.05  9.49
366.9  1833.76  157.00  8.56
368.4  1889.01  137.61  7.28
369.9  1980.44  154.32  7.79
371.3  2075.54  171.86  8.28
372.8  2163.15  183.54  8.48
374.2  2271.50  175.23  7.71
375.7  2346.69  176.99  7.54
377.2  2443.05  180.23  7.38
378.6  2523.11  198.15  7.85
380.1  2628.10  198.71  7.56
381.6  2761.59  189.15  6.85
383.0  2871.55  189.75  6.61
384.5  2993.90  203.84  6.81
386.0  3109.92  225.72  7.26
387.4  3241.45  241.00  7.43
388.9  3334.94  232.40  6.97
390.4  3462.56  227.80  6.58
391.8  3593.24  235.34  6.55
393.3  3731.98  243.39  6.52
394.7  3824.95  261.05  6.82
396.2  3960.12  270.50  6.83
397.7  4107.36  268.32  6.53
399.1  4246.20  267.92  6.31
400.6  4399.28  274.32  6.24
402.0  4552.86  283.92  6.24
403.5  4694.20  298.90  6.37
405.0  4837.08  307.56  6.36
406.4  5015.12  320.21  6.38
407.9  5182.52  325.58  6.28
409.3  5329.46  338.03  6.34
410.8  5490.54  346.86  6.32
412.2  5652.12  365.82  6.47
413.7  5836.15  374.91  6.42
415.1  6041.26  390.37  6.46
416.6  6222.51  392.18  6.30
418.0  6401.75  406.00  6.34
419.5  6578.32  421.51  6.41
420.9  6769.92  436.24  6.44
422.4  6991.48  448.01  6.41
423.8  7206.56  459.67  6.38
425.3  7429.20  470.48  6.33
426.7  7650.60  488.93  6.39
428.2  7855.36  507.68  6.46
429.6  8064.80  527.77  6.54
431.1  8288.56  539.56  6.51
432.5  8530.34  553.41  6.49
434.0  8778.00  577.50  6.58
435.4  9047.50  602.25  6.66
436.8  9329.75  632.20  6.78
438.3  9576.75  646.93  6.76
439.7  9826.63  665.73  6.77
441.2  10056.12  685.26  6.81
442.6  10328.55  710.40  6.88
444.0  10597.86  734.37  6.93
445.5  10898.01  760.20  6.98
446.9  11220.30  783.51  6.98
448.4  11496.87  815.68  7.09
449.8  11814.15  847.50  7.17
451.2  12109.50  871.13  7.19
452.7  12379.02  894.56  7.23
454.1  12658.20  927.69  7.33
455.5  12949.44  961.45  7.42
457.0  13270.40  992.42  7.48
458.4  13579.28  1018.16  7.50
459.8  13904.64  1048.32  7.54
461.2  14269.10  1081.17  7.58
462.7  14614.56  1128.33  7.72
464.1  14944.34  1165.44  7.80
465.5  15281.64  1208.70  7.91
467.0  15609.90  1238.30  7.93
468.4  15951.64  1274.44  7.99
469.8  16288.68  1311.20  8.05
471.2  16672.11  1353.39  8.12
472.7  17069.22  1404.77  8.23
474.1  17458.10  1445.50  8.28
475.5  17898.14  1497.99  8.37
476.9  18317.78  1545.83  8.44
478.4  18706.25  1593.75  8.52
479.8  19051.70  1638.89  8.60
481.2  19377.12  1681.12  8.68
482.6  19722.96  1723.28  8.74
484.0  20113.14  1775.58  8.83
485.4  20535.59  1826.44  8.89
486.9  20989.80  1877.85  8.95
488.3  21462.00  1933.04  9.01
489.7  21898.82  1992.40  9.10
491.1  22320.48  2049.18  9.18
492.5  22743.84  2105.04  9.26
493.9  23151.96  2153.40  9.30
495.3  23523.90  2208.75  9.39
496.8  23941.36  2260.14  9.44
498.2  24407.85  2318.61  9.50
499.6  24861.42  2376.23  9.56
501.0  25381.19  2442.41  9.62
502.4  25867.08  2507.76  9.69
503.8  26331.83  2570.33  9.76
505.2  26827.48  2631.44  9.81
506.6  27313.88  2696.98  9.87
508.0  27810.72  2764.44  9.94
509.4  28235.00  2830.00  10.02
510.8  28734.75  2903.18  10.10
512.2  29226.32  2974.36  10.18
513.6  29745.60  3048.00  10.25
515.0  30316.56  3124.64  10.31
516.4  30795.68  3203.92  10.40
517.8  31327.20  3281.57  10.48
519.2  31900.26  3370.32  10.57
520.7  32467.19  3452.81  10.63
522.0  32944.80  3529.80  10.71
523.4  33502.77  3618.41  10.80
524.8  33988.80  3694.53  10.87
526.2  34566.70  3786.61  10.95
527.6  35167.02  3878.49  11.03
529.0  35670.80  3957.80  11.10
530.4  36295.48  4054.14  11.17
531.8  36847.91  4135.85  11.22
533.2  37388.52  4226.04  11.30
534.6  37918.08  4329.12  11.42
536.0  38447.41  4430.62  11.52
537.4  38968.71  4525.92  11.61
538.8  39524.46  4631.57  11.72
540.2  40129.71  4737.08  11.80
541.6  40700.52  4836.93  11.88
543.0  41199.62  4930.24  11.97
544.3  41877.45  5050.35  12.06
545.7  42638.70  5178.68  12.15
547.1  43125.90  5283.08  12.25
548.5  43729.92  5400.54  12.35
549.9  44404.85  5535.79  12.47
551.3  45101.68  5670.86  12.57
552.7  45585.66  5782.39  12.68
554.1  46255.83  5918.45  12.80
555.4  46848.82  6047.89  12.91
556.8  47313.42  6160.77  13.02
558.2  47676.45  6261.23  13.13
559.6  48071.70  6370.50  13.25
561.0  48699.42  6511.89  13.37
562.3  49167.30  6629.35  13.48
563.7  49772.80  6767.04  13.60
565.1  50349.20  6899.20  13.70
566.5  50944.20  7033.92  13.81
567.9  51749.20  7203.76  13.92
569.2  52630.20  7385.70  14.03
570.6  53552.39  7575.52  14.15
572.0  54352.68  7753.60  14.27
573.4  55024.70  7914.80  14.38
574.8  55700.50  8083.50  14.51
576.1  56534.27  8275.20  14.64
577.5  57150.88  8438.78  14.77
578.9  57995.28  8635.80  14.89
580.3  58745.04  8824.44  15.02
581.6  59470.88  9006.24  15.14
583.0  60240.33  9187.02  15.25
584.4  60880.50  9357.02  15.37
585.8  61441.87  9515.93  15.49
587.1  61974.88  9659.54  15.59
588.5  62643.30  9822.60  15.68
589.9  63199.20  9957.75  15.76
591.2  63814.96  10099.04  15.83
592.6  64595.96  10254.09  15.87
594.0  65229.04  10384.44  15.92
595.3  66033.08  10526.94  15.94
596.7  66831.26  10670.01  15.97
598.1  67598.17  10794.38  15.97
599.5  68356.80  10908.00  15.96
600.8  69164.20  11026.14  15.94
602.2  69823.04  11124.47  15.93
603.5  70645.56  11241.06  15.91
604.9  71467.02  11356.11  15.89
606.3  72214.56  11470.80  15.88
607.6  72928.38  11579.79  15.88
609.0  73656.00  11696.40  15.88
610.4  74397.96  11820.90  15.89
611.7  75095.79  11940.17  15.90
613.1  75774.15  12065.70  15.92
614.5  76540.86  12214.62  15.96
615.8  77182.56  12348.54  16.00
617.2  78013.98  12513.15  16.04
618.5  78712.92  12665.68  16.09
619.9  79543.32  12833.41  16.13
621.2  80269.68  12995.34  16.19
622.6  81152.50  13186.25  16.25
624.0  81833.94  13348.94  16.31
625.3  82616.94  13529.81  16.38
626.7  83410.24  13717.04  16.45
628.0  84072.76  13883.32  16.51
629.4  84868.00  14075.60  16.59
630.8  85547.52  14243.82  16.65
632.1  86087.61  14387.63  16.71
633.5  86989.76  14588.86  16.77
634.8  87709.77  14753.89  16.82
636.2  88341.78  14893.38  16.86
637.5  89153.56  15053.62  16.89
638.9  89861.55  15185.75  16.90
640.2  90640.68  15316.43  16.90
641.6  91476.36  15425.28  16.86
642.9  92243.97  15485.47  16.79
644.3  93043.38  15555.68  16.72
645.6  93808.00  15583.75  16.61
647.0  94535.73  15574.19  16.47
648.3  95300.96  15557.78  16.32
649.7  96127.23  15523.61  16.15
651.0  96919.66  15447.31  15.94
652.4  97437.60  15321.15  15.72
653.7  98466.39  15265.17  15.50
655.0  99347.28  15182.28  15.28
656.4  99951.80  15040.50  15.05
657.7  100968.66  14965.89  14.82
659.1  101817.10  14880.25  14.61
660.4  102484.48  14794.08  14.44
661.8  103136.00  14728.00  14.28
663.1  104104.65  14723.43  14.14
664.5  104657.04  14705.58  14.05
665.8  104930.37  14679.62  13.99
667.1  105127.20  14676.80  13.96
668.5  105613.20  14746.20  13.96
669.8  106124.32  14845.17  13.99
671.2  106487.68  14955.20  14.04
672.5  106866.55  15085.59  14.12
673.8  107525.04  15265.60  14.20
675.2  108496.08  15513.12  14.30
676.5  109647.00  15778.95  14.39
677.8  110841.66  16069.59  14.50
679.2  111768.07  16337.36  14.62
680.5  112566.00  16591.92  14.74
681.9  113267.00  16843.75  14.87
683.2  114044.70  17109.40  15.00
684.5  114830.10  17382.75  15.14
685.9  115534.56  17640.86  15.27
687.2  116221.44  17898.24  15.40
688.5  116860.96  18165.69  15.54
689.9  117640.72  18473.52  15.70
691.2  118312.67  18777.68  15.87
692.5  118915.04  19090.23  16.05
693.8  119622.20  19441.25  16.25
695.2  120235.10  19807.63  16.47
696.5  120936.64  20225.92  16.72
697.8  121651.05  20688.65  17.01
699.2  122294.64  21192.60  17.33
700.5  123002.46  21741.48  17.68
701.8  123627.00  22336.65  18.07
703.1  124293.60  22962.84  18.47
704.5  124987.05  23652.41  18.92
705.8  125712.84  24383.58  19.40
707.1  126382.00  25143.00  19.89
708.4  127009.41  25908.71  20.40
709.8  127797.48  26732.93  20.92
711.1  128335.50  27515.42  21.44
712.4  129151.36  28367.38  21.96
713.7  129793.94  29179.63  22.48
715.0  130472.58  29990.04  22.99
716.3  131181.50  30816.13  23.49
717.7  131877.80  31631.77  23.99
719.0  132597.20  32459.45  24.48
720.3  133287.06  33275.89  24.97
721.6  134065.80  34125.10  25.45
722.9  134796.15  34993.22  25.96
724.2  135550.80  35894.88  26.48
725.6  136256.08  36821.62  27.02
726.9  136764.25  37727.00  27.59
728.2  137317.60  38698.24  28.18
729.5  137958.21  39741.20  28.81
730.8  138441.24  40789.72  29.46
732.1  139046.88  41923.56  30.15
733.4  139553.58  43077.87  30.87
734.7  139998.24  44240.04  31.60
736.0  140562.36  45482.19  32.36
737.3  140934.06  46700.42  33.14
738.6  141310.71  47939.18  33.92
740.0  141707.85  49194.03  34.72
741.2  142163.84  50477.44  35.51
742.6  142755.48  51812.10  36.29
743.9  143343.04  53160.36  37.09
745.2  144030.84  54527.37  37.86
746.5  144725.88  55897.79  38.62
747.8  145263.00  57190.90  39.37
749.1  145908.12  58504.46  40.10
750.4  146543.38  59799.18  40.81
751.7  147209.72  61082.70  41.49
753.0  147702.93  62286.92  42.17
754.2  148293.54  63504.93  42.82
755.5  148838.60  64686.90  43.46
756.8  149371.12  65848.88  44.08
758.1  150335.40  67171.68  44.68
759.4  151231.00  68468.90  45.27
760.7  152073.60  69735.12  45.86
762.0  152652.50  70875.00  46.43
763.3  153203.40  71993.25  46.99
764.6  153579.60  73024.68  47.55
765.9  153966.85  74047.83  48.09
767.2  154467.18  75120.57  48.63
768.4  154772.80  76116.95  49.18
769.7  155402.90  77251.14  49.71
771.0  155828.70  78294.42  50.24
772.3  156191.75  79316.05  50.78
773.6  156666.24  80391.04  51.31
774.8  157111.58  81448.15  51.84
776.1  157565.98  82505.93  52.36
777.4  157884.60  83486.58  52.88
778.7  158396.60  84574.75  53.39
780.0  158848.96  85619.52  53.90
781.2  159207.78  86612.88  54.40
782.5  159715.14  87705.93  54.91
783.8  160168.86  88738.74  55.40
785.0  160526.70  89703.96  55.88
786.3  160965.00  90714.75  56.36
787.6  161419.44  91743.40  56.84
788.9  161819.25  92708.16  57.29
790.1  162333.70  93745.45  57.75
791.4  162707.52  94679.04  58.19
792.7  163329.24  95764.02  58.63
793.9  163749.60  96701.85  59.05
795.2  164243.00  97681.00  59.47
796.5  164732.48  98649.43  59.88
797.7  165208.14  99589.41  60.28
799.0  165840.00  100620.00  60.67
800.2  166251.52  101505.60  61.06
801.5  166713.40  102415.83  61.43
802.8  167241.30  103355.53  61.80
804.0  167709.36  104232.31  62.15
805.3  168205.48  105117.12  62.49
806.5  168583.90  105926.60  62.83
807.8  169056.30  106785.70  63.17
809.0  169542.32  107643.46  63.49
810.3  170016.11  108472.72  63.80
811.5  170388.63  109224.02  64.10
812.8  170877.90  110036.40  64.39
814.0  171276.39  110809.49  64.70
815.3  171788.19  111619.46  64.98
816.5  172191.50  112358.13  65.25
817.8  172649.01  113098.35  65.51
819.0  173029.29  113826.27  65.78
820.2  173505.84  114562.89  66.03
821.5  173996.70  115332.68  66.28
822.7  174316.08  115977.96  66.53
824.0  174761.28  116660.57  66.75
825.2  175239.30  117401.18  66.99
826.4  175717.19  118113.71  67.22
827.7  176015.10  118725.10  67.45
828.9  176506.20  119443.50  67.67
830.1  176921.97  120062.24  67.86
831.4  177324.79  120728.97  68.08
832.6  177778.44  121412.28  68.29
833.8  178122.10  122003.05  68.49
835.0  178503.22  122602.90  68.68
836.3  178938.20  123227.16  68.87
837.5  179379.90  123889.50  69.07
838.7  179814.60  124518.74  69.25
839.9  180189.36  125115.84  69.44
841.2  180647.88  125749.16  69.61
842.4  181010.46  126333.14  69.79
843.6  181441.40  126915.60  69.95
844.8  181903.86  127565.60  70.13
846.0  182314.29  128136.48  70.28
847.2  182681.73  128723.49  70.46
848.5  183199.76  129345.96  70.60
849.7  183552.96  129911.27  70.78
850.9  183960.40  130467.35  70.92
852.1  184352.17  131047.28  71.09
853.3  184694.28  131562.27  71.23
854.5  185138.17  132123.11  71.36
855.7  185482.98  132652.89  71.52
856.9  185881.32  133223.22  71.67
858.1  186295.05  133780.67  71.81
859.3  186736.20  134324.12  71.93
860.5  187182.87  134878.53  72.06
861.7  187612.00  135432.80  72.19
862.9  188024.46  135987.80  72.32
864.1  188372.25  136503.29  72.46
865.3  188812.96  137045.80  72.58
866.5  189293.76  137609.28  72.70
867.7  189721.59  138127.18  72.81
868.9  190087.45  138659.05  72.94
870.1  190546.66  139220.87  73.06
871.3  190984.18  139757.43  73.18
872.5  191463.75  140324.40  73.29
873.7  191932.64  140854.24  73.39
874.9  192441.06  141421.41  73.49
876.0  192880.08  142015.14  73.63
877.2  193295.96  142520.18  73.73
878.4  193867.83  143097.08  73.81
879.6  194334.00  143574.90  73.88
880.8  194773.25  144094.13  73.98
882.0  195182.14  144608.94  74.09
883.1  195663.72  145168.38  74.19
884.3  196151.50  145708.13  74.28
885.5  196595.07  146218.17  74.38
886.7  196954.56  146646.72  74.46
887.8  197415.00  147130.35  74.53
889.0  197940.82  147666.52  74.60
890.2  198380.49  148183.67  74.70
891.4  198908.50  148763.50  74.79
892.5  199474.47  149342.90  74.87
893.7  200117.88  149950.73  74.93
894.9  200685.24  150540.12  75.01
896.0  201356.00  151158.80  75.07
897.2  201955.74  151799.62  75.16
898.4  202485.79  152330.10  75.23
899.5  203175.36  152957.04  75.28
900.7  203580.00  153382.45  75.34
901.9  204078.84  153862.59  75.39
903.0  204489.89  154327.97  75.47
904.2  204840.60  154763.20  75.55
905.4  205262.58  155197.56  75.61
906.5  205830.87  155684.76  75.64
907.7  206186.80  156086.30  75.70
908.8  206618.31  156569.09  75.78
910.0  207017.20  157043.12  75.86
911.2  207281.66  157345.23  75.91
912.3  207541.62  157602.33  75.94
913.5  207752.65  157856.31  75.98
914.6  207930.24  158215.68  76.09
915.8  208371.09  158618.40  76.12
916.9  208618.37  158936.17  76.19
918.1  208813.70  159241.28  76.26
919.2  209123.91  159561.50  76.30
920.4  209339.02  159812.95  76.34
921.5  209603.61  160132.57  76.40
922.7  209727.20  160427.36  76.49
923.8  210077.04  160804.80  76.55
925.0  210296.73  161064.96  76.59
926.1  210586.32  161380.17  76.63
927.3  210993.60  161797.92  76.68
928.4  211552.25  162324.50  76.73
929.6  212157.44  162990.08  76.83
930.7  212896.60  163647.40  76.87
931.8  213693.03  164293.71  76.88
933.0  214359.12  164907.72  76.93
934.1  214839.18  165424.95  77.00
935.3  214933.95  165713.15  77.10
936.4  214967.51  165789.67  77.12
937.6  214792.89  165707.48  77.15
938.7  214675.83  165701.48  77.19
939.9  214750.64  165825.60  77.22
941.0  215283.30  166342.91  77.27
942.1  215806.68  166835.70  77.31
943.3  216302.88  167220.96  77.31
944.4  216606.98  167640.37  77.39
945.6  216812.64  167835.68  77.41
946.7  217137.63  168031.36  77.38
947.9  217365.75  168252.84  77.41
949.0  217453.31  168532.34  77.50
950.1  217806.48  168754.68  77.48
951.3  217988.43  169095.41  77.57
952.4  218327.15  169236.10  77.51
953.6  218660.42  169544.28  77.54
954.7  218900.10  169762.07  77.55
955.8  219085.94  169965.86  77.58
957.0  219430.05  170225.70  77.58
958.1  219743.94  170434.08  77.56
959.3  219794.40  170505.30  77.57
960.4  220348.93  170751.86  77.49
961.6  220662.65  171109.38  77.54
962.7  220836.80  171303.84  77.57
963.9  221062.59  171413.73  77.54
965.0  221169.36  171454.23  77.52
966.2  221492.97  171715.80  77.53
967.3  221600.77  171711.93  77.49
968.5  221742.72  171699.36  77.43
969.6  221967.60  171940.04  77.46
970.8  222087.58  171886.83  77.40
971.9  221964.16  171812.96  77.41
973.1  222277.84  171956.40  77.36
974.2  222166.64  171841.60  77.35
975.4  222435.72  171975.77  77.31
976.5  222727.83  171989.03  77.22
977.7  222978.42  172247.88  77.25
978.8  222915.24  172221.12  77.26
980.0  223034.00  172287.50  77.25
981.2  223089.81  172446.39  77.30
982.3  223259.40  172215.05  77.14
983.5  223438.93  172164.33  77.05
984.6  223524.72  172279.08  77.07
985.8  223616.36  172190.92  77.00
987.0  223586.88  172116.00  76.98
988.1  223881.16  172225.01  76.93
989.3  223972.00  172222.68  76.89
990.2  231400.53  180735.85  78.11
994.0  231996.49  181619.80  78.29
997.9  232300.50  182092.13  78.39
1001.7  232983.76  183097.20  78.59
1005.6  234018.89  184177.86  78.70
1009.4  235034.30  185239.36  78.81
1013.3  235880.00  186274.29  78.97
1017.1  236445.39  186963.11  79.07
1021.0  237075.00  187785.98  79.21
1024.8  238112.61  188842.04  79.31
1028.6  239539.05  190323.96  79.45
1032.5  240759.40  191537.10  79.56
1036.3  241255.18  192139.36  79.64
1040.1  241498.61  192568.99  79.74
1044.0  242028.88  193243.93  79.84
1047.8  242564.70  193812.08  79.90
1051.6  243004.18  194486.91  80.03
1055.5  242760.00  194461.91  80.10
1059.3  242665.50  194639.91  80.21
1063.1  242693.69  194822.88  80.28
1067.0  243082.99  195348.45  80.36
1070.8  243826.64  196069.75  80.41
1074.6  244369.81  196731.29  80.51
1078.4  244296.67  196816.71  80.56
1082.3  243735.88  196501.91  80.62
1086.1  243472.62  196503.26  80.71
1089.9  243444.02  196704.61  80.80
1093.7  243825.63  197160.15  80.86
1097.5  244038.84  197442.43  80.91
1101.4  244038.54  197573.81  80.96
1105.2  244000.00  197608.63  80.99
1109.0  244294.23  197919.03  81.02
1112.8  244882.31  198438.01  81.03
1116.6  245461.33  198904.37  81.03
1120.4  246006.76  199363.00  81.04
1124.2  246395.44  199562.74  80.99
1128.1  246726.40  199711.57  80.94
1131.8  246684.20  199458.60  80.86
1135.7  246427.18  198959.20  80.74
1139.5  246164.20  198350.49  80.58
1143.3  245593.78  197348.66  80.36
1147.1  245131.11  196392.86  80.12
1150.9  244672.08  195388.29  79.86
1154.7  244625.91  194653.83  79.57
1158.5  244533.80  193881.73  79.29
1162.3  244364.07  193079.54  79.01
1166.1  243758.78  191980.20  78.76
1169.9  243386.77  191113.95  78.52
1173.7  242820.00  190131.43  78.30
1177.5  242187.15  189103.83  78.08
1181.2  242138.00  188546.61  77.87
1185.0  242406.64  188235.80  77.65
1188.8  242217.11  187682.75  77.49
1192.6  242135.93  187298.52  77.35
1196.4  242176.32  186998.40  77.22
1200.2  241506.84  186435.20  77.20
1204.0  241124.10  186115.47  77.19
1207.8  240843.95  185962.14  77.21
1211.6  240401.89  185607.64  77.21
1215.3  240033.57  185557.53  77.30
1219.1  239889.42  185695.07  77.41
1222.9  239555.56  185782.86  77.55
1226.7  239266.85  185993.39  77.73
1230.4  238669.38  185953.95  77.91
1234.2  238061.06  185827.95  78.06
1238.0  237451.33  185717.26  78.21
1241.8  236854.50  185575.86  78.35
1245.5  236349.69  185423.09  78.45
1249.3  236116.60  185492.10  78.56
1253.1  236165.42  185703.75  78.63
1256.8  236096.39  185818.15  78.70
1260.6  235815.23  185668.38  78.73
1264.4  235482.60  185553.54  78.80
1268.1  234998.13  185192.23  78.81
1271.9  234927.27  185263.37  78.86
1275.7  235201.31  185601.74  78.91
1279.4  235479.00  185968.67  78.97
1283.2  235063.39  185897.04  79.08
1286.9  234706.51  185829.94  79.18
1290.7  234465.73  185793.77  79.24
1294.4  233858.51  185441.77  79.30
1298.2  233094.91  184910.43  79.33
1302.0  232049.08  184117.18  79.34
1305.7  230868.00  183166.11  79.34
1309.5  229482.40  181985.56  79.30
1313.2  228611.08  181068.00  79.20
1317.0  228056.40  180464.14  79.13
1320.7  227399.68  179651.59  79.00
1324.4  226564.13  178604.37  78.83
1328.2  225765.60  177488.23  78.62
1331.9  224701.71  176035.87  78.34
1335.7  223796.11  174566.61  78.00
1339.4  222772.76  173031.51  77.67
1343.2  221893.17  171490.15  77.29
1346.9  221325.30  170116.91  76.86
1350.6  221316.98  169116.15  76.41
1354.4  221562.42  168306.68  75.96
1358.1  221231.00  167075.70  75.52
1361.8  220542.22  165582.51  75.08
1365.6  219460.35  163931.66  74.70
1369.3  218234.67  162201.14  74.32
1373.0  216834.02  160429.15  73.99
1376.7  215360.90  158627.66  73.66
1380.5  213859.96  156701.14  73.27
1384.2  212546.47  154757.42  72.81
1387.9  211386.07  152630.83  72.20
1391.6  210140.94  150174.95  71.46
1395.3  209032.80  147480.43  70.55
1399.1  208358.41  144824.28  69.51
1402.8  207480.00  141710.14  68.30
1406.5  206858.20  138559.69  66.98
1410.2  206367.17  135437.14  65.63
1413.9  206297.42  132627.93  64.29
1417.6  205882.33  129789.05  63.04
1421.3  205383.73  127173.94  61.92
1425.1  204742.93  124838.74  60.97
1428.8  204379.20  123038.90  60.20
1432.5  204210.72  121620.16  59.56
1436.2  203990.23  120511.06  59.08
1439.9  203394.91  119397.24  58.70
1443.6  203050.33  118601.86  58.41
1447.3  202531.96  117867.31  58.20
1451.0  202053.00  117208.77  58.01
1454.7  201507.11  116604.97  57.87
1458.4  201066.60  116056.50  57.72
1462.1  200422.35  115468.01  57.61
1465.8  199741.11  114902.93  57.53
1469.4  199130.11  114487.98  57.49
1473.1  199572.34  114682.51  57.46
1476.8  199668.66  114842.23  57.52
1480.5  198542.42  114320.33  57.58
1484.2  197626.00  113955.77  57.66
1487.9  196968.03  113843.21  57.80
1491.6  196279.42  113685.00  57.92
1495.3  196041.08  113822.89  58.06
1498.9  195499.43  113838.90  58.23
1502.6  194621.84  113673.16  58.41
1506.3  193577.07  113414.80  58.59
1510.0  192679.35  113275.45  58.79
1513.7  191977.01  113292.54  59.01
1517.3  191327.24  113283.46  59.21
1521.0  190486.33  113094.06  59.37
1524.7  189751.07  112963.30  59.53
1528.3  188992.53  112725.30  59.65
1532.0  188157.87  112460.40  59.77
1535.7  187368.38  112181.30  59.87
1539.3  186560.33  111831.06  59.94
1543.0  186017.81  111660.50  60.03
1546.7  185661.67  111631.93  60.13
1550.3  185193.96  111510.97  60.21
1554.0  184450.00  111215.70  60.30
1557.6  183698.47  110919.17  60.38
1561.3  182897.04  110567.89  60.45
1565.0  182034.67  110141.31  60.51
1568.6  181116.82  109686.76  60.56
1572.3  180427.21  109395.98  60.63
1575.9  179836.80  109179.14  60.71
1579.6  179247.17  108969.53  60.79
1583.2  178617.91  108769.29  60.89
1586.9  177861.32  108479.13  60.99
1590.5  177250.31  108408.60  61.16
1594.1  176495.74  108306.55  61.36
1597.8  175700.39  108186.93  61.57
1601.4  174946.53  108163.58  61.83
1605.1  173979.67  107976.23  62.06
1608.7  173171.50  107925.43  62.32
1612.3  172420.80  107883.74  62.57
1616.0  171625.90  107780.46  62.80
1619.6  170926.56  107718.43  63.02
1623.2  170115.87  107521.76  63.21
1626.9  169501.31  107481.24  63.41
1630.5  168745.95  107250.40  63.56
1634.1  168135.90  107166.47  63.74
1637.8  167449.96  106962.40  63.88
1641.4  166646.15  106617.48  63.98
1645.0  165846.09  106281.89  64.08
1648.6  164947.23  105781.41  64.13
1652.2  164260.27  105386.54  64.16
1655.8  163603.00  104921.14  64.13
1659.5  162938.25  104400.32  64.07
1663.1  161812.23  103539.08  63.99
1666.7  160612.17  102593.68  63.88
1670.3  159474.20  101656.33  63.74
1673.9  158434.62  100701.93  63.56
1677.5  157675.39  99879.77  63.35
1681.1  157275.33  99214.89  63.08
1684.7  157309.80  98730.90  62.76
1688.3  157218.06  98164.25  62.44
1691.9  156854.60  97460.74  62.13
1695.6  156513.27  96785.76  61.84
1699.2  156403.17  96345.36  61.60
1702.8  156328.18  95953.45  61.38
1706.3  155850.98  95334.52  61.17
1709.9  154889.16  94475.20  61.00
1713.5  154201.63  93754.32  60.80
1717.1  153469.24  93022.50  60.61
1720.7  152824.29  92304.71  60.40
1724.3  152423.12  91849.36  60.26
1727.9  152091.92  91529.03  60.18
1731.5  151973.61  91432.04  60.16
1735.1  152041.87  91577.49  60.23
1738.7  151802.44  91469.51  60.26
1742.2  151302.04  91202.89  60.28
1745.8  150660.40  90816.94  60.28
1749.4  150320.60  90583.70  60.26
1753.0  149319.10  89911.28  60.21
1756.5  147831.61  88965.60  60.18
1760.1  146146.02  87918.23  60.16
1763.7  144279.14  86779.00  60.15
1767.2  142790.07  85937.74  60.18
1770.8  141521.50  85212.96  60.21
1774.4  140179.32  84386.20  60.20
1777.9  139401.95  84039.12  60.29
1781.5  138570.00  83593.71  60.33
1785.1  137420.83  82965.54  60.37
1788.6  136178.71  82278.01  60.42
1792.2  134829.00  81533.36  60.47
1795.8  134102.44  81226.23  60.57
1799.3  133394.80  80875.54  60.63
1802.9  132711.81  80557.50  60.70
1806.4  132116.71  80305.49  60.78
1810.0  131352.57  79946.93  60.86
1813.5  130947.31  79766.22  60.91
1817.1  130699.60  79703.49  60.98
1820.6  130094.57  79447.69  61.07
1824.2  130018.49  79525.46  61.16
1827.7  129295.27  79208.88  61.26
1831.2  129010.00  79200.00  61.39
1834.8  128955.20  79325.55  61.51
1838.3  128745.50  79390.61  61.66
1841.8  128130.37  79170.43  61.79
1845.4  127353.99  78818.95  61.89
1848.9  126599.55  78420.34  61.94
1852.4  125989.20  78078.75  61.97
1856.0  125339.47  77585.12  61.90
1859.5  124634.83  76997.84  61.78
1863.0  123999.32  76346.63  61.57
1866.6  123724.80  75844.86  61.30
1870.1  123587.70  75250.18  60.89
1873.6  123027.00  74220.59  60.33
1877.1  122080.58  72749.25  59.59
1880.6  120955.47  71009.87  58.71
1884.2  120037.45  69173.75  57.63
1887.7  119275.53  67058.19  56.22
1891.2  118310.85  64618.88  54.62
1894.7  117481.22  61918.55  52.71
1898.2  116948.62  59282.20  50.69
1902.2  123692.40  60169.20  48.64
1904.9  123097.15  57868.00  47.01
1907.6  122297.60  55567.13  45.44
1910.4  121680.18  53467.40  43.94
1913.1  120627.13  51530.93  42.72
1915.8  119953.40  49997.03  41.68
1918.6  119469.07  48727.20  40.79
1921.3  118964.98  47691.12  40.09
1924.0  118146.35  46789.87  39.60
1926.7  117374.13  46102.03  39.28
1929.4  116598.73  45605.47  39.11
1932.2  116059.15  45329.17  39.06
1934.9  115518.00  45177.60  39.11
1937.6  114919.33  45112.90  39.26
1940.3  114367.50  45142.08  39.47
1943.0  113938.74  45287.59  39.75
1945.7  113303.58  45395.63  40.07
1948.4  112584.83  45508.32  40.42
1951.1  111991.50  45706.80  40.81
1953.8  111392.60  45907.40  41.21
1956.4  110923.73  46123.85  41.58
1959.1  110371.40  46319.23  41.97
1961.8  109616.85  46439.75  42.37
1964.5  109002.23  46611.98  42.76
1967.2  108252.48  46723.10  43.16
1969.9  107618.25  46889.58  43.57
1972.5  106860.88  46974.82  43.96
1975.2  106328.12  47154.42  44.35
1977.9  105989.60  47417.35  44.74
1980.6  105428.23  47592.01  45.14
1983.2  104600.63  47621.35  45.53
1985.9  103752.00  47610.00  45.89
1988.5  102888.68  47551.86  46.22
1991.2  102254.40  47615.85  46.57
1993.8  101676.30  47686.10  46.90
1996.5  101240.70  47813.15  47.23
1999.2  100610.74  47824.48  47.53
2001.8  100204.70  47903.30  47.81
2004.4  99697.26  47905.68  48.05
2007.1  99019.90  47760.07  48.23
2009.7  98467.65  47637.90  48.38
2012.4  98121.07  47619.20  48.53
2015.0  97686.17  47514.17  48.64
2017.6  97148.00  47282.67  48.67
2020.3  96666.53  47055.43  48.68
2022.9  96469.07  46943.60  48.66
2025.5  96283.60  46773.85  48.58
2028.1  96090.45  46543.23  48.44
2030.8  95693.75  46158.90  48.24
2033.4  95523.05  45859.70  48.01
2036.0  95181.67  45477.10  47.78
2038.6  94837.25  45046.90  47.50
2041.2  94557.73  44611.23  47.18
2043.8  94245.13  44179.20  46.88
2046.4  93886.07  43719.45  46.57
2049.0  93405.37  43197.83  46.25
2051.6  93162.50  42822.63  45.97
2054.2  92838.54  42405.42  45.68
2056.8  92509.08  42016.33  45.42
2059.4  91953.18  41558.04  45.19
2062.0  91450.00  41146.04  44.99
2064.6  90883.33  40722.23  44.81
2067.1  90299.48  40298.40  44.63
2069.7  89695.40  39868.97  44.45
2072.3  89307.92  39548.33  44.28
2074.9  88862.90  39238.50  44.16
2077.4  88546.33  38975.97  44.02
2080.0  88078.93  38670.86  43.90
2082.6  87606.00  38379.96  43.81
2085.1  87145.05  38082.40  43.70
2087.7  86820.50  37869.00  43.62
2090.3  86416.25  37637.65  43.55
2092.8  85705.05  37251.64  43.46
2095.4  84945.25  36822.39  43.35
2097.9  84298.78  36465.04  43.26
2100.5  83625.33  36138.00  43.21
2103.0  83051.53  35859.72  43.18
2105.6  82522.53  35579.25  43.11
2108.1  82045.50  35339.33  43.07
2110.7  81527.25  35078.05  43.03
2113.2  81048.92  34821.93  42.96
2115.7  80509.67  34561.79  42.93
2118.3  79898.33  34295.95  42.92
2120.8  79544.10  34163.25  42.95
2123.3  79153.06  34006.32  42.96
2125.8  78775.67  33841.38  42.96
2128.4  78360.75  33690.80  42.99
2130.9  77860.33  33454.17  42.97
2133.4  77495.72  33284.88  42.95
2135.9  77126.50  33158.17  42.99
2138.4  76684.85  32999.18  43.03
2140.9  76384.93  32889.32  43.06
2143.4  76072.73  32785.35  43.10
2145.9  75768.15  32669.61  43.12
2148.4  75494.03  32559.96  43.13
2150.9  75207.72  32438.13  43.13
2153.4  74933.59  32334.57  43.15
2155.9  74637.73  32215.35  43.16
2158.4  74339.13  32095.00  43.17
2160.9  74100.25  32003.13  43.19
2163.4  73803.70  31904.53  43.23
2165.9  73283.78  31678.22  43.23
2168.4  72822.15  31488.00  43.24
2170.8  72508.52  31408.48  43.32
2173.3  72157.74  31311.32  43.39
2175.8  71839.08  31218.09  43.46
2178.2  71464.13  31091.33  43.51
2180.7  71098.83  30996.12  43.60
2183.2  70706.65  30884.88  43.68
2185.6  70308.00  30769.20  43.76
2188.1  69854.40  30649.50  43.88
2190.6  69324.02  30505.58  44.00
2193.0  68695.83  30290.43  44.09
2195.5  68134.40  30092.80  44.17
2197.9  67570.20  29908.33  44.26
2200.4  66895.08  29679.54  44.37
2202.8  66436.59  29535.49  44.46
2205.3  65864.25  29346.52  44.56
2207.7  65507.65  29264.52  44.67
2210.1  65108.87  29137.27  44.75
2212.6  64763.24  29024.47  44.82
2215.0  64531.58  28953.63  44.87
2217.4  64218.46  28826.64  44.89
2219.9  63995.27  28722.45  44.88
2222.3  63793.77  28612.10  44.85
2224.7  63639.90  28499.85  44.78
2227.1  63386.45  28288.28  44.63
2229.5  63103.03  28061.37  44.47
2231.9  62660.13  27736.67  44.27
2234.4  62152.73  27349.20  44.00
2236.8  61775.42  26988.36  43.69
2239.2  61425.65  26633.75  43.36
2241.6  61030.55  26260.50  43.03
2244.0  60638.40  25862.40  42.65
2246.4  60249.28  25417.55  42.19
2248.8  59823.41  24947.54  41.70
2251.2  59515.25  24505.00  41.17
2253.6  59116.50  24062.75  40.70
2255.9  58838.00  23703.10  40.29
2258.3  58539.75  23320.89  39.84
2260.7  58191.47  22948.13  39.44
2263.1  57811.50  22591.00  39.08
2265.5  57419.18  22268.13  38.78
2267.9  57115.50  22018.25  38.55
2270.2  56694.53  21734.60  38.34
2272.6  56297.60  21498.50  38.19
2275.0  55896.75  21300.30  38.11
2277.3  55519.00  21114.63  38.03
2279.7  55157.63  20945.00  37.97
2282.1  54835.70  20798.47  37.93
2284.4  54450.73  20618.22  37.87
2286.8  54193.25  20460.41  37.75
2289.1  53821.70  20278.67  37.68
2291.5  53514.59  20105.23  37.57
2293.8  53122.57  19884.47  37.43
2296.2  52675.70  19642.70  37.29
2298.5  52178.03  19383.08  37.15
2300.8  51668.17  19111.75  36.99
2303.2  51073.60  18834.17  36.88
2305.5  50413.73  18549.03  36.79
2307.9  49763.43  18301.30  36.78
2310.2  49133.70  18064.20  36.77
2312.5  48583.67  17878.67  36.80
2314.8  48028.52  17702.40  36.86
2317.1  47429.38  17521.04  36.94
2319.5  46790.33  17296.28  36.97
2321.8  46258.27  17102.20  36.97
2324.1  45680.60  16884.00  36.96
2326.4  45171.50  16689.02  36.95
2328.7  44673.75  16466.67  36.86
2331.0  44216.30  16266.10  36.79
2333.3  43877.67  16130.57  36.76
2335.6  43506.40  15985.67  36.74
2337.9  43073.10  15820.50  36.73
2340.2  42670.83  15659.17  36.70
2342.5  42303.65  15501.30  36.64
2344.8  41844.92  15311.83  36.59
2347.1  41336.75  15142.05  36.63
2349.4  40798.90  14971.55  36.70
2351.7  40341.33  14835.20  36.77
2353.9  39891.92  14694.47  36.84
2356.2  39406.25  14560.00  36.95
2358.5  38933.45  14427.03  37.06
2360.8  38489.23  14269.10  37.07
2363.1  38060.50  14123.95  37.11
2365.3  37600.19  13973.10  37.16
2367.6  37075.00  13808.33  37.24
2369.8  36598.75  13659.63  37.32
2372.1  36073.05  13469.30  37.34
2374.4  35457.43  13252.63  37.38
2376.6  34835.50  13027.70  37.40
2378.9  34257.07  12820.50  37.42
2381.1  33713.33  12618.67  37.43
2383.4  33193.07  12438.68  37.47
2385.6  32743.33  12261.33  37.45
2387.9  32268.30  12075.60  37.42
2390.1  31797.50  11900.00  37.42
2392.3  31335.53  11732.18  37.44
2394.6  30899.77  11567.65  37.44
2396.8  30521.43  11405.75  37.37
2399.0  30084.83  11226.08  37.31
2401.3  29637.78  11027.38  37.21
2403.5  29183.70  10847.20  37.17
2405.7  28782.33  10693.18  37.15
2407.9  28374.15  10485.90  36.96
2410.1  27946.50  10276.50  36.77
2412.4  27562.58  10104.08  36.66
2414.6  27184.80  9945.20  36.58
2416.8  26825.15  9742.70  36.32
2419.0  26472.90  9568.97  36.15
2421.2  26057.52  9392.72  36.05
2423.4  25624.96  9194.56  35.88
2425.6  25326.98  9029.70  35.65
2427.8  25069.80  8867.78  35.37
2430.0  24756.08  8707.64  35.17
2432.2  24451.20  8553.60  34.98
2434.4  24139.13  8397.90  34.79
2436.5  23840.43  8233.30  34.54
2438.7  23561.20  8077.00  34.28
2440.9  23284.05  7910.23  33.97
2443.1  23044.65  7778.70  33.75
2445.3  22774.98  7659.38  33.63
2447.4  22470.60  7497.00  33.36
2449.6  22176.00  7330.40  33.06
2451.8  21890.25  7193.25  32.86
2453.9  21583.49  7045.55  32.64
2456.1  21236.87  6897.53  32.48
2458.3  20929.13  6768.08  32.34
2460.4  20666.99  6660.91  32.23
2462.6  20428.63  6550.54  32.07
2464.7  20165.49  6433.70  31.90
2466.9  19928.67  6323.73  31.73
2469.0  19672.63  6213.01  31.58
2471.2  19455.50  6081.30  31.26
2473.3  19228.83  5969.62  31.05
2475.4  18954.84  5860.32  30.92
2477.6  18699.96  5753.83  30.77
2479.7  18457.60  5644.80  30.58
2481.9  18185.65  5567.57  30.62
2484.0  17953.76  5457.19  30.40
2486.1  17702.55  5356.80  30.26
2488.2  17479.08  5278.63  30.20
2490.4  17231.04  5186.04  30.10
2492.5  16924.67  5061.43  29.91
2494.6  16624.65  4967.33  29.88
2496.7  16373.68  4967.49  30.34
2498.8  16150.43  4983.15  30.85
2500.9  15963.46  4892.94  30.65
2503.0  15833.18  4824.02  30.47
2505.1  15780.38  4816.50  30.52
2507.2  15777.45  4854.60  30.77
2509.4  15766.85  4869.88  30.89
2511.4  15749.30  4928.18  31.29
2513.5  15810.93  5064.00  32.03
2515.6  15849.80  5037.53  31.78
