# Supplementary material for: Using reflectance spectra and Pl@ntNet to identify herbarium specimens: a case study with Lithocarpus
Source: New Phytol. 2025 Jun 4;251(2):800–10. doi: 10.1111/nph.70258 (PMC13278665; doi:10.1111/nph.70258)
Supplement: Supplementary file 1 — Dataset S1 Original spectral data collected for this study. [file NPH-251-800-s003.zip › lithocarpus_spectra/gr021722_0079.sig]

/*** Spectra Vista SIG Data ***/
name= gr021722_0079.sig
instrument= HI: 1132003 (HR-1024i)
integration= 50.0, 9.0, 6.0, 150.0, 14.0, 6.0
scan method= Time-based, Time-based
scan coadds= 100, 425, 571, 33, 298, 571
scan time= 5, 5
scan settings= AI, AI
external data set1= 0,0,0,0,0,0,0,0,0,0,0,0,0,0,0,0,0,0,0,0,0,0,0,0,0,0,0,0,0,0,0,0
external data set2= 0,0,0,0,0,0,0,0,0,0,0,0,0,0,0,0,0,0,0,0,0,0,0,0,0,0,0,0,0,0,0,0
external data dark= 0,0,0,0,0,0,0,0,0,0,0,0,0,0,0,0
external data mask= 0
optic= LENS 4(1), LENS 4(1)
temp= 28.6, -5.0, -9.8, 28.6, -5.1, -9.8
battery= 7.46, 7.46
error= 0, 0
units= Radiance, Radiance
time= 17/02/2022 11:16:02, 17/02/2022 11:16:59
longitude=                 ,                 
latitude=                 ,                 
gpstime=                 ,                 
comm= 
memory slot= 0, 0
factors= 0.931, 0.919, 1.000 [Overlap: Remove @ 990,1900, Matching Type: None]
inclinometer x offset= 1, 1
inclinometer y offset= 90, 90
data= 
340.5  1193.50  173.60  14.55
341.9  1191.12  170.16  14.29
343.4  1180.80  157.44  13.33
344.9  1165.50  148.00  12.70
346.4  1158.95  154.53  13.33
347.8  1164.84  148.46  12.75
349.3  1178.08  137.97  11.71
350.8  1196.85  126.25  10.55
352.2  1214.29  121.92  10.04
353.7  1254.89  119.51  9.52
355.2  1296.90  122.27  9.43
356.6  1374.45  130.90  9.52
358.1  1414.54  114.57  8.10
359.6  1423.02  111.11  7.81
361.0  1477.20  114.89  7.78
362.5  1565.91  123.30  7.87
364.0  1681.68  131.65  7.83
365.5  1734.75  132.78  7.65
366.9  1783.52  125.60  7.04
368.4  1863.99  125.10  6.71
369.9  1967.58  124.31  6.32
371.3  2049.10  136.61  6.67
372.8  2123.82  144.21  6.79
374.2  2232.56  142.78  6.40
375.7  2346.69  135.47  5.77
377.2  2443.05  146.85  6.01
378.6  2509.90  154.12  6.14
380.1  2602.46  153.84  5.91
381.6  2711.15  155.52  5.74
383.0  2871.55  156.02  5.43
384.5  3006.64  169.87  5.65
386.0  3097.38  175.56  5.67
387.4  3181.20  180.75  5.68
388.9  3300.08  182.05  5.52
390.4  3439.78  178.44  5.19
391.8  3616.20  183.68  5.08
393.3  3731.98  189.30  5.07
394.7  3813.60  189.17  4.96
396.2  3927.66  187.55  4.78
397.7  4076.40  189.20  4.64
399.1  4266.42  195.46  4.58
400.6  4470.40  203.20  4.55
402.0  4593.42  206.18  4.49
403.5  4655.00  202.53  4.35
405.0  4781.16  208.15  4.35
406.4  4997.08  213.47  4.27
407.9  5209.28  220.03  4.22
409.3  5338.24  222.43  4.17
410.8  5431.32  225.60  4.15
412.2  5571.72  222.44  3.99
413.7  5805.23  231.90  3.99
415.1  6048.84  242.56  4.01
416.6  6229.98  249.00  4.00
418.0  6351.00  251.33  3.96
419.5  6488.49  255.67  3.94
420.9  6678.08  262.40  3.93
422.4  6941.00  265.02  3.82
423.8  7212.73  279.71  3.88
425.3  7496.85  295.20  3.94
426.7  7712.10  299.30  3.88
428.2  7861.44  308.05  3.92
429.6  8017.36  316.27  3.94
431.1  8208.20  325.27  3.96
432.5  8485.62  342.85  4.04
434.0  8772.50  355.67  4.05
435.4  9102.50  364.83  4.01
436.8  9413.30  382.47  4.06
438.3  9678.45  395.50  4.09
439.7  9872.15  415.37  4.21
441.2  10027.92  426.76  4.26
442.6  10261.95  434.75  4.24
444.0  10543.26  447.72  4.25
445.5  10881.72  468.79  4.31
446.9  11247.60  487.76  4.34
448.4  11579.82  506.92  4.38
449.8  11932.80  525.45  4.40
451.2  12195.75  542.42  4.45
452.7  12396.39  557.77  4.50
454.1  12629.30  574.15  4.55
455.5  12903.52  587.39  4.55
457.0  13241.80  608.23  4.59
458.4  13585.00  629.20  4.63
459.8  13950.72  650.88  4.67
461.2  14362.86  675.85  4.71
462.7  14745.90  696.50  4.72
464.1  15065.74  716.26  4.75
465.5  15336.72  736.44  4.80
467.0  15591.60  758.43  4.86
468.4  15891.24  781.17  4.92
469.8  16217.16  794.67  4.90
471.2  16636.65  821.49  4.94
472.7  17081.00  850.12  4.98
474.1  17523.00  879.10  5.02
475.5  18065.58  910.95  5.04
476.9  18574.40  938.90  5.05
478.4  18981.25  968.75  5.10
479.8  19229.22  989.04  5.14
481.2  19370.80  1002.77  5.18
482.6  19555.29  1016.37  5.20
484.0  19876.80  1040.30  5.23
485.4  20345.83  1071.35  5.27
486.9  20896.20  1103.70  5.28
488.3  21497.04  1140.75  5.31
489.7  22004.30  1173.95  5.34
491.1  22438.08  1203.44  5.36
492.5  22802.64  1226.96  5.38
493.9  23093.76  1249.36  5.41
495.3  23341.50  1273.00  5.45
496.8  23691.16  1289.92  5.44
498.2  24168.93  1315.87  5.44
499.6  24675.57  1345.20  5.45
501.0  25266.13  1387.69  5.49
502.4  25810.32  1420.72  5.50
503.8  26321.61  1456.35  5.53
505.2  26863.04  1495.21  5.57
506.6  27379.66  1533.18  5.60
508.0  27861.12  1574.16  5.65
509.4  28235.00  1608.33  5.70
510.8  28670.40  1646.70  5.74
512.2  29104.32  1686.85  5.80
513.6  29596.80  1734.40  5.86
515.0  30165.52  1787.31  5.92
516.4  30665.76  1837.44  5.99
517.8  31231.02  1899.17  6.08
519.2  31827.78  1959.98  6.16
520.7  32408.82  2019.00  6.23
522.0  32900.40  2074.96  6.31
523.4  33480.72  2132.97  6.37
524.8  33988.80  2192.92  6.45
526.2  34597.29  2253.46  6.51
527.6  35241.48  2319.94  6.58
529.0  35785.20  2378.93  6.65
530.4  36438.20  2444.08  6.71
531.8  36994.15  2504.36  6.77
533.2  37416.60  2558.40  6.84
534.6  37816.00  2623.15  6.94
536.0  38278.32  2700.87  7.06
537.4  38757.68  2767.34  7.14
538.8  39316.25  2841.11  7.23
540.2  39946.17  2926.44  7.33
541.6  40565.98  3014.85  7.43
543.0  41091.12  3100.21  7.54
544.3  41786.10  3201.60  7.66
545.7  42573.45  3308.90  7.77
547.1  43095.45  3404.60  7.90
548.5  43729.92  3514.22  8.04
549.9  44448.75  3633.46  8.17
551.3  45216.60  3761.42  8.32
552.7  45777.44  3872.77  8.46
554.1  46500.45  4001.50  8.61
555.4  47109.88  4122.00  8.75
556.8  47530.56  4227.30  8.89
558.2  47769.45  4316.75  9.04
559.6  47978.70  4409.75  9.19
561.0  48445.32  4521.44  9.33
562.3  48812.40  4624.32  9.47
563.7  49378.56  4751.79  9.62
565.1  49953.20  4881.07  9.77
566.5  50573.54  5016.84  9.92
567.9  51435.44  5178.45  10.07
569.2  52382.40  5353.60  10.22
570.6  53363.84  5533.59  10.37
572.0  54214.41  5705.38  10.52
573.4  54923.66  5864.53  10.68
574.8  55632.50  6029.33  10.84
576.1  56512.72  6213.58  11.00
577.5  57190.12  6374.32  11.15
578.9  58132.92  6566.76  11.30
580.3  59021.37  6754.23  11.44
581.6  59907.04  6946.08  11.59
583.0  60779.34  7134.33  11.74
584.4  61364.61  7284.47  11.87
585.8  61746.26  7416.80  12.01
587.1  62015.36  7530.97  12.14
588.5  62393.40  7650.00  12.26
589.9  62709.60  7757.10  12.37
591.2  63169.80  7877.39  12.47
592.6  63882.50  8028.53  12.57
594.0  64534.90  8163.69  12.65
595.3  65410.60  8321.49  12.72
596.7  66314.20  8470.41  12.77
598.1  67190.74  8608.01  12.81
599.5  68048.75  8749.97  12.86
600.8  68940.68  8895.08  12.90
602.2  69679.96  9015.74  12.94
603.5  70583.64  9157.28  12.97
604.9  71472.24  9298.56  13.01
606.3  72288.48  9445.92  13.07
607.6  73045.86  9597.76  13.14
609.0  73780.20  9761.40  13.23
610.4  74485.32  9929.92  13.33
611.7  75139.87  10105.34  13.45
613.1  75713.10  10295.25  13.60
614.5  76356.72  10512.72  13.77
615.8  76853.34  10721.04  13.95
617.2  77539.68  10960.98  14.14
618.5  78134.68  11194.13  14.33
619.9  78906.22  11456.72  14.52
621.2  79625.01  11717.93  14.72
622.6  80531.00  12017.50  14.92
624.0  81268.47  12288.45  15.12
625.3  82104.51  12575.66  15.32
626.7  82928.26  12850.95  15.50
628.0  83627.96  13101.21  15.67
629.4  84459.20  13363.47  15.82
630.8  85152.72  13603.68  15.98
632.1  85713.39  13798.89  16.10
633.5  86612.24  14033.07  16.20
634.8  87328.95  14223.05  16.29
636.2  87963.48  14390.92  16.36
637.5  88777.88  14565.43  16.41
638.9  89495.13  14708.02  16.43
640.2  90239.35  14837.23  16.44
641.6  91049.94  14932.94  16.40
642.9  91829.92  14984.36  16.32
644.3  92662.24  15025.96  16.22
645.6  93418.00  15006.33  16.06
647.0  94134.96  14922.66  15.85
648.3  94934.11  14807.40  15.60
649.7  95748.11  14643.51  15.29
651.0  96532.70  14428.08  14.95
652.4  97086.60  14131.26  14.56
653.7  98174.88  13876.35  14.13
655.0  99072.16  13560.52  13.69
656.4  99715.00  13176.93  13.21
657.7  100824.83  12841.24  12.74
659.1  101724.70  12494.53  12.28
660.4  102406.08  12138.93  11.85
661.8  103096.00  11826.67  11.47
663.1  104055.87  11601.51  11.15
664.5  104525.52  11392.92  10.90
665.8  104639.52  11237.89  10.74
667.1  104666.85  11160.00  10.66
668.5  104991.60  11200.00  10.67
669.8  105294.70  11332.55  10.76
671.2  105497.60  11550.93  10.95
672.5  105755.50  11881.38  11.23
673.8  106347.64  12331.57  11.60
675.2  107259.18  12908.98  12.04
676.5  108389.40  13600.42  12.55
677.8  109596.86  14393.00  13.13
679.2  110562.19  15238.41  13.78
680.5  111394.08  16119.04  14.47
681.9  112135.10  17019.57  15.18
683.2  112951.30  17935.87  15.88
684.5  113759.80  18823.93  16.55
685.9  114496.41  19658.20  17.17
687.2  115207.68  20418.56  17.72
688.5  115857.50  21108.41  18.22
689.9  116632.24  21758.72  18.66
691.2  117292.93  22350.57  19.06
692.5  117914.48  22891.60  19.41
693.8  118633.15  23440.23  19.76
695.2  119251.29  23964.41  20.10
696.5  119926.84  24519.44  20.45
697.8  120615.50  25106.50  20.82
699.2  121286.88  25729.99  21.21
700.5  121976.64  26415.48  21.66
701.8  122598.00  27133.75  22.13
703.1  123261.48  27925.80  22.66
704.5  123922.71  28773.63  23.22
705.8  124644.15  29695.53  23.82
707.1  125301.75  30667.50  24.47
708.4  125932.14  31689.09  25.16
709.8  126720.21  32797.69  25.88
711.1  127259.72  33885.87  26.63
712.4  128075.58  35086.79  27.40
713.7  128718.16  36270.87  28.18
715.0  129417.00  37487.55  28.97
716.3  130152.00  38724.67  29.75
717.7  130874.54  39970.46  30.54
719.0  131655.50  41227.97  31.32
720.3  132428.28  42469.24  32.07
721.6  133333.20  43751.27  32.81
722.9  134220.96  45021.69  33.54
724.2  135119.88  46289.88  34.26
725.6  135903.72  47504.77  34.95
726.9  136353.50  48602.83  35.64
728.2  136776.64  49679.47  36.32
729.5  137323.81  50794.29  36.99
730.8  137759.54  51876.03  37.66
732.1  138316.08  53004.65  38.32
733.4  138699.74  54051.90  38.97
734.7  138930.12  55039.92  39.62
736.0  139186.26  56033.68  40.26
737.3  139209.84  56932.74  40.90
738.6  139218.21  57825.54  41.54
740.0  139278.00  58717.20  42.16
741.2  139484.80  59657.17  42.77
742.6  139907.16  60695.16  43.38
743.9  140450.80  61769.79  43.98
745.2  141194.94  62926.84  44.57
746.5  142000.16  64103.68  45.14
747.8  142680.00  65220.07  45.71
749.1  143445.12  66366.90  46.27
750.4  144173.14  67494.23  46.81
751.7  144929.96  68602.05  47.33
753.0  145489.50  69608.37  47.84
754.2  146141.82  70648.14  48.34
755.5  146699.15  71639.41  48.83
756.8  147244.24  72606.51  49.31
758.1  148196.88  73766.16  49.78
759.4  149089.60  74880.20  50.22
760.7  149929.64  75955.79  50.66
762.0  150500.00  76889.17  51.09
763.3  151033.68  77795.34  51.51
764.6  151404.00  78614.64  51.92
765.9  151783.05  79413.35  52.32
767.2  152254.83  80270.68  52.72
768.4  152543.30  81011.23  53.11
769.7  153132.97  81928.85  53.50
771.0  153539.01  82728.57  53.88
772.3  153891.65  83501.73  54.26
773.6  154353.44  84321.23  54.63
774.8  154776.73  85131.49  55.00
776.1  155189.84  85935.46  55.37
777.4  155486.23  86655.28  55.73
778.7  155990.70  87486.38  56.08
780.0  156418.56  88274.77  56.43
781.2  156762.90  89017.68  56.78
782.5  157230.84  89847.16  57.14
783.8  157644.90  90630.00  57.49
785.0  157983.60  91347.46  57.82
786.3  158382.00  92102.50  58.15
787.6  158823.28  92876.56  58.48
788.9  159191.37  93612.84  58.81
790.1  159674.10  94408.53  59.13
791.4  160024.80  95116.96  59.44
792.7  160598.88  95972.90  59.76
793.9  161039.34  96696.18  60.05
795.2  161494.50  97462.50  60.35
796.5  161957.40  98227.73  60.65
797.7  162406.80  98984.62  60.95
799.0  163008.00  99812.00  61.23
800.2  163393.92  100502.40  61.51
801.5  163838.18  101225.02  61.78
802.8  164342.25  102006.40  62.07
804.0  164766.42  102722.62  62.34
805.3  165233.88  103450.44  62.61
806.5  165570.90  104101.33  62.87
807.8  166037.20  104808.43  63.12
809.0  166493.58  105518.78  63.38
810.3  166935.86  106225.27  63.63
811.5  167263.38  106851.14  63.88
812.8  167719.50  107540.70  64.12
814.0  168099.57  108174.06  64.35
815.3  168577.06  108878.13  64.59
816.5  168946.50  109504.00  64.82
817.8  169355.61  110159.24  65.05
819.0  169717.87  110780.67  65.27
820.2  170159.70  111445.48  65.49
821.5  170616.30  112095.73  65.70
822.7  170919.90  112655.84  65.91
824.0  171329.85  113301.63  66.13
825.2  171756.75  113948.60  66.34
826.4  172245.70  114620.07  66.54
827.7  172560.85  115164.13  66.74
828.9  173034.90  115824.00  66.94
830.1  173403.98  116428.72  67.14
831.4  173824.38  117026.27  67.32
832.6  174277.88  117655.73  67.51
833.8  174628.80  118223.17  67.70
835.0  174981.94  118800.41  67.89
836.3  175419.02  119422.47  68.08
837.5  175864.50  120046.50  68.26
838.7  176287.32  120630.42  68.43
839.9  176670.72  121208.40  68.61
841.2  177155.67  121826.17  68.77
842.4  177528.72  122407.84  68.95
843.6  177909.20  122970.63  69.12
844.8  178379.55  123611.91  69.30
846.0  178801.41  124177.52  69.45
847.2  179224.50  124736.01  69.60
848.5  179713.52  125354.00  69.75
849.7  180041.55  125880.05  69.92
850.9  180402.30  126412.00  70.07
852.1  180785.80  126983.71  70.24
853.3  181078.62  127442.54  70.38
854.5  181453.37  128008.42  70.55
855.7  181748.58  128471.14  70.69
856.9  182122.56  129011.36  70.84
858.1  182538.04  129541.07  70.97
859.3  182861.00  130069.47  71.13
860.5  183236.76  130589.28  71.27
861.7  183644.00  131125.87  71.40
862.9  183984.97  131622.14  71.54
864.1  184363.79  132135.42  71.67
865.3  184787.48  132687.00  71.81
866.5  185224.32  133246.08  71.94
867.7  185603.48  133738.03  72.06
868.9  186001.83  134268.33  72.19
870.1  186441.67  134829.69  72.32
871.3  186831.76  135347.18  72.44
872.5  187346.25  135950.70  72.57
873.7  187768.64  136523.68  72.71
874.9  188308.89  137129.95  72.82
876.0  188813.16  137706.48  72.93
877.2  189240.80  138230.15  73.04
878.4  189739.89  138848.01  73.18
879.6  190188.60  139395.20  73.29
880.8  190667.75  139934.08  73.39
882.0  191114.59  140466.06  73.50
883.1  191604.56  141053.27  73.62
884.3  192043.13  141589.46  73.73
885.5  192527.37  142119.18  73.82
886.7  192899.52  142581.12  73.91
887.8  193402.50  143112.50  74.00
889.0  193873.32  143696.64  74.12
890.2  194292.21  144210.78  74.22
891.4  194796.61  144763.04  74.31
892.5  195368.94  145401.36  74.42
893.7  196056.32  146055.53  74.50
894.9  196634.52  146664.00  74.59
896.0  197243.80  147294.75  74.68
897.2  197818.04  147913.78  74.77
898.4  198321.37  148506.63  74.88
899.5  198979.67  149151.21  74.96
900.7  199395.30  149618.73  75.04
901.9  199831.98  150055.72  75.09
903.0  200143.17  150518.12  75.21
904.2  200467.20  150980.80  75.31
905.4  200940.42  151502.38  75.40
906.5  201519.85  152010.90  75.43
907.7  201848.20  152388.16  75.50
908.8  202169.49  152854.74  75.61
910.0  202412.08  153248.16  75.71
911.2  202690.80  153606.13  75.78
912.3  202923.72  153930.00  75.86
913.5  203066.50  154181.77  75.93
914.6  203212.80  154481.04  76.02
915.8  203483.43  154852.75  76.10
916.9  203743.89  155170.95  76.16
918.1  203956.46  155495.17  76.24
919.2  204145.92  155832.03  76.33
920.4  204285.84  156059.86  76.39
921.5  204516.87  156359.07  76.45
922.7  204705.92  156657.17  76.53
923.8  204923.04  157008.02  76.62
925.0  205053.73  157290.00  76.71
926.1  205252.32  157619.70  76.79
927.3  205678.08  158055.36  76.85
928.4  206303.50  158604.33  76.88
929.6  206919.68  159254.19  76.96
930.7  207615.80  159935.53  77.03
931.8  208191.21  160625.83  77.15
933.0  208920.96  161292.24  77.20
934.1  209355.48  161769.15  77.27
935.3  209599.37  162105.07  77.34
936.4  209598.06  162220.56  77.40
937.6  209456.82  162225.10  77.45
938.7  209245.14  162222.78  77.53
939.9  209421.84  162417.38  77.56
941.0  209977.74  162930.57  77.59
942.1  210512.52  163468.80  77.65
943.3  211023.72  163986.88  77.71
944.4  211421.85  164366.19  77.74
945.6  211511.78  164675.07  77.86
946.7  211787.53  164986.89  77.90
947.9  212117.64  165276.30  77.92
949.0  212392.52  165506.58  77.92
950.1  212695.20  165814.32  77.96
951.3  212997.62  166162.96  78.01
952.4  213292.17  166443.71  78.04
953.6  213490.30  166751.23  78.11
954.7  213862.65  166907.51  78.04
955.8  214093.87  167155.85  78.08
957.0  214383.45  167475.95  78.12
958.1  214642.92  167733.54  78.15
959.3  214649.40  167761.30  78.16
960.4  214938.34  168011.20  78.17
961.6  215406.17  168207.36  78.09
962.7  215640.64  168272.75  78.03
963.9  215707.73  168406.47  78.07
965.0  215772.06  168595.66  78.14
966.2  215804.15  168685.88  78.17
967.3  215738.99  168547.41  78.13
968.5  215824.32  168564.80  78.10
969.6  215858.40  168568.67  78.09
970.8  216066.29  168549.44  78.01
971.9  215758.40  168421.44  78.06
973.1  216024.88  168383.28  77.95
974.2  215569.15  168210.42  78.03
975.4  215781.66  168358.28  78.02
976.5  216028.02  168421.24  77.96
977.7  216236.82  168483.82  77.92
978.8  215970.84  168228.09  77.89
980.0  215874.00  168081.00  77.86
981.2  216066.27  168133.69  77.82
982.3  215817.42  168048.81  77.87
983.5  216142.16  168088.66  77.77
984.6  216393.12  168237.84  77.75
985.8  216239.76  168045.97  77.71
987.0  216155.84  168072.64  77.76
988.1  216615.24  168327.15  77.71
989.3  216427.68  168175.47  77.71
990.2  234433.00  184109.88  78.53
994.0  234587.42  184881.60  78.81
997.9  234357.17  185066.95  78.97
1001.7  234602.04  185839.88  79.21
1005.6  235750.00  187252.86  79.43
1009.4  237228.12  188982.11  79.66
1013.3  238440.00  190465.71  79.88
1017.1  239203.31  191525.49  80.07
1021.0  239779.41  192504.90  80.28
1024.8  241215.06  194044.89  80.44
1028.6  243260.56  196198.16  80.65
1032.5  244945.40  197974.80  80.82
1036.3  245552.02  198862.20  80.99
1040.1  245736.52  199399.95  81.14
1044.0  246683.88  200576.53  81.31
1047.8  247497.60  201505.05  81.42
1051.6  248248.00  202573.49  81.60
1055.5  247759.70  202562.16  81.76
1059.3  247335.45  202541.18  81.89
1063.1  246894.44  202480.40  82.01
1067.0  247149.28  203060.80  82.16
1070.8  247937.04  203923.55  82.25
1074.6  248465.39  204701.55  82.39
1078.4  247976.33  204571.29  82.50
1082.3  246908.55  203940.36  82.60
1086.1  246266.31  203788.69  82.75
1089.9  246221.86  203966.66  82.84
1093.7  246657.52  204541.45  82.93
1097.5  246724.76  204805.19  83.01
1101.4  246580.36  204839.66  83.07
1105.2  246366.80  204761.31  83.11
1109.0  246716.55  205119.17  83.14
1112.8  247933.88  206026.37  83.10
1116.6  248785.29  206674.66  83.07
1120.4  249526.98  207086.40  82.99
1124.2  250084.54  207277.65  82.88
1128.1  250874.58  207595.69  82.75
1131.8  250917.33  207213.60  82.58
1135.7  250708.69  206654.69  82.43
1139.5  250551.20  206026.97  82.23
1143.3  249980.55  204887.44  81.96
1147.1  249162.67  203563.71  81.70
1150.9  248361.67  202002.43  81.33
1154.7  248388.40  201112.97  80.97
1158.5  248253.27  200090.40  80.60
1162.3  248089.26  199140.04  80.27
1166.1  247396.34  197853.16  79.97
1169.9  247069.23  196980.17  79.73
1173.7  246420.00  195968.57  79.53
1177.5  245798.66  194958.51  79.32
1181.2  245854.27  194544.07  79.13
1185.0  246437.47  194516.50  78.93
1188.8  246384.44  194204.00  78.82
1192.6  246474.29  194086.94  78.75
1196.4  246421.93  193940.63  78.70
1200.2  245723.02  193424.00  78.72
1204.0  245224.85  193149.06  78.76
1207.8  244769.35  193012.36  78.85
1211.6  244100.11  192762.36  78.97
1215.3  243570.23  192844.33  79.17
1219.1  243476.42  193358.89  79.42
1222.9  243164.44  193725.71  79.67
1226.7  242908.90  194193.65  79.95
1230.4  242259.69  194298.46  80.20
1234.2  241571.63  194280.10  80.42
1238.0  240764.22  194117.19  80.63
1241.8  240017.78  193940.61  80.80
1245.5  239376.78  193783.21  80.95
1249.3  239180.28  193991.54  81.11
1253.1  239586.67  194586.25  81.22
1256.8  239686.78  194924.09  81.32
1260.6  239495.27  194901.03  81.38
1264.4  239340.84  194974.51  81.46
1268.1  239079.87  194848.03  81.50
1271.9  238997.71  194945.21  81.57
1275.7  239212.77  195233.99  81.62
1279.4  239438.10  195576.81  81.68
1283.2  238926.08  195386.63  81.78
1286.9  238608.03  195321.26  81.86
1290.7  238386.13  195273.26  81.91
1294.4  237672.03  194788.97  81.96
1298.2  236692.59  194017.08  81.97
1302.0  235518.92  193029.38  81.96
1305.7  234139.28  191859.05  81.94
1309.5  232579.65  190399.19  81.86
1313.2  231603.42  189345.80  81.75
1317.0  230926.80  188487.00  81.62
1320.7  230088.87  187356.08  81.43
1324.4  228861.63  185782.41  81.18
1328.2  228319.20  184611.60  80.86
1331.9  227588.35  183146.23  80.47
1335.7  226857.50  181463.93  79.99
1339.4  225385.16  179153.77  79.49
1343.2  224416.11  177135.40  78.93
1346.9  224143.95  175640.41  78.36
1350.6  224828.88  174851.10  77.77
1354.4  225602.28  174213.88  77.22
1358.1  225433.67  172867.50  76.68
1361.8  224606.87  171047.53  76.15
1365.6  223563.15  169155.96  75.66
1369.3  222488.00  167247.14  75.17
1373.0  221189.34  165199.57  74.69
1376.7  219676.03  162805.09  74.11
1380.5  218098.67  160347.80  73.52
1384.2  216776.43  157580.96  72.69
1387.9  215460.73  154529.91  71.72
1391.6  214074.67  151004.46  70.54
1395.3  212835.45  147198.05  69.16
1399.1  212068.43  143321.39  67.58
1402.8  211014.00  138852.00  65.80
1406.5  210155.50  134295.94  63.90
1410.2  209522.28  129851.18  61.97
1413.9  209382.17  125927.98  60.14
1417.6  208794.38  122121.84  58.49
1421.3  208065.87  118713.94  57.06
1425.1  207220.80  115714.97  55.84
1428.8  206831.85  113410.61  54.83
1432.5  206608.14  111574.72  54.00
1436.2  206321.97  110018.26  53.32
1439.9  205662.51  108551.97  52.78
1443.6  205237.89  107450.93  52.35
1447.3  204686.80  106529.29  52.05
1451.0  204191.50  105817.98  51.82
1454.7  203661.33  105241.66  51.67
1458.4  203273.23  104818.35  51.57
1462.1  202641.13  104415.58  51.53
1465.8  201939.67  104077.21  51.54
1469.4  201403.18  103977.58  51.63
1473.1  202194.41  104652.35  51.76
1476.8  202446.91  105215.92  51.97
1480.5  201273.64  105033.34  52.18
1484.2  200194.22  104930.82  52.41
1487.9  199548.14  105097.64  52.67
1491.6  198877.25  105250.55  52.92
1495.3  198841.50  105740.84  53.18
1498.9  198371.43  106053.73  53.46
1502.6  197424.51  106128.48  53.76
1506.3  196213.42  106073.20  54.06
1510.0  195254.00  106153.14  54.37
1513.7  194502.24  106372.28  54.69
1517.3  193774.07  106571.66  55.00
1521.0  192876.09  106570.56  55.25
1524.7  192083.48  106635.01  55.51
1528.3  191238.48  106575.68  55.73
1532.0  190282.00  106464.34  55.95
1535.7  189428.56  106313.90  56.12
1539.3  188582.70  106084.50  56.25
1543.0  187939.31  105987.50  56.39
1546.7  187556.42  106024.29  56.53
1550.3  187040.18  105967.20  56.65
1554.0  186246.90  105692.40  56.75
1557.6  185491.23  105497.94  56.87
1561.3  184661.21  105199.78  56.97
1565.0  183802.80  104892.86  57.07
1568.6  182902.36  104506.53  57.14
1572.3  182250.18  104345.42  57.25
1575.9  181664.98  104193.66  57.35
1579.6  181131.77  104085.80  57.46
1583.2  180499.82  103952.63  57.59
1586.9  179752.22  103721.87  57.70
1590.5  179190.67  103704.66  57.87
1594.1  178466.10  103600.77  58.05
1597.8  177748.86  103483.80  58.22
1601.4  177040.01  103430.57  58.42
1605.1  176086.67  103182.80  58.60
1608.7  175263.00  103030.71  58.79
1612.3  174510.32  102880.46  58.95
1616.0  173693.25  102648.79  59.10
1619.6  173019.00  102483.07  59.23
1623.2  172239.60  102161.57  59.31
1626.9  171665.31  101986.23  59.41
1630.5  170956.70  101627.07  59.45
1634.1  170337.93  101336.66  59.49
1637.8  169601.60  100890.00  59.49
1641.4  168684.85  100245.29  59.43
1645.0  167803.04  99529.38  59.31
1648.6  166821.90  98595.75  59.10
1652.2  166069.44  97718.26  58.84
1655.8  165350.67  96796.79  58.54
1659.5  164647.10  95896.19  58.24
1663.1  163434.41  94797.72  58.00
1666.7  162193.83  93739.82  57.79
1670.3  161008.07  92781.81  57.63
1673.9  159921.93  91873.16  57.45
1677.5  159088.49  91106.13  57.27
1681.1  158650.22  90476.23  57.03
1684.7  158648.20  89980.94  56.72
1688.3  158512.43  89419.35  56.41
1691.9  158109.53  88648.63  56.07
1695.6  157773.30  87938.44  55.74
1699.2  157650.97  87380.08  55.43
1702.8  157564.64  86835.81  55.11
1706.3  157101.62  86002.06  54.74
1709.9  156143.47  84932.17  54.39
1713.5  155457.09  84053.71  54.07
1717.1  154751.41  83264.95  53.81
1720.7  154104.12  82564.92  53.58
1724.3  153732.68  82211.24  53.48
1727.9  153418.69  82021.65  53.46
1731.5  153339.53  82121.13  53.56
1735.1  153470.67  82521.26  53.77
1738.7  153238.67  82597.94  53.90
1742.2  152729.42  82485.69  54.01
1745.8  152186.53  82253.23  54.05
1749.4  152379.61  82329.39  54.03
1753.0  151866.63  82024.05  54.01
1756.5  150530.49  81300.96  54.01
1760.1  148631.87  80332.32  54.05
1763.7  146413.36  79245.25  54.12
1767.2  144624.87  78473.44  54.26
1770.8  143155.50  77872.18  54.40
1774.4  141692.29  77157.40  54.45
1777.9  140854.37  76930.15  54.62
1781.5  139965.00  76532.36  54.68
1785.1  138666.67  75931.61  54.76
1788.6  137313.16  75276.87  54.82
1792.2  136154.33  74709.75  54.87
1795.8  135750.19  74619.54  54.97
1799.3  135200.40  74381.66  55.02
1802.9  134466.74  74088.28  55.10
1806.4  133760.71  73815.60  55.18
1810.0  132922.67  73466.26  55.27
1813.5  132496.61  73296.32  55.32
1817.1  132256.47  73301.40  55.42
1820.6  131637.60  73087.54  55.52
1824.2  131560.00  73203.74  55.64
1827.7  130717.43  72887.49  55.76
1831.2  130466.00  72954.00  55.92
1834.8  130521.17  73128.39  56.03
1838.3  130369.50  73238.46  56.18
1841.8  129725.17  72990.58  56.27
1845.4  128796.77  72567.60  56.34
1848.9  127894.50  72097.33  56.37
1852.4  127214.83  71690.06  56.35
1856.0  126461.73  71120.49  56.24
1859.5  125691.44  70486.74  56.08
1863.0  125062.30  69800.37  55.81
1866.6  124822.67  69206.51  55.44
1870.1  124656.86  68505.90  54.96
1873.6  123993.00  67234.34  54.22
1877.1  122713.50  65448.75  53.33
1880.6  121276.96  63350.87  52.24
1884.2  120159.75  61075.75  50.83
1887.7  119275.53  58594.67  49.13
1891.2  118236.30  55704.83  47.11
1894.7  117481.22  52613.60  44.78
1898.2  117106.15  49479.48  42.25
1902.2  127218.00  50481.60  39.68
1904.9  126430.23  47570.90  37.63
1907.6  125475.87  44771.53  35.68
1910.4  124646.49  42291.43  33.93
1913.1  123429.73  40032.20  32.43
1915.8  122673.13  38251.73  31.18
1918.6  122165.60  36835.07  30.15
1921.3  121684.12  35732.96  29.37
1924.0  120886.73  34792.22  28.78
1926.7  120144.13  34144.87  28.42
1929.4  119393.40  33719.40  28.24
1932.2  118811.87  33518.86  28.21
1934.9  118240.20  33462.00  28.30
1937.6  117602.77  33494.60  28.48
1940.3  116981.25  33603.33  28.73
1943.0  116412.29  33811.94  29.04
1945.7  115653.08  34019.06  29.41
1948.4  114830.59  34241.63  29.82
1951.1  114168.60  34532.25  30.25
1953.8  113522.20  34817.75  30.67
1956.4  112996.84  35123.15  31.08
1959.1  112382.17  35412.17  31.51
1961.8  111574.40  35646.45  31.95
1964.5  110927.85  35935.13  32.40
1967.2  110184.51  36188.54  32.84
1969.9  109582.58  36458.50  33.27
1972.5  108809.74  36671.97  33.70
1975.2  108269.42  36968.58  34.14
1977.9  107939.00  37327.40  34.58
1980.6  107386.94  37606.16  35.02
1983.2  106551.20  37784.75  35.46
1985.9  105696.00  37902.00  35.86
1988.5  104809.17  37997.87  36.25
1991.2  104155.88  38211.75  36.69
1993.8  103582.05  38429.60  37.10
1996.5  103158.55  38665.55  37.48
1999.2  102537.29  38785.45  37.83
2001.8  102138.40  38948.50  38.13
2004.4  101630.98  39049.99  38.42
2007.1  100955.28  39016.83  38.65
2009.7  100368.00  38972.55  38.83
2012.4  100004.00  39001.87  39.00
2015.0  99554.67  38930.17  39.10
2017.6  98985.67  38721.38  39.12
2020.3  98486.67  38490.83  39.08
2022.9  98286.40  38364.53  39.03
2025.5  98078.25  38189.65  38.94
2028.1  97874.08  37931.76  38.76
2030.8  97438.20  37537.05  38.52
2033.4  97256.60  37242.75  38.29
2036.0  96900.67  36869.37  38.05
2038.6  96558.10  36461.70  37.76
2041.2  96238.53  36067.17  37.48
2043.8  95894.18  35671.89  37.20
2046.4  95520.20  35248.77  36.90
2049.0  95022.50  34774.73  36.60
2051.6  94749.48  34418.73  36.33
2054.2  94420.83  34061.25  36.07
2056.8  94068.33  33719.58  35.85
2059.4  93484.77  33310.52  35.63
2062.0  92980.63  32937.50  35.42
2064.6  92402.38  32562.20  35.24
2067.1  91800.23  32168.25  35.04
2069.7  91174.68  31775.27  34.85
2072.3  90773.15  31476.58  34.68
2074.9  90313.30  31177.13  34.52
2077.4  89987.48  30939.28  34.38
2080.0  89533.07  30640.67  34.22
2082.6  89071.33  30340.25  34.06
2085.1  88591.55  30021.45  33.89
2087.7  88250.50  29776.50  33.74
2090.3  87823.33  29516.45  33.61
2092.8  87108.48  29151.51  33.47
2095.4  86332.24  28743.33  33.29
2097.9  85672.18  28396.32  33.15
2100.5  84993.33  28050.33  33.00
2103.0  84409.62  27742.80  32.87
2105.6  83871.65  27453.13  32.73
2108.1  83390.10  27178.35  32.59
2110.7  82875.22  26866.58  32.42
2113.2  82373.93  26580.83  32.27
2115.7  81807.21  26286.08  32.13
2118.3  81201.25  25990.58  32.01
2120.8  80847.90  25780.80  31.89
2123.3  80458.63  25563.24  31.77
2125.8  80074.17  25345.48  31.65
2128.4  79676.03  25150.78  31.57
2130.9  79155.33  24888.67  31.44
2133.4  78769.48  24690.05  31.34
2135.9  78378.33  24531.00  31.30
2138.4  77919.33  24351.71  31.25
2140.9  77632.73  24252.58  31.24
2143.4  77333.71  24135.18  31.21
2145.9  77029.13  24013.35  31.17
2148.4  76724.54  23934.16  31.19
2150.9  76426.05  23867.15  31.23
2153.4  76145.83  23806.23  31.26
2155.9  75859.39  23743.09  31.30
2158.4  75594.75  23673.13  31.32
2160.9  75362.00  23642.50  31.37
2163.4  75057.62  23598.10  31.44
2165.9  74519.35  23481.88  31.51
2168.4  74058.30  23388.45  31.58
2170.8  73742.99  23356.76  31.67
2173.3  73416.06  23327.73  31.77
2175.8  73098.12  23313.77  31.89
2178.2  72718.21  23256.42  31.98
2180.7  72347.16  23206.52  32.08
2183.2  71952.06  23168.35  32.20
2185.6  71542.80  23133.60  32.34
2188.1  71089.20  23089.50  32.48
2190.6  70549.27  23003.28  32.61
2193.0  69903.90  22883.85  32.74
2195.5  69324.80  22809.60  32.90
2197.9  68766.53  22749.73  33.08
2200.4  68079.13  22640.71  33.26
2202.8  67592.24  22568.38  33.39
2205.3  67007.10  22449.32  33.50
2207.7  66662.92  22426.95  33.64
2210.1  66265.97  22390.90  33.79
2212.6  65922.30  22344.45  33.90
2215.0  65707.54  22322.33  33.97
2217.4  65407.04  22282.44  34.07
2219.9  65168.47  22255.88  34.15
2222.3  64950.23  22216.70  34.21
2224.7  64790.78  22166.55  34.21
2227.1  64540.08  22051.72  34.17
2229.5  64259.41  21894.03  34.07
2231.9  63812.00  21659.33  33.94
2234.4  63329.73  21350.07  33.71
2236.8  62960.93  21075.06  33.47
2239.2  62583.95  20785.05  33.21
2241.6  62164.20  20455.93  32.91
2244.0  61783.20  20116.80  32.56
2246.4  61383.60  19760.38  32.19
2248.8  60924.14  19385.94  31.82
2251.2  60602.75  19009.50  31.37
2253.6  60240.25  18625.25  30.92
2255.9  59962.20  18308.40  30.53
2258.3  59657.93  17985.81  30.15
2260.7  59288.73  17679.80  29.82
2263.1  58877.25  17400.00  29.55
2265.5  58476.46  17141.03  29.31
2267.9  58174.00  16907.00  29.06
2270.2  57726.40  16647.93  28.84
2272.6  57305.00  16425.00  28.66
2275.0  56866.95  16221.45  28.53
2277.3  56492.50  16025.88  28.37
2279.7  56153.25  15826.75  28.18
2282.1  55824.33  15624.87  27.99
2284.4  55405.35  15394.13  27.78
2286.8  55107.81  15207.37  27.60
2289.1  54752.40  14989.57  27.38
2291.5  54462.16  14778.98  27.14
2293.8  54029.20  14536.87  26.91
2296.2  53568.90  14283.50  26.66
2298.5  53048.83  14057.20  26.50
2300.8  52528.00  13812.05  26.29
2303.2  51912.40  13568.37  26.14
2305.5  51249.83  13377.60  26.10
2307.9  50584.05  13207.28  26.11
2310.2  49957.60  13051.50  26.13
2312.5  49404.00  12933.67  26.18
2314.8  48835.27  12861.90  26.34
2317.1  48231.04  12765.00  26.47
2319.5  47609.18  12638.10  26.55
2321.8  47066.00  12535.40  26.63
2324.1  46454.45  12381.60  26.65
2326.4  45928.30  12242.82  26.66
2328.7  45433.75  12096.67  26.62
2331.0  44990.50  11936.90  26.53
2333.3  44635.27  11805.93  26.45
2335.6  44236.27  11685.80  26.42
2337.9  43804.50  11567.25  26.41
2340.2  43391.25  11439.58  26.36
2342.5  43008.98  11301.05  26.28
2344.8  42529.33  11165.54  26.25
2347.1  42037.10  11052.65  26.29
2349.4  41507.95  10945.45  26.37
2351.7  41040.80  10866.13  26.48
2353.9  40579.71  10770.01  26.54
2356.2  40080.63  10676.25  26.64
2358.5  39592.93  10600.45  26.77
2360.8  39114.22  10535.43  26.94
2363.1  38663.60  10448.30  27.02
2365.3  38219.57  10364.21  27.12
2367.6  37708.33  10208.33  27.07
2369.8  37201.75  10083.50  27.10
2372.1  36664.55  9954.10  27.15
2374.4  36048.53  9791.70  27.16
2376.6  35413.93  9617.53  27.16
2378.9  34818.23  9453.50  27.15
2381.1  34259.33  9308.00  27.17
2383.4  33733.50  9187.37  27.24
2385.6  33265.83  9056.67  27.23
2387.9  32790.30  8926.20  27.22
2390.1  32313.75  8776.25  27.16
2392.3  31862.03  8625.83  27.07
2394.6  31435.55  8511.05  27.07
2396.8  31043.09  8381.90  27.00
2399.0  30602.00  8212.25  26.84
2401.3  30151.73  8051.88  26.70
2403.5  29675.10  7926.10  26.71
2405.7  29265.08  7814.95  26.70
2407.9  28886.55  7667.70  26.54
2410.1  28467.30  7505.10  26.36
2412.4  28089.92  7373.25  26.25
2414.6  27692.40  7228.60  26.10
2416.8  27311.35  7087.30  25.95
2419.0  26947.63  6962.63  25.84
2421.2  26554.83  6821.68  25.69
2423.4  26128.90  6665.34  25.51
2425.6  25860.38  6543.68  25.30
2427.8  25555.58  6438.90  25.20
2430.0  25224.44  6298.94  24.97
2432.2  24921.60  6163.20  24.73
2434.4  24584.18  6027.53  24.52
2436.5  24270.17  5899.07  24.31
2438.7  23994.60  5752.40  23.97
2440.9  23730.68  5657.25  23.84
2443.1  23466.75  5547.60  23.64
2445.3  23201.63  5444.87  23.47
2447.4  22939.80  5304.00  23.12
2449.6  22648.27  5184.67  22.89
2451.8  22345.65  5081.85  22.74
2453.9  22030.33  4988.00  22.64
2456.1  21707.87  4856.53  22.37
2458.3  21395.17  4766.25  22.28
2460.4  21073.28  4682.95  22.22
2462.6  20817.13  4586.46  22.03
2464.7  20559.39  4497.03  21.87
2466.9  20340.60  4431.07  21.78
2469.0  20104.25  4372.96  21.75
2471.2  19839.95  4310.50  21.73
2473.3  19561.79  4197.76  21.46
2475.4  19343.91  4097.36  21.18
2477.6  19112.73  4027.68  21.07
2479.7  18905.60  3942.40  20.85
2481.9  18640.94  3824.45  20.52
2484.0  18396.23  3740.93  20.34
2486.1  18121.05  3682.80  20.32
2488.2  17886.25  3679.04  20.57
2490.4  17687.29  3619.58  20.46
2492.5  17419.63  3560.57  20.44
2494.6  17143.13  3495.53  20.39
2496.7  16910.24  3427.05  20.27
2498.8  16652.33  3387.83  20.34
2500.9  16416.86  3400.50  20.71
2503.0  16373.63  3362.80  20.54
2505.1  16308.50  3358.88  20.60
2507.2  16316.85  3348.78  20.52
2509.4  16273.13  3423.38  21.04
2511.4  16192.58  3494.05  21.58
2513.5  16261.07  3544.80  21.80
2515.6  16494.85  3624.57  21.97
