# Supplementary material for: Using reflectance spectra and Pl@ntNet to identify herbarium specimens: a case study with Lithocarpus
Source: New Phytol. 2025 Jun 4;251(2):800–10. doi: 10.1111/nph.70258 (PMC13278665; doi:10.1111/nph.70258)
Supplement: Supplementary file 1 — Dataset S1 Original spectral data collected for this study. [file NPH-251-800-s003.zip › lithocarpus_spectra/gr021122_0112.sig]

/*** Spectra Vista SIG Data ***/
name= gr021122_0112.sig
instrument= HI: 1132003 (HR-1024i)
integration= 50.0, 9.0, 6.0, 100.0, 14.0, 6.0
scan method= Time-based, Time-based
scan coadds= 100, 425, 571, 50, 298, 571
scan time= 5, 5
scan settings= AI, AI
external data set1= 0,0,0,0,0,0,0,0,0,0,0,0,0,0,0,0,0,0,0,0,0,0,0,0,0,0,0,0,0,0,0,0
external data set2= 0,0,0,0,0,0,0,0,0,0,0,0,0,0,0,0,0,0,0,0,0,0,0,0,0,0,0,0,0,0,0,0
external data dark= 0,0,0,0,0,0,0,0,0,0,0,0,0,0,0,0
external data mask= 0
optic= LENS 4(1), LENS 4(1)
temp= 32.2, -5.0, -9.9, 32.3, -5.0, -9.9
battery= 7.46, 7.45
error= 0, 0
units= Radiance, Radiance
time= 11/02/2022 11:13:19, 11/02/2022 11:16:16
longitude=                 ,                 
latitude=                 ,                 
gpstime=                 ,                 
comm= 
memory slot= 0, 0
factors= 0.954, 0.931, 1.000 [Overlap: Remove @ 990,1900, Matching Type: None]
inclinometer x offset= 1, 1
inclinometer y offset= 90, 90
data= 
340.5  1215.20  141.05  11.61
341.9  1233.66  127.62  10.34
343.4  1220.16  108.24  8.87
344.9  1221.00  111.00  9.09
346.4  1194.61  124.81  10.45
347.8  1199.10  94.22  7.86
349.3  1178.08  87.56  7.43
350.8  1212.00  98.48  8.13
352.2  1243.55  95.10  7.65
353.7  1268.68  96.53  7.61
355.2  1310.00  91.70  7.00
356.6  1374.45  85.09  6.19
358.1  1440.98  79.32  5.50
359.6  1474.30  76.92  5.22
361.0  1514.13  86.17  5.69
362.5  1615.23  98.64  6.11
364.0  1707.16  95.55  5.60
365.5  1760.45  77.10  4.38
366.9  1821.20  87.92  4.83
368.4  1901.52  93.83  4.93
369.9  2006.16  102.88  5.13
371.3  2101.98  92.54  4.40
372.8  2176.26  85.22  3.92
374.2  2271.50  84.37  3.71
375.7  2399.13  98.33  4.10
377.2  2483.10  113.48  4.57
378.6  2549.53  99.08  3.89
380.1  2628.10  96.15  3.66
381.6  2774.20  107.19  3.86
383.0  2909.50  107.53  3.70
384.5  3044.86  121.03  3.97
386.0  3160.08  125.40  3.97
387.4  3265.55  114.48  3.51
388.9  3346.56  116.20  3.47
390.4  3485.34  125.29  3.59
391.8  3662.12  132.02  3.61
393.3  3789.93  133.29  3.52
394.7  3893.05  130.53  3.35
396.2  3992.58  129.84  3.25
397.7  4138.32  129.00  3.12
399.1  4337.19  131.43  3.03
400.6  4521.20  142.24  3.15
402.0  4654.26  152.10  3.27
403.5  4743.20  161.70  3.41
405.0  4874.36  158.44  3.25
406.4  5078.26  162.36  3.20
407.9  5289.56  165.02  3.12
409.3  5408.48  175.60  3.25
410.8  5524.38  186.12  3.37
412.2  5668.20  184.92  3.26
413.7  5890.26  185.52  3.15
415.1  6139.80  197.08  3.21
416.6  6319.62  212.90  3.37
418.0  6467.00  217.50  3.36
419.5  6599.05  224.58  3.40
420.9  6802.72  232.88  3.42
422.4  7054.58  242.94  3.44
423.8  7311.45  256.06  3.50
425.3  7576.80  270.60  3.57
426.7  7798.20  285.98  3.67
428.2  7964.80  291.84  3.66
429.6  8147.82  305.40  3.75
431.1  8351.70  315.70  3.78
432.5  8614.19  332.61  3.86
434.0  8893.50  349.25  3.93
435.4  9207.00  363.00  3.94
436.8  9530.27  378.76  3.97
438.3  9780.15  395.50  4.04
439.7  9991.64  409.68  4.10
441.2  10157.64  428.64  4.22
442.6  10406.25  441.23  4.24
444.0  10696.14  453.18  4.24
445.5  11039.19  477.84  4.33
446.9  11395.02  494.13  4.34
448.4  11712.54  517.06  4.41
449.8  12051.45  536.75  4.45
451.2  12322.25  554.88  4.50
452.7  12546.93  567.42  4.52
454.1  12791.14  583.78  4.56
455.5  13075.72  605.57  4.63
457.0  13413.40  626.34  4.67
458.4  13745.16  649.22  4.72
459.8  14106.24  671.04  4.76
461.2  14521.08  694.41  4.78
462.7  14901.12  713.42  4.79
464.1  15223.56  734.47  4.82
465.5  15501.96  758.88  4.90
467.0  15774.60  780.80  4.95
468.4  16078.48  803.32  5.00
469.8  16425.76  816.52  4.97
471.2  16837.59  845.13  5.02
472.7  17275.37  880.56  5.10
474.1  17711.80  905.65  5.11
475.5  18239.00  941.85  5.16
476.9  18739.37  974.55  5.20
478.4  19131.25  993.75  5.19
479.8  19394.06  1014.40  5.23
481.2  19592.00  1039.64  5.31
482.6  19809.90  1058.81  5.34
484.0  20155.56  1078.68  5.35
485.4  20612.68  1105.95  5.37
486.9  21153.60  1146.60  5.42
488.3  21730.64  1191.36  5.48
489.7  22226.98  1224.74  5.51
491.1  22649.76  1255.38  5.54
492.5  23026.08  1278.90  5.55
493.9  23349.84  1309.50  5.61
495.3  23632.20  1330.95  5.63
496.8  24002.52  1367.76  5.70
498.2  24489.30  1406.37  5.74
499.6  24978.24  1439.01  5.76
501.0  25559.01  1472.25  5.76
502.4  26094.12  1514.46  5.80
503.8  26617.99  1563.66  5.87
505.2  27137.36  1602.74  5.91
506.6  27647.84  1639.44  5.93
508.0  28138.32  1678.32  5.96
509.4  28535.00  1710.00  5.99
510.8  28982.25  1757.25  6.06
512.2  29426.40  1800.72  6.12
513.6  29932.80  1843.20  6.16
515.0  30505.36  1885.64  6.18
516.4  31004.48  1934.88  6.24
517.8  31565.36  1987.72  6.30
519.2  32167.53  2040.77  6.34
520.7  32741.08  2090.10  6.38
522.0  33237.84  2135.64  6.43
523.4  33815.88  2187.36  6.47
524.8  34321.68  2233.80  6.51
526.2  34925.04  2294.25  6.57
527.6  35561.22  2349.87  6.61
529.0  36102.00  2402.40  6.65
530.4  36750.40  2461.92  6.70
531.8  37291.20  2511.22  6.73
533.2  37758.24  2557.62  6.77
534.6  38196.48  2616.96  6.85
536.0  38680.48  2680.31  6.93
537.4  39170.76  2745.64  7.01
538.8  39741.53  2806.41  7.06
540.2  40365.69  2871.09  7.11
541.6  40969.60  2933.84  7.16
543.0  41486.06  2994.60  7.22
544.3  42195.00  3073.28  7.28
545.7  42986.70  3158.10  7.35
547.1  43500.00  3219.00  7.40
548.5  44132.88  3285.00  7.44
549.9  44839.46  3367.13  7.51
551.3  45601.14  3458.65  7.58
552.7  46147.62  3530.09  7.65
554.1  46862.85  3617.21  7.72
555.4  47467.12  3686.90  7.77
556.8  47890.92  3753.75  7.84
558.2  48150.75  3803.70  7.90
559.6  48406.50  3859.50  7.97
561.0  48916.56  3929.31  8.03
562.3  49308.35  3990.35  8.09
563.7  49889.28  4067.84  8.15
565.1  50459.20  4140.40  8.21
566.5  51086.43  4223.80  8.27
567.9  51944.24  4326.92  8.33
569.2  52878.00  4437.30  8.39
570.6  53858.26  4550.34  8.45
572.0  54692.07  4653.00  8.51
573.4  55390.97  4755.20  8.58
574.8  56095.75  4857.75  8.66
576.1  56973.89  4975.90  8.73
577.5  57643.56  5075.04  8.80
578.9  58572.48  5199.24  8.88
580.3  59424.54  5318.22  8.95
581.6  60278.24  5440.40  9.03
583.0  61122.78  5564.21  9.10
584.4  61721.58  5662.62  9.17
585.8  62140.47  5748.48  9.25
587.1  62470.76  5826.59  9.33
588.5  62903.40  5913.45  9.40
589.9  63270.60  5995.05  9.48
591.2  63784.48  6083.30  9.54
592.6  64520.06  6195.97  9.60
594.0  65168.68  6295.05  9.66
595.3  66028.06  6415.56  9.72
596.7  66916.60  6536.04  9.77
598.1  67779.25  6659.72  9.83
599.5  68614.35  6779.63  9.88
600.8  69494.40  6906.26  9.94
602.2  70211.40  7018.59  10.00
603.5  71099.64  7146.60  10.05
604.9  71978.58  7274.07  10.11
606.3  72779.52  7399.92  10.17
607.6  73526.46  7524.06  10.23
609.0  74260.80  7651.80  10.30
610.4  74982.18  7780.50  10.38
611.7  75635.77  7904.10  10.45
613.1  76240.35  8030.85  10.53
614.5  76909.14  8174.70  10.63
615.8  77433.66  8300.25  10.72
617.2  78164.64  8462.07  10.83
618.5  78779.64  8606.88  10.93
619.9  79571.02  8769.82  11.02
621.2  80308.25  8926.20  11.11
622.6  81218.50  9121.75  11.23
624.0  81943.74  9291.83  11.34
625.3  82771.22  9477.20  11.45
626.7  83598.60  9650.68  11.54
628.0  84289.60  9813.40  11.64
629.4  85120.00  9990.40  11.74
630.8  85812.60  10154.82  11.83
632.1  86365.44  10305.23  11.93
633.5  87275.76  10484.76  12.01
634.8  87998.27  10637.00  12.09
636.2  88638.60  10772.82  12.15
637.5  89458.80  10929.94  12.22
638.9  90168.87  11063.52  12.27
640.2  90928.20  11192.32  12.31
641.6  91748.28  11297.04  12.31
642.9  92524.25  11392.75  12.31
644.3  93347.00  11505.26  12.33
645.6  94107.00  11602.50  12.33
647.0  94837.95  11668.32  12.30
648.3  95627.79  11732.53  12.27
649.7  96452.19  11789.96  12.22
651.0  97244.43  11843.74  12.18
652.4  97781.58  11856.78  12.13
653.7  98864.55  11930.58  12.07
655.0  99774.44  11971.34  12.00
656.4  100425.40  11965.80  11.92
657.7  101490.99  12013.59  11.84
659.1  102371.50  12035.10  11.76
660.4  103096.00  12034.40  11.67
661.8  103776.00  12052.00  11.61
663.1  104738.79  12097.44  11.55
664.5  105216.00  12108.06  11.51
665.8  105362.49  12107.67  11.49
667.1  105420.15  12111.39  11.49
668.5  105772.80  12175.80  11.51
669.8  106141.08  12243.18  11.53
671.2  106362.88  12334.40  11.60
672.5  106619.65  12439.65  11.67
673.8  107240.84  12614.42  11.76
675.2  108192.84  12847.80  11.87
676.5  109348.32  13134.06  12.01
677.8  110546.02  13439.95  12.16
679.2  111505.25  13751.67  12.33
680.5  112334.70  14074.61  12.53
681.9  113074.50  14410.55  12.74
683.2  113875.30  14791.70  12.99
684.5  114676.10  15203.65  13.26
685.9  115396.14  15614.55  13.53
687.2  116098.56  16028.16  13.81
688.5  116738.40  16449.85  14.09
689.9  117518.48  16899.68  14.38
691.2  118190.91  17347.00  14.68
692.5  118808.92  17782.68  14.97
693.8  119531.60  18233.25  15.25
695.2  120129.96  18673.62  15.54
696.5  120824.44  19126.36  15.83
697.8  121524.40  19597.23  16.13
699.2  122168.67  20073.69  16.43
700.5  122877.00  20571.75  16.74
701.8  123502.05  21079.80  17.07
703.1  124154.52  21623.28  17.42
704.5  124833.96  22190.76  17.78
705.8  125560.17  22791.45  18.15
707.1  126229.75  23413.88  18.55
708.4  126857.58  24050.60  18.96
709.8  127638.42  24748.29  19.39
711.1  128169.44  25414.40  19.83
712.4  128978.08  26150.84  20.28
713.7  129627.88  26880.06  20.74
715.0  130342.44  27643.91  21.21
716.3  131065.50  28420.00  21.68
717.7  131783.29  29207.23  22.16
719.0  132553.40  30021.25  22.65
720.3  133309.08  30839.01  23.13
721.6  134191.60  31709.00  23.63
722.9  135042.66  32580.41  24.13
724.2  135913.68  33475.68  24.63
725.6  136677.38  34366.59  25.14
726.9  137136.25  35192.75  25.66
728.2  137576.32  36040.48  26.20
729.5  138148.53  36945.87  26.74
730.8  138609.66  37842.37  27.30
732.1  139176.80  38801.42  27.88
733.4  139578.21  39736.40  28.47
734.7  139865.76  40642.38  29.06
736.0  140187.06  41591.58  29.67
737.3  140297.94  42486.12  30.28
738.6  140398.38  43390.08  30.90
740.0  140538.85  44309.28  31.53
741.2  140799.36  45285.76  32.16
742.6  141273.36  46326.60  32.79
743.9  141843.36  47404.72  33.42
745.2  142575.90  48522.66  34.03
746.5  143354.81  49654.08  34.64
747.8  144008.40  50737.50  35.23
749.1  144750.51  51862.57  35.83
750.4  145465.25  52972.40  36.42
751.7  146193.74  54065.83  36.98
753.0  146749.58  55087.05  37.54
754.2  147384.48  56115.69  38.07
755.5  147949.26  57114.93  38.60
756.8  148501.80  58117.84  39.14
758.1  149483.40  59269.38  39.65
759.4  150371.00  60393.50  40.16
760.7  151222.96  61484.78  40.66
762.0  151795.00  62479.38  41.16
763.3  152347.86  63455.49  41.65
764.6  152718.24  64344.48  42.13
765.9  153107.65  65254.45  42.62
767.2  153591.27  66198.93  43.10
768.4  153881.00  67062.45  43.58
769.7  154483.90  68056.55  44.05
771.0  154901.70  68954.90  44.52
772.3  155266.10  69825.80  44.97
773.6  155731.68  70724.48  45.41
774.8  156168.11  71622.72  45.86
776.1  156594.36  72496.32  46.30
777.4  156894.18  73310.50  46.73
778.7  157404.78  74190.10  47.13
780.0  157847.04  75044.80  47.54
781.2  158205.78  75836.37  47.94
782.5  158680.86  76698.96  48.34
783.8  159112.08  77529.69  48.73
785.0  159467.94  78285.96  49.09
786.3  159873.00  79070.25  49.46
787.6  160323.52  79863.84  49.81
788.9  160699.17  80624.22  50.17
790.1  161211.00  81433.90  50.51
791.4  161570.40  82165.20  50.85
792.7  162176.67  83024.21  51.19
793.9  162592.92  83751.57  51.51
795.2  163058.50  84507.75  51.83
796.5  163531.50  85281.24  52.15
797.7  164002.50  86031.87  52.46
799.0  164616.00  86856.00  52.76
800.2  165023.36  87552.00  53.05
801.5  165467.06  88274.19  53.35
802.8  165986.30  89035.98  53.64
804.0  166448.10  89746.93  53.92
805.3  166913.48  90478.76  54.21
806.5  167273.90  91130.15  54.48
807.8  167726.30  91836.50  54.75
809.0  168179.83  92561.64  55.04
810.3  168633.42  93249.44  55.30
811.5  169013.52  93896.40  55.56
812.8  169482.00  94589.85  55.81
814.0  169874.01  95247.36  56.07
815.3  170349.72  95934.33  56.32
816.5  170716.50  96568.25  56.57
817.8  171122.07  97237.64  56.82
819.0  171525.48  97869.17  57.06
820.2  172010.10  98533.80  57.28
821.5  172463.00  99197.53  57.52
822.7  172760.82  99766.76  57.75
824.0  173182.50  100437.80  58.00
825.2  173653.35  101092.05  58.21
826.4  174139.24  101752.86  58.43
827.7  174464.90  102304.78  58.64
828.9  174915.90  102967.65  58.87
830.1  175292.95  103572.75  59.09
831.4  175688.92  104185.57  59.30
832.6  176153.18  104811.41  59.50
833.8  176511.20  105387.25  59.71
835.0  176889.30  105996.03  59.92
836.3  177336.88  106599.50  60.11
837.5  177754.50  107238.60  60.33
838.7  178204.32  107821.67  60.50
839.9  178614.72  108397.44  60.69
841.2  179049.75  109027.98  60.89
842.4  179409.66  109604.78  61.09
843.6  179817.40  110188.40  61.28
844.8  180337.50  110809.67  61.45
846.0  180704.22  111387.57  61.64
847.2  181112.19  111946.38  61.81
848.5  181607.28  112571.12  61.99
849.7  181960.83  113084.85  62.15
850.9  182325.00  113616.10  62.32
852.1  182737.21  114191.13  62.49
853.3  183011.52  114700.56  62.67
854.5  183410.92  115265.15  62.85
855.7  183732.48  115754.73  63.00
856.9  184131.96  116273.34  63.15
858.1  184548.16  116802.33  63.29
859.3  184871.26  117297.46  63.45
860.5  185295.60  117880.85  63.62
861.7  185677.60  118420.00  63.78
862.9  186042.35  118926.60  63.92
864.1  186418.76  119391.22  64.04
865.3  186813.04  119943.92  64.21
866.5  187246.08  120502.08  64.35
867.7  187623.19  121038.34  64.51
868.9  188018.11  121520.67  64.63
870.1  188507.58  122063.09  64.75
871.3  188948.68  122577.81  64.87
872.5  189405.00  123168.15  65.03
873.7  189878.40  123712.44  65.15
874.9  190360.92  124260.26  65.28
876.0  190889.28  124780.50  65.37
877.2  191340.28  125307.32  65.49
878.4  191862.00  125887.64  65.61
879.6  192305.40  126449.40  65.75
880.8  192750.25  126987.88  65.88
882.0  193223.69  127510.16  65.99
883.1  193679.92  128031.40  66.10
884.3  194112.76  128564.18  66.23
885.5  194623.80  129118.19  66.34
886.7  195022.08  129618.72  66.46
887.8  195489.00  130133.40  66.57
889.0  196020.96  130696.91  66.67
890.2  196468.23  131270.06  66.81
891.4  196969.56  131847.92  66.94
892.5  197540.46  132513.62  67.08
893.7  198155.94  133153.77  67.20
894.9  198799.56  133813.44  67.31
896.0  199406.25  134479.58  67.44
897.2  200012.82  135122.89  67.56
898.4  200513.17  135708.95  67.68
899.5  201207.47  136415.62  67.80
900.7  201619.60  136907.55  67.90
901.9  202051.06  137429.92  68.02
903.0  202394.15  137911.34  68.14
904.2  202831.20  138451.60  68.26
905.4  203261.58  138949.44  68.36
906.5  203716.03  139498.10  68.48
907.7  204120.80  139971.50  68.57
908.8  204477.84  140473.59  68.70
910.0  204842.56  140903.88  68.79
911.2  205072.85  141277.22  68.89
912.3  205298.64  141659.58  69.00
913.5  205476.52  141990.35  69.10
914.6  205707.60  142317.00  69.18
915.8  205973.37  142779.62  69.32
916.9  206181.13  143164.42  69.44
918.1  206432.70  143526.68  69.53
919.2  206707.41  143830.08  69.58
920.4  206886.02  144138.28  69.67
921.5  207060.24  144498.33  69.79
922.7  207292.64  144805.60  69.86
923.8  207551.58  145162.41  69.94
925.0  207780.09  145467.04  70.01
926.1  208026.00  145858.23  70.12
927.3  208390.08  146285.28  70.20
928.4  208900.25  146854.50  70.30
929.6  209566.72  147445.76  70.36
930.7  210313.60  148149.40  70.44
931.8  211000.65  148812.53  70.53
933.0  211729.68  149429.88  70.58
934.1  212097.33  149918.27  70.68
935.3  212390.72  150267.68  70.75
936.4  212377.54  150470.94  70.85
937.6  212221.29  150502.89  70.92
938.7  212124.06  150554.43  70.97
939.9  212219.46  150705.13  71.01
941.0  212698.54  151242.47  71.11
942.1  213229.26  151754.31  71.17
943.3  213805.98  152310.90  71.24
944.4  214270.02  152669.22  71.25
945.6  214423.52  152941.01  71.33
946.7  214691.87  153242.15  71.38
947.9  215094.18  153565.97  71.39
949.0  215204.07  153872.12  71.50
950.1  215580.60  154162.80  71.51
951.3  215873.68  154376.75  71.51
952.4  216243.71  154695.42  71.54
953.6  216521.06  154969.89  71.57
954.7  216610.35  155199.26  71.65
955.8  217013.76  155507.69  71.66
957.0  217392.00  155862.30  71.70
958.1  217743.54  156081.21  71.68
959.3  217736.40  156099.30  71.69
960.4  218121.04  156429.71  71.72
961.6  218472.45  156763.57  71.75
962.7  218690.56  156844.96  71.72
963.9  218850.80  157037.09  71.76
965.0  218890.50  157121.40  71.78
966.2  219143.24  157308.24  71.78
967.3  219179.60  157184.91  71.72
968.5  219243.84  157232.16  71.72
969.6  219388.16  157210.08  71.66
970.8  219286.98  157253.69  71.71
971.9  219222.08  157164.48  71.69
973.1  219300.24  157291.72  71.72
974.2  219404.90  157189.04  71.64
975.4  219742.41  157320.99  71.59
976.5  219623.04  157200.42  71.58
977.7  219607.62  157332.09  71.64
978.8  219443.04  157377.47  71.72
980.0  219454.00  157341.00  71.70
981.2  219947.70  157382.75  71.55
982.3  220015.46  157235.68  71.47
983.5  220086.36  157176.37  71.42
984.6  220060.80  157404.60  71.53
985.8  220033.44  157332.34  71.50
987.0  220527.04  157363.20  71.36
988.1  220929.38  157352.58  71.22
989.3  220671.36  157369.80  71.31
990.2  232741.82  169863.95  72.98
994.0  233184.00  170689.30  73.20
997.9  233020.33  171019.18  73.39
1001.7  233474.15  171779.73  73.58
1005.6  234474.44  173020.00  73.79
1009.4  235751.51  174445.03  74.00
1013.3  236880.00  175731.43  74.19
1017.1  237585.33  176585.46  74.33
1021.0  238234.03  177580.46  74.54
1024.8  239562.67  178869.89  74.67
1028.6  241433.03  180754.36  74.87
1032.5  242981.20  182242.80  75.00
1036.3  243593.17  182999.54  75.13
1040.1  243773.37  183534.49  75.29
1044.0  244587.59  184444.80  75.41
1047.8  245274.75  185238.23  75.52
1051.6  245914.04  186127.54  75.69
1055.5  245563.30  186120.13  75.79
1059.3  245186.70  186167.70  75.93
1063.1  244909.16  186222.04  76.04
1067.0  245217.07  186709.15  76.14
1070.8  245938.93  187500.30  76.24
1074.6  246431.53  188169.96  76.36
1078.4  246095.00  188137.29  76.45
1082.3  245122.26  187623.76  76.54
1086.1  244605.91  187455.77  76.64
1089.9  244502.24  187639.81  76.74
1093.7  244881.16  188123.85  76.82
1097.5  245027.06  188385.59  76.88
1101.4  244926.94  188435.99  76.94
1105.2  244780.80  188416.80  76.97
1109.0  245133.65  188729.99  76.99
1112.8  246159.71  189465.79  76.97
1116.6  246948.98  189998.43  76.94
1120.4  247619.24  190442.40  76.91
1124.2  248126.13  190632.78  76.83
1128.1  248777.94  190928.90  76.75
1131.8  248811.73  190575.60  76.59
1135.7  248567.93  190041.99  76.45
1139.5  248389.80  189422.10  76.26
1143.3  247830.60  188413.80  76.03
1147.1  247115.56  187301.71  75.80
1150.9  246422.00  186131.20  75.53
1154.7  246378.89  185432.37  75.26
1158.5  246287.87  184643.44  74.97
1162.3  246091.39  183808.19  74.69
1166.1  245452.13  182626.45  74.40
1169.9  245086.37  181696.78  74.14
1173.7  244480.00  180630.00  73.88
1177.5  243855.51  179602.58  73.65
1181.2  243880.00  179040.27  73.41
1185.0  244345.28  178870.29  73.20
1188.8  244282.50  178506.00  73.07
1192.6  244295.88  178385.76  73.02
1196.4  244272.70  178312.13  73.00
1200.2  243597.51  178001.60  73.07
1204.0  243148.30  177881.56  73.16
1207.8  242737.78  177915.80  73.30
1211.6  242163.78  177768.86  73.41
1215.3  241678.12  177975.17  73.64
1219.1  241542.25  178460.79  73.88
1222.9  241208.89  178891.43  74.16
1226.7  240920.73  179342.69  74.44
1230.4  240309.19  179440.35  74.67
1234.2  239630.69  179459.00  74.89
1238.0  238914.38  179338.94  75.06
1241.8  238191.56  179255.13  75.26
1245.5  237634.93  179150.27  75.39
1249.3  237410.88  179330.80  75.54
1253.1  237685.97  179817.50  75.65
1256.8  237735.84  180074.24  75.75
1260.6  237524.98  180026.21  75.79
1264.4  237330.67  180071.86  75.87
1268.1  236998.67  179913.17  75.91
1271.9  236946.83  179999.75  75.97
1275.7  237167.40  180311.64  76.03
1279.4  237434.70  180643.31  76.08
1283.2  236954.67  180487.66  76.17
1286.9  236600.61  180418.23  76.25
1290.7  236369.47  180369.51  76.31
1294.4  235708.47  179933.60  76.34
1298.2  234797.38  179283.30  76.36
1302.0  233608.92  178397.41  76.37
1305.7  232309.31  177377.75  76.35
1309.5  230816.60  176134.82  76.31
1313.2  229868.50  175235.68  76.23
1317.0  229226.40  174597.43  76.17
1320.7  228425.61  173705.84  76.04
1324.4  227345.28  172489.74  75.87
1328.2  226708.00  171498.34  75.65
1331.9  225850.47  170222.60  75.37
1335.7  225055.00  168828.04  75.02
1339.4  223795.60  167033.66  74.64
1343.2  222785.26  165396.86  74.24
1346.9  222401.02  164076.94  73.78
1350.6  222783.63  163303.35  73.30
1354.4  223301.61  162619.57  72.83
1358.1  223030.27  161418.99  72.38
1361.8  222247.58  159886.70  71.94
1365.6  221222.45  158276.22  71.55
1369.3  220155.11  156633.14  71.15
1373.0  218852.03  154886.91  70.77
1376.7  217288.67  152956.52  70.39
1380.5  215809.51  150927.94  69.94
1384.2  214493.00  148869.69  69.41
1387.9  213270.60  146696.19  68.78
1391.6  211957.47  144199.20  68.03
1395.3  210764.70  141461.81  67.12
1399.1  210035.54  138804.56  66.09
1402.8  209038.00  135619.29  64.88
1406.5  208260.50  132338.68  63.54
1410.2  207690.28  129098.75  62.16
1413.9  207630.33  126172.80  60.77
1417.6  207123.12  123163.67  59.46
1421.3  206461.60  120381.77  58.31
1425.1  205650.67  117796.80  57.28
1428.8  205288.05  115795.67  56.41
1432.5  205083.63  114238.22  55.70
1436.2  204803.91  112969.36  55.16
1439.9  204190.35  111765.10  54.74
1443.6  203799.33  110943.71  54.44
1447.3  203293.18  110240.87  54.23
1451.0  202793.25  109677.86  54.08
1454.7  202264.00  109246.51  54.01
1458.4  201855.50  108904.95  53.95
1462.1  201235.52  108537.84  53.94
1465.8  200524.64  108219.55  53.97
1469.4  199970.67  108072.14  54.04
1473.1  200694.40  108631.01  54.13
1476.8  200904.74  109083.09  54.30
1480.5  199762.76  108776.53  54.45
1484.2  198731.60  108573.38  54.63
1487.9  198093.89  108618.49  54.83
1491.6  197435.33  108621.27  55.02
1495.3  197328.08  108973.66  55.22
1498.9  196863.63  109107.79  55.42
1502.6  195929.76  109003.71  55.63
1506.3  194771.11  108771.20  55.85
1510.0  193832.70  108692.00  56.08
1513.7  193103.29  108734.92  56.31
1517.3  192396.24  108770.75  56.53
1521.0  191486.97  108629.02  56.73
1524.7  190719.92  108565.03  56.92
1528.3  189883.78  108386.19  57.08
1532.0  189012.27  108188.40  57.24
1535.7  188170.89  107969.40  57.38
1539.3  187314.23  107669.23  57.48
1543.0  186705.75  107535.38  57.60
1546.7  186329.00  107533.45  57.71
1550.3  185825.24  107437.37  57.82
1554.0  185056.90  107153.55  57.90
1557.6  184299.99  106908.21  58.01
1561.3  183496.86  106553.15  58.07
1565.0  182651.73  106166.83  58.13
1568.6  181719.73  105751.27  58.19
1572.3  181074.07  105509.77  58.27
1575.9  180477.24  105331.49  58.36
1579.6  179937.80  105169.40  58.45
1583.2  179330.93  105027.17  58.57
1586.9  178608.34  104764.86  58.66
1590.5  178021.78  104719.09  58.82
1594.1  177297.63  104580.22  58.99
1597.8  176554.89  104431.95  59.15
1601.4  175840.37  104330.30  59.33
1605.1  174881.00  104055.70  59.50
1608.7  174064.50  103876.71  59.68
1612.3  173324.69  103687.93  59.82
1616.0  172510.20  103386.28  59.93
1619.6  171830.11  103140.36  60.02
1623.2  171045.00  102689.06  60.04
1626.9  170475.11  102372.66  60.05
1630.5  169761.70  101880.58  60.01
1634.1  169142.21  101496.49  60.01
1637.8  168383.91  101042.00  60.01
1641.4  167489.75  100486.32  60.00
1645.0  166647.73  99931.04  59.97
1648.6  165685.38  99190.79  59.87
1652.2  164971.88  98524.63  59.72
1655.8  164256.89  97744.50  59.51
1659.5  163571.60  96933.28  59.26
1663.1  162408.62  95786.87  58.98
1666.7  161171.83  94498.50  58.63
1670.3  160037.42  93174.70  58.22
1673.9  158950.38  91819.19  57.77
1677.5  158146.42  90585.92  57.28
1681.1  157705.73  89477.09  56.74
1684.7  157716.10  88575.11  56.16
1688.3  157572.18  87629.55  55.61
1691.9  157204.53  86592.99  55.08
1695.6  156831.33  85681.39  54.63
1699.2  156733.47  85044.39  54.26
1702.8  156655.48  84521.33  53.95
1706.3  156157.51  83802.94  53.67
1709.9  155242.31  82912.40  53.41
1713.5  154530.73  82204.48  53.20
1717.1  153823.37  81522.25  53.00
1720.7  153165.58  80966.44  52.86
1724.3  152814.77  80700.61  52.81
1727.9  152517.94  80597.50  52.84
1731.5  152428.92  80768.39  52.99
1735.1  152555.73  81159.60  53.20
1738.7  152302.00  81249.14  53.35
1742.2  151811.82  81133.86  53.44
1745.8  151203.60  80898.00  53.50
1749.4  151215.82  80956.41  53.54
1753.0  150544.80  80695.35  53.60
1756.5  149164.79  80130.36  53.72
1760.1  147354.00  79395.31  53.88
1763.7  145260.50  78565.38  54.09
1767.2  143596.27  78056.44  54.36
1770.8  142205.50  77682.86  54.63
1774.4  140784.51  77188.78  54.83
1777.9  139972.90  77104.01  55.08
1781.5  139086.67  76824.64  55.24
1785.1  137865.00  76286.79  55.33
1788.6  136553.08  75677.98  55.42
1792.2  135326.00  75067.29  55.47
1795.8  134810.36  74909.85  55.57
1799.3  134212.20  74648.31  55.62
1802.9  133460.42  74348.63  55.71
1806.4  132798.67  74081.77  55.79
1810.0  131975.63  73730.61  55.87
1813.5  131517.45  73551.29  55.93
1817.1  131252.87  73516.46  56.01
1820.6  130639.17  73287.60  56.10
1824.2  130523.47  73374.60  56.22
1827.7  129715.14  73061.64  56.32
1831.2  129402.00  73098.00  56.49
1834.8  129386.20  73220.74  56.59
1838.3  129195.00  73341.00  56.77
1841.8  128573.37  73132.97  56.88
1845.4  127714.69  72780.93  56.99
1848.9  126876.00  72359.23  57.03
1852.4  126225.47  72041.29  57.07
1856.0  125501.90  71557.16  57.02
1859.5  124785.77  71030.14  56.92
1863.0  124122.56  70434.20  56.75
1866.6  123804.36  69953.20  56.50
1870.1  123621.11  69386.53  56.13
1873.6  123027.00  68409.80  55.61
1877.1  121917.83  66971.63  54.93
1880.6  120633.98  65235.23  54.08
1884.2  119609.40  63355.77  52.97
1887.7  118758.80  61266.60  51.59
1891.2  117764.15  58772.03  49.91
1894.7  116947.22  56136.83  48.00
1898.2  116507.54  53509.94  45.93
1902.2  125096.40  54943.20  43.92
1904.9  124444.57  52520.88  42.20
1907.6  123597.80  50182.47  40.60
1910.4  122874.09  48039.43  39.10
1913.1  121768.93  45948.80  37.73
1915.8  121072.00  44283.40  36.58
1918.6  120575.07  42944.40  35.62
1921.3  120117.33  41818.18  34.81
1924.0  119347.08  40834.62  34.22
1926.7  118611.40  40063.43  33.78
1929.4  117873.80  39492.13  33.50
1932.2  117311.88  39147.92  33.37
1934.9  116734.80  38953.20  33.37
1937.6  116116.10  38861.47  33.47
1940.3  115557.50  38852.08  33.62
1943.0  115080.90  38955.03  33.85
1945.7  114377.45  39063.02  34.15
1948.4  113619.39  39181.06  34.48
1951.1  113000.10  39384.60  34.85
1953.8  112409.00  39591.20  35.22
1956.4  111930.33  39820.62  35.58
1959.1  111373.80  40048.27  35.96
1961.8  110598.60  40222.00  36.37
1964.5  109956.15  40461.83  36.80
1967.2  109197.82  40661.15  37.24
1969.9  108588.58  40872.33  37.64
1972.5  107823.43  41003.44  38.03
1975.2  107286.78  41222.67  38.42
1977.9  106964.30  41539.07  38.83
1980.6  106413.59  41757.92  39.24
1983.2  105593.87  41841.45  39.62
1985.9  104736.00  41886.00  39.99
1988.5  103851.95  41905.49  40.35
1991.2  103202.10  42039.00  40.73
1993.8  102608.00  42180.60  41.11
1996.5  102190.55  42331.85  41.42
1999.2  101586.13  42371.98  41.71
2001.8  101186.80  42474.30  41.98
2004.4  100670.28  42498.66  42.22
2007.1  99996.87  42392.93  42.39
2009.7  99439.35  42299.70  42.54
2012.4  99096.27  42295.47  42.68
2015.0  98660.50  42180.00  42.75
2017.6  98073.04  41912.46  42.74
2020.3  97570.37  41651.13  42.69
2022.9  97371.47  41491.60  42.61
2025.5  97174.65  41308.33  42.51
2028.1  96979.13  41073.44  42.35
2030.8  96578.53  40655.73  42.10
2033.4  96405.70  40309.80  41.81
2036.0  96041.17  39868.07  41.51
2038.6  95669.10  39395.40  41.18
2041.2  95359.93  38919.43  40.81
2043.8  95037.69  38471.44  40.48
2046.4  94677.60  37987.22  40.12
2049.0  94194.83  37467.83  39.78
2051.6  93933.50  37065.83  39.46
2054.2  93587.71  36670.42  39.18
2056.8  93247.00  36305.50  38.93
2059.4  92696.54  35880.26  38.71
2062.0  92199.17  35501.46  38.51
2064.6  91603.91  35113.43  38.33
2067.1  90984.60  34739.10  38.18
2069.7  90366.62  34388.45  38.05
2072.3  89969.22  34121.78  37.93
2074.9  89542.78  33857.78  37.81
2077.4  89214.98  33646.31  37.71
2080.0  88728.10  33373.66  37.61
2082.6  88260.17  33087.75  37.49
2085.1  87795.98  32822.40  37.38
2087.7  87470.50  32636.50  37.31
2090.3  87052.33  32407.70  37.23
2092.8  86326.66  32067.30  37.15
2095.4  85571.63  31689.88  37.03
2097.9  84934.62  31352.94  36.91
2100.5  84252.33  31014.33  36.81
2103.0  83676.88  30743.22  36.74
2105.6  83150.03  30496.50  36.68
2108.1  82668.00  30253.50  36.60
2110.7  82139.40  29995.35  36.52
2113.2  81649.51  29738.58  36.42
2115.7  81087.04  29464.75  36.34
2118.3  80478.78  29183.05  36.26
2120.8  80122.20  29003.40  36.20
2123.3  79738.10  28808.68  36.13
2125.8  79375.45  28622.65  36.06
2128.4  78972.08  28435.88  36.01
2130.9  78452.33  28224.83  35.98
2133.4  78089.32  28053.78  35.93
2135.9  77724.67  27885.67  35.88
2138.4  77280.59  27705.06  35.85
2140.9  76972.13  27610.63  35.87
2143.4  76651.44  27516.06  35.90
2145.9  76340.77  27400.32  35.89
2148.4  76060.55  27272.39  35.86
2150.9  75780.33  27162.74  35.84
2153.4  75500.12  27071.37  35.86
2155.9  75187.48  26968.29  35.87
2158.4  74902.63  26870.38  35.87
2160.9  74669.88  26796.88  35.89
2163.4  74378.67  26705.37  35.90
2165.9  73858.75  26534.10  35.93
2168.4  73406.40  26383.50  35.94
2170.8  73085.83  26323.18  36.02
2173.3  72756.36  26265.83  36.10
2175.8  72459.38  26224.92  36.19
2178.2  72072.54  26143.29  36.27
2180.7  71704.27  26083.93  36.38
2183.2  71307.45  26028.41  36.50
2185.6  70906.50  25974.90  36.63
2188.1  70446.60  25893.00  36.76
2190.6  69914.65  25774.23  36.87
2193.0  69296.70  25603.60  36.95
2195.5  68736.00  25478.40  37.07
2197.9  68165.13  25362.27  37.21
2200.4  67483.83  25178.88  37.31
2202.8  67040.98  25045.73  37.36
2205.3  66452.38  24855.32  37.40
2207.7  66078.57  24777.78  37.50
2210.1  65684.03  24671.27  37.56
2212.6  65318.77  24552.83  37.59
2215.0  65088.25  24458.54  37.58
2217.4  64798.77  24331.00  37.55
2219.9  64560.92  24232.17  37.53
2222.3  64351.10  24090.73  37.44
2224.7  64218.83  23917.28  37.24
2227.1  63980.74  23673.78  37.00
2229.5  63705.75  23386.81  36.71
2231.9  63274.93  23009.07  36.36
2234.4  62780.47  22577.00  35.96
2236.8  62382.46  22167.73  35.54
2239.2  61990.50  21764.60  35.11
2241.6  61597.38  21331.28  34.63
2244.0  61214.40  20872.80  34.10
2246.4  60841.73  20396.18  33.52
2248.8  60417.23  19907.34  32.95
2251.2  60095.25  19437.25  32.34
2253.6  59682.00  18973.25  31.79
2255.9  59392.80  18556.60  31.24
2258.3  59095.18  18161.21  30.73
2260.7  58751.00  17788.80  30.28
2263.1  58362.50  17429.00  29.86
2265.5  57947.82  17097.58  29.51
2267.9  57623.00  16834.50  29.21
2270.2  57210.47  16575.27  28.97
2272.6  56808.60  16315.50  28.72
2275.0  56389.20  16067.10  28.49
2277.3  56013.13  15856.25  28.31
2279.7  55673.88  15671.88  28.15
2282.1  55356.03  15453.90  27.92
2284.4  54946.83  15183.67  27.63
2286.8  54646.75  14980.62  27.41
2289.1  54283.27  14762.57  27.20
2291.5  53996.02  14572.66  26.99
2293.8  53575.88  14352.47  26.79
2296.2  53114.60  14152.60  26.65
2298.5  52613.43  13948.35  26.51
2300.8  52105.90  13788.60  26.46
2303.2  51477.47  13622.73  26.46
2305.5  50816.30  13455.02  26.48
2307.9  50166.00  13315.67  26.54
2310.2  49564.90  13213.20  26.66
2312.5  49005.33  13171.33  26.88
2314.8  48451.10  13115.45  27.07
2317.1  47837.92  13027.08  27.23
2319.5  47222.93  12908.48  27.34
2321.8  46693.20  12815.00  27.45
2324.1  46102.70  12678.63  27.50
2326.4  45565.67  12510.85  27.46
2328.7  45045.83  12326.25  27.36
2331.0  44579.70  12189.70  27.34
2333.3  44248.58  12074.25  27.29
2335.6  43879.27  11955.53  27.25
2337.9  43430.85  11813.70  27.20
2340.2  43042.92  11700.83  27.18
2342.5  42668.20  11594.28  27.17
2344.8  42179.17  11475.92  27.21
2347.1  41674.85  11374.65  27.29
2349.4  41141.20  11271.45  27.40
2351.7  40682.93  11183.33  27.49
2353.9  40215.58  11142.23  27.71
2356.2  39715.00  11074.38  27.88
2358.5  39242.83  10999.39  28.03
2360.8  38797.67  10916.92  28.14
2363.1  38353.90  10839.50  28.26
2365.3  37905.75  10744.09  28.34
2367.6  37408.33  10583.33  28.29
2369.8  36917.00  10452.00  28.31
2372.1  36368.80  10325.90  28.39
2374.4  35705.87  10185.77  28.53
2376.6  35094.50  10049.20  28.63
2378.9  34533.33  9893.80  28.65
2381.1  33982.00  9732.67  28.64
2383.4  33445.85  9553.47  28.56
2385.6  32978.46  9405.00  28.52
2387.9  32503.20  9291.60  28.59
2390.1  32051.25  9161.25  28.58
2392.3  31598.78  9029.48  28.58
2394.6  31163.27  8888.73  28.52
2396.8  30769.00  8762.09  28.48
2399.0  30343.42  8640.25  28.47
2401.3  29881.23  8484.68  28.39
2403.5  29411.20  8344.70  28.37
2405.7  29010.04  8215.72  28.32
2407.9  28621.20  8079.45  28.23
2410.1  28197.60  7923.60  28.10
2412.4  27863.92  7768.75  27.88
2414.6  27485.60  7604.60  27.67
2416.8  27068.25  7470.65  27.60
2419.0  26705.61  7353.58  27.54
2421.2  26320.25  7197.02  27.34
2423.4  25900.70  7026.66  27.13
2425.6  25612.73  6924.68  27.04
2427.8  25317.45  6819.90  26.94
2430.0  24966.37  6690.83  26.80
2432.2  24643.20  6576.00  26.68
2434.4  24381.00  6433.88  26.39
2436.5  24065.07  6309.27  26.22
2438.7  23768.05  6195.65  26.07
2440.9  23492.48  6054.25  25.77
2443.1  23265.75  5949.60  25.57
2445.3  23008.63  5851.20  25.43
2447.4  22684.80  5712.00  25.18
2449.6  22412.13  5595.33  24.97
2451.8  22128.30  5485.50  24.79
2453.9  21812.11  5372.49  24.63
2456.1  21498.53  5285.67  24.59
2458.3  21204.52  5179.33  24.43
2460.4  20923.59  5067.85  24.22
2462.6  20644.46  4996.54  24.20
2464.7  20362.44  4923.75  24.18
2466.9  20117.93  4820.73  23.96
2469.0  19888.44  4725.07  23.76
2471.2  19653.55  4636.70  23.59
2473.3  19407.20  4566.40  23.53
2475.4  19161.53  4522.90  23.60
2477.6  18912.60  4452.97  23.54
2479.7  18675.20  4364.80  23.37
2481.9  18367.77  4292.75  23.37
2484.0  18114.66  4237.03  23.39
2486.1  17869.95  4157.10  23.26
2488.2  17668.13  4086.21  23.13
2490.4  17443.96  4015.00  23.02
2492.5  17196.10  3943.77  22.93
2494.6  16875.53  3930.38  23.29
2496.7  16598.69  3894.38  23.46
2498.8  16365.53  3871.80  23.66
2500.9  16209.05  3816.12  23.54
2503.0  16153.45  3763.13  23.30
2505.1  16076.13  3781.38  23.52
2507.2  16047.15  3843.23  23.95
2509.4  16007.93  3833.23  23.95
2511.4  16062.20  3859.10  24.03
2513.5  16092.27  3994.93  24.83
2515.6  16156.97  4238.90  26.24
