# Supplementary material for: Using reflectance spectra and Pl@ntNet to identify herbarium specimens: a case study with Lithocarpus
Source: New Phytol. 2025 Jun 4;251(2):800–10. doi: 10.1111/nph.70258 (PMC13278665; doi:10.1111/nph.70258)
Supplement: Supplementary file 1 — Dataset S1 Original spectral data collected for this study. [file NPH-251-800-s003.zip › lithocarpus_spectra/gr021622_0411.sig]

/*** Spectra Vista SIG Data ***/
name= gr021622_0411.sig
instrument= HI: 1132003 (HR-1024i)
integration= 50.0, 9.0, 6.0, 50.0, 9.0, 6.0
scan method= Time-based, Time-based
scan coadds= 100, 425, 571, 100, 425, 571
scan time= 5, 5
scan settings= AI, AI
external data set1= 0,0,0,0,0,0,0,0,0,0,0,0,0,0,0,0,0,0,0,0,0,0,0,0,0,0,0,0,0,0,0,0
external data set2= 0,0,0,0,0,0,0,0,0,0,0,0,0,0,0,0,0,0,0,0,0,0,0,0,0,0,0,0,0,0,0,0
external data dark= 0,0,0,0,0,0,0,0,0,0,0,0,0,0,0,0
external data mask= 0
optic= LENS 4(1), LENS 4(1)
temp= 33.4, -5.0, -9.9, 33.3, -5.1, -9.9
battery= 7.45, 7.46
error= 0, 0
units= Radiance, Radiance
time= 16/02/2022 16:25:21, 16/02/2022 16:26:33
longitude=                 ,                 
latitude=                 ,                 
gpstime=                 ,                 
comm= 
memory slot= 0, 0
factors= 0.953, 0.968, 1.000 [Overlap: Remove @ 990,1900, Matching Type: None]
inclinometer x offset= 1, 1
inclinometer y offset= 90, 90
data= 
340.5  1150.10  781.20  67.92
341.9  1191.12  765.72  64.29
343.4  1141.44  708.48  62.07
344.9  1128.50  740.00  65.57
346.4  1141.12  731.03  64.06
347.8  1130.58  702.33  62.12
349.3  1146.24  684.56  59.72
350.8  1166.55  681.75  58.44
352.2  1228.92  687.61  55.95
353.7  1227.31  675.71  55.06
355.2  1270.70  694.30  54.64
356.6  1309.00  706.86  54.00
358.1  1374.88  727.10  52.88
359.6  1435.84  743.56  51.79
361.0  1489.51  763.22  51.24
362.5  1541.25  813.78  52.80
364.0  1617.98  853.58  52.76
365.5  1696.20  860.95  50.76
366.9  1770.96  904.32  51.06
368.4  1851.48  938.25  50.68
369.9  1941.86  977.36  50.33
371.3  2022.66  1044.38  51.63
372.8  2110.71  1088.13  51.55
374.2  2206.60  1142.24  51.76
375.7  2320.47  1166.79  50.28
377.2  2416.35  1214.85  50.28
378.6  2483.48  1254.95  50.53
380.1  2564.00  1282.00  50.00
381.6  2685.93  1361.88  50.70
383.0  2833.60  1429.45  50.45
384.5  2955.68  1503.32  50.86
386.0  3072.30  1580.04  51.43
387.4  3169.15  1638.80  51.71
388.9  3265.22  1684.90  51.60
390.4  3405.61  1742.67  51.17
391.8  3547.32  1813.84  51.13
393.3  3685.62  1889.17  51.26
394.7  3790.90  1952.20  51.50
396.2  3916.84  2012.52  51.38
397.7  4045.44  2084.64  51.53
399.1  4205.76  2173.65  51.68
400.6  4368.80  2255.52  51.63
402.0  4502.16  2332.20  51.80
403.5  4625.60  2410.80  52.12
405.0  4771.84  2507.08  52.54
406.4  4970.02  2588.74  52.09
407.9  5146.84  2693.84  52.34
409.3  5285.56  2774.48  52.49
410.8  5414.40  2859.48  52.81
412.2  5571.72  2966.76  53.25
413.7  5782.04  3092.00  53.48
415.1  6003.36  3213.92  53.54
416.6  6185.16  3316.68  53.62
418.0  6336.50  3422.00  54.00
419.5  6495.40  3524.10  54.26
420.9  6691.20  3660.48  54.71
422.4  6934.69  3811.24  54.96
423.8  7163.37  3954.97  55.21
425.3  7410.75  4108.20  55.44
426.7  7626.00  4249.65  55.73
428.2  7812.80  4383.68  56.11
429.6  7999.57  4530.52  56.63
431.1  8213.94  4666.62  56.81
432.5  8474.44  4840.94  57.12
434.0  8734.00  5021.50  57.49
435.4  9025.50  5219.50  57.83
436.8  9307.47  5425.18  58.29
438.3  9554.15  5610.45  58.72
439.7  9792.49  5775.35  58.98
441.2  9999.72  5933.28  59.33
442.6  10261.95  6132.75  59.76
444.0  10543.26  6339.06  60.12
445.5  10854.57  6564.87  60.48
446.9  11182.08  6792.24  60.74
448.4  11480.28  7012.04  61.08
449.8  11808.50  7254.60  61.44
451.2  12086.50  7463.50  61.75
452.7  12338.49  7660.17  62.08
454.1  12588.84  7855.02  62.40
455.5  12880.56  8064.70  62.61
457.0  13213.20  8316.88  62.94
458.4  13539.24  8551.40  63.16
459.8  13875.84  8807.04  63.47
461.2  14251.52  9094.72  63.82
462.7  14602.62  9354.99  64.06
464.1  14938.27  9602.74  64.28
465.5  15244.92  9834.84  64.51
467.0  15548.90  10083.30  64.85
468.4  15873.12  10334.44  65.11
469.8  16205.24  10602.84  65.43
471.2  16607.10  10898.04  65.62
472.7  17022.10  11208.67  65.85
474.1  17428.60  11522.70  66.11
475.5  17898.14  11888.24  66.42
476.9  18342.22  12238.33  66.72
478.4  18731.25  12525.00  66.87
479.8  19039.02  12775.10  67.10
481.2  19301.28  13019.20  67.45
482.6  19586.34  13276.98  67.79
484.0  19961.64  13580.46  68.03
485.4  20411.06  13923.64  68.22
486.9  20902.05  14303.25  68.43
488.3  21409.44  14705.12  68.69
489.7  21869.52  15083.64  68.97
491.1  22279.32  15440.88  69.31
492.5  22690.92  15781.92  69.55
493.9  23041.38  16074.84  69.77
495.3  23381.40  16376.10  70.04
496.8  23769.00  16724.48  70.36
498.2  24250.38  17120.79  70.60
499.6  24723.36  17517.69  70.85
501.0  25271.36  17965.05  71.09
502.4  25774.20  18390.24  71.35
503.8  26255.18  18809.91  71.64
505.2  26756.36  19248.12  71.94
506.6  27248.10  19673.28  72.20
508.0  27735.12  20099.52  72.47
509.4  28150.00  20470.00  72.72
510.8  28625.85  20889.00  72.97
512.2  29089.68  21315.84  73.28
513.6  29601.60  21763.20  73.52
515.0  30179.68  22254.80  73.74
516.4  30661.12  22698.88  74.03
517.8  31203.54  23179.38  74.28
519.2  31787.01  23687.37  74.52
520.7  32354.94  24196.61  74.78
522.0  32829.36  24637.56  75.05
523.4  33401.34  25141.41  75.27
524.8  33905.58  25596.72  75.49
526.2  34492.41  26132.60  75.76
527.6  35105.70  26678.58  76.00
529.0  35626.80  27152.40  76.21
530.4  36255.34  27714.44  76.44
531.8  36802.21  28210.61  76.65
533.2  37294.92  28665.00  76.86
534.6  37783.52  29139.20  77.12
536.0  38287.46  29636.45  77.41
537.4  38802.58  30123.41  77.63
538.8  39378.27  30664.46  77.87
540.2  39989.87  31232.39  78.10
541.6  40574.66  31773.14  78.31
543.0  41091.12  32259.22  78.51
544.3  41777.40  32881.65  78.71
545.7  42547.35  33582.00  78.93
547.1  43051.95  34060.50  79.11
548.5  43677.36  34641.42  79.31
549.9  44365.34  35278.04  79.52
551.3  45088.42  35947.86  79.73
552.7  45607.96  36447.12  79.91
554.1  46296.60  37087.11  80.11
555.4  46885.46  37633.86  80.27
556.8  47322.66  38087.28  80.48
558.2  47639.25  38422.95  80.65
559.6  47969.40  38771.70  80.83
561.0  48546.96  39320.82  81.00
562.3  48994.40  39762.45  81.16
563.7  49589.12  40333.44  81.34
565.1  50164.40  40880.40  81.49
566.5  50771.80  41440.65  81.62
567.9  51600.80  42179.52  81.74
569.2  52504.20  42974.40  81.85
570.6  53447.64  43814.83  81.98
572.0  54260.50  44543.89  82.09
573.4  54940.50  45173.30  82.22
574.8  55632.50  45815.00  82.35
576.1  56486.86  46582.48  82.47
577.5  57120.36  47192.64  82.62
578.9  58004.16  47991.96  82.74
580.3  58799.40  48720.15  82.86
581.6  59586.88  49434.56  82.96
583.0  60383.43  50161.32  83.07
584.4  60988.08  50733.75  83.19
585.8  61471.81  51207.38  83.30
587.1  61924.28  51652.48  83.41
588.5  62500.50  52183.20  83.49
589.9  62985.00  52652.40  83.60
591.2  63555.88  53187.60  83.69
592.6  64312.60  53878.88  83.78
594.0  64957.42  54474.90  83.86
595.3  65792.12  55225.02  83.94
596.7  66630.46  55988.06  84.03
598.1  67427.15  56718.28  84.12
599.5  68210.35  57433.65  84.20
600.8  69052.44  58186.32  84.26
602.2  69736.17  58816.10  84.34
603.5  70593.96  59587.68  84.41
604.9  71425.26  60337.98  84.48
606.3  72193.44  61042.08  84.55
607.6  72923.04  61714.38  84.63
609.0  73650.60  62380.80  84.70
610.4  74376.12  63041.16  84.76
611.7  75057.22  63662.54  84.82
613.1  75702.00  64257.90  84.88
614.5  76429.26  64928.88  84.95
615.8  77009.58  65481.30  85.03
617.2  77790.78  66195.54  85.09
618.5  78457.16  66808.96  85.15
619.9  79271.86  67543.68  85.21
621.2  80021.73  68224.82  85.26
622.6  80910.50  69036.00  85.32
624.0  81608.85  69679.08  85.38
625.3  82402.05  70406.78  85.44
626.7  83199.72  71133.60  85.50
628.0  83872.60  71751.80  85.55
629.4  84683.20  72492.00  85.60
630.8  85372.68  73116.96  85.64
632.1  85917.51  73630.62  85.70
633.5  86818.16  74445.80  85.75
634.8  87536.67  75108.09  85.80
636.2  88173.00  75700.74  85.85
637.5  88983.33  76445.01  85.91
638.9  89696.07  77090.04  85.95
640.2  90460.98  77786.14  85.99
641.6  91284.78  78523.08  86.02
642.9  92040.13  79204.58  86.05
644.3  92836.66  79961.88  86.13
645.6  93606.50  80665.00  86.17
647.0  94345.20  81330.03  86.20
648.3  95134.21  82067.68  86.27
649.7  95937.67  82817.41  86.32
651.0  96733.09  83534.99  86.36
652.4  97248.06  84036.42  86.41
653.7  98324.19  85000.05  86.45
655.0  99216.96  85815.72  86.49
656.4  99848.20  86402.40  86.53
657.7  100870.25  87342.66  86.59
659.1  101717.00  88141.90  86.65
660.4  102421.76  88795.84  86.70
661.8  103104.00  89432.00  86.74
663.1  104047.74  90308.04  86.79
664.5  104550.18  90814.56  86.86
665.8  104764.17  91052.67  86.91
667.1  104901.21  91233.00  86.97
668.5  105344.40  91677.60  87.03
669.8  105797.50  92121.34  87.07
671.2  106104.96  92435.20  87.12
672.5  106430.36  92785.02  87.18
673.8  107086.56  93412.48  87.23
675.2  108081.12  94283.70  87.23
676.5  109222.56  95310.36  87.26
677.8  110413.76  96378.64  87.29
679.2  111335.19  97212.48  87.32
680.5  112141.95  97955.55  87.35
681.9  112858.90  98613.90  87.38
683.2  113652.00  99345.40  87.41
684.5  114422.00  100069.20  87.46
685.9  115126.99  100739.00  87.50
687.2  115814.40  101391.36  87.55
688.5  116454.98  101985.24  87.57
689.9  117235.80  102712.16  87.61
691.2  117901.73  103336.19  87.65
692.5  118498.14  103906.64  87.69
693.8  119214.50  104582.60  87.73
695.2  119829.56  105155.02  87.75
696.5  120517.76  105789.64  87.78
697.8  121226.40  106460.50  87.82
699.2  121879.68  107067.09  87.85
700.5  122581.80  107725.86  87.88
701.8  123200.70  108324.30  87.93
703.1  123861.72  108928.92  87.94
704.5  124542.36  109561.41  87.97
705.8  125276.64  110264.09  88.02
707.1  125939.75  110888.75  88.05
708.4  126575.61  111493.83  88.08
709.8  127349.22  112209.60  88.11
711.1  127880.64  112718.64  88.14
712.4  128696.50  113462.30  88.16
713.7  129360.74  114083.22  88.19
715.0  130038.78  114740.10  88.24
716.3  130782.75  115420.00  88.25
717.7  131470.68  116058.28  88.28
719.0  132224.90  116756.20  88.30
720.3  132942.08  117440.00  88.34
721.6  133777.20  118207.60  88.36
722.9  134557.11  118929.87  88.39
724.2  135361.80  119674.80  88.41
725.6  136079.90  120346.26  88.44
726.9  136562.75  120807.00  88.46
728.2  137058.88  121284.80  88.49
729.5  137672.73  121852.38  88.51
730.8  138144.50  122313.02  88.54
732.1  138754.56  122855.60  88.54
733.4  139208.76  123305.99  88.58
734.7  139567.68  123661.80  88.60
736.0  140020.26  124074.18  88.61
737.3  140247.72  124302.87  88.63
738.6  140515.56  124553.97  88.64
740.0  140806.05  124849.20  88.67
741.2  141182.08  125207.68  88.69
742.6  141728.76  125715.24  88.70
743.9  142313.04  126253.28  88.72
745.2  143036.22  126908.58  88.72
746.5  143781.73  127599.82  88.75
747.8  144377.40  128166.00  88.77
749.1  145054.28  128790.27  88.79
750.4  145720.38  129392.06  88.79
751.7  146408.50  130020.66  88.81
753.0  146923.67  130509.47  88.83
754.2  147542.94  131079.78  88.84
755.5  148083.50  131605.54  88.87
756.8  148628.40  132111.32  88.89
758.1  149602.68  132971.64  88.88
759.4  150491.40  133773.00  88.89
760.7  151327.12  134548.68  88.91
762.0  151908.75  135091.25  88.93
763.3  152453.70  135598.68  88.94
764.6  152833.68  135961.68  88.96
765.9  153224.00  136326.40  88.97
767.2  153708.66  136777.41  88.98
768.4  154017.50  137064.20  88.99
769.7  154630.94  137638.63  89.01
771.0  155050.02  138030.30  89.02
772.3  155415.70  138380.00  89.04
773.6  155882.72  138815.20  89.05
774.8  156330.12  139233.30  89.06
776.1  156767.52  139634.30  89.07
777.4  157088.38  139930.81  89.08
778.7  157601.18  140416.18  89.10
780.0  158035.52  140824.32  89.11
781.2  158376.12  141151.74  89.12
782.5  158873.52  141615.24  89.14
783.8  159337.80  142039.44  89.14
785.0  159665.16  142372.08  89.17
786.3  160104.00  142768.50  89.17
787.6  160568.24  143193.12  89.18
788.9  160936.11  143542.56  89.19
790.1  161429.00  144032.60  89.22
791.4  161791.20  144381.12  89.24
792.7  162422.85  144955.26  89.25
793.9  162853.74  145333.44  89.24
795.2  163334.50  145785.50  89.26
796.5  163799.68  146228.06  89.27
797.7  164286.18  146674.38  89.28
799.0  164892.00  147252.00  89.30
800.2  165290.88  147610.24  89.30
801.5  165750.88  148030.64  89.31
802.8  166287.50  148504.15  89.31
804.0  166728.38  148930.60  89.33
805.3  167223.56  149393.96  89.34
806.5  167614.50  149733.00  89.33
807.8  168072.10  150143.70  89.33
809.0  168517.08  150575.38  89.35
810.3  168975.67  151028.08  89.38
811.5  169346.88  151359.33  89.38
812.8  169848.60  151800.60  89.37
814.0  170246.07  152158.23  89.38
815.3  170742.03  152623.12  89.39
816.5  171114.75  152972.25  89.40
817.8  171556.20  153382.62  89.41
819.0  171935.61  153737.99  89.42
820.2  172411.02  154153.74  89.41
821.5  172885.55  154575.05  89.41
822.7  173189.31  154875.33  89.43
824.0  173601.36  155268.18  89.44
825.2  174078.45  155701.05  89.44
826.4  174587.71  156117.39  89.42
827.7  174919.85  156418.55  89.42
828.9  175377.60  156841.20  89.43
830.1  175743.53  157217.76  89.46
831.4  176163.85  157606.40  89.47
832.6  176617.54  158007.42  89.46
833.8  176999.90  158338.80  89.46
835.0  177384.48  158641.00  89.43
836.3  177802.38  159033.42  89.44
837.5  178264.80  159459.30  89.45
838.7  178645.23  159877.80  89.49
839.9  179042.40  160205.04  89.48
841.2  179523.27  160621.93  89.47
842.4  179909.91  160940.43  89.46
843.6  180304.60  161303.80  89.46
844.8  180770.31  161767.89  89.49
846.0  181164.24  162136.14  89.50
847.2  181557.60  162489.81  89.50
848.5  182059.20  162906.40  89.48
849.7  182440.65  163269.66  89.49
850.9  182767.00  163606.30  89.52
852.1  183208.24  164008.16  89.52
853.3  183534.54  164296.50  89.52
854.5  183963.64  164664.50  89.51
855.7  184315.98  164990.46  89.52
856.9  184699.32  165385.44  89.54
858.1  185098.55  165739.18  89.54
859.3  185500.98  166076.54  89.53
860.5  185957.37  166496.43  89.53
861.7  186372.00  166879.20  89.54
862.9  186744.87  167249.94  89.56
864.1  187103.75  167594.22  89.57
865.3  187556.60  167967.64  89.56
866.5  187997.76  168350.40  89.55
867.7  188436.32  168737.59  89.55
868.9  188814.01  169128.75  89.57
870.1  189285.65  169538.77  89.57
871.3  189762.88  169923.54  89.55
872.5  190173.60  170327.25  89.56
873.7  190655.68  170751.76  89.56
874.9  191176.11  171189.90  89.55
876.0  191714.04  171663.84  89.54
877.2  192116.80  172042.32  89.55
878.4  192588.75  172530.45  89.58
879.6  193011.00  172901.40  89.58
880.8  193523.75  173293.75  89.55
882.0  193916.68  173639.19  89.54
883.1  194442.92  174055.56  89.51
884.3  194915.90  174528.50  89.54
885.5  195374.76  174973.68  89.56
886.7  195687.36  175285.44  89.57
887.8  196163.10  175683.30  89.56
889.0  196736.84  176106.48  89.51
890.2  197226.54  176521.38  89.50
891.4  197671.59  177011.85  89.55
892.5  198219.06  177521.76  89.56
893.7  198844.34  178054.66  89.54
894.9  199463.04  178580.88  89.53
896.0  200115.25  179128.85  89.51
897.2  200732.42  179648.14  89.50
898.4  201207.24  180129.43  89.52
899.5  201875.81  180711.71  89.52
900.7  202298.20  181035.40  89.49
901.9  202778.00  181390.66  89.45
903.0  203170.35  181708.42  89.44
904.2  203579.80  182067.40  89.43
905.4  204021.96  182451.18  89.43
906.5  204488.76  182852.32  89.42
907.7  204947.20  183088.92  89.33
908.8  205317.24  183492.84  89.37
910.0  205652.72  183821.04  89.38
911.2  205852.43  184024.19  89.40
912.3  206134.26  184188.24  89.35
913.5  206324.49  184321.90  89.34
914.6  206569.44  184524.48  89.33
915.8  206849.46  184854.99  89.37
916.9  207165.40  185136.50  89.37
918.1  207432.72  185337.04  89.35
919.2  207625.68  185490.54  89.34
920.4  207769.10  185643.04  89.35
921.5  208057.64  185865.49  89.33
922.7  208256.32  186040.96  89.33
923.8  208582.38  186317.10  89.33
925.0  208776.26  186441.08  89.30
926.1  209092.80  186796.68  89.34
927.3  209420.64  187073.76  89.33
928.4  209950.00  187518.50  89.32
929.6  210636.80  188108.80  89.30
930.7  211346.80  188846.00  89.35
931.8  212054.19  189578.67  89.40
933.0  212745.60  190156.32  89.38
934.1  213194.07  190589.04  89.40
935.3  213321.17  190680.22  89.39
936.4  213388.26  190710.23  89.37
937.6  213185.64  190555.56  89.38
938.7  212974.65  190401.30  89.40
939.9  213152.00  190371.38  89.31
941.0  213650.82  190796.10  89.30
942.1  214134.84  191216.70  89.30
943.3  214662.06  191761.92  89.33
944.4  215000.32  192141.93  89.37
945.6  215170.12  192249.50  89.35
946.7  215379.74  192450.74  89.35
947.9  215720.82  192613.47  89.29
949.0  215766.38  192792.00  89.35
950.1  216157.68  193156.92  89.36
951.3  216381.22  193457.33  89.41
952.4  216764.57  193586.30  89.31
953.6  217055.90  193879.50  89.32
954.7  217068.30  193987.62  89.37
955.8  217296.33  194125.59  89.34
957.0  217683.15  194488.20  89.34
958.1  218143.62  194638.92  89.23
959.3  218250.90  194789.70  89.25
960.4  218545.40  195099.51  89.27
961.6  218800.98  195365.84  89.29
962.7  218916.48  195420.80  89.27
963.9  219200.03  195685.21  89.27
965.0  219370.26  195622.14  89.17
966.2  219637.92  195769.61  89.13
967.3  219689.32  195859.91  89.15
968.5  219769.92  196096.32  89.23
969.6  219931.20  195901.68  89.07
970.8  219987.13  196042.00  89.12
971.9  219799.36  195986.56  89.17
973.1  220193.52  196074.96  89.05
974.2  220018.62  196083.54  89.12
975.4  220059.27  195819.48  88.98
976.5  220440.09  196092.00  88.95
977.7  220618.86  196517.64  89.08
978.8  220484.70  196526.52  89.13
980.0  220528.00  196542.00  89.12
981.2  220687.02  196474.29  89.03
982.3  220969.56  196353.78  88.86
983.5  220677.99  196421.16  89.01
984.6  221079.60  196424.64  88.85
985.8  220876.48  197060.60  89.22
987.0  220745.60  196922.56  89.21
988.1  221383.50  196861.02  88.92
989.3  221614.40  196623.84  88.72
990.2  233324.98  204108.33  87.48
994.0  233777.76  204683.73  87.55
997.9  233997.25  205049.67  87.63
1001.7  234651.08  205669.10  87.65
1005.6  235750.00  206594.44  87.63
1009.4  236764.04  207738.09  87.74
1013.3  237800.00  208640.00  87.74
1017.1  238467.86  209454.58  87.83
1021.0  239217.46  210136.26  87.84
1024.8  240372.00  211303.44  87.91
1028.6  241964.68  212857.14  87.97
1032.5  243271.00  214097.80  88.01
1036.3  243845.92  214715.84  88.05
1040.1  244147.31  215105.15  88.10
1044.0  244803.38  215825.27  88.16
1047.8  245427.00  216469.05  88.20
1051.6  245944.36  217057.87  88.25
1055.5  245650.00  216952.30  88.32
1059.3  245530.50  216909.15  88.34
1063.1  245455.83  216913.78  88.37
1067.0  245793.85  217301.03  88.41
1070.8  246509.82  218051.01  88.46
1074.6  246988.75  218626.14  88.52
1078.4  246869.67  218539.00  88.52
1082.3  246215.36  218114.55  88.59
1086.1  245844.62  217934.09  88.65
1089.9  245930.84  218073.14  88.67
1093.7  246322.84  218518.84  88.71
1097.5  246471.37  218801.31  88.77
1101.4  246382.93  218793.18  88.80
1105.2  246293.60  218770.40  88.83
1109.0  246572.65  219135.72  88.87
1112.8  247389.80  219902.04  88.89
1116.6  248087.96  220543.29  88.90
1120.4  248686.67  221047.24  88.89
1124.2  249128.11  221368.77  88.86
1128.1  249589.54  221656.98  88.81
1131.8  249557.47  221460.87  88.74
1135.7  249332.49  220978.40  88.63
1139.5  249117.40  220377.20  88.46
1143.3  248547.25  219403.48  88.27
1147.1  247992.89  218372.44  88.06
1150.9  247476.17  217305.92  87.81
1154.7  247426.40  216599.64  87.54
1158.5  247323.40  215898.13  87.29
1162.3  247111.13  215103.64  87.05
1166.1  246518.31  214031.08  86.82
1169.9  246118.27  213077.23  86.58
1173.7  245540.00  212000.00  86.34
1177.5  244895.78  210861.22  86.10
1181.2  244886.49  210181.98  85.83
1185.0  245228.22  209795.28  85.55
1188.8  245105.00  209079.50  85.30
1192.6  245089.71  208555.17  85.09
1196.4  245083.07  208123.30  84.92
1200.2  244451.20  207185.07  84.76
1204.0  244055.70  206538.20  84.63
1207.8  243753.57  206014.63  84.52
1211.6  243262.78  205356.00  84.42
1215.3  242845.22  204914.47  84.38
1219.1  242685.17  204740.33  84.36
1222.9  242364.44  204568.89  84.41
1226.7  242029.18  204500.23  84.49
1230.4  241413.90  204267.99  84.61
1234.2  240761.50  204035.46  84.75
1238.0  240108.37  203834.82  84.89
1241.8  239463.39  203623.78  85.03
1245.5  238970.91  203440.67  85.13
1249.3  238754.32  203448.23  85.21
1253.1  238909.03  203704.86  85.26
1256.8  238850.66  203799.34  85.33
1260.6  238599.68  203639.37  85.35
1264.4  238319.54  203465.66  85.38
1268.1  237886.00  203102.53  85.38
1271.9  237839.20  203083.87  85.39
1275.7  238118.73  203458.49  85.44
1279.4  238420.50  203949.30  85.54
1283.2  237980.44  203873.33  85.67
1286.9  237636.70  203882.87  85.80
1290.7  237353.60  203925.33  85.92
1294.4  236730.82  203626.16  86.02
1298.2  235937.72  203092.75  86.08
1302.0  234866.33  202253.08  86.11
1305.7  233621.06  201199.78  86.12
1309.5  232166.68  199907.63  86.11
1313.2  231173.67  198942.42  86.06
1317.0  230521.20  198166.80  85.96
1320.7  229777.98  197259.00  85.85
1324.4  228831.00  196099.28  85.70
1328.2  228121.60  195031.20  85.49
1331.9  227190.70  193714.46  85.27
1335.7  226342.50  192366.81  84.99
1339.4  225191.64  190677.56  84.67
1343.2  224318.54  189081.03  84.29
1346.9  223885.23  187746.60  83.86
1350.6  224142.64  186830.39  83.35
1354.4  224602.58  185997.94  82.81
1358.1  224435.53  184615.27  82.26
1361.8  223760.60  182806.42  81.70
1365.6  222668.95  180812.50  81.20
1369.3  221392.44  178859.11  80.79
1373.0  220014.30  177023.00  80.46
1376.7  218565.33  175286.33  80.20
1380.5  217054.71  173384.67  79.88
1384.2  215715.82  171594.40  79.55
1387.9  214442.07  169735.33  79.15
1391.6  213160.14  167684.31  78.67
1395.3  212019.70  165446.65  78.03
1399.1  211293.39  163228.27  77.25
1402.8  210355.33  160562.67  76.33
1406.5  209637.53  157739.80  75.24
1410.2  209077.00  154753.11  74.02
1413.9  208912.47  151939.81  72.73
1417.6  208401.89  148932.65  71.46
1421.3  207840.27  146126.13  70.31
1425.1  207171.73  143434.13  69.23
1428.8  206782.05  141195.45  68.28
1432.5  206534.37  139345.23  67.47
1436.2  206309.82  137790.87  66.79
1439.9  205721.87  136150.64  66.18
1443.6  205356.78  134855.67  65.67
1447.3  204815.62  133506.67  65.18
1451.0  204344.25  132222.75  64.71
1454.7  203777.78  130906.84  64.24
1458.4  203364.70  129619.70  63.74
1462.1  202745.68  128131.83  63.20
1465.8  202126.78  126627.44  62.65
1469.4  201557.08  125125.22  62.08
1473.1  201922.76  124241.08  61.53
1476.8  202011.33  123278.71  61.03
1480.5  200936.60  121859.00  60.65
1484.2  200056.02  120832.87  60.40
1487.9  199419.13  120197.99  60.27
1491.6  198734.25  119702.92  60.23
1495.3  198424.42  119607.58  60.28
1498.9  197844.90  119451.27  60.38
1502.6  196957.40  119276.82  60.56
1506.3  195906.04  119108.89  60.80
1510.0  195009.35  119097.95  61.07
1513.7  194300.70  119148.33  61.32
1517.3  193607.78  119086.60  61.51
1521.0  192758.37  118781.72  61.62
1524.7  191975.83  118379.12  61.66
1528.3  191214.72  117870.78  61.64
1532.0  190329.47  117266.40  61.61
1535.7  189500.42  116699.49  61.58
1539.3  188690.40  116160.43  61.56
1543.0  188093.50  115883.06  61.61
1546.7  187723.25  115901.50  61.74
1550.3  187242.67  115907.02  61.90
1554.0  186473.00  115739.40  62.07
1557.6  185715.32  115620.94  62.26
1561.3  184896.43  115388.26  62.41
1565.0  184028.27  115106.67  62.55
1568.6  183111.06  114761.81  62.67
1572.3  182450.12  114576.74  62.80
1575.9  181828.00  114406.67  62.92
1579.6  181248.82  114187.69  63.00
1583.2  180628.40  113978.36  63.10
1586.9  179880.62  113804.17  63.27
1590.5  179260.80  113931.60  63.56
1594.1  178511.92  114223.34  63.99
1597.8  177737.16  114655.92  64.51
1601.4  176992.96  115223.61  65.10
1605.1  176016.44  115697.71  65.73
1608.7  175169.00  116278.00  66.38
1612.3  174404.67  116860.64  67.01
1616.0  173597.65  117384.85  67.62
1619.6  172923.89  117914.00  68.19
1623.2  172094.80  118265.40  68.72
1626.9  171460.93  118671.36  69.21
1630.5  170681.85  118902.50  69.66
1634.1  170041.96  119193.93  70.10
1637.8  169365.16  119404.44  70.50
1641.4  168555.97  119486.57  70.89
1645.0  167755.89  119539.33  71.26
1648.6  166833.62  119439.70  71.59
1652.2  166129.74  119453.24  71.90
1655.8  165457.67  119388.22  72.16
1659.5  164802.45  119284.90  72.38
1663.1  163625.26  118729.10  72.56
1666.7  162400.67  118041.00  72.69
1670.3  161259.72  117340.80  72.77
1673.9  160209.79  116538.02  72.74
1677.5  159438.74  115850.04  72.66
1681.1  159020.84  115299.38  72.51
1684.7  159018.65  114982.90  72.31
1688.3  158890.98  114515.80  72.07
1691.9  158519.80  113812.80  71.80
1695.6  158164.77  112987.07  71.44
1699.2  158054.67  112277.53  71.04
1702.8  157988.92  111694.16  70.70
1706.3  157506.23  111110.19  70.54
1709.9  156569.69  110379.38  70.50
1713.5  155847.13  109834.08  70.48
1717.1  155166.59  109216.18  70.39
1720.7  154457.60  108566.43  70.29
1724.3  154087.61  108106.11  70.16
1727.9  153759.51  107687.65  70.04
1731.5  153647.17  107415.19  69.91
1735.1  153758.93  107310.40  69.79
1738.7  153500.93  106929.87  69.66
1742.2  153035.29  106479.83  69.58
1745.8  152380.53  105898.13  69.50
1749.4  152098.26  105559.49  69.40
1753.0  151157.65  104725.25  69.28
1756.5  149695.89  103489.71  69.13
1760.1  147992.93  102069.60  68.97
1763.7  146079.89  100527.58  68.82
1767.2  144550.73  99301.60  68.70
1770.8  143250.50  98277.50  68.61
1774.4  141858.23  97259.71  68.56
1777.9  141064.72  96660.83  68.52
1781.5  140223.33  96079.33  68.52
1785.1  139035.00  95300.83  68.54
1788.6  137778.28  94487.88  68.58
1792.2  136462.00  93660.83  68.64
1795.8  135811.22  93299.27  68.70
1799.3  135115.00  92866.40  68.73
1802.9  134405.38  92446.65  68.78
1806.4  133785.07  92039.64  68.80
1810.0  133009.90  91514.40  68.80
1813.5  132632.95  91247.90  68.80
1817.1  132410.87  91121.73  68.82
1820.6  131832.10  90766.67  68.85
1824.2  131772.62  90816.27  68.92
1827.7  131042.50  90449.80  69.02
1831.2  130816.00  90496.00  69.18
1834.8  130808.50  90739.87  69.37
1838.3  130587.00  90886.00  69.60
1841.8  129946.67  90741.17  69.83
1845.4  129085.33  90404.46  70.03
1848.9  128301.90  90035.40  70.17
1852.4  127657.83  89722.27  70.28
1856.0  126949.03  89249.73  70.30
1859.5  126234.84  88679.86  70.25
1863.0  125663.12  88104.37  70.11
1866.6  125522.76  87733.87  69.89
1870.1  125408.61  87253.12  69.58
1873.6  124769.25  86267.25  69.14
1877.1  123617.67  84702.33  68.52
1880.6  122392.71  82925.22  67.75
1884.2  121484.67  81125.67  66.78
1887.7  120690.93  79195.00  65.62
1891.2  119752.15  76935.60  64.25
1894.7  118942.71  74507.83  62.64
1898.2  118492.39  72147.72  60.89
1902.2  126313.20  74568.00  59.03
1904.9  125650.15  72292.45  57.53
1907.6  124806.07  69948.13  56.05
1910.4  124080.31  67720.45  54.58
1913.1  122956.87  65440.13  53.22
1915.8  122289.30  63617.63  52.02
1918.6  121818.00  62041.33  50.93
1921.3  121330.33  60599.46  49.95
1924.0  120518.77  59194.22  49.12
1926.7  119719.40  58068.43  48.50
1929.4  118930.53  57116.00  48.02
1932.2  118325.61  56447.18  47.70
1934.9  117725.40  55957.20  47.53
1937.6  117097.30  55579.03  47.46
1940.3  116527.92  55342.08  47.49
1943.0  116040.58  55256.13  47.62
1945.7  115334.18  55171.14  47.84
1948.4  114565.64  55115.91  48.11
1951.1  113953.35  55196.25  48.44
1953.8  113328.60  55303.05  48.80
1956.4  112829.08  55482.83  49.17
1959.1  112262.83  55680.93  49.60
1961.8  111467.30  55799.10  50.06
1964.5  110797.50  55949.78  50.50
1967.2  110048.62  56070.08  50.95
1969.9  109434.67  56273.42  51.42
1972.5  108649.32  56362.65  51.88
1975.2  108089.67  56567.33  52.33
1977.9  107764.52  56893.60  52.79
1980.6  107212.70  57091.18  53.25
1983.2  106383.67  57128.87  53.70
1985.9  105510.00  57096.00  54.11
1988.5  104621.36  57039.21  54.52
1991.2  103961.48  57129.30  54.95
1993.8  103382.40  57208.80  55.34
1996.5  102964.95  57347.95  55.70
1999.2  102337.37  57354.24  56.04
2001.8  101937.10  57437.60  56.35
2004.4  101421.59  57420.30  56.62
2007.1  100714.13  57245.30  56.84
2009.7  100152.75  57072.00  56.98
2012.4  99807.73  57003.20  57.11
2015.0  99351.17  56807.33  57.18
2017.6  98805.63  56471.00  57.15
2020.3  98318.37  56137.40  57.10
2022.9  98129.73  55904.93  56.97
2025.5  97946.48  55596.50  56.76
2028.1  97742.65  55217.28  56.49
2030.8  97325.25  54642.70  56.14
2033.4  97161.35  54127.40  55.71
2036.0  96824.27  53473.63  55.23
2038.6  96469.20  52768.50  54.70
2041.2  96162.13  52060.23  54.14
2043.8  95823.87  51286.73  53.52
2046.4  95449.98  50434.72  52.84
2049.0  94965.20  49507.20  52.13
2051.6  94743.05  48720.78  51.42
2054.2  94414.38  47888.54  50.72
2056.8  94061.92  47117.58  50.09
2059.4  93497.58  46287.39  49.51
2062.0  93012.92  45486.04  48.90
2064.6  92428.35  44643.19  48.30
2067.1  91839.38  43789.28  47.68
2069.7  91226.82  42938.32  47.07
2072.3  90825.02  42232.43  46.50
2074.9  90365.10  41524.18  45.95
2077.4  90058.89  40916.98  45.43
2080.0  89591.49  40293.78  44.98
2082.6  89117.13  39701.38  44.55
2085.1  88650.73  39160.70  44.17
2087.7  88328.50  38740.00  43.86
2090.3  87906.85  38299.43  43.57
2092.8  87185.38  37764.31  43.31
2095.4  86396.16  37225.07  43.09
2097.9  85754.84  36744.81  42.85
2100.5  85082.00  36302.67  42.67
2103.0  84498.05  35948.15  42.54
2105.6  83946.95  35679.65  42.50
2108.1  83458.58  35513.63  42.55
2110.7  82955.60  35387.22  42.66
2113.2  82454.43  35317.27  42.83
2115.7  81887.92  35257.13  43.06
2118.3  81269.18  35203.68  43.32
2120.8  80903.25  35288.70  43.62
2123.3  80501.73  35354.99  43.92
2125.8  80111.27  35430.50  44.23
2128.4  79713.08  35530.95  44.57
2130.9  79204.67  35587.83  44.93
2133.4  78831.32  35696.38  45.28
2135.9  78458.50  35791.33  45.62
2138.4  78011.45  35799.78  45.89
2140.9  77706.13  35874.25  46.17
2143.4  77388.53  35940.83  46.44
2145.9  77083.95  35995.66  46.70
2148.4  76785.46  36050.48  46.95
2150.9  76517.43  36080.94  47.15
2153.4  76243.30  36099.22  47.35
2155.9  75902.15  36106.36  47.57
2158.4  75588.63  36137.50  47.81
2160.9  75380.38  36186.50  48.01
2163.4  75088.20  36186.20  48.19
2165.9  74549.93  36076.10  48.39
2168.4  74082.90  36008.25  48.61
2170.8  73761.42  36039.30  48.86
2173.3  73416.06  36045.28  49.10
2175.8  73110.40  36082.29  49.35
2178.2  72736.83  36082.83  49.61
2180.7  72359.64  36076.83  49.86
2183.2  71945.80  36073.03  50.14
2185.6  71523.90  36086.40  50.45
2188.1  71057.70  36036.00  50.71
2190.6  70530.42  35940.67  50.96
2193.0  69903.90  35793.18  51.20
2195.5  69331.20  35667.20  51.44
2197.9  68760.07  35521.40  51.66
2200.4  68085.67  35311.92  51.86
2202.8  67625.45  35194.19  52.04
2205.3  67020.47  34993.93  52.21
2207.7  66656.20  34926.67  52.40
2210.1  66232.13  34814.50  52.56
2212.6  65867.43  34710.03  52.70
2215.0  65658.83  34715.13  52.87
2217.4  65365.09  34636.72  52.99
2219.9  65119.58  34574.48  53.09
2222.3  64915.40  34498.93  53.14
2224.7  64741.95  34442.55  53.20
2227.1  64484.14  34308.11  53.20
2229.5  64210.35  34116.57  53.13
2231.9  63755.47  33828.13  53.06
2234.4  63251.27  33483.87  52.94
2236.8  62875.23  33130.19  52.69
2239.2  62498.15  32732.70  52.37
2241.6  62085.28  32258.80  51.96
2244.0  61689.60  31744.80  51.46
2246.4  61289.68  31146.98  50.82
2248.8  60873.45  30480.18  50.07
2251.2  60559.25  29812.00  49.23
2253.6  60175.00  29079.75  48.33
2255.9  59881.90  28345.90  47.34
2258.3  59570.23  27603.58  46.34
2260.7  59216.07  26864.87  45.37
2263.1  58826.50  26136.25  44.43
2265.5  58440.25  25461.70  43.57
2267.9  58137.75  24932.75  42.89
2270.2  57704.60  24517.73  42.49
2272.6  57283.10  24243.30  42.32
2275.0  56859.60  24093.30  42.37
2277.3  56485.13  24020.38  42.53
2279.7  56131.13  23998.25  42.75
2282.1  55809.47  24031.97  43.06
2284.4  55405.35  23993.20  43.30
2286.8  55115.37  23937.24  43.43
2289.1  54752.40  23812.30  43.49
2291.5  54446.88  23696.81  43.52
2293.8  54044.57  23457.22  43.40
2296.2  53599.70  23177.00  43.24
2298.5  53079.93  22881.83  43.11
2300.8  52551.45  22551.08  42.91
2303.2  51943.47  22127.23  42.60
2305.5  51288.54  21692.15  42.29
2307.9  50638.24  21258.62  41.98
2310.2  49996.10  20813.10  41.63
2312.5  49427.00  20408.67  41.29
2314.8  48873.68  20022.77  40.97
2317.1  48277.29  19617.71  40.64
2319.5  47655.53  19219.80  40.33
2321.8  47128.13  18849.70  40.00
2324.1  46516.98  18478.60  39.72
2326.4  45999.25  18139.55  39.43
2328.7  45497.08  17812.50  39.15
2331.0  45045.80  17498.50  38.85
2333.3  44682.62  17290.64  38.70
2335.6  44275.93  17104.27  38.63
2337.9  43844.25  16901.70  38.55
2340.2  43462.50  16727.92  38.49
2342.5  43072.38  16594.95  38.53
2344.8  42585.04  16433.96  38.59
2347.1  42077.35  16252.95  38.63
2349.4  41556.85  16071.80  38.67
2351.7  41114.00  15916.93  38.71
2353.9  40652.53  15778.75  38.81
2356.2  40153.75  15632.50  38.93
2358.5  39658.06  15477.31  39.03
2360.8  39187.27  15340.50  39.15
2363.1  38736.95  15224.20  39.30
2365.3  38302.15  15079.72  39.37
2367.6  37783.33  14891.67  39.41
2369.8  37285.50  14740.00  39.53
2372.1  36732.15  14593.15  39.73
2374.4  36125.63  14400.57  39.86
2376.6  35500.27  14193.20  39.98
2378.9  34895.93  14011.90  40.15
2381.1  34320.00  13858.00  40.38
2383.4  33785.80  13693.88  40.53
2385.6  33335.50  13532.75  40.60
2387.9  32859.90  13363.20  40.67
2390.1  32392.50  13177.50  40.68
2392.3  31905.90  13004.55  40.76
2394.6  31453.12  12858.80  40.88
2396.8  31043.09  12723.16  40.99
2399.0  30619.83  12563.58  41.03
2401.3  30187.80  12370.87  40.98
2403.5  29729.70  12184.90  40.99
2405.7  29337.94  12023.00  40.98
2407.9  28941.45  11812.65  40.82
2410.1  28495.20  11597.10  40.70
2412.4  28127.58  11403.58  40.54
2414.6  27748.80  11214.20  40.41
2416.8  27348.75  11023.65  40.31
2419.0  26975.55  10825.59  40.13
2421.2  26582.98  10621.93  39.96
2423.4  26166.93  10411.63  39.79
2425.6  25850.85  10210.80  39.50
2427.8  25565.10  10001.25  39.12
2430.0  25234.00  9797.29  38.83
2432.2  24940.80  9590.40  38.45
2434.4  24642.23  9355.73  37.97
2436.5  24309.23  9102.53  37.44
2438.7  24014.30  8894.55  37.04
2440.9  23740.60  8684.38  36.58
2443.1  23486.85  8502.30  36.20
2445.3  23232.11  8309.52  35.77
2447.4  22929.60  8109.00  35.36
2449.6  22638.00  7905.33  34.92
2451.8  22366.35  7721.10  34.52
2453.9  22040.73  7513.18  34.09
2456.1  21718.33  7305.73  33.64
2458.3  21416.35  7138.78  33.33
2460.4  21126.73  6970.97  33.00
2462.6  20849.50  6798.75  32.61
2464.7  20570.33  6641.59  32.29
2466.9  20340.60  6490.73  31.91
2469.0  20092.89  6303.88  31.37
2471.2  19839.95  6139.55  30.95
2473.3  19573.68  5981.51  30.56
2475.4  19368.23  5860.32  30.26
2477.6  19137.75  5716.31  29.87
2479.7  18867.20  5568.00  29.51
2481.9  18575.90  5424.48  29.20
2484.0  18342.60  5349.93  29.17
2486.1  18093.15  5273.10  29.14
2488.2  17857.17  5191.38  29.07
2490.4  17641.67  5125.21  29.05
2492.5  17323.83  5125.30  29.59
2494.6  17026.05  5084.40  29.86
2496.7  16771.78  5036.73  30.03
2498.8  16544.78  4983.15  30.12
2500.9  16416.86  4968.51  30.26
2503.0  16333.60  4984.15  30.51
2505.1  16202.88  5048.88  31.16
2507.2  16204.48  5101.83  31.48
2509.4  16152.58  5135.08  31.79
2511.4  16166.50  5188.93  32.10
2513.5  16204.80  5260.93  32.47
2515.6  16156.97  5467.57  33.84
