# Supplementary material for: Using reflectance spectra and Pl@ntNet to identify herbarium specimens: a case study with Lithocarpus
Source: New Phytol. 2025 Jun 4;251(2):800–10. doi: 10.1111/nph.70258 (PMC13278665; doi:10.1111/nph.70258)
Supplement: Supplementary file 1 — Dataset S1 Original spectral data collected for this study. [file NPH-251-800-s003.zip › lithocarpus_spectra/gr021622_0377.sig]

/*** Spectra Vista SIG Data ***/
name= gr021622_0377.sig
instrument= HI: 1132003 (HR-1024i)
integration= 50.0, 9.0, 6.0, 100.0, 9.0, 6.0
scan method= Time-based, Time-based
scan coadds= 100, 425, 571, 50, 425, 571
scan time= 5, 5
scan settings= AI, AI
external data set1= 0,0,0,0,0,0,0,0,0,0,0,0,0,0,0,0,0,0,0,0,0,0,0,0,0,0,0,0,0,0,0,0
external data set2= 0,0,0,0,0,0,0,0,0,0,0,0,0,0,0,0,0,0,0,0,0,0,0,0,0,0,0,0,0,0,0,0
external data dark= 0,0,0,0,0,0,0,0,0,0,0,0,0,0,0,0
external data mask= 0
optic= LENS 4(1), LENS 4(1)
temp= 33.4, -5.1, -9.9, 33.5, -5.1, -9.9
battery= 7.45, 7.45
error= 0, 0
units= Radiance, Radiance
time= 16/02/2022 16:01:06, 16/02/2022 16:01:41
longitude=                 ,                 
latitude=                 ,                 
gpstime=                 ,                 
comm= 
memory slot= 0, 0
factors= 0.953, 0.926, 1.000 [Overlap: Remove @ 990,1900, Matching Type: None]
inclinometer x offset= 1, 1
inclinometer y offset= 90, 90
data= 
340.5  1128.40  206.15  18.27
341.9  1169.85  191.43  16.36
343.4  1141.44  167.28  14.66
344.9  1110.00  166.50  15.00
346.4  1123.29  160.47  14.29
347.8  1130.58  154.17  13.64
349.3  1146.24  143.28  12.50
350.8  1181.70  143.93  12.18
352.2  1199.66  138.99  11.59
353.7  1213.52  131.01  10.80
355.2  1257.60  124.45  9.90
356.6  1322.09  137.45  10.40
358.1  1374.88  132.20  9.62
359.6  1423.02  128.20  9.01
361.0  1440.27  129.26  8.97
362.5  1541.25  129.47  8.40
364.0  1605.24  146.51  9.13
365.5  1683.35  147.78  8.78
366.9  1758.40  138.16  7.86
368.4  1826.46  150.12  8.22
369.9  1929.00  141.46  7.33
371.3  2009.44  158.64  7.89
372.8  2071.38  163.88  7.91
374.2  2167.66  162.25  7.49
375.7  2281.14  170.43  7.47
377.2  2389.65  160.20  6.70
378.6  2443.85  151.92  6.22
380.1  2538.36  160.25  6.31
381.6  2648.10  176.54  6.67
383.0  2795.65  189.75  6.79
384.5  2917.46  184.73  6.33
386.0  3034.68  200.64  6.61
387.4  3120.95  204.85  6.56
388.9  3230.36  197.54  6.12
390.4  3360.05  205.02  6.10
391.8  3501.40  218.12  6.23
393.3  3650.85  220.21  6.03
394.7  3756.85  209.98  5.59
396.2  3851.92  221.81  5.76
397.7  3993.84  227.04  5.68
399.1  4155.21  242.64  5.84
400.6  4328.16  259.08  5.99
402.0  4451.46  258.57  5.81
403.5  4576.60  264.60  5.78
405.0  4715.92  260.96  5.53
406.4  4906.88  279.62  5.70
407.9  5075.48  294.36  5.80
409.3  5224.10  311.69  5.97
410.8  5355.18  308.79  5.77
412.2  5515.44  321.60  5.83
413.7  5720.20  328.53  5.74
415.1  5927.56  341.10  5.75
416.6  6110.46  351.09  5.75
418.0  6264.00  358.88  5.73
419.5  6412.48  373.14  5.82
420.9  6612.48  387.04  5.85
422.4  6846.35  397.53  5.81
423.8  7076.99  407.22  5.75
425.3  7324.65  418.20  5.71
426.7  7533.75  436.65  5.80
428.2  7715.52  449.92  5.83
429.6  7904.69  465.51  5.89
431.1  8110.62  479.29  5.91
432.5  8368.23  491.92  5.88
434.0  8635.00  511.50  5.92
435.4  8921.00  528.00  5.92
436.8  9196.07  548.65  5.97
438.3  9446.80  567.83  6.01
439.7  9667.31  580.38  6.00
441.2  9875.64  592.20  6.00
442.6  10134.30  613.28  6.05
444.0  10412.22  630.63  6.06
445.5  10718.82  651.60  6.08
446.9  11045.58  671.58  6.08
448.4  11347.56  691.25  6.09
449.8  11672.90  711.90  6.10
451.2  11942.75  738.88  6.19
452.7  12176.37  755.60  6.21
454.1  12432.78  768.74  6.18
455.5  12719.84  786.38  6.18
457.0  13064.48  806.52  6.17
458.4  13379.08  832.26  6.22
459.8  13708.80  852.48  6.22
461.2  14075.72  884.86  6.29
462.7  14429.49  910.43  6.31
464.1  14762.24  937.82  6.35
465.5  15061.32  954.72  6.34
467.0  15347.60  972.95  6.34
468.4  15667.76  1002.64  6.40
469.8  15996.64  1028.10  6.43
471.2  16394.34  1057.89  6.45
472.7  16804.17  1080.82  6.43
474.1  17216.20  1106.25  6.43
475.5  17688.84  1142.18  6.46
476.9  18122.26  1182.29  6.52
478.4  18500.00  1209.38  6.54
479.8  18798.10  1239.47  6.59
481.2  19061.12  1260.84  6.61
482.6  19350.36  1279.26  6.61
484.0  19713.18  1311.99  6.66
485.4  20156.07  1346.11  6.68
486.9  20627.10  1380.60  6.69
488.3  21140.80  1416.20  6.70
489.7  21599.96  1456.21  6.74
491.1  22014.72  1487.64  6.76
492.5  22408.68  1528.80  6.82
493.9  22756.20  1551.03  6.82
495.3  23079.30  1578.90  6.84
496.8  23474.32  1615.18  6.88
498.2  23946.30  1653.44  6.90
499.6  24420.69  1691.24  6.93
501.0  24952.33  1736.36  6.96
502.4  25443.96  1780.20  7.00
503.8  25928.14  1824.27  7.04
505.2  26426.16  1869.44  7.07
506.6  26909.08  1915.21  7.12
508.0  27392.40  1963.08  7.17
509.4  27805.00  2007.50  7.22
510.8  28274.40  2054.25  7.27
512.2  28728.56  2095.96  7.30
513.6  29227.20  2150.40  7.36
515.0  29792.64  2201.88  7.39
516.4  30276.00  2259.68  7.46
517.8  30818.82  2312.90  7.50
519.2  31397.43  2378.25  7.57
520.7  31950.84  2438.07  7.63
522.0  32420.88  2495.28  7.70
523.4  32991.21  2560.01  7.76
524.8  33480.72  2614.86  7.81
526.2  34059.78  2685.37  7.88
527.6  34663.32  2761.59  7.97
529.0  35182.40  2827.00  8.04
530.4  35804.88  2903.46  8.11
531.8  36345.21  2975.07  8.19
533.2  36826.92  3044.34  8.27
534.6  37300.96  3122.72  8.37
536.0  37807.61  3210.43  8.49
537.4  38317.66  3295.66  8.60
538.8  38882.11  3380.09  8.69
540.2  39482.95  3463.23  8.77
541.6  40062.54  3552.29  8.87
543.0  40565.98  3630.41  8.95
544.3  41246.70  3725.78  9.03
545.7  42007.95  3832.35  9.12
547.1  42503.85  3921.53  9.23
548.5  43125.48  4014.27  9.31
549.9  43803.42  4113.43  9.39
551.3  44518.24  4218.89  9.48
552.7  45032.62  4310.59  9.57
554.1  45707.70  4421.28  9.67
555.4  46285.48  4520.46  9.77
556.8  46717.44  4606.14  9.86
558.2  47025.45  4684.88  9.96
559.6  47350.95  4761.60  10.06
561.0  47914.02  4862.55  10.15
562.3  48343.75  4948.13  10.24
563.7  48935.04  5055.68  10.33
565.1  49513.20  5161.20  10.42
566.5  50108.06  5273.29  10.52
567.9  50930.88  5406.00  10.61
569.2  51823.80  5550.30  10.71
570.6  52756.29  5698.40  10.80
572.0  53556.58  5840.86  10.91
573.4  54233.22  5969.78  11.01
574.8  54918.50  6103.00  11.11
576.1  55749.85  6258.12  11.23
577.5  56392.24  6393.94  11.34
578.9  57267.12  6562.32  11.46
580.3  58051.95  6720.26  11.58
581.6  58830.56  6883.44  11.70
583.0  59610.69  7047.68  11.82
584.4  60210.57  7195.64  11.95
585.8  60693.37  7332.81  12.08
587.1  61129.86  7466.03  12.21
588.5  61674.30  7619.40  12.35
589.9  62148.60  7764.75  12.49
591.2  62717.68  7914.64  12.62
592.6  63467.58  8096.00  12.76
594.0  64097.29  8271.84  12.91
595.3  64918.64  8473.76  13.05
596.7  65746.94  8674.56  13.19
598.1  66541.87  8875.44  13.34
599.5  67326.60  9077.38  13.48
600.8  68153.28  9291.32  13.63
602.2  68821.48  9484.16  13.78
603.5  69670.32  9711.12  13.94
604.9  70496.10  9941.49  14.10
606.3  71258.88  10156.08  14.25
607.6  71983.20  10367.61  14.40
609.0  72700.20  10589.40  14.57
610.4  73415.16  10816.26  14.73
611.7  74070.93  11044.80  14.91
613.1  74708.55  11263.73  15.08
614.5  75430.44  11503.17  15.25
615.8  76005.18  11718.00  15.42
617.2  76775.22  11974.68  15.60
618.5  77423.00  12218.10  15.78
619.9  78230.34  12484.39  15.96
621.2  78958.30  12739.12  16.13
622.6  79843.50  13021.25  16.31
624.0  80538.30  13266.59  16.47
625.3  81322.09  13529.81  16.64
626.7  82113.88  13797.37  16.80
628.0  82777.28  14033.44  16.95
629.4  83580.00  14294.00  17.10
630.8  84250.32  14531.46  17.25
632.1  84783.51  14744.84  17.39
633.5  85674.16  15017.86  17.53
634.8  86382.67  15253.00  17.66
636.2  87014.82  15466.65  17.77
637.5  87815.20  15711.06  17.89
638.9  88519.98  15942.23  18.01
640.2  89268.97  16170.01  18.11
641.6  90085.86  16389.36  18.19
642.9  90836.20  16587.48  18.26
644.3  91628.64  16802.46  18.34
645.6  92384.50  17007.25  18.41
647.0  93103.47  17180.55  18.45
648.3  93886.92  17355.34  18.49
649.7  94678.45  17517.38  18.50
651.0  95468.56  17665.42  18.50
652.4  95991.48  17760.60  18.50
653.7  97030.17  17927.87  18.48
655.0  97906.52  18056.56  18.44
656.4  98538.40  18122.60  18.39
657.7  99560.64  18258.84  18.34
659.1  100408.00  18356.80  18.28
660.4  101088.96  18424.00  18.23
661.8  101744.00  18500.00  18.18
663.1  102681.90  18621.77  18.14
664.5  103185.66  18700.50  18.12
665.8  103376.40  18743.21  18.13
667.1  103503.42  18807.39  18.17
668.5  103941.60  18946.20  18.23
669.8  104372.90  19110.59  18.31
671.2  104682.24  19269.12  18.41
672.5  105006.57  19476.30  18.55
673.8  105657.44  19760.02  18.70
675.2  106620.78  20117.58  18.87
676.5  107752.74  20534.25  19.06
677.8  108927.78  20978.77  19.26
679.2  109843.30  21388.91  19.47
680.5  110646.21  21792.32  19.70
681.9  111349.70  22191.40  19.93
683.2  112127.40  22614.90  20.17
684.5  112882.00  23034.55  20.41
685.9  113596.68  23439.12  20.63
687.2  114270.72  23827.20  20.85
688.5  114900.00  24194.11  21.06
689.9  115661.96  24589.34  21.26
691.2  116311.24  24953.19  21.45
692.5  116913.92  25298.25  21.64
693.8  117629.00  25658.68  21.81
695.2  118222.42  25999.62  21.99
696.5  118894.60  26352.04  22.16
697.8  119587.40  26715.70  22.34
699.2  120234.66  27083.55  22.53
700.5  120936.06  27479.43  22.72
701.8  121546.95  27871.20  22.93
703.1  122192.76  28280.82  23.14
704.5  122872.95  28715.31  23.37
705.8  123597.27  29178.15  23.61
707.1  124243.25  29645.25  23.86
708.4  124876.56  30123.80  24.12
709.8  125642.94  30651.59  24.40
711.1  126176.72  31143.47  24.68
712.4  126978.14  31717.46  24.98
713.7  127620.72  32262.57  25.28
715.0  128303.58  32831.43  25.59
716.3  129013.75  33426.13  25.91
717.7  129718.61  34027.24  26.23
719.0  130451.00  34645.80  26.56
720.3  131173.14  35268.70  26.89
721.6  131986.40  35927.00  27.22
722.9  132756.84  36584.33  27.56
724.2  133554.96  37255.68  27.90
725.6  134272.14  37917.00  28.24
726.9  134733.75  38509.75  28.58
728.2  135240.00  39129.44  28.93
729.5  135840.90  39796.71  29.30
730.8  136315.94  40424.81  29.66
732.1  136895.08  41099.38  30.02
733.4  137361.51  41743.75  30.39
734.7  137721.24  42372.90  30.77
736.0  138143.76  43042.74  31.16
737.3  138372.84  43653.74  31.55
738.6  138598.83  44273.12  31.94
740.0  138877.20  44910.48  32.34
741.2  139251.84  45589.44  32.74
742.6  139799.52  46330.74  33.14
743.9  140360.16  47095.72  33.55
745.2  141071.64  47914.38  33.96
746.5  141803.12  48746.88  34.38
747.8  142401.20  49523.90  34.78
749.1  143083.88  50356.04  35.19
750.4  143745.18  51182.37  35.61
751.7  144426.10  52021.48  36.02
753.0  144925.78  52799.01  36.43
754.2  145541.34  53622.03  36.84
755.5  146095.07  54421.74  37.25
756.8  146619.68  55218.70  37.66
758.1  147574.92  56172.36  38.06
759.4  148461.80  57095.40  38.46
760.7  149278.64  58021.46  38.87
762.0  149852.50  58852.50  39.27
763.3  150389.82  59662.89  39.67
764.6  150764.64  60406.20  40.07
765.9  151147.60  61150.88  40.46
767.2  151622.73  61945.80  40.86
768.4  151933.60  62667.15  41.25
769.7  152544.81  63512.09  41.64
771.0  152964.27  64273.55  42.02
772.3  153302.60  65024.58  42.42
773.6  153768.16  65806.24  42.80
774.8  154214.46  66576.58  43.17
776.1  154651.12  67344.81  43.55
777.4  154952.18  68062.25  43.92
778.7  155450.60  68887.30  44.31
780.0  155882.88  69653.28  44.68
781.2  156241.86  70380.48  45.05
782.5  156733.98  71162.52  45.40
783.8  157183.20  71932.86  45.76
785.0  157537.26  72660.00  46.12
786.3  157951.50  73426.50  46.49
787.6  158365.76  74198.04  46.85
788.9  158760.57  74926.89  47.19
790.1  159259.90  75700.50  47.53
791.4  159616.32  76435.44  47.89
792.7  160229.61  77283.74  48.23
793.9  160642.44  78041.88  48.58
795.2  161103.50  78809.50  48.92
796.5  161595.94  79573.67  49.24
797.7  162064.02  80340.54  49.57
799.0  162684.00  81180.00  49.90
800.2  163065.60  81934.08  50.25
801.5  163517.34  82696.51  50.57
802.8  164041.05  83470.05  50.88
804.0  164498.88  84230.51  51.20
805.3  164975.48  85020.06  51.53
806.5  165348.20  85746.05  51.86
807.8  165784.50  86503.20  52.18
809.0  166237.27  87260.07  52.49
810.3  166716.82  88026.70  52.80
811.5  167068.92  88743.21  53.12
812.8  167550.30  89520.90  53.43
814.0  167942.16  90246.02  53.74
815.3  168417.23  91015.92  54.04
816.5  168813.75  91730.25  54.34
817.8  169235.85  92469.69  54.64
819.0  169641.92  93213.44  54.95
820.2  170067.18  93969.48  55.25
821.5  170569.35  94721.63  55.53
822.7  170856.42  95402.51  55.84
824.0  171281.52  96152.54  56.14
825.2  171724.05  96906.45  56.43
826.4  172229.09  97675.11  56.71
827.7  172527.15  98345.03  57.00
828.9  173000.70  99111.60  57.29
830.1  173386.65  99812.14  57.57
831.4  173789.20  100526.85  57.84
832.6  174242.16  101284.06  58.13
833.8  174574.50  101993.50  58.42
835.0  174945.26  102676.49  58.69
836.3  175381.78  103406.17  58.96
837.5  175826.70  104157.90  59.24
838.7  176229.81  104879.07  59.51
839.9  176612.40  105588.36  59.79
841.2  177076.75  106344.70  60.06
842.4  177448.68  107053.50  60.33
843.6  177848.30  107732.10  60.58
844.8  178317.72  108491.04  60.84
846.0  178717.77  109202.48  61.10
847.2  179118.45  109931.43  61.37
848.5  179562.88  110688.12  61.64
849.7  179932.50  111361.86  61.89
850.9  180313.90  112024.90  62.13
852.1  180718.51  112766.83  62.40
853.3  181078.62  113415.75  62.63
854.5  181453.37  114125.17  62.90
855.7  181795.26  114774.45  63.13
856.9  182217.12  115469.58  63.37
858.1  182585.90  116168.19  63.62
859.3  183006.32  116861.50  63.86
860.5  183408.33  117574.47  64.11
861.7  183842.40  118271.20  64.33
862.9  184210.78  118926.60  64.56
864.1  184541.38  119619.55  64.82
865.3  184992.60  120341.34  65.05
866.5  185457.60  121059.36  65.28
867.7  185892.01  121720.32  65.48
868.9  186240.60  122396.16  65.72
870.1  186709.97  123122.87  65.94
871.3  187076.02  123826.25  66.19
872.5  187593.30  124554.38  66.40
873.7  188074.00  125253.12  66.60
874.9  188505.66  125989.02  66.84
876.0  189012.24  126714.42  67.04
877.2  189413.36  127406.80  67.26
878.4  189972.45  128155.10  67.46
879.6  190423.80  128874.90  67.68
880.8  190876.00  129546.38  67.87
882.0  191295.37  130191.73  68.06
883.1  191757.16  130930.80  68.28
884.3  192197.58  131622.29  68.48
885.5  192715.11  132325.41  68.66
886.7  193089.60  132976.80  68.87
887.8  193595.10  133648.35  69.03
889.0  194036.02  134325.12  69.23
890.2  194424.09  134979.18  69.43
891.4  194963.76  135709.09  69.61
892.5  195538.59  136483.43  69.80
893.7  196262.84  137284.17  69.95
894.9  196774.20  138038.76  70.15
896.0  197385.60  138769.03  70.30
897.2  197961.96  139530.44  70.48
898.4  198467.49  140256.94  70.67
899.5  199165.32  141056.87  70.82
900.7  199583.80  141714.30  71.00
901.9  200023.28  142308.07  71.15
903.0  200376.03  142917.83  71.32
904.2  200743.00  143475.10  71.47
905.4  201220.56  144172.05  71.65
906.5  201682.53  144825.87  71.81
907.7  202054.80  145384.42  71.95
908.8  202463.28  145950.68  72.09
910.0  202881.12  146532.36  72.23
911.2  203123.90  147015.80  72.38
912.3  203363.52  147508.92  72.53
913.5  203512.80  147948.45  72.70
914.6  203621.04  148372.56  72.87
915.8  204082.86  148912.25  72.97
916.9  204306.33  149445.00  73.15
918.1  204575.52  149907.76  73.28
919.2  204870.87  150306.30  73.37
920.4  204972.68  150736.85  73.54
921.5  205215.05  151205.84  73.68
922.7  205365.28  151652.80  73.85
923.8  205747.68  152146.08  73.95
925.0  205892.61  152518.87  74.08
926.1  206212.44  153005.79  74.20
927.3  206545.92  153553.44  74.34
928.4  207077.00  154202.75  74.47
929.6  207708.16  154964.48  74.61
930.7  208419.40  155754.90  74.73
931.8  209244.75  156538.49  74.81
933.0  209817.36  157288.32  74.96
934.1  210269.43  157869.63  75.08
935.3  210467.79  158269.55  75.20
936.4  210545.61  158493.53  75.28
937.6  210292.59  158635.58  75.44
938.7  210030.30  158733.18  75.58
939.9  210154.55  159031.38  75.67
941.0  210725.96  159642.94  75.76
942.1  211278.78  160218.00  75.83
943.3  211665.78  160800.36  75.97
944.4  212079.12  161250.24  76.03
945.6  212183.72  161638.90  76.18
946.7  212398.97  162031.60  76.29
947.9  212744.28  162417.26  76.34
949.0  212874.50  162628.09  76.40
950.1  213189.84  163107.54  76.51
951.3  213505.16  163427.88  76.55
952.4  213726.22  163810.47  76.65
953.6  214114.28  164151.31  76.67
954.7  214320.60  164358.26  76.69
955.8  214470.63  164691.22  76.79
957.0  214868.70  165130.58  76.85
958.1  215143.02  165433.08  76.89
959.3  215266.80  165514.65  76.89
960.4  215574.88  166030.85  77.02
961.6  216063.23  166345.69  76.99
962.7  216092.48  166503.04  77.05
963.9  216406.19  166757.33  77.06
965.0  216491.70  166836.54  77.06
966.2  216669.84  167140.01  77.14
967.3  216631.00  167251.88  77.21
968.5  216744.96  167359.20  77.21
969.6  216808.72  167392.08  77.21
970.8  217046.50  167545.90  77.19
971.9  217057.28  167555.52  77.19
973.1  217364.80  167862.20  77.23
974.2  217103.45  167698.99  77.24
975.4  217365.96  167856.59  77.22
976.5  217498.71  168067.19  77.27
977.7  217922.22  168287.19  77.22
978.8  217533.33  168141.29  77.29
980.0  217485.00  168260.00  77.37
981.2  217729.74  168380.13  77.33
982.3  217725.62  168303.24  77.30
983.5  217917.05  168417.34  77.29
984.6  218023.20  168509.52  77.29
985.8  218136.60  168291.86  77.15
987.0  218341.44  168400.48  77.13
988.1  218431.72  168819.11  77.29
989.3  218313.76  168686.28  77.27
990.2  230000.93  182414.53  79.31
994.0  230431.13  183524.44  79.64
997.9  230655.17  184328.75  79.92
1001.7  231267.40  185563.16  80.24
1005.6  232333.33  187005.56  80.49
1009.4  233388.93  188542.14  80.78
1013.3  234360.00  189960.00  81.05
1017.1  235048.04  191178.78  81.34
1021.0  235740.36  192364.41  81.60
1024.8  236966.06  193970.22  81.86
1028.6  238542.22  195811.29  82.09
1032.5  239825.60  197450.40  82.33
1036.3  240465.32  198507.89  82.55
1040.1  240688.42  199244.14  82.78
1044.0  241381.50  200349.73  83.00
1047.8  241955.70  201335.40  83.21
1051.6  242519.20  202326.67  83.43
1055.5  242210.90  202589.00  83.64
1059.3  242063.85  202870.65  83.81
1063.1  242003.16  203246.98  83.99
1067.0  242333.18  203977.46  84.17
1070.8  243027.40  204977.66  84.34
1074.6  243533.97  205810.03  84.51
1078.4  243356.00  206061.33  84.67
1082.3  242722.76  205930.42  84.84
1086.1  242365.69  206021.38  85.00
1089.9  242412.26  206379.79  85.14
1093.7  242795.86  207088.31  85.29
1097.5  242974.61  207525.50  85.41
1101.4  242878.69  207712.86  85.52
1105.2  242755.60  207888.00  85.64
1109.0  243047.10  208295.25  85.70
1112.8  243865.12  209115.11  85.75
1116.6  244531.56  209688.13  85.75
1120.4  245143.73  210191.33  85.74
1124.2  245598.42  210415.33  85.67
1128.1  246050.07  210565.11  85.58
1131.8  246048.13  210296.80  85.47
1135.7  245815.53  209772.20  85.34
1139.5  245607.80  209185.00  85.17
1143.3  245029.15  208241.12  84.99
1147.1  244483.56  207196.89  84.75
1150.9  243997.42  206026.33  84.44
1154.7  243920.44  205141.16  84.10
1158.5  243836.40  204253.67  83.77
1162.3  243635.68  203366.18  83.47
1166.1  243047.99  202261.25  83.22
1169.9  242638.13  201422.83  83.01
1173.7  242040.00  200520.00  82.85
1177.5  241441.29  199575.24  82.66
1181.2  241421.84  199149.31  82.49
1185.0  241773.22  199103.97  82.35
1188.8  241632.22  198807.39  82.28
1192.6  241582.10  198752.32  82.27
1196.4  241612.58  198786.47  82.27
1200.2  241001.60  198404.27  82.32
1204.0  240618.05  198266.90  82.40
1207.8  240310.23  198232.70  82.49
1211.6  239826.22  198081.67  82.59
1215.3  239432.33  198106.38  82.74
1219.1  239256.42  198392.75  82.92
1222.9  238933.33  198631.11  83.13
1226.7  238615.86  198922.79  83.37
1230.4  238030.72  198934.31  83.58
1234.2  237352.19  198904.61  83.80
1238.0  236711.40  198840.27  84.00
1241.8  236071.83  198732.11  84.18
1245.5  235588.69  198739.38  84.36
1249.3  235362.97  198893.67  84.51
1253.1  235504.31  199308.47  84.63
1256.8  235473.41  199553.18  84.75
1260.6  235245.32  199601.10  84.85
1264.4  234980.06  199526.36  84.91
1268.1  234530.27  199327.33  84.99
1271.9  234488.91  199436.12  85.05
1275.7  234725.64  199875.13  85.15
1279.4  235033.80  200387.70  85.26
1283.2  234614.61  200315.17  85.38
1286.9  234269.41  200256.56  85.48
1290.7  234014.00  200279.20  85.58
1294.4  233387.90  199958.68  85.68
1298.2  232580.95  199382.63  85.73
1302.0  231539.75  198544.50  85.75
1305.7  230317.39  197475.06  85.74
1309.5  228878.83  196159.17  85.70
1313.2  227910.75  195154.25  85.63
1317.0  227229.60  194344.80  85.53
1320.7  226498.10  193357.34  85.37
1324.4  225568.55  192086.32  85.16
1328.2  224853.60  190836.00  84.87
1331.9  223935.86  189296.13  84.53
1335.7  223080.83  187674.58  84.13
1339.4  221971.07  185687.73  83.65
1343.2  221112.59  183812.13  83.13
1346.9  220698.93  182245.47  82.58
1350.6  220953.68  181232.88  82.02
1354.4  221411.78  180451.69  81.50
1358.1  221244.13  179204.33  81.00
1361.8  220567.87  177510.84  80.48
1365.6  219512.95  175552.50  79.97
1369.3  218247.56  173561.78  79.53
1373.0  216885.11  171556.49  79.10
1376.7  215463.03  169541.33  78.69
1380.5  213998.31  167271.87  78.17
1384.2  212683.72  164831.44  77.50
1387.9  211398.80  162108.07  76.68
1391.6  210140.94  159027.61  75.68
1395.3  208995.15  155620.00  74.46
1399.1  208282.17  152161.73  73.06
1402.8  207353.33  148187.33  71.47
1406.5  206656.07  144158.97  69.76
1410.2  206087.28  140186.17  68.02
1413.9  205941.97  136617.61  66.34
1417.6  205439.19  133156.91  64.82
1421.3  204894.93  130108.53  63.50
1425.1  204215.47  127364.80  62.37
1428.8  203806.50  125222.10  61.44
1432.5  203596.00  123534.58  60.68
1436.2  203358.72  122148.82  60.07
1439.9  202765.68  120776.12  59.56
1443.6  202420.22  119816.22  59.19
1447.3  201887.84  118926.33  58.91
1451.0  201406.75  118240.25  58.71
1454.7  200866.67  117632.18  58.56
1458.4  200460.63  117191.67  58.46
1462.1  199853.13  116701.03  58.39
1465.8  199249.94  116312.94  58.38
1469.4  198680.23  116068.47  58.42
1473.1  199052.66  116469.37  58.51
1476.8  199150.68  116839.31  58.67
1480.5  198100.78  116559.27  58.84
1484.2  197234.43  116421.98  59.03
1487.9  196616.19  116445.11  59.22
1491.6  195910.00  116402.00  59.42
1495.3  195635.92  116628.42  59.62
1498.9  195056.67  116722.87  59.84
1502.6  194201.44  116684.36  60.08
1506.3  193163.29  116555.29  60.34
1510.0  192248.30  116523.30  60.61
1513.7  191562.07  116599.39  60.87
1517.3  190875.89  116675.41  61.13
1521.0  190003.67  116650.95  61.39
1524.7  189248.70  116644.76  61.64
1528.3  188457.78  116575.50  61.86
1532.0  187612.00  116435.73  62.06
1535.7  186805.42  116292.24  62.25
1539.3  185997.90  116076.67  62.41
1543.0  185412.89  116025.39  62.58
1546.7  185065.83  116080.25  62.72
1550.3  184598.40  116026.13  62.85
1554.0  183819.30  115798.90  63.00
1557.6  183073.37  115561.97  63.12
1561.3  182261.94  115223.61  63.22
1565.0  181405.73  114857.47  63.32
1568.6  180479.12  114437.17  63.41
1572.3  179827.39  114176.87  63.49
1575.9  179219.64  113964.18  63.59
1579.6  178661.89  113778.00  63.68
1583.2  178056.84  113604.31  63.80
1586.9  177301.06  113372.29  63.94
1590.5  176712.62  113253.64  64.09
1594.1  175968.79  113112.16  64.28
1597.8  175197.05  112970.32  64.48
1601.4  174464.32  112859.62  64.69
1605.1  173511.45  112595.74  64.89
1608.7  172701.50  112412.25  65.09
1612.3  171939.51  112258.99  65.29
1616.0  171147.90  112031.25  65.46
1619.6  170474.78  111850.67  65.61
1623.2  169657.33  111544.27  65.75
1626.9  169008.40  111301.73  65.86
1630.5  168256.00  110943.80  65.94
1634.1  167626.83  110622.58  65.99
1637.8  166941.60  110194.93  66.01
1641.4  166142.33  109574.27  65.95
1645.0  165374.53  108870.39  65.83
1648.6  164466.85  107922.22  65.62
1652.2  163765.77  107030.30  65.36
1655.8  163103.67  106025.11  65.00
1659.5  162448.30  105076.35  64.68
1663.1  161299.34  103890.94  64.41
1666.7  160089.00  102771.83  64.20
1670.3  158946.93  101810.40  64.05
1673.9  157918.86  100885.27  63.88
1677.5  157143.97  100100.62  63.70
1681.1  156737.33  99553.91  63.52
1684.7  156736.20  99304.50  63.36
1688.3  156607.50  98971.06  63.20
1691.9  156239.20  98427.80  63.00
1695.6  155901.60  97878.90  62.78
1699.2  155791.50  97414.03  62.53
1702.8  155734.19  96989.90  62.28
1706.3  155250.19  96298.77  62.03
1709.9  154328.98  95278.93  61.74
1713.5  153616.57  94402.94  61.45
1717.1  152895.32  93561.53  61.19
1720.7  152239.22  92794.01  60.95
1724.3  151884.61  92330.18  60.79
1727.9  151556.34  92046.34  60.73
1731.5  151456.78  92020.94  60.76
1735.1  151553.07  92257.87  60.87
1738.7  151277.91  92267.91  60.99
1742.2  150855.99  92091.36  61.05
1745.8  150207.73  91749.07  61.08
1749.4  149911.36  91594.02  61.10
1753.0  148982.63  91038.27  61.11
1756.5  147549.79  90157.88  61.10
1760.1  145856.50  89151.17  61.12
1763.7  143983.78  88074.78  61.17
1767.2  142484.27  87282.73  61.26
1770.8  141198.50  86659.00  61.37
1774.4  139837.68  85956.34  61.47
1777.9  139041.35  85612.45  61.57
1781.5  138208.33  85167.33  61.62
1785.1  137041.67  84532.50  61.68
1788.6  135804.34  83812.76  61.72
1792.2  134497.67  83070.00  61.76
1795.8  133833.92  82741.46  61.82
1799.3  133163.00  82374.40  61.86
1802.9  132466.37  82039.81  61.93
1806.4  131860.98  81761.60  62.01
1810.0  131090.89  81383.52  62.08
1813.5  130711.81  81233.19  62.15
1817.1  130506.60  81227.27  62.24
1820.6  129938.97  80989.80  62.33
1824.2  129859.02  81088.80  62.44
1827.7  129146.28  80806.16  62.57
1831.2  128926.00  80850.00  62.71
1834.8  128926.47  81013.63  62.84
1838.3  128702.00  81040.50  62.97
1841.8  128056.53  80803.20  63.10
1845.4  127195.29  80362.72  63.18
1848.9  126424.95  79923.15  63.22
1852.4  125797.23  79503.73  63.20
1856.0  125117.97  78927.83  63.08
1859.5  124408.41  78279.79  62.92
1863.0  123829.86  77597.78  62.66
1866.6  123677.07  77073.42  62.32
1870.1  123537.58  76377.80  61.83
1873.6  122923.50  75141.00  61.13
1877.1  121827.42  73400.25  60.25
1880.6  120596.16  71332.71  59.15
1884.2  119690.93  69160.65  57.78
1887.7  118916.07  66703.53  56.09
1891.2  118012.65  63839.65  54.10
1894.7  117228.27  60736.11  51.81
1898.2  116759.59  57592.16  49.33
1902.2  124378.80  58156.80  46.76
1904.9  123721.22  55414.28  44.79
1907.6  122888.60  52730.33  42.91
1910.4  122197.13  50267.23  41.14
1913.1  121111.53  47967.13  39.61
1915.8  120424.97  46224.50  38.38
1918.6  119943.07  44808.80  37.36
1921.3  119460.28  43657.89  36.55
1924.0  118669.25  42674.45  35.96
1926.7  117900.43  41928.57  35.56
1929.4  117114.00  41422.20  35.37
1932.2  116520.68  41167.13  35.33
1934.9  115947.00  41051.40  35.41
1937.6  115335.60  40994.83  35.54
1940.3  114771.25  41033.75  35.75
1943.0  114283.42  41165.01  36.02
1945.7  113589.94  41275.85  36.34
1948.4  112824.54  41382.67  36.68
1951.1  112219.05  41567.85  37.04
1953.8  111610.40  41763.15  37.42
1956.4  111121.45  41977.62  37.78
1959.1  110556.37  42196.27  38.17
1961.8  109795.35  42352.10  38.57
1964.5  109156.28  42559.28  38.99
1967.2  108417.92  42746.79  39.43
1969.9  107795.75  42972.75  39.86
1972.5  107021.30  43136.50  40.31
1975.2  106489.89  43385.66  40.74
1977.9  106176.12  43723.12  41.18
1980.6  105620.49  43932.93  41.60
1983.2  104804.07  44019.38  42.00
1985.9  103944.00  44046.00  42.37
1988.5  103058.31  44038.03  42.73
1991.2  102424.50  44122.73  43.08
1993.8  101833.60  44219.45  43.42
1996.5  101398.00  44358.60  43.75
1999.2  100792.49  44401.53  44.05
2001.8  100399.90  44505.60  44.33
2004.4  99888.17  44537.07  44.59
2007.1  99217.77  44464.35  44.81
2009.7  98658.30  44409.15  45.01
2012.4  98311.20  44454.40  45.22
2015.0  97871.17  44412.33  45.38
2017.6  97334.25  44246.79  45.46
2020.3  96853.53  44094.60  45.53
2022.9  96650.80  44042.13  45.57
2025.5  96440.48  43925.00  45.55
2028.1  96253.17  43739.49  45.44
2030.8  95875.73  43404.18  45.27
2033.4  95707.20  43160.95  45.10
2036.0  95347.20  42841.30  44.93
2038.6  94989.65  42456.10  44.70
2041.2  94697.80  42064.57  44.42
2043.8  94366.57  41680.06  44.17
2046.4  93994.58  41274.63  43.91
2049.0  93519.97  40816.70  43.64
2051.6  93291.00  40464.65  43.37
2054.2  92987.08  40093.33  43.12
2056.8  92650.25  39738.42  42.89
2059.4  92081.34  39321.53  42.70
2062.0  91605.00  38956.67  42.53
2064.6  91039.13  38586.47  42.38
2067.1  90449.55  38216.93  42.25
2069.7  89832.25  37835.77  42.12
2072.3  89424.62  37551.47  41.99
2074.9  88992.40  37250.68  41.86
2077.4  88702.13  37021.98  41.74
2080.0  88234.73  36742.83  41.64
2082.6  87756.46  36456.71  41.54
2085.1  87302.85  36162.50  41.42
2087.7  86970.00  35932.00  41.32
2090.3  86557.60  35671.60  41.21
2092.8  85839.63  35271.47  41.09
2095.4  85092.26  34847.37  40.95
2097.9  84457.74  34462.17  40.80
2100.5  83771.00  34092.33  40.70
2103.0  83196.82  33768.90  40.59
2105.6  82654.30  33464.58  40.49
2108.1  82176.23  33179.25  40.38
2110.7  81675.65  32845.87  40.22
2113.2  81203.71  32524.83  40.05
2115.7  80658.67  32202.63  39.92
2118.3  80046.53  31856.83  39.80
2120.8  79679.40  31611.00  39.67
2123.3  79288.54  31370.55  39.57
2125.8  78911.70  31108.35  39.42
2128.4  78502.78  30868.83  39.32
2130.9  77996.00  30586.67  39.22
2133.4  77625.57  30360.17  39.11
2135.9  77262.17  30161.17  39.04
2138.4  76819.97  29946.77  38.98
2140.9  76525.62  29800.40  38.94
2143.4  76225.03  29672.51  38.93
2145.9  75914.35  29556.77  38.93
2148.4  75615.86  29441.03  38.93
2150.9  75317.37  29349.65  38.97
2153.4  75049.33  29264.37  38.99
2155.9  74741.57  29167.29  39.02
2158.4  74455.50  29069.25  39.04
2160.9  74247.25  29001.88  39.06
2163.4  73956.62  28931.83  39.12
2165.9  73424.47  28785.03  39.20
2168.4  72963.60  28652.85  39.27
2170.8  72649.78  28577.18  39.34
2173.3  72304.34  28495.38  39.41
2175.8  71974.19  28442.06  39.52
2178.2  71594.50  28353.46  39.60
2180.7  71217.42  28280.99  39.71
2183.2  70825.56  28218.83  39.84
2185.6  70421.40  28154.70  39.98
2188.1  69955.20  28072.80  40.13
2190.6  69424.55  27954.55  40.27
2193.0  68797.03  27792.05  40.40
2195.5  68243.20  27673.60  40.55
2197.9  67667.20  27554.47  40.72
2200.4  67012.83  27376.88  40.85
2202.8  66562.78  27283.97  40.99
2205.3  65977.87  27161.07  41.17
2207.7  65628.55  27121.90  41.33
2210.1  65223.90  27039.60  41.46
2212.6  64879.83  26960.11  41.55
2215.0  64677.71  26949.63  41.67
2217.4  64379.27  26896.94  41.78
2219.9  64127.95  26829.97  41.84
2222.3  63919.17  26758.97  41.86
2224.7  63744.53  26686.35  41.86
2227.1  63484.33  26533.38  41.80
2229.5  63201.15  26337.32  41.67
2231.9  62780.27  26076.00  41.54
2234.4  62309.67  25758.47  41.34
2236.8  61939.68  25445.76  41.08
2239.2  61575.80  25110.80  40.78
2241.6  61174.05  24746.58  40.45
2244.0  60775.20  24379.20  40.11
2246.4  60372.10  24008.68  39.77
2248.8  59961.00  23615.08  39.38
2251.2  59653.00  23258.00  38.99
2253.6  59261.50  22873.75  38.60
2255.9  58962.10  22549.70  38.24
2258.3  58656.68  22231.95  37.90
2260.7  58315.00  21938.07  37.62
2263.1  57913.00  21648.50  37.38
2265.5  57535.04  21355.68  37.12
2267.9  57238.75  21119.25  36.90
2270.2  56818.07  20877.13  36.74
2272.6  56421.70  20659.00  36.62
2275.0  56029.05  20440.35  36.48
2277.3  55644.38  20237.00  36.37
2279.7  55283.00  20052.63  36.27
2282.1  54954.63  19876.73  36.17
2284.4  54555.97  19671.12  36.06
2286.8  54268.83  19470.27  35.88
2289.1  53904.93  19249.60  35.71
2291.5  53606.29  19027.75  35.50
2293.8  53214.77  18762.70  35.26
2296.2  52768.10  18503.10  35.06
2298.5  52248.00  18240.15  34.91
2300.8  51746.33  17978.33  34.74
2303.2  51159.03  17731.30  34.66
2305.5  50506.63  17480.68  34.61
2307.9  49871.82  17271.66  34.63
2310.2  49249.20  17078.60  34.68
2312.5  48675.67  16920.33  34.76
2314.8  48105.35  16749.67  34.82
2317.1  47498.75  16557.50  34.86
2319.5  46898.48  16361.55  34.89
2321.8  46374.77  16201.27  34.94
2324.1  45813.48  16008.53  34.94
2326.4  45297.63  15806.08  34.89
2328.7  44784.58  15611.67  34.86
2331.0  44334.80  15428.70  34.80
2333.3  44003.93  15286.16  34.74
2335.6  43625.40  15136.80  34.70
2337.9  43168.50  14961.90  34.66
2340.2  42781.67  14796.25  34.59
2342.5  42414.60  14629.55  34.49
2344.8  41948.38  14436.42  34.41
2347.1  41449.45  14288.75  34.47
2349.4  40913.00  14148.40  34.58
2351.7  40455.20  14021.87  34.66
2353.9  40005.20  13893.39  34.73
2356.2  39528.13  13763.75  34.82
2358.5  39047.43  13629.15  34.90
2360.8  38594.75  13489.90  34.95
2363.1  38150.15  13341.55  34.97
2365.3  37707.55  13213.33  35.04
2367.6  37191.67  13058.33  35.11
2369.8  36707.63  12889.13  35.11
2372.1  36174.45  12708.80  35.13
2374.4  35560.23  12498.77  35.15
2376.6  34965.00  12276.60  35.11
2378.9  34377.93  12060.77  35.08
2381.1  33791.33  11856.00  35.09
2383.4  33254.08  11662.90  35.07
2385.6  32804.29  11503.71  35.07
2387.9  32355.30  11353.50  35.09
2390.1  31920.00  11191.25  35.06
2392.3  31449.60  11003.85  34.99
2394.6  31013.95  10838.63  34.95
2396.8  30601.01  10716.10  35.02
2399.0  30147.25  10548.42  34.99
2401.3  29718.93  10324.08  34.74
2403.5  29311.10  10128.30  34.55
2405.7  28918.96  9982.73  34.52
2407.9  28493.10  9836.25  34.52
2410.1  28039.50  9662.70  34.46
2412.4  27666.17  9501.42  34.34
2414.6  27288.20  9315.40  34.14
2416.8  26899.95  9116.25  33.89
2419.0  26556.68  8954.62  33.72
2421.2  26160.73  8764.03  33.50
2423.4  25720.04  8557.50  33.27
2425.6  25450.80  8410.58  33.05
2427.8  25174.58  8267.70  32.84
2430.0  24832.55  8115.03  32.68
2432.2  24547.20  7977.60  32.50
2434.4  24274.58  7817.40  32.20
2436.5  23967.40  7627.77  31.83
2438.7  23689.25  7466.30  31.52
2440.9  23403.15  7324.65  31.30
2443.1  23135.10  7205.85  31.15
2445.3  22876.57  7080.36  30.95
2447.4  22582.80  6936.00  30.71
2449.6  22299.20  6806.80  30.52
2451.8  22024.80  6665.40  30.26
2453.9  21677.02  6525.97  30.11
2456.1  21352.00  6395.13  29.95
2458.3  21098.60  6291.45  29.82
2460.4  20816.68  6179.78  29.69
2462.6  20547.33  6075.71  29.57
2464.7  20263.97  5930.38  29.27
2466.9  19995.47  5822.73  29.12
2469.0  19786.22  5758.68  29.10
2471.2  19548.70  5661.90  28.96
2473.3  19264.50  5541.52  28.77
2475.4  19039.95  5434.78  28.54
2477.6  18825.04  5316.04  28.24
2479.7  18572.80  5235.20  28.19
2481.9  18276.71  5138.29  28.11
2484.0  18074.43  5028.13  27.82
2486.1  17814.15  4938.30  27.72
2488.2  17566.33  4886.00  27.81
2490.4  17322.29  4851.46  28.01
2492.5  17020.47  4774.03  28.05
2494.6  16741.73  4683.00  27.97
2496.7  16546.77  4569.40  27.62
2498.8  16347.60  4535.03  27.74
2500.9  16152.38  4515.11  27.95
2503.0  16113.42  4523.77  28.07
2505.1  16012.75  4436.25  27.70
2507.2  16002.20  4405.10  27.53
2509.4  15983.83  4460.04  27.90
2511.4  15983.98  4589.20  28.71
2513.5  16036.00  4642.00  28.95
2515.6  16156.97  4699.65  29.09
