# Supplementary material for: Using reflectance spectra and Pl@ntNet to identify herbarium specimens: a case study with Lithocarpus
Source: New Phytol. 2025 Jun 4;251(2):800–10. doi: 10.1111/nph.70258 (PMC13278665; doi:10.1111/nph.70258)
Supplement: Supplementary file 1 — Dataset S1 Original spectral data collected for this study. [file NPH-251-800-s003.zip › lithocarpus_spectra/gr020722_0375.sig]

/*** Spectra Vista SIG Data ***/
name= gr020722_0375.sig
instrument= HI: 1132003 (HR-1024i)
integration= 50.0, 9.0, 6.0, 100.0, 9.0, 6.0
scan method= Time-based, Time-based
scan coadds= 100, 425, 571, 50, 425, 571
scan time= 5, 5
scan settings= AI, AI
external data set1= 0,0,0,0,0,0,0,0,0,0,0,0,0,0,0,0,0,0,0,0,0,0,0,0,0,0,0,0,0,0,0,0
external data set2= 0,0,0,0,0,0,0,0,0,0,0,0,0,0,0,0,0,0,0,0,0,0,0,0,0,0,0,0,0,0,0,0
external data dark= 0,0,0,0,0,0,0,0,0,0,0,0,0,0,0,0
external data mask= 0
optic= LENS 4(1), LENS 4(1)
temp= 36.4, -5.1, -10.1, 36.4, -5.0, -10.1
battery= 7.43, 7.44
error= 0, 0
units= Radiance, Radiance
time= 07/02/2022 15:55:13, 07/02/2022 15:56:44
longitude=                 ,                 
latitude=                 ,                 
gpstime=                 ,                 
comm= 
memory slot= 0, 0
factors= 0.972, 0.948, 1.000 [Overlap: Remove @ 990,1900, Matching Type: None]
inclinometer x offset= 1, 1
inclinometer y offset= 90, 90
data= 
340.5  1236.90  271.25  21.93
341.9  1233.66  255.24  20.69
343.4  1180.80  226.32  19.17
344.9  1165.50  203.50  17.46
346.4  1176.78  213.96  18.18
347.8  1199.10  222.69  18.57
349.3  1194.00  191.04  16.00
350.8  1196.85  181.80  15.19
352.2  1258.18  182.88  14.53
353.7  1268.68  172.38  13.59
355.2  1283.80  170.30  13.27
356.6  1348.27  157.08  11.65
358.1  1401.32  178.47  12.74
359.6  1474.30  173.07  11.74
361.0  1501.82  172.34  11.48
362.5  1578.24  166.46  10.55
364.0  1656.20  159.25  9.62
365.5  1721.90  186.33  10.82
366.9  1808.64  182.12  10.07
368.4  1863.99  187.65  10.07
369.9  1967.58  186.47  9.48
371.3  2062.32  185.08  8.97
372.8  2136.93  183.54  8.59
374.2  2232.56  194.70  8.72
375.7  2333.58  203.21  8.71
377.2  2429.70  193.58  7.97
378.6  2523.11  198.15  7.85
380.1  2602.46  211.53  8.13
381.6  2723.76  226.98  8.33
383.0  2833.60  227.70  8.04
384.5  2968.42  229.32  7.73
386.0  3084.84  231.99  7.52
387.4  3205.30  241.00  7.52
388.9  3288.46  261.45  7.95
390.4  3428.39  261.97  7.64
391.8  3558.80  269.78  7.58
393.3  3685.62  266.57  7.23
394.7  3802.25  272.40  7.16
396.2  3916.84  286.73  7.32
397.7  4066.08  288.96  7.11
399.1  4205.76  293.19  6.97
400.6  4358.64  299.72  6.88
402.0  4512.30  299.13  6.63
403.5  4655.00  323.40  6.95
405.0  4799.80  326.20  6.80
406.4  4961.00  338.25  6.82
407.9  5137.92  338.96  6.60
409.3  5285.56  355.59  6.73
410.8  5422.86  368.01  6.79
412.2  5595.84  381.90  6.82
413.7  5789.77  398.10  6.88
415.1  5973.04  413.11  6.92
416.6  6162.75  422.06  6.85
418.0  6336.50  438.63  6.92
419.5  6516.13  452.61  6.95
420.9  6704.32  465.76  6.95
422.4  6928.38  479.56  6.92
423.8  7144.86  493.60  6.91
425.3  7367.70  519.68  7.05
426.7  7582.95  538.13  7.10
428.2  7782.40  559.36  7.19
429.6  7987.71  578.18  7.24
431.1  8202.46  594.09  7.24
432.5  8446.49  617.70  7.31
434.0  8701.00  646.25  7.43
435.4  8976.00  668.25  7.44
436.8  9246.20  696.25  7.53
438.3  9492.00  717.55  7.56
439.7  9724.21  742.55  7.64
441.2  9954.60  775.50  7.79
442.6  10228.65  799.20  7.81
444.0  10505.04  827.19  7.87
445.5  10800.27  852.51  7.89
446.9  11111.10  889.98  8.01
448.4  11391.80  920.75  8.08
449.8  11712.45  954.85  8.15
451.2  11994.50  989.00  8.25
452.7  12257.43  1021.94  8.34
454.1  12536.82  1054.85  8.41
455.5  12828.90  1087.73  8.48
457.0  13138.84  1121.12  8.53
458.4  13447.72  1161.16  8.63
459.8  13772.16  1200.96  8.72
461.2  14134.32  1245.25  8.81
462.7  14477.25  1292.51  8.93
464.1  14810.80  1332.37  9.00
465.5  15140.88  1380.06  9.11
467.0  15457.40  1424.35  9.21
468.4  15794.60  1467.72  9.29
469.8  16133.72  1516.82  9.40
471.2  16512.54  1560.24  9.45
472.7  16916.08  1610.92  9.52
474.1  17304.70  1669.70  9.65
475.5  17742.66  1731.21  9.76
476.9  18152.81  1787.18  9.85
478.4  18543.75  1840.63  9.93
479.8  18874.18  1889.32  10.01
481.2  19187.52  1940.24  10.11
482.6  19524.24  1993.41  10.21
484.0  19913.16  2051.31  10.30
485.4  20333.97  2114.05  10.40
486.9  20785.05  2179.13  10.48
488.3  21263.44  2251.32  10.59
489.7  21699.58  2317.63  10.68
491.1  22120.56  2378.46  10.75
492.5  22538.04  2449.02  10.87
493.9  22924.98  2508.42  10.94
495.3  23284.50  2573.55  11.05
496.8  23702.28  2638.22  11.13
498.2  24168.93  2709.57  11.21
499.6  24627.78  2779.79  11.29
501.0  25145.84  2863.43  11.39
502.4  25619.40  2943.78  11.49
503.8  26091.66  3022.57  11.58
505.2  26583.64  3106.42  11.69
506.6  27060.88  3187.80  11.78
508.0  27548.64  3276.00  11.89
509.4  27970.00  3355.00  11.99
510.8  28467.45  3445.20  12.10
512.2  28948.16  3530.68  12.20
513.6  29457.60  3621.60  12.29
515.0  30023.92  3721.72  12.40
516.4  30498.72  3811.76  12.50
517.8  31029.50  3913.61  12.61
519.2  31601.28  4020.38  12.72
520.7  32157.38  4124.07  12.82
522.0  32629.56  4220.22  12.93
523.4  33189.66  4326.21  13.03
524.8  33664.68  4428.18  13.15
526.2  34243.32  4542.62  13.27
527.6  34838.52  4653.75  13.36
529.0  35345.20  4756.40  13.46
530.4  35965.44  4881.47  13.57
531.8  36509.73  4992.73  13.68
533.2  37037.52  5103.54  13.78
534.6  37556.16  5233.92  13.94
536.0  38077.24  5362.90  14.08
537.4  38587.06  5486.78  14.22
538.8  39147.91  5610.60  14.33
540.2  39749.52  5744.37  14.45
541.6  40318.60  5869.85  14.56
543.0  40804.68  5993.54  14.69
544.3  41477.25  6148.73  14.82
545.7  42234.15  6311.85  14.94
547.1  42721.35  6435.83  15.06
548.5  43322.58  6576.57  15.18
549.9  43992.19  6736.46  15.31
551.3  44681.78  6906.25  15.46
552.7  45157.50  7037.88  15.59
554.1  45825.48  7195.91  15.70
555.4  46413.72  7348.61  15.83
556.8  46874.52  7489.02  15.98
558.2  47225.40  7612.05  16.12
559.6  47606.70  7735.28  16.25
561.0  48218.94  7900.20  16.38
562.3  48675.90  8044.40  16.53
563.7  49280.00  8207.36  16.65
565.1  49847.60  8366.60  16.78
566.5  50435.62  8529.49  16.91
567.9  51231.92  8732.28  17.04
569.2  52113.60  8946.00  17.17
570.6  53037.02  9174.01  17.30
572.0  53828.93  9385.60  17.44
573.4  54498.45  9573.54  17.57
574.8  55169.25  9768.63  17.71
576.1  55991.21  9999.20  17.86
577.5  56605.88  10187.14  18.00
578.9  57458.04  10418.46  18.13
580.3  58205.97  10634.18  18.27
581.6  58937.28  10850.64  18.41
583.0  59696.55  11075.94  18.55
584.4  60323.04  11276.34  18.69
585.8  60873.01  11462.03  18.83
587.1  61392.98  11645.59  18.97
588.5  62031.30  11844.75  19.09
589.9  62571.90  12028.35  19.22
591.2  63174.88  12217.40  19.34
592.6  63933.10  12434.95  19.45
594.0  64565.08  12630.33  19.56
595.3  65380.48  12853.71  19.66
596.7  66178.66  13079.61  19.76
598.1  66929.18  13284.23  19.85
599.5  67685.15  13491.08  19.93
600.8  68493.64  13705.84  20.01
602.2  69153.63  13896.65  20.10
603.5  69985.08  14125.50  20.18
604.9  70798.86  14341.95  20.26
606.3  71528.16  14543.76  20.33
607.6  72244.86  14749.08  20.42
609.0  72964.80  14958.00  20.50
610.4  73693.62  15181.53  20.60
611.7  74385.00  15400.45  20.70
613.1  75052.65  15612.15  20.80
614.5  75804.30  15841.62  20.90
615.8  76429.26  16053.66  21.00
617.2  77249.52  16318.71  21.12
618.5  77934.52  16554.90  21.24
619.9  78762.18  16822.21  21.36
621.2  79492.77  17069.98  21.47
622.6  80366.00  17352.50  21.59
624.0  81037.89  17592.71  21.71
625.3  81806.97  17855.16  21.83
626.7  82590.32  18126.88  21.95
628.0  83255.44  18367.46  22.06
629.4  84056.00  18642.40  22.18
630.8  84729.72  18888.36  22.29
632.1  85265.46  19096.56  22.40
633.5  86143.20  19390.80  22.51
634.8  86855.81  19638.20  22.61
636.2  87486.24  19869.48  22.71
637.5  88296.54  20128.23  22.80
638.9  88998.69  20365.86  22.88
640.2  89778.12  20605.60  22.95
641.6  90598.80  20838.96  23.00
642.9  91352.17  21040.11  23.03
644.3  92145.44  21250.17  23.06
645.6  92904.50  21446.75  23.08
647.0  93635.64  21602.16  23.07
648.3  94400.51  21744.20  23.03
649.7  95220.05  21880.64  22.98
651.0  96000.63  21987.62  22.90
652.4  96503.94  22014.72  22.81
653.7  97542.09  22144.10  22.70
655.0  98427.80  22226.80  22.58
656.4  99026.80  22237.00  22.46
657.7  100022.41  22327.72  22.32
659.1  100846.90  22387.75  22.20
660.4  101535.84  22426.32  22.09
661.8  102192.00  22468.00  21.99
663.1  103137.18  22609.53  21.92
664.5  103678.86  22678.98  21.87
665.8  103924.86  22723.70  21.87
667.1  104106.06  22778.96  21.88
668.5  104613.60  22940.40  21.93
669.8  105085.20  23137.18  22.02
671.2  105431.04  23333.44  22.13
672.5  105788.42  23562.49  22.27
673.8  106453.20  23864.68  22.42
675.2  107418.78  24247.23  22.57
676.5  108546.60  24692.19  22.75
677.8  109729.12  25160.52  22.93
679.2  110654.95  25578.57  23.12
680.5  111463.47  25967.28  23.30
681.9  112165.90  26337.85  23.48
683.2  112928.20  26722.85  23.66
684.5  113690.50  27092.45  23.83
685.9  114388.75  27449.46  24.00
687.2  115077.12  27801.60  24.16
688.5  115711.96  28146.67  24.32
689.9  116487.08  28520.12  24.48
691.2  117140.73  28860.93  24.64
692.5  117740.14  29209.53  24.81
693.8  118459.50  29607.33  24.99
695.2  119063.54  29991.19  25.19
696.5  119739.84  30417.42  25.40
697.8  120444.15  30876.53  25.64
699.2  121101.63  31362.83  25.90
700.5  121792.14  31892.67  26.19
701.8  122406.90  32439.23  26.50
703.1  123063.84  33042.48  26.85
704.5  123740.46  33668.87  27.21
705.8  124476.94  34347.12  27.59
707.1  125127.75  35039.25  28.00
708.4  125751.39  35748.74  28.43
709.8  126517.77  36511.50  28.86
711.1  127043.12  37219.10  29.30
712.4  127844.54  38031.35  29.75
713.7  128501.56  38782.23  30.18
715.0  129178.41  39555.33  30.62
716.3  129883.75  40335.38  31.05
717.7  130554.66  41104.58  31.48
719.0  131283.20  41898.35  31.91
720.3  131965.86  42678.43  32.34
721.6  132748.60  43497.20  32.77
722.9  133466.49  44312.04  33.20
724.2  134220.24  45144.54  33.63
725.6  134915.58  45971.49  34.07
726.9  135415.75  46751.88  34.52
728.2  135953.44  47561.36  34.98
729.5  136570.46  48432.48  35.46
730.8  137061.80  49258.84  35.94
732.1  137658.36  50145.06  36.43
733.4  138157.88  51004.63  36.92
734.7  138590.64  51861.78  37.42
736.0  139119.54  52763.01  37.93
737.3  139469.31  53614.04  38.44
738.6  139820.85  54476.15  38.96
740.0  140196.50  55335.45  39.47
741.2  140632.96  56230.72  39.98
742.6  141215.40  57185.82  40.50
743.9  141802.16  58166.16  41.02
745.2  142501.92  59179.89  41.53
746.5  143182.40  60191.62  42.04
747.8  143737.80  61135.10  42.53
749.1  144372.85  62120.97  43.03
750.4  145004.37  63115.87  43.53
751.7  145673.36  64101.73  44.00
753.0  146152.70  65010.18  44.48
754.2  146758.98  65969.40  44.95
755.5  147286.45  66893.47  45.42
756.8  147826.60  67815.40  45.87
758.1  148776.24  68935.32  46.33
759.4  149648.60  70008.30  46.78
760.7  150493.84  71058.82  47.22
762.0  151068.75  71986.25  47.65
763.3  151624.62  72901.71  48.08
764.6  151998.96  73743.96  48.52
765.9  152373.75  74575.88  48.94
767.2  152859.84  75459.20  49.36
768.4  153180.30  76258.00  49.78
769.7  153794.65  77200.60  50.20
771.0  154215.72  78071.94  50.63
772.3  154574.20  78885.95  51.03
773.6  155042.56  79768.00  51.45
774.8  155491.48  80628.57  51.85
776.1  155920.96  81491.02  52.26
777.4  156233.90  82301.96  52.68
778.7  156746.84  83190.13  53.07
780.0  157212.16  84052.16  53.46
781.2  157564.50  84859.38  53.86
782.5  158042.04  85743.84  54.25
783.8  158506.74  86604.66  54.64
785.0  158855.52  87404.79  55.02
786.3  159295.50  88247.25  55.40
787.6  159759.60  89094.04  55.77
788.9  160149.90  89902.58  56.14
790.1  160644.20  90775.20  56.51
791.4  161007.36  91576.80  56.88
792.7  161650.74  92524.52  57.24
793.9  162059.94  93333.87  57.59
795.2  162529.50  94167.75  57.94
796.5  163006.80  95011.51  58.29
797.7  163482.42  95842.47  58.63
799.0  164124.00  96780.00  58.97
800.2  164536.96  97577.92  59.30
801.5  164973.46  98399.16  59.65
802.8  165496.85  99251.68  59.97
804.0  165951.24  100047.22  60.29
805.3  166461.28  100866.44  60.59
806.5  166841.60  101636.35  60.92
807.8  167300.70  102443.25  61.23
809.0  167775.13  103265.95  61.55
810.3  168250.10  104064.54  61.85
811.5  168624.60  104800.05  62.15
812.8  169115.40  105601.95  62.44
814.0  169516.26  106351.92  62.74
815.3  170015.53  107166.02  63.03
816.5  170377.25  107888.88  63.32
817.8  170837.64  108652.26  63.60
819.0  171221.68  109390.79  63.89
820.2  171717.12  110175.90  64.16
821.5  172196.95  110927.20  64.42
822.7  172506.90  111597.84  64.69
824.0  172924.74  112326.98  64.96
825.2  173391.75  113101.13  65.23
826.4  173890.09  113886.47  65.49
827.7  174195.30  114537.88  65.75
828.9  174659.40  115288.20  66.01
830.1  175050.33  115981.03  66.26
831.4  175460.25  116683.27  66.50
832.6  175903.14  117411.64  66.75
833.8  176275.90  118084.40  66.99
835.0  176614.20  118769.84  67.25
836.3  177057.58  119465.92  67.47
837.5  177508.80  120175.65  67.70
838.7  177935.94  120876.44  67.93
839.9  178284.24  121548.60  68.18
841.2  178773.53  122276.68  68.40
842.4  179169.54  122941.44  68.62
843.6  179573.80  123616.85  68.84
844.8  180028.35  124340.13  69.07
846.0  180390.57  124999.98  69.29
847.2  180751.62  125669.25  69.53
848.5  181262.96  126408.48  69.74
849.7  181655.49  127054.16  69.94
850.9  182059.80  127693.80  70.14
852.1  182468.05  128366.89  70.35
853.3  182761.38  128981.28  70.57
854.5  183203.65  129647.39  70.77
855.7  183569.10  130295.55  70.98
856.9  183990.12  130918.32  71.16
858.1  184380.65  131591.07  71.37
859.3  184774.38  132229.09  71.56
860.5  185222.07  132929.99  71.77
861.7  185652.80  133585.20  71.95
862.9  186017.26  134206.41  72.15
864.1  186393.39  134841.55  72.34
865.3  186813.04  135481.76  72.52
866.5  187297.92  136157.76  72.70
867.7  187675.65  136828.80  72.91
868.9  188097.70  137465.20  73.08
870.1  188534.41  138107.43  73.25
871.3  188948.68  138753.25  73.43
872.5  189405.00  139432.28  73.62
873.7  189850.64  140104.72  73.80
874.9  190360.92  140817.05  73.97
876.0  190832.40  141474.78  74.14
877.2  191311.52  142088.78  74.27
878.4  191803.86  142791.84  74.45
879.6  192246.60  143427.90  74.61
880.8  192690.75  144079.25  74.77
882.0  193103.17  144699.33  74.93
883.1  193649.40  145351.50  75.06
884.3  194050.98  145986.14  75.23
885.5  194498.64  146640.59  75.39
886.7  194895.36  147201.12  75.53
887.8  195360.60  147852.60  75.68
889.0  195890.80  148512.56  75.81
890.2  196303.38  149123.31  75.97
891.4  196835.84  149766.40  76.09
892.5  197370.81  150479.55  76.24
893.7  198018.26  151241.48  76.38
894.9  198624.96  151989.30  76.52
896.0  199193.55  152718.60  76.67
897.2  199832.92  153436.71  76.78
898.4  200403.58  154083.54  76.89
899.5  201058.95  154887.80  77.04
900.7  201431.10  155474.80  77.19
901.9  201859.76  156062.54  77.31
903.0  202277.72  156559.54  77.40
904.2  202673.60  157127.20  77.53
905.4  203141.52  157738.83  77.65
906.5  203634.69  158368.98  77.77
907.7  203996.84  158896.06  77.89
908.8  204393.90  159423.05  78.00
910.0  204842.56  159985.28  78.10
911.2  205072.85  160441.90  78.24
912.3  205342.62  160856.85  78.34
913.5  205565.78  161203.56  78.42
914.6  205707.60  161663.04  78.59
915.8  206065.59  162168.87  78.70
916.9  206368.61  162615.47  78.80
918.1  206718.42  163027.07  78.86
919.2  206900.73  163452.06  79.00
920.4  207131.32  163762.28  79.06
921.5  207309.59  164196.98  79.20
922.7  207546.24  164611.76  79.31
923.8  207860.82  165108.39  79.43
925.0  208042.24  165442.87  79.52
926.1  208399.38  165860.73  79.59
927.3  208824.00  166381.20  79.68
928.4  209342.25  166993.13  79.77
929.6  209904.64  167777.28  79.93
930.7  210600.60  168583.80  80.05
931.8  211468.89  169327.29  80.07
933.0  212148.00  170106.84  80.18
934.1  212523.84  170664.93  80.30
935.3  212638.84  170985.70  80.41
936.4  212693.39  171253.87  80.52
937.6  212671.32  171268.56  80.53
938.7  212516.64  171393.89  80.65
939.9  212485.90  171554.06  80.74
941.0  213106.66  172090.60  80.75
942.1  213507.90  172687.14  80.88
943.3  214020.00  173213.52  80.93
944.4  214489.11  173701.86  80.98
945.6  214647.50  173995.13  81.06
946.7  214768.30  174260.40  81.14
947.9  215015.85  174636.74  81.22
949.0  215284.40  174958.74  81.27
950.1  215580.60  175349.88  81.34
951.3  215958.27  175693.43  81.36
952.4  216156.90  176050.68  81.45
953.6  216431.92  176408.06  81.51
954.7  216610.35  176585.52  81.52
955.8  216825.38  176888.82  81.58
957.0  217197.90  177358.88  81.66
958.1  217643.52  177735.54  81.66
959.3  217530.60  177759.75  81.72
960.4  218014.95  178125.11  81.70
961.6  218362.94  178446.55  81.72
962.7  218577.60  178815.68  81.81
963.9  218734.39  179038.58  81.85
965.0  219010.44  179130.39  81.79
966.2  219266.91  179383.34  81.81
967.3  219179.60  179421.44  81.86
968.5  219506.88  179656.32  81.85
969.6  219795.44  179949.88  81.87
970.8  219987.13  179868.54  81.76
971.9  219655.04  179894.88  81.90
973.1  219895.76  180070.36  81.89
974.2  219865.19  180126.82  81.93
975.4  220376.13  180530.99  81.92
976.5  220440.09  180568.05  81.91
977.7  220618.86  180674.88  81.89
978.8  220658.31  180554.40  81.83
980.0  220707.00  180611.00  81.83
981.2  221056.68  180763.74  81.77
982.3  220969.56  180801.95  81.82
983.5  221072.41  181137.39  81.94
984.6  221079.60  181142.64  81.94
985.8  221087.24  181148.22  81.94
987.0  221619.84  181076.96  81.71
988.1  221610.56  181193.88  81.76
989.3  221614.40  180945.80  81.65
990.2  228834.60  191511.93  83.69
994.0  229405.56  192484.76  83.91
997.9  229678.25  193275.25  84.15
1001.7  230384.70  194341.12  84.36
1005.6  231376.67  195661.11  84.56
1009.4  232334.21  196979.92  84.78
1013.3  233240.00  198120.00  84.94
1017.1  233761.02  199084.81  85.17
1021.0  234440.83  200091.30  85.35
1024.8  235516.00  201389.11  85.51
1028.6  236947.28  203088.18  85.71
1032.5  238119.00  204502.20  85.88
1036.3  238632.84  205363.89  86.06
1040.1  238849.92  205912.62  86.21
1044.0  239439.35  206792.73  86.37
1047.8  239915.55  207547.20  86.51
1051.6  240427.73  208358.58  86.66
1055.5  240187.90  208484.60  86.80
1059.3  240115.65  208743.90  86.93
1063.1  240104.19  209058.97  87.07
1067.0  240458.66  209687.56  87.20
1070.8  241143.47  210600.91  87.33
1074.6  241723.00  211382.25  87.45
1078.4  241613.00  211567.00  87.56
1082.3  241016.44  211315.97  87.68
1086.1  240678.93  211371.56  87.82
1089.9  240719.10  211617.99  87.91
1093.7  241045.23  212159.97  88.02
1097.5  241251.56  212593.28  88.12
1101.4  241225.28  212747.12  88.19
1105.2  241218.40  212963.20  88.29
1109.0  241512.17  213379.72  88.35
1112.8  242138.27  214035.47  88.39
1116.6  242718.49  214615.96  88.42
1120.4  243258.71  215119.64  88.43
1124.2  243662.78  215425.22  88.41
1128.1  244021.07  215637.61  88.37
1131.8  243986.40  215451.13  88.30
1135.7  243718.47  214971.18  88.20
1139.5  243467.80  214385.20  88.05
1143.3  242922.63  213453.12  87.87
1147.1  242436.44  212502.67  87.65
1150.9  241973.42  211465.83  87.39
1154.7  241932.31  210720.76  87.10
1158.5  241828.73  209959.67  86.82
1162.3  241637.81  209110.04  86.54
1166.1  241082.87  208031.18  86.29
1169.9  240695.73  207189.33  86.08
1173.7  240160.00  206220.00  85.87
1177.5  239498.14  205228.04  85.69
1181.2  239466.93  204704.36  85.48
1185.0  239719.42  204516.81  85.32
1188.8  239530.28  204034.83  85.18
1192.6  239459.07  203718.36  85.07
1196.4  239463.35  203542.97  85.00
1200.2  238858.67  202881.78  84.94
1204.0  238471.70  202507.25  84.92
1207.8  238192.58  202261.40  84.92
1211.6  237715.44  201902.00  84.93
1215.3  237363.38  201749.15  85.00
1219.1  237251.92  201874.25  85.09
1222.9  236906.67  201955.56  85.25
1226.7  236627.68  202107.38  85.41
1230.4  236045.69  202024.04  85.59
1234.2  235428.12  201925.73  85.77
1238.0  234794.30  201766.37  85.93
1241.8  234213.00  201618.19  86.08
1245.5  233694.64  201478.98  86.21
1249.3  233495.27  201564.15  86.32
1253.1  233537.50  201820.69  86.42
1256.8  233489.68  201946.77  86.49
1260.6  233209.90  201831.92  86.55
1264.4  232905.03  201650.01  86.58
1268.1  232416.80  201311.73  86.62
1271.9  232391.07  201346.10  86.64
1275.7  232664.42  201714.38  86.70
1279.4  232950.90  202152.60  86.78
1283.2  232514.97  202014.11  86.88
1286.9  232148.67  201940.20  86.99
1290.7  231900.53  201940.93  87.08
1294.4  231326.97  201613.91  87.16
1298.2  230541.19  201020.87  87.20
1302.0  229502.42  200168.00  87.22
1305.7  228309.28  199078.31  87.20
1309.5  226956.95  197811.03  87.16
1313.2  226080.33  196889.17  87.09
1317.0  225513.60  196201.20  87.00
1320.7  224865.93  195331.49  86.87
1324.4  224006.25  194215.33  86.70
1328.2  223212.00  193040.00  86.48
1331.9  222197.98  191534.75  86.20
1335.7  221278.33  190035.00  85.88
1339.4  220270.93  188396.89  85.53
1343.2  219425.99  186753.23  85.11
1346.9  218833.45  185322.83  84.69
1350.6  218841.16  184287.29  84.21
1354.4  219070.03  183450.78  83.74
1358.1  218722.53  182172.47  83.29
1361.8  218029.07  180626.64  82.85
1365.6  216988.15  178840.00  82.42
1369.3  215785.78  177080.44  82.06
1373.0  214432.84  175273.21  81.74
1376.7  212973.53  173358.57  81.40
1380.5  211482.76  171359.64  81.03
1384.2  210200.64  169273.53  80.53
1387.9  209017.67  167061.33  79.93
1391.6  207823.31  164527.31  79.17
1395.3  206711.05  161756.95  78.25
1399.1  206020.58  158997.32  77.18
1402.8  205162.00  155800.00  75.94
1406.5  204546.30  152522.23  74.57
1410.2  204077.17  149282.56  73.15
1413.9  204037.81  146366.94  71.74
1417.6  203628.65  143399.74  70.42
1421.3  203102.67  140711.73  69.28
1425.1  202449.07  138257.60  68.29
1428.8  202088.40  136364.85  67.48
1432.5  201887.07  134906.94  66.82
1436.2  201707.08  133758.91  66.31
1439.9  201115.44  132600.85  65.93
1443.6  200779.56  131800.22  65.64
1447.3  200260.00  131012.20  65.42
1451.0  199797.00  130354.50  65.24
1454.7  199248.09  129707.47  65.10
1458.4  198837.10  129173.80  64.96
1462.1  198191.95  128538.42  64.86
1465.8  197530.86  127960.61  64.78
1469.4  196951.76  127469.32  64.72
1473.1  197375.48  127737.17  64.72
1476.8  197490.80  127881.65  64.75
1480.5  196392.31  127286.58  64.81
1484.2  195460.87  126879.12  64.91
1487.9  194821.84  126660.00  65.01
1491.6  194158.25  126435.83  65.12
1495.3  193908.00  126555.00  65.27
1498.9  193369.37  126523.57  65.43
1502.6  192508.17  126341.88  65.63
1506.3  191472.71  126048.53  65.83
1510.0  190582.35  125901.55  66.06
1513.7  189926.00  125870.43  66.27
1517.3  189236.76  125833.18  66.50
1521.0  188426.19  125644.93  66.68
1524.7  187669.83  125472.06  66.86
1528.3  186924.83  125238.45  67.00
1532.0  186093.07  124908.53  67.12
1535.7  185308.20  124592.84  67.24
1539.3  184514.03  124225.97  67.33
1543.0  183953.97  124031.64  67.43
1546.7  183623.92  123981.00  67.52
1550.3  183145.24  123851.73  67.62
1554.0  182403.20  123522.00  67.72
1557.6  181658.03  123181.18  67.81
1561.3  180862.37  122797.76  67.90
1565.0  180005.47  122333.47  67.96
1568.6  179122.57  121822.83  68.01
1572.3  178451.34  121492.28  68.08
1575.9  177868.89  121230.31  68.16
1579.6  177292.34  120976.92  68.24
1583.2  176654.18  120722.84  68.34
1586.9  175900.39  120410.64  68.45
1590.5  175298.27  120278.67  68.61
1594.1  174571.21  120111.50  68.80
1597.8  173768.97  119958.53  69.03
1601.4  173052.99  119869.24  69.27
1605.1  172083.37  119642.48  69.53
1608.7  171279.75  119485.75  69.76
1612.3  170530.84  119372.76  70.00
1616.0  169737.80  119213.20  70.23
1619.6  169071.89  119079.11  70.43
1623.2  168269.67  118844.60  70.63
1626.9  167661.91  118695.40  70.79
1630.5  166929.55  118412.55  70.94
1634.1  166312.71  118211.31  71.08
1637.8  165629.33  117903.02  71.18
1641.4  164830.07  117483.02  71.28
1645.0  164042.39  117016.51  71.33
1648.6  163154.58  116405.08  71.35
1652.2  162475.23  115871.09  71.32
1655.8  161807.78  115286.56  71.25
1659.5  161169.65  114636.35  71.13
1663.1  160023.07  113624.01  71.00
1666.7  158835.83  112529.50  70.85
1670.3  157724.63  111492.93  70.69
1673.9  156683.43  110456.84  70.50
1677.5  155948.27  109533.37  70.24
1681.1  155541.78  108831.42  69.97
1684.7  155565.10  108350.65  69.65
1688.3  155447.44  107799.69  69.35
1691.9  155092.87  107079.60  69.04
1695.6  154763.90  106381.07  68.74
1699.2  154653.80  105818.33  68.42
1702.8  154594.70  105305.74  68.12
1706.3  154109.91  104538.23  67.83
1709.9  153172.09  103486.76  67.56
1713.5  152483.00  102581.69  67.27
1717.1  151796.32  101657.50  66.97
1720.7  151130.03  100789.92  66.69
1724.3  150734.16  100212.02  66.48
1727.9  150412.15  99812.22  66.36
1731.5  150300.06  99798.06  66.40
1735.1  150400.00  100053.60  66.53
1738.7  150141.42  100085.96  66.66
1742.2  149658.01  99878.21  66.74
1745.8  149030.80  99509.07  66.77
1749.4  148696.41  99280.14  66.77
1753.0  147720.88  98584.73  66.74
1756.5  146238.29  97539.16  66.70
1760.1  144568.65  96399.07  66.68
1763.7  142716.58  95182.50  66.69
1767.2  141242.53  94288.33  66.76
1770.8  139982.50  93575.00  66.85
1774.4  138646.82  92789.12  66.92
1777.9  137899.45  92343.65  66.96
1781.5  137082.00  91832.33  66.99
1785.1  135947.50  91086.67  67.00
1788.6  134703.93  90301.78  67.04
1792.2  133397.17  89460.00  67.06
1795.8  132674.39  89015.12  67.09
1799.3  131955.20  88584.20  67.13
1802.9  131275.96  88175.92  67.17
1806.4  130691.91  87850.49  67.22
1810.0  129919.54  87389.77  67.26
1813.5  129509.55  87170.13  67.31
1817.1  129258.53  87068.73  67.36
1820.6  128655.27  86747.00  67.43
1824.2  128556.71  86803.02  67.52
1827.7  127859.56  86427.10  67.60
1831.2  127554.00  86380.00  67.72
1834.8  127489.80  86501.70  67.85
1838.3  127281.00  86478.00  67.94
1841.8  126653.70  86237.33  68.09
1845.4  125882.36  85830.85  68.18
1848.9  125130.00  85350.30  68.21
1852.4  124556.83  84952.63  68.20
1856.0  123892.33  84406.27  68.13
1859.5  123200.86  83774.17  68.00
1863.0  122582.01  83097.57  67.79
1866.6  122308.71  82530.93  67.48
1870.1  122134.32  81924.04  67.08
1873.6  121595.25  80885.25  66.52
1877.1  120670.08  79385.83  65.79
1880.6  119574.96  77573.38  64.87
1884.2  118671.77  75662.93  63.76
1887.7  117905.07  73488.47  62.33
1891.2  116993.80  70921.90  60.62
1894.7  116132.16  68127.87  58.66
1898.2  115625.39  65311.02  56.49
1902.2  122179.20  66346.80  54.30
1904.9  121593.72  63881.73  52.54
1907.6  120866.07  61437.73  50.83
1910.4  120240.11  59203.08  49.24
1913.1  119231.60  57043.87  47.84
1915.8  118604.50  55381.67  46.69
1918.6  118120.80  54046.53  45.76
1921.3  117580.13  52967.67  45.05
1924.0  116781.00  52009.18  44.54
1926.7  116063.00  51281.93  44.18
1929.4  115314.93  50749.40  44.01
1932.2  114748.73  50447.24  43.96
1934.9  114199.80  50294.40  44.04
1937.6  113603.63  50234.47  44.22
1940.3  113078.33  50291.67  44.48
1943.0  112647.90  50464.48  44.80
1945.7  112014.93  50576.26  45.15
1948.4  111316.85  50687.46  45.53
1951.1  110749.20  50878.95  45.94
1953.8  110194.70  51086.20  46.36
1956.4  109731.38  51330.61  46.78
1959.1  109166.13  51540.07  47.21
1961.8  108379.25  51651.95  47.66
1964.5  107757.98  51802.28  48.07
1967.2  107047.18  51916.53  48.50
1969.9  106458.58  52060.75  48.90
1972.5  105702.25  52120.30  49.31
1975.2  105177.72  52289.28  49.72
1977.9  104846.43  52567.62  50.14
1980.6  104304.67  52711.11  50.54
1983.2  103481.75  52713.17  50.94
1985.9  102630.00  52662.00  51.31
1988.5  101749.71  52586.33  51.68
1991.2  101130.53  52645.95  52.06
1993.8  100551.00  52689.45  52.40
1996.5  100121.45  52780.20  52.72
1999.2  99538.42  52749.91  52.99
2001.8  99149.40  52783.30  53.24
2004.4  98638.03  52739.97  53.47
2007.1  97974.92  52564.52  53.65
2009.7  97409.85  52422.60  53.82
2012.4  97060.00  52366.40  53.95
2015.0  96637.83  52182.33  54.00
2017.6  96092.58  51864.42  53.97
2020.3  95613.10  51562.13  53.93
2022.9  95416.27  51405.47  53.87
2025.5  95210.58  51191.45  53.77
2028.1  95026.53  50905.28  53.57
2030.8  94627.00  50432.18  53.30
2033.4  94456.25  50088.80  53.03
2036.0  94131.17  49647.27  52.74
2038.6  93808.55  49161.70  52.41
2041.2  93500.87  48692.27  52.08
2043.8  93184.11  48225.13  51.75
2046.4  92832.82  47715.42  51.40
2049.0  92367.60  47170.63  51.07
2051.6  92121.65  46761.15  50.76
2054.2  91792.29  46332.08  50.47
2056.8  91469.58  45911.25  50.19
2059.4  90934.25  45415.86  49.94
2062.0  90448.96  44969.38  49.72
2064.6  89883.62  44506.87  49.52
2067.1  89320.73  44056.80  49.32
2069.7  88724.42  43603.02  49.14
2072.3  88322.45  43269.77  48.99
2074.9  87878.70  42935.73  48.86
2077.4  87592.06  42656.74  48.70
2080.0  87124.66  42332.16  48.59
2082.6  86644.38  42017.13  48.49
2085.1  86185.10  41692.08  48.38
2087.7  85878.00  41450.50  48.27
2090.3  85465.35  41177.83  48.18
2092.8  84756.62  40769.82  48.10
2095.4  83992.89  40325.03  48.01
2097.9  83364.11  39930.33  47.90
2100.5  82707.00  39532.67  47.80
2103.0  82154.57  39201.23  47.72
2105.6  81625.20  38905.00  47.66
2108.1  81142.88  38632.35  47.61
2110.7  80643.03  38336.67  47.54
2113.2  80151.13  38047.79  47.47
2115.7  79584.63  37746.67  47.43
2118.3  78990.60  37451.38  47.41
2120.8  78658.50  37269.00  47.38
2123.3  78290.89  37079.33  47.36
2125.8  77916.18  36895.95  47.35
2128.4  77508.60  36710.38  47.36
2130.9  77015.50  36457.33  47.34
2133.4  76660.97  36271.43  47.31
2135.9  76294.00  36093.50  47.31
2138.4  75855.73  35879.62  47.30
2140.9  75571.42  35770.27  47.33
2143.4  75256.45  35642.34  47.36
2145.9  74957.96  35502.23  47.36
2148.4  74665.56  35362.13  47.36
2150.9  74391.43  35234.20  47.36
2153.4  74129.49  35118.46  47.37
2155.9  73819.21  34976.32  47.38
2158.4  73518.38  34839.00  47.39
2160.9  73297.88  34734.88  47.39
2163.4  73008.53  34614.22  47.41
2165.9  72482.50  34381.78  47.43
2168.4  72016.50  34187.85  47.47
2170.8  71697.82  34067.83  47.52
2173.3  71357.55  33962.33  47.59
2175.8  71065.23  33859.01  47.64
2178.2  70700.50  33723.67  47.70
2180.7  70324.86  33586.41  47.76
2183.2  69936.88  33463.31  47.85
2185.6  69552.00  33333.30  47.93
2188.1  69079.50  33194.70  48.05
2190.6  68532.32  33006.35  48.16
2193.0  67905.20  32757.18  48.24
2195.5  67360.00  32537.60  48.30
2197.9  66826.53  32352.73  48.41
2200.4  66182.04  32093.42  48.49
2202.8  65719.29  31926.49  48.58
2205.3  65135.77  31712.42  48.69
2207.7  64782.25  31622.07  48.81
2210.1  64384.83  31478.53  48.89
2212.6  64029.40  31342.58  48.95
2215.0  63807.92  31270.75  49.01
2217.4  63505.31  31140.88  49.04
2219.9  63275.98  31040.92  49.06
2222.3  63097.10  30932.00  49.02
2224.7  62956.35  30822.53  48.96
2227.1  62708.26  30637.48  48.86
2229.5  62423.23  30409.16  48.71
2231.9  62002.93  30061.60  48.48
2234.4  61510.73  29667.53  48.23
2236.8  61125.53  29295.12  47.93
2239.2  60760.70  28907.45  47.58
2241.6  60363.28  28506.28  47.22
2244.0  59968.80  28101.60  46.86
2246.4  59591.80  27664.53  46.42
2248.8  59186.14  27177.98  45.92
2251.2  58870.00  26752.50  45.44
2253.6  58493.00  26332.00  45.02
2255.9  58210.20  25944.20  44.57
2258.3  57911.23  25564.55  44.14
2260.7  57559.27  25193.53  43.77
2263.1  57166.25  24809.50  43.40
2265.5  56789.15  24440.63  43.04
2267.9  56477.50  24164.25  42.79
2270.2  56076.87  23878.27  42.58
2272.6  55720.90  23615.50  42.38
2275.0  55316.10  23373.00  42.25
2277.3  54914.25  23157.50  42.17
2279.7  54552.88  22965.75  42.10
2282.1  54248.47  22775.73  41.98
2284.4  53871.95  22557.52  41.87
2286.8  53603.70  22349.99  41.69
2289.1  53246.63  22102.23  41.51
2291.5  52956.75  21847.53  41.26
2293.8  52538.63  21551.75  41.02
2296.2  52098.20  21244.30  40.78
2298.5  51594.90  20961.40  40.63
2300.8  51105.37  20667.27  40.44
2303.2  50498.87  20340.90  40.28
2305.5  49840.85  20004.47  40.14
2307.9  49206.03  19702.54  40.04
2310.2  48594.70  19457.90  40.04
2312.5  48039.33  19281.67  40.14
2314.8  47490.68  19154.55  40.33
2317.1  46897.50  19001.04  40.52
2319.5  46280.48  18794.93  40.61
2321.8  45761.20  18624.47  40.70
2324.1  45180.33  18416.07  40.76
2326.4  44682.73  18202.62  40.74
2328.7  44159.17  17962.92  40.68
2331.0  43710.70  17751.30  40.61
2333.3  43404.17  17574.74  40.49
2335.6  43046.27  17405.73  40.43
2337.9  42612.00  17203.80  40.37
2340.2  42211.67  16997.08  40.27
2342.5  41859.85  16785.15  40.10
2344.8  41391.29  16561.29  40.01
2347.1  40910.10  16357.60  39.98
2349.4  40383.25  16177.75  40.06
2351.7  39926.53  16047.07  40.19
2353.9  39471.15  15916.31  40.32
2356.2  38991.88  15762.50  40.43
2358.5  38526.37  15615.72  40.53
2360.8  38042.82  15470.37  40.67
2363.1  37612.25  15313.85  40.72
2365.3  37187.28  15154.04  40.75
2367.6  36666.67  14966.67  40.82
2369.8  36188.38  14790.25  40.87
2372.1  35667.45  14593.15  40.91
2374.4  35080.50  14323.47  40.83
2376.6  34481.53  14063.70  40.79
2378.9  33894.47  13865.13  40.91
2381.1  33340.67  13676.00  41.02
2383.4  32809.53  13475.97  41.07
2385.6  32351.46  13280.21  41.05
2387.9  31885.50  13076.10  41.01
2390.1  31447.50  12880.00  40.96
2392.3  30993.30  12697.43  40.97
2394.6  30557.22  12507.47  40.93
2396.8  30176.61  12351.81  40.93
2399.0  29728.17  12180.17  40.97
2401.3  29295.15  11983.15  40.90
2403.5  28883.40  11784.50  40.80
2405.7  28481.76  11594.91  40.71
2407.9  28063.05  11400.90  40.63
2410.1  27639.60  11169.30  40.41
2412.4  27280.08  10961.00  40.18
2414.6  26893.40  10800.60  40.16
2416.8  26535.30  10630.95  40.06
2419.0  26184.34  10416.03  39.78
2421.2  25766.63  10218.45  39.66
2423.4  25339.71  10021.78  39.55
2425.6  25079.33  9839.33  39.23
2427.8  24822.15  9667.88  38.95
2430.0  24469.33  9510.54  38.87
2432.2  24172.80  9340.80  38.64
2434.4  23897.25  9171.90  38.38
2436.5  23606.03  8975.57  38.02
2438.7  23314.95  8805.90  37.77
2440.9  23016.08  8634.75  37.52
2443.1  22763.25  8492.25  37.31
2445.3  22531.18  8339.99  37.02
2447.4  22266.60  8180.40  36.74
2449.6  21980.93  8049.07  36.62
2451.8  21652.20  7917.75  36.57
2453.9  21313.31  7741.79  36.32
2456.1  20985.67  7577.87  36.11
2458.3  20706.71  7435.35  35.91
2460.4  20442.47  7281.03  35.62
2462.6  20202.00  7154.88  35.42
2464.7  19935.72  7035.49  35.29
2466.9  19694.87  6936.07  35.22
2469.0  19468.18  6826.36  35.06
2471.2  19222.50  6710.40  34.91
2473.3  18919.64  6576.09  34.76
2475.4  18675.20  6456.08  34.57
2477.6  18437.28  6329.22  34.33
2479.7  18227.20  6246.40  34.27
2481.9  17964.51  6126.93  34.11
2484.0  17725.82  6006.93  33.89
2486.1  17493.30  5914.80  33.81
2488.2  17260.96  5816.67  33.70
2490.4  17018.13  5733.54  33.69
2492.5  16701.13  5636.23  33.75
2494.6  16423.95  5519.25  33.60
2496.7  16183.29  5434.82  33.58
2498.8  15935.33  5377.50  33.75
2500.9  15793.43  5346.34  33.85
2503.0  15693.07  5364.47  34.18
2505.1  15569.13  5365.75  34.46
2507.2  15552.70  5394.00  34.68
2509.4  15549.88  5400.27  34.73
2511.4  15540.70  5475.75  35.23
2513.5  15642.13  5514.13  35.25
2515.6  15757.65  5436.85  34.50
