# Supplementary material for: Using reflectance spectra and Pl@ntNet to identify herbarium specimens: a case study with Lithocarpus
Source: New Phytol. 2025 Jun 4;251(2):800–10. doi: 10.1111/nph.70258 (PMC13278665; doi:10.1111/nph.70258)
Supplement: Supplementary file 1 — Dataset S1 Original spectral data collected for this study. [file NPH-251-800-s003.zip › lithocarpus_spectra/gr021022_0234.sig]

/*** Spectra Vista SIG Data ***/
name= gr021022_0234.sig
instrument= HI: 1132003 (HR-1024i)
integration= 50.0, 9.0, 5.0, 100.0, 9.0, 5.0
scan method= Time-based, Time-based
scan coadds= 100, 425, 645, 50, 425, 645
scan time= 5, 5
scan settings= AI, AI
external data set1= 0,0,0,0,0,0,0,0,0,0,0,0,0,0,0,0,0,0,0,0,0,0,0,0,0,0,0,0,0,0,0,0
external data set2= 0,0,0,0,0,0,0,0,0,0,0,0,0,0,0,0,0,0,0,0,0,0,0,0,0,0,0,0,0,0,0,0
external data dark= 0,0,0,0,0,0,0,0,0,0,0,0,0,0,0,0
external data mask= 0
optic= LENS 4(1), LENS 4(1)
temp= 35.6, -5.0, -9.9, 35.6, -5.0, -9.9
battery= 7.42, 7.41
error= 0, 0
units= Radiance, Radiance
time= 10/02/2022 13:09:43, 10/02/2022 13:11:00
longitude=                 ,                 
latitude=                 ,                 
gpstime=                 ,                 
comm= 
memory slot= 0, 0
factors= 0.979, 0.958, 1.000 [Overlap: Remove @ 990,1900, Matching Type: None]
inclinometer x offset= 1, 1
inclinometer y offset= 90, 90
data= 
340.5  1302.00  238.70  18.33
341.9  1318.74  233.97  17.74
343.4  1259.52  206.64  16.41
344.9  1239.50  222.00  17.91
346.4  1248.10  205.05  16.43
347.8  1284.75  197.00  15.33
349.3  1257.68  175.12  13.92
350.8  1287.75  174.23  13.53
352.2  1302.07  168.25  12.92
353.7  1337.63  151.69  11.34
355.2  1362.40  150.65  11.06
356.6  1439.90  157.08  10.91
358.1  1493.86  158.64  10.62
359.6  1551.22  160.25  10.33
361.0  1600.30  160.03  10.00
362.5  1689.21  160.29  9.49
364.0  1770.86  171.99  9.71
365.5  1850.40  173.48  9.38
366.9  1896.56  175.84  9.27
368.4  1964.07  175.14  8.92
369.9  2083.32  180.04  8.64
371.3  2194.52  171.86  7.83
372.8  2254.92  176.99  7.85
374.2  2349.38  188.21  8.01
375.7  2464.68  196.65  7.98
377.2  2576.55  206.93  8.03
378.6  2668.42  198.15  7.43
380.1  2756.30  198.71  7.21
381.6  2875.08  208.07  7.24
383.0  3010.70  221.38  7.35
384.5  3146.78  229.32  7.29
386.0  3247.86  231.99  7.14
387.4  3398.10  247.03  7.27
388.9  3497.62  244.02  6.98
390.4  3610.63  250.58  6.94
391.8  3765.44  252.56  6.71
393.3  3905.83  254.98  6.53
394.7  4017.90  261.05  6.50
396.2  4154.88  270.50  6.51
397.7  4293.12  273.48  6.37
399.1  4468.62  278.03  6.22
400.6  4653.28  289.56  6.22
402.0  4786.08  294.06  6.14
403.5  4909.80  298.90  6.09
405.0  5051.44  302.90  6.00
406.4  5249.64  324.72  6.19
407.9  5459.04  334.50  6.13
409.3  5592.86  342.42  6.12
410.8  5718.96  351.09  6.14
412.2  5885.28  353.76  6.01
413.7  6114.43  363.31  5.94
415.1  6344.46  386.58  6.09
416.6  6528.78  395.91  6.06
418.0  6677.25  406.00  6.08
419.5  6840.90  414.60  6.06
420.9  7052.00  423.12  6.00
422.4  7313.29  444.86  6.08
423.8  7570.59  459.67  6.07
425.3  7835.10  479.70  6.12
426.7  8050.35  492.00  6.11
428.2  8238.40  504.64  6.13
429.6  8432.46  524.81  6.22
431.1  8655.92  542.43  6.27
432.5  8921.64  561.80  6.30
434.0  9196.00  580.25  6.31
435.4  9515.00  599.50  6.30
436.8  9831.05  623.84  6.35
438.3  10096.55  649.75  6.44
439.7  10315.97  665.73  6.45
441.2  10524.24  685.26  6.51
442.6  10783.65  704.85  6.54
444.0  11083.80  726.18  6.55
445.5  11419.29  754.77  6.61
446.9  11782.68  783.51  6.65
448.4  12105.17  812.91  6.72
449.8  12446.95  839.03  6.74
451.2  12742.00  862.50  6.77
452.7  12986.97  885.87  6.82
454.1  13253.54  907.46  6.85
455.5  13552.14  938.49  6.93
457.0  13905.32  966.68  6.95
458.4  14242.80  1001.00  7.03
459.8  14601.60  1028.16  7.04
461.2  15013.32  1066.52  7.10
462.7  15402.60  1101.47  7.15
464.1  15751.65  1135.09  7.21
465.5  16052.76  1156.68  7.21
467.0  16348.00  1186.45  7.26
468.4  16670.40  1220.08  7.32
469.8  17027.72  1251.60  7.35
471.2  17464.05  1291.34  7.39
472.7  17911.49  1331.14  7.43
474.1  18354.90  1368.80  7.46
475.5  18878.86  1417.26  7.51
476.9  19368.70  1463.35  7.56
478.4  19787.50  1506.25  7.61
479.8  20078.78  1534.28  7.64
481.2  20299.84  1557.88  7.67
482.6  20567.52  1589.76  7.73
484.0  20943.36  1624.08  7.75
485.4  21413.23  1663.37  7.77
486.9  21955.05  1716.98  7.82
488.3  22530.72  1772.44  7.87
489.7  23035.66  1822.46  7.91
491.1  23478.84  1863.96  7.94
492.5  23884.56  1908.06  7.99
493.9  24228.66  1943.88  8.02
495.3  24549.90  1977.90  8.06
496.8  24953.28  2018.28  8.09
498.2  25455.84  2068.83  8.13
499.6  25965.90  2121.35  8.17
501.0  26547.48  2180.91  8.22
502.4  27095.16  2236.86  8.26
503.8  27624.66  2291.84  8.30
505.2  28163.52  2346.96  8.33
506.6  28685.14  2411.09  8.41
508.0  29191.68  2462.04  8.43
509.4  29610.00  2517.50  8.50
510.8  30100.95  2578.95  8.57
512.2  30578.08  2637.64  8.63
513.6  31104.00  2700.00  8.68
515.0  31704.24  2765.92  8.72
516.4  32215.52  2830.40  8.79
517.8  32792.80  2910.59  8.88
519.2  33408.75  2987.54  8.94
520.7  34011.75  3059.94  9.00
522.0  34516.56  3132.42  9.08
523.4  35121.24  3212.69  9.15
524.8  35644.44  3285.00  9.22
526.2  36266.63  3371.46  9.30
527.6  36914.64  3458.01  9.37
529.0  37470.40  3539.80  9.45
530.4  38133.00  3630.44  9.52
531.8  38685.05  3713.13  9.60
533.2  39190.32  3800.16  9.70
534.6  39695.20  3897.60  9.82
536.0  40216.00  4001.04  9.95
537.4  40751.24  4094.88  10.05
538.8  41345.19  4193.00  10.14
540.2  41986.96  4302.27  10.25
541.6  42605.78  4409.44  10.35
543.0  43148.28  4511.43  10.46
544.3  43878.45  4630.58  10.55
545.7  44700.60  4765.43  10.66
547.1  45231.30  4865.48  10.76
548.5  45893.64  4984.44  10.86
549.9  46639.36  5118.74  10.98
551.3  47417.76  5259.80  11.09
552.7  47971.76  5374.30  11.20
554.1  48715.62  5506.22  11.30
555.4  49335.76  5633.40  11.42
556.8  49789.74  5742.66  11.53
558.2  50080.50  5838.08  11.66
559.6  50396.70  5928.75  11.76
561.0  50963.22  6054.51  11.88
562.3  51396.80  6162.98  11.99
563.7  52012.80  6294.40  12.10
565.1  52615.20  6432.80  12.23
566.5  53258.67  6574.91  12.35
567.9  54140.56  6745.84  12.46
569.2  55095.60  6930.00  12.58
570.6  56095.72  7123.00  12.70
572.0  56946.29  7301.08  12.82
573.4  57655.95  7472.75  12.96
574.8  58390.75  7645.75  13.09
576.1  59284.05  7846.36  13.24
577.5  59976.16  8020.22  13.37
578.9  60930.12  8236.20  13.52
580.3  61793.73  8434.86  13.65
581.6  62658.56  8651.28  13.81
583.0  63512.55  8865.05  13.96
584.4  64142.13  9044.06  14.10
585.8  64610.52  9206.55  14.25
587.1  65015.94  9361.00  14.40
588.5  65524.80  9534.45  14.55
589.9  65963.40  9692.55  14.69
591.2  66532.76  9872.98  14.84
592.6  67313.18  10084.58  14.98
594.0  67995.54  10278.81  15.12
595.3  68879.42  10509.37  15.26
596.7  69783.02  10740.29  15.39
598.1  70656.41  10965.40  15.52
599.5  71518.10  11193.33  15.65
600.8  72415.40  11435.08  15.79
602.2  73154.76  11650.80  15.93
603.5  74066.64  11893.80  16.06
604.9  74969.64  12133.89  16.19
606.3  75789.12  12368.40  16.32
607.6  76570.26  12605.07  16.46
609.0  77317.20  12849.30  16.62
610.4  78078.00  13093.08  16.77
611.7  78776.47  13331.45  16.92
613.1  79420.50  13572.53  17.09
614.5  80151.12  13835.61  17.26
615.8  80731.44  14081.13  17.44
617.2  81529.38  14371.29  17.63
618.5  82199.04  14647.82  17.82
619.9  83033.52  14958.00  18.01
621.2  83807.10  15254.44  18.20
622.6  84771.50  15592.50  18.39
624.0  85528.71  15899.04  18.59
625.3  86380.27  16226.95  18.79
626.7  87238.38  16556.29  18.98
628.0  87959.20  16852.36  19.16
629.4  88827.20  17183.60  19.34
630.8  89557.56  17486.82  19.53
632.1  90130.32  17761.28  19.71
633.5  91079.56  18103.80  19.88
634.8  91835.32  18406.30  20.04
636.2  92508.90  18682.20  20.20
637.5  93374.09  18992.39  20.34
638.9  94116.75  19275.47  20.48
640.2  94917.54  19554.36  20.60
641.6  95783.82  19822.35  20.69
642.9  96562.83  20055.95  20.77
644.3  97410.34  20303.78  20.84
645.6  98215.00  20527.00  20.90
647.0  98996.76  20705.36  20.92
648.3  99809.88  20873.77  20.91
649.7  100669.90  21017.47  20.88
651.0  101500.99  21130.78  20.82
652.4  102049.74  21161.79  20.74
653.7  103173.21  21287.34  20.63
655.0  104125.68  21361.62  20.52
656.4  104806.20  21349.00  20.37
657.7  105904.30  21423.10  20.23
659.1  106822.10  21448.35  20.08
660.4  107572.64  21454.16  19.94
661.8  108288.00  21464.00  19.82
663.1  109291.59  21552.63  19.72
664.5  109827.42  21585.72  19.65
665.8  110016.09  21593.54  19.63
667.1  110107.35  21623.90  19.64
668.5  110518.80  21768.60  19.70
669.8  110942.82  21968.17  19.80
671.2  111230.08  22201.92  19.96
672.5  111549.42  22492.59  20.16
673.8  112194.04  22906.52  20.42
675.2  113204.28  23425.29  20.69
676.5  114410.16  24024.09  21.00
677.8  115673.04  24682.05  21.34
679.2  116668.89  25311.89  21.70
680.5  117531.24  25940.30  22.07
681.9  118295.10  26553.45  22.45
683.2  119126.70  27177.15  22.81
684.5  119966.00  27793.15  23.17
685.9  120733.00  28387.64  23.51
687.2  121474.56  28961.28  23.84
688.5  122138.70  29517.81  24.17
689.9  122950.52  30101.60  24.48
691.2  123670.11  30664.50  24.80
692.5  124319.58  31222.02  25.11
693.8  125073.30  31815.70  25.44
695.2  125709.89  32401.90  25.78
696.5  126419.48  33039.16  26.13
697.8  127171.50  33722.43  26.52
699.2  127866.96  34437.98  26.93
700.5  128596.50  35202.60  27.37
701.8  129249.75  36003.98  27.86
703.1  129944.64  36852.54  28.36
704.5  130644.09  37754.91  28.90
705.8  131419.79  38730.93  29.47
707.1  132102.25  39715.50  30.06
708.4  132778.95  40719.36  30.67
709.8  133603.17  41793.02  31.28
711.1  134162.04  42800.16  31.90
712.4  135014.00  43904.82  32.52
713.7  135699.90  44958.94  33.13
715.0  136430.10  46015.34  33.73
716.3  137213.50  47067.00  34.30
717.7  137955.52  48101.96  34.87
719.0  138743.80  49143.60  35.42
720.3  139518.72  50157.89  35.95
721.6  140415.00  51200.60  36.46
722.9  141287.58  52222.77  36.96
724.2  142180.92  53241.30  37.45
725.6  142966.24  54228.97  37.93
726.9  143452.50  55090.88  38.40
728.2  143958.08  55969.76  38.88
729.5  144587.69  56893.79  39.35
730.8  145089.82  57772.07  39.82
732.1  145705.28  58703.54  40.29
733.4  146154.42  59575.87  40.76
734.7  146498.04  60402.60  41.23
736.0  146917.44  61269.81  41.70
737.3  147102.75  62038.44  42.17
738.6  147295.26  62812.67  42.64
740.0  147502.75  63606.13  43.12
741.2  147829.76  64434.24  43.59
742.6  148377.60  65345.76  44.04
743.9  148995.68  66286.68  44.49
745.2  149776.62  67293.03  44.93
746.5  150563.19  68311.31  45.37
747.8  151224.40  69253.10  45.79
749.1  151983.52  70240.66  46.22
750.4  152724.11  71210.08  46.63
751.7  153487.32  72167.62  47.02
753.0  154053.07  73026.61  47.40
754.2  154707.00  73925.76  47.78
755.5  155298.90  74801.05  48.17
756.8  155886.80  75651.94  48.53
758.1  156912.84  76714.08  48.89
759.4  157861.60  77726.80  49.24
760.7  158748.52  78731.94  49.60
762.0  159363.75  79590.00  49.94
763.3  159959.52  80425.17  50.28
764.6  160363.92  81167.64  50.61
765.9  160768.85  81905.93  50.95
767.2  161284.83  82701.26  51.28
768.4  161625.10  83415.15  51.61
769.7  162286.21  84286.09  51.94
771.0  162716.31  85042.98  52.26
772.3  163110.75  85772.23  52.59
773.6  163623.52  86564.80  52.90
774.8  164097.07  87347.22  53.23
776.1  164550.10  88119.20  53.55
777.4  164895.22  88822.23  53.87
778.7  165447.36  89646.78  54.18
780.0  165921.92  90425.76  54.50
781.2  166291.92  91151.94  54.81
782.5  166813.14  91964.73  55.13
783.8  167289.30  92755.53  55.45
785.0  167678.52  93461.52  55.74
786.3  168115.50  94227.00  56.05
787.6  168622.72  95009.88  56.34
788.9  169013.61  95750.69  56.65
790.1  169560.40  96574.00  56.96
791.4  169938.72  97301.04  57.26
792.7  170602.74  98175.47  57.55
793.9  171052.56  98907.48  57.82
795.2  171568.50  99705.00  58.11
796.5  172066.62  100515.03  58.42
797.7  172572.00  101297.40  58.70
799.0  173232.00  102168.00  58.98
800.2  173656.96  102910.08  59.26
801.5  174154.42  103668.34  59.53
802.8  174696.00  104478.75  59.81
804.0  175175.00  105251.51  60.08
805.3  175686.16  106027.98  60.35
806.5  176090.20  106745.35  60.62
807.8  176570.80  107510.55  60.89
809.0  177083.23  108284.23  61.15
810.3  177572.99  109040.85  61.41
811.5  177958.68  109737.95  61.66
812.8  178463.70  110494.65  61.91
814.0  178875.00  111210.17  62.17
815.3  179416.44  111982.71  62.41
816.5  179802.50  112690.00  62.67
817.8  180268.74  113412.72  62.91
819.0  180685.05  114099.69  63.15
820.2  181169.58  114832.74  63.38
821.5  181680.85  115598.73  63.63
822.7  181997.16  116239.82  63.87
824.0  182461.86  116966.66  64.10
825.2  182956.50  117703.65  64.33
826.4  183457.45  118462.52  64.57
827.7  183799.80  119095.80  64.80
828.9  184320.90  119828.25  65.01
830.1  184737.80  120512.82  65.23
831.4  185152.34  121203.90  65.46
832.6  185618.98  121921.29  65.68
833.8  186031.80  122600.35  65.90
835.0  186426.10  123272.31  66.12
836.3  186870.32  123981.27  66.35
837.5  187374.60  124683.30  66.54
838.7  187808.49  125381.39  66.76
839.9  188218.08  126058.68  66.97
841.2  188717.45  126784.98  67.18
842.4  189114.51  127463.70  67.40
843.6  189541.10  128153.90  67.61
844.8  190044.81  128884.64  67.82
846.0  190469.19  129568.82  68.03
847.2  190868.79  130229.40  68.23
848.5  191398.88  130959.96  68.42
849.7  191797.14  131612.45  68.62
850.9  192181.60  132268.50  68.82
852.1  192606.41  132953.83  69.03
853.3  192948.90  133552.02  69.22
854.5  193336.85  134218.84  69.42
855.7  193698.66  134846.85  69.62
856.9  194108.04  135504.48  69.81
858.1  194503.04  136149.74  70.00
859.3  194946.78  136782.45  70.16
860.5  195393.72  137464.34  70.35
861.7  195820.80  138148.40  70.55
862.9  196178.71  138822.97  70.76
864.1  196566.76  139458.89  70.95
865.3  197017.76  140109.78  71.12
866.5  197536.32  140797.44  71.28
867.7  197931.58  141419.05  71.45
868.9  198338.28  142121.21  71.66
870.1  198810.30  142816.09  71.84
871.3  199289.02  143475.61  71.99
872.5  199781.10  144181.13  72.17
873.7  200316.16  144865.56  72.32
874.9  200817.84  145595.75  72.50
876.0  201355.20  146352.24  72.68
877.2  201780.16  147049.88  72.88
878.4  202327.20  147762.81  73.03
879.6  202830.60  148411.20  73.17
880.8  203311.50  149092.13  73.33
882.0  203829.45  149761.17  73.47
883.1  204331.40  150478.86  73.64
884.3  204831.59  151191.11  73.81
885.5  205324.98  151881.66  73.97
886.7  205729.92  152460.00  74.11
887.8  206210.40  153133.05  74.26
889.0  206791.70  153849.12  74.40
890.2  207249.42  154530.39  74.56
891.4  207834.31  155248.92  74.70
892.5  208398.06  156010.14  74.86
893.7  209135.92  156800.31  74.98
894.9  209764.44  157576.50  75.12
896.0  210466.65  158355.15  75.24
897.2  211094.66  159139.54  75.39
898.4  211654.82  159855.28  75.53
899.5  212346.47  160661.51  75.66
900.7  212816.50  161280.60  75.78
901.9  213261.24  161897.19  75.91
903.0  213649.05  162497.47  76.06
904.2  214099.60  163076.60  76.17
905.4  214587.24  163781.85  76.32
906.5  215144.30  164469.48  76.45
907.7  215442.48  165032.08  76.60
908.8  215935.65  165592.64  76.69
910.0  216312.72  166168.08  76.82
911.2  216679.93  166656.88  76.91
912.3  216865.38  167124.00  77.06
913.5  216991.06  167474.08  77.18
914.6  217274.40  167945.40  77.30
915.8  217639.20  168485.94  77.42
916.9  217945.50  168989.79  77.54
918.1  218242.46  169479.58  77.66
919.2  218451.60  169904.12  77.78
920.4  218611.36  170311.79  77.91
921.5  218879.43  170729.95  78.00
922.7  219110.40  171129.28  78.10
923.8  219457.32  171679.74  78.23
925.0  219629.27  172101.48  78.36
926.1  219974.16  172608.24  78.47
927.3  220431.36  173161.20  78.56
928.4  220944.75  173788.88  78.66
929.6  221619.20  174620.16  78.79
930.7  222425.00  175471.80  78.89
931.8  223233.42  176350.89  79.00
933.0  224040.24  177188.40  79.09
934.1  224527.05  177824.21  79.20
935.3  224734.69  178212.19  79.30
936.4  224758.86  178486.84  79.41
937.6  224564.97  178597.62  79.53
938.7  224490.33  178754.76  79.63
939.9  224675.53  179014.38  79.68
941.0  225214.22  179640.82  79.76
942.1  225768.06  180314.91  79.87
943.3  226290.48  180953.91  79.97
944.4  226758.15  181516.07  80.05
945.6  227115.72  181871.76  80.08
946.7  227455.68  182285.55  80.14
947.9  227626.98  182704.73  80.26
949.0  227815.88  183072.07  80.36
950.1  228276.36  183511.44  80.39
951.3  228646.77  184025.55  80.48
952.4  229004.78  184384.44  80.52
953.6  229268.08  184787.22  80.60
954.7  229524.54  184920.21  80.57
955.8  229729.41  185271.73  80.65
957.0  230202.60  185753.70  80.69
958.1  230646.12  186187.23  80.72
959.3  230701.80  186300.45  80.75
960.4  231170.11  186771.45  80.79
961.6  231504.14  186988.33  80.77
962.7  231680.96  187287.68  80.84
963.9  231888.72  187536.51  80.87
965.0  232083.90  187646.13  80.85
966.2  232375.93  187916.57  80.87
967.3  232432.32  187831.82  80.81
968.5  232527.36  188007.84  80.85
969.6  232556.88  188299.12  80.97
970.8  232869.89  188340.35  80.88
971.9  232788.16  188337.60  80.91
973.1  232848.32  188482.08  80.95
974.2  232599.88  188335.33  80.97
975.4  232892.10  188531.70  80.95
976.5  233186.07  188656.85  80.90
977.7  233427.90  188764.80  80.87
978.8  233505.45  188627.27  80.78
980.0  233237.00  188666.00  80.89
981.2  233625.12  188988.68  80.89
982.3  233563.68  188816.39  80.84
983.5  233891.06  189025.79  80.82
984.6  234324.00  189089.28  80.70
985.8  234154.36  188946.34  80.69
987.0  234296.32  189163.68  80.74
988.1  234552.98  189481.57  80.78
989.3  234345.44  189433.16  80.84
990.2  241022.78  198509.93  82.36
994.0  241550.56  199501.87  82.59
997.9  241606.92  200319.33  82.91
1001.7  242301.15  201500.79  83.16
1005.6  243312.22  202858.89  83.37
1009.4  244315.86  204405.17  83.66
1013.3  245320.00  205800.00  83.89
1017.1  246190.03  207101.16  84.12
1021.0  247190.20  208485.51  84.34
1024.8  248633.94  210190.61  84.54
1028.6  250371.31  212192.59  84.75
1032.5  251804.00  213904.60  84.95
1036.3  252565.99  215000.19  85.13
1040.1  252997.06  215853.02  85.32
1044.0  253743.44  216873.42  85.47
1047.8  254287.95  217747.95  85.63
1051.6  254764.89  218573.42  85.79
1055.5  254464.50  218744.10  85.96
1059.3  254326.05  218971.95  86.10
1063.1  254288.90  219301.88  86.24
1067.0  254560.87  219896.53  86.38
1070.8  255158.79  220734.19  86.51
1074.6  255514.25  221356.53  86.63
1078.4  255280.33  221444.00  86.75
1082.3  254560.29  221153.92  86.88
1086.1  254067.56  221044.04  87.00
1089.9  253999.79  221221.36  87.10
1093.7  254226.39  221685.41  87.20
1097.5  254377.11  221968.67  87.26
1101.4  254304.50  222100.00  87.34
1105.2  254321.20  222186.40  87.36
1109.0  254726.98  222613.30  87.39
1112.8  255480.00  223261.13  87.39
1116.6  256200.27  223797.51  87.35
1120.4  256953.51  224226.80  87.26
1124.2  257553.83  224465.79  87.15
1128.1  258043.71  224497.58  87.00
1131.8  258133.40  224114.80  86.82
1135.7  257939.20  223446.82  86.63
1139.5  257698.80  222624.20  86.39
1143.3  257103.62  221401.42  86.11
1147.1  256557.33  220085.33  85.78
1150.9  256057.08  218697.42  85.41
1154.7  255913.38  217476.13  84.98
1158.5  255734.47  216278.53  84.57
1162.3  255477.20  215103.64  84.20
1166.1  254796.91  213738.40  83.89
1169.9  254353.23  212632.10  83.60
1173.7  253800.00  211520.00  83.34
1177.5  253178.71  210468.66  83.13
1181.2  253190.02  209911.00  82.91
1185.0  253520.22  209699.31  82.72
1188.8  253403.11  209262.28  82.58
1192.6  253360.29  209016.70  82.50
1196.4  253433.37  208916.05  82.43
1200.2  252779.02  208334.93  82.42
1204.0  252431.70  208126.15  82.45
1207.8  252155.30  208011.77  82.49
1211.6  251653.56  207868.00  82.60
1215.3  251227.12  207956.00  82.78
1219.1  251019.67  208380.08  83.01
1222.9  250595.56  208728.89  83.29
1226.7  250228.19  209145.16  83.58
1230.4  249543.88  209239.19  83.85
1234.2  248812.20  209284.44  84.11
1238.0  248146.73  209249.78  84.33
1241.8  247518.33  209216.58  84.53
1245.5  247037.51  209258.09  84.71
1249.3  246847.68  209460.92  84.85
1253.1  246958.06  209836.67  84.97
1256.8  246933.12  210062.02  85.07
1260.6  246725.07  210071.28  85.14
1264.4  246473.73  209998.73  85.20
1268.1  246017.20  209749.47  85.26
1271.9  246011.40  209894.03  85.32
1275.7  246379.48  210387.37  85.39
1279.4  246704.40  210897.60  85.49
1283.2  246298.86  210797.33  85.59
1286.9  245893.03  210649.82  85.67
1290.7  245565.47  210556.13  85.74
1294.4  244877.17  210084.81  85.79
1298.2  244016.46  209388.71  85.81
1302.0  242872.42  208396.92  85.81
1305.7  241491.56  207159.33  85.78
1309.5  239933.63  205705.05  85.73
1313.2  238877.33  204561.00  85.63
1317.0  238165.20  203626.80  85.50
1320.7  237394.76  202544.11  85.32
1324.4  236458.70  201184.42  85.08
1328.2  235630.40  199743.20  84.77
1331.9  234539.86  197897.15  84.38
1335.7  233566.81  196043.33  83.93
1339.4  232558.89  193994.89  83.42
1343.2  231706.15  191994.26  82.86
1346.9  231115.68  190143.13  82.27
1350.6  231085.71  188767.99  81.69
1354.4  231230.69  187627.58  81.14
1358.1  230844.60  186112.47  80.62
1361.8  230133.24  184357.91  80.11
1365.6  229151.90  182390.50  79.59
1369.3  228030.22  180457.33  79.14
1373.0  226745.26  178453.49  78.70
1376.7  225152.93  176256.60  78.28
1380.5  223620.31  173837.47  77.74
1384.2  222241.70  171282.46  77.07
1387.9  221063.40  168538.40  76.24
1391.6  219799.86  165429.31  75.26
1395.3  218608.45  162020.50  74.11
1399.1  217862.16  158539.92  72.77
1402.8  216891.33  154571.33  71.27
1406.5  216232.13  150488.27  69.60
1410.2  215692.56  146445.50  67.90
1413.9  215577.06  142736.33  66.21
1417.6  215086.96  139056.98  64.65
1421.3  214533.07  135723.47  63.26
1425.1  213857.07  132688.53  62.05
1428.8  213417.90  130264.35  61.04
1432.5  213161.08  128354.00  60.21
1436.2  212904.26  126848.72  59.58
1439.9  212275.33  125441.90  59.09
1443.6  211919.44  124488.56  58.74
1447.3  211397.27  123634.20  58.48
1451.0  210936.00  123010.75  58.32
1454.7  210415.11  122476.27  58.21
1458.4  210030.33  122119.43  58.14
1462.1  209402.03  121707.82  58.12
1465.8  208804.31  121388.33  58.13
1469.4  208222.38  121218.38  58.22
1473.1  208631.47  121701.69  58.33
1476.8  208745.04  122125.03  58.50
1480.5  207654.24  121893.87  58.70
1484.2  206827.82  121892.40  58.93
1487.9  206221.24  122004.07  59.16
1491.6  205550.58  122086.25  59.39
1495.3  205228.83  122431.83  59.66
1498.9  204594.10  122586.53  59.92
1502.6  203695.48  122604.99  60.19
1506.3  202632.89  122537.33  60.47
1510.0  201696.45  122546.35  60.76
1513.7  200939.81  122681.29  61.05
1517.3  200211.82  122768.71  61.32
1521.0  199291.95  122701.87  61.57
1524.7  198482.68  122661.19  61.80
1528.3  197631.72  122529.05  62.00
1532.0  196725.60  122309.73  62.17
1535.7  195884.58  122089.49  62.33
1539.3  194984.87  121796.73  62.46
1543.0  194379.89  121647.56  62.58
1546.7  193991.42  121669.17  62.72
1550.3  193484.09  121576.71  62.84
1554.0  192696.70  121320.50  62.96
1557.6  191907.41  121046.38  63.08
1561.3  191059.25  120692.52  63.17
1565.0  190163.33  120304.27  63.26
1568.6  189232.93  119886.56  63.35
1572.3  188554.13  119645.78  63.45
1575.9  187941.33  119460.36  63.56
1579.6  187359.12  119314.73  63.68
1583.2  186730.00  119168.22  63.82
1586.9  185996.86  118986.63  63.97
1590.5  185374.09  118946.13  64.17
1594.1  184640.64  118885.76  64.39
1597.8  183847.46  118823.09  64.63
1601.4  183096.98  118810.74  64.89
1605.1  182091.62  118600.69  65.13
1608.7  181267.25  118510.50  65.38
1612.3  180497.16  118433.65  65.62
1616.0  179704.10  118281.10  65.82
1619.6  178987.22  118175.56  66.02
1623.2  178140.20  117915.47  66.19
1626.9  177460.02  117697.56  66.32
1630.5  176656.85  117349.00  66.43
1634.1  175985.08  117015.58  66.49
1637.8  175276.27  116602.58  66.53
1641.4  174414.30  115995.00  66.51
1645.0  173603.18  115307.12  66.42
1648.6  172621.65  114401.53  66.27
1652.2  171882.89  113543.30  66.06
1655.8  171164.33  112659.11  65.82
1659.5  170454.80  111756.40  65.56
1663.1  169219.38  110534.72  65.32
1666.7  167924.33  109341.83  65.11
1670.3  166748.08  108221.48  64.90
1673.9  165619.29  107158.37  64.70
1677.5  164825.43  106224.06  64.45
1681.1  164364.98  105507.78  64.19
1684.7  164372.25  105052.45  63.91
1688.3  164239.44  104478.27  63.61
1691.9  163841.20  103688.87  63.29
1695.6  163474.03  102906.80  62.95
1699.2  163351.70  102295.13  62.62
1702.8  163262.09  101681.20  62.28
1706.3  162766.25  100798.59  61.93
1709.9  161793.96  99614.22  61.57
1713.5  161088.36  98595.92  61.21
1717.1  160344.10  97627.83  60.89
1720.7  159662.26  96804.16  60.63
1724.3  159276.90  96320.06  60.47
1727.9  158969.22  96087.52  60.44
1731.5  158864.72  96217.14  60.57
1735.1  158997.87  96682.13  60.81
1738.7  158758.76  96863.82  61.01
1742.2  158273.26  96768.57  61.14
1745.8  157631.47  96392.13  61.15
1749.4  157252.18  96159.66  61.15
1753.0  156192.63  95448.38  61.11
1756.5  154638.43  94482.59  61.10
1760.1  152924.70  93493.92  61.14
1763.7  151024.81  92467.08  61.23
1767.2  149536.20  91767.80  61.37
1770.8  148247.50  91209.50  61.53
1774.4  146875.44  90553.83  61.65
1777.9  146063.03  90230.13  61.77
1781.5  145204.00  89807.00  61.85
1785.1  144007.50  89158.33  61.91
1788.6  142713.11  88452.63  61.98
1792.2  141278.17  87696.83  62.07
1795.8  140485.94  87306.34  62.15
1799.3  139653.40  86925.00  62.24
1802.9  138933.83  86580.53  62.32
1806.4  138266.49  86316.09  62.43
1810.0  137421.13  85919.36  62.52
1813.5  136946.22  85744.77  62.61
1817.1  136592.53  85666.27  62.72
1820.6  135916.60  85385.50  62.82
1824.2  135759.29  85447.56  62.94
1827.7  134970.39  85167.47  63.10
1831.2  134596.00  85134.00  63.25
1834.8  134428.90  85266.17  63.43
1838.3  134110.50  85274.50  63.59
1841.8  133431.60  85041.23  63.73
1845.4  132634.56  84676.63  63.84
1848.9  131837.55  84288.15  63.93
1852.4  131231.37  83904.20  63.94
1856.0  130552.10  83402.13  63.88
1859.5  129842.41  82777.93  63.75
1863.0  129206.39  82080.80  63.53
1866.6  128864.09  81448.98  63.21
1870.1  128582.66  80687.83  62.75
1873.6  128029.50  79522.50  62.11
1877.1  127125.83  77921.08  61.29
1880.6  126137.11  75965.93  60.22
1884.2  125316.73  73808.05  58.90
1887.7  124532.73  71309.20  57.26
1891.2  123603.90  68362.35  55.31
1894.7  122680.75  65120.57  53.08
1898.2  122084.03  61845.41  50.66
1902.2  129636.00  62468.64  48.19
1904.9  128926.50  59604.04  46.23
1907.6  128081.52  56846.32  44.38
1910.4  127524.18  54368.37  42.63
1913.1  126511.44  52079.92  41.17
1915.8  125796.44  50297.52  39.98
1918.6  125237.12  48790.40  38.96
1921.3  124769.18  47561.73  38.12
1924.0  124020.26  46514.86  37.51
1926.7  123231.76  45771.48  37.14
1929.4  122427.36  45242.16  36.95
1932.2  121874.47  44969.83  36.90
1934.9  121314.96  44825.04  36.95
1937.6  120723.28  44814.08  37.12
1940.3  120190.00  44931.00  37.38
1943.0  119752.26  45156.48  37.71
1945.7  119094.69  45368.29  38.09
1948.4  118387.23  45586.54  38.51
1951.1  117843.84  45874.08  38.93
1953.8  117285.30  46188.12  39.38
1956.4  116808.74  46526.49  39.83
1959.1  116206.80  46833.56  40.30
1961.8  115418.10  47059.74  40.77
1964.5  114762.51  47317.05  41.23
1967.2  113964.66  47524.27  41.70
1969.9  113337.30  47804.30  42.18
1972.5  112589.83  48006.29  42.64
1975.2  112070.53  48302.42  43.10
1977.9  111700.62  48648.36  43.55
1980.6  111084.47  48876.59  44.00
1983.2  110177.10  48981.96  44.46
1985.9  109296.00  49060.80  44.89
1988.5  108432.05  49130.66  45.31
1991.2  107768.07  49258.53  45.71
1993.8  107143.08  49397.04  46.10
1996.5  106707.48  49585.80  46.47
1999.2  106062.03  49646.83  46.81
2001.8  105656.88  49768.68  47.10
2004.4  105137.53  49815.99  47.38
2007.1  104473.60  49751.10  47.62
2009.7  103873.50  49652.64  47.80
2012.4  103452.16  49599.04  47.94
2015.0  102985.80  49454.20  48.02
2017.6  102452.40  49199.80  48.02
2020.3  101937.44  48911.72  47.98
2022.9  101692.96  48714.56  47.90
2025.5  101466.75  48463.08  47.76
2028.1  101249.82  48154.12  47.56
2030.8  100826.70  47695.02  47.30
2033.4  100683.06  47320.20  47.00
2036.0  100297.92  46833.20  46.69
2038.6  99921.06  46299.12  46.34
2041.2  99602.68  45801.80  45.98
2043.8  99242.13  45306.69  45.65
2046.4  98867.62  44780.36  45.29
2049.0  98349.72  44197.40  44.94
2051.6  98086.62  43723.41  44.58
2054.2  97750.75  43221.75  44.22
2056.8  97374.20  42758.10  43.91
2059.4  96778.65  42233.48  43.64
2062.0  96286.00  41772.50  43.38
2064.6  95668.99  41263.63  43.13
2067.1  95048.37  40770.81  42.89
2069.7  94449.96  40288.64  42.66
2072.3  94036.86  39903.62  42.43
2074.9  93535.26  39518.22  42.25
2077.4  93183.98  39230.44  42.10
2080.0  92693.21  38879.89  41.94
2082.6  92237.50  38567.05  41.81
2085.1  91768.59  38242.83  41.67
2087.7  91369.20  37939.20  41.52
2090.3  90900.90  37624.80  41.39
2092.8  90157.56  37196.53  41.26
2095.4  89340.16  36762.31  41.15
2097.9  88668.23  36379.84  41.03
2100.5  87977.60  36001.20  40.92
2103.0  87389.82  35686.64  40.84
2105.6  86828.43  35375.94  40.74
2108.1  86323.32  35101.53  40.66
2110.7  85782.62  34814.64  40.58
2113.2  85281.54  34549.50  40.51
2115.7  84721.40  34262.55  40.44
2118.3  84125.73  33974.85  40.39
2120.8  83770.38  33785.64  40.33
2123.3  83381.37  33580.16  40.27
2125.8  82970.44  33382.58  40.23
2128.4  82495.53  33196.80  40.24
2130.9  81940.20  32967.00  40.23
2133.4  81582.90  32811.24  40.22
2135.9  81244.60  32671.00  40.21
2138.4  80804.68  32523.81  40.25
2140.9  80468.42  32457.48  40.34
2143.4  80110.29  32368.68  40.41
2145.9  79788.65  32295.58  40.48
2148.4  79488.94  32229.79  40.55
2150.9  79218.47  32185.93  40.63
2153.4  78940.69  32142.07  40.72
2155.9  78599.59  32076.08  40.81
2158.4  78270.15  32038.65  40.93
2160.9  78027.60  32031.30  41.05
2163.4  77715.92  31973.04  41.14
2165.9  77158.08  31811.56  41.23
2168.4  76685.58  31689.72  41.32
2170.8  76338.46  31624.67  41.43
2173.3  75975.45  31584.97  41.57
2175.8  75660.42  31543.60  41.69
2178.2  75289.70  31476.25  41.81
2180.7  74892.51  31390.59  41.91
2183.2  74484.18  31316.70  42.04
2185.6  74080.44  31245.48  42.18
2188.1  73581.48  31124.52  42.30
2190.6  72994.74  30966.78  42.42
2193.0  72355.47  30807.81  42.58
2195.5  71800.32  30673.92  42.72
2197.9  71221.28  30520.08  42.85
2200.4  70493.00  30308.85  43.00
2202.8  70024.42  30198.33  43.13
2205.3  69437.16  30018.86  43.23
2207.7  69058.08  29902.60  43.30
2210.1  68630.24  29792.28  43.41
2212.6  68276.08  29710.30  43.51
2215.0  68052.50  29659.20  43.58
2217.4  67749.25  29541.19  43.60
2219.9  67492.52  29430.56  43.61
2222.3  67247.84  29285.08  43.55
2224.7  67077.18  29144.34  43.45
2227.1  66817.96  28920.33  43.28
2229.5  66506.28  28644.46  43.07
2231.9  66050.72  28255.36  42.78
2234.4  65552.48  27828.56  42.45
2236.8  65166.28  27415.43  42.07
2239.2  64787.58  26984.10  41.65
2241.6  64342.53  26484.36  41.16
2244.0  63927.36  25997.76  40.67
2246.4  63525.09  25515.81  40.17
2248.8  63089.40  25018.51  39.66
2251.2  62779.20  24534.00  39.08
2253.6  62361.60  24029.40  38.53
2255.9  62055.84  23616.96  38.06
2258.3  61714.49  23249.27  37.67
2260.7  61336.48  22837.68  37.23
2263.1  60934.80  22446.00  36.84
2265.5  60517.16  22107.36  36.53
2267.9  60204.00  21837.00  36.27
2270.2  59766.88  21547.12  36.05
2272.6  59375.28  21295.56  35.87
2275.0  58952.88  21053.34  35.71
2277.3  58525.05  20824.05  35.58
2279.7  58126.80  20620.50  35.48
2282.1  57801.60  20444.64  35.37
2284.4  57403.28  20222.84  35.23
2286.8  57113.79  20017.49  35.05
2289.1  56722.76  19749.00  34.82
2291.5  56395.50  19495.42  34.57
2293.8  55974.62  19186.82  34.28
2296.2  55495.44  18886.56  34.03
2298.5  54972.36  18576.03  33.79
2300.8  54432.14  18291.00  33.60
2303.2  53795.04  18024.88  33.51
2305.5  53101.64  17762.48  33.45
2307.9  52432.76  17520.94  33.42
2310.2  51753.24  17325.00  33.48
2312.5  51152.00  17213.20  33.65
2314.8  50562.48  17103.10  33.83
2317.1  49940.75  16964.50  33.97
2319.5  49307.13  16815.78  34.10
2321.8  48743.60  16654.84  34.17
2324.1  48147.54  16471.28  34.21
2326.4  47640.56  16280.66  34.17
2328.7  47110.50  16083.50  34.14
2331.0  46622.64  15869.52  34.04
2333.3  46260.95  15701.26  33.94
2335.6  45867.36  15517.60  33.83
2337.9  45381.78  15321.24  33.76
2340.2  44935.00  15133.50  33.68
2342.5  44554.35  14978.25  33.62
2344.8  44063.70  14792.95  33.57
2347.1  43566.60  14634.90  33.59
2349.4  43022.22  14484.18  33.67
2351.7  42534.08  14366.72  33.78
2353.9  42044.30  14263.99  33.93
2356.2  41544.75  14147.25  34.05
2358.5  41053.54  14029.72  34.17
2360.8  40537.88  13879.50  34.24
2363.1  40049.10  13760.46  34.36
2365.3  39620.18  13616.34  34.37
2367.6  39090.00  13440.00  34.38
2369.8  38571.90  13255.95  34.37
2372.1  37994.58  13060.32  34.37
2374.4  37357.52  12839.72  34.37
2376.6  36746.92  12628.84  34.37
2378.9  36166.76  12421.64  34.35
2381.1  35578.40  12209.60  34.32
2383.4  35009.62  12029.00  34.36
2385.6  34516.35  11871.20  34.39
2387.9  34003.08  11682.36  34.36
2390.1  33516.00  11497.50  34.30
2392.3  33032.61  11340.81  34.33
2394.6  32568.60  11172.40  34.30
2396.8  32158.91  11002.57  34.21
2399.0  31714.80  10849.80  34.21
2401.3  31237.34  10711.80  34.29
2403.5  30750.72  10526.88  34.23
2405.7  30330.75  10328.85  34.05
2407.9  29887.56  10156.50  33.98
2410.1  29428.92  9988.20  33.94
2412.4  29063.60  9808.40  33.75
2414.6  28707.60  9621.84  33.52
2416.8  28319.28  9458.46  33.40
2419.0  27925.00  9259.93  33.16
2421.2  27519.44  9064.30  32.94
2423.4  27098.75  8876.98  32.76
2425.6  26769.06  8709.66  32.54
2427.8  26449.02  8526.78  32.24
2430.0  26094.25  8361.63  32.04
2432.2  25781.76  8248.32  31.99
2434.4  25483.95  8103.78  31.80
2436.5  25174.56  7911.00  31.42
2438.7  24869.28  7742.10  31.13
2440.9  24582.24  7598.58  30.91
2443.1  24312.96  7477.20  30.75
2445.3  24026.49  7338.38  30.54
2447.4  23696.64  7172.64  30.27
2449.6  23383.36  7059.36  30.19
2451.8  23088.78  6905.52  29.91
2453.9  22757.75  6758.74  29.70
2456.1  22444.72  6594.00  29.38
2458.3  22153.53  6482.10  29.26
2460.4  21849.49  6389.34  29.24
2462.6  21561.75  6280.75  29.13
2464.7  21283.73  6171.10  28.99
2466.9  21028.64  6065.44  28.84
2469.0  20772.12  5956.31  28.67
2471.2  20522.64  5843.64  28.47
2473.3  20249.13  5708.00  28.19
2475.4  20002.89  5631.74  28.15
2477.6  19753.16  5568.71  28.19
2479.7  19507.20  5468.16  28.03
2481.9  19215.91  5338.62  27.78
2484.0  18986.20  5229.25  27.54
2486.1  18715.32  5172.66  27.64
2488.2  18479.55  5095.40  27.57
2490.4  18195.25  5000.50  27.48
2492.5  17876.28  4904.96  27.44
2494.6  17601.39  4796.73  27.25
2496.7  17342.95  4756.33  27.43
2498.8  17100.45  4753.71  27.80
2500.9  16866.48  4692.69  27.82
2503.0  16789.98  4611.84  27.47
2505.1  16756.35  4613.70  27.53
2507.2  16748.37  4719.75  28.18
2509.4  16663.68  4773.45  28.65
2511.4  16708.86  4818.66  28.84
2513.5  16744.96  4827.68  28.83
2515.6  16771.30  4902.38  29.23
