# Supplementary material for: Using reflectance spectra and Pl@ntNet to identify herbarium specimens: a case study with Lithocarpus
Source: New Phytol. 2025 Jun 4;251(2):800–10. doi: 10.1111/nph.70258 (PMC13278665; doi:10.1111/nph.70258)
Supplement: Supplementary file 2 — Dataset S2 Accession list of specimens observed for this study. [file NPH-251-800-s001.csv]

##########
##########
New Phytologist Supporting Information
Article title: Using reflectance spectra and Pl@ntNet to identify herbarium specimens: a case study with Lithocarpus
Authors: Barbara M. Neto-Bradley, Pierre Bonnet, Herv� Go�au, Alexis Joly, Jeannine Cavender-Bares & David A. Coomes
Article acceptance date: 09 May 2025
##########
##########
Barcode	Family	Genus	Species	Kew.Region
K001503001	Fagaceae	Lithocarpus	javensis	6C
K001503002	Fagaceae	Lithocarpus	javensis	6C
K001503003	Fagaceae	Lithocarpus	javensis	6C
K001503004	Fagaceae	Lithocarpus	javensis	6C
K001503005	Fagaceae	Lithocarpus	javensis	6C
K001503006	Fagaceae	Lithocarpus	javensis	6C
K000832503	Fagaceae	Lithocarpus	javensis	6C
K000832504	Fagaceae	Lithocarpus	javensis	6C
K001503009	Fagaceae	Lithocarpus	javensis	6C
K001503007	Fagaceae	Lithocarpus	javensis	6C
K001503008	Fagaceae	Lithocarpus	javensis	6C
K001503013	Fagaceae	Lithocarpus	javensis	6C
K001503011	Fagaceae	Lithocarpus	javensis	6C
K001503010	Fagaceae	Lithocarpus	javensis	6C
K001503014	Fagaceae	Lithocarpus	javensis	6C
K001503017	Fagaceae	Lithocarpus	beccarianus	6C
K001503016	Fagaceae	Lithocarpus	beccarianus	6C
K001503015	Fagaceae	Lithocarpus	beccarianus	6C
K001503020	Fagaceae	Lithocarpus	beccarianus	6C
K001503019	Fagaceae	Lithocarpus	beccarianus	6C
K001503018	Fagaceae	Lithocarpus	beccarianus	6C
K001503042	Fagaceae	Lithocarpus	beccarianus	6C
K001503021	Fagaceae	Lithocarpus	beccarianus	6C
K001503022	Fagaceae	Lithocarpus	beccarianus	6C
K001503029	Fagaceae	Lithocarpus	beccarianus	6C
K001503028	Fagaceae	Lithocarpus	beccarianus	6C
K001503027	Fagaceae	Lithocarpus	beccarianus	6C
K001503026	Fagaceae	Lithocarpus	beccarianus	6C
K001503025	Fagaceae	Lithocarpus	beccarianus	6C
K001503024	Fagaceae	Lithocarpus	beccarianus	6C
K001503023	Fagaceae	Lithocarpus	beccarianus	6C
K001503030	Fagaceae	Lithocarpus	beccarianus	6C
K001503040	Fagaceae	Lithocarpus	hallieri	6C
K001503039	Fagaceae	Lithocarpus	hallieri	6C
K001503038	Fagaceae	Lithocarpus	hallieri	6C
K001503037	Fagaceae	Lithocarpus	hallieri	6C
K001503036	Fagaceae	Lithocarpus	hallieri	6C
K001503035	Fagaceae	Lithocarpus	hallieri	6C
K001503034	Fagaceae	Lithocarpus	hallieri	6C
K000612281	Fagaceae	Lithocarpus	hallieri	6C
K001503033	Fagaceae	Lithocarpus	hallieri	6C
K000612235	Fagaceae	Lithocarpus	hallieri	6C
K001503031	Fagaceae	Lithocarpus	maingayi	6C
K001503041	Fagaceae	Lithocarpus	rotundatus	6C
K001503043	Fagaceae	Lithocarpus	pulcher	6C
K001503052	Fagaceae	Lithocarpus	pulcher	6C
K001503051	Fagaceae	Lithocarpus	pulcher	6C
K001503050	Fagaceae	Lithocarpus	pulcher	6C
K001503049	Fagaceae	Lithocarpus	pulcher	6C
K001503048	Fagaceae	Lithocarpus	pulcher	6C
K001503047	Fagaceae	Lithocarpus	pulcher	6C
K001503046	Fagaceae	Lithocarpus	pulcher	6C
K001503045	Fagaceae	Lithocarpus	pulcher	6C
K001503056	Fagaceae	Lithocarpus	pulcher	6C
K001503055	Fagaceae	Lithocarpus	pulcher	6C
K001503054	Fagaceae	Lithocarpus	pulcher	6C
K001503053	Fagaceae	Lithocarpus	pulcher	6C
K000832502	Fagaceae	Lithocarpus	pulcher	6C
K001503061	Fagaceae	Lithocarpus	pulcher	6C
K001503060	Fagaceae	Lithocarpus	pulcher	6C
K001503059	Fagaceae	Lithocarpus	pulcher	6C
K001503058	Fagaceae	Lithocarpus	pulcher	6C
K001503057	Fagaceae	Lithocarpus	pulcher	6C
K000612287	Fagaceae	Lithocarpus	pulcher	6C
K001503064	Fagaceae	Lithocarpus	pulcher	6C
K001503063	Fagaceae	Lithocarpus	pulcher	6C
K001503062	Fagaceae	Lithocarpus	pulcher	6C
K001503065	Fagaceae	Lithocarpus	pulcher	6C
K001503066	Fagaceae	Lithocarpus	pulcher	6C
K001503067	Fagaceae	Lithocarpus	pulcher	6C
K000612327	Fagaceae	Lithocarpus	pulcher	6C
K001503068	Fagaceae	Lithocarpus	pulcher	6C
K001503071	Fagaceae	Lithocarpus	echinifer	6C
K001503070	Fagaceae	Lithocarpus	echinifer	6C
K001503069	Fagaceae	Lithocarpus	echinifer	6C
K001503078	Fagaceae	Lithocarpus	echinifer	6C
K001503077	Fagaceae	Lithocarpus	echinifer	6C
K001503076	Fagaceae	Lithocarpus	echinifer	6C
K001503075	Fagaceae	Lithocarpus	echinifer	6C
K001503074	Fagaceae	Lithocarpus	echinifer	6C
K001503073	Fagaceae	Lithocarpus	echinifer	6C
K001503072	Fagaceae	Lithocarpus	echinifer	6C
K001503080	Fagaceae	Lithocarpus	echinifer	6C
K001503079	Fagaceae	Lithocarpus	echinifer	6C
K001503081	Fagaceae	Lithocarpus	echinifer	6C
K001503088	Fagaceae	Lithocarpus	echinifer	6C
K001503087	Fagaceae	Lithocarpus	echinifer	6C
K001503086	Fagaceae	Lithocarpus	echinifer	6C
K001503085	Fagaceae	Lithocarpus	echinifer	6C
K001503084	Fagaceae	Lithocarpus	echinifer	6C
K001503083	Fagaceae	Lithocarpus	echinifer	6C
K001503082	Fagaceae	Lithocarpus	echinifer	6C
K001503094	Fagaceae	Lithocarpus	echinifer	6C
K001503093	Fagaceae	Lithocarpus	echinifer	6C
K001503092	Fagaceae	Lithocarpus	echinifer	6C
K001503091	Fagaceae	Lithocarpus	echinifer	6C
K001503090	Fagaceae	Lithocarpus	echinifer	6C
K001503089	Fagaceae	Lithocarpus	echinifer	6C
K000832501	Fagaceae	Lithocarpus	echinifer	6C
K001503095	Fagaceae	Lithocarpus	echinifer	6C
K001503098	Fagaceae	Lithocarpus	echinifer	6C
K001503097	Fagaceae	Lithocarpus	echinifer	6C
K001503096	Fagaceae	Lithocarpus	echinifer	6C
K001503102	Fagaceae	Lithocarpus	echinifer	6C
K001503101	Fagaceae	Lithocarpus	echinifer	6C
K001503100	Fagaceae	Lithocarpus	echinifer	6C
K001503099	Fagaceae	Lithocarpus	echinifer	6C
K001503103	Fagaceae	Lithocarpus	echinifer	6C
K000612254	Fagaceae	Lithocarpus	echinifer	6C
K000612234	Fagaceae	Lithocarpus	echinifer	6C
K001503105	Fagaceae	Lithocarpus	havilandii	6C
K001503104	Fagaceae	Lithocarpus	havilandii	6C
K000832500	Fagaceae	Lithocarpus	havilandii	6C
K001503112	Fagaceae	Lithocarpus	havilandii	6C
K001503111	Fagaceae	Lithocarpus	havilandii	6C
K001503110	Fagaceae	Lithocarpus	havilandii	6C
K001503109	Fagaceae	Lithocarpus	havilandii	6C
K001503108	Fagaceae	Lithocarpus	havilandii	6C
K001503106	Fagaceae	Lithocarpus	havilandii	6C
K001503117	Fagaceae	Lithocarpus	havilandii	6C
K001503116	Fagaceae	Lithocarpus	havilandii	6C
K001503115	Fagaceae	Lithocarpus	havilandii	6C
K001503114	Fagaceae	Lithocarpus	havilandii	6C
K001503113	Fagaceae	Lithocarpus	havilandii	6C
K001503121	Fagaceae	Lithocarpus	havilandii	6C
K001503120	Fagaceae	Lithocarpus	havilandii	6C
K001503118	Fagaceae	Lithocarpus	havilandii	6C
K001503125	Fagaceae	Lithocarpus	havilandii	6C
K001503124	Fagaceae	Lithocarpus	havilandii	6C
K001503123	Fagaceae	Lithocarpus	havilandii	6C
K001503122	Fagaceae	Lithocarpus	havilandii	6C
K001503130	Fagaceae	Lithocarpus	havilandii	6C
K001503129	Fagaceae	Lithocarpus	havilandii	6C
K001503128	Fagaceae	Lithocarpus	havilandii	6C
K001503127	Fagaceae	Lithocarpus	havilandii	6C
K001503126	Fagaceae	Lithocarpus	havilandii	6C
K001503133	Fagaceae	Lithocarpus	havilandii	6C
K001503132	Fagaceae	Lithocarpus	havilandii	6C
K001503131	Fagaceae	Lithocarpus	havilandii	6C
K001503136	Fagaceae	Lithocarpus	havilandii	6C
K001503135	Fagaceae	Lithocarpus	havilandii	6C
K001503134	Fagaceae	Lithocarpus	havilandii	6C
K001503139	Fagaceae	Lithocarpus	havilandii	6C
K001503138	Fagaceae	Lithocarpus	havilandii	6C
K001503137	Fagaceae	Lithocarpus	havilandii	6C
K001503147	Fagaceae	Lithocarpus	havilandii	6C
K001503146	Fagaceae	Lithocarpus	havilandii	6C
K001503145	Fagaceae	Lithocarpus	havilandii	6C
K001503143	Fagaceae	Lithocarpus	havilandii	6C
K001503142	Fagaceae	Lithocarpus	havilandii	6C
K001503141	Fagaceae	Lithocarpus	havilandii	6C
K001503140	Fagaceae	Lithocarpus	havilandii	6C
K001503150	Fagaceae	Lithocarpus	pallidus	6C
K001503149	Fagaceae	Lithocarpus	pallidus	6C
K001503152	Fagaceae	Lithocarpus	pallidus	6C
K001503151	Fagaceae	Lithocarpus	pallidus	6C
K000832499	Fagaceae	Lithocarpus	pallidus	6C
K000832498	Fagaceae	Lithocarpus	lucidus	6C
K001503153	Fagaceae	Lithocarpus	lucidus	6C
K001503159	Fagaceae	Lithocarpus	lucidus	6C
K001503158	Fagaceae	Lithocarpus	lucidus	6C
K001503157	Fagaceae	Lithocarpus	lucidus	6C
K001503156	Fagaceae	Lithocarpus	lucidus	6C
K001503155	Fagaceae	Lithocarpus	lucidus	6C
K001503154	Fagaceae	Lithocarpus	lucidus	6C
K001503162	Fagaceae	Lithocarpus	lucidus	6C
K001503161	Fagaceae	Lithocarpus	lucidus	6C
K001503160	Fagaceae	Lithocarpus	lucidus	6C
K001503169	Fagaceae	Lithocarpus	lucidus	6C
K001503168	Fagaceae	Lithocarpus	lucidus	6C
K001503167	Fagaceae	Lithocarpus	lucidus	6C
K001503166	Fagaceae	Lithocarpus	lucidus	6C
K001503165	Fagaceae	Lithocarpus	lucidus	6C
K001503164	Fagaceae	Lithocarpus	lucidus	6C
K001503163	Fagaceae	Lithocarpus	lucidus	6C
K001503175	Fagaceae	Lithocarpus	lucidus	6C
K001503174	Fagaceae	Lithocarpus	lucidus	6C
K001503173	Fagaceae	Lithocarpus	lucidus	6C
K001503172	Fagaceae	Lithocarpus	lucidus	6C
K001503171	Fagaceae	Lithocarpus	lucidus	6C
K001503170	Fagaceae	Lithocarpus	lucidus	6C
K000612226	Fagaceae	Lithocarpus	lucidus	6C
K001503176	Fagaceae	Lithocarpus	lucidus	6C
K001503184	Fagaceae	Lithocarpus	lucidus	6C
K001503183	Fagaceae	Lithocarpus	lucidus	6C
K001503181	Fagaceae	Lithocarpus	lucidus	6C
K001503180	Fagaceae	Lithocarpus	lucidus	6C
K001503179	Fagaceae	Lithocarpus	lucidus	6C
K001503177	Fagaceae	Lithocarpus	lucidus	6C
K001503187	Fagaceae	Lithocarpus	lucidus	6C
K001503186	Fagaceae	Lithocarpus	lucidus	6C
K001503185	Fagaceae	Lithocarpus	lucidus	6C
K001503189	Fagaceae	Lithocarpus	lucidus	6C
K001503188	Fagaceae	Lithocarpus	lucidus	6C
K001503191	Fagaceae	Lithocarpus	lucidus	6C
K001503190	Fagaceae	Lithocarpus	lucidus	6C
K001503196	Fagaceae	Lithocarpus	lucidus	6C
K001503195	Fagaceae	Lithocarpus	lucidus	6C
K001503193	Fagaceae	Lithocarpus	lucidus	6C
K001503192	Fagaceae	Lithocarpus	lucidus	6C
K001503202	Fagaceae	Lithocarpus	bancanus	6C
K001503201	Fagaceae	Lithocarpus	bancanus	6C
K001503200	Fagaceae	Lithocarpus	bancanus	6C
K001503199	Fagaceae	Lithocarpus	bancanus	6C
K001503198	Fagaceae	Lithocarpus	bancanus	6C
K001503197	Fagaceae	Lithocarpus	bancanus	6C
K000832497	Fagaceae	Lithocarpus	bancanus	6C
K001503207	Fagaceae	Lithocarpus	bancanus	6C
K001503206	Fagaceae	Lithocarpus	bancanus	6C
K001503205	Fagaceae	Lithocarpus	bancanus	6C
K001503204	Fagaceae	Lithocarpus	bancanus	6C
K001503203	Fagaceae	Lithocarpus	bancanus	6C
K001503211	Fagaceae	Lithocarpus	bancanus	6C
K001503210	Fagaceae	Lithocarpus	bancanus	6C
K001503209	Fagaceae	Lithocarpus	bancanus	6C
K001503208	Fagaceae	Lithocarpus	bancanus	6C
K000612326	Fagaceae	Lithocarpus	bancanus	6C
K001503214	Fagaceae	Lithocarpus	bancanus	6C
K001503213	Fagaceae	Lithocarpus	bancanus	6C
K001503217	Fagaceae	Lithocarpus	bancanus	6C
K001503216	Fagaceae	Lithocarpus	bancanus	6C
K001503215	Fagaceae	Lithocarpus	bancanus	6C
K001503218	Fagaceae	Lithocarpus	bancanus	6C
K001503220	Fagaceae	Lithocarpus	platycarpus	6C
K001503219	Fagaceae	Lithocarpus	platycarpus	6C
K001503223	Fagaceae	Lithocarpus	platycarpus	6C
K001503222	Fagaceae	Lithocarpus	platycarpus	6C
K001503221	Fagaceae	Lithocarpus	platycarpus	6C
K001503226	Fagaceae	Lithocarpus	indutus	6C
K001503225	Fagaceae	Lithocarpus	indutus	6C
K001503228	Fagaceae	Lithocarpus	indutus	6C
K001503227	Fagaceae	Lithocarpus	indutus	6C
K000832496	Fagaceae	Lithocarpus	indutus	6C
K001503234	Fagaceae	Lithocarpus	indutus	6C
K001503232	Fagaceae	Lithocarpus	indutus	6C
K001503231	Fagaceae	Lithocarpus	indutus	6C
K001503230	Fagaceae	Lithocarpus	indutus	6C
K001503229	Fagaceae	Lithocarpus	indutus	6C
K001503238	Fagaceae	Lithocarpus	clementianus	6C
K001503237	Fagaceae	Lithocarpus	clementianus	6C
K001503236	Fagaceae	Lithocarpus	clementianus	6C
K001503235	Fagaceae	Lithocarpus	clementianus	6C
K001503239	Fagaceae	Lithocarpus	clementianus	6C
K001503240	Fagaceae	Lithocarpus	clementianus	6C
K001503247	Fagaceae	Lithocarpus	clementianus	6C
K001503246	Fagaceae	Lithocarpus	clementianus	6C
K001503245	Fagaceae	Lithocarpus	clementianus	6C
K001503244	Fagaceae	Lithocarpus	clementianus	6C
K001503243	Fagaceae	Lithocarpus	clementianus	6C
K001503242	Fagaceae	Lithocarpus	clementianus	6C
K001503241	Fagaceae	Lithocarpus	clementianus	6C
K001503248	Fagaceae	Lithocarpus	clementianus	6C
K001503249	Fagaceae	Lithocarpus	clementianus	6C
K001503251	Fagaceae	Lithocarpus	clementianus	6C
K001503250	Fagaceae	Lithocarpus	clementianus	6C
K001503254	Fagaceae	Lithocarpus	clementianus	6C
K001503252	Fagaceae	Lithocarpus	clementianus	6C
K001503255	Fagaceae	Lithocarpus	clementianus	6C
K001503259	Fagaceae	Lithocarpus	clementianus	6C
K001503258	Fagaceae	Lithocarpus	clementianus	6C
K001503257	Fagaceae	Lithocarpus	clementianus	6C
K001503256	Fagaceae	Lithocarpus	clementianus	6C
K001503267	Fagaceae	Lithocarpus	cantleyanus	6C
K001503266	Fagaceae	Lithocarpus	cantleyanus	6C
K001503268	Fagaceae	Lithocarpus	cantleyanus	6C
K001503269	Fagaceae	Lithocarpus	cantleyanus	6C
K001503265	Fagaceae	Lithocarpus	cantleyanus	6C
K001503264	Fagaceae	Lithocarpus	cantleyanus	6C
K001503263	Fagaceae	Lithocarpus	cantleyanus	6C
K001503262	Fagaceae	Lithocarpus	cantleyanus	6C
K001503261	Fagaceae	Lithocarpus	cantleyanus	6C
K001503260	Fagaceae	Lithocarpus	cantleyanus	6C
K001503273	Fagaceae	Lithocarpus	cantleyanus	6C
K001503272	Fagaceae	Lithocarpus	cantleyanus	6C
K001503271	Fagaceae	Lithocarpus	cantleyanus	6C
K001503270	Fagaceae	Lithocarpus	cantleyanus	6C
K001503284	Fagaceae	Lithocarpus	cantleyanus	6C
K001503283	Fagaceae	Lithocarpus	cantleyanus	6C
K001503282	Fagaceae	Lithocarpus	cantleyanus	6C
K001503281	Fagaceae	Lithocarpus	cantleyanus	6C
K001503280	Fagaceae	Lithocarpus	cantleyanus	6C
K001503279	Fagaceae	Lithocarpus	cantleyanus	6C
K001503278	Fagaceae	Lithocarpus	cantleyanus	6C
K001503277	Fagaceae	Lithocarpus	cantleyanus	6C
K001503276	Fagaceae	Lithocarpus	cantleyanus	6C
K001503275	Fagaceae	Lithocarpus	cantleyanus	6C
K001503274	Fagaceae	Lithocarpus	cantleyanus	6C
K000612291	Fagaceae	Lithocarpus	cantleyanus	6C
K001503293	Fagaceae	Lithocarpus	cantleyanus	6C
K001503292	Fagaceae	Lithocarpus	cantleyanus	6C
K001503291	Fagaceae	Lithocarpus	cantleyanus	6C
K001503290	Fagaceae	Lithocarpus	cantleyanus	6C
K001503289	Fagaceae	Lithocarpus	cantleyanus	6C
K001503288	Fagaceae	Lithocarpus	cantleyanus	6C
K001503287	Fagaceae	Lithocarpus	cantleyanus	6C
K001503286	Fagaceae	Lithocarpus	cantleyanus	6C
K001503285	Fagaceae	Lithocarpus	cantleyanus	6C
K001503297	Fagaceae	Lithocarpus	cantleyanus	6C
K001503296	Fagaceae	Lithocarpus	cantleyanus	6C
K001503295	Fagaceae	Lithocarpus	cantleyanus	6C
K001503294	Fagaceae	Lithocarpus	cantleyanus	6C
K001503300	Fagaceae	Lithocarpus	cantleyanus	6C
K001503299	Fagaceae	Lithocarpus	cantleyanus	6C
K001503298	Fagaceae	Lithocarpus	cantleyanus	6C
K001503304	Fagaceae	Lithocarpus	cantleyanus	6C
K001503303	Fagaceae	Lithocarpus	cantleyanus	6C
K001503302	Fagaceae	Lithocarpus	cantleyanus	6C
K001503301	Fagaceae	Lithocarpus	cantleyanus	6C
K001503305	Fagaceae	Lithocarpus	lampadarius	6C
K001503309	Fagaceae	Lithocarpus	lampadarius	6C
K001503307	Fagaceae	Lithocarpus	lampadarius	6C
K001503306	Fagaceae	Lithocarpus	lampadarius	6C
K001503314	Fagaceae	Lithocarpus	lampadarius	6C
K001503313	Fagaceae	Lithocarpus	lampadarius	6C
K001503312	Fagaceae	Lithocarpus	lampadarius	6C
K001503311	Fagaceae	Lithocarpus	lampadarius	6C
K001503310	Fagaceae	Lithocarpus	lampadarius	6C
K001503317	Fagaceae	Lithocarpus	lampadarius	6C
K001503316	Fagaceae	Lithocarpus	lampadarius	6C
K001503315	Fagaceae	Lithocarpus	lampadarius	6C
K001503321	Fagaceae	Lithocarpus	lampadarius	6C
K001503320	Fagaceae	Lithocarpus	lampadarius	6C
K001503319	Fagaceae	Lithocarpus	lampadarius	6C
K001503318	Fagaceae	Lithocarpus	lampadarius	6C
K001503332	Fagaceae	Lithocarpus	lampadarius	6C
K001503331	Fagaceae	Lithocarpus	lampadarius	6C
K001503330	Fagaceae	Lithocarpus	lampadarius	6C
K001503329	Fagaceae	Lithocarpus	lampadarius	6C
K001503328	Fagaceae	Lithocarpus	lampadarius	6C
K001503327	Fagaceae	Lithocarpus	lampadarius	6C
K001503326	Fagaceae	Lithocarpus	lampadarius	6C
K001503325	Fagaceae	Lithocarpus	lampadarius	6C
K001503324	Fagaceae	Lithocarpus	lampadarius	6C
K001503322	Fagaceae	Lithocarpus	lampadarius	6C
K001503323	Fagaceae	Lithocarpus	lampadarius	6C
K001503335	Fagaceae	Lithocarpus	nieuwenhuisii	6C
K001503334	Fagaceae	Lithocarpus	nieuwenhuisii	6C
K001503333	Fagaceae	Lithocarpus	nieuwenhuisii	6C
K001503343	Fagaceae	Lithocarpus	nieuwenhuisii	6C
K001503342	Fagaceae	Lithocarpus	nieuwenhuisii	6C
K001503341	Fagaceae	Lithocarpus	nieuwenhuisii	6C
K001503340	Fagaceae	Lithocarpus	nieuwenhuisii	6C
K001503339	Fagaceae	Lithocarpus	nieuwenhuisii	6C
K001503338	Fagaceae	Lithocarpus	nieuwenhuisii	6C
K001503337	Fagaceae	Lithocarpus	nieuwenhuisii	6C
K001503336	Fagaceae	Lithocarpus	nieuwenhuisii	6C
K001503345	Fagaceae	Lithocarpus	nieuwenhuisii	6C
K001503344	Fagaceae	Lithocarpus	nieuwenhuisii	6C
K001503347	Fagaceae	Lithocarpus	nieuwenhuisii	6C
K001503346	Fagaceae	Lithocarpus	nieuwenhuisii	6C
K001503352	Fagaceae	Lithocarpus	nieuwenhuisii	6C
K001503351	Fagaceae	Lithocarpus	nieuwenhuisii	6C
K001503350	Fagaceae	Lithocarpus	nieuwenhuisii	6C
K001503349	Fagaceae	Lithocarpus	nieuwenhuisii	6C
K001503348	Fagaceae	Lithocarpus	nieuwenhuisii	6C
K001503357	Fagaceae	Lithocarpus	nieuwenhuisii	6C
K001503356	Fagaceae	Lithocarpus	nieuwenhuisii	6C
K001503355	Fagaceae	Lithocarpus	nieuwenhuisii	6C
K001503354	Fagaceae	Lithocarpus	nieuwenhuisii	6C
K001503353	Fagaceae	Lithocarpus	nieuwenhuisii	6C
K001503365	Fagaceae	Lithocarpus	nieuwenhuisii	6C
K001503364	Fagaceae	Lithocarpus	nieuwenhuisii	6C
K001503363	Fagaceae	Lithocarpus	nieuwenhuisii	6C
K001503362	Fagaceae	Lithocarpus	nieuwenhuisii	6C
K001503361	Fagaceae	Lithocarpus	nieuwenhuisii	6C
K001503360	Fagaceae	Lithocarpus	nieuwenhuisii	6C
K001503359	Fagaceae	Lithocarpus	nieuwenhuisii	6C
K001503358	Fagaceae	Lithocarpus	nieuwenhuisii	6C
K001503370	Fagaceae	Lithocarpus	nieuwenhuisii	6C
K001503369	Fagaceae	Lithocarpus	nieuwenhuisii	6C
K001503368	Fagaceae	Lithocarpus	nieuwenhuisii	6C
K001503367	Fagaceae	Lithocarpus	nieuwenhuisii	6C
K001503374	Fagaceae	Lithocarpus	nieuwenhuisii	6C
K001503373	Fagaceae	Lithocarpus	nieuwenhuisii	6C
K001503372	Fagaceae	Lithocarpus	nieuwenhuisii	6C
K001503371	Fagaceae	Lithocarpus	nieuwenhuisii	6C
K000832483	Fagaceae	Lithocarpus	nieuwenhuisii	6C
K000832482	Fagaceae	Lithocarpus	nieuwenhuisii	6C
K001503380	Fagaceae	Lithocarpus	nieuwenhuisii	6C
K001503379	Fagaceae	Lithocarpus	nieuwenhuisii	6C
K001503378	Fagaceae	Lithocarpus	nieuwenhuisii	6C
K001503377	Fagaceae	Lithocarpus	nieuwenhuisii	6C
K001503376	Fagaceae	Lithocarpus	nieuwenhuisii	6C
K001503385	Fagaceae	Lithocarpus	nieuwenhuisii	6C
K001503384	Fagaceae	Lithocarpus	nieuwenhuisii	6C
K001503383	Fagaceae	Lithocarpus	nieuwenhuisii	6C
K001503382	Fagaceae	Lithocarpus	nieuwenhuisii	6C
K001503381	Fagaceae	Lithocarpus	nieuwenhuisii	6C
K001503388	Fagaceae	Lithocarpus	nieuwenhuisii	6C
K001503387	Fagaceae	Lithocarpus	nieuwenhuisii	6C
K001503386	Fagaceae	Lithocarpus	nieuwenhuisii	6C
K001503395	Fagaceae	Lithocarpus	nieuwenhuisii	6C
K001503394	Fagaceae	Lithocarpus	nieuwenhuisii	6C
K001503393	Fagaceae	Lithocarpus	nieuwenhuisii	6C
K001503392	Fagaceae	Lithocarpus	nieuwenhuisii	6C
K001503391	Fagaceae	Lithocarpus	nieuwenhuisii	6C
K001503390	Fagaceae	Lithocarpus	nieuwenhuisii	6C
K001503389	Fagaceae	Lithocarpus	nieuwenhuisii	6C
K001503398	Fagaceae	Lithocarpus	nieuwenhuisii	6C
K001503397	Fagaceae	Lithocarpus	nieuwenhuisii	6C
K001503396	Fagaceae	Lithocarpus	nieuwenhuisii	6C
K001503402	Fagaceae	Lithocarpus	nieuwenhuisii	6C
K001503401	Fagaceae	Lithocarpus	nieuwenhuisii	6C
K001503400	Fagaceae	Lithocarpus	nieuwenhuisii	6C
K001503399	Fagaceae	Lithocarpus	nieuwenhuisii	6C
K001503408	Fagaceae	Lithocarpus	nieuwenhuisii	6C
K001503407	Fagaceae	Lithocarpus	nieuwenhuisii	6C
K001503406	Fagaceae	Lithocarpus	nieuwenhuisii	6C
K001503405	Fagaceae	Lithocarpus	nieuwenhuisii	6C
K001503404	Fagaceae	Lithocarpus	nieuwenhuisii	6C
K001503403	Fagaceae	Lithocarpus	nieuwenhuisii	6C
K001503418	Fagaceae	Lithocarpus	nieuwenhuisii	6C
K001503417	Fagaceae	Lithocarpus	nieuwenhuisii	6C
K001503416	Fagaceae	Lithocarpus	nieuwenhuisii	6C
K001503415	Fagaceae	Lithocarpus	nieuwenhuisii	6C
K001503414	Fagaceae	Lithocarpus	nieuwenhuisii	6C
K001503413	Fagaceae	Lithocarpus	nieuwenhuisii	6C
K001503412	Fagaceae	Lithocarpus	nieuwenhuisii	6C
K001503411	Fagaceae	Lithocarpus	nieuwenhuisii	6C
K001503410	Fagaceae	Lithocarpus	nieuwenhuisii	6C
K001503409	Fagaceae	Lithocarpus	nieuwenhuisii	6C
K001503432	Fagaceae	Lithocarpus	nieuwenhuisii	6C
K001503431	Fagaceae	Lithocarpus	nieuwenhuisii	6C
K001503430	Fagaceae	Lithocarpus	nieuwenhuisii	6C
K001503428	Fagaceae	Lithocarpus	nieuwenhuisii	6C
K001503427	Fagaceae	Lithocarpus	nieuwenhuisii	6C
K001503426	Fagaceae	Lithocarpus	nieuwenhuisii	6C
K001503425	Fagaceae	Lithocarpus	nieuwenhuisii	6C
K001503424	Fagaceae	Lithocarpus	nieuwenhuisii	6C
K001503423	Fagaceae	Lithocarpus	nieuwenhuisii	6C
K001503422	Fagaceae	Lithocarpus	nieuwenhuisii	6C
K001503421	Fagaceae	Lithocarpus	nieuwenhuisii	6C
K001503420	Fagaceae	Lithocarpus	nieuwenhuisii	6C
K001503419	Fagaceae	Lithocarpus	nieuwenhuisii	6C
K001503448	Fagaceae	Lithocarpus	nieuwenhuisii	6C
K000612221	Fagaceae	Lithocarpus	nieuwenhuisii	6C
K001503447	Fagaceae	Lithocarpus	nieuwenhuisii	6C
K000832484	Fagaceae	Lithocarpus	nieuwenhuisii	6C
K001503446	Fagaceae	Lithocarpus	nieuwenhuisii	6C
K001503445	Fagaceae	Lithocarpus	nieuwenhuisii	6C
K001503444	Fagaceae	Lithocarpus	nieuwenhuisii	6C
K001503443	Fagaceae	Lithocarpus	nieuwenhuisii	6C
K001503442	Fagaceae	Lithocarpus	nieuwenhuisii	6C
K001503441	Fagaceae	Lithocarpus	nieuwenhuisii	6C
K001503440	Fagaceae	Lithocarpus	nieuwenhuisii	6C
K001503439	Fagaceae	Lithocarpus	nieuwenhuisii	6C
K001503437	Fagaceae	Lithocarpus	nieuwenhuisii	6C
K001503436	Fagaceae	Lithocarpus	nieuwenhuisii	6C
K001503435	Fagaceae	Lithocarpus	nieuwenhuisii	6C
K001503434	Fagaceae	Lithocarpus	nieuwenhuisii	6C
K001503433	Fagaceae	Lithocarpus	nieuwenhuisii	6C
K001503459	Fagaceae	Lithocarpus	bennettii	6C
K001503458	Fagaceae	Lithocarpus	bennettii	6C
K001503457	Fagaceae	Lithocarpus	bennettii	6C
K001503456	Fagaceae	Lithocarpus	bennettii	6C
K001503455	Fagaceae	Lithocarpus	bennettii	6C
K001503454	Fagaceae	Lithocarpus	bennettii	6C
K001503453	Fagaceae	Lithocarpus	bennettii	6C
K001503452	Fagaceae	Lithocarpus	bennettii	6C
K001503451	Fagaceae	Lithocarpus	bennettii	6C
K001503450	Fagaceae	Lithocarpus	bennettii	6C
K001503449	Fagaceae	Lithocarpus	bennettii	6C
K000734865	Fagaceae	Lithocarpus	bennettii	6C
K000832479	Fagaceae	Lithocarpus	bennettii	6C
K001503465	Fagaceae	Lithocarpus	bennettii	6C
K001503464	Fagaceae	Lithocarpus	bennettii	6C
K001503460	Fagaceae	Lithocarpus	bennettii	6C
K001503461	Fagaceae	Lithocarpus	bennettii	6C
K001503474	Fagaceae	Lithocarpus	bennettii	6C
K001503473	Fagaceae	Lithocarpus	bennettii	6C
K001503472	Fagaceae	Lithocarpus	bennettii	6C
K001503471	Fagaceae	Lithocarpus	bennettii	6C
K001503470	Fagaceae	Lithocarpus	bennettii	6C
K001503469	Fagaceae	Lithocarpus	bennettii	6C
K001503468	Fagaceae	Lithocarpus	bennettii	6C
K001503467	Fagaceae	Lithocarpus	bennettii	6C
K001503466	Fagaceae	Lithocarpus	bennettii	6C
K001503481	Fagaceae	Lithocarpus	bennettii	6C
K001503480	Fagaceae	Lithocarpus	bennettii	6C
K001503479	Fagaceae	Lithocarpus	bennettii	6C
K001503478	Fagaceae	Lithocarpus	bennettii	6C
K001503477	Fagaceae	Lithocarpus	bennettii	6C
K001503476	Fagaceae	Lithocarpus	bennettii	6C
K001503475	Fagaceae	Lithocarpus	bennettii	6C
K001503493	Fagaceae	Lithocarpus	bennettii	6C
K001503491	Fagaceae	Lithocarpus	bennettii	6C
K001503490	Fagaceae	Lithocarpus	bennettii	6C
K001503488	Fagaceae	Lithocarpus	bennettii	6C
K001503487	Fagaceae	Lithocarpus	bennettii	6C
K001503486	Fagaceae	Lithocarpus	bennettii	6C
K001503485	Fagaceae	Lithocarpus	bennettii	6C
K001503484	Fagaceae	Lithocarpus	bennettii	6C
K001503483	Fagaceae	Lithocarpus	bennettii	6C
K001503482	Fagaceae	Lithocarpus	bennettii	6C
K001503496	Fagaceae	Lithocarpus	bennettii	6C
K001503495	Fagaceae	Lithocarpus	bennettii	6C
K001503494	Fagaceae	Lithocarpus	bennettii	6C
K001503500	Fagaceae	Lithocarpus	bennettii	6C
K001503499	Fagaceae	Lithocarpus	bennettii	6C
K001503498	Fagaceae	Lithocarpus	bennettii	6C
K001503497	Fagaceae	Lithocarpus	bennettii	6C
K001503501	Fagaceae	Lithocarpus	bennettii	6C
K001503512	Fagaceae	Lithocarpus	bennettii	6C
K001503511	Fagaceae	Lithocarpus	bennettii	6C
K001503510	Fagaceae	Lithocarpus	bennettii	6C
K001503507	Fagaceae	Lithocarpus	bennettii	6C
K001503506	Fagaceae	Lithocarpus	bennettii	6C
K001503505	Fagaceae	Lithocarpus	bennettii	6C
K001503504	Fagaceae	Lithocarpus	bennettii	6C
K001503503	Fagaceae	Lithocarpus	bennettii	6C
K001503502	Fagaceae	Lithocarpus	bennettii	6C
K001503509	Fagaceae	Lithocarpus	bennettii	6C
K001503508	Fagaceae	Lithocarpus	bennettii	6C
K001503540	Fagaceae	Lithocarpus	conocarpus	6C
K001503539	Fagaceae	Lithocarpus	conocarpus	6C
K001503538	Fagaceae	Lithocarpus	conocarpus	6C
K001503537	Fagaceae	Lithocarpus	conocarpus	6C
K001503536	Fagaceae	Lithocarpus	conocarpus	6C
K001503535	Fagaceae	Lithocarpus	conocarpus	6C
K001503534	Fagaceae	Lithocarpus	conocarpus	6C
K001503541	Fagaceae	Lithocarpus	conocarpus	6C
K000612292	Fagaceae	Lithocarpus	conocarpus	6C
K001503522	Fagaceae	Lithocarpus	conocarpus	6C
K001503521	Fagaceae	Lithocarpus	conocarpus	6C
K001503520	Fagaceae	Lithocarpus	conocarpus	6C
K001503519	Fagaceae	Lithocarpus	conocarpus	6C
K001503518	Fagaceae	Lithocarpus	conocarpus	6C
K001503527	Fagaceae	Lithocarpus	conocarpus	6C
K001503526	Fagaceae	Lithocarpus	conocarpus	6C
K001503525	Fagaceae	Lithocarpus	conocarpus	6C
K001503524	Fagaceae	Lithocarpus	conocarpus	6C
K001503523	Fagaceae	Lithocarpus	conocarpus	6C
K001503533	Fagaceae	Lithocarpus	conocarpus	6C
K001503532	Fagaceae	Lithocarpus	conocarpus	6C
K001503531	Fagaceae	Lithocarpus	conocarpus	6C
K001503530	Fagaceae	Lithocarpus	conocarpus	6C
K001503529	Fagaceae	Lithocarpus	conocarpus	6C
K001503528	Fagaceae	Lithocarpus	conocarpus	6C
K001503516	Fagaceae	Lithocarpus	conocarpus	6C
K001503515	Fagaceae	Lithocarpus	conocarpus	6C
K001503514	Fagaceae	Lithocarpus	conocarpus	6C
K001503513	Fagaceae	Lithocarpus	conocarpus	6C
K001503517	Fagaceae	Lithocarpus	conocarpus	6C
K001503580	Fagaceae	Lithocarpus	conocarpus	6C
K001503579	Fagaceae	Lithocarpus	conocarpus	6C
K001503578	Fagaceae	Lithocarpus	conocarpus	6C
K001503577	Fagaceae	Lithocarpus	conocarpus	6C
K001503576	Fagaceae	Lithocarpus	conocarpus	6C
K001503575	Fagaceae	Lithocarpus	conocarpus	6C
K001503574	Fagaceae	Lithocarpus	conocarpus	6C
K001503573	Fagaceae	Lithocarpus	conocarpus	6C
K001503572	Fagaceae	Lithocarpus	conocarpus	6C
K001503571	Fagaceae	Lithocarpus	conocarpus	6C
K001503570	Fagaceae	Lithocarpus	conocarpus	6C
K001503569	Fagaceae	Lithocarpus	conocarpus	6C
K001503568	Fagaceae	Lithocarpus	conocarpus	6C
K001503567	Fagaceae	Lithocarpus	conocarpus	6C
K001503566	Fagaceae	Lithocarpus	conocarpus	6C
K001503588	Fagaceae	Lithocarpus	conocarpus	6C
K001503585	Fagaceae	Lithocarpus	conocarpus	6C
K001503584	Fagaceae	Lithocarpus	conocarpus	6C
K001503583	Fagaceae	Lithocarpus	conocarpus	6C
K001503581	Fagaceae	Lithocarpus	conocarpus	6C
K001503592	Fagaceae	Lithocarpus	conocarpus	6C
K001503591	Fagaceae	Lithocarpus	conocarpus	6C
K001503590	Fagaceae	Lithocarpus	conocarpus	6C
K001503589	Fagaceae	Lithocarpus	conocarpus	6C
K001503598	Fagaceae	Lithocarpus	conocarpus	6C
K001503597	Fagaceae	Lithocarpus	conocarpus	6C
K001503596	Fagaceae	Lithocarpus	conocarpus	6C
K000612267	Fagaceae	Lithocarpus	conocarpus	6C
K001503595	Fagaceae	Lithocarpus	conocarpus	6C
K001503594	Fagaceae	Lithocarpus	conocarpus	6C
K001503593	Fagaceae	Lithocarpus	conocarpus	6C
K001503605	Fagaceae	Lithocarpus	conocarpus	6C
K001503604	Fagaceae	Lithocarpus	conocarpus	6C
K001503603	Fagaceae	Lithocarpus	conocarpus	6C
K001503602	Fagaceae	Lithocarpus	conocarpus	6C
K001503601	Fagaceae	Lithocarpus	conocarpus	6C
K001503600	Fagaceae	Lithocarpus	conocarpus	6C
K001503599	Fagaceae	Lithocarpus	conocarpus	6C
K001503564	Fagaceae	Lithocarpus	conocarpus	6C
K001503563	Fagaceae	Lithocarpus	conocarpus	6C
K001503562	Fagaceae	Lithocarpus	conocarpus	6C
K001503561	Fagaceae	Lithocarpus	conocarpus	6C
K001503560	Fagaceae	Lithocarpus	conocarpus	6C
K001503559	Fagaceae	Lithocarpus	conocarpus	6C
K001503556	Fagaceae	Lithocarpus	conocarpus	6C
K001503555	Fagaceae	Lithocarpus	conocarpus	6C
K001503554	Fagaceae	Lithocarpus	conocarpus	6C
K001503553	Fagaceae	Lithocarpus	conocarpus	6C
K001503552	Fagaceae	Lithocarpus	conocarpus	6C
K001503551	Fagaceae	Lithocarpus	conocarpus	6C
K001503550	Fagaceae	Lithocarpus	conocarpus	6C
K001503549	Fagaceae	Lithocarpus	conocarpus	6C
K001503546	Fagaceae	Lithocarpus	conocarpus	6C
K001503545	Fagaceae	Lithocarpus	conocarpus	6C
K001503544	Fagaceae	Lithocarpus	conocarpus	6C
K001503543	Fagaceae	Lithocarpus	conocarpus	6C
K001503542	Fagaceae	Lithocarpus	conocarpus	6C
K001503609	Fagaceae	Lithocarpus	conocarpus	6C
K001503608	Fagaceae	Lithocarpus	conocarpus	6C
K001503607	Fagaceae	Lithocarpus	conocarpus	6C
K001503606	Fagaceae	Lithocarpus	conocarpus	6C
K001503611	Fagaceae	Lithocarpus	conocarpus	6C
K001503610	Fagaceae	Lithocarpus	conocarpus	6C
K001503621	Fagaceae	Lithocarpus	ewyckii	6C
K001503620	Fagaceae	Lithocarpus	ewyckii	6C
K001503619	Fagaceae	Lithocarpus	ewyckii	6C
K001503618	Fagaceae	Lithocarpus	ewyckii	6C
K001503617	Fagaceae	Lithocarpus	ewyckii	6C
K001503616	Fagaceae	Lithocarpus	ewyckii	6C
K001503615	Fagaceae	Lithocarpus	ewyckii	6C
K001503614	Fagaceae	Lithocarpus	ewyckii	6C
K001503613	Fagaceae	Lithocarpus	ewyckii	6C
K001503625	Fagaceae	Lithocarpus	ewyckii	6C
K001503623	Fagaceae	Lithocarpus	ewyckii	6C
K001503631	Fagaceae	Lithocarpus	ewyckii	6C
K001503630	Fagaceae	Lithocarpus	ewyckii	6C
K001503629	Fagaceae	Lithocarpus	ewyckii	6C
K001503628	Fagaceae	Lithocarpus	ewyckii	6C
K001503627	Fagaceae	Lithocarpus	ewyckii	6C
K001503635	Fagaceae	Lithocarpus	ewyckii	6C
K001503634	Fagaceae	Lithocarpus	ewyckii	6C
K001503633	Fagaceae	Lithocarpus	ewyckii	6C
K001503632	Fagaceae	Lithocarpus	ewyckii	6C
K001503637	Fagaceae	Lithocarpus	ewyckii	6C
K001503636	Fagaceae	Lithocarpus	ewyckii	6C
K001503638	Fagaceae	Lithocarpus	ewyckii	6C
K001503642	Fagaceae	Lithocarpus	ewyckii	6C
K001503641	Fagaceae	Lithocarpus	ewyckii	6C
K001503640	Fagaceae	Lithocarpus	ewyckii	6C
K001503639	Fagaceae	Lithocarpus	ewyckii	6C
K001503647	Fagaceae	Lithocarpus	ewyckii	6C
K001503646	Fagaceae	Lithocarpus	ewyckii	6C
K001503644	Fagaceae	Lithocarpus	ewyckii	6C
K001503643	Fagaceae	Lithocarpus	ewyckii	6C
K001503654	Fagaceae	Lithocarpus	ewyckii	6C
K001503653	Fagaceae	Lithocarpus	ewyckii	6C
K001503651	Fagaceae	Lithocarpus	ewyckii	6C
K001503650	Fagaceae	Lithocarpus	ewyckii	6C
K001503649	Fagaceae	Lithocarpus	ewyckii	6C
K001503648	Fagaceae	Lithocarpus	ewyckii	6C
K001503664	Fagaceae	Lithocarpus	ewyckii	6C
K001503663	Fagaceae	Lithocarpus	ewyckii	6C
K001503662	Fagaceae	Lithocarpus	ewyckii	6C
K001503661	Fagaceae	Lithocarpus	ewyckii	6C
K001503660	Fagaceae	Lithocarpus	ewyckii	6C
K001503659	Fagaceae	Lithocarpus	ewyckii	6C
K001503666	Fagaceae	Lithocarpus	ewyckii	6C
K001503665	Fagaceae	Lithocarpus	ewyckii	6C
K001503668	Fagaceae	Lithocarpus	ewyckii	6C
K001503669	Fagaceae	Lithocarpus	ewyckii	6C
K001503670	Fagaceae	Lithocarpus	ewyckii	6C
K001503673	Fagaceae	Lithocarpus	ewyckii	6C
K001503672	Fagaceae	Lithocarpus	ewyckii	6C
K001503671	Fagaceae	Lithocarpus	ewyckii	6C
K001503677	Fagaceae	Lithocarpus	ewyckii	6C
K001503676	Fagaceae	Lithocarpus	ewyckii	6C
K001503680	Fagaceae	Lithocarpus	ewyckii	6C
K001503679	Fagaceae	Lithocarpus	ewyckii	6C
K001503678	Fagaceae	Lithocarpus	ewyckii	6C
K001503681	Fagaceae	Lithocarpus	ewyckii	6C
K001503685	Fagaceae	Lithocarpus	ewyckii	6C
K001503684	Fagaceae	Lithocarpus	ewyckii	6C
K001503683	Fagaceae	Lithocarpus	ewyckii	6C
K001503682	Fagaceae	Lithocarpus	ewyckii	6C
K001503657	Fagaceae	Lithocarpus	ewyckii	6C
K001503656	Fagaceae	Lithocarpus	ewyckii	6C
K001503655	Fagaceae	Lithocarpus	ewyckii	6C
K001503694	Fagaceae	Lithocarpus	ewyckii	6C
K001503693	Fagaceae	Lithocarpus	ewyckii	6C
K001503692	Fagaceae	Lithocarpus	ewyckii	6C
K001503691	Fagaceae	Lithocarpus	ewyckii	6C
K001503690	Fagaceae	Lithocarpus	ewyckii	6C
K001503689	Fagaceae	Lithocarpus	ewyckii	6C
K001503688	Fagaceae	Lithocarpus	ewyckii	6C
K001503698	Fagaceae	Lithocarpus	ewyckii	6C
K001503697	Fagaceae	Lithocarpus	ewyckii	6C
K001503701	Fagaceae	Lithocarpus	ewyckii	6C
K001503700	Fagaceae	Lithocarpus	ewyckii	6C
K001503706	Fagaceae	Lithocarpus	ewyckii	6C
K001503705	Fagaceae	Lithocarpus	ewyckii	6C
K001503704	Fagaceae	Lithocarpus	ewyckii	6C
K001503703	Fagaceae	Lithocarpus	ewyckii	6C
K000612276	Fagaceae	Lithocarpus	caudatifolius	6C
K000612228	Fagaceae	Lithocarpus	caudatifolius	6C
K001503710	Fagaceae	Lithocarpus	caudatifolius	6C
K001503709	Fagaceae	Lithocarpus	caudatifolius	6C
K001503708	Fagaceae	Lithocarpus	caudatifolius	6C
K001503707	Fagaceae	Lithocarpus	caudatifolius	6C
K001503717	Fagaceae	Lithocarpus	caudatifolius	6C
K001503715	Fagaceae	Lithocarpus	caudatifolius	6C
K001503714	Fagaceae	Lithocarpus	caudatifolius	6C
K001503713	Fagaceae	Lithocarpus	caudatifolius	6C
K001503712	Fagaceae	Lithocarpus	caudatifolius	6C
K001503711	Fagaceae	Lithocarpus	caudatifolius	6C
K000612227	Fagaceae	Lithocarpus	caudatifolius	6C
K000612266	Fagaceae	Lithocarpus	caudatifolius	6C
K001503724	Fagaceae	Lithocarpus	caudatifolius	6C
K001503723	Fagaceae	Lithocarpus	caudatifolius	6C
K001503722	Fagaceae	Lithocarpus	caudatifolius	6C
K001503721	Fagaceae	Lithocarpus	caudatifolius	6C
K001503720	Fagaceae	Lithocarpus	caudatifolius	6C
K001503718	Fagaceae	Lithocarpus	caudatifolius	6C
K001503728	Fagaceae	Lithocarpus	caudatifolius	6C
K001503727	Fagaceae	Lithocarpus	caudatifolius	6C
K001503726	Fagaceae	Lithocarpus	caudatifolius	6C
K000612265	Fagaceae	Lithocarpus	caudatifolius	6C
K001503734	Fagaceae	Lithocarpus	caudatifolius	6C
K001503733	Fagaceae	Lithocarpus	caudatifolius	6C
K001503732	Fagaceae	Lithocarpus	caudatifolius	6C
K001503731	Fagaceae	Lithocarpus	caudatifolius	6C
K001503729	Fagaceae	Lithocarpus	caudatifolius	6C
K001503740	Fagaceae	Lithocarpus	caudatifolius	6C
K001503739	Fagaceae	Lithocarpus	caudatifolius	6C
K001503738	Fagaceae	Lithocarpus	caudatifolius	6C
K001503737	Fagaceae	Lithocarpus	caudatifolius	6C
K001503736	Fagaceae	Lithocarpus	caudatifolius	6C
K001503735	Fagaceae	Lithocarpus	caudatifolius	6C
K001503756	Fagaceae	Lithocarpus	caudatifolius	6C
K001503755	Fagaceae	Lithocarpus	caudatifolius	6C
K001503754	Fagaceae	Lithocarpus	caudatifolius	6C
K001503753	Fagaceae	Lithocarpus	caudatifolius	6C
K001503752	Fagaceae	Lithocarpus	caudatifolius	6C
K001503751	Fagaceae	Lithocarpus	caudatifolius	6C
K001503750	Fagaceae	Lithocarpus	caudatifolius	6C
K001503749	Fagaceae	Lithocarpus	caudatifolius	6C
K001503748	Fagaceae	Lithocarpus	caudatifolius	6C
K001503747	Fagaceae	Lithocarpus	caudatifolius	6C
K001503746	Fagaceae	Lithocarpus	caudatifolius	6C
K001503745	Fagaceae	Lithocarpus	caudatifolius	6C
K001503744	Fagaceae	Lithocarpus	caudatifolius	6C
K001503743	Fagaceae	Lithocarpus	caudatifolius	6C
K001503742	Fagaceae	Lithocarpus	caudatifolius	6C
K001503769	Fagaceae	Lithocarpus	caudatifolius	6C
K001503768	Fagaceae	Lithocarpus	caudatifolius	6C
K001503767	Fagaceae	Lithocarpus	caudatifolius	6C
K001503766	Fagaceae	Lithocarpus	caudatifolius	6C
K001503765	Fagaceae	Lithocarpus	caudatifolius	6C
K001503764	Fagaceae	Lithocarpus	caudatifolius	6C
K001503763	Fagaceae	Lithocarpus	caudatifolius	6C
K001503762	Fagaceae	Lithocarpus	caudatifolius	6C
K001503761	Fagaceae	Lithocarpus	caudatifolius	6C
K001503760	Fagaceae	Lithocarpus	caudatifolius	6C
K001503759	Fagaceae	Lithocarpus	caudatifolius	6C
K001503758	Fagaceae	Lithocarpus	caudatifolius	6C
K001503772	Fagaceae	Lithocarpus	caudatifolius	6C
K001503771	Fagaceae	Lithocarpus	caudatifolius	6C
K001503770	Fagaceae	Lithocarpus	caudatifolius	6C
K001503773	Fagaceae	Lithocarpus	caudatifolius	6C
K001503782	Fagaceae	Lithocarpus	dasystachyus	6C
K001503781	Fagaceae	Lithocarpus	dasystachyus	6C
K001503780	Fagaceae	Lithocarpus	dasystachyus	6C
K001503779	Fagaceae	Lithocarpus	dasystachyus	6C
K001503778	Fagaceae	Lithocarpus	dasystachyus	6C
K001503777	Fagaceae	Lithocarpus	dasystachyus	6C
K001503776	Fagaceae	Lithocarpus	dasystachyus	6C
K001503775	Fagaceae	Lithocarpus	dasystachyus	6C
K001503788	Fagaceae	Lithocarpus	dasystachyus	6C
K001503787	Fagaceae	Lithocarpus	dasystachyus	6C
K001503786	Fagaceae	Lithocarpus	dasystachyus	6C
K001503785	Fagaceae	Lithocarpus	dasystachyus	6C
K001503784	Fagaceae	Lithocarpus	dasystachyus	6C
K001503783	Fagaceae	Lithocarpus	dasystachyus	6C
K001503795	Fagaceae	Lithocarpus	dasystachyus	6C
K001503794	Fagaceae	Lithocarpus	dasystachyus	6C
K001503793	Fagaceae	Lithocarpus	dasystachyus	6C
K001503792	Fagaceae	Lithocarpus	dasystachyus	6C
K001503791	Fagaceae	Lithocarpus	dasystachyus	6C
K001503790	Fagaceae	Lithocarpus	dasystachyus	6C
K001503789	Fagaceae	Lithocarpus	dasystachyus	6C
K001503802	Fagaceae	Lithocarpus	dasystachyus	6C
K001503801	Fagaceae	Lithocarpus	dasystachyus	6C
K001503799	Fagaceae	Lithocarpus	dasystachyus	6C
K001503798	Fagaceae	Lithocarpus	dasystachyus	6C
K001503797	Fagaceae	Lithocarpus	dasystachyus	6C
K001503796	Fagaceae	Lithocarpus	dasystachyus	6C
K001503807	Fagaceae	Lithocarpus	dasystachyus	6C
K001503806	Fagaceae	Lithocarpus	dasystachyus	6C
K001503805	Fagaceae	Lithocarpus	dasystachyus	6C
K001503804	Fagaceae	Lithocarpus	dasystachyus	6C
K001503803	Fagaceae	Lithocarpus	dasystachyus	6C
K001503810	Fagaceae	Lithocarpus	dasystachyus	6C
K001503809	Fagaceae	Lithocarpus	dasystachyus	6C
K001503808	Fagaceae	Lithocarpus	dasystachyus	6C
K001503816	Fagaceae	Lithocarpus	dasystachyus	6C
K001503815	Fagaceae	Lithocarpus	dasystachyus	6C
K001503814	Fagaceae	Lithocarpus	dasystachyus	6C
K001503813	Fagaceae	Lithocarpus	dasystachyus	6C
K001503812	Fagaceae	Lithocarpus	dasystachyus	6C
K001503811	Fagaceae	Lithocarpus	dasystachyus	6C
K001503817	Fagaceae	Lithocarpus	dasystachyus	6C
K001503830	Fagaceae	Lithocarpus	dasystachyus	6C
K001503829	Fagaceae	Lithocarpus	dasystachyus	6C
K001503828	Fagaceae	Lithocarpus	dasystachyus	6C
K001503827	Fagaceae	Lithocarpus	dasystachyus	6C
K001503826	Fagaceae	Lithocarpus	dasystachyus	6C
K001503825	Fagaceae	Lithocarpus	dasystachyus	6C
K001503824	Fagaceae	Lithocarpus	dasystachyus	6C
K001503823	Fagaceae	Lithocarpus	dasystachyus	6C
K001503822	Fagaceae	Lithocarpus	dasystachyus	6C
K001503821	Fagaceae	Lithocarpus	dasystachyus	6C
K001503820	Fagaceae	Lithocarpus	dasystachyus	6C
K001503819	Fagaceae	Lithocarpus	dasystachyus	6C
K001503838	Fagaceae	Lithocarpus	dasystachyus	6C
K001503837	Fagaceae	Lithocarpus	dasystachyus	6C
K001503836	Fagaceae	Lithocarpus	dasystachyus	6C
K001503835	Fagaceae	Lithocarpus	dasystachyus	6C
K001503833	Fagaceae	Lithocarpus	dasystachyus	6C
K001503832	Fagaceae	Lithocarpus	dasystachyus	6C
K001503831	Fagaceae	Lithocarpus	dasystachyus	6C
K001503839	Fagaceae	Lithocarpus	dasystachyus	6C
K001503840	Fagaceae	Lithocarpus	dasystachyus	6C
K001503870	Fagaceae	Lithocarpus	coopertus	6C
K001503869	Fagaceae	Lithocarpus	coopertus	6C
K001503868	Fagaceae	Lithocarpus	coopertus	6C
K001503867	Fagaceae	Lithocarpus	coopertus	6C
K001503866	Fagaceae	Lithocarpus	coopertus	6C
K001503865	Fagaceae	Lithocarpus	coopertus	6C
K001503864	Fagaceae	Lithocarpus	coopertus	6C
K001503863	Fagaceae	Lithocarpus	coopertus	6C
K001503861	Fagaceae	Lithocarpus	coopertus	6C
K001503862	Fagaceae	Lithocarpus	coopertus	6C
K001503860	Fagaceae	Lithocarpus	coopertus	6C
K001503859	Fagaceae	Lithocarpus	coopertus	6C
K001503858	Fagaceae	Lithocarpus	coopertus	6C
K001503857	Fagaceae	Lithocarpus	coopertus	6C
K001503852	Fagaceae	Lithocarpus	coopertus	6C
K001503851	Fagaceae	Lithocarpus	coopertus	6C
K001503850	Fagaceae	Lithocarpus	coopertus	6C
K001503855	Fagaceae	Lithocarpus	coopertus	6C
K001503854	Fagaceae	Lithocarpus	coopertus	6C
K001503853	Fagaceae	Lithocarpus	coopertus	6C
K001503849	Fagaceae	Lithocarpus	coopertus	6C
K001503848	Fagaceae	Lithocarpus	coopertus	6C
K001503847	Fagaceae	Lithocarpus	coopertus	6C
K001503846	Fagaceae	Lithocarpus	coopertus	6C
K001503844	Fagaceae	Lithocarpus	coopertus	6C
K001503845	Fagaceae	Lithocarpus	coopertus	6C
K001503843	Fagaceae	Lithocarpus	coopertus	6C
K001503842	Fagaceae	Lithocarpus	coopertus	6C
K001503841	Fagaceae	Lithocarpus	coopertus	6C
K000832524	Fagaceae	Lithocarpus	coopertus	6C
K001503891	Fagaceae	Lithocarpus	coopertus	6C
K001503890	Fagaceae	Lithocarpus	coopertus	6C
K001503889	Fagaceae	Lithocarpus	coopertus	6C
K001503895	Fagaceae	Lithocarpus	coopertus	6C
K001503894	Fagaceae	Lithocarpus	coopertus	6C
K001503893	Fagaceae	Lithocarpus	coopertus	6C
K001503892	Fagaceae	Lithocarpus	coopertus	6C
K001503888	Fagaceae	Lithocarpus	coopertus	6C
K001503887	Fagaceae	Lithocarpus	coopertus	6C
K001503886	Fagaceae	Lithocarpus	coopertus	6C
K001503884	Fagaceae	Lithocarpus	coopertus	6C
K001503883	Fagaceae	Lithocarpus	coopertus	6C
K001503882	Fagaceae	Lithocarpus	coopertus	6C
K001503881	Fagaceae	Lithocarpus	coopertus	6C
K001503880	Fagaceae	Lithocarpus	coopertus	6C
K001503879	Fagaceae	Lithocarpus	coopertus	6C
K001503878	Fagaceae	Lithocarpus	coopertus	6C
K001503876	Fagaceae	Lithocarpus	coopertus	6C
K001503875	Fagaceae	Lithocarpus	coopertus	6C
K001503904	Fagaceae	Lithocarpus	coopertus	6C
K001503903	Fagaceae	Lithocarpus	coopertus	6C
K001503902	Fagaceae	Lithocarpus	coopertus	6C
K001503901	Fagaceae	Lithocarpus	coopertus	6C
K001503900	Fagaceae	Lithocarpus	coopertus	6C
K001503899	Fagaceae	Lithocarpus	coopertus	6C
K001503898	Fagaceae	Lithocarpus	coopertus	6C
K001503897	Fagaceae	Lithocarpus	coopertus	6C
K001503896	Fagaceae	Lithocarpus	coopertus	6C
K000612236	Fagaceae	Lithocarpus	coopertus	6C
K001503910	Fagaceae	Lithocarpus	coopertus	6C
K001503909	Fagaceae	Lithocarpus	coopertus	6C
K001503908	Fagaceae	Lithocarpus	coopertus	6C
K001503907	Fagaceae	Lithocarpus	coopertus	6C
K001503906	Fagaceae	Lithocarpus	coopertus	6C
K001503905	Fagaceae	Lithocarpus	coopertus	6C
K001503921	Fagaceae	Lithocarpus	coopertus	6C
K001503920	Fagaceae	Lithocarpus	coopertus	6C
K001503919	Fagaceae	Lithocarpus	coopertus	6C
K001503918	Fagaceae	Lithocarpus	coopertus	6C
K001503917	Fagaceae	Lithocarpus	coopertus	6C
K001503916	Fagaceae	Lithocarpus	coopertus	6C
K001503915	Fagaceae	Lithocarpus	coopertus	6C
K001503914	Fagaceae	Lithocarpus	coopertus	6C
K001503913	Fagaceae	Lithocarpus	coopertus	6C
K001503912	Fagaceae	Lithocarpus	coopertus	6C
K001503925	Fagaceae	Lithocarpus	coopertus	6C
K001503924	Fagaceae	Lithocarpus	coopertus	6C
K001503923	Fagaceae	Lithocarpus	coopertus	6C
K001503922	Fagaceae	Lithocarpus	coopertus	6C
K001503936	Fagaceae	Lithocarpus	coopertus	6C
K001503935	Fagaceae	Lithocarpus	coopertus	6C
K001503934	Fagaceae	Lithocarpus	coopertus	6C
K001503931	Fagaceae	Lithocarpus	coopertus	6C
K001503929	Fagaceae	Lithocarpus	coopertus	6C
K001503928	Fagaceae	Lithocarpus	coopertus	6C
K000612262	Fagaceae	Lithocarpus	coopertus	6C
K001503927	Fagaceae	Lithocarpus	coopertus	6C
K001503926	Fagaceae	Lithocarpus	coopertus	6C
K001503938	Fagaceae	Lithocarpus	coopertus	6C
K001503937	Fagaceae	Lithocarpus	coopertus	6C
K001503954	Fagaceae	Lithocarpus	sundaicus	6C
K001503953	Fagaceae	Lithocarpus	sundaicus	6C
K001503952	Fagaceae	Lithocarpus	sundaicus	6C
K001503951	Fagaceae	Lithocarpus	sundaicus	6C
K001503950	Fagaceae	Lithocarpus	sundaicus	6C
K001503949	Fagaceae	Lithocarpus	sundaicus	6C
K001503948	Fagaceae	Lithocarpus	sundaicus	6C
K001503947	Fagaceae	Lithocarpus	sundaicus	6C
K001503946	Fagaceae	Lithocarpus	sundaicus	6C
K001503944	Fagaceae	Lithocarpus	sundaicus	6C
K001503941	Fagaceae	Lithocarpus	sundaicus	6C
K001503940	Fagaceae	Lithocarpus	sundaicus	6C
K001503939	Fagaceae	Lithocarpus	sundaicus	6C
K001503958	Fagaceae	Lithocarpus	sundaicus	6C
K001503957	Fagaceae	Lithocarpus	sundaicus	6C
K001503956	Fagaceae	Lithocarpus	sundaicus	6C
K000612278	Fagaceae	Lithocarpus	sundaicus	6C
K001503955	Fagaceae	Lithocarpus	sundaicus	6C
K000612304	Fagaceae	Lithocarpus	sundaicus	6C
K001503961	Fagaceae	Lithocarpus	sundaicus	6C
K001503960	Fagaceae	Lithocarpus	sundaicus	6C
K001503959	Fagaceae	Lithocarpus	sundaicus	6C
K001503967	Fagaceae	Lithocarpus	sundaicus	6C
K001503965	Fagaceae	Lithocarpus	sundaicus	6C
K001503964	Fagaceae	Lithocarpus	sundaicus	6C
K000734585	Fagaceae	Lithocarpus	sundaicus	6C
K000734586	Fagaceae	Lithocarpus	sundaicus	6C
K001503977	Fagaceae	Lithocarpus	sundaicus	6C
K001503974	Fagaceae	Lithocarpus	sundaicus	6C
K001503973	Fagaceae	Lithocarpus	sundaicus	6C
K001503972	Fagaceae	Lithocarpus	sundaicus	6C
K001503971	Fagaceae	Lithocarpus	sundaicus	6C
K001503969	Fagaceae	Lithocarpus	sundaicus	6C
K000832522	Fagaceae	Lithocarpus	sundaicus	6C
K001503979	Fagaceae	Lithocarpus	sundaicus	6C
K001503978	Fagaceae	Lithocarpus	sundaicus	6C
K001503995	Fagaceae	Lithocarpus	sundaicus	6C
K001503993	Fagaceae	Lithocarpus	sundaicus	6C
K001503994	Fagaceae	Lithocarpus	sundaicus	6C
K001503992	Fagaceae	Lithocarpus	sundaicus	6C
K001503991	Fagaceae	Lithocarpus	sundaicus	6C
K001503990	Fagaceae	Lithocarpus	sundaicus	6C
K001503989	Fagaceae	Lithocarpus	sundaicus	6C
K001503988	Fagaceae	Lithocarpus	sundaicus	6C
K001503987	Fagaceae	Lithocarpus	sundaicus	6C
K001503986	Fagaceae	Lithocarpus	sundaicus	6C
K001503985	Fagaceae	Lithocarpus	sundaicus	6C
K001503984	Fagaceae	Lithocarpus	sundaicus	6C
K001503983	Fagaceae	Lithocarpus	sundaicus	6C
K001503982	Fagaceae	Lithocarpus	sundaicus	6C
K001503981	Fagaceae	Lithocarpus	sundaicus	6C
K001505006	Fagaceae	Lithocarpus	sundaicus	6C
K001505005	Fagaceae	Lithocarpus	sundaicus	6C
K001505004	Fagaceae	Lithocarpus	sundaicus	6C
K001505003	Fagaceae	Lithocarpus	sundaicus	6C
K001505002	Fagaceae	Lithocarpus	sundaicus	6C
K001505001	Fagaceae	Lithocarpus	sundaicus	6C
K001504000	Fagaceae	Lithocarpus	sundaicus	6C
K001503999	Fagaceae	Lithocarpus	sundaicus	6C
K001503998	Fagaceae	Lithocarpus	sundaicus	6C
K001503997	Fagaceae	Lithocarpus	sundaicus	6C
K001503996	Fagaceae	Lithocarpus	sundaicus	6C
K000832507	Fagaceae	Lithocarpus	elegans	6C
K001505010	Fagaceae	Lithocarpus	elegans	6C
K001505009	Fagaceae	Lithocarpus	elegans	6C
K001505008	Fagaceae	Lithocarpus	elegans	6C
K001505007	Fagaceae	Lithocarpus	elegans	6C
K000734584	Fagaceae	Lithocarpus	elegans	6C
K001505013	Fagaceae	Lithocarpus	elegans	6C
K001505012	Fagaceae	Lithocarpus	elegans	6C
K001505011	Fagaceae	Lithocarpus	elegans	6C
K001505020	Fagaceae	Lithocarpus	elegans	6C
K001505021	Fagaceae	Lithocarpus	elegans	6C
K001505019	Fagaceae	Lithocarpus	elegans	6C
K001505018	Fagaceae	Lithocarpus	elegans	6C
K000832512	Fagaceae	Lithocarpus	elegans	6C
K000832511	Fagaceae	Lithocarpus	elegans	6C
K001505016	Fagaceae	Lithocarpus	elegans	6C
K001505025	Fagaceae	Lithocarpus	elegans	6C
K001505022	Fagaceae	Lithocarpus	elegans	6C
K000612314	Fagaceae	Lithocarpus	elegans	6C
K000612315	Fagaceae	Lithocarpus	elegans	6C
K000612223	Fagaceae	Lithocarpus	elegans	6C
K001505031	Fagaceae	Lithocarpus	elegans	6C
K001505030	Fagaceae	Lithocarpus	elegans	6C
K001505029	Fagaceae	Lithocarpus	elegans	6C
K001505028	Fagaceae	Lithocarpus	elegans	6C
K001505027	Fagaceae	Lithocarpus	elegans	6C
K001505026	Fagaceae	Lithocarpus	elegans	6C
K000612310	Fagaceae	Lithocarpus	elegans	6C
K001505143	Fagaceae	Lithocarpus	elegans	6C
K001505142	Fagaceae	Lithocarpus	elegans	6C
K001505141	Fagaceae	Lithocarpus	elegans	6C
K001505140	Fagaceae	Lithocarpus	elegans	6C
K001505139	Fagaceae	Lithocarpus	elegans	6C
K001505138	Fagaceae	Lithocarpus	elegans	6C
K001505137	Fagaceae	Lithocarpus	elegans	6C
K001505136	Fagaceae	Lithocarpus	elegans	6C
K001505135	Fagaceae	Lithocarpus	elegans	6C
K001505134	Fagaceae	Lithocarpus	elegans	6C
K001505133	Fagaceae	Lithocarpus	elegans	6C
K001505132	Fagaceae	Lithocarpus	elegans	6C
K001505151	Fagaceae	Lithocarpus	elegans	6C
K001505150	Fagaceae	Lithocarpus	elegans	6C
K001505149	Fagaceae	Lithocarpus	elegans	6C
K001505148	Fagaceae	Lithocarpus	elegans	6C
K001505147	Fagaceae	Lithocarpus	elegans	6C
K001505146	Fagaceae	Lithocarpus	elegans	6C
K001505152	Fagaceae	Lithocarpus	elegans	6C
K000610881	Fagaceae	Lithocarpus	elegans	6C
K001505049	Fagaceae	Lithocarpus	elegans	6C
K001505048	Fagaceae	Lithocarpus	elegans	6C
K000612219	Fagaceae	Lithocarpus	elegans	6C
K000612220	Fagaceae	Lithocarpus	elegans	6C
K000612277	Fagaceae	Lithocarpus	elegans	6C
K001505047	Fagaceae	Lithocarpus	elegans	6C
K001505045	Fagaceae	Lithocarpus	elegans	6C
K001505034	Fagaceae	Lithocarpus	gracilis	6C
K001505032	Fagaceae	Lithocarpus	gracilis	6C
K001505044	Fagaceae	Lithocarpus	gracilis	6C
K001505043	Fagaceae	Lithocarpus	gracilis	6C
K001505042	Fagaceae	Lithocarpus	gracilis	6C
K001505040	Fagaceae	Lithocarpus	gracilis	6C
K001505039	Fagaceae	Lithocarpus	gracilis	6C
K001505038	Fagaceae	Lithocarpus	gracilis	6C
K001505061	Fagaceae	Lithocarpus	gracilis	6C
K001505060	Fagaceae	Lithocarpus	gracilis	6C
K001505059	Fagaceae	Lithocarpus	gracilis	6C
K001505058	Fagaceae	Lithocarpus	gracilis	6C
K001505057	Fagaceae	Lithocarpus	gracilis	6C
K001505056	Fagaceae	Lithocarpus	gracilis	6C
K001505055	Fagaceae	Lithocarpus	gracilis	6C
K001505053	Fagaceae	Lithocarpus	gracilis	6C
K001505052	Fagaceae	Lithocarpus	gracilis	6C
K001505051	Fagaceae	Lithocarpus	gracilis	6C
K001505050	Fagaceae	Lithocarpus	gracilis	6C
K001505098	Fagaceae	Lithocarpus	gracilis	6C
K001505097	Fagaceae	Lithocarpus	gracilis	6C
K001505096	Fagaceae	Lithocarpus	gracilis	6C
K001505095	Fagaceae	Lithocarpus	gracilis	6C
K001505094	Fagaceae	Lithocarpus	gracilis	6C
K001505093	Fagaceae	Lithocarpus	gracilis	6C
K001505092	Fagaceae	Lithocarpus	gracilis	6C
K001505091	Fagaceae	Lithocarpus	gracilis	6C
K001505090	Fagaceae	Lithocarpus	gracilis	6C
K001505089	Fagaceae	Lithocarpus	gracilis	6C
K001505088	Fagaceae	Lithocarpus	gracilis	6C
K001505087	Fagaceae	Lithocarpus	gracilis	6C
K001505086	Fagaceae	Lithocarpus	gracilis	6C
K001505085	Fagaceae	Lithocarpus	gracilis	6C
K001505084	Fagaceae	Lithocarpus	gracilis	6C
K001505083	Fagaceae	Lithocarpus	gracilis	6C
K001505082	Fagaceae	Lithocarpus	gracilis	6C
K001505081	Fagaceae	Lithocarpus	gracilis	6C
K001505080	Fagaceae	Lithocarpus	gracilis	6C
K001505079	Fagaceae	Lithocarpus	gracilis	6C
K001505078	Fagaceae	Lithocarpus	gracilis	6C
K001505077	Fagaceae	Lithocarpus	gracilis	6C
K001505076	Fagaceae	Lithocarpus	gracilis	6C
K001505073	Fagaceae	Lithocarpus	gracilis	6C
K001505072	Fagaceae	Lithocarpus	gracilis	6C
K001505071	Fagaceae	Lithocarpus	gracilis	6C
K001505070	Fagaceae	Lithocarpus	gracilis	6C
K001505069	Fagaceae	Lithocarpus	gracilis	6C
K001505068	Fagaceae	Lithocarpus	gracilis	6C
K001505067	Fagaceae	Lithocarpus	gracilis	6C
K001505066	Fagaceae	Lithocarpus	gracilis	6C
K001505064	Fagaceae	Lithocarpus	gracilis	6C
K001505063	Fagaceae	Lithocarpus	gracilis	6C
K001505062	Fagaceae	Lithocarpus	gracilis	6C
K001505109	Fagaceae	Lithocarpus	gracilis	6C
K001505108	Fagaceae	Lithocarpus	gracilis	6C
K001505107	Fagaceae	Lithocarpus	gracilis	6C
K001505106	Fagaceae	Lithocarpus	gracilis	6C
K001505105	Fagaceae	Lithocarpus	gracilis	6C
K001505104	Fagaceae	Lithocarpus	gracilis	6C
K001505103	Fagaceae	Lithocarpus	gracilis	6C
K001505102	Fagaceae	Lithocarpus	gracilis	6C
K001505101	Fagaceae	Lithocarpus	gracilis	6C
K001505100	Fagaceae	Lithocarpus	gracilis	6C
K001505099	Fagaceae	Lithocarpus	gracilis	6C
K001505125	Fagaceae	Lithocarpus	gracilis	6C
K001505124	Fagaceae	Lithocarpus	gracilis	6C
K001505123	Fagaceae	Lithocarpus	gracilis	6C
K001505122	Fagaceae	Lithocarpus	gracilis	6C
K001505121	Fagaceae	Lithocarpus	gracilis	6C
K001505120	Fagaceae	Lithocarpus	gracilis	6C
K001505119	Fagaceae	Lithocarpus	gracilis	6C
K001505118	Fagaceae	Lithocarpus	gracilis	6C
K001505117	Fagaceae	Lithocarpus	gracilis	6C
K001505116	Fagaceae	Lithocarpus	gracilis	6C
K001505115	Fagaceae	Lithocarpus	gracilis	6C
K001505114	Fagaceae	Lithocarpus	gracilis	6C
K001505113	Fagaceae	Lithocarpus	gracilis	6C
K001505112	Fagaceae	Lithocarpus	gracilis	6C
K001505111	Fagaceae	Lithocarpus	gracilis	6C
K001505130	Fagaceae	Lithocarpus	gracilis	6C
K001505129	Fagaceae	Lithocarpus	gracilis	6C
K001505128	Fagaceae	Lithocarpus	gracilis	6C
K001505127	Fagaceae	Lithocarpus	gracilis	6C
K001505163	Fagaceae	Lithocarpus	gracilis	6C
K001505162	Fagaceae	Lithocarpus	gracilis	6C
K001505160	Fagaceae	Lithocarpus	gracilis	6C
K001505159	Fagaceae	Lithocarpus	gracilis	6C
K001505158	Fagaceae	Lithocarpus	gracilis	6C
K001505157	Fagaceae	Lithocarpus	gracilis	6C
K001505156	Fagaceae	Lithocarpus	gracilis	6C
K001505155	Fagaceae	Lithocarpus	gracilis	6C
K001505154	Fagaceae	Lithocarpus	gracilis	6C
K001505173	Fagaceae	Lithocarpus	gracilis	6C
K001505172	Fagaceae	Lithocarpus	gracilis	6C
K001505171	Fagaceae	Lithocarpus	gracilis	6C
K001505170	Fagaceae	Lithocarpus	gracilis	6C
K001505169	Fagaceae	Lithocarpus	gracilis	6C
K001505168	Fagaceae	Lithocarpus	gracilis	6C
K001505166	Fagaceae	Lithocarpus	gracilis	6C
K001505164	Fagaceae	Lithocarpus	gracilis	6C
K001505178	Fagaceae	Lithocarpus	gracilis	6C
K001505177	Fagaceae	Lithocarpus	gracilis	6C
K001505175	Fagaceae	Lithocarpus	gracilis	6C
K001505174	Fagaceae	Lithocarpus	gracilis	6C
K001505188	Fagaceae	Lithocarpus	gracilis	6C
K001505186	Fagaceae	Lithocarpus	gracilis	6C
K001505185	Fagaceae	Lithocarpus	gracilis	6C
K001505184	Fagaceae	Lithocarpus	gracilis	6C
K001505183	Fagaceae	Lithocarpus	gracilis	6C
K001505182	Fagaceae	Lithocarpus	gracilis	6C
K001505181	Fagaceae	Lithocarpus	gracilis	6C
K001505180	Fagaceae	Lithocarpus	gracilis	6C
K001505179	Fagaceae	Lithocarpus	gracilis	6C
K001505192	Fagaceae	Lithocarpus	gracilis	6C
K001505191	Fagaceae	Lithocarpus	gracilis	6C
K001505190	Fagaceae	Lithocarpus	gracilis	6C
K001505189	Fagaceae	Lithocarpus	gracilis	6C
K001505224	Fagaceae	Lithocarpus	gracilis	6C
K001505223	Fagaceae	Lithocarpus	gracilis	6C
K001505222	Fagaceae	Lithocarpus	gracilis	6C
K001505221	Fagaceae	Lithocarpus	gracilis	6C
K001505220	Fagaceae	Lithocarpus	gracilis	6C
K001505219	Fagaceae	Lithocarpus	gracilis	6C
K001505218	Fagaceae	Lithocarpus	gracilis	6C
K001505217	Fagaceae	Lithocarpus	gracilis	6C
K001505216	Fagaceae	Lithocarpus	gracilis	6C
K001505215	Fagaceae	Lithocarpus	gracilis	6C
K001505214	Fagaceae	Lithocarpus	gracilis	6C
K001505213	Fagaceae	Lithocarpus	gracilis	6C
K001505212	Fagaceae	Lithocarpus	gracilis	6C
K001505211	Fagaceae	Lithocarpus	gracilis	6C
K001505210	Fagaceae	Lithocarpus	gracilis	6C
K001505208	Fagaceae	Lithocarpus	gracilis	6C
K001505207	Fagaceae	Lithocarpus	gracilis	6C
K001505206	Fagaceae	Lithocarpus	gracilis	6C
K001505205	Fagaceae	Lithocarpus	gracilis	6C
K001505204	Fagaceae	Lithocarpus	gracilis	6C
K001505203	Fagaceae	Lithocarpus	gracilis	6C
K001505200	Fagaceae	Lithocarpus	gracilis	6C
K001505199	Fagaceae	Lithocarpus	gracilis	6C
K001505197	Fagaceae	Lithocarpus	gracilis	6C
K001505196	Fagaceae	Lithocarpus	gracilis	6C
K001505195	Fagaceae	Lithocarpus	gracilis	6C
K001505194	Fagaceae	Lithocarpus	gracilis	6C
K001505193	Fagaceae	Lithocarpus	gracilis	6C
K001505232	Fagaceae	Lithocarpus	gracilis	6C
K001505231	Fagaceae	Lithocarpus	gracilis	6C
K001505230	Fagaceae	Lithocarpus	gracilis	6C
K001505229	Fagaceae	Lithocarpus	gracilis	6C
K001505228	Fagaceae	Lithocarpus	gracilis	6C
K001505227	Fagaceae	Lithocarpus	gracilis	6C
K001505226	Fagaceae	Lithocarpus	gracilis	6C
K001505225	Fagaceae	Lithocarpus	gracilis	6C
K001505241	Fagaceae	Lithocarpus	gracilis	6C
K001505240	Fagaceae	Lithocarpus	gracilis	6C
K001505239	Fagaceae	Lithocarpus	gracilis	6C
K001505238	Fagaceae	Lithocarpus	gracilis	6C
K001505237	Fagaceae	Lithocarpus	gracilis	6C
K001505236	Fagaceae	Lithocarpus	gracilis	6C
K001505235	Fagaceae	Lithocarpus	gracilis	6C
K001505234	Fagaceae	Lithocarpus	gracilis	6C
K001505233	Fagaceae	Lithocarpus	gracilis	6C
K001505254	Fagaceae	Lithocarpus	leptogyne	6C
K001505253	Fagaceae	Lithocarpus	leptogyne	6C
K001505252	Fagaceae	Lithocarpus	leptogyne	6C
K001505251	Fagaceae	Lithocarpus	leptogyne	6C
K001505250	Fagaceae	Lithocarpus	leptogyne	6C
K001505249	Fagaceae	Lithocarpus	leptogyne	6C
K001505248	Fagaceae	Lithocarpus	leptogyne	6C
K001505247	Fagaceae	Lithocarpus	leptogyne	6C
K001505246	Fagaceae	Lithocarpus	leptogyne	6C
K001505245	Fagaceae	Lithocarpus	leptogyne	6C
K001505256	Fagaceae	Lithocarpus	leptogyne	6C
K001505242	Fagaceae	Lithocarpus	leptogyne	6C
K001505267	Fagaceae	Lithocarpus	leptogyne	6C
K001505266	Fagaceae	Lithocarpus	leptogyne	6C
K001505265	Fagaceae	Lithocarpus	leptogyne	6C
K001505264	Fagaceae	Lithocarpus	leptogyne	6C
K001505263	Fagaceae	Lithocarpus	leptogyne	6C
K001505262	Fagaceae	Lithocarpus	leptogyne	6C
K001505261	Fagaceae	Lithocarpus	leptogyne	6C
K001505260	Fagaceae	Lithocarpus	leptogyne	6C
K001505259	Fagaceae	Lithocarpus	leptogyne	6C
K001505258	Fagaceae	Lithocarpus	leptogyne	6C
K001505280	Fagaceae	Lithocarpus	leptogyne	6C
K001505279	Fagaceae	Lithocarpus	leptogyne	6C
K001505278	Fagaceae	Lithocarpus	leptogyne	6C
K001505277	Fagaceae	Lithocarpus	leptogyne	6C
K001505276	Fagaceae	Lithocarpus	leptogyne	6C
K001505275	Fagaceae	Lithocarpus	leptogyne	6C
K001505274	Fagaceae	Lithocarpus	leptogyne	6C
K001505273	Fagaceae	Lithocarpus	leptogyne	6C
K001505272	Fagaceae	Lithocarpus	leptogyne	6C
K001505271	Fagaceae	Lithocarpus	leptogyne	6C
K001505270	Fagaceae	Lithocarpus	leptogyne	6C
K001505269	Fagaceae	Lithocarpus	leptogyne	6C
K001505268	Fagaceae	Lithocarpus	leptogyne	6C
K001505290	Fagaceae	Lithocarpus	leptogyne	6C
K001505289	Fagaceae	Lithocarpus	leptogyne	6C
K001505288	Fagaceae	Lithocarpus	leptogyne	6C
K001505287	Fagaceae	Lithocarpus	leptogyne	6C
K001505286	Fagaceae	Lithocarpus	leptogyne	6C
K001505285	Fagaceae	Lithocarpus	leptogyne	6C
K001505284	Fagaceae	Lithocarpus	leptogyne	6C
K001505283	Fagaceae	Lithocarpus	leptogyne	6C
K001505282	Fagaceae	Lithocarpus	leptogyne	6C
K001505281	Fagaceae	Lithocarpus	leptogyne	6C
LIVE			edulis
LIVE			dealbatus
LIVE			variolosus
K001505300	Fagaceae	Lithocarpus	leptogyne	6C
K001505299	Fagaceae	Lithocarpus	leptogyne	6C
K001505298	Fagaceae	Lithocarpus	leptogyne	6C
K001505304	Fagaceae	Lithocarpus	leptogyne	6C
K001505303	Fagaceae	Lithocarpus	leptogyne	6C
K001505302	Fagaceae	Lithocarpus	leptogyne	6C
K001505301	Fagaceae	Lithocarpus	leptogyne	6C
K001505297	Fagaceae	Lithocarpus	leptogyne	6C
K001505296	Fagaceae	Lithocarpus	leptogyne	6C
K001505295	Fagaceae	Lithocarpus	leptogyne	6C
K001505294	Fagaceae	Lithocarpus	leptogyne	6C
K001505293	Fagaceae	Lithocarpus	leptogyne	6C
K001505292	Fagaceae	Lithocarpus	leptogyne	6C
K001505291	Fagaceae	Lithocarpus	leptogyne	6C
K001505308	Fagaceae	Lithocarpus	leptogyne	6C
K001505307	Fagaceae	Lithocarpus	leptogyne	6C
K001505306	Fagaceae	Lithocarpus	leptogyne	6C
K001505305	Fagaceae	Lithocarpus	leptogyne	6C
K001505314	Fagaceae	Lithocarpus	leptogyne	6C
K001505313	Fagaceae	Lithocarpus	leptogyne	6C
K001505312	Fagaceae	Lithocarpus	leptogyne	6C
K001505311	Fagaceae	Lithocarpus	leptogyne	6C
K001505310	Fagaceae	Lithocarpus	leptogyne	6C
K001505309	Fagaceae	Lithocarpus	leptogyne	6C
K001505319	Fagaceae	Lithocarpus	leptogyne	6C
K001505317	Fagaceae	Lithocarpus	leptogyne	6C
K001505316	Fagaceae	Lithocarpus	leptogyne	6C
K001505315	Fagaceae	Lithocarpus	leptogyne	6C
K001505322	Fagaceae	Lithocarpus	leptogyne	6C
K001505321	Fagaceae	Lithocarpus	leptogyne	6C
K001505320	Fagaceae	Lithocarpus	leptogyne	6C
K001505343	Fagaceae	Lithocarpus	leptogyne	6C
K001505342	Fagaceae	Lithocarpus	leptogyne	6C
K001505350	Fagaceae	Lithocarpus	leptogyne	6C
K001505349	Fagaceae	Lithocarpus	leptogyne	6C
K001505348	Fagaceae	Lithocarpus	leptogyne	6C
K001505347	Fagaceae	Lithocarpus	leptogyne	6C
K001505346	Fagaceae	Lithocarpus	leptogyne	6C
K001505345	Fagaceae	Lithocarpus	leptogyne	6C
K001505344	Fagaceae	Lithocarpus	leptogyne	6C
K001505354	Fagaceae	Lithocarpus	leptogyne	6C
K001505353	Fagaceae	Lithocarpus	leptogyne	6C
K001505352	Fagaceae	Lithocarpus	leptogyne	6C
K001505351	Fagaceae	Lithocarpus	leptogyne	6C
K001505335	Fagaceae	Lithocarpus	leptogyne	6C
K001505334	Fagaceae	Lithocarpus	leptogyne	6C
K001505333	Fagaceae	Lithocarpus	leptogyne	6C
K001505332	Fagaceae	Lithocarpus	leptogyne	6C
K001505341	Fagaceae	Lithocarpus	leptogyne	6C
K001505340	Fagaceae	Lithocarpus	leptogyne	6C
K001505339	Fagaceae	Lithocarpus	leptogyne	6C
K001505338	Fagaceae	Lithocarpus	leptogyne	6C
K001505337	Fagaceae	Lithocarpus	leptogyne	6C
K001505336	Fagaceae	Lithocarpus	leptogyne	6C
K001505331	Fagaceae	Lithocarpus	leptogyne	6C
K001505330	Fagaceae	Lithocarpus	leptogyne	6C
K001505329	Fagaceae	Lithocarpus	leptogyne	6C
K001505328	Fagaceae	Lithocarpus	leptogyne	6C
K001505327	Fagaceae	Lithocarpus	leptogyne	6C
K001505326	Fagaceae	Lithocarpus	leptogyne	6C
K001505325	Fagaceae	Lithocarpus	leptogyne	6C
K001505324	Fagaceae	Lithocarpus	leptogyne	6C
K001505323	Fagaceae	Lithocarpus	leptogyne	6C
K001505400	Fagaceae	Lithocarpus	leptogyne	6C
K001505401	Fagaceae	Lithocarpus	leptogyne	6C
K001505399	Fagaceae	Lithocarpus	leptogyne	6C
K001505398	Fagaceae	Lithocarpus	leptogyne	6C
K001505397	Fagaceae	Lithocarpus	leptogyne	6C
K001505396	Fagaceae	Lithocarpus	leptogyne	6C
K001505395	Fagaceae	Lithocarpus	leptogyne	6C
K001505394	Fagaceae	Lithocarpus	leptogyne	6C
K001505393	Fagaceae	Lithocarpus	leptogyne	6C
K001505392	Fagaceae	Lithocarpus	leptogyne	6C
K001505391	Fagaceae	Lithocarpus	leptogyne	6C
K001505390	Fagaceae	Lithocarpus	leptogyne	6C
K001505389	Fagaceae	Lithocarpus	leptogyne	6C
K001505362	Fagaceae	Lithocarpus	leptogyne	6C
K001505361	Fagaceae	Lithocarpus	leptogyne	6C
K001505360	Fagaceae	Lithocarpus	leptogyne	6C
K001505358	Fagaceae	Lithocarpus	leptogyne	6C
K001505357	Fagaceae	Lithocarpus	leptogyne	6C
K001505356	Fagaceae	Lithocarpus	leptogyne	6C
K001505355	Fagaceae	Lithocarpus	leptogyne	6C
K001505367	Fagaceae	Lithocarpus	leptogyne	6C
K001505366	Fagaceae	Lithocarpus	leptogyne	6C
K001505365	Fagaceae	Lithocarpus	leptogyne	6C
K001505364	Fagaceae	Lithocarpus	leptogyne	6C
K001505363	Fagaceae	Lithocarpus	leptogyne	6C
K001505369	Fagaceae	Lithocarpus	leptogyne	6C
K001505368	Fagaceae	Lithocarpus	leptogyne	6C
K001505372	Fagaceae	Lithocarpus	leptogyne	6C
K001505371	Fagaceae	Lithocarpus	leptogyne	6C
K001505374	Fagaceae	Lithocarpus	leptogyne	6C
K001505373	Fagaceae	Lithocarpus	leptogyne	6C
K001505378	Fagaceae	Lithocarpus	leptogyne	6C
K001505377	Fagaceae	Lithocarpus	leptogyne	6C
K001505375	Fagaceae	Lithocarpus	leptogyne	6C
K001505382	Fagaceae	Lithocarpus	leptogyne	6C
K001505381	Fagaceae	Lithocarpus	leptogyne	6C
K001505380	Fagaceae	Lithocarpus	leptogyne	6C
K001505379	Fagaceae	Lithocarpus	leptogyne	6C
K001505387	Fagaceae	Lithocarpus	leptogyne	6C
K001505386	Fagaceae	Lithocarpus	leptogyne	6C
K001505385	Fagaceae	Lithocarpus	leptogyne	6C
K001505383	Fagaceae	Lithocarpus	leptogyne	6C
K001505419	Fagaceae	Lithocarpus	leptogyne	6C
NA	Fagaceae	Lithocarpus	leptogyne	6C
K001505418	Fagaceae	Lithocarpus	leptogyne	6C
K001505417	Fagaceae	Lithocarpus	leptogyne	6C
K001505416	Fagaceae	Lithocarpus	leptogyne	6C
K001505415	Fagaceae	Lithocarpus	leptogyne	6C
K001505414	Fagaceae	Lithocarpus	leptogyne	6C
K001505413	Fagaceae	Lithocarpus	leptogyne	6C
K001505411	Fagaceae	Lithocarpus	leptogyne	6C
K001505410	Fagaceae	Lithocarpus	leptogyne	6C
K001505409	Fagaceae	Lithocarpus	leptogyne	6C
K001505408	Fagaceae	Lithocarpus	leptogyne	6C
K001505406	Fagaceae	Lithocarpus	leptogyne	6C
K001505405	Fagaceae	Lithocarpus	leptogyne	6C
K001505404	Fagaceae	Lithocarpus	leptogyne	6C
K001505403	Fagaceae	Lithocarpus	leptogyne	6C
K001505402	Fagaceae	Lithocarpus	leptogyne	6C
K001505431	Fagaceae	Lithocarpus	luteus	6C
K001505432	Fagaceae	Lithocarpus	luteus	6C
K001505430	Fagaceae	Lithocarpus	luteus	6C
K001505428	Fagaceae	Lithocarpus	luteus	6C
K001505427	Fagaceae	Lithocarpus	luteus	6C
K001505425	Fagaceae	Lithocarpus	luteus	6C
K000612285	Fagaceae	Lithocarpus	luteus	6C
K000612275	Fagaceae	Lithocarpus	luteus	6C
K001505424	Fagaceae	Lithocarpus	luteus	6C
K001505423	Fagaceae	Lithocarpus	luteus	6C
K001505420	Fagaceae	Lithocarpus	luteus	6C
K001505442	Fagaceae	Lithocarpus	luteus	6C
K001505441	Fagaceae	Lithocarpus	luteus	6C
K001505439	Fagaceae	Lithocarpus	luteus	6C
K001505440	Fagaceae	Lithocarpus	luteus	6C
K001505438	Fagaceae	Lithocarpus	luteus	6C
K001505437	Fagaceae	Lithocarpus	luteus	6C
K001505436	Fagaceae	Lithocarpus	luteus	6C
K001505435	Fagaceae	Lithocarpus	luteus	6C
K001505434	Fagaceae	Lithocarpus	luteus	6C
K001505433	Fagaceae	Lithocarpus	luteus	6C
K001505452	Fagaceae	Lithocarpus	luteus	6C
K001505450	Fagaceae	Lithocarpus	luteus	6C
K001505449	Fagaceae	Lithocarpus	luteus	6C
K001505448	Fagaceae	Lithocarpus	luteus	6C
K001505447	Fagaceae	Lithocarpus	luteus	6C
K001505444	Fagaceae	Lithocarpus	luteus	6C
K001505443	Fagaceae	Lithocarpus	luteus	6C
K001505457	Fagaceae	Lithocarpus	luteus	6C
K001505456	Fagaceae	Lithocarpus	luteus	6C
K001505455	Fagaceae	Lithocarpus	luteus	6C
K000612319	Fagaceae	Lithocarpus	luteus	6C
K001505454	Fagaceae	Lithocarpus	luteus	6C
K001505453	Fagaceae	Lithocarpus	luteus	6C
K001505475	Fagaceae	Lithocarpus	urceolaris	6C
K001505474	Fagaceae	Lithocarpus	urceolaris	6C
K001505472	Fagaceae	Lithocarpus	urceolaris	6C
K001505471	Fagaceae	Lithocarpus	urceolaris	6C
K001505483	Fagaceae	Lithocarpus	urceolaris	6C
K001505482	Fagaceae	Lithocarpus	urceolaris	6C
K001505481	Fagaceae	Lithocarpus	urceolaris	6C
K001505480	Fagaceae	Lithocarpus	urceolaris	6C
K001505479	Fagaceae	Lithocarpus	urceolaris	6C
K001505478	Fagaceae	Lithocarpus	urceolaris	6C
K001505477	Fagaceae	Lithocarpus	urceolaris	6C
K001505476	Fagaceae	Lithocarpus	urceolaris	6C
K001505463	Fagaceae	Lithocarpus	urceolaris	6C
K001505462	Fagaceae	Lithocarpus	urceolaris	6C
K001505461	Fagaceae	Lithocarpus	urceolaris	6C
K001505460	Fagaceae	Lithocarpus	urceolaris	6C
K001505459	Fagaceae	Lithocarpus	urceolaris	6C
K001505458	Fagaceae	Lithocarpus	urceolaris	6C
K001505470	Fagaceae	Lithocarpus	urceolaris	6C
K001505469	Fagaceae	Lithocarpus	urceolaris	6C
K001505468	Fagaceae	Lithocarpus	urceolaris	6C
K001505467	Fagaceae	Lithocarpus	urceolaris	6C
K001505466	Fagaceae	Lithocarpus	urceolaris	6C
K001505465	Fagaceae	Lithocarpus	urceolaris	6C
K001505464	Fagaceae	Lithocarpus	urceolaris	6C
K001505495	Fagaceae	Lithocarpus	luteus	6C
K001505494	Fagaceae	Lithocarpus	luteus	6C
K001505493	Fagaceae	Lithocarpus	luteus	6C
K000832553	Fagaceae	Lithocarpus	luteus	6C
K001505492	Fagaceae	Lithocarpus	luteus	6C
K001505491	Fagaceae	Lithocarpus	luteus	6C
K001505490	Fagaceae	Lithocarpus	luteus	6C
K001505489	Fagaceae	Lithocarpus	luteus	6C
K001505488	Fagaceae	Lithocarpus	luteus	6C
K001505487	Fagaceae	Lithocarpus	luteus	6C
K001505486	Fagaceae	Lithocarpus	luteus	6C
K001505485	Fagaceae	Lithocarpus	luteus	6C
K001505484	Fagaceae	Lithocarpus	luteus	6C
K001505506	Fagaceae	Lithocarpus	urceolaris	6C
K001505505	Fagaceae	Lithocarpus	urceolaris	6C
K001505504	Fagaceae	Lithocarpus	urceolaris	6C
K001505503	Fagaceae	Lithocarpus	urceolaris	6C
K001505502	Fagaceae	Lithocarpus	urceolaris	6C
K001505501	Fagaceae	Lithocarpus	urceolaris	6C
K001505500	Fagaceae	Lithocarpus	urceolaris	6C
K001505499	Fagaceae	Lithocarpus	urceolaris	6C
K001505498	Fagaceae	Lithocarpus	urceolaris	6C
K001505497	Fagaceae	Lithocarpus	urceolaris	6C
K001505496	Fagaceae	Lithocarpus	urceolaris	6C
K001505522	Fagaceae	Lithocarpus	urceolaris	6C
K001505521	Fagaceae	Lithocarpus	urceolaris	6C
K001505520	Fagaceae	Lithocarpus	urceolaris	6C
K001505519	Fagaceae	Lithocarpus	urceolaris	6C
K001505518	Fagaceae	Lithocarpus	urceolaris	6C
K001505517	Fagaceae	Lithocarpus	urceolaris	6C
K001505515	Fagaceae	Lithocarpus	urceolaris	6C
K001505514	Fagaceae	Lithocarpus	urceolaris	6C
K001505513	Fagaceae	Lithocarpus	urceolaris	6C
K001505512	Fagaceae	Lithocarpus	urceolaris	6C
K001505511	Fagaceae	Lithocarpus	urceolaris	6C
K001505509	Fagaceae	Lithocarpus	urceolaris	6C
K001505508	Fagaceae	Lithocarpus	urceolaris	6C
K001505507	Fagaceae	Lithocarpus	urceolaris	6C
K001505533	Fagaceae	Lithocarpus	urceolaris	6C
K001505531	Fagaceae	Lithocarpus	urceolaris	6C
K001505530	Fagaceae	Lithocarpus	urceolaris	6C
K001505529	Fagaceae	Lithocarpus	urceolaris	6C
K001505528	Fagaceae	Lithocarpus	urceolaris	6C
K001505526	Fagaceae	Lithocarpus	urceolaris	6C
K001505525	Fagaceae	Lithocarpus	urceolaris	6C
K001505524	Fagaceae	Lithocarpus	urceolaris	6C
K001505523	Fagaceae	Lithocarpus	urceolaris	6C
K001505536	Fagaceae	Lithocarpus	urceolaris	6C
K001505535	Fagaceae	Lithocarpus	urceolaris	6C
K001505534	Fagaceae	Lithocarpus	urceolaris	6C
K001505539	Fagaceae	Lithocarpus	urceolaris	6C
K001505538	Fagaceae	Lithocarpus	urceolaris	6C
K001505537	Fagaceae	Lithocarpus	urceolaris	6C
K001505540	Fagaceae	Lithocarpus	urceolaris	6C
